# Supplementary material for: Red: an intelligent, rapid, accurate tool for detecting repeats de-novo on the genomic scale
Source: BMC Bioinformatics. 2015 Jul 24;16:227. doi: 10.1186/s12859-015-0654-5 (PMC4513396; doi:10.1186/s12859-015-0654-5)
Supplement: Additional file 9 — Supplementary data set 8 — Red’s repeats of the Glycine max genome. The command “tar -xzf file” results in a directory that contains the locations of repeats found by Red in the genome of the Glycine max. [file 12859_2015_654_MOESM9_ESM.gz › GnmRptGm/Gm11.rpt]

>Gm11:0-918
>Gm11:2512-2560
>Gm11:4501-4535
>Gm11:5762-5915
>Gm11:7412-7521
>Gm11:12409-12473
>Gm11:12555-12676
>Gm11:20271-20320
>Gm11:21304-21440
>Gm11:21547-21805
>Gm11:22274-22346
>Gm11:22408-22444
>Gm11:22474-22526
>Gm11:24671-24883
>Gm11:24901-24984
>Gm11:26101-26185
>Gm11:26484-26604
>Gm11:27569-27632
>Gm11:30491-30540
>Gm11:33330-33390
>Gm11:33391-33468
>Gm11:34097-34142
>Gm11:36293-36422
>Gm11:37187-37659
>Gm11:39901-39931
>Gm11:44293-44332
>Gm11:45388-45491
>Gm11:51794-51929
>Gm11:52014-52110
>Gm11:54737-54933
>Gm11:55115-55180
>Gm11:55449-55503
>Gm11:58922-58972
>Gm11:62938-63145
>Gm11:63202-63299
>Gm11:66742-66815
>Gm11:71373-71434
>Gm11:72946-72973
>Gm11:74537-74564
>Gm11:81609-81659
>Gm11:81692-81767
>Gm11:82492-82602
>Gm11:83327-83380
>Gm11:85715-85776
>Gm11:89113-89225
>Gm11:89935-90011
>Gm11:90593-90636
>Gm11:100872-100906
>Gm11:100963-101004
>Gm11:101927-102069
>Gm11:102105-102165
>Gm11:106026-106073
>Gm11:113701-113732
>Gm11:117477-117523
>Gm11:118305-118357
>Gm11:118815-118841
>Gm11:120605-120662
>Gm11:121205-121274
>Gm11:121679-121735
>Gm11:126520-126549
>Gm11:126564-126621
>Gm11:126888-126982
>Gm11:127502-127516
>Gm11:127673-127698
>Gm11:131566-131801
>Gm11:132001-132285
>Gm11:132334-132555
>Gm11:132630-132711
>Gm11:132758-133112
>Gm11:134449-134482
>Gm11:142273-142451
>Gm11:145827-145872
>Gm11:146046-146228
>Gm11:147436-147559
>Gm11:149876-149964
>Gm11:151019-151343
>Gm11:153172-153257
>Gm11:154266-154442
>Gm11:155162-155244
>Gm11:156745-156834
>Gm11:156997-157036
>Gm11:160395-160424
>Gm11:160531-160738
>Gm11:160843-160888
>Gm11:160979-161056
>Gm11:161088-161186
>Gm11:161688-161792
>Gm11:165422-165495
>Gm11:165617-165926
>Gm11:166020-166196
>Gm11:166407-166548
>Gm11:166600-166810
>Gm11:170289-170371
>Gm11:170733-170758
>Gm11:171503-171570
>Gm11:173539-173604
>Gm11:173766-173925
>Gm11:177924-177989
>Gm11:184271-184287
>Gm11:185521-185740
>Gm11:185906-185987
>Gm11:199473-199675
>Gm11:202150-202189
>Gm11:202290-202348
>Gm11:208392-208576
>Gm11:208702-208751
>Gm11:210351-210447
>Gm11:211285-211562
>Gm11:211946-212047
>Gm11:212488-213576
>Gm11:213658-213839
>Gm11:213890-214223
>Gm11:215247-215397
>Gm11:218442-218487
>Gm11:220423-220465
>Gm11:223269-223348
>Gm11:223665-223787
>Gm11:223914-224171
>Gm11:224519-224580
>Gm11:225379-225415
>Gm11:225911-225967
>Gm11:228585-228661
>Gm11:234071-234114
>Gm11:234576-234631
>Gm11:236286-236343
>Gm11:238580-238621
>Gm11:241633-241689
>Gm11:246019-246538
>Gm11:247540-247589
>Gm11:248073-248116
>Gm11:253277-253346
>Gm11:253363-253409
>Gm11:255775-255846
>Gm11:263909-263941
>Gm11:264401-264575
>Gm11:264729-264790
>Gm11:277875-277969
>Gm11:278098-278457
>Gm11:279360-279418
>Gm11:284905-284966
>Gm11:286331-286367
>Gm11:287973-288115
>Gm11:288193-288235
>Gm11:288289-288419
>Gm11:289223-289355
>Gm11:289791-289990
>Gm11:293000-293042
>Gm11:298201-298260
>Gm11:309606-309651
>Gm11:316446-316476
>Gm11:316599-316626
>Gm11:318087-318142
>Gm11:320178-320288
>Gm11:321564-321607
>Gm11:324288-324360
>Gm11:324557-324703
>Gm11:324873-324944
>Gm11:325472-325522
>Gm11:329583-329632
>Gm11:331126-331182
>Gm11:332595-332625
>Gm11:337707-337742
>Gm11:342485-342670
>Gm11:351326-351464
>Gm11:351565-351672
>Gm11:351791-351901
>Gm11:355126-355243
>Gm11:355841-355959
>Gm11:356098-356213
>Gm11:356936-356975
>Gm11:360560-360837
>Gm11:361221-361642
>Gm11:365215-365398
>Gm11:371198-371233
>Gm11:371933-372071
>Gm11:372302-372456
>Gm11:372650-372718
>Gm11:372770-372858
>Gm11:375887-376033
>Gm11:379011-379079
>Gm11:379706-379776
>Gm11:379948-380180
>Gm11:380228-380420
>Gm11:380686-380746
>Gm11:383448-383522
>Gm11:389007-389061
>Gm11:389185-389369
>Gm11:390448-390509
>Gm11:390665-390711
>Gm11:391184-391282
>Gm11:395623-395692
>Gm11:399976-400040
>Gm11:406125-406169
>Gm11:409032-409164
>Gm11:414080-414226
>Gm11:415619-415960
>Gm11:423264-423295
>Gm11:426046-426090
>Gm11:436747-436785
>Gm11:437202-437303
>Gm11:437339-437369
>Gm11:439136-439190
>Gm11:440020-440057
>Gm11:440121-440278
>Gm11:440501-440532
>Gm11:444301-444335
>Gm11:444505-444542
>Gm11:445336-445375
>Gm11:445564-445605
>Gm11:446241-446342
>Gm11:447616-447647
>Gm11:453790-453850
>Gm11:455052-455086
>Gm11:458930-458995
>Gm11:467168-467242
>Gm11:469241-469321
>Gm11:469431-469477
>Gm11:471379-471440
>Gm11:471557-471601
>Gm11:471668-471721
>Gm11:471790-472280
>Gm11:472332-472424
>Gm11:472743-472994
>Gm11:475655-475719
>Gm11:485007-485094
>Gm11:486935-487363
>Gm11:491420-491485
>Gm11:492151-492466
>Gm11:492504-493165
>Gm11:498625-498662
>Gm11:514179-514237
>Gm11:516272-516348
>Gm11:517160-517223
>Gm11:521373-521402
>Gm11:521462-521580
>Gm11:521612-521730
>Gm11:522256-522323
>Gm11:526440-526482
>Gm11:526910-526978
>Gm11:538825-538862
>Gm11:549445-549577
>Gm11:550435-550504
>Gm11:551427-551511
>Gm11:552139-552201
>Gm11:552276-552312
>Gm11:552600-552649
>Gm11:553240-553276
>Gm11:566647-566688
>Gm11:570832-570885
>Gm11:571497-571535
>Gm11:571622-571747
>Gm11:572074-572117
>Gm11:573636-573711
>Gm11:574797-574845
>Gm11:578024-578457
>Gm11:578609-578810
>Gm11:578847-579044
>Gm11:584135-584224
>Gm11:585318-585360
>Gm11:586236-586346
>Gm11:586420-586554
>Gm11:586611-586682
>Gm11:587011-587096
>Gm11:598105-598160
>Gm11:601111-601159
>Gm11:604888-604928
>Gm11:608839-609050
>Gm11:609122-609172
>Gm11:618250-618347
>Gm11:618408-618497
>Gm11:618593-618642
>Gm11:623652-623813
>Gm11:623963-624039
>Gm11:625859-625905
>Gm11:626501-626709
>Gm11:626769-626837
>Gm11:629076-629188
>Gm11:630391-631356
>Gm11:637784-638119
>Gm11:642940-643023
>Gm11:643671-643704
>Gm11:646511-646596
>Gm11:650196-650258
>Gm11:650746-650860
>Gm11:653727-653821
>Gm11:653901-654019
>Gm11:656890-657089
>Gm11:665642-665696
>Gm11:674839-674939
>Gm11:675492-675532
>Gm11:677766-677803
>Gm11:681899-682020
>Gm11:682111-682369
>Gm11:683661-683739
>Gm11:684468-684525
>Gm11:688470-688507
>Gm11:689782-690180
>Gm11:690206-690356
>Gm11:692575-692611
>Gm11:699805-699852
>Gm11:699986-700028
>Gm11:703397-703522
>Gm11:704138-704320
>Gm11:710738-710821
>Gm11:711075-711158
>Gm11:711270-711407
>Gm11:711656-711723
>Gm11:711986-712016
>Gm11:712200-712469
>Gm11:712716-713079
>Gm11:716396-716472
>Gm11:716533-716592
>Gm11:721464-721506
>Gm11:723338-723400
>Gm11:723587-723667
>Gm11:724033-724163
>Gm11:726824-727832
>Gm11:730440-730506
>Gm11:730661-730723
>Gm11:733143-733332
>Gm11:733525-733610
>Gm11:734805-734876
>Gm11:737215-737264
>Gm11:737987-738248
>Gm11:739403-739484
>Gm11:742598-742770
>Gm11:742828-742960
>Gm11:743132-743188
>Gm11:743412-743621
>Gm11:744351-744439
>Gm11:749726-749807
>Gm11:757799-757917
>Gm11:761585-761617
>Gm11:764257-764444
>Gm11:764594-764664
>Gm11:764820-764849
>Gm11:764959-765041
>Gm11:765076-765123
>Gm11:765416-765506
>Gm11:765593-765629
>Gm11:767999-768126
>Gm11:768262-768315
>Gm11:769812-769890
>Gm11:778231-778271
>Gm11:778495-778581
>Gm11:778713-778761
>Gm11:785435-785493
>Gm11:791194-791661
>Gm11:797022-797128
>Gm11:797224-797310
>Gm11:797396-797494
>Gm11:802484-802822
>Gm11:802983-803035
>Gm11:803438-803817
>Gm11:810060-810091
>Gm11:810557-810627
>Gm11:812677-812712
>Gm11:812904-812959
>Gm11:818031-818071
>Gm11:823042-823095
>Gm11:823408-823459
>Gm11:824491-824545
>Gm11:825718-825752
>Gm11:826307-826337
>Gm11:832880-833012
>Gm11:833114-833150
>Gm11:833270-833308
>Gm11:833420-833456
>Gm11:834064-834184
>Gm11:834285-834398
>Gm11:834684-834725
>Gm11:835118-835155
>Gm11:835241-835502
>Gm11:836628-836690
>Gm11:836918-836963
>Gm11:837340-837578
>Gm11:837707-837764
>Gm11:837895-837947
>Gm11:838270-838343
>Gm11:838623-838842
>Gm11:838968-839248
>Gm11:845075-845342
>Gm11:845628-845744
>Gm11:856184-856262
>Gm11:860331-860412
>Gm11:860899-860993
>Gm11:861118-861152
>Gm11:861282-861378
>Gm11:862639-862678
>Gm11:863149-863175
>Gm11:873664-873763
>Gm11:880754-880803
>Gm11:881640-881697
>Gm11:883185-883235
>Gm11:889553-889648
>Gm11:892519-892561
>Gm11:893572-893747
>Gm11:895413-900811
>Gm11:901888-901942
>Gm11:902598-902698
>Gm11:902797-902862
>Gm11:902942-903119
>Gm11:903286-903323
>Gm11:906445-906533
>Gm11:907411-907453
>Gm11:910628-910667
>Gm11:912347-912414
>Gm11:914957-915038
>Gm11:915625-915703
>Gm11:916426-916480
>Gm11:917946-917995
>Gm11:920382-920430
>Gm11:925785-925833
>Gm11:926578-926674
>Gm11:928374-928409
>Gm11:942850-942884
>Gm11:945828-945994
>Gm11:946656-946711
>Gm11:947665-947730
>Gm11:950431-950469
>Gm11:950718-950808
>Gm11:951848-952186
>Gm11:955786-955830
>Gm11:955949-956010
>Gm11:957885-957931
>Gm11:958375-958633
>Gm11:958724-958784
>Gm11:961768-961809
>Gm11:963393-963478
>Gm11:968056-968119
>Gm11:975645-975732
>Gm11:977142-977231
>Gm11:977296-977324
>Gm11:977648-977701
>Gm11:978093-978131
>Gm11:978869-978915
>Gm11:979140-979247
>Gm11:981232-981437
>Gm11:984621-984706
>Gm11:993729-993762
>Gm11:999811-999947
>Gm11:1000453-1000493
>Gm11:1001975-1002150
>Gm11:1006000-1006066
>Gm11:1006476-1006967
>Gm11:1013619-1013656
>Gm11:1015960-1016030
>Gm11:1016164-1016260
>Gm11:1016741-1016770
>Gm11:1024053-1024187
>Gm11:1024749-1024807
>Gm11:1026775-1026818
>Gm11:1030938-1030987
>Gm11:1032078-1032166
>Gm11:1032258-1032353
>Gm11:1035721-1035785
>Gm11:1040918-1040961
>Gm11:1041569-1041671
>Gm11:1045333-1045393
>Gm11:1049089-1049120
>Gm11:1050004-1050229
>Gm11:1050452-1050557
>Gm11:1050613-1050645
>Gm11:1051228-1051290
>Gm11:1051677-1051978
>Gm11:1060567-1060701
>Gm11:1061944-1061976
>Gm11:1062219-1062278
>Gm11:1065738-1065772
>Gm11:1066017-1066094
>Gm11:1068841-1068929
>Gm11:1071065-1071161
>Gm11:1071245-1071333
>Gm11:1071412-1071477
>Gm11:1075981-1076108
>Gm11:1081961-1081991
>Gm11:1084186-1084283
>Gm11:1084666-1084772
>Gm11:1084928-1084996
>Gm11:1086257-1086308
>Gm11:1086554-1086782
>Gm11:1087233-1087344
>Gm11:1087460-1087489
>Gm11:1087744-1087781
>Gm11:1090148-1090228
>Gm11:1094953-1094998
>Gm11:1095918-1095952
>Gm11:1102896-1102939
>Gm11:1105073-1105113
>Gm11:1112990-1113028
>Gm11:1121531-1121598
>Gm11:1121772-1121818
>Gm11:1122286-1122436
>Gm11:1124111-1124202
>Gm11:1129175-1129400
>Gm11:1136767-1136810
>Gm11:1140130-1140301
>Gm11:1140812-1140847
>Gm11:1140863-1141019
>Gm11:1141355-1141393
>Gm11:1142704-1142746
>Gm11:1143079-1143130
>Gm11:1153665-1153710
>Gm11:1155248-1155283
>Gm11:1157234-1157538
>Gm11:1161986-1162093
>Gm11:1162169-1162302
>Gm11:1162445-1162545
>Gm11:1166231-1166266
>Gm11:1175115-1175167
>Gm11:1177367-1177421
>Gm11:1178115-1178192
>Gm11:1178256-1178366
>Gm11:1178745-1178867
>Gm11:1180238-1180316
>Gm11:1180353-1180410
>Gm11:1182448-1182499
>Gm11:1184480-1184549
>Gm11:1189377-1189459
>Gm11:1189664-1189692
>Gm11:1190321-1190382
>Gm11:1191278-1191322
>Gm11:1195784-1195962
>Gm11:1196410-1196607
>Gm11:1196665-1196708
>Gm11:1196754-1196798
>Gm11:1200005-1200082
>Gm11:1200279-1200462
>Gm11:1200595-1200682
>Gm11:1202290-1202340
>Gm11:1204956-1205567
>Gm11:1206040-1206288
>Gm11:1210832-1210898
>Gm11:1211749-1212272
>Gm11:1212315-1212623
>Gm11:1221602-1221704
>Gm11:1226406-1226555
>Gm11:1226615-1226680
>Gm11:1226901-1226976
>Gm11:1229227-1229381
>Gm11:1229415-1229968
>Gm11:1230551-1230583
>Gm11:1230661-1231090
>Gm11:1231343-1231618
>Gm11:1231944-1232030
>Gm11:1232140-1232545
>Gm11:1232652-1232730
>Gm11:1233006-1233058
>Gm11:1233347-1233574
>Gm11:1233607-1233646
>Gm11:1236087-1236198
>Gm11:1239431-1239540
>Gm11:1239687-1239733
>Gm11:1240155-1240240
>Gm11:1240511-1240566
>Gm11:1241133-1241198
>Gm11:1241469-1241513
>Gm11:1243389-1243467
>Gm11:1243524-1243581
>Gm11:1245690-1245764
>Gm11:1246068-1246129
>Gm11:1247071-1247283
>Gm11:1250299-1250348
>Gm11:1254318-1254349
>Gm11:1256673-1256697
>Gm11:1256933-1262695
>Gm11:1263211-1263505
>Gm11:1266890-1266916
>Gm11:1271693-1271743
>Gm11:1274168-1274209
>Gm11:1277348-1277431
>Gm11:1279251-1279314
>Gm11:1279550-1279585
>Gm11:1282192-1282273
>Gm11:1282671-1282781
>Gm11:1283063-1283155
>Gm11:1283783-1283998
>Gm11:1284302-1284387
>Gm11:1293824-1293868
>Gm11:1293959-1294147
>Gm11:1294762-1294868
>Gm11:1296080-1296138
>Gm11:1296480-1296624
>Gm11:1297652-1297692
>Gm11:1298652-1298784
>Gm11:1304287-1304373
>Gm11:1304416-1304476
>Gm11:1309106-1309147
>Gm11:1317449-1317495
>Gm11:1317803-1317979
>Gm11:1318497-1318543
>Gm11:1320539-1320616
>Gm11:1320810-1320870
>Gm11:1325654-1325734
>Gm11:1326119-1326140
>Gm11:1326642-1326672
>Gm11:1326973-1327078
>Gm11:1327596-1327649
>Gm11:1327783-1327821
>Gm11:1328882-1329061
>Gm11:1329296-1329339
>Gm11:1329705-1329761
>Gm11:1332467-1332519
>Gm11:1335393-1335446
>Gm11:1341203-1341297
>Gm11:1341393-1341441
>Gm11:1341689-1341778
>Gm11:1343212-1343262
>Gm11:1343356-1343415
>Gm11:1354595-1354716
>Gm11:1365184-1365220
>Gm11:1366304-1366427
>Gm11:1369066-1369127
>Gm11:1370807-1370840
>Gm11:1371422-1371554
>Gm11:1372622-1372694
>Gm11:1373591-1373671
>Gm11:1375641-1375691
>Gm11:1376590-1376622
>Gm11:1385653-1385744
>Gm11:1385808-1385905
>Gm11:1393454-1393527
>Gm11:1396361-1396410
>Gm11:1401734-1401833
>Gm11:1401871-1401897
>Gm11:1402718-1402762
>Gm11:1405683-1406076
>Gm11:1406148-1406198
>Gm11:1406775-1406894
>Gm11:1407806-1407954
>Gm11:1408015-1408065
>Gm11:1408120-1408185
>Gm11:1408879-1408934
>Gm11:1409571-1409652
>Gm11:1410343-1410411
>Gm11:1413011-1413155
>Gm11:1414936-1414994
>Gm11:1415455-1415496
>Gm11:1418242-1418291
>Gm11:1418342-1418448
>Gm11:1424489-1424521
>Gm11:1424934-1425059
>Gm11:1425307-1425414
>Gm11:1425675-1425916
>Gm11:1426514-1426705
>Gm11:1427017-1429125
>Gm11:1433314-1433427
>Gm11:1434612-1434648
>Gm11:1440351-1440411
>Gm11:1442116-1442150
>Gm11:1445440-1445508
>Gm11:1445740-1445783
>Gm11:1446971-1447031
>Gm11:1447072-1447169
>Gm11:1452957-1453107
>Gm11:1453465-1453588
>Gm11:1453939-1454004
>Gm11:1454380-1454417
>Gm11:1454621-1454739
>Gm11:1455647-1455717
>Gm11:1455910-1455944
>Gm11:1460311-1460382
>Gm11:1461052-1461118
>Gm11:1463111-1463218
>Gm11:1469197-1469234
>Gm11:1480129-1480163
>Gm11:1482332-1482417
>Gm11:1484877-1484995
>Gm11:1485139-1485291
>Gm11:1486519-1486559
>Gm11:1486939-1487232
>Gm11:1487598-1487684
>Gm11:1488760-1488882
>Gm11:1490109-1490230
>Gm11:1490817-1490940
>Gm11:1491503-1491532
>Gm11:1492966-1493148
>Gm11:1494404-1494440
>Gm11:1495353-1495419
>Gm11:1497044-1497097
>Gm11:1497124-1497193
>Gm11:1499003-1499077
>Gm11:1499192-1499279
>Gm11:1501809-1501974
>Gm11:1502601-1502689
>Gm11:1503662-1503705
>Gm11:1507241-1507332
>Gm11:1509077-1509139
>Gm11:1515251-1515368
>Gm11:1515393-1515518
>Gm11:1516535-1516711
>Gm11:1521763-1521907
>Gm11:1522691-1522839
>Gm11:1522842-1522892
>Gm11:1523357-1523427
>Gm11:1523529-1523617
>Gm11:1528494-1528582
>Gm11:1533566-1533613
>Gm11:1533781-1533864
>Gm11:1534246-1534429
>Gm11:1536351-1536390
>Gm11:1537009-1537086
>Gm11:1537336-1537396
>Gm11:1537553-1537673
>Gm11:1537835-1538005
>Gm11:1538230-1538306
>Gm11:1542747-1542817
>Gm11:1551689-1551723
>Gm11:1557174-1558397
>Gm11:1558449-1559891
>Gm11:1559938-1560316
>Gm11:1560365-1560412
>Gm11:1560550-1560657
>Gm11:1562977-1563134
>Gm11:1566977-1567046
>Gm11:1567133-1567161
>Gm11:1567436-1567532
>Gm11:1571676-1571807
>Gm11:1582169-1582240
>Gm11:1585843-1587242
>Gm11:1587893-1587964
>Gm11:1589367-1589426
>Gm11:1596546-1596621
>Gm11:1599714-1599757
>Gm11:1600280-1600308
>Gm11:1600846-1600932
>Gm11:1601216-1601278
>Gm11:1602010-1602100
>Gm11:1602282-1602401
>Gm11:1602469-1602508
>Gm11:1602613-1602793
>Gm11:1602887-1603389
>Gm11:1609212-1609281
>Gm11:1609659-1609741
>Gm11:1614152-1614231
>Gm11:1618269-1618296
>Gm11:1619826-1619864
>Gm11:1625742-1625809
>Gm11:1625880-1625946
>Gm11:1632878-1632913
>Gm11:1633527-1633555
>Gm11:1633856-1634029
>Gm11:1634115-1634156
>Gm11:1634256-1634299
>Gm11:1635162-1635210
>Gm11:1635911-1635957
>Gm11:1636257-1636327
>Gm11:1649936-1650110
>Gm11:1653481-1653515
>Gm11:1655286-1655426
>Gm11:1655984-1656034
>Gm11:1659759-1659826
>Gm11:1663148-1663184
>Gm11:1664523-1664582
>Gm11:1667296-1667355
>Gm11:1672091-1672162
>Gm11:1672958-1673077
>Gm11:1673215-1673341
>Gm11:1677108-1677184
>Gm11:1678382-1678406
>Gm11:1680745-1680792
>Gm11:1680849-1680919
>Gm11:1681669-1681720
>Gm11:1690898-1690925
>Gm11:1694398-1694457
>Gm11:1700527-1700812
>Gm11:1706531-1706614
>Gm11:1706797-1706834
>Gm11:1708146-1708288
>Gm11:1721052-1721106
>Gm11:1731351-1731394
>Gm11:1732202-1732273
>Gm11:1736136-1736225
>Gm11:1736322-1736356
>Gm11:1751814-1751853
>Gm11:1757799-1757829
>Gm11:1761317-1761420
>Gm11:1762324-1762432
>Gm11:1762454-1762572
>Gm11:1762651-1762710
>Gm11:1762762-1762812
>Gm11:1763852-1763986
>Gm11:1772444-1772525
>Gm11:1775849-1775895
>Gm11:1776554-1777538
>Gm11:1780210-1780244
>Gm11:1792991-1793024
>Gm11:1796977-1797087
>Gm11:1798249-1798264
>Gm11:1799894-1799936
>Gm11:1800102-1800171
>Gm11:1801872-1801927
>Gm11:1804236-1804262
>Gm11:1806937-1806962
>Gm11:1810599-1810637
>Gm11:1811077-1812802
>Gm11:1812876-1813228
>Gm11:1813259-1813474
>Gm11:1813531-1813784
>Gm11:1813855-1814229
>Gm11:1815165-1815269
>Gm11:1816708-1817281
>Gm11:1818581-1818634
>Gm11:1820582-1820624
>Gm11:1825205-1825338
>Gm11:1825938-1825967
>Gm11:1826307-1826432
>Gm11:1828310-1828361
>Gm11:1828487-1828557
>Gm11:1835121-1835179
>Gm11:1835965-1836010
>Gm11:1836705-1836719
>Gm11:1837741-1837755
>Gm11:1840603-1840648
>Gm11:1844102-1844198
>Gm11:1845956-1845999
>Gm11:1846451-1846521
>Gm11:1847503-1847534
>Gm11:1848686-1848754
>Gm11:1850185-1850334
>Gm11:1850553-1850726
>Gm11:1853276-1853306
>Gm11:1865151-1865250
>Gm11:1865464-1865544
>Gm11:1868763-1868902
>Gm11:1877533-1877598
>Gm11:1878253-1878396
>Gm11:1878759-1878803
>Gm11:1879116-1879148
>Gm11:1879543-1879579
>Gm11:1884970-1885030
>Gm11:1887241-1887301
>Gm11:1887683-1887726
>Gm11:1890714-1890760
>Gm11:1892221-1892254
>Gm11:1896324-1896364
>Gm11:1899606-1899661
>Gm11:1908152-1908303
>Gm11:1908451-1908701
>Gm11:1909224-1909313
>Gm11:1918507-1918660
>Gm11:1920559-1920634
>Gm11:1921479-1921512
>Gm11:1924760-1924916
>Gm11:1925411-1925441
>Gm11:1925789-1925846
>Gm11:1926323-1926351
>Gm11:1935305-1935469
>Gm11:1937028-1937163
>Gm11:1937199-1937267
>Gm11:1943905-1943953
>Gm11:1944316-1944354
>Gm11:1945064-1945112
>Gm11:1946773-1946821
>Gm11:1949146-1949250
>Gm11:1955640-1955725
>Gm11:1957311-1957414
>Gm11:1961504-1961530
>Gm11:1961758-1961807
>Gm11:1962472-1962561
>Gm11:1962612-1962806
>Gm11:1962906-1962920
>Gm11:1962960-1963095
>Gm11:1963764-1963810
>Gm11:1964344-1964453
>Gm11:1976720-1976758
>Gm11:1982384-1982464
>Gm11:1982737-1982794
>Gm11:1986104-1986155
>Gm11:1987667-1987694
>Gm11:1990532-1990586
>Gm11:1991664-1991712
>Gm11:2004638-2004704
>Gm11:2006568-2006615
>Gm11:2013350-2013420
>Gm11:2015521-2015552
>Gm11:2022275-2022367
>Gm11:2030704-2031225
>Gm11:2032544-2032603
>Gm11:2033351-2033411
>Gm11:2036101-2036149
>Gm11:2036373-2036403
>Gm11:2038104-2038181
>Gm11:2038229-2038271
>Gm11:2038400-2038451
>Gm11:2040711-2040781
>Gm11:2044764-2044879
>Gm11:2047383-2047424
>Gm11:2049528-2049622
>Gm11:2058756-2058821
>Gm11:2062044-2062088
>Gm11:2062213-2062277
>Gm11:2062355-2062424
>Gm11:2064314-2064367
>Gm11:2064700-2065123
>Gm11:2065916-2066054
>Gm11:2068707-2068812
>Gm11:2068850-2068891
>Gm11:2069199-2069302
>Gm11:2069673-2069744
>Gm11:2070055-2070101
>Gm11:2072600-2072698
>Gm11:2075885-2075941
>Gm11:2077215-2077478
>Gm11:2077517-2077603
>Gm11:2077893-2078012
>Gm11:2079044-2079096
>Gm11:2079430-2079508
>Gm11:2079554-2079767
>Gm11:2079817-2080021
>Gm11:2080063-2080257
>Gm11:2080284-2080320
>Gm11:2080432-2080887
>Gm11:2083323-2083747
>Gm11:2088413-2088456
>Gm11:2091060-2091185
>Gm11:2091328-2091469
>Gm11:2091504-2092049
>Gm11:2092108-2092354
>Gm11:2094148-2094389
>Gm11:2099688-2099768
>Gm11:2100243-2100310
>Gm11:2101971-2102187
>Gm11:2103107-2103153
>Gm11:2106068-2106149
>Gm11:2106247-2106293
>Gm11:2106865-2107022
>Gm11:2107067-2107108
>Gm11:2107228-2107438
>Gm11:2112072-2112194
>Gm11:2112945-2113031
>Gm11:2113098-2113165
>Gm11:2113933-2114010
>Gm11:2115948-2116019
>Gm11:2119592-2119636
>Gm11:2122211-2122340
>Gm11:2128730-2128770
>Gm11:2128809-2128893
>Gm11:2130071-2130146
>Gm11:2141752-2141992
>Gm11:2149213-2149305
>Gm11:2150207-2150282
>Gm11:2150414-2150550
>Gm11:2150735-2150924
>Gm11:2151019-2151081
>Gm11:2154120-2154171
>Gm11:2156582-2156751
>Gm11:2160818-2160863
>Gm11:2161849-2162010
>Gm11:2162940-2163005
>Gm11:2163596-2163643
>Gm11:2164125-2164184
>Gm11:2164369-2164400
>Gm11:2171143-2171195
>Gm11:2178351-2178384
>Gm11:2185991-2186034
>Gm11:2186460-2186534
>Gm11:2189421-2189502
>Gm11:2191453-2191561
>Gm11:2191675-2191713
>Gm11:2200857-2200885
>Gm11:2200966-2201116
>Gm11:2202062-2202102
>Gm11:2202224-2202793
>Gm11:2203938-2203986
>Gm11:2207319-2207477
>Gm11:2219701-2219758
>Gm11:2220551-2220612
>Gm11:2228699-2228729
>Gm11:2229069-2229312
>Gm11:2234400-2234486
>Gm11:2234747-2234778
>Gm11:2237071-2237223
>Gm11:2237874-2237933
>Gm11:2242159-2242217
>Gm11:2243284-2243478
>Gm11:2244157-2244391
>Gm11:2244571-2244591
>Gm11:2244664-2244797
>Gm11:2245113-2245151
>Gm11:2246706-2246774
>Gm11:2248389-2248516
>Gm11:2249123-2249212
>Gm11:2252547-2252657
>Gm11:2252842-2253023
>Gm11:2253738-2253895
>Gm11:2254504-2254545
>Gm11:2257432-2257464
>Gm11:2263734-2263908
>Gm11:2263999-2264062
>Gm11:2265811-2265858
>Gm11:2265919-2265971
>Gm11:2267240-2267281
>Gm11:2268094-2268161
>Gm11:2268942-2269045
>Gm11:2269139-2269168
>Gm11:2269350-2269570
>Gm11:2270897-2270930
>Gm11:2271786-2271858
>Gm11:2272687-2272754
>Gm11:2278207-2278256
>Gm11:2280391-2280498
>Gm11:2286037-2286102
>Gm11:2297811-2297843
>Gm11:2304343-2304486
>Gm11:2306512-2306540
>Gm11:2307933-2307976
>Gm11:2314455-2314513
>Gm11:2324945-2325062
>Gm11:2326074-2326115
>Gm11:2330138-2330190
>Gm11:2338106-2338138
>Gm11:2339306-2339452
>Gm11:2339514-2339552
>Gm11:2339604-2339664
>Gm11:2343133-2343148
>Gm11:2344126-2344168
>Gm11:2344334-2344362
>Gm11:2344520-2344555
>Gm11:2346292-2346505
>Gm11:2348042-2348090
>Gm11:2348693-2348776
>Gm11:2351266-2351312
>Gm11:2352217-2352286
>Gm11:2355491-2355547
>Gm11:2355719-2355854
>Gm11:2356867-2356967
>Gm11:2357042-2357124
>Gm11:2361870-2361951
>Gm11:2366578-2366748
>Gm11:2377360-2377541
>Gm11:2379910-2379960
>Gm11:2380098-2380169
>Gm11:2382679-2382765
>Gm11:2384064-2384122
>Gm11:2386125-2386197
>Gm11:2388634-2388673
>Gm11:2395728-2395798
>Gm11:2395991-2396306
>Gm11:2396352-2396396
>Gm11:2396443-2396562
>Gm11:2397182-2397231
>Gm11:2405286-2405391
>Gm11:2405559-2405647
>Gm11:2407577-2407623
>Gm11:2410516-2410585
>Gm11:2413230-2413288
>Gm11:2416031-2416058
>Gm11:2416839-2416879
>Gm11:2417852-2417895
>Gm11:2420098-2420159
>Gm11:2421822-2421966
>Gm11:2422062-2422088
>Gm11:2423429-2423553
>Gm11:2433104-2433228
>Gm11:2434186-2434397
>Gm11:2446246-2446325
>Gm11:2454374-2454411
>Gm11:2455159-2455217
>Gm11:2458160-2458225
>Gm11:2458404-2458478
>Gm11:2460589-2460670
>Gm11:2463709-2464129
>Gm11:2465535-2465582
>Gm11:2473718-2473788
>Gm11:2479943-2480018
>Gm11:2484133-2484175
>Gm11:2484959-2485132
>Gm11:2485459-2485633
>Gm11:2488036-2488087
>Gm11:2490590-2490637
>Gm11:2494151-2494217
>Gm11:2494675-2494789
>Gm11:2494859-2494938
>Gm11:2496691-2496742
>Gm11:2497466-2497511
>Gm11:2498848-2498874
>Gm11:2503284-2504085
>Gm11:2504133-2504905
>Gm11:2511456-2511686
>Gm11:2513626-2513918
>Gm11:2521984-2522032
>Gm11:2522577-2522748
>Gm11:2523513-2523637
>Gm11:2524669-2524727
>Gm11:2525028-2525075
>Gm11:2525108-2525334
>Gm11:2525895-2525932
>Gm11:2534653-2534712
>Gm11:2535183-2535351
>Gm11:2535397-2535450
>Gm11:2536117-2536169
>Gm11:2536411-2536444
>Gm11:2536691-2536746
>Gm11:2536824-2536952
>Gm11:2538156-2538248
>Gm11:2538622-2538698
>Gm11:2538717-2538780
>Gm11:2539189-2539268
>Gm11:2547783-2547840
>Gm11:2548070-2548107
>Gm11:2555020-2555086
>Gm11:2555204-2555373
>Gm11:2555486-2555615
>Gm11:2555768-2555846
>Gm11:2555929-2556027
>Gm11:2556090-2556144
>Gm11:2556334-2556373
>Gm11:2556426-2556622
>Gm11:2559610-2559707
>Gm11:2559857-2559947
>Gm11:2560160-2560204
>Gm11:2560291-2560330
>Gm11:2560582-2560682
>Gm11:2564884-2564968
>Gm11:2565158-2565327
>Gm11:2565415-2565500
>Gm11:2566067-2566116
>Gm11:2571926-2571964
>Gm11:2577527-2577571
>Gm11:2580843-2580917
>Gm11:2581055-2581147
>Gm11:2584184-2584228
>Gm11:2584866-2584942
>Gm11:2586642-2586721
>Gm11:2593526-2593680
>Gm11:2594077-2594221
>Gm11:2595321-2595424
>Gm11:2595516-2595550
>Gm11:2601006-2601044
>Gm11:2601239-2601301
>Gm11:2601417-2601495
>Gm11:2603336-2603365
>Gm11:2603687-2603816
>Gm11:2603987-2604024
>Gm11:2610149-2610646
>Gm11:2613167-2613206
>Gm11:2613662-2613698
>Gm11:2614900-2614963
>Gm11:2617225-2617262
>Gm11:2618319-2618371
>Gm11:2618424-2618544
>Gm11:2619275-2619421
>Gm11:2619490-2619526
>Gm11:2620526-2620598
>Gm11:2620728-2621045
>Gm11:2623028-2623101
>Gm11:2623191-2623282
>Gm11:2624846-2624916
>Gm11:2624954-2624983
>Gm11:2627954-2628034
>Gm11:2643981-2644057
>Gm11:2644155-2644191
>Gm11:2648240-2648278
>Gm11:2652186-2652265
>Gm11:2652719-2652794
>Gm11:2652920-2652971
>Gm11:2658242-2658347
>Gm11:2658469-2658504
>Gm11:2658565-2658731
>Gm11:2662882-2662984
>Gm11:2667262-2667364
>Gm11:2667538-2667606
>Gm11:2667922-2668007
>Gm11:2671719-2671810
>Gm11:2671854-2672349
>Gm11:2673946-2674045
>Gm11:2674149-2674385
>Gm11:2675248-2675283
>Gm11:2678898-2678981
>Gm11:2679061-2679164
>Gm11:2681950-2682471
>Gm11:2684057-2684109
>Gm11:2684617-2684718
>Gm11:2690667-2690755
>Gm11:2691730-2692343
>Gm11:2702088-2702112
>Gm11:2703219-2703262
>Gm11:2703313-2703394
>Gm11:2703741-2703783
>Gm11:2706945-2707013
>Gm11:2707149-2707208
>Gm11:2708513-2708625
>Gm11:2708724-2708868
>Gm11:2709835-2709891
>Gm11:2716294-2716324
>Gm11:2719366-2719425
>Gm11:2719966-2720198
>Gm11:2726187-2726217
>Gm11:2729123-2729167
>Gm11:2730462-2730509
>Gm11:2733681-2733726
>Gm11:2734235-2734497
>Gm11:2736031-2736192
>Gm11:2736257-2736334
>Gm11:2736393-2736496
>Gm11:2737153-2737190
>Gm11:2737233-2737280
>Gm11:2738550-2738827
>Gm11:2738913-2738944
>Gm11:2739064-2739326
>Gm11:2739363-2739620
>Gm11:2747062-2748988
>Gm11:2757169-2757354
>Gm11:2764280-2764323
>Gm11:2764455-2764613
>Gm11:2765117-2765174
>Gm11:2772506-2772537
>Gm11:2777177-2777241
>Gm11:2778878-2779123
>Gm11:2779922-2780022
>Gm11:2786139-2786216
>Gm11:2787146-2787205
>Gm11:2787237-2787383
>Gm11:2787397-2787516
>Gm11:2788488-2788517
>Gm11:2798607-2798662
>Gm11:2799823-2799901
>Gm11:2800737-2800773
>Gm11:2802744-2802797
>Gm11:2803155-2803196
>Gm11:2803341-2803408
>Gm11:2803578-2803607
>Gm11:2803924-2803956
>Gm11:2803968-2804018
>Gm11:2806598-2806641
>Gm11:2807736-2807855
>Gm11:2813224-2813256
>Gm11:2813942-2814086
>Gm11:2816144-2816581
>Gm11:2818803-2818902
>Gm11:2818992-2819109
>Gm11:2819415-2819543
>Gm11:2820590-2820633
>Gm11:2821486-2821548
>Gm11:2821692-2822800
>Gm11:2824127-2825699
>Gm11:2833351-2833398
>Gm11:2836594-2836705
>Gm11:2840777-2841244
>Gm11:2841303-2841418
>Gm11:2841483-2841553
>Gm11:2844467-2844511
>Gm11:2844594-2845098
>Gm11:2846988-2847019
>Gm11:2847635-2847862
>Gm11:2848380-2848510
>Gm11:2848586-2848625
>Gm11:2851994-2852312
>Gm11:2854364-2854435
>Gm11:2854506-2854601
>Gm11:2858065-2858358
>Gm11:2858431-2858499
>Gm11:2859541-2859587
>Gm11:2861221-2861273
>Gm11:2861396-2861422
>Gm11:2861570-2861602
>Gm11:2868641-2868696
>Gm11:2871438-2871538
>Gm11:2875550-2875584
>Gm11:2878586-2878664
>Gm11:2878975-2879069
>Gm11:2879293-2879464
>Gm11:2880570-2880695
>Gm11:2880798-2880855
>Gm11:2884975-2885029
>Gm11:2885098-2885172
>Gm11:2885381-2885418
>Gm11:2886481-2886649
>Gm11:2890038-2890214
>Gm11:2891011-2891108
>Gm11:2891554-2891638
>Gm11:2894818-2894925
>Gm11:2894975-2895038
>Gm11:2900405-2900633
>Gm11:2900874-2900966
>Gm11:2901074-2901116
>Gm11:2901552-2901578
>Gm11:2902650-2902783
>Gm11:2916857-2916941
>Gm11:2918959-2919059
>Gm11:2920914-2920954
>Gm11:2922920-2922952
>Gm11:2923427-2923563
>Gm11:2933381-2933444
>Gm11:2933667-2933727
>Gm11:2935830-2936033
>Gm11:2939892-2940431
>Gm11:2948322-2948511
>Gm11:2951299-2951399
>Gm11:2951497-2951718
>Gm11:2951770-2951808
>Gm11:2954219-2954285
>Gm11:2959924-2960006
>Gm11:2961391-2961582
>Gm11:2973607-2973655
>Gm11:2977898-2977973
>Gm11:2978134-2978179
>Gm11:2985466-2985613
>Gm11:2990903-2991068
>Gm11:2992722-2992782
>Gm11:2998421-2998461
>Gm11:2998906-2998987
>Gm11:3001256-3001340
>Gm11:3002802-3002907
>Gm11:3003994-3004049
>Gm11:3005383-3005437
>Gm11:3007644-3007713
>Gm11:3015068-3015149
>Gm11:3017802-3017851
>Gm11:3018071-3018166
>Gm11:3018405-3018460
>Gm11:3018643-3018688
>Gm11:3018716-3018769
>Gm11:3018823-3018895
>Gm11:3019459-3019540
>Gm11:3019595-3019628
>Gm11:3027388-3027454
>Gm11:3029322-3029375
>Gm11:3030778-3030826
>Gm11:3031300-3031388
>Gm11:3033062-3033103
>Gm11:3033352-3033393
>Gm11:3033699-3033764
>Gm11:3034297-3034320
>Gm11:3047622-3047731
>Gm11:3048181-3048230
>Gm11:3048309-3048485
>Gm11:3048553-3048621
>Gm11:3048682-3049057
>Gm11:3049079-3049367
>Gm11:3049419-3049468
>Gm11:3066605-3066629
>Gm11:3067586-3067718
>Gm11:3068019-3068047
>Gm11:3069351-3069408
>Gm11:3070880-3070921
>Gm11:3081300-3081349
>Gm11:3082129-3082175
>Gm11:3083137-3083198
>Gm11:3085099-3085146
>Gm11:3086467-3086545
>Gm11:3087003-3087087
>Gm11:3088892-3088965
>Gm11:3089870-3090032
>Gm11:3090851-3090902
>Gm11:3091902-3091969
>Gm11:3092109-3092185
>Gm11:3092392-3092466
>Gm11:3094896-3094975
>Gm11:3102515-3102590
>Gm11:3103106-3103209
>Gm11:3106319-3106412
>Gm11:3108246-3108358
>Gm11:3116675-3116720
>Gm11:3116976-3117018
>Gm11:3120284-3120338
>Gm11:3122225-3122280
>Gm11:3126978-3127022
>Gm11:3127256-3127356
>Gm11:3127417-3128115
>Gm11:3129515-3129976
>Gm11:3130631-3130682
>Gm11:3131442-3131490
>Gm11:3131672-3131719
>Gm11:3136232-3136889
>Gm11:3137451-3137511
>Gm11:3137553-3137595
>Gm11:3141871-3141917
>Gm11:3142987-3143043
>Gm11:3144194-3144228
>Gm11:3146670-3146816
>Gm11:3150022-3150079
>Gm11:3150207-3150336
>Gm11:3151569-3151717
>Gm11:3154252-3154286
>Gm11:3155421-3155614
>Gm11:3156108-3156151
>Gm11:3157670-3157705
>Gm11:3161540-3161585
>Gm11:3162508-3162588
>Gm11:3168699-3168732
>Gm11:3169106-3169151
>Gm11:3170227-3170306
>Gm11:3171919-3171970
>Gm11:3173067-3173150
>Gm11:3173260-3174021
>Gm11:3174328-3174370
>Gm11:3174474-3174674
>Gm11:3180689-3180726
>Gm11:3181186-3181236
>Gm11:3181671-3181714
>Gm11:3182393-3182512
>Gm11:3187441-3187487
>Gm11:3191237-3191286
>Gm11:3192281-3192329
>Gm11:3192971-3193131
>Gm11:3193215-3193388
>Gm11:3193441-3193471
>Gm11:3193607-3193774
>Gm11:3193818-3193904
>Gm11:3194619-3194694
>Gm11:3196364-3196440
>Gm11:3196509-3196838
>Gm11:3196911-3197189
>Gm11:3197218-3197326
>Gm11:3197360-3197650
>Gm11:3200973-3201166
>Gm11:3203405-3203448
>Gm11:3205875-3205930
>Gm11:3206578-3206665
>Gm11:3206734-3206929
>Gm11:3208416-3208910
>Gm11:3208936-3209753
>Gm11:3209817-3209987
>Gm11:3211127-3211978
>Gm11:3212946-3212975
>Gm11:3213176-3213243
>Gm11:3213440-3213526
>Gm11:3214279-3214317
>Gm11:3215516-3215579
>Gm11:3216867-3216981
>Gm11:3218105-3218229
>Gm11:3220110-3220199
>Gm11:3221319-3221370
>Gm11:3221716-3221836
>Gm11:3226715-3226802
>Gm11:3227516-3227572
>Gm11:3227926-3228377
>Gm11:3228414-3229101
>Gm11:3229125-3229272
>Gm11:3235937-3236009
>Gm11:3243199-3243230
>Gm11:3249793-3249820
>Gm11:3250040-3250161
>Gm11:3250391-3250434
>Gm11:3250920-3251037
>Gm11:3251317-3251636
>Gm11:3251666-3251948
>Gm11:3252062-3252156
>Gm11:3252261-3252351
>Gm11:3253293-3253338
>Gm11:3255086-3255141
>Gm11:3258388-3258550
>Gm11:3265167-3265219
>Gm11:3265898-3265977
>Gm11:3270590-3270678
>Gm11:3274571-3274663
>Gm11:3274903-3275137
>Gm11:3275145-3275212
>Gm11:3275299-3275415
>Gm11:3279799-3279882
>Gm11:3280368-3280504
>Gm11:3284178-3284253
>Gm11:3286276-3286695
>Gm11:3286746-3286776
>Gm11:3286836-3286874
>Gm11:3290272-3290314
>Gm11:3290522-3290626
>Gm11:3293509-3293683
>Gm11:3293722-3293785
>Gm11:3296256-3296907
>Gm11:3298362-3298450
>Gm11:3301110-3301189
>Gm11:3301611-3301706
>Gm11:3308861-3309524
>Gm11:3309842-3309915
>Gm11:3312194-3312226
>Gm11:3314250-3314286
>Gm11:3317093-3317148
>Gm11:3317604-3317670
>Gm11:3318378-3318452
>Gm11:3320584-3320653
>Gm11:3322580-3322678
>Gm11:3324479-3324533
>Gm11:3326243-3326313
>Gm11:3327044-3327098
>Gm11:3327118-3327223
>Gm11:3328749-3328851
>Gm11:3329134-3329231
>Gm11:3329404-3329570
>Gm11:3335487-3335560
>Gm11:3335714-3335750
>Gm11:3336073-3336211
>Gm11:3340410-3340446
>Gm11:3344617-3344781
>Gm11:3344912-3345009
>Gm11:3347439-3347552
>Gm11:3352852-3352958
>Gm11:3354866-3354938
>Gm11:3355415-3355489
>Gm11:3356688-3356772
>Gm11:3362293-3362385
>Gm11:3362483-3362580
>Gm11:3365042-3365085
>Gm11:3365786-3366053
>Gm11:3366280-3366690
>Gm11:3366925-3367014
>Gm11:3367362-3367508
>Gm11:3367788-3367847
>Gm11:3368750-3368802
>Gm11:3373683-3373750
>Gm11:3376443-3376536
>Gm11:3377964-3378081
>Gm11:3378204-3378285
>Gm11:3379652-3379718
>Gm11:3380277-3380321
>Gm11:3380632-3380722
>Gm11:3382643-3382675
>Gm11:3383889-3384003
>Gm11:3384094-3384330
>Gm11:3384958-3385026
>Gm11:3385875-3385919
>Gm11:3386006-3386768
>Gm11:3388668-3388761
>Gm11:3389235-3389313
>Gm11:3389745-3389783
>Gm11:3395085-3395139
>Gm11:3395646-3395715
>Gm11:3400435-3400549
>Gm11:3400770-3400827
>Gm11:3411839-3412018
>Gm11:3412062-3412093
>Gm11:3412169-3412320
>Gm11:3412370-3413047
>Gm11:3413237-3413805
>Gm11:3414136-3414338
>Gm11:3418362-3418393
>Gm11:3419316-3419343
>Gm11:3421173-3421218
>Gm11:3423703-3423741
>Gm11:3424263-3424334
>Gm11:3424361-3424413
>Gm11:3424932-3424977
>Gm11:3426839-3426905
>Gm11:3426963-3427014
>Gm11:3427183-3427239
>Gm11:3427268-3428650
>Gm11:3428684-3428775
>Gm11:3428837-3428931
>Gm11:3430275-3430360
>Gm11:3430501-3430557
>Gm11:3434245-3434322
>Gm11:3436019-3436067
>Gm11:3437234-3437269
>Gm11:3438065-3438118
>Gm11:3440272-3440528
>Gm11:3440937-3441058
>Gm11:3441315-3441373
>Gm11:3458364-3458506
>Gm11:3458712-3458754
>Gm11:3461709-3461741
>Gm11:3464637-3464652
>Gm11:3475491-3475523
>Gm11:3477158-3483405
>Gm11:3491263-3491296
>Gm11:3493356-3493458
>Gm11:3493852-3493891
>Gm11:3499011-3499048
>Gm11:3499828-3499861
>Gm11:3499938-3500085
>Gm11:3500123-3500266
>Gm11:3501466-3501544
>Gm11:3505833-3505870
>Gm11:3506352-3506442
>Gm11:3507768-3507936
>Gm11:3508005-3508051
>Gm11:3508085-3508347
>Gm11:3508440-3508524
>Gm11:3508625-3508943
>Gm11:3511823-3511846
>Gm11:3512603-3512902
>Gm11:3512925-3512984
>Gm11:3513324-3513524
>Gm11:3516085-3516363
>Gm11:3517074-3517204
>Gm11:3519034-3519177
>Gm11:3519614-3519709
>Gm11:3519886-3519968
>Gm11:3522919-3523096
>Gm11:3525884-3525918
>Gm11:3526261-3526326
>Gm11:3536882-3536987
>Gm11:3537964-3538065
>Gm11:3539690-3539906
>Gm11:3540148-3540336
>Gm11:3548160-3548301
>Gm11:3549358-3549432
>Gm11:3557697-3557742
>Gm11:3558267-3558345
>Gm11:3558534-3558606
>Gm11:3559597-3559666
>Gm11:3562311-3562344
>Gm11:3564214-3564245
>Gm11:3565727-3565775
>Gm11:3565847-3565888
>Gm11:3566113-3566180
>Gm11:3566429-3566522
>Gm11:3576965-3577034
>Gm11:3577738-3577818
>Gm11:3588081-3588223
>Gm11:3588367-3588414
>Gm11:3590768-3590856
>Gm11:3591091-3591133
>Gm11:3591241-3591291
>Gm11:3591387-3591447
>Gm11:3593215-3593252
>Gm11:3599602-3599643
>Gm11:3599838-3599884
>Gm11:3605265-3605944
>Gm11:3605998-3606085
>Gm11:3607622-3607701
>Gm11:3607767-3607816
>Gm11:3607921-3608044
>Gm11:3608117-3608207
>Gm11:3615223-3615249
>Gm11:3622314-3622412
>Gm11:3629114-3629158
>Gm11:3631109-3631146
>Gm11:3631319-3631439
>Gm11:3635382-3635476
>Gm11:3638529-3638625
>Gm11:3638888-3638973
>Gm11:3639659-3639717
>Gm11:3639767-3639857
>Gm11:3641355-3641388
>Gm11:3642680-3642740
>Gm11:3646931-3647518
>Gm11:3647608-3647653
>Gm11:3651816-3652401
>Gm11:3654905-3655007
>Gm11:3655622-3655653
>Gm11:3656946-3656981
>Gm11:3660690-3660781
>Gm11:3661269-3661325
>Gm11:3661467-3661676
>Gm11:3661758-3661878
>Gm11:3664458-3664522
>Gm11:3665948-3665991
>Gm11:3666272-3666376
>Gm11:3666541-3666575
>Gm11:3667060-3667152
>Gm11:3671115-3671145
>Gm11:3671326-3671360
>Gm11:3671523-3671561
>Gm11:3672607-3672675
>Gm11:3675015-3675063
>Gm11:3675747-3675834
>Gm11:3676509-3676570
>Gm11:3689324-3689372
>Gm11:3690327-3690460
>Gm11:3690918-3690996
>Gm11:3691286-3691313
>Gm11:3691675-3691742
>Gm11:3693668-3693712
>Gm11:3694481-3694540
>Gm11:3694769-3694785
>Gm11:3695151-3695242
>Gm11:3698214-3698250
>Gm11:3701949-3702048
>Gm11:3702115-3702166
>Gm11:3702546-3702596
>Gm11:3703600-3703651
>Gm11:3704575-3704615
>Gm11:3705567-3705601
>Gm11:3705754-3705827
>Gm11:3714762-3714970
>Gm11:3715771-3715815
>Gm11:3716141-3716259
>Gm11:3717079-3717135
>Gm11:3717187-3717225
>Gm11:3718310-3718349
>Gm11:3718633-3718763
>Gm11:3732121-3732151
>Gm11:3735767-3735828
>Gm11:3740061-3740099
>Gm11:3742466-3742559
>Gm11:3750688-3750725
>Gm11:3754979-3755180
>Gm11:3760188-3760255
>Gm11:3763733-3763787
>Gm11:3767699-3767732
>Gm11:3768982-3769017
>Gm11:3775334-3775371
>Gm11:3775527-3775593
>Gm11:3775678-3775735
>Gm11:3776105-3776137
>Gm11:3776604-3776638
>Gm11:3782105-3782156
>Gm11:3783134-3783200
>Gm11:3783392-3783517
>Gm11:3784616-3784789
>Gm11:3785774-3785824
>Gm11:3785894-3785946
>Gm11:3787964-3787979
>Gm11:3788410-3788449
>Gm11:3789654-3789734
>Gm11:3790849-3790920
>Gm11:3796501-3796546
>Gm11:3797090-3797142
>Gm11:3797505-3797640
>Gm11:3798206-3798306
>Gm11:3798654-3798744
>Gm11:3798841-3798902
>Gm11:3799592-3799632
>Gm11:3803047-3803127
>Gm11:3803715-3803839
>Gm11:3813672-3813828
>Gm11:3822360-3822417
>Gm11:3823827-3823939
>Gm11:3824506-3824541
>Gm11:3824824-3824915
>Gm11:3825049-3825146
>Gm11:3832303-3832334
>Gm11:3832448-3832573
>Gm11:3834119-3834161
>Gm11:3839126-3839310
>Gm11:3839854-3840027
>Gm11:3840169-3840531
>Gm11:3840615-3841171
>Gm11:3841241-3841353
>Gm11:3841771-3841865
>Gm11:3843806-3843897
>Gm11:3852360-3852435
>Gm11:3852988-3853057
>Gm11:3853115-3853181
>Gm11:3853266-3853371
>Gm11:3853599-3853655
>Gm11:3853681-3853739
>Gm11:3854559-3854605
>Gm11:3862511-3862668
>Gm11:3862821-3862923
>Gm11:3874118-3874215
>Gm11:3874265-3874324
>Gm11:3876943-3877035
>Gm11:3877403-3877466
>Gm11:3879203-3879520
>Gm11:3880970-3881017
>Gm11:3887510-3887618
>Gm11:3887973-3888108
>Gm11:3893262-3893324
>Gm11:3897592-3897704
>Gm11:3905240-3905357
>Gm11:3905507-3905574
>Gm11:3906779-3906815
>Gm11:3913974-3914028
>Gm11:3914342-3914436
>Gm11:3915767-3915819
>Gm11:3917803-3917898
>Gm11:3918436-3918508
>Gm11:3920048-3920103
>Gm11:3928576-3941675
>Gm11:3949217-3949360
>Gm11:3953784-3953835
>Gm11:3969403-3969441
>Gm11:3969856-3970001
>Gm11:3972392-3972514
>Gm11:3972578-3972881
>Gm11:3973547-3973579
>Gm11:3981932-3982038
>Gm11:3982608-3982660
>Gm11:3983483-3983541
>Gm11:3986829-3986867
>Gm11:3993356-3993448
>Gm11:4002680-4002761
>Gm11:4008200-4008270
>Gm11:4009137-4009271
>Gm11:4009353-4009386
>Gm11:4011445-4011563
>Gm11:4011831-4011869
>Gm11:4012509-4012541
>Gm11:4013125-4013209
>Gm11:4014108-4014135
>Gm11:4015003-4015095
>Gm11:4015790-4015937
>Gm11:4017374-4017470
>Gm11:4021356-4021407
>Gm11:4022606-4022649
>Gm11:4025521-4025671
>Gm11:4026003-4026047
>Gm11:4026428-4026498
>Gm11:4026645-4026716
>Gm11:4028941-4028984
>Gm11:4029060-4029094
>Gm11:4033945-4033999
>Gm11:4034193-4034260
>Gm11:4035151-4035197
>Gm11:4036347-4036378
>Gm11:4048611-4048734
>Gm11:4049440-4049643
>Gm11:4049753-4049914
>Gm11:4050978-4051827
>Gm11:4053578-4053639
>Gm11:4054462-4054496
>Gm11:4060269-4060383
>Gm11:4060450-4060499
>Gm11:4064300-4064478
>Gm11:4072852-4072891
>Gm11:4073161-4073214
>Gm11:4073336-4073381
>Gm11:4083411-4083535
>Gm11:4087606-4087743
>Gm11:4087975-4088015
>Gm11:4088119-4089006
>Gm11:4089389-4089490
>Gm11:4095852-4095942
>Gm11:4098113-4098141
>Gm11:4100472-4100504
>Gm11:4101985-4102018
>Gm11:4103017-4103071
>Gm11:4106004-4106076
>Gm11:4106260-4106279
>Gm11:4118063-4118228
>Gm11:4125328-4125413
>Gm11:4127992-4128105
>Gm11:4130087-4130132
>Gm11:4131478-4131577
>Gm11:4137185-4137216
>Gm11:4138846-4138877
>Gm11:4139176-4139218
>Gm11:4140488-4140514
>Gm11:4142433-4142555
>Gm11:4142835-4143209
>Gm11:4143534-4143570
>Gm11:4143838-4143993
>Gm11:4146672-4146886
>Gm11:4146936-4146994
>Gm11:4147113-4147248
>Gm11:4147389-4147416
>Gm11:4147460-4147520
>Gm11:4147551-4147684
>Gm11:4150467-4150576
>Gm11:4151552-4151653
>Gm11:4152368-4152432
>Gm11:4152754-4152823
>Gm11:4154759-4154914
>Gm11:4157029-4157092
>Gm11:4158370-4158404
>Gm11:4158707-4158764
>Gm11:4158852-4158880
>Gm11:4162456-4162513
>Gm11:4164530-4164592
>Gm11:4167665-4167776
>Gm11:4169218-4169253
>Gm11:4169296-4169333
>Gm11:4174059-4174143
>Gm11:4175363-4175411
>Gm11:4175491-4175625
>Gm11:4175839-4175899
>Gm11:4176175-4176235
>Gm11:4176546-4176638
>Gm11:4177388-4177558
>Gm11:4178212-4178245
>Gm11:4180033-4180088
>Gm11:4192249-4192285
>Gm11:4195703-4196115
>Gm11:4196327-4196384
>Gm11:4196668-4196816
>Gm11:4212380-4212429
>Gm11:4214680-4214758
>Gm11:4214764-4214820
>Gm11:4215333-4215413
>Gm11:4215458-4215541
>Gm11:4220346-4220459
>Gm11:4220658-4220698
>Gm11:4226029-4226104
>Gm11:4230229-4230353
>Gm11:4232878-4232913
>Gm11:4233926-4233992
>Gm11:4235654-4235712
>Gm11:4237075-4237112
>Gm11:4239799-4240236
>Gm11:4240614-4241283
>Gm11:4241597-4241657
>Gm11:4242894-4242938
>Gm11:4243133-4243178
>Gm11:4243265-4243312
>Gm11:4244413-4244440
>Gm11:4248906-4249015
>Gm11:4249135-4249617
>Gm11:4250414-4250459
>Gm11:4250829-4250909
>Gm11:4253227-4253485
>Gm11:4254109-4254185
>Gm11:4262640-4262734
>Gm11:4270586-4270658
>Gm11:4271424-4271473
>Gm11:4274096-4274128
>Gm11:4275711-4275744
>Gm11:4275777-4275835
>Gm11:4276840-4276884
>Gm11:4280916-4280951
>Gm11:4281317-4281366
>Gm11:4281681-4281758
>Gm11:4283601-4283666
>Gm11:4284180-4284243
>Gm11:4286997-4287055
>Gm11:4295777-4295870
>Gm11:4302080-4302322
>Gm11:4304822-4304878
>Gm11:4305742-4305775
>Gm11:4309092-4309185
>Gm11:4309643-4309685
>Gm11:4310582-4310810
>Gm11:4314085-4314168
>Gm11:4314678-4314734
>Gm11:4316358-4316502
>Gm11:4319052-4319120
>Gm11:4319886-4319923
>Gm11:4319975-4320009
>Gm11:4324693-4325048
>Gm11:4327330-4327379
>Gm11:4327889-4327970
>Gm11:4328064-4328166
>Gm11:4328335-4328454
>Gm11:4328739-4328793
>Gm11:4329052-4329231
>Gm11:4329542-4329588
>Gm11:4330420-4330476
>Gm11:4330564-4330651
>Gm11:4330750-4330817
>Gm11:4331511-4331574
>Gm11:4340679-4340747
>Gm11:4347215-4347242
>Gm11:4347358-4347509
>Gm11:4351353-4351408
>Gm11:4356067-4356193
>Gm11:4360669-4360717
>Gm11:4360765-4360846
>Gm11:4360967-4361009
>Gm11:4365551-4365697
>Gm11:4366842-4366911
>Gm11:4367578-4367656
>Gm11:4368676-4368771
>Gm11:4368804-4368916
>Gm11:4372636-4372682
>Gm11:4372780-4372888
>Gm11:4373032-4374479
>Gm11:4379487-4379552
>Gm11:4379597-4379710
>Gm11:4379795-4379843
>Gm11:4382898-4383010
>Gm11:4383545-4383571
>Gm11:4389705-4389782
>Gm11:4390278-4390323
>Gm11:4392235-4392281
>Gm11:4398044-4398244
>Gm11:4404487-4404533
>Gm11:4414992-4415030
>Gm11:4422299-4422359
>Gm11:4423357-4423431
>Gm11:4424606-4424670
>Gm11:4425151-4425213
>Gm11:4425338-4425380
>Gm11:4426209-4426257
>Gm11:4426684-4427023
>Gm11:4428317-4428352
>Gm11:4428506-4428655
>Gm11:4431278-4431345
>Gm11:4431415-4431478
>Gm11:4431504-4431573
>Gm11:4434997-4435032
>Gm11:4435823-4435967
>Gm11:4436021-4436061
>Gm11:4436316-4436359
>Gm11:4437775-4437838
>Gm11:4438285-4438313
>Gm11:4443399-4443442
>Gm11:4445965-4446057
>Gm11:4449394-4450299
>Gm11:4450701-4450756
>Gm11:4451183-4451261
>Gm11:4451295-4451389
>Gm11:4453898-4453944
>Gm11:4456630-4456685
>Gm11:4457081-4457191
>Gm11:4460016-4460090
>Gm11:4460843-4460936
>Gm11:4461886-4461928
>Gm11:4463858-4463895
>Gm11:4464859-4465088
>Gm11:4471240-4471339
>Gm11:4471379-4471477
>Gm11:4471693-4471730
>Gm11:4471772-4471808
>Gm11:4472167-4472210
>Gm11:4479064-4479110
>Gm11:4482668-4482702
>Gm11:4483413-4483459
>Gm11:4484797-4484932
>Gm11:4485139-4485194
>Gm11:4485482-4485603
>Gm11:4485797-4485997
>Gm11:4489094-4489191
>Gm11:4489341-4490734
>Gm11:4490818-4490917
>Gm11:4491230-4491275
>Gm11:4491454-4491565
>Gm11:4494886-4494932
>Gm11:4502433-4502480
>Gm11:4510744-4510860
>Gm11:4516601-4516947
>Gm11:4517087-4517132
>Gm11:4517181-4517767
>Gm11:4519517-4519592
>Gm11:4521611-4521673
>Gm11:4525479-4525549
>Gm11:4528034-4528152
>Gm11:4529219-4529254
>Gm11:4531823-4531873
>Gm11:4531889-4531919
>Gm11:4531989-4532124
>Gm11:4532820-4532863
>Gm11:4533046-4533082
>Gm11:4534371-4534466
>Gm11:4537001-4537044
>Gm11:4540520-4540570
>Gm11:4540691-4540833
>Gm11:4551334-4551374
>Gm11:4551490-4551640
>Gm11:4554177-4554240
>Gm11:4557313-4557561
>Gm11:4559302-4559366
>Gm11:4566491-4566618
>Gm11:4581035-4581119
>Gm11:4584823-4584879
>Gm11:4585077-4585140
>Gm11:4588789-4588840
>Gm11:4591855-4591940
>Gm11:4596008-4596059
>Gm11:4598808-4598833
>Gm11:4601264-4601476
>Gm11:4601533-4601560
>Gm11:4601623-4602620
>Gm11:4606936-4606980
>Gm11:4607268-4607296
>Gm11:4607984-4608291
>Gm11:4611991-4612085
>Gm11:4616487-4616533
>Gm11:4619908-4620081
>Gm11:4620194-4620627
>Gm11:4621122-4621223
>Gm11:4621254-4621307
>Gm11:4621921-4622047
>Gm11:4622138-4622177
>Gm11:4623955-4623986
>Gm11:4626213-4626272
>Gm11:4628868-4628936
>Gm11:4629415-4629477
>Gm11:4631211-4631240
>Gm11:4632303-4632484
>Gm11:4633172-4633218
>Gm11:4633913-4634014
>Gm11:4634061-4634220
>Gm11:4634681-4634739
>Gm11:4635457-4635578
>Gm11:4635899-4635944
>Gm11:4637393-4637494
>Gm11:4637825-4638061
>Gm11:4638394-4638500
>Gm11:4639052-4639187
>Gm11:4640393-4640432
>Gm11:4640584-4640669
>Gm11:4643498-4643562
>Gm11:4649250-4649390
>Gm11:4651611-4651712
>Gm11:4652463-4652611
>Gm11:4653425-4653549
>Gm11:4653816-4653876
>Gm11:4653940-4653994
>Gm11:4657200-4657370
>Gm11:4669128-4669336
>Gm11:4670266-4670365
>Gm11:4678811-4678862
>Gm11:4685664-4685709
>Gm11:4689040-4689112
>Gm11:4696977-4697093
>Gm11:4698358-4698396
>Gm11:4702546-4702590
>Gm11:4705268-4705332
>Gm11:4705648-4705716
>Gm11:4705980-4706095
>Gm11:4707727-4707759
>Gm11:4717656-4717730
>Gm11:4719550-4719594
>Gm11:4720616-4720646
>Gm11:4721677-4722072
>Gm11:4723073-4723103
>Gm11:4723929-4723985
>Gm11:4724069-4724129
>Gm11:4728268-4728334
>Gm11:4729899-4729938
>Gm11:4730988-4731013
>Gm11:4731157-4731261
>Gm11:4731321-4731493
>Gm11:4731526-4731731
>Gm11:4731768-4731881
>Gm11:4732075-4732104
>Gm11:4733126-4733162
>Gm11:4734424-4734466
>Gm11:4734609-4734854
>Gm11:4735026-4735117
>Gm11:4735160-4735933
>Gm11:4736057-4736509
>Gm11:4736752-4736767
>Gm11:4739213-4739445
>Gm11:4740327-4740384
>Gm11:4740718-4740734
>Gm11:4740834-4740848
>Gm11:4742539-4742606
>Gm11:4742917-4742946
>Gm11:4744809-4744880
>Gm11:4747418-4747600
>Gm11:4748083-4748269
>Gm11:4748327-4748391
>Gm11:4748437-4748513
>Gm11:4748602-4748772
>Gm11:4748833-4749115
>Gm11:4749170-4749326
>Gm11:4750330-4750383
>Gm11:4759707-4759750
>Gm11:4761025-4761057
>Gm11:4764103-4764152
>Gm11:4765968-4765991
>Gm11:4773862-4773935
>Gm11:4778242-4778420
>Gm11:4782769-4782825
>Gm11:4785563-4785632
>Gm11:4785643-4785681
>Gm11:4789693-4789745
>Gm11:4793772-4793803
>Gm11:4794591-4794797
>Gm11:4794833-4794952
>Gm11:4800678-4800732
>Gm11:4805532-4805647
>Gm11:4807313-4807425
>Gm11:4808114-4808229
>Gm11:4808440-4808485
>Gm11:4810246-4810303
>Gm11:4810363-4810472
>Gm11:4810664-4810705
>Gm11:4812247-4812364
>Gm11:4813538-4813568
>Gm11:4814580-4814616
>Gm11:4816932-4816979
>Gm11:4818100-4818130
>Gm11:4819119-4819191
>Gm11:4819349-4819417
>Gm11:4819800-4819868
>Gm11:4820111-4820155
>Gm11:4820917-4821066
>Gm11:4822368-4822435
>Gm11:4822461-4822538
>Gm11:4823398-4823554
>Gm11:4829333-4829472
>Gm11:4829728-4829761
>Gm11:4832455-4832514
>Gm11:4832533-4832653
>Gm11:4832808-4833323
>Gm11:4834031-4834433
>Gm11:4835740-4835800
>Gm11:4844549-4845025
>Gm11:4845097-4845123
>Gm11:4845213-4845849
>Gm11:4846611-4847137
>Gm11:4847170-4847238
>Gm11:4848406-4848449
>Gm11:4849591-4849685
>Gm11:4853214-4853271
>Gm11:4854056-4854172
>Gm11:4854653-4854735
>Gm11:4855057-4855176
>Gm11:4855299-4855342
>Gm11:4860659-4860768
>Gm11:4869772-4870049
>Gm11:4870713-4870809
>Gm11:4870926-4870971
>Gm11:4872080-4872120
>Gm11:4876790-4876827
>Gm11:4876881-4880825
>Gm11:4881584-4882831
>Gm11:4886260-4886335
>Gm11:4887977-4888027
>Gm11:4889475-4889541
>Gm11:4895228-4895275
>Gm11:4895381-4895496
>Gm11:4897643-4897668
>Gm11:4899295-4899393
>Gm11:4903071-4903134
>Gm11:4903706-4903880
>Gm11:4904363-4904427
>Gm11:4904519-4904588
>Gm11:4913414-4913483
>Gm11:4913843-4913875
>Gm11:4921600-4921642
>Gm11:4923132-4923174
>Gm11:4924501-4924564
>Gm11:4928553-4928647
>Gm11:4928829-4928859
>Gm11:4933790-4933875
>Gm11:4934680-4934771
>Gm11:4935181-4935431
>Gm11:4939477-4939589
>Gm11:4940636-4940785
>Gm11:4941084-4941121
>Gm11:4941236-4941370
>Gm11:4942884-4942910
>Gm11:4944876-4944920
>Gm11:4945387-4945437
>Gm11:4948085-4948209
>Gm11:4950951-4951044
>Gm11:4951099-4951859
>Gm11:4951916-4951971
>Gm11:4952041-4952254
>Gm11:4952521-4952700
>Gm11:4953047-4953170
>Gm11:4953207-4954177
>Gm11:4954211-4954247
>Gm11:4954329-4954406
>Gm11:4956615-4956712
>Gm11:4957053-4957115
>Gm11:4958756-4958789
>Gm11:4965087-4965171
>Gm11:4966872-4966964
>Gm11:4970693-4971161
>Gm11:4972871-4972959
>Gm11:4973526-4973582
>Gm11:4975777-4975803
>Gm11:4980283-4980938
>Gm11:4987676-4987770
>Gm11:4988287-4988467
>Gm11:4988514-4988578
>Gm11:4988641-4989303
>Gm11:4989704-4989757
>Gm11:4989891-4989922
>Gm11:4992488-4992669
>Gm11:4994332-4994515
>Gm11:4994606-4994777
>Gm11:4995458-4995524
>Gm11:4995806-4995860
>Gm11:4995995-4996027
>Gm11:4996072-4996138
>Gm11:4996911-4996967
>Gm11:5000772-5000868
>Gm11:5001208-5001357
>Gm11:5002258-5002354
>Gm11:5012303-5012408
>Gm11:5012896-5012963
>Gm11:5013056-5013093
>Gm11:5019977-5020028
>Gm11:5020105-5020407
>Gm11:5022295-5022540
>Gm11:5024195-5024372
>Gm11:5034683-5034716
>Gm11:5038262-5038385
>Gm11:5049319-5049433
>Gm11:5057819-5057924
>Gm11:5058091-5058122
>Gm11:5064012-5064118
>Gm11:5065234-5065272
>Gm11:5065785-5065861
>Gm11:5065903-5066186
>Gm11:5066262-5066335
>Gm11:5068337-5068532
>Gm11:5068880-5069022
>Gm11:5069575-5069694
>Gm11:5071813-5072003
>Gm11:5072383-5072500
>Gm11:5072545-5072640
>Gm11:5072883-5072919
>Gm11:5073160-5073190
>Gm11:5074829-5075108
>Gm11:5075403-5075438
>Gm11:5077357-5077406
>Gm11:5091789-5091884
>Gm11:5092410-5092462
>Gm11:5092509-5092545
>Gm11:5093054-5093236
>Gm11:5096876-5096942
>Gm11:5097078-5098709
>Gm11:5098852-5098884
>Gm11:5099063-5099258
>Gm11:5100174-5100294
>Gm11:5103053-5103127
>Gm11:5103141-5103198
>Gm11:5107730-5107963
>Gm11:5108916-5109064
>Gm11:5109257-5109310
>Gm11:5109716-5109851
>Gm11:5114480-5114729
>Gm11:5115024-5115059
>Gm11:5118347-5118432
>Gm11:5124172-5124516
>Gm11:5125304-5125376
>Gm11:5125914-5125962
>Gm11:5126189-5126505
>Gm11:5126676-5126706
>Gm11:5129096-5129127
>Gm11:5131480-5131523
>Gm11:5134716-5134794
>Gm11:5144080-5144395
>Gm11:5144484-5144562
>Gm11:5144643-5144709
>Gm11:5144808-5144845
>Gm11:5144956-5145097
>Gm11:5151451-5151495
>Gm11:5157687-5157792
>Gm11:5158151-5158224
>Gm11:5158293-5158673
>Gm11:5160727-5160803
>Gm11:5163741-5163780
>Gm11:5167357-5167398
>Gm11:5168791-5168842
>Gm11:5171947-5171979
>Gm11:5172656-5172837
>Gm11:5180898-5180984
>Gm11:5182808-5182884
>Gm11:5184326-5184341
>Gm11:5188357-5188559
>Gm11:5188909-5188958
>Gm11:5193198-5193265
>Gm11:5196802-5196846
>Gm11:5199045-5199079
>Gm11:5199286-5199333
>Gm11:5199736-5199781
>Gm11:5200058-5200102
>Gm11:5200882-5201045
>Gm11:5201199-5201274
>Gm11:5203598-5203641
>Gm11:5204600-5204650
>Gm11:5208338-5208403
>Gm11:5213331-5213366
>Gm11:5214644-5215074
>Gm11:5215157-5215289
>Gm11:5215575-5215603
>Gm11:5215649-5215835
>Gm11:5219665-5219750
>Gm11:5221098-5221241
>Gm11:5221449-5221509
>Gm11:5232407-5232558
>Gm11:5239651-5239704
>Gm11:5239960-5240064
>Gm11:5243198-5243254
>Gm11:5243849-5243987
>Gm11:5244447-5244759
>Gm11:5244800-5244840
>Gm11:5246001-5246063
>Gm11:5246685-5246949
>Gm11:5247001-5247202
>Gm11:5250970-5250997
>Gm11:5253759-5253846
>Gm11:5253984-5254202
>Gm11:5257952-5257996
>Gm11:5260552-5260608
>Gm11:5261519-5261589
>Gm11:5261823-5261854
>Gm11:5261998-5262034
>Gm11:5263513-5263650
>Gm11:5263677-5263748
>Gm11:5268814-5268860
>Gm11:5268883-5268962
>Gm11:5269042-5269147
>Gm11:5271697-5271792
>Gm11:5272076-5272294
>Gm11:5276318-5277248
>Gm11:5277321-5277526
>Gm11:5285021-5285129
>Gm11:5288657-5288685
>Gm11:5289343-5289393
>Gm11:5289802-5289881
>Gm11:5294791-5294862
>Gm11:5296872-5296914
>Gm11:5300120-5300172
>Gm11:5300186-5300243
>Gm11:5305471-5305584
>Gm11:5318958-5319112
>Gm11:5320622-5320673
>Gm11:5326463-5326501
>Gm11:5329268-5329415
>Gm11:5331529-5331595
>Gm11:5331719-5331776
>Gm11:5333282-5333323
>Gm11:5335163-5335239
>Gm11:5336802-5336869
>Gm11:5337195-5337333
>Gm11:5338490-5338527
>Gm11:5338582-5338635
>Gm11:5339304-5339357
>Gm11:5339636-5339727
>Gm11:5339793-5339845
>Gm11:5339903-5339946
>Gm11:5340151-5340280
>Gm11:5341212-5341770
>Gm11:5341875-5342209
>Gm11:5342736-5342899
>Gm11:5344904-5345017
>Gm11:5345088-5345148
>Gm11:5347205-5347239
>Gm11:5348599-5348639
>Gm11:5352544-5352578
>Gm11:5352648-5352704
>Gm11:5358773-5358992
>Gm11:5368044-5368147
>Gm11:5380997-5381026
>Gm11:5382880-5383397
>Gm11:5383739-5384025
>Gm11:5385377-5385444
>Gm11:5385548-5385709
>Gm11:5385794-5385825
>Gm11:5385869-5386168
>Gm11:5386196-5386299
>Gm11:5386428-5386659
>Gm11:5388860-5388958
>Gm11:5395707-5395756
>Gm11:5396993-5397057
>Gm11:5397837-5397879
>Gm11:5397979-5398033
>Gm11:5398096-5398449
>Gm11:5399560-5399610
>Gm11:5399993-5400381
>Gm11:5400405-5400643
>Gm11:5400699-5400866
>Gm11:5402829-5402928
>Gm11:5404986-5405032
>Gm11:5405375-5405425
>Gm11:5417260-5417300
>Gm11:5417899-5417988
>Gm11:5418160-5418347
>Gm11:5428980-5429019
>Gm11:5431855-5431897
>Gm11:5435713-5436151
>Gm11:5437041-5437155
>Gm11:5437261-5437420
>Gm11:5439422-5439464
>Gm11:5440866-5440918
>Gm11:5441974-5442119
>Gm11:5443039-5443085
>Gm11:5450847-5450891
>Gm11:5451509-5451689
>Gm11:5451726-5451948
>Gm11:5461266-5461360
>Gm11:5461689-5462017
>Gm11:5464647-5464693
>Gm11:5465528-5465570
>Gm11:5473830-5473888
>Gm11:5481197-5481269
>Gm11:5481313-5481366
>Gm11:5483343-5483368
>Gm11:5483423-5483468
>Gm11:5487919-5488008
>Gm11:5491402-5491491
>Gm11:5493911-5493955
>Gm11:5494706-5495174
>Gm11:5495263-5495534
>Gm11:5495611-5495702
>Gm11:5497655-5497730
>Gm11:5501041-5501203
>Gm11:5507478-5507554
>Gm11:5508200-5508234
>Gm11:5508696-5508758
>Gm11:5508885-5508934
>Gm11:5511174-5511253
>Gm11:5511495-5511548
>Gm11:5511979-5512053
>Gm11:5513444-5513459
>Gm11:5513656-5513685
>Gm11:5513847-5513915
>Gm11:5515792-5515821
>Gm11:5520097-5520140
>Gm11:5520219-5520299
>Gm11:5520356-5520516
>Gm11:5525630-5525772
>Gm11:5525884-5525949
>Gm11:5526185-5526344
>Gm11:5535850-5536022
>Gm11:5539184-5539256
>Gm11:5545642-5545734
>Gm11:5546478-5546522
>Gm11:5547338-5547554
>Gm11:5547630-5547669
>Gm11:5547808-5547871
>Gm11:5548251-5548294
>Gm11:5549315-5549421
>Gm11:5550683-5551151
>Gm11:5551421-5551468
>Gm11:5569633-5569691
>Gm11:5569980-5570042
>Gm11:5570158-5570192
>Gm11:5570597-5570640
>Gm11:5570846-5570888
>Gm11:5572558-5572649
>Gm11:5572836-5572933
>Gm11:5575229-5575433
>Gm11:5577855-5577883
>Gm11:5581315-5581367
>Gm11:5583773-5583891
>Gm11:5585860-5586036
>Gm11:5590314-5590413
>Gm11:5592276-5592383
>Gm11:5593877-5593963
>Gm11:5595041-5595097
>Gm11:5595912-5595970
>Gm11:5596309-5596363
>Gm11:5596516-5596556
>Gm11:5598629-5598821
>Gm11:5601756-5601789
>Gm11:5606740-5606837
>Gm11:5608635-5608673
>Gm11:5610113-5610193
>Gm11:5611120-5611156
>Gm11:5618784-5618917
>Gm11:5619305-5619369
>Gm11:5621174-5621270
>Gm11:5623870-5623970
>Gm11:5624037-5624170
>Gm11:5631176-5631211
>Gm11:5632797-5632835
>Gm11:5638013-5638060
>Gm11:5638154-5638284
>Gm11:5638498-5638546
>Gm11:5638809-5638937
>Gm11:5639137-5639281
>Gm11:5639649-5639678
>Gm11:5646001-5646040
>Gm11:5652878-5652994
>Gm11:5653868-5653899
>Gm11:5655434-5655633
>Gm11:5662469-5662541
>Gm11:5667893-5667924
>Gm11:5673991-5674171
>Gm11:5674793-5675257
>Gm11:5697799-5697833
>Gm11:5701379-5701528
>Gm11:5701560-5701646
>Gm11:5701819-5701868
>Gm11:5702318-5702408
>Gm11:5703446-5703470
>Gm11:5704168-5704209
>Gm11:5708296-5708399
>Gm11:5711135-5711171
>Gm11:5712900-5712935
>Gm11:5713719-5713829
>Gm11:5716043-5716097
>Gm11:5716257-5716320
>Gm11:5716579-5716622
>Gm11:5717672-5717751
>Gm11:5720747-5720785
>Gm11:5721122-5721162
>Gm11:5721380-5721452
>Gm11:5721605-5721686
>Gm11:5721795-5722296
>Gm11:5722445-5722504
>Gm11:5723761-5723793
>Gm11:5724208-5724279
>Gm11:5724457-5724547
>Gm11:5724601-5724646
>Gm11:5724702-5725238
>Gm11:5725270-5725341
>Gm11:5725388-5725414
>Gm11:5725492-5725544
>Gm11:5725925-5726056
>Gm11:5726123-5726935
>Gm11:5727056-5727512
>Gm11:5727552-5727662
>Gm11:5730631-5730671
>Gm11:5736912-5736969
>Gm11:5738341-5738582
>Gm11:5738642-5738684
>Gm11:5739282-5739394
>Gm11:5740148-5740212
>Gm11:5740392-5740457
>Gm11:5741782-5741967
>Gm11:5744254-5744439
>Gm11:5744455-5745038
>Gm11:5746828-5747119
>Gm11:5747244-5747362
>Gm11:5760558-5760600
>Gm11:5761749-5763521
>Gm11:5774903-5774944
>Gm11:5775177-5775224
>Gm11:5775794-5775846
>Gm11:5779118-5779209
>Gm11:5781070-5781168
>Gm11:5781456-5781504
>Gm11:5785037-5785091
>Gm11:5785190-5785239
>Gm11:5786983-5787021
>Gm11:5793024-5793133
>Gm11:5794350-5794482
>Gm11:5795748-5795799
>Gm11:5796612-5796661
>Gm11:5799298-5799326
>Gm11:5800143-5800201
>Gm11:5801721-5801824
>Gm11:5803339-5803533
>Gm11:5805997-5806104
>Gm11:5806932-5806988
>Gm11:5808063-5808139
>Gm11:5810983-5811059
>Gm11:5812465-5812519
>Gm11:5814699-5814733
>Gm11:5818590-5818764
>Gm11:5819631-5819712
>Gm11:5821501-5821733
>Gm11:5822185-5822375
>Gm11:5822663-5822708
>Gm11:5825569-5825636
>Gm11:5830359-5830546
>Gm11:5834369-5834480
>Gm11:5835565-5835605
>Gm11:5835700-5835767
>Gm11:5840448-5840487
>Gm11:5842517-5842568
>Gm11:5842721-5842822
>Gm11:5844440-5844760
>Gm11:5847502-5847575
>Gm11:5848151-5848225
>Gm11:5848377-5848426
>Gm11:5848532-5848861
>Gm11:5848982-5849008
>Gm11:5852653-5852695
>Gm11:5852710-5852802
>Gm11:5854196-5854326
>Gm11:5867314-5867652
>Gm11:5867691-5867896
>Gm11:5877643-5877680
>Gm11:5879539-5879570
>Gm11:5879655-5879680
>Gm11:5887088-5887158
>Gm11:5889132-5889161
>Gm11:5889529-5889574
>Gm11:5901596-5901687
>Gm11:5902491-5902554
>Gm11:5905830-5905867
>Gm11:5909067-5909143
>Gm11:5909607-5909661
>Gm11:5913957-5914004
>Gm11:5914683-5914725
>Gm11:5915623-5915681
>Gm11:5921315-5921377
>Gm11:5923303-5923344
>Gm11:5923945-5924102
>Gm11:5924262-5924289
>Gm11:5930702-5930749
>Gm11:5932582-5932654
>Gm11:5933184-5933220
>Gm11:5935029-5935073
>Gm11:5936697-5936742
>Gm11:5942977-5943033
>Gm11:5944164-5944212
>Gm11:5947044-5947086
>Gm11:5947259-5947394
>Gm11:5951922-5951976
>Gm11:5952509-5952541
>Gm11:5956295-5956340
>Gm11:5957296-5959478
>Gm11:5963188-5963282
>Gm11:5966175-5966231
>Gm11:5967947-5968092
>Gm11:5977341-5977448
>Gm11:5984043-5984094
>Gm11:5984219-5984267
>Gm11:5984957-5984991
>Gm11:5985151-5985201
>Gm11:5987761-5987798
>Gm11:5989101-5989147
>Gm11:5991589-5991708
>Gm11:5991764-5991989
>Gm11:5992807-5992902
>Gm11:5995335-5995381
>Gm11:5998314-5998402
>Gm11:5998894-5998997
>Gm11:5999773-5999821
>Gm11:5999825-5999904
>Gm11:5999989-6000510
>Gm11:6000649-6000706
>Gm11:6002158-6002251
>Gm11:6003125-6003192
>Gm11:6004130-6004617
>Gm11:6005699-6005824
>Gm11:6006164-6006455
>Gm11:6010754-6010799
>Gm11:6014344-6014378
>Gm11:6016324-6016363
>Gm11:6017577-6017613
>Gm11:6017760-6017822
>Gm11:6019182-6019250
>Gm11:6022778-6022816
>Gm11:6022907-6023188
>Gm11:6025120-6025155
>Gm11:6031508-6031577
>Gm11:6032936-6032973
>Gm11:6033754-6033825
>Gm11:6033899-6033992
>Gm11:6034808-6034863
>Gm11:6035340-6035397
>Gm11:6036665-6036700
>Gm11:6037482-6037533
>Gm11:6040463-6040632
>Gm11:6041661-6041823
>Gm11:6042332-6042432
>Gm11:6043684-6043730
>Gm11:6045430-6045589
>Gm11:6045625-6045766
>Gm11:6046878-6047236
>Gm11:6047671-6047707
>Gm11:6048662-6048716
>Gm11:6050708-6050771
>Gm11:6050799-6050962
>Gm11:6051154-6051227
>Gm11:6057588-6057696
>Gm11:6061939-6061982
>Gm11:6062202-6063022
>Gm11:6063076-6063281
>Gm11:6063318-6063404
>Gm11:6064523-6064671
>Gm11:6065233-6065267
>Gm11:6065755-6065825
>Gm11:6065891-6065921
>Gm11:6065975-6066028
>Gm11:6066151-6066271
>Gm11:6067919-6068013
>Gm11:6069175-6069359
>Gm11:6069522-6069577
>Gm11:6070452-6070542
>Gm11:6073634-6073742
>Gm11:6079220-6079265
>Gm11:6094088-6094127
>Gm11:6096076-6096341
>Gm11:6098053-6098179
>Gm11:6101792-6101820
>Gm11:6105362-6105438
>Gm11:6109115-6109186
>Gm11:6112341-6113295
>Gm11:6114628-6114691
>Gm11:6115295-6115339
>Gm11:6115669-6115717
>Gm11:6116403-6116497
>Gm11:6121665-6121724
>Gm11:6124084-6124128
>Gm11:6125444-6125472
>Gm11:6125542-6125581
>Gm11:6126392-6126438
>Gm11:6128644-6128722
>Gm11:6130705-6130759
>Gm11:6139875-6139903
>Gm11:6144461-6144509
>Gm11:6145103-6145424
>Gm11:6145671-6145748
>Gm11:6146218-6146262
>Gm11:6146358-6146413
>Gm11:6152779-6152843
>Gm11:6156078-6156154
>Gm11:6156221-6156313
>Gm11:6156629-6156827
>Gm11:6156931-6156959
>Gm11:6157255-6157269
>Gm11:6158595-6158640
>Gm11:6158925-6159019
>Gm11:6159065-6159210
>Gm11:6159437-6159489
>Gm11:6161525-6161622
>Gm11:6164698-6164922
>Gm11:6167726-6167762
>Gm11:6167823-6167932
>Gm11:6169986-6170095
>Gm11:6170264-6170315
>Gm11:6173034-6173222
>Gm11:6179711-6179768
>Gm11:6179937-6180087
>Gm11:6180392-6180476
>Gm11:6180903-6180955
>Gm11:6184638-6184683
>Gm11:6184750-6184799
>Gm11:6187848-6187927
>Gm11:6187957-6188004
>Gm11:6188079-6188148
>Gm11:6188995-6189048
>Gm11:6190328-6190381
>Gm11:6190532-6190568
>Gm11:6201240-6201278
>Gm11:6206219-6206369
>Gm11:6208931-6209233
>Gm11:6210514-6210632
>Gm11:6213821-6213859
>Gm11:6219032-6219075
>Gm11:6219866-6219920
>Gm11:6225418-6225449
>Gm11:6226628-6226662
>Gm11:6228945-6229045
>Gm11:6229125-6229162
>Gm11:6229352-6229435
>Gm11:6229691-6229763
>Gm11:6229945-6230132
>Gm11:6230528-6230647
>Gm11:6232956-6233012
>Gm11:6234395-6234603
>Gm11:6237748-6237888
>Gm11:6239280-6239380
>Gm11:6240287-6240376
>Gm11:6240469-6240552
>Gm11:6241489-6241564
>Gm11:6241764-6241800
>Gm11:6252702-6252769
>Gm11:6252818-6252954
>Gm11:6257708-6258319
>Gm11:6258351-6259017
>Gm11:6259080-6259279
>Gm11:6259354-6259497
>Gm11:6259551-6259823
>Gm11:6259913-6260228
>Gm11:6260304-6260476
>Gm11:6260521-6260809
>Gm11:6260955-6261333
>Gm11:6261468-6261520
>Gm11:6261604-6261801
>Gm11:6261841-6261875
>Gm11:6262167-6262500
>Gm11:6262555-6262639
>Gm11:6262721-6262810
>Gm11:6262860-6262906
>Gm11:6268092-6268123
>Gm11:6268842-6268875
>Gm11:6271747-6271863
>Gm11:6272385-6272412
>Gm11:6272475-6272552
>Gm11:6272574-6272664
>Gm11:6275643-6275910
>Gm11:6275994-6276036
>Gm11:6276082-6276482
>Gm11:6276664-6277162
>Gm11:6277192-6277389
>Gm11:6277447-6277569
>Gm11:6277742-6277894
>Gm11:6277987-6278029
>Gm11:6278125-6278240
>Gm11:6279959-6279997
>Gm11:6282537-6282608
>Gm11:6286020-6286192
>Gm11:6286546-6286628
>Gm11:6286642-6286690
>Gm11:6288482-6288605
>Gm11:6293525-6293568
>Gm11:6296192-6296241
>Gm11:6301671-6301730
>Gm11:6302483-6302520
>Gm11:6302525-6302565
>Gm11:6302805-6302919
>Gm11:6303284-6303348
>Gm11:6303592-6303685
>Gm11:6303936-6304091
>Gm11:6304455-6304530
>Gm11:6307002-6307076
>Gm11:6307984-6308023
>Gm11:6308524-6308589
>Gm11:6315670-6315768
>Gm11:6316302-6316331
>Gm11:6316425-6316515
>Gm11:6320056-6320084
>Gm11:6325491-6325505
>Gm11:6325605-6325622
>Gm11:6331194-6331250
>Gm11:6332426-6332479
>Gm11:6334718-6334822
>Gm11:6335755-6335906
>Gm11:6336103-6336270
>Gm11:6343321-6343384
>Gm11:6343701-6343734
>Gm11:6343866-6343917
>Gm11:6345522-6345718
>Gm11:6345756-6345979
>Gm11:6349583-6349727
>Gm11:6354256-6354432
>Gm11:6355225-6355269
>Gm11:6355349-6355428
>Gm11:6357146-6357191
>Gm11:6361007-6361101
>Gm11:6363291-6363880
>Gm11:6367144-6367177
>Gm11:6367517-6367620
>Gm11:6367713-6367740
>Gm11:6367809-6367871
>Gm11:6368330-6368372
>Gm11:6368409-6368458
>Gm11:6376678-6376723
>Gm11:6379451-6379529
>Gm11:6379629-6379669
>Gm11:6380266-6380366
>Gm11:6380677-6380727
>Gm11:6381369-6381455
>Gm11:6381582-6381618
>Gm11:6381905-6381949
>Gm11:6382378-6382442
>Gm11:6391089-6391208
>Gm11:6392088-6392136
>Gm11:6392477-6392866
>Gm11:6402168-6402229
>Gm11:6405430-6405503
>Gm11:6406651-6406687
>Gm11:6410767-6410832
>Gm11:6412595-6412687
>Gm11:6418916-6418969
>Gm11:6428890-6428948
>Gm11:6429068-6429123
>Gm11:6429755-6429798
>Gm11:6430183-6430221
>Gm11:6433139-6433174
>Gm11:6433306-6433382
>Gm11:6438242-6438296
>Gm11:6438566-6438978
>Gm11:6440269-6440323
>Gm11:6442618-6442652
>Gm11:6444749-6444851
>Gm11:6444969-6445126
>Gm11:6455362-6455519
>Gm11:6459921-6459989
>Gm11:6461192-6461248
>Gm11:6462044-6462158
>Gm11:6462876-6462913
>Gm11:6463003-6463120
>Gm11:6469853-6469950
>Gm11:6471933-6471998
>Gm11:6475694-6475727
>Gm11:6486654-6486706
>Gm11:6486933-6487009
>Gm11:6492203-6492330
>Gm11:6492718-6492773
>Gm11:6495050-6495275
>Gm11:6500264-6500300
>Gm11:6501520-6501585
>Gm11:6502133-6502200
>Gm11:6502304-6502346
>Gm11:6503357-6503719
>Gm11:6503885-6504002
>Gm11:6504443-6504954
>Gm11:6505991-6506033
>Gm11:6508881-6508919
>Gm11:6510229-6510685
>Gm11:6510761-6510859
>Gm11:6511363-6511451
>Gm11:6512030-6512078
>Gm11:6512266-6512320
>Gm11:6512859-6512911
>Gm11:6513346-6513393
>Gm11:6513563-6513598
>Gm11:6514859-6514934
>Gm11:6517215-6517256
>Gm11:6519455-6519495
>Gm11:6520701-6520748
>Gm11:6521852-6521902
>Gm11:6523399-6523466
>Gm11:6540821-6540857
>Gm11:6543095-6543189
>Gm11:6543963-6543995
>Gm11:6545594-6545655
>Gm11:6546182-6546265
>Gm11:6546345-6546596
>Gm11:6546656-6546789
>Gm11:6549314-6549600
>Gm11:6550191-6550231
>Gm11:6558474-6558975
>Gm11:6559011-6559130
>Gm11:6559217-6559265
>Gm11:6559297-6559760
>Gm11:6559882-6559962
>Gm11:6559997-6560048
>Gm11:6560113-6560260
>Gm11:6560368-6560767
>Gm11:6561743-6561865
>Gm11:6563411-6563494
>Gm11:6573206-6573262
>Gm11:6574172-6574335
>Gm11:6574370-6574447
>Gm11:6574514-6574541
>Gm11:6574584-6575104
>Gm11:6575195-6575325
>Gm11:6575385-6575445
>Gm11:6575761-6575820
>Gm11:6580779-6580917
>Gm11:6582172-6582201
>Gm11:6593699-6593911
>Gm11:6593927-6593965
>Gm11:6594059-6594169
>Gm11:6594801-6594988
>Gm11:6595143-6595263
>Gm11:6596533-6596653
>Gm11:6597032-6597075
>Gm11:6598153-6598265
>Gm11:6599058-6599086
>Gm11:6599188-6599244
>Gm11:6600472-6600571
>Gm11:6601863-6601889
>Gm11:6603697-6603801
>Gm11:6604769-6604929
>Gm11:6605176-6605297
>Gm11:6605417-6605431
>Gm11:6606841-6606901
>Gm11:6608383-6608455
>Gm11:6608479-6608549
>Gm11:6608942-6609149
>Gm11:6609212-6609331
>Gm11:6611261-6611417
>Gm11:6611519-6611573
>Gm11:6617364-6617628
>Gm11:6622768-6623111
>Gm11:6624891-6624995
>Gm11:6625048-6625073
>Gm11:6626128-6626214
>Gm11:6627615-6627818
>Gm11:6631221-6631447
>Gm11:6631579-6631609
>Gm11:6631765-6631857
>Gm11:6634471-6634588
>Gm11:6634929-6634962
>Gm11:6640588-6640632
>Gm11:6643715-6644494
>Gm11:6645366-6645411
>Gm11:6651369-6651575
>Gm11:6652658-6652696
>Gm11:6655627-6655742
>Gm11:6655870-6655949
>Gm11:6657063-6657214
>Gm11:6660925-6660961
>Gm11:6663201-6663327
>Gm11:6663343-6663417
>Gm11:6667997-6668039
>Gm11:6671417-6671551
>Gm11:6671607-6671663
>Gm11:6672262-6672299
>Gm11:6672394-6672454
>Gm11:6674276-6674361
>Gm11:6674474-6674678
>Gm11:6677894-6677962
>Gm11:6680554-6680627
>Gm11:6684554-6684638
>Gm11:6690081-6690190
>Gm11:6690920-6690982
>Gm11:6691202-6691407
>Gm11:6696525-6696607
>Gm11:6698363-6698406
>Gm11:6699228-6699394
>Gm11:6701172-6701254
>Gm11:6709487-6709530
>Gm11:6709633-6709667
>Gm11:6709748-6709954
>Gm11:6710240-6710398
>Gm11:6710510-6710722
>Gm11:6710922-6711041
>Gm11:6711395-6711648
>Gm11:6711989-6712189
>Gm11:6712450-6712551
>Gm11:6712711-6712769
>Gm11:6712908-6712984
>Gm11:6714724-6714863
>Gm11:6715076-6715121
>Gm11:6715488-6715649
>Gm11:6718266-6718398
>Gm11:6728371-6728417
>Gm11:6728622-6728682
>Gm11:6729594-6729661
>Gm11:6729754-6729876
>Gm11:6730844-6731267
>Gm11:6731310-6731496
>Gm11:6732725-6732806
>Gm11:6734943-6735090
>Gm11:6737698-6738183
>Gm11:6739883-6739924
>Gm11:6744506-6744539
>Gm11:6747244-6747309
>Gm11:6749664-6749712
>Gm11:6756565-6756818
>Gm11:6758970-6759012
>Gm11:6767851-6767924
>Gm11:6768353-6768381
>Gm11:6769137-6769250
>Gm11:6793026-6793073
>Gm11:6795240-6795296
>Gm11:6795356-6795435
>Gm11:6796083-6796140
>Gm11:6800280-6800319
>Gm11:6801547-6801742
>Gm11:6802059-6802204
>Gm11:6807566-6807635
>Gm11:6810779-6810849
>Gm11:6813747-6813830
>Gm11:6815098-6815140
>Gm11:6819420-6819510
>Gm11:6820275-6820630
>Gm11:6820814-6821194
>Gm11:6822539-6822615
>Gm11:6822684-6822927
>Gm11:6822959-6823039
>Gm11:6823324-6823372
>Gm11:6823477-6823632
>Gm11:6824754-6824827
>Gm11:6825632-6825665
>Gm11:6829509-6829557
>Gm11:6838689-6838804
>Gm11:6838873-6838962
>Gm11:6840663-6842773
>Gm11:6842850-6843095
>Gm11:6850079-6850108
>Gm11:6852063-6852196
>Gm11:6852254-6852347
>Gm11:6861947-6862167
>Gm11:6862414-6862443
>Gm11:6863541-6864016
>Gm11:6864145-6864284
>Gm11:6880404-6880444
>Gm11:6889148-6889192
>Gm11:6889508-6889545
>Gm11:6911708-6911752
>Gm11:6913270-6913404
>Gm11:6913610-6913661
>Gm11:6916928-6917005
>Gm11:6917072-6917159
>Gm11:6917267-6917307
>Gm11:6917826-6917879
>Gm11:6920810-6921030
>Gm11:6921081-6921371
>Gm11:6922156-6922206
>Gm11:6924340-6924530
>Gm11:6926295-6926446
>Gm11:6927050-6927105
>Gm11:6927440-6927490
>Gm11:6929109-6929148
>Gm11:6929220-6929320
>Gm11:6929889-6930070
>Gm11:6937159-6937199
>Gm11:6937362-6941143
>Gm11:6947429-6947459
>Gm11:6948922-6949030
>Gm11:6950281-6950401
>Gm11:6951971-6952078
>Gm11:6952362-6952517
>Gm11:6952580-6952709
>Gm11:6952823-6952876
>Gm11:6953139-6953261
>Gm11:6953302-6953374
>Gm11:6953595-6953696
>Gm11:6953745-6953940
>Gm11:6954028-6954139
>Gm11:6954467-6954516
>Gm11:6954621-6954803
>Gm11:6955095-6955180
>Gm11:6955524-6955605
>Gm11:6955768-6955804
>Gm11:6957740-6957771
>Gm11:6957908-6957996
>Gm11:6959627-6959689
>Gm11:6963339-6963405
>Gm11:6963554-6963643
>Gm11:6963743-6963757
>Gm11:6968963-6969106
>Gm11:6974341-6974403
>Gm11:6974458-6974530
>Gm11:6979518-6979564
>Gm11:6980723-6980788
>Gm11:6981330-6981372
>Gm11:6982200-6982269
>Gm11:6982317-6982390
>Gm11:6982828-6982882
>Gm11:6985193-6985227
>Gm11:6991572-6991606
>Gm11:6999464-6999525
>Gm11:7002845-7002960
>Gm11:7004120-7004249
>Gm11:7012380-7012456
>Gm11:7012772-7013011
>Gm11:7013226-7013341
>Gm11:7017450-7017530
>Gm11:7019549-7019587
>Gm11:7028015-7028083
>Gm11:7035218-7035248
>Gm11:7036496-7036557
>Gm11:7038846-7038877
>Gm11:7040308-7040381
>Gm11:7040501-7040586
>Gm11:7043948-7044076
>Gm11:7044302-7044333
>Gm11:7044438-7044516
>Gm11:7044646-7044686
>Gm11:7044964-7045013
>Gm11:7045121-7045199
>Gm11:7045419-7045495
>Gm11:7047730-7047795
>Gm11:7050585-7050643
>Gm11:7052505-7052565
>Gm11:7057952-7057998
>Gm11:7059636-7059679
>Gm11:7059953-7060002
>Gm11:7060200-7060272
>Gm11:7060429-7060454
>Gm11:7061234-7061274
>Gm11:7061900-7061959
>Gm11:7064216-7064350
>Gm11:7064383-7064426
>Gm11:7064551-7064658
>Gm11:7068600-7068772
>Gm11:7069508-7069600
>Gm11:7075119-7075164
>Gm11:7075198-7075243
>Gm11:7076938-7077013
>Gm11:7077469-7077514
>Gm11:7077583-7077755
>Gm11:7079815-7079915
>Gm11:7084901-7084966
>Gm11:7085040-7085065
>Gm11:7085417-7085488
>Gm11:7090948-7091046
>Gm11:7095039-7095214
>Gm11:7095275-7095392
>Gm11:7097298-7097421
>Gm11:7098227-7098376
>Gm11:7098494-7098635
>Gm11:7099240-7099288
>Gm11:7099387-7099538
>Gm11:7101064-7101327
>Gm11:7102213-7102291
>Gm11:7104805-7104860
>Gm11:7108187-7108255
>Gm11:7109976-7110109
>Gm11:7113635-7113697
>Gm11:7113968-7114041
>Gm11:7114193-7114229
>Gm11:7114528-7114581
>Gm11:7114723-7114911
>Gm11:7116404-7116501
>Gm11:7118874-7118931
>Gm11:7125751-7125835
>Gm11:7127515-7127876
>Gm11:7132401-7132615
>Gm11:7133097-7133199
>Gm11:7137810-7137895
>Gm11:7144018-7144174
>Gm11:7147395-7147543
>Gm11:7154246-7154617
>Gm11:7155326-7155427
>Gm11:7159462-7159543
>Gm11:7164227-7164288
>Gm11:7166259-7166296
>Gm11:7173947-7174072
>Gm11:7174339-7174443
>Gm11:7175027-7175075
>Gm11:7175145-7175188
>Gm11:7176643-7176686
>Gm11:7182609-7182825
>Gm11:7182926-7183052
>Gm11:7183110-7183249
>Gm11:7188232-7188318
>Gm11:7199300-7199481
>Gm11:7200601-7200648
>Gm11:7205604-7205640
>Gm11:7205913-7205977
>Gm11:7206636-7206744
>Gm11:7207236-7207431
>Gm11:7211820-7211906
>Gm11:7214835-7214897
>Gm11:7216866-7216902
>Gm11:7220136-7220170
>Gm11:7220217-7220372
>Gm11:7221366-7224144
>Gm11:7226743-7227067
>Gm11:7231679-7231758
>Gm11:7231851-7231978
>Gm11:7237833-7237863
>Gm11:7241328-7241372
>Gm11:7243525-7243555
>Gm11:7246585-7246695
>Gm11:7246860-7246934
>Gm11:7247042-7247267
>Gm11:7247442-7247566
>Gm11:7249142-7249229
>Gm11:7249343-7249375
>Gm11:7249424-7249996
>Gm11:7250041-7250208
>Gm11:7250275-7250504
>Gm11:7250553-7250645
>Gm11:7250933-7250974
>Gm11:7251568-7252926
>Gm11:7252991-7253113
>Gm11:7255247-7255339
>Gm11:7274336-7274387
>Gm11:7274889-7274939
>Gm11:7275049-7275083
>Gm11:7275510-7275573
>Gm11:7275876-7276217
>Gm11:7276312-7276340
>Gm11:7278860-7278891
>Gm11:7280312-7280375
>Gm11:7280778-7280970
>Gm11:7281056-7281211
>Gm11:7281921-7281989
>Gm11:7284417-7284457
>Gm11:7286698-7286763
>Gm11:7287542-7287604
>Gm11:7289380-7289428
>Gm11:7295079-7295124
>Gm11:7295306-7295366
>Gm11:7296080-7296116
>Gm11:7297690-7297748
>Gm11:7298694-7298729
>Gm11:7298913-7298994
>Gm11:7301465-7301659
>Gm11:7301927-7301965
>Gm11:7303922-7304048
>Gm11:7304080-7304192
>Gm11:7307227-7307297
>Gm11:7311164-7311206
>Gm11:7316940-7317004
>Gm11:7317095-7317173
>Gm11:7320627-7320691
>Gm11:7320736-7320872
>Gm11:7320939-7321207
>Gm11:7321416-7321470
>Gm11:7323136-7323209
>Gm11:7325331-7325410
>Gm11:7325513-7325659
>Gm11:7326192-7326246
>Gm11:7327038-7327143
>Gm11:7329799-7329874
>Gm11:7330497-7330631
>Gm11:7331198-7331239
>Gm11:7331309-7331346
>Gm11:7339615-7339691
>Gm11:7339872-7339946
>Gm11:7347761-7347809
>Gm11:7348021-7348057
>Gm11:7349767-7349796
>Gm11:7360834-7360968
>Gm11:7362169-7362215
>Gm11:7362305-7362388
>Gm11:7362715-7362770
>Gm11:7363398-7363510
>Gm11:7364261-7364368
>Gm11:7367708-7367739
>Gm11:7367794-7367849
>Gm11:7369883-7369938
>Gm11:7369993-7370032
>Gm11:7370054-7370214
>Gm11:7377561-7377601
>Gm11:7385238-7385325
>Gm11:7385681-7385753
>Gm11:7386973-7387108
>Gm11:7387216-7387265
>Gm11:7387621-7387693
>Gm11:7388142-7388156
>Gm11:7388519-7388533
>Gm11:7389032-7389075
>Gm11:7390282-7390419
>Gm11:7390655-7390736
>Gm11:7390860-7390905
>Gm11:7403050-7403112
>Gm11:7403503-7403536
>Gm11:7405414-7405456
>Gm11:7406037-7406076
>Gm11:7406194-7406244
>Gm11:7406351-7406383
>Gm11:7407999-7408065
>Gm11:7408668-7408872
>Gm11:7414029-7414100
>Gm11:7414299-7414380
>Gm11:7414432-7414786
>Gm11:7417554-7417619
>Gm11:7417748-7417973
>Gm11:7429628-7429688
>Gm11:7429750-7429818
>Gm11:7434918-7434963
>Gm11:7435084-7435209
>Gm11:7436645-7436682
>Gm11:7439191-7439233
>Gm11:7449164-7449220
>Gm11:7452166-7452244
>Gm11:7452539-7452569
>Gm11:7456227-7456262
>Gm11:7460850-7460978
>Gm11:7461972-7462043
>Gm11:7462326-7462493
>Gm11:7467699-7468298
>Gm11:7469792-7469806
>Gm11:7470126-7470186
>Gm11:7470614-7470630
>Gm11:7471994-7472009
>Gm11:7474853-7474868
>Gm11:7475232-7475295
>Gm11:7476361-7476513
>Gm11:7476891-7476937
>Gm11:7481522-7481804
>Gm11:7481831-7481948
>Gm11:7482054-7482291
>Gm11:7482340-7482410
>Gm11:7484335-7484479
>Gm11:7484519-7484548
>Gm11:7484578-7484650
>Gm11:7486864-7486954
>Gm11:7490657-7491211
>Gm11:7491249-7491975
>Gm11:7493864-7493911
>Gm11:7495090-7495125
>Gm11:7496351-7496553
>Gm11:7511163-7511309
>Gm11:7511773-7511967
>Gm11:7511998-7512081
>Gm11:7512197-7512357
>Gm11:7513706-7513790
>Gm11:7514619-7514675
>Gm11:7516457-7516524
>Gm11:7518156-7518255
>Gm11:7518408-7518548
>Gm11:7520531-7520583
>Gm11:7520909-7520986
>Gm11:7521561-7521610
>Gm11:7522656-7522818
>Gm11:7524105-7524177
>Gm11:7528299-7528892
>Gm11:7529948-7530012
>Gm11:7532375-7532433
>Gm11:7534647-7534672
>Gm11:7539062-7539210
>Gm11:7543443-7543532
>Gm11:7543642-7543700
>Gm11:7545830-7545923
>Gm11:7547009-7547104
>Gm11:7547228-7547307
>Gm11:7547629-7547777
>Gm11:7547854-7547891
>Gm11:7548560-7548707
>Gm11:7551201-7551252
>Gm11:7556581-7556608
>Gm11:7556666-7556722
>Gm11:7558401-7558491
>Gm11:7558526-7558590
>Gm11:7567574-7567631
>Gm11:7575347-7575856
>Gm11:7577770-7578037
>Gm11:7578570-7578599
>Gm11:7583871-7583909
>Gm11:7585586-7585651
>Gm11:7587151-7587186
>Gm11:7588662-7588686
>Gm11:7589977-7590059
>Gm11:7590421-7590554
>Gm11:7593185-7593237
>Gm11:7594653-7594711
>Gm11:7596707-7596837
>Gm11:7603929-7604052
>Gm11:7610981-7611108
>Gm11:7618834-7618917
>Gm11:7621470-7621484
>Gm11:7621576-7621686
>Gm11:7623397-7623449
>Gm11:7623783-7623852
>Gm11:7631425-7631459
>Gm11:7633381-7633425
>Gm11:7633718-7633831
>Gm11:7636897-7636937
>Gm11:7643667-7643709
>Gm11:7651933-7651969
>Gm11:7652099-7652230
>Gm11:7656146-7656250
>Gm11:7656489-7656550
>Gm11:7658107-7658141
>Gm11:7659615-7659751
>Gm11:7666944-7667073
>Gm11:7669197-7669614
>Gm11:7669673-7669720
>Gm11:7670721-7670849
>Gm11:7671415-7671557
>Gm11:7676714-7676802
>Gm11:7678661-7678705
>Gm11:7688998-7689246
>Gm11:7689387-7689421
>Gm11:7696470-7696548
>Gm11:7696625-7696669
>Gm11:7697254-7697288
>Gm11:7699052-7699180
>Gm11:7701600-7701670
>Gm11:7702030-7702104
>Gm11:7702180-7702515
>Gm11:7703613-7703745
>Gm11:7703802-7703886
>Gm11:7708090-7708122
>Gm11:7714819-7714870
>Gm11:7716272-7716332
>Gm11:7719617-7719665
>Gm11:7720495-7720530
>Gm11:7724398-7724466
>Gm11:7725672-7725751
>Gm11:7725902-7726003
>Gm11:7726212-7726254
>Gm11:7726286-7726327
>Gm11:7727164-7727259
>Gm11:7727447-7727529
>Gm11:7727588-7727679
>Gm11:7727720-7727788
>Gm11:7728955-7728992
>Gm11:7729137-7729249
>Gm11:7729533-7729610
>Gm11:7730992-7731137
>Gm11:7732408-7732553
>Gm11:7734634-7734907
>Gm11:7736930-7737162
>Gm11:7740592-7740715
>Gm11:7741102-7741148
>Gm11:7747168-7747239
>Gm11:7749417-7749495
>Gm11:7750997-7751089
>Gm11:7751526-7751607
>Gm11:7751664-7751752
>Gm11:7752220-7752269
>Gm11:7754451-7754482
>Gm11:7757746-7757799
>Gm11:7758173-7758290
>Gm11:7758314-7758400
>Gm11:7760330-7760469
>Gm11:7760726-7761139
>Gm11:7761225-7761336
>Gm11:7761588-7761655
>Gm11:7761737-7761969
>Gm11:7762992-7763021
>Gm11:7765623-7765721
>Gm11:7766677-7766791
>Gm11:7768800-7768869
>Gm11:7768934-7769137
>Gm11:7769572-7769623
>Gm11:7787346-7787460
>Gm11:7798023-7798407
>Gm11:7804656-7804803
>Gm11:7805049-7805158
>Gm11:7805209-7805238
>Gm11:7806002-7806071
>Gm11:7808009-7808060
>Gm11:7811509-7811615
>Gm11:7811850-7811880
>Gm11:7811929-7812032
>Gm11:7812660-7812716
>Gm11:7814723-7814897
>Gm11:7820978-7821030
>Gm11:7821103-7821226
>Gm11:7837960-7838101
>Gm11:7838539-7838605
>Gm11:7844944-7844996
>Gm11:7850734-7850767
>Gm11:7852184-7852289
>Gm11:7852531-7852593
>Gm11:7852782-7852840
>Gm11:7856339-7856371
>Gm11:7857886-7857932
>Gm11:7858771-7858954
>Gm11:7859373-7859402
>Gm11:7859552-7859603
>Gm11:7860160-7860255
>Gm11:7860884-7860934
>Gm11:7861034-7861065
>Gm11:7861147-7861208
>Gm11:7864680-7864747
>Gm11:7865074-7865110
>Gm11:7867402-7867560
>Gm11:7868218-7868299
>Gm11:7868407-7868435
>Gm11:7870968-7871236
>Gm11:7874947-7875020
>Gm11:7875199-7875239
>Gm11:7875388-7875519
>Gm11:7877369-7877491
>Gm11:7878971-7879037
>Gm11:7881081-7881146
>Gm11:7881262-7881320
>Gm11:7881437-7881472
>Gm11:7882271-7882317
>Gm11:7883583-7883694
>Gm11:7884115-7884174
>Gm11:7886379-7886445
>Gm11:7886614-7886648
>Gm11:7890068-7890224
>Gm11:7892551-7893496
>Gm11:7893563-7893599
>Gm11:7897732-7897762
>Gm11:7907185-7907226
>Gm11:7907485-7907536
>Gm11:7907603-7907932
>Gm11:7909499-7909977
>Gm11:7914251-7914265
>Gm11:7915880-7916007
>Gm11:7916164-7916228
>Gm11:7916665-7916801
>Gm11:7916940-7916983
>Gm11:7917175-7917200
>Gm11:7926534-7926797
>Gm11:7929949-7929988
>Gm11:7932389-7932442
>Gm11:7932650-7932731
>Gm11:7933467-7933531
>Gm11:7933619-7933683
>Gm11:7934707-7937896
>Gm11:7945146-7945241
>Gm11:7945286-7945326
>Gm11:7953989-7954031
>Gm11:7954891-7954927
>Gm11:7955003-7955059
>Gm11:7955161-7955284
>Gm11:7955877-7955942
>Gm11:7956059-7956307
>Gm11:7957316-7957761
>Gm11:7959266-7959351
>Gm11:7965186-7965342
>Gm11:7966036-7966115
>Gm11:7966382-7966433
>Gm11:7970748-7970911
>Gm11:7971546-7971590
>Gm11:7972794-7972863
>Gm11:7973158-7973191
>Gm11:7973253-7973300
>Gm11:7978229-7978266
>Gm11:7978485-7978534
>Gm11:7978778-7978798
>Gm11:7979907-7979969
>Gm11:7980524-7980541
>Gm11:7980736-7980750
>Gm11:7980826-7980892
>Gm11:7982769-7982820
>Gm11:7984252-7984342
>Gm11:7984472-7984508
>Gm11:7984580-7984692
>Gm11:7985948-7989557
>Gm11:7989834-7989953
>Gm11:7990017-7990138
>Gm11:7990179-7990227
>Gm11:7998097-7998203
>Gm11:8007865-8007905
>Gm11:8008013-8008045
>Gm11:8008159-8008199
>Gm11:8008306-8008346
>Gm11:8009780-8009878
>Gm11:8010729-8010812
>Gm11:8015146-8015179
>Gm11:8017951-8017988
>Gm11:8018216-8018282
>Gm11:8020940-8020980
>Gm11:8021144-8021174
>Gm11:8021384-8021398
>Gm11:8022558-8022576
>Gm11:8022622-8022690
>Gm11:8023430-8023458
>Gm11:8023558-8023572
>Gm11:8024347-8024516
>Gm11:8024540-8024818
>Gm11:8025260-8025510
>Gm11:8025570-8025803
>Gm11:8030033-8030141
>Gm11:8030170-8030370
>Gm11:8032377-8032518
>Gm11:8032659-8032756
>Gm11:8034597-8034638
>Gm11:8035333-8035396
>Gm11:8035444-8035591
>Gm11:8037663-8037705
>Gm11:8038863-8039243
>Gm11:8039731-8039845
>Gm11:8041360-8041426
>Gm11:8042589-8042714
>Gm11:8046809-8046844
>Gm11:8047546-8047617
>Gm11:8049039-8049093
>Gm11:8049356-8049487
>Gm11:8057053-8057093
>Gm11:8057377-8057454
>Gm11:8060171-8060261
>Gm11:8064281-8064329
>Gm11:8064565-8064625
>Gm11:8066692-8066772
>Gm11:8068922-8069157
>Gm11:8071140-8071385
>Gm11:8071470-8071584
>Gm11:8073045-8076947
>Gm11:8079684-8079761
>Gm11:8080469-8080547
>Gm11:8080811-8080851
>Gm11:8084438-8084471
>Gm11:8087030-8087127
>Gm11:8090764-8090822
>Gm11:8092412-8092447
>Gm11:8092645-8092830
>Gm11:8092864-8092943
>Gm11:8093577-8093670
>Gm11:8093989-8094048
>Gm11:8095037-8095086
>Gm11:8095212-8095389
>Gm11:8097088-8097159
>Gm11:8099124-8099222
>Gm11:8100915-8100948
>Gm11:8108385-8108451
>Gm11:8114931-8114981
>Gm11:8115077-8115139
>Gm11:8116159-8116347
>Gm11:8116463-8116564
>Gm11:8116705-8116741
>Gm11:8120063-8120127
>Gm11:8120333-8120408
>Gm11:8120664-8120698
>Gm11:8126301-8126342
>Gm11:8129461-8129550
>Gm11:8129933-8130029
>Gm11:8130414-8130478
>Gm11:8130504-8130558
>Gm11:8131005-8131055
>Gm11:8131206-8131260
>Gm11:8133992-8134040
>Gm11:8136900-8137034
>Gm11:8145190-8145361
>Gm11:8147888-8147965
>Gm11:8148153-8148527
>Gm11:8149201-8149240
>Gm11:8150497-8150550
>Gm11:8150653-8150720
>Gm11:8159321-8159391
>Gm11:8162774-8162848
>Gm11:8164742-8164827
>Gm11:8165565-8165630
>Gm11:8171006-8171078
>Gm11:8174882-8174896
>Gm11:8174996-8175013
>Gm11:8178926-8178977
>Gm11:8179323-8179378
>Gm11:8181522-8181569
>Gm11:8182785-8182827
>Gm11:8184683-8184710
>Gm11:8184830-8184896
>Gm11:8190319-8190366
>Gm11:8190445-8190488
>Gm11:8195085-8195109
>Gm11:8196769-8197168
>Gm11:8199219-8199388
>Gm11:8199686-8199764
>Gm11:8200177-8200451
>Gm11:8200481-8200510
>Gm11:8200532-8200606
>Gm11:8200682-8200711
>Gm11:8201187-8201313
>Gm11:8203395-8203427
>Gm11:8203475-8203508
>Gm11:8203864-8203903
>Gm11:8204187-8204224
>Gm11:8208825-8208900
>Gm11:8213200-8213280
>Gm11:8214429-8214489
>Gm11:8218053-8218087
>Gm11:8218321-8218370
>Gm11:8218410-8218482
>Gm11:8218506-8218543
>Gm11:8218694-8218749
>Gm11:8221920-8222000
>Gm11:8224764-8224867
>Gm11:8226216-8226254
>Gm11:8226425-8226522
>Gm11:8226554-8226730
>Gm11:8232030-8232115
>Gm11:8232698-8232772
>Gm11:8234265-8234414
>Gm11:8236440-8236554
>Gm11:8238006-8238068
>Gm11:8239099-8239154
>Gm11:8239625-8239778
>Gm11:8239920-8240202
>Gm11:8240280-8240362
>Gm11:8240465-8240637
>Gm11:8240708-8240894
>Gm11:8245616-8245719
>Gm11:8248716-8248761
>Gm11:8248875-8248992
>Gm11:8250756-8250827
>Gm11:8250899-8250940
>Gm11:8253525-8253581
>Gm11:8254822-8255395
>Gm11:8257054-8257093
>Gm11:8260491-8260542
>Gm11:8260767-8260896
>Gm11:8263083-8263122
>Gm11:8267399-8267529
>Gm11:8271260-8271334
>Gm11:8281861-8281918
>Gm11:8283893-8283956
>Gm11:8288444-8288498
>Gm11:8290007-8290079
>Gm11:8293464-8294131
>Gm11:8294146-8296365
>Gm11:8296571-8296657
>Gm11:8302083-8302133
>Gm11:8302187-8302244
>Gm11:8302505-8302637
>Gm11:8306265-8306339
>Gm11:8306443-8306698
>Gm11:8306749-8306814
>Gm11:8307579-8307619
>Gm11:8309250-8309444
>Gm11:8310456-8310496
>Gm11:8310575-8310695
>Gm11:8311168-8311694
>Gm11:8314834-8314896
>Gm11:8315316-8315398
>Gm11:8317127-8317685
>Gm11:8318391-8318544
>Gm11:8318640-8318675
>Gm11:8318809-8319069
>Gm11:8319107-8319162
>Gm11:8319219-8319350
>Gm11:8319951-8320060
>Gm11:8320185-8320400
>Gm11:8329439-8329486
>Gm11:8334369-8334472
>Gm11:8340432-8340486
>Gm11:8340844-8340959
>Gm11:8341824-8341862
>Gm11:8342101-8342185
>Gm11:8342448-8342553
>Gm11:8342643-8342682
>Gm11:8342733-8342779
>Gm11:8343250-8343292
>Gm11:8346116-8346244
>Gm11:8346779-8346821
>Gm11:8353017-8353136
>Gm11:8353218-8353268
>Gm11:8353575-8353617
>Gm11:8354055-8354498
>Gm11:8355121-8355218
>Gm11:8355461-8355551
>Gm11:8355755-8356041
>Gm11:8356698-8356768
>Gm11:8366771-8366953
>Gm11:8369704-8369847
>Gm11:8370100-8370131
>Gm11:8371084-8371140
>Gm11:8375795-8375826
>Gm11:8377337-8377413
>Gm11:8380081-8380384
>Gm11:8380428-8380595
>Gm11:8384834-8384907
>Gm11:8385019-8385118
>Gm11:8385220-8385344
>Gm11:8394015-8394046
>Gm11:8395143-8395172
>Gm11:8399616-8399688
>Gm11:8400424-8402654
>Gm11:8409327-8409359
>Gm11:8410030-8410175
>Gm11:8410983-8411244
>Gm11:8412083-8412153
>Gm11:8412547-8412636
>Gm11:8413163-8413272
>Gm11:8413515-8413577
>Gm11:8417133-8417195
>Gm11:8423283-8423314
>Gm11:8425573-8425605
>Gm11:8429681-8429768
>Gm11:8429967-8430041
>Gm11:8430178-8430306
>Gm11:8433499-8433768
>Gm11:8434299-8434326
>Gm11:8437373-8437442
>Gm11:8440637-8440939
>Gm11:8440978-8441124
>Gm11:8441189-8441250
>Gm11:8441332-8441490
>Gm11:8441696-8441859
>Gm11:8441884-8442388
>Gm11:8442418-8442481
>Gm11:8445358-8445823
>Gm11:8445862-8446055
>Gm11:8446108-8446178
>Gm11:8446239-8446476
>Gm11:8455380-8455481
>Gm11:8456326-8456344
>Gm11:8458207-8458270
>Gm11:8465154-8465218
>Gm11:8466047-8466183
>Gm11:8469037-8469157
>Gm11:8469198-8469359
>Gm11:8473661-8473743
>Gm11:8473812-8473944
>Gm11:8475028-8475207
>Gm11:8487468-8487548
>Gm11:8487671-8487743
>Gm11:8488932-8488966
>Gm11:8492806-8492881
>Gm11:8494870-8494972
>Gm11:8495987-8496043
>Gm11:8496609-8496702
>Gm11:8496975-8497075
>Gm11:8497497-8497659
>Gm11:8497740-8497782
>Gm11:8498352-8498385
>Gm11:8499835-8499881
>Gm11:8503703-8503764
>Gm11:8506016-8506143
>Gm11:8506511-8506661
>Gm11:8508012-8508081
>Gm11:8509827-8509945
>Gm11:8510481-8510620
>Gm11:8519352-8519497
>Gm11:8521009-8521098
>Gm11:8522302-8522332
>Gm11:8522407-8522829
>Gm11:8532277-8532397
>Gm11:8533344-8533395
>Gm11:8534373-8534790
>Gm11:8534810-8534964
>Gm11:8535167-8536632
>Gm11:8537004-8537040
>Gm11:8537173-8537438
>Gm11:8544044-8544223
>Gm11:8546571-8546673
>Gm11:8546702-8546796
>Gm11:8547844-8547905
>Gm11:8548039-8548089
>Gm11:8548132-8548192
>Gm11:8556701-8556772
>Gm11:8559111-8559186
>Gm11:8561730-8561772
>Gm11:8562016-8562099
>Gm11:8562598-8562757
>Gm11:8563017-8563060
>Gm11:8564278-8564340
>Gm11:8564877-8564966
>Gm11:8565174-8565301
>Gm11:8565976-8566063
>Gm11:8566663-8566811
>Gm11:8567982-8568062
>Gm11:8571788-8571977
>Gm11:8572240-8572320
>Gm11:8572373-8572866
>Gm11:8573022-8573121
>Gm11:8573791-8574123
>Gm11:8574143-8574213
>Gm11:8574838-8574902
>Gm11:8575104-8575118
>Gm11:8576908-8576996
>Gm11:8577346-8577415
>Gm11:8577440-8577469
>Gm11:8577858-8577913
>Gm11:8579137-8579199
>Gm11:8580980-8581049
>Gm11:8581348-8581391
>Gm11:8582132-8582260
>Gm11:8588339-8588460
>Gm11:8589171-8589264
>Gm11:8589351-8589407
>Gm11:8592183-8592211
>Gm11:8592228-8592277
>Gm11:8593031-8593139
>Gm11:8593283-8593335
>Gm11:8593558-8593646
>Gm11:8594349-8594374
>Gm11:8595719-8595782
>Gm11:8598307-8598377
>Gm11:8598527-8598622
>Gm11:8606670-8606747
>Gm11:8609355-8609372
>Gm11:8609839-8609866
>Gm11:8610530-8610587
>Gm11:8618070-8618156
>Gm11:8618444-8618846
>Gm11:8619017-8619159
>Gm11:8620078-8620120
>Gm11:8632977-8633151
>Gm11:8633238-8633424
>Gm11:8633474-8633620
>Gm11:8633733-8633867
>Gm11:8634021-8634937
>Gm11:8634993-8635083
>Gm11:8635118-8635278
>Gm11:8635304-8635389
>Gm11:8638004-8638052
>Gm11:8638268-8638442
>Gm11:8642926-8642987
>Gm11:8644032-8644258
>Gm11:8644573-8644684
>Gm11:8644812-8644918
>Gm11:8652200-8652265
>Gm11:8654450-8654531
>Gm11:8655060-8655261
>Gm11:8657606-8657704
>Gm11:8662661-8662693
>Gm11:8662978-8663015
>Gm11:8666131-8666216
>Gm11:8667629-8667691
>Gm11:8667761-8667861
>Gm11:8668412-8668496
>Gm11:8671547-8671592
>Gm11:8672432-8672501
>Gm11:8679759-8679822
>Gm11:8680674-8680748
>Gm11:8682938-8683018
>Gm11:8684254-8684304
>Gm11:8684873-8684926
>Gm11:8686431-8686501
>Gm11:8687951-8688092
>Gm11:8694321-8694416
>Gm11:8699429-8699463
>Gm11:8703406-8703508
>Gm11:8718485-8718572
>Gm11:8726445-8726479
>Gm11:8726877-8726935
>Gm11:8736616-8736650
>Gm11:8737023-8737066
>Gm11:8742020-8742052
>Gm11:8742533-8742617
>Gm11:8742822-8742877
>Gm11:8745640-8745905
>Gm11:8747301-8747327
>Gm11:8750384-8750525
>Gm11:8751283-8751326
>Gm11:8751559-8751591
>Gm11:8751618-8751671
>Gm11:8752270-8752324
>Gm11:8753587-8753690
>Gm11:8756913-8757034
>Gm11:8758177-8758359
>Gm11:8758388-8759438
>Gm11:8759529-8759823
>Gm11:8759854-8759937
>Gm11:8760007-8760322
>Gm11:8761247-8761305
>Gm11:8761718-8761810
>Gm11:8761991-8762218
>Gm11:8762441-8762546
>Gm11:8762768-8762876
>Gm11:8763172-8763409
>Gm11:8763449-8764333
>Gm11:8764371-8764401
>Gm11:8764426-8764485
>Gm11:8765066-8765138
>Gm11:8770666-8771124
>Gm11:8773012-8773041
>Gm11:8783305-8783452
>Gm11:8787923-8787993
>Gm11:8788068-8788661
>Gm11:8790384-8790643
>Gm11:8790890-8790933
>Gm11:8796497-8796691
>Gm11:8797050-8797145
>Gm11:8801248-8801672
>Gm11:8804330-8804359
>Gm11:8805738-8805833
>Gm11:8806380-8806449
>Gm11:8813833-8813866
>Gm11:8814258-8814463
>Gm11:8820737-8820809
>Gm11:8824835-8824948
>Gm11:8825003-8825058
>Gm11:8825147-8825236
>Gm11:8825426-8826954
>Gm11:8832115-8832288
>Gm11:8834889-8834956
>Gm11:8838321-8838354
>Gm11:8843608-8844168
>Gm11:8844353-8844565
>Gm11:8845343-8845375
>Gm11:8846066-8846152
>Gm11:8847514-8847627
>Gm11:8848974-8849097
>Gm11:8851420-8851487
>Gm11:8853391-8853435
>Gm11:8861528-8861543
>Gm11:8862838-8862931
>Gm11:8863351-8863431
>Gm11:8864412-8864538
>Gm11:8883064-8883105
>Gm11:8888110-8888191
>Gm11:8888512-8888639
>Gm11:8892580-8892737
>Gm11:8893073-8893271
>Gm11:8893838-8893957
>Gm11:8894577-8894743
>Gm11:8895334-8895431
>Gm11:8898204-8898234
>Gm11:8904163-8904202
>Gm11:8908171-8908263
>Gm11:8908481-8908540
>Gm11:8909752-8909798
>Gm11:8910144-8910211
>Gm11:8911813-8911922
>Gm11:8912535-8912644
>Gm11:8913866-8913949
>Gm11:8916851-8917032
>Gm11:8918175-8918305
>Gm11:8918338-8918483
>Gm11:8918664-8918781
>Gm11:8919153-8919252
>Gm11:8921429-8921570
>Gm11:8922977-8923121
>Gm11:8923200-8923347
>Gm11:8923975-8924007
>Gm11:8924816-8924882
>Gm11:8926264-8926337
>Gm11:8929121-8929307
>Gm11:8939354-8939532
>Gm11:8939579-8939730
>Gm11:8939775-8940398
>Gm11:8953056-8953093
>Gm11:8954804-8954842
>Gm11:8956549-8956663
>Gm11:8958598-8958647
>Gm11:8962842-8962890
>Gm11:8964428-8964484
>Gm11:8967068-8967141
>Gm11:8968738-8968927
>Gm11:8971520-8971546
>Gm11:8972771-8972836
>Gm11:8975020-8975052
>Gm11:8976895-8976945
>Gm11:8981081-8981156
>Gm11:8982576-8982618
>Gm11:8982889-8983226
>Gm11:8984080-8984111
>Gm11:8984311-8984414
>Gm11:8993707-8993739
>Gm11:8996690-8996833
>Gm11:8997316-8998392
>Gm11:8998418-8998895
>Gm11:8999175-8999252
>Gm11:9001791-9001854
>Gm11:9014504-9014661
>Gm11:9017211-9017259
>Gm11:9019243-9019328
>Gm11:9021910-9022060
>Gm11:9022745-9022833
>Gm11:9024858-9024927
>Gm11:9026969-9027001
>Gm11:9027134-9027231
>Gm11:9032011-9032097
>Gm11:9032161-9032271
>Gm11:9035671-9035711
>Gm11:9038931-9038997
>Gm11:9044633-9044682
>Gm11:9046203-9046313
>Gm11:9046486-9046630
>Gm11:9046935-9047002
>Gm11:9048323-9048361
>Gm11:9048474-9048564
>Gm11:9052584-9052658
>Gm11:9055387-9055515
>Gm11:9057518-9057533
>Gm11:9057622-9057877
>Gm11:9057939-9057967
>Gm11:9058003-9058032
>Gm11:9059467-9059552
>Gm11:9060044-9060087
>Gm11:9064080-9064137
>Gm11:9064461-9064498
>Gm11:9066337-9066430
>Gm11:9066555-9066666
>Gm11:9066873-9066927
>Gm11:9068312-9068379
>Gm11:9068940-9069003
>Gm11:9071191-9071209
>Gm11:9073290-9073405
>Gm11:9074414-9074511
>Gm11:9074577-9074629
>Gm11:9074666-9074859
>Gm11:9074915-9075109
>Gm11:9076777-9076837
>Gm11:9076974-9077049
>Gm11:9077169-9077287
>Gm11:9077406-9077518
>Gm11:9081910-9083612
>Gm11:9083632-9084661
>Gm11:9084725-9084775
>Gm11:9091558-9094797
>Gm11:9099257-9099298
>Gm11:9100084-9100126
>Gm11:9101478-9101524
>Gm11:9101776-9101847
>Gm11:9102940-9102978
>Gm11:9104441-9104475
>Gm11:9105578-9105618
>Gm11:9106484-9106561
>Gm11:9109538-9109613
>Gm11:9110979-9111020
>Gm11:9111468-9111555
>Gm11:9111605-9111651
>Gm11:9113779-9113870
>Gm11:9113990-9114257
>Gm11:9115611-9115899
>Gm11:9115943-9117084
>Gm11:9117140-9117333
>Gm11:9117710-9118250
>Gm11:9118419-9118541
>Gm11:9121875-9121952
>Gm11:9122701-9122973
>Gm11:9123117-9123179
>Gm11:9124567-9124626
>Gm11:9124809-9124851
>Gm11:9126818-9126877
>Gm11:9127015-9127435
>Gm11:9127913-9127956
>Gm11:9129218-9129277
>Gm11:9129550-9129616
>Gm11:9135932-9136031
>Gm11:9138536-9138638
>Gm11:9139983-9140101
>Gm11:9140328-9140495
>Gm11:9141235-9141270
>Gm11:9141584-9141735
>Gm11:9145859-9145914
>Gm11:9147302-9147334
>Gm11:9151049-9151085
>Gm11:9152949-9153024
>Gm11:9156911-9157002
>Gm11:9159703-9159795
>Gm11:9159983-9160053
>Gm11:9160466-9160568
>Gm11:9160648-9160685
>Gm11:9162067-9162102
>Gm11:9163903-9164168
>Gm11:9164309-9164412
>Gm11:9164624-9164843
>Gm11:9164879-9166072
>Gm11:9166173-9166342
>Gm11:9166995-9167052
>Gm11:9171193-9171231
>Gm11:9176298-9176368
>Gm11:9176629-9176666
>Gm11:9176788-9176839
>Gm11:9181696-9181759
>Gm11:9181867-9181933
>Gm11:9182743-9182822
>Gm11:9182853-9182938
>Gm11:9184245-9184336
>Gm11:9184934-9184971
>Gm11:9190229-9190260
>Gm11:9191653-9191734
>Gm11:9193261-9193319
>Gm11:9193611-9193675
>Gm11:9193780-9193860
>Gm11:9194100-9194136
>Gm11:9198781-9198884
>Gm11:9201990-9202073
>Gm11:9202456-9202485
>Gm11:9203787-9204058
>Gm11:9204123-9204390
>Gm11:9204761-9204803
>Gm11:9205269-9205453
>Gm11:9205530-9205557
>Gm11:9205596-9205963
>Gm11:9206003-9206095
>Gm11:9206289-9206720
>Gm11:9208717-9209110
>Gm11:9209548-9209648
>Gm11:9210734-9210791
>Gm11:9210910-9210958
>Gm11:9211072-9211135
>Gm11:9211204-9211302
>Gm11:9211358-9211431
>Gm11:9215182-9215243
>Gm11:9221045-9221178
>Gm11:9221280-9221315
>Gm11:9224947-9225001
>Gm11:9229155-9229308
>Gm11:9230209-9230633
>Gm11:9231441-9231470
>Gm11:9231611-9231796
>Gm11:9231877-9231918
>Gm11:9231979-9232034
>Gm11:9232993-9233028
>Gm11:9233759-9233804
>Gm11:9237720-9237798
>Gm11:9238088-9238180
>Gm11:9238787-9238844
>Gm11:9239548-9239591
>Gm11:9241921-9241992
>Gm11:9242188-9242441
>Gm11:9242574-9242652
>Gm11:9242715-9243054
>Gm11:9243096-9243279
>Gm11:9243367-9244395
>Gm11:9244432-9245958
>Gm11:9247872-9247907
>Gm11:9254559-9254645
>Gm11:9254766-9254807
>Gm11:9254834-9255070
>Gm11:9255173-9255439
>Gm11:9255482-9256291
>Gm11:9256569-9256601
>Gm11:9256681-9256744
>Gm11:9256857-9256958
>Gm11:9257236-9257268
>Gm11:9257360-9257469
>Gm11:9259338-9259386
>Gm11:9259845-9259985
>Gm11:9267629-9267796
>Gm11:9268040-9268077
>Gm11:9270304-9270375
>Gm11:9272645-9272717
>Gm11:9273657-9273765
>Gm11:9274309-9275112
>Gm11:9278792-9278820
>Gm11:9284757-9284816
>Gm11:9288768-9288900
>Gm11:9297677-9297886
>Gm11:9298169-9298458
>Gm11:9298799-9298910
>Gm11:9299619-9299711
>Gm11:9300043-9300108
>Gm11:9300447-9300500
>Gm11:9303042-9303109
>Gm11:9304898-9304937
>Gm11:9308500-9308564
>Gm11:9309942-9309975
>Gm11:9316799-9316939
>Gm11:9318984-9319264
>Gm11:9319307-9319353
>Gm11:9319464-9319631
>Gm11:9319660-9319952
>Gm11:9322489-9322699
>Gm11:9322735-9322914
>Gm11:9323068-9323153
>Gm11:9323280-9323340
>Gm11:9323798-9323882
>Gm11:9324350-9324454
>Gm11:9331001-9331336
>Gm11:9331882-9331993
>Gm11:9332633-9332747
>Gm11:9338269-9338353
>Gm11:9338377-9338453
>Gm11:9351125-9351276
>Gm11:9351526-9351567
>Gm11:9359911-9359939
>Gm11:9360305-9360514
>Gm11:9360736-9360758
>Gm11:9363009-9363077
>Gm11:9363596-9363636
>Gm11:9381038-9381118
>Gm11:9382501-9382568
>Gm11:9388136-9388204
>Gm11:9394565-9394610
>Gm11:9397423-9397506
>Gm11:9397777-9397866
>Gm11:9398125-9398161
>Gm11:9398267-9398520
>Gm11:9399234-9399284
>Gm11:9400730-9400868
>Gm11:9401160-9401201
>Gm11:9401643-9401679
>Gm11:9401726-9401885
>Gm11:9402899-9402961
>Gm11:9403041-9403244
>Gm11:9415461-9415783
>Gm11:9417286-9417346
>Gm11:9417489-9417752
>Gm11:9417769-9418075
>Gm11:9418152-9418350
>Gm11:9418443-9420078
>Gm11:9420093-9420309
>Gm11:9422982-9423036
>Gm11:9428145-9428181
>Gm11:9429204-9429281
>Gm11:9429429-9429472
>Gm11:9430738-9430774
>Gm11:9431177-9431228
>Gm11:9435477-9435533
>Gm11:9436155-9436226
>Gm11:9438552-9438654
>Gm11:9445258-9445319
>Gm11:9445373-9445468
>Gm11:9446313-9446462
>Gm11:9448141-9448233
>Gm11:9452582-9452665
>Gm11:9453484-9453535
>Gm11:9453979-9454166
>Gm11:9454601-9454658
>Gm11:9454908-9454992
>Gm11:9455478-9455611
>Gm11:9467737-9467769
>Gm11:9469894-9469975
>Gm11:9470220-9470318
>Gm11:9471382-9471426
>Gm11:9471762-9471844
>Gm11:9480936-9481459
>Gm11:9482609-9482662
>Gm11:9489238-9489296
>Gm11:9489811-9489890
>Gm11:9492862-9492918
>Gm11:9499983-9500040
>Gm11:9500209-9500272
>Gm11:9500457-9500575
>Gm11:9500775-9500852
>Gm11:9508303-9508335
>Gm11:9508895-9508999
>Gm11:9510436-9510473
>Gm11:9517115-9517224
>Gm11:9517324-9517430
>Gm11:9522282-9522333
>Gm11:9530688-9530777
>Gm11:9530919-9531043
>Gm11:9531384-9531521
>Gm11:9531582-9531630
>Gm11:9533390-9533456
>Gm11:9533698-9533804
>Gm11:9533940-9533978
>Gm11:9538086-9538113
>Gm11:9538257-9538337
>Gm11:9542634-9542750
>Gm11:9543032-9543167
>Gm11:9544300-9544553
>Gm11:9548104-9548162
>Gm11:9548387-9548416
>Gm11:9551299-9551383
>Gm11:9553428-9553531
>Gm11:9559091-9559141
>Gm11:9561374-9561510
>Gm11:9561805-9562003
>Gm11:9562577-9562621
>Gm11:9567668-9567719
>Gm11:9574564-9574639
>Gm11:9575083-9575224
>Gm11:9575327-9575396
>Gm11:9588985-9589099
>Gm11:9593558-9593975
>Gm11:9594121-9594271
>Gm11:9594327-9594370
>Gm11:9594782-9594849
>Gm11:9595097-9595356
>Gm11:9595445-9595530
>Gm11:9595659-9595742
>Gm11:9596470-9596571
>Gm11:9598088-9598129
>Gm11:9600900-9600952
>Gm11:9603949-9603979
>Gm11:9604580-9604666
>Gm11:9607629-9607832
>Gm11:9608398-9608663
>Gm11:9608971-9609042
>Gm11:9609984-9610108
>Gm11:9613905-9613956
>Gm11:9614359-9614404
>Gm11:9614606-9615234
>Gm11:9615386-9615414
>Gm11:9616071-9616408
>Gm11:9624861-9625001
>Gm11:9625264-9625510
>Gm11:9625603-9625655
>Gm11:9634159-9634229
>Gm11:9634690-9634758
>Gm11:9639288-9639367
>Gm11:9642099-9642199
>Gm11:9647384-9647438
>Gm11:9649615-9649674
>Gm11:9649970-9650012
>Gm11:9650726-9650762
>Gm11:9651295-9651352
>Gm11:9651982-9652033
>Gm11:9652519-9652559
>Gm11:9652668-9652744
>Gm11:9653195-9653302
>Gm11:9653714-9653754
>Gm11:9654185-9654287
>Gm11:9655597-9655690
>Gm11:9655760-9655805
>Gm11:9655944-9656141
>Gm11:9661143-9661240
>Gm11:9662088-9662289
>Gm11:9662460-9662558
>Gm11:9662971-9663090
>Gm11:9663130-9663222
>Gm11:9663851-9664012
>Gm11:9664033-9664237
>Gm11:9664388-9664462
>Gm11:9664504-9664582
>Gm11:9666550-9666613
>Gm11:9666635-9666770
>Gm11:9666899-9666994
>Gm11:9667302-9667415
>Gm11:9669375-9669414
>Gm11:9675413-9675455
>Gm11:9677260-9677321
>Gm11:9677405-9678748
>Gm11:9678778-9678841
>Gm11:9679518-9679558
>Gm11:9679660-9680046
>Gm11:9680075-9680320
>Gm11:9680383-9680440
>Gm11:9680516-9680547
>Gm11:9680645-9680756
>Gm11:9682484-9682585
>Gm11:9685189-9685250
>Gm11:9685961-9686017
>Gm11:9686150-9686542
>Gm11:9686576-9687086
>Gm11:9689087-9689140
>Gm11:9689586-9689700
>Gm11:9694380-9694448
>Gm11:9695045-9695996
>Gm11:9697542-9697721
>Gm11:9701392-9701714
>Gm11:9703501-9703530
>Gm11:9710304-9710350
>Gm11:9710680-9710865
>Gm11:9710931-9711026
>Gm11:9714568-9714654
>Gm11:9714720-9714807
>Gm11:9715408-9715524
>Gm11:9718319-9718374
>Gm11:9718571-9718609
>Gm11:9718702-9718741
>Gm11:9728403-9728626
>Gm11:9728641-9728798
>Gm11:9733119-9733170
>Gm11:9737331-9737397
>Gm11:9740227-9740330
>Gm11:9741047-9741336
>Gm11:9741886-9741959
>Gm11:9744473-9744501
>Gm11:9744525-9744563
>Gm11:9751124-9751177
>Gm11:9761557-9761608
>Gm11:9764358-9764505
>Gm11:9768299-9768326
>Gm11:9771474-9771556
>Gm11:9772801-9772862
>Gm11:9774128-9774172
>Gm11:9774961-9775023
>Gm11:9777182-9777290
>Gm11:9778010-9778024
>Gm11:9778666-9778705
>Gm11:9782010-9782055
>Gm11:9782115-9782148
>Gm11:9782773-9782827
>Gm11:9784460-9784484
>Gm11:9785253-9785564
>Gm11:9790019-9790064
>Gm11:9790559-9790708
>Gm11:9790909-9791047
>Gm11:9791550-9791578
>Gm11:9791975-9792029
>Gm11:9792656-9792685
>Gm11:9793652-9793666
>Gm11:9796672-9796713
>Gm11:9799363-9799481
>Gm11:9799557-9799616
>Gm11:9800148-9800262
>Gm11:9800812-9800845
>Gm11:9802241-9802352
>Gm11:9802394-9802452
>Gm11:9804507-9804542
>Gm11:9807138-9807187
>Gm11:9809073-9809104
>Gm11:9809167-9809189
>Gm11:9809739-9809914
>Gm11:9810935-9811056
>Gm11:9811373-9811418
>Gm11:9811810-9811848
>Gm11:9812569-9812599
>Gm11:9812961-9813202
>Gm11:9814660-9815557
>Gm11:9815793-9817564
>Gm11:9817629-9819090
>Gm11:9819196-9824109
>Gm11:9825650-9825721
>Gm11:9827182-9827323
>Gm11:9828230-9828405
>Gm11:9828598-9828653
>Gm11:9829038-9829102
>Gm11:9829489-9829530
>Gm11:9829902-9830054
>Gm11:9830272-9830359
>Gm11:9832134-9832315
>Gm11:9832416-9832492
>Gm11:9832827-9832876
>Gm11:9834005-9834182
>Gm11:9834378-9834450
>Gm11:9834567-9834639
>Gm11:9834743-9835020
>Gm11:9835132-9835271
>Gm11:9835796-9835942
>Gm11:9836252-9836284
>Gm11:9836470-9836533
>Gm11:9839426-9839509
>Gm11:9839870-9840117
>Gm11:9841302-9841484
>Gm11:9841608-9841750
>Gm11:9842063-9842167
>Gm11:9842236-9842290
>Gm11:9842439-9842576
>Gm11:9842744-9842824
>Gm11:9842849-9842938
>Gm11:9843152-9843246
>Gm11:9843535-9843619
>Gm11:9844325-9844522
>Gm11:9844646-9844745
>Gm11:9845167-9845268
>Gm11:9845727-9845754
>Gm11:9846169-9846218
>Gm11:9846830-9847834
>Gm11:9848523-9848561
>Gm11:9849752-9849934
>Gm11:9850058-9850200
>Gm11:9850513-9850617
>Gm11:9850686-9850740
>Gm11:9850889-9851026
>Gm11:9851194-9851274
>Gm11:9851299-9851388
>Gm11:9851602-9851696
>Gm11:9851985-9852069
>Gm11:9853509-9853625
>Gm11:9858695-9858889
>Gm11:9860073-9860488
>Gm11:9860808-9861040
>Gm11:9861215-9861292
>Gm11:9861665-9861712
>Gm11:9862084-9862219
>Gm11:9864681-9864718
>Gm11:9866197-9866307
>Gm11:9867548-9867921
>Gm11:9867948-9868031
>Gm11:9868059-9868158
>Gm11:9868247-9868334
>Gm11:9868450-9868507
>Gm11:9868593-9868673
>Gm11:9871132-9871172
>Gm11:9871598-9871635
>Gm11:9872891-9872949
>Gm11:9875544-9875606
>Gm11:9877716-9877771
>Gm11:9878872-9878902
>Gm11:9878936-9879339
>Gm11:9879374-9879479
>Gm11:9879745-9879868
>Gm11:9880995-9881130
>Gm11:9881187-9881364
>Gm11:9882968-9883018
>Gm11:9883443-9883457
>Gm11:9884014-9884030
>Gm11:9884220-9884337
>Gm11:9885045-9885245
>Gm11:9885316-9885910
>Gm11:9885939-9886033
>Gm11:9886153-9886420
>Gm11:9886471-9886565
>Gm11:9886868-9886915
>Gm11:9889239-9889389
>Gm11:9889459-9890002
>Gm11:9890059-9890550
>Gm11:9890591-9891722
>Gm11:9891798-9892251
>Gm11:9892306-9892502
>Gm11:9892549-9893270
>Gm11:9893334-9894101
>Gm11:9898349-9898394
>Gm11:9898942-9899032
>Gm11:9900423-9900460
>Gm11:9904748-9904900
>Gm11:9906418-9906704
>Gm11:9907112-9907169
>Gm11:9907300-9907432
>Gm11:9907467-9907611
>Gm11:9908472-9908512
>Gm11:9908868-9909027
>Gm11:9909919-9910065
>Gm11:9911987-9912021
>Gm11:9912543-9913902
>Gm11:9921280-9921332
>Gm11:9923056-9923085
>Gm11:9923141-9923191
>Gm11:9928174-9928228
>Gm11:9932229-9932299
>Gm11:9932331-9932457
>Gm11:9935228-9935341
>Gm11:9935463-9935581
>Gm11:9939960-9940067
>Gm11:9944059-9944104
>Gm11:9944197-9944524
>Gm11:9944573-9945909
>Gm11:9945952-9946021
>Gm11:9946148-9946940
>Gm11:9947102-9947269
>Gm11:9947885-9947915
>Gm11:9950883-9950954
>Gm11:9954181-9954233
>Gm11:9954346-9954461
>Gm11:9973955-9973981
>Gm11:9974133-9974293
>Gm11:9974929-9974982
>Gm11:9975703-9975780
>Gm11:9976777-9976836
>Gm11:9977256-9977305
>Gm11:9980933-9981050
>Gm11:9982529-9982588
>Gm11:9982655-9982738
>Gm11:9983661-9983704
>Gm11:9983987-9984037
>Gm11:9985864-9985987
>Gm11:9986757-9986795
>Gm11:9989676-9990063
>Gm11:9990158-9990414
>Gm11:9990601-9990669
>Gm11:9994286-9994722
>Gm11:9995045-9995080
>Gm11:9995418-9995531
>Gm11:9995563-9995634
>Gm11:9995710-9995785
>Gm11:9996126-9996339
>Gm11:9997036-9997064
>Gm11:9997852-9997906
>Gm11:9998033-9998089
>Gm11:9998812-9998967
>Gm11:9999094-9999159
>Gm11:9999214-9999268
>Gm11:9999509-9999541
>Gm11:9999832-9999947
>Gm11:10000030-10000083
>Gm11:10000428-10000660
>Gm11:10000772-10000841
>Gm11:10002099-10002160
>Gm11:10002468-10002491
>Gm11:10002672-10002781
>Gm11:10006337-10006369
>Gm11:10006886-10006980
>Gm11:10007444-10007479
>Gm11:10010935-10010970
>Gm11:10011172-10011766
>Gm11:10011800-10012441
>Gm11:10012525-10012761
>Gm11:10012807-10013105
>Gm11:10013373-10013423
>Gm11:10013526-10013685
>Gm11:10013761-10013885
>Gm11:10014072-10014208
>Gm11:10014444-10014527
>Gm11:10021641-10021680
>Gm11:10028080-10028163
>Gm11:10029016-10029111
>Gm11:10029201-10029397
>Gm11:10033019-10033167
>Gm11:10034277-10034335
>Gm11:10039873-10039917
>Gm11:10040275-10040477
>Gm11:10040971-10041041
>Gm11:10045496-10047006
>Gm11:10047146-10047310
>Gm11:10047387-10047656
>Gm11:10048494-10048573
>Gm11:10051721-10051754
>Gm11:10057264-10057304
>Gm11:10059148-10059260
>Gm11:10059403-10059788
>Gm11:10060152-10060361
>Gm11:10060577-10060805
>Gm11:10062900-10062991
>Gm11:10064189-10064265
>Gm11:10064308-10064400
>Gm11:10064458-10064716
>Gm11:10064761-10064962
>Gm11:10065029-10065066
>Gm11:10065162-10065406
>Gm11:10065482-10065869
>Gm11:10065999-10066135
>Gm11:10066371-10066530
>Gm11:10070599-10072025
>Gm11:10072418-10072481
>Gm11:10086232-10086298
>Gm11:10087023-10087245
>Gm11:10090655-10090735
>Gm11:10090807-10090876
>Gm11:10091304-10091492
>Gm11:10091701-10091800
>Gm11:10093806-10093850
>Gm11:10105475-10105567
>Gm11:10107594-10107655
>Gm11:10108677-10108716
>Gm11:10110099-10110239
>Gm11:10110633-10110709
>Gm11:10115139-10115168
>Gm11:10115557-10115697
>Gm11:10116770-10116808
>Gm11:10118303-10118370
>Gm11:10118388-10118461
>Gm11:10121276-10121308
>Gm11:10121812-10121890
>Gm11:10123902-10124015
>Gm11:10124170-10124278
>Gm11:10124643-10124714
>Gm11:10124761-10124878
>Gm11:10126728-10126870
>Gm11:10128797-10128843
>Gm11:10128901-10128979
>Gm11:10136540-10136571
>Gm11:10140427-10140979
>Gm11:10141011-10141157
>Gm11:10141264-10141375
>Gm11:10141400-10141449
>Gm11:10142654-10142739
>Gm11:10144164-10144203
>Gm11:10144626-10144702
>Gm11:10144776-10145074
>Gm11:10146493-10146560
>Gm11:10149174-10149213
>Gm11:10149434-10149469
>Gm11:10149587-10149832
>Gm11:10150274-10150288
>Gm11:10151522-10151593
>Gm11:10152379-10152423
>Gm11:10152678-10152738
>Gm11:10154141-10154301
>Gm11:10156171-10156247
>Gm11:10159015-10159046
>Gm11:10161299-10162616
>Gm11:10162646-10163711
>Gm11:10163753-10163871
>Gm11:10164109-10164472
>Gm11:10164989-10165154
>Gm11:10168722-10168837
>Gm11:10168895-10169323
>Gm11:10169353-10169767
>Gm11:10169817-10170599
>Gm11:10170854-10170928
>Gm11:10171038-10171112
>Gm11:10173362-10173426
>Gm11:10173511-10173613
>Gm11:10173788-10173814
>Gm11:10177469-10177533
>Gm11:10178183-10178277
>Gm11:10178341-10178386
>Gm11:10182191-10182234
>Gm11:10182407-10182462
>Gm11:10183225-10183280
>Gm11:10185892-10185933
>Gm11:10186451-10186486
>Gm11:10191273-10191315
>Gm11:10196049-10196135
>Gm11:10196635-10196718
>Gm11:10197753-10197809
>Gm11:10197840-10197908
>Gm11:10199139-10199200
>Gm11:10199277-10199375
>Gm11:10202598-10202640
>Gm11:10202995-10203049
>Gm11:10204102-10204249
>Gm11:10204427-10204583
>Gm11:10204743-10204795
>Gm11:10204870-10205163
>Gm11:10205288-10205584
>Gm11:10205757-10205813
>Gm11:10206042-10206094
>Gm11:10206153-10206278
>Gm11:10206344-10206525
>Gm11:10206603-10206678
>Gm11:10206846-10207258
>Gm11:10207731-10208068
>Gm11:10208284-10208517
>Gm11:10209481-10209538
>Gm11:10210047-10210139
>Gm11:10210493-10210579
>Gm11:10217271-10217334
>Gm11:10219230-10219276
>Gm11:10220343-10220430
>Gm11:10220546-10220579
>Gm11:10221111-10221236
>Gm11:10221412-10221529
>Gm11:10223206-10223269
>Gm11:10223641-10223705
>Gm11:10223959-10224047
>Gm11:10227242-10230863
>Gm11:10231120-10231169
>Gm11:10231169-10231252
>Gm11:10235398-10235493
>Gm11:10235521-10236019
>Gm11:10236048-10236195
>Gm11:10236224-10236512
>Gm11:10236553-10236723
>Gm11:10240283-10240326
>Gm11:10245044-10245080
>Gm11:10246007-10246171
>Gm11:10246481-10246534
>Gm11:10246907-10246947
>Gm11:10247202-10247256
>Gm11:10248976-10249037
>Gm11:10249726-10249852
>Gm11:10250024-10250086
>Gm11:10250160-10250208
>Gm11:10251967-10252008
>Gm11:10254892-10255062
>Gm11:10256547-10256593
>Gm11:10257714-10257758
>Gm11:10257897-10258065
>Gm11:10258141-10258399
>Gm11:10258427-10258645
>Gm11:10258708-10258807
>Gm11:10258990-10259152
>Gm11:10259279-10259341
>Gm11:10259789-10259916
>Gm11:10262385-10262463
>Gm11:10267500-10267529
>Gm11:10267574-10267926
>Gm11:10279510-10279569
>Gm11:10281924-10281985
>Gm11:10282064-10282111
>Gm11:10282250-10282295
>Gm11:10283521-10283575
>Gm11:10284585-10284626
>Gm11:10286095-10286141
>Gm11:10289979-10290021
>Gm11:10290093-10290136
>Gm11:10292062-10292141
>Gm11:10293743-10293774
>Gm11:10297331-10297402
>Gm11:10298646-10298716
>Gm11:10299012-10299059
>Gm11:10299318-10299366
>Gm11:10308927-10309075
>Gm11:10312393-10312527
>Gm11:10315937-10315963
>Gm11:10320140-10320215
>Gm11:10320432-10320529
>Gm11:10320686-10320878
>Gm11:10324824-10324947
>Gm11:10328461-10328522
>Gm11:10329385-10329470
>Gm11:10331163-10331226
>Gm11:10334086-10334122
>Gm11:10337376-10337409
>Gm11:10338277-10338304
>Gm11:10338350-10338400
>Gm11:10339723-10339775
>Gm11:10339888-10339929
>Gm11:10340943-10341008
>Gm11:10341417-10341669
>Gm11:10344508-10344636
>Gm11:10346319-10346358
>Gm11:10347365-10347404
>Gm11:10347474-10347656
>Gm11:10348156-10348356
>Gm11:10349288-10349341
>Gm11:10349418-10349459
>Gm11:10350053-10350102
>Gm11:10350335-10350373
>Gm11:10351395-10351534
>Gm11:10351666-10351781
>Gm11:10352457-10352498
>Gm11:10352594-10352669
>Gm11:10352912-10352955
>Gm11:10353183-10353231
>Gm11:10353243-10353566
>Gm11:10355726-10355756
>Gm11:10355840-10355928
>Gm11:10356383-10356397
>Gm11:10358824-10358947
>Gm11:10359103-10359224
>Gm11:10359400-10359433
>Gm11:10359473-10359508
>Gm11:10359554-10359681
>Gm11:10359710-10360054
>Gm11:10360808-10360912
>Gm11:10360963-10361230
>Gm11:10361468-10361535
>Gm11:10362114-10362221
>Gm11:10362936-10363032
>Gm11:10363217-10363291
>Gm11:10363799-10363927
>Gm11:10363979-10364095
>Gm11:10366214-10366303
>Gm11:10368225-10368264
>Gm11:10369273-10369312
>Gm11:10369382-10369717
>Gm11:10370063-10370234
>Gm11:10371216-10371262
>Gm11:10371731-10371817
>Gm11:10372003-10372041
>Gm11:10373151-10373191
>Gm11:10373554-10373727
>Gm11:10374727-10374767
>Gm11:10384616-10384750
>Gm11:10386421-10386446
>Gm11:10386810-10386882
>Gm11:10387459-10387498
>Gm11:10387568-10387903
>Gm11:10388307-10388446
>Gm11:10389565-10389637
>Gm11:10390224-10390278
>Gm11:10390496-10390566
>Gm11:10394795-10394844
>Gm11:10395339-10395381
>Gm11:10396896-10397069
>Gm11:10397211-10397391
>Gm11:10397723-10397803
>Gm11:10399855-10399945
>Gm11:10400100-10400551
>Gm11:10400627-10401000
>Gm11:10401339-10401390
>Gm11:10401613-10401655
>Gm11:10402908-10402959
>Gm11:10405565-10405625
>Gm11:10405807-10405838
>Gm11:10406035-10406120
>Gm11:10406191-10406381
>Gm11:10406447-10406515
>Gm11:10406653-10407076
>Gm11:10407885-10407982
>Gm11:10414964-10415006
>Gm11:10415675-10415726
>Gm11:10416576-10416699
>Gm11:10416911-10416944
>Gm11:10426745-10426794
>Gm11:10427002-10427090
>Gm11:10427312-10427463
>Gm11:10427661-10427716
>Gm11:10432062-10433528
>Gm11:10433628-10433680
>Gm11:10433947-10434002
>Gm11:10434040-10434107
>Gm11:10441255-10441288
>Gm11:10443476-10443534
>Gm11:10443886-10443984
>Gm11:10444097-10444134
>Gm11:10444175-10444249
>Gm11:10444270-10444310
>Gm11:10445309-10445497
>Gm11:10445592-10445640
>Gm11:10445886-10445923
>Gm11:10446010-10446129
>Gm11:10446159-10446187
>Gm11:10446268-10446409
>Gm11:10447375-10447446
>Gm11:10451414-10451459
>Gm11:10456761-10456960
>Gm11:10457029-10457196
>Gm11:10458174-10458208
>Gm11:10464331-10464441
>Gm11:10464577-10464638
>Gm11:10466181-10466224
>Gm11:10466240-10466295
>Gm11:10469345-10469374
>Gm11:10471480-10471564
>Gm11:10472837-10472868
>Gm11:10475090-10475137
>Gm11:10477252-10477309
>Gm11:10478402-10478481
>Gm11:10479220-10479254
>Gm11:10482386-10482454
>Gm11:10484726-10484785
>Gm11:10486865-10487015
>Gm11:10490659-10490733
>Gm11:10490992-10491085
>Gm11:10492737-10492808
>Gm11:10493048-10493080
>Gm11:10493509-10493604
>Gm11:10495420-10495447
>Gm11:10495965-10496297
>Gm11:10496761-10496783
>Gm11:10496941-10497107
>Gm11:10497159-10497547
>Gm11:10497816-10497923
>Gm11:10499405-10499473
>Gm11:10499840-10500057
>Gm11:10501938-10502000
>Gm11:10502133-10502201
>Gm11:10502453-10502587
>Gm11:10503649-10503704
>Gm11:10506558-10506659
>Gm11:10506909-10506946
>Gm11:10512872-10512911
>Gm11:10513547-10513699
>Gm11:10513771-10514092
>Gm11:10514314-10514349
>Gm11:10515507-10515573
>Gm11:10515706-10515758
>Gm11:10525126-10525168
>Gm11:10525244-10525290
>Gm11:10532821-10532862
>Gm11:10534947-10535017
>Gm11:10535115-10535391
>Gm11:10535512-10535597
>Gm11:10536661-10536696
>Gm11:10539098-10539314
>Gm11:10542797-10542905
>Gm11:10548239-10548273
>Gm11:10548332-10548393
>Gm11:10548589-10548621
>Gm11:10550044-10550146
>Gm11:10550213-10550431
>Gm11:10550534-10550892
>Gm11:10551779-10551839
>Gm11:10551977-10552086
>Gm11:10554329-10554439
>Gm11:10554579-10555077
>Gm11:10555119-10555152
>Gm11:10555335-10555376
>Gm11:10557381-10557494
>Gm11:10560490-10560577
>Gm11:10560819-10560855
>Gm11:10561946-10561976
>Gm11:10564563-10564617
>Gm11:10567054-10567123
>Gm11:10567940-10568072
>Gm11:10568648-10568662
>Gm11:10568731-10568790
>Gm11:10569357-10569401
>Gm11:10569645-10569680
>Gm11:10569847-10569971
>Gm11:10570222-10570290
>Gm11:10571866-10572032
>Gm11:10574738-10574778
>Gm11:10581763-10581988
>Gm11:10582132-10582314
>Gm11:10591222-10591282
>Gm11:10591945-10592012
>Gm11:10594880-10594945
>Gm11:10596927-10596960
>Gm11:10598902-10598943
>Gm11:10600006-10600046
>Gm11:10600758-10600809
>Gm11:10601682-10601728
>Gm11:10608113-10608152
>Gm11:10610662-10610723
>Gm11:10611425-10611464
>Gm11:10612691-10612749
>Gm11:10613948-10614009
>Gm11:10614129-10614157
>Gm11:10615317-10615377
>Gm11:10618131-10618160
>Gm11:10619096-10619139
>Gm11:10620321-10620435
>Gm11:10622958-10623000
>Gm11:10625001-10630492
>Gm11:10634856-10634890
>Gm11:10635300-10635365
>Gm11:10635771-10635934
>Gm11:10637288-10637360
>Gm11:10637613-10637753
>Gm11:10640534-10640586
>Gm11:10647651-10647743
>Gm11:10659195-10659212
>Gm11:10661745-10661806
>Gm11:10662442-10662544
>Gm11:10663198-10663375
>Gm11:10663422-10663532
>Gm11:10663899-10664007
>Gm11:10664197-10664331
>Gm11:10664688-10664742
>Gm11:10668791-10668884
>Gm11:10671912-10671985
>Gm11:10675144-10675258
>Gm11:10676327-10676417
>Gm11:10677056-10677071
>Gm11:10677576-10677601
>Gm11:10680677-10680748
>Gm11:10681975-10682045
>Gm11:10683335-10683413
>Gm11:10685622-10686923
>Gm11:10686958-10688937
>Gm11:10691714-10691738
>Gm11:10693985-10694113
>Gm11:10699686-10699762
>Gm11:10700221-10700398
>Gm11:10700452-10700637
>Gm11:10701038-10701084
>Gm11:10701134-10701265
>Gm11:10702183-10702240
>Gm11:10707526-10707597
>Gm11:10709642-10709690
>Gm11:10711245-10711324
>Gm11:10711433-10711527
>Gm11:10713188-10713331
>Gm11:10715783-10716029
>Gm11:10716252-10716301
>Gm11:10716321-10716354
>Gm11:10716637-10716701
>Gm11:10716783-10716870
>Gm11:10716922-10716968
>Gm11:10717112-10717269
>Gm11:10719349-10719443
>Gm11:10723687-10723893
>Gm11:10723958-10724005
>Gm11:10724158-10724188
>Gm11:10724310-10724458
>Gm11:10724532-10724604
>Gm11:10725240-10726405
>Gm11:10726731-10726766
>Gm11:10727647-10727661
>Gm11:10728892-10728923
>Gm11:10730573-10731154
>Gm11:10731181-10731302
>Gm11:10739319-10739355
>Gm11:10739436-10739471
>Gm11:10739594-10739719
>Gm11:10741822-10742103
>Gm11:10742237-10742387
>Gm11:10750305-10750361
>Gm11:10750476-10751012
>Gm11:10751125-10751325
>Gm11:10753314-10753328
>Gm11:10757503-10757548
>Gm11:10757796-10757874
>Gm11:10758558-10758610
>Gm11:10765973-10766063
>Gm11:10768486-10768551
>Gm11:10776499-10776591
>Gm11:10776663-10776756
>Gm11:10777021-10777107
>Gm11:10777252-10777472
>Gm11:10777509-10777618
>Gm11:10777736-10777773
>Gm11:10777828-10777949
>Gm11:10778526-10778557
>Gm11:10778608-10778880
>Gm11:10779412-10779785
>Gm11:10779905-10780046
>Gm11:10780096-10780219
>Gm11:10780531-10780562
>Gm11:10780797-10780829
>Gm11:10780963-10780992
>Gm11:10781071-10781213
>Gm11:10781340-10781418
>Gm11:10781554-10781680
>Gm11:10781834-10781942
>Gm11:10784407-10784784
>Gm11:10784842-10784870
>Gm11:10786174-10786201
>Gm11:10786387-10786734
>Gm11:10787630-10787676
>Gm11:10787722-10787833
>Gm11:10787963-10788014
>Gm11:10788632-10788823
>Gm11:10788882-10789007
>Gm11:10790264-10790332
>Gm11:10793027-10793244
>Gm11:10794433-10794558
>Gm11:10794617-10794767
>Gm11:10796288-10796333
>Gm11:10796478-10796572
>Gm11:10796718-10796754
>Gm11:10796830-10796865
>Gm11:10797034-10797150
>Gm11:10797265-10797292
>Gm11:10797334-10797498
>Gm11:10797552-10797583
>Gm11:10797652-10797921
>Gm11:10797982-10798093
>Gm11:10798300-10798343
>Gm11:10798478-10798629
>Gm11:10798805-10798832
>Gm11:10798840-10798945
>Gm11:10799113-10799297
>Gm11:10800961-10801019
>Gm11:10804746-10804922
>Gm11:10804981-10805134
>Gm11:10805731-10805832
>Gm11:10807153-10807204
>Gm11:10808117-10808432
>Gm11:10808550-10808657
>Gm11:10808719-10808757
>Gm11:10808912-10809005
>Gm11:10809176-10809259
>Gm11:10809379-10809545
>Gm11:10811788-10811826
>Gm11:10812508-10812725
>Gm11:10813452-10813541
>Gm11:10816752-10816809
>Gm11:10816988-10817072
>Gm11:10817198-10817289
>Gm11:10817416-10817446
>Gm11:10817809-10817850
>Gm11:10818055-10818213
>Gm11:10818267-10818609
>Gm11:10823386-10823541
>Gm11:10825305-10825455
>Gm11:10828948-10829148
>Gm11:10833417-10833471
>Gm11:10836618-10836802
>Gm11:10836867-10837029
>Gm11:10837226-10837506
>Gm11:10838798-10838842
>Gm11:10839925-10839979
>Gm11:10845047-10845077
>Gm11:10854385-10854495
>Gm11:10855184-10855212
>Gm11:10855384-10855452
>Gm11:10855543-10855660
>Gm11:10855993-10856121
>Gm11:10856251-10856301
>Gm11:10856379-10856524
>Gm11:10856580-10856702
>Gm11:10856833-10857087
>Gm11:10857109-10857135
>Gm11:10857251-10857286
>Gm11:10857325-10857727
>Gm11:10860145-10860218
>Gm11:10863088-10863145
>Gm11:10863913-10863984
>Gm11:10864102-10864230
>Gm11:10868635-10868863
>Gm11:10869513-10869769
>Gm11:10870035-10870548
>Gm11:10871246-10871326
>Gm11:10872014-10872058
>Gm11:10873152-10873205
>Gm11:10873530-10875557
>Gm11:10875585-10876036
>Gm11:10876547-10876620
>Gm11:10876641-10876822
>Gm11:10877017-10877110
>Gm11:10879291-10879642
>Gm11:10879706-10879738
>Gm11:10881136-10881186
>Gm11:10882702-10882782
>Gm11:10883744-10883783
>Gm11:10884732-10884767
>Gm11:10886019-10886103
>Gm11:10886634-10886708
>Gm11:10888631-10888715
>Gm11:10888753-10888784
>Gm11:10893802-10893861
>Gm11:10894671-10894765
>Gm11:10902538-10902586
>Gm11:10902685-10902760
>Gm11:10902903-10903302
>Gm11:10903339-10903521
>Gm11:10903537-10904214
>Gm11:10904278-10904637
>Gm11:10904673-10904716
>Gm11:10904777-10905194
>Gm11:10905218-10905307
>Gm11:10905356-10905434
>Gm11:10905486-10907065
>Gm11:10907089-10907678
>Gm11:10907715-10908252
>Gm11:10908302-10908333
>Gm11:10909163-10909285
>Gm11:10909666-10909734
>Gm11:10910129-10910239
>Gm11:10912390-10912422
>Gm11:10912788-10912891
>Gm11:10913122-10913169
>Gm11:10913429-10913522
>Gm11:10914490-10914544
>Gm11:10925358-10925658
>Gm11:10925758-10926259
>Gm11:10928436-10928469
>Gm11:10929930-10929973
>Gm11:10930148-10930287
>Gm11:10930525-10930689
>Gm11:10931333-10931387
>Gm11:10931434-10931560
>Gm11:10931613-10931701
>Gm11:10935615-10935650
>Gm11:10935719-10936256
>Gm11:10938018-10938081
>Gm11:10939833-10939892
>Gm11:10945163-10945319
>Gm11:10945598-10945661
>Gm11:10945911-10946031
>Gm11:10951075-10951155
>Gm11:10951606-10951666
>Gm11:10951742-10952004
>Gm11:10952051-10952181
>Gm11:10952234-10952341
>Gm11:10956155-10956197
>Gm11:10956219-10956278
>Gm11:10956397-10956510
>Gm11:10957183-10957246
>Gm11:10959449-10959534
>Gm11:10962475-10962513
>Gm11:10963204-10963270
>Gm11:10964705-10964746
>Gm11:10965968-10966003
>Gm11:10966640-10966672
>Gm11:10966860-10967026
>Gm11:10970448-10970555
>Gm11:10970651-10970688
>Gm11:10974673-10974737
>Gm11:10977794-10978298
>Gm11:10978353-10978469
>Gm11:10981257-10981459
>Gm11:10981549-10982330
>Gm11:10983053-10983084
>Gm11:10983354-10983983
>Gm11:10989918-10990075
>Gm11:10990159-10990674
>Gm11:10991033-10991074
>Gm11:10993759-10994273
>Gm11:10994362-10996412
>Gm11:10996443-10996794
>Gm11:10996897-10998619
>Gm11:10998664-10998752
>Gm11:10998815-10998930
>Gm11:10998961-10999005
>Gm11:10999189-10999327
>Gm11:10999612-11000187
>Gm11:11001964-11002279
>Gm11:11002327-11002453
>Gm11:11003726-11004279
>Gm11:11004320-11004541
>Gm11:11004617-11004699
>Gm11:11004905-11005004
>Gm11:11008429-11008493
>Gm11:11013052-11013083
>Gm11:11013500-11013581
>Gm11:11013967-11014181
>Gm11:11014235-11014249
>Gm11:11014349-11014960
>Gm11:11016999-11017065
>Gm11:11018110-11018173
>Gm11:11019099-11019148
>Gm11:11020259-11020308
>Gm11:11020423-11020493
>Gm11:11020781-11021109
>Gm11:11021157-11021379
>Gm11:11021469-11021506
>Gm11:11021551-11021679
>Gm11:11021710-11021765
>Gm11:11023543-11023614
>Gm11:11024850-11024895
>Gm11:11025577-11025650
>Gm11:11028665-11028717
>Gm11:11028836-11028984
>Gm11:11029737-11029977
>Gm11:11030041-11030084
>Gm11:11032584-11032628
>Gm11:11033321-11033523
>Gm11:11034059-11034101
>Gm11:11034131-11034145
>Gm11:11035145-11035805
>Gm11:11035858-11036083
>Gm11:11036123-11036547
>Gm11:11037068-11037152
>Gm11:11040400-11040456
>Gm11:11041758-11041815
>Gm11:11042868-11042921
>Gm11:11043269-11043330
>Gm11:11045700-11045790
>Gm11:11046075-11046129
>Gm11:11048274-11048368
>Gm11:11048713-11048851
>Gm11:11048885-11049068
>Gm11:11053175-11053280
>Gm11:11053404-11053458
>Gm11:11053658-11053757
>Gm11:11055900-11056127
>Gm11:11057076-11057222
>Gm11:11057311-11057366
>Gm11:11060219-11060271
>Gm11:11060830-11060903
>Gm11:11063650-11063697
>Gm11:11063874-11063928
>Gm11:11066349-11066472
>Gm11:11068970-11069031
>Gm11:11069633-11069749
>Gm11:11069831-11070090
>Gm11:11070120-11070159
>Gm11:11070262-11070318
>Gm11:11070621-11070763
>Gm11:11071142-11071218
>Gm11:11071286-11071332
>Gm11:11072319-11072383
>Gm11:11072989-11073033
>Gm11:11074115-11074234
>Gm11:11075198-11075319
>Gm11:11075356-11075842
>Gm11:11076696-11076746
>Gm11:11076773-11076810
>Gm11:11077225-11077278
>Gm11:11080166-11080246
>Gm11:11081132-11081146
>Gm11:11081872-11081907
>Gm11:11082757-11082804
>Gm11:11083269-11083406
>Gm11:11086568-11086607
>Gm11:11087896-11087957
>Gm11:11089015-11089053
>Gm11:11089697-11089762
>Gm11:11090340-11090433
>Gm11:11092043-11092094
>Gm11:11102472-11102643
>Gm11:11113225-11113346
>Gm11:11122258-11122346
>Gm11:11122539-11122690
>Gm11:11122721-11122755
>Gm11:11123049-11123082
>Gm11:11126416-11126457
>Gm11:11127905-11127965
>Gm11:11132801-11132851
>Gm11:11132909-11132962
>Gm11:11133643-11133704
>Gm11:11136405-11136461
>Gm11:11136757-11136852
>Gm11:11137483-11137549
>Gm11:11138244-11138413
>Gm11:11142363-11142431
>Gm11:11144964-11145011
>Gm11:11145930-11146006
>Gm11:11146301-11146339
>Gm11:11146544-11146593
>Gm11:11146639-11146823
>Gm11:11146879-11147245
>Gm11:11148684-11148723
>Gm11:11149392-11149466
>Gm11:11151644-11151813
>Gm11:11153241-11153298
>Gm11:11154401-11154457
>Gm11:11154803-11154862
>Gm11:11155034-11155078
>Gm11:11167056-11167135
>Gm11:11167238-11167382
>Gm11:11174756-11174955
>Gm11:11175062-11175097
>Gm11:11177053-11177099
>Gm11:11181587-11181658
>Gm11:11184577-11184724
>Gm11:11185476-11185508
>Gm11:11186747-11186806
>Gm11:11188931-11189003
>Gm11:11192069-11192115
>Gm11:11194417-11194613
>Gm11:11195732-11195768
>Gm11:11195813-11195998
>Gm11:11197198-11197251
>Gm11:11197442-11197597
>Gm11:11197787-11197845
>Gm11:11198282-11198374
>Gm11:11198489-11198650
>Gm11:11199441-11199582
>Gm11:11200406-11200485
>Gm11:11202219-11202248
>Gm11:11204173-11204260
>Gm11:11209630-11210735
>Gm11:11210837-11211154
>Gm11:11211251-11211547
>Gm11:11212708-11212746
>Gm11:11215751-11215786
>Gm11:11222987-11223061
>Gm11:11225021-11225145
>Gm11:11225598-11225646
>Gm11:11226700-11226849
>Gm11:11228077-11228161
>Gm11:11229675-11229757
>Gm11:11230156-11230295
>Gm11:11230316-11230566
>Gm11:11230584-11230675
>Gm11:11231128-11231215
>Gm11:11231233-11231380
>Gm11:11231867-11231932
>Gm11:11235951-11236087
>Gm11:11240298-11240352
>Gm11:11246286-11246329
>Gm11:11246417-11246532
>Gm11:11250803-11250856
>Gm11:11252537-11252629
>Gm11:11252950-11253062
>Gm11:11253890-11253934
>Gm11:11253975-11254018
>Gm11:11260129-11260288
>Gm11:11261250-11261340
>Gm11:11261648-11261713
>Gm11:11262168-11262219
>Gm11:11262875-11263056
>Gm11:11263301-11263476
>Gm11:11266002-11266041
>Gm11:11266967-11267153
>Gm11:11267536-11267607
>Gm11:11271472-11271506
>Gm11:11271583-11271655
>Gm11:11271896-11272177
>Gm11:11272717-11272758
>Gm11:11273721-11273819
>Gm11:11275533-11275589
>Gm11:11278369-11278415
>Gm11:11278537-11278649
>Gm11:11279932-11280013
>Gm11:11280387-11280481
>Gm11:11280633-11280696
>Gm11:11280885-11280943
>Gm11:11282461-11282778
>Gm11:11283977-11284019
>Gm11:11284540-11284571
>Gm11:11286469-11286531
>Gm11:11287307-11287348
>Gm11:11287394-11287445
>Gm11:11287686-11288200
>Gm11:11288338-11288496
>Gm11:11290356-11290424
>Gm11:11290496-11290757
>Gm11:11294395-11294437
>Gm11:11294492-11294734
>Gm11:11294793-11294819
>Gm11:11294897-11294977
>Gm11:11295007-11295040
>Gm11:11295082-11295116
>Gm11:11295167-11295203
>Gm11:11295308-11295424
>Gm11:11295932-11295969
>Gm11:11296102-11296131
>Gm11:11296217-11296251
>Gm11:11296376-11296436
>Gm11:11296557-11296736
>Gm11:11297909-11298021
>Gm11:11298122-11298222
>Gm11:11298761-11298792
>Gm11:11298837-11299136
>Gm11:11299306-11299427
>Gm11:11299814-11299871
>Gm11:11300180-11300235
>Gm11:11300266-11300327
>Gm11:11300504-11300575
>Gm11:11300716-11300744
>Gm11:11300804-11300861
>Gm11:11300949-11300985
>Gm11:11301100-11301202
>Gm11:11301991-11302034
>Gm11:11304066-11304148
>Gm11:11304819-11304941
>Gm11:11305178-11305422
>Gm11:11305459-11305522
>Gm11:11308095-11308248
>Gm11:11309300-11309314
>Gm11:11311345-11311385
>Gm11:11312301-11312351
>Gm11:11312839-11312936
>Gm11:11312991-11313045
>Gm11:11313702-11314800
>Gm11:11314853-11314920
>Gm11:11316720-11316787
>Gm11:11325824-11325952
>Gm11:11328066-11328157
>Gm11:11328922-11328977
>Gm11:11329650-11329711
>Gm11:11329765-11329832
>Gm11:11330325-11330359
>Gm11:11340094-11340146
>Gm11:11346922-11347355
>Gm11:11347669-11347968
>Gm11:11350373-11350525
>Gm11:11350584-11350677
>Gm11:11352205-11352281
>Gm11:11352318-11352425
>Gm11:11352507-11352567
>Gm11:11352642-11352748
>Gm11:11354847-11354943
>Gm11:11356504-11356579
>Gm11:11357085-11357117
>Gm11:11357894-11357972
>Gm11:11358096-11358254
>Gm11:11358291-11358336
>Gm11:11358621-11358673
>Gm11:11360282-11366364
>Gm11:11366602-11366647
>Gm11:11366929-11366982
>Gm11:11377499-11377552
>Gm11:11380543-11380699
>Gm11:11382251-11382344
>Gm11:11382379-11382632
>Gm11:11382700-11382759
>Gm11:11382992-11383112
>Gm11:11383562-11383599
>Gm11:11383731-11383771
>Gm11:11383845-11384113
>Gm11:11384256-11384284
>Gm11:11384421-11384749
>Gm11:11384850-11384880
>Gm11:11385057-11385089
>Gm11:11385376-11385506
>Gm11:11385606-11385750
>Gm11:11385998-11386165
>Gm11:11394051-11394099
>Gm11:11397475-11397515
>Gm11:11398944-11399433
>Gm11:11400666-11400753
>Gm11:11402090-11402160
>Gm11:11402239-11402306
>Gm11:11402417-11402470
>Gm11:11408818-11408904
>Gm11:11411136-11411217
>Gm11:11411265-11411338
>Gm11:11412649-11412996
>Gm11:11413392-11413502
>Gm11:11414338-11414421
>Gm11:11415492-11415548
>Gm11:11417140-11417221
>Gm11:11419951-11420031
>Gm11:11422236-11422251
>Gm11:11423763-11423804
>Gm11:11429233-11429263
>Gm11:11431382-11431414
>Gm11:11431650-11431725
>Gm11:11432242-11432276
>Gm11:11432423-11432462
>Gm11:11432614-11432777
>Gm11:11432909-11433379
>Gm11:11433450-11434316
>Gm11:11434580-11434694
>Gm11:11435119-11435185
>Gm11:11442559-11442627
>Gm11:11442890-11442976
>Gm11:11443350-11443391
>Gm11:11444332-11444538
>Gm11:11444841-11444867
>Gm11:11446247-11446321
>Gm11:11446978-11447037
>Gm11:11447616-11447876
>Gm11:11447970-11448052
>Gm11:11448132-11448196
>Gm11:11449443-11449492
>Gm11:11449531-11449615
>Gm11:11450980-11451015
>Gm11:11453789-11454072
>Gm11:11456724-11456785
>Gm11:11457843-11457878
>Gm11:11465343-11465430
>Gm11:11466756-11466819
>Gm11:11467799-11467837
>Gm11:11470678-11470735
>Gm11:11471433-11471606
>Gm11:11472841-11472875
>Gm11:11473280-11473365
>Gm11:11474022-11474063
>Gm11:11479737-11479852
>Gm11:11480383-11480794
>Gm11:11481978-11482016
>Gm11:11483747-11483782
>Gm11:11488554-11488602
>Gm11:11489547-11489705
>Gm11:11490217-11490339
>Gm11:11490537-11490632
>Gm11:11490814-11490853
>Gm11:11491530-11491588
>Gm11:11491956-11491996
>Gm11:11495704-11495777
>Gm11:11496360-11496391
>Gm11:11497841-11497891
>Gm11:11498352-11498415
>Gm11:11503197-11503399
>Gm11:11503476-11503504
>Gm11:11505588-11505925
>Gm11:11506178-11506285
>Gm11:11510301-11510393
>Gm11:11515054-11515315
>Gm11:11518595-11518733
>Gm11:11519055-11519114
>Gm11:11519650-11519755
>Gm11:11519921-11519974
>Gm11:11521804-11521873
>Gm11:11535310-11535376
>Gm11:11537221-11537268
>Gm11:11537513-11537576
>Gm11:11541552-11543318
>Gm11:11543374-11543519
>Gm11:11544509-11544539
>Gm11:11547516-11547692
>Gm11:11547791-11547819
>Gm11:11552807-11552851
>Gm11:11554545-11554643
>Gm11:11555049-11555153
>Gm11:11555465-11555563
>Gm11:11560268-11560404
>Gm11:11562183-11562543
>Gm11:11562600-11563033
>Gm11:11563070-11563187
>Gm11:11563254-11563430
>Gm11:11564348-11564391
>Gm11:11565842-11565878
>Gm11:11570224-11570333
>Gm11:11572119-11572170
>Gm11:11573444-11573503
>Gm11:11575011-11575069
>Gm11:11576610-11576776
>Gm11:11578490-11578542
>Gm11:11579270-11579407
>Gm11:11581077-11581226
>Gm11:11582576-11582915
>Gm11:11586425-11586521
>Gm11:11587001-11587036
>Gm11:11592691-11592755
>Gm11:11593355-11593413
>Gm11:11597697-11598126
>Gm11:11600017-11600112
>Gm11:11600815-11600857
>Gm11:11603029-11603107
>Gm11:11603131-11603443
>Gm11:11604489-11604781
>Gm11:11604949-11605002
>Gm11:11606001-11606033
>Gm11:11606247-11606279
>Gm11:11606654-11606874
>Gm11:11606975-11607980
>Gm11:11608055-11608575
>Gm11:11608675-11608737
>Gm11:11609498-11609637
>Gm11:11611376-11611431
>Gm11:11612439-11612485
>Gm11:11613330-11613515
>Gm11:11613587-11614033
>Gm11:11614071-11614129
>Gm11:11614397-11614441
>Gm11:11614513-11614556
>Gm11:11614576-11614653
>Gm11:11615014-11615142
>Gm11:11616770-11616817
>Gm11:11617107-11617222
>Gm11:11618490-11618582
>Gm11:11620051-11620231
>Gm11:11621248-11621292
>Gm11:11624327-11624424
>Gm11:11624489-11624562
>Gm11:11624663-11624749
>Gm11:11630530-11630576
>Gm11:11632542-11632650
>Gm11:11633443-11633509
>Gm11:11635811-11636142
>Gm11:11636206-11636288
>Gm11:11638844-11638915
>Gm11:11639844-11639906
>Gm11:11642732-11642835
>Gm11:11643024-11643168
>Gm11:11643242-11643287
>Gm11:11643364-11643556
>Gm11:11643668-11643960
>Gm11:11644340-11644395
>Gm11:11644606-11644673
>Gm11:11646913-11646942
>Gm11:11648023-11648064
>Gm11:11648988-11649002
>Gm11:11650250-11650290
>Gm11:11655741-11655818
>Gm11:11656366-11656405
>Gm11:11657041-11657073
>Gm11:11658383-11658436
>Gm11:11661150-11661257
>Gm11:11664440-11664602
>Gm11:11664647-11665090
>Gm11:11665156-11666392
>Gm11:11666642-11666814
>Gm11:11667099-11667509
>Gm11:11668140-11668182
>Gm11:11671532-11671744
>Gm11:11671987-11672015
>Gm11:11672096-11673869
>Gm11:11673920-11674040
>Gm11:11675609-11675761
>Gm11:11676480-11676663
>Gm11:11678409-11678467
>Gm11:11680797-11680848
>Gm11:11683051-11683093
>Gm11:11684917-11685109
>Gm11:11685187-11685246
>Gm11:11685382-11685423
>Gm11:11685453-11685603
>Gm11:11685647-11685747
>Gm11:11685830-11686226
>Gm11:11686341-11686386
>Gm11:11686444-11686558
>Gm11:11686651-11686908
>Gm11:11687093-11687145
>Gm11:11687306-11687477
>Gm11:11687570-11687906
>Gm11:11687966-11688088
>Gm11:11689161-11689494
>Gm11:11689667-11689703
>Gm11:11689854-11689888
>Gm11:11690106-11690200
>Gm11:11691585-11691668
>Gm11:11693018-11693059
>Gm11:11693190-11693225
>Gm11:11693656-11693753
>Gm11:11698736-11698932
>Gm11:11698984-11699920
>Gm11:11701250-11701350
>Gm11:11703998-11704049
>Gm11:11704592-11704634
>Gm11:11704774-11705860
>Gm11:11707072-11707245
>Gm11:11711299-11711465
>Gm11:11712109-11712227
>Gm11:11712275-11712604
>Gm11:11712667-11712725
>Gm11:11712755-11712814
>Gm11:11713382-11713415
>Gm11:11713458-11713529
>Gm11:11713706-11713879
>Gm11:11717328-11717450
>Gm11:11720021-11720075
>Gm11:11720078-11720323
>Gm11:11723001-11723060
>Gm11:11725624-11726004
>Gm11:11726146-11726663
>Gm11:11726722-11726806
>Gm11:11727111-11727172
>Gm11:11727403-11727488
>Gm11:11727519-11727652
>Gm11:11727942-11728928
>Gm11:11728991-11729783
>Gm11:11729950-11730065
>Gm11:11730188-11730218
>Gm11:11730312-11730525
>Gm11:11730744-11730772
>Gm11:11730830-11730984
>Gm11:11731075-11731255
>Gm11:11731312-11731411
>Gm11:11731469-11731567
>Gm11:11732025-11733173
>Gm11:11733308-11734736
>Gm11:11735284-11735733
>Gm11:11735758-11736419
>Gm11:11736447-11736559
>Gm11:11736643-11737258
>Gm11:11737402-11737599
>Gm11:11737679-11737712
>Gm11:11737821-11737902
>Gm11:11737990-11738260
>Gm11:11738290-11738483
>Gm11:11738531-11738797
>Gm11:11738827-11738877
>Gm11:11739244-11739318
>Gm11:11739417-11739569
>Gm11:11739615-11740121
>Gm11:11740252-11741212
>Gm11:11741258-11742070
>Gm11:11742222-11742330
>Gm11:11742354-11742392
>Gm11:11742480-11742599
>Gm11:11742805-11742965
>Gm11:11743896-11744195
>Gm11:11746080-11746163
>Gm11:11746609-11746637
>Gm11:11747086-11747135
>Gm11:11747992-11748061
>Gm11:11749572-11749654
>Gm11:11749694-11749732
>Gm11:11749825-11749854
>Gm11:11749981-11750021
>Gm11:11751525-11753075
>Gm11:11753749-11754644
>Gm11:11754742-11754782
>Gm11:11755434-11755479
>Gm11:11755543-11755643
>Gm11:11756618-11756645
>Gm11:11756779-11756874
>Gm11:11759491-11759588
>Gm11:11759649-11762159
>Gm11:11762421-11762461
>Gm11:11762577-11762647
>Gm11:11765536-11765599
>Gm11:11765926-11766042
>Gm11:11766199-11766278
>Gm11:11766709-11766821
>Gm11:11770393-11770432
>Gm11:11772748-11776378
>Gm11:11776415-11778945
>Gm11:11779035-11779509
>Gm11:11779580-11779689
>Gm11:11779990-11780031
>Gm11:11780078-11780218
>Gm11:11780375-11780484
>Gm11:11781813-11781902
>Gm11:11782469-11782575
>Gm11:11782629-11783042
>Gm11:11783075-11783220
>Gm11:11783295-11783503
>Gm11:11783538-11783998
>Gm11:11784085-11784331
>Gm11:11784392-11784775
>Gm11:11784978-11785287
>Gm11:11785403-11785523
>Gm11:11785728-11785887
>Gm11:11785984-11786028
>Gm11:11786069-11786320
>Gm11:11786449-11786574
>Gm11:11786721-11787102
>Gm11:11787196-11788015
>Gm11:11788069-11788140
>Gm11:11788356-11790604
>Gm11:11791018-11791112
>Gm11:11791966-11792034
>Gm11:11792682-11793134
>Gm11:11793575-11793613
>Gm11:11794057-11794097
>Gm11:11794413-11794463
>Gm11:11794925-11795176
>Gm11:11795271-11795383
>Gm11:11795485-11795552
>Gm11:11795778-11795997
>Gm11:11796209-11796534
>Gm11:11796665-11797073
>Gm11:11797171-11797904
>Gm11:11799208-11799716
>Gm11:11800565-11800813
>Gm11:11800871-11800964
>Gm11:11801265-11801354
>Gm11:11802768-11802877
>Gm11:11805102-11805163
>Gm11:11805213-11805603
>Gm11:11805627-11805833
>Gm11:11806103-11806474
>Gm11:11806522-11806599
>Gm11:11807567-11807596
>Gm11:11807960-11807999
>Gm11:11808241-11808286
>Gm11:11808986-11809037
>Gm11:11809495-11809571
>Gm11:11809835-11809884
>Gm11:11810643-11810786
>Gm11:11811280-11811346
>Gm11:11811536-11811641
>Gm11:11812197-11812247
>Gm11:11812288-11812367
>Gm11:11812738-11812783
>Gm11:11812993-11813034
>Gm11:11813164-11813673
>Gm11:11813869-11814100
>Gm11:11814154-11815080
>Gm11:11815116-11820065
>Gm11:11820297-11820372
>Gm11:11820396-11820589
>Gm11:11820666-11821731
>Gm11:11822878-11822928
>Gm11:11823067-11823362
>Gm11:11825339-11825415
>Gm11:11825851-11825910
>Gm11:11826413-11826460
>Gm11:11826596-11826654
>Gm11:11826732-11826771
>Gm11:11828653-11828743
>Gm11:11829451-11829503
>Gm11:11829856-11829895
>Gm11:11830258-11830316
>Gm11:11830416-11830581
>Gm11:11830607-11830662
>Gm11:11830714-11830768
>Gm11:11830803-11830850
>Gm11:11831147-11831223
>Gm11:11831419-11831657
>Gm11:11831732-11831947
>Gm11:11832057-11832190
>Gm11:11832399-11832564
>Gm11:11833384-11833446
>Gm11:11833589-11833727
>Gm11:11834773-11834949
>Gm11:11835863-11835998
>Gm11:11836123-11836291
>Gm11:11841950-11842018
>Gm11:11843424-11843511
>Gm11:11843677-11843743
>Gm11:11844015-11845836
>Gm11:11845900-11845931
>Gm11:11846311-11846350
>Gm11:11846731-11846841
>Gm11:11847514-11847564
>Gm11:11848285-11848359
>Gm11:11849393-11849473
>Gm11:11851861-11851929
>Gm11:11852571-11852745
>Gm11:11853292-11853527
>Gm11:11854813-11854881
>Gm11:11854989-11855256
>Gm11:11856502-11856606
>Gm11:11857697-11857831
>Gm11:11858122-11858165
>Gm11:11861729-11863827
>Gm11:11863853-11864033
>Gm11:11865179-11865914
>Gm11:11866454-11867229
>Gm11:11867425-11870690
>Gm11:11871240-11871277
>Gm11:11871560-11871611
>Gm11:11871693-11872712
>Gm11:11875252-11875963
>Gm11:11875997-11876087
>Gm11:11876201-11876494
>Gm11:11876887-11876956
>Gm11:11877118-11877186
>Gm11:11877963-11878687
>Gm11:11879404-11879447
>Gm11:11880152-11880192
>Gm11:11880427-11880467
>Gm11:11880781-11880851
>Gm11:11880892-11880922
>Gm11:11881062-11881094
>Gm11:11881409-11881475
>Gm11:11882141-11882416
>Gm11:11882501-11882937
>Gm11:11883179-11883348
>Gm11:11883458-11883589
>Gm11:11883652-11883948
>Gm11:11884097-11884134
>Gm11:11886737-11886835
>Gm11:11886923-11887000
>Gm11:11887640-11887739
>Gm11:11888270-11888436
>Gm11:11888840-11888938
>Gm11:11889513-11889630
>Gm11:11889925-11890483
>Gm11:11890920-11890944
>Gm11:11891163-11891204
>Gm11:11891304-11891388
>Gm11:11891776-11892262
>Gm11:11892573-11892627
>Gm11:11892653-11892707
>Gm11:11892786-11893067
>Gm11:11893589-11893719
>Gm11:11893845-11893914
>Gm11:11893959-11894004
>Gm11:11894581-11894884
>Gm11:11894917-11894978
>Gm11:11896742-11896777
>Gm11:11896890-11896944
>Gm11:11897035-11897629
>Gm11:11897675-11897935
>Gm11:11897988-11898671
>Gm11:11898804-11903265
>Gm11:11903691-11903873
>Gm11:11904060-11904316
>Gm11:11904365-11904431
>Gm11:11904554-11904594
>Gm11:11904643-11904801
>Gm11:11904853-11905043
>Gm11:11905110-11905387
>Gm11:11905434-11905474
>Gm11:11905504-11905583
>Gm11:11905690-11905845
>Gm11:11906033-11906149
>Gm11:11906192-11906519
>Gm11:11906720-11906812
>Gm11:11907736-11908358
>Gm11:11911295-11911768
>Gm11:11915995-11916021
>Gm11:11918733-11918878
>Gm11:11920589-11920699
>Gm11:11920765-11920999
>Gm11:11921065-11921160
>Gm11:11921476-11921530
>Gm11:11921984-11922022
>Gm11:11922683-11922714
>Gm11:11924398-11924467
>Gm11:11926866-11926922
>Gm11:11928060-11928229
>Gm11:11929328-11929352
>Gm11:11929660-11929929
>Gm11:11930057-11930510
>Gm11:11930624-11930665
>Gm11:11931029-11931142
>Gm11:11931612-11931676
>Gm11:11932689-11932749
>Gm11:11933217-11933458
>Gm11:11935816-11935871
>Gm11:11936719-11936758
>Gm11:11937098-11937218
>Gm11:11937383-11937465
>Gm11:11937614-11937696
>Gm11:11938059-11938187
>Gm11:11938366-11938400
>Gm11:11938636-11938736
>Gm11:11939368-11939473
>Gm11:11940200-11940241
>Gm11:11940362-11940394
>Gm11:11940544-11940595
>Gm11:11941202-11941278
>Gm11:11943031-11943081
>Gm11:11943112-11943258
>Gm11:11943904-11944104
>Gm11:11944150-11944176
>Gm11:11944229-11944274
>Gm11:11945696-11945750
>Gm11:11945804-11946040
>Gm11:11946204-11946262
>Gm11:11946366-11946401
>Gm11:11946559-11946758
>Gm11:11946819-11948286
>Gm11:11948370-11948676
>Gm11:11948725-11948888
>Gm11:11949407-11949444
>Gm11:11951351-11951377
>Gm11:11953469-11953496
>Gm11:11953839-11953913
>Gm11:11954009-11954078
>Gm11:11954132-11954210
>Gm11:11955505-11955547
>Gm11:11956663-11956732
>Gm11:11957096-11957133
>Gm11:11957674-11957711
>Gm11:11958154-11958232
>Gm11:11962601-11962718
>Gm11:11964843-11964901
>Gm11:11964970-11965009
>Gm11:11965392-11965452
>Gm11:11965754-11965824
>Gm11:11966056-11966113
>Gm11:11968881-11969008
>Gm11:11971658-11971695
>Gm11:11972214-11972472
>Gm11:11973039-11973102
>Gm11:11973674-11973814
>Gm11:11974096-11974186
>Gm11:11974207-11974423
>Gm11:11974489-11974525
>Gm11:11975185-11975225
>Gm11:11975344-11975402
>Gm11:11975991-11976070
>Gm11:11977432-11977499
>Gm11:11978697-11978849
>Gm11:11979825-11979873
>Gm11:11980609-11980646
>Gm11:11981238-11981274
>Gm11:11982770-11982885
>Gm11:11983154-11983307
>Gm11:11983484-11983664
>Gm11:11983740-11983814
>Gm11:11984152-11984237
>Gm11:11987443-11987486
>Gm11:11987889-11988062
>Gm11:11988363-11988568
>Gm11:11988711-11988797
>Gm11:11990187-11990294
>Gm11:11991808-12005279
>Gm11:12005350-12005721
>Gm11:12005788-12008226
>Gm11:12008251-12008306
>Gm11:12008340-12012765
>Gm11:12013803-12013876
>Gm11:12013992-12014069
>Gm11:12014277-12017117
>Gm11:12017210-12017342
>Gm11:12017662-12017850
>Gm11:12018128-12018206
>Gm11:12018274-12018326
>Gm11:12018372-12018628
>Gm11:12018763-12018795
>Gm11:12018877-12019044
>Gm11:12019088-12019337
>Gm11:12019452-12019622
>Gm11:12020054-12020150
>Gm11:12024230-12024367
>Gm11:12025827-12027448
>Gm11:12029484-12030227
>Gm11:12030338-12030403
>Gm11:12030985-12031050
>Gm11:12031150-12031226
>Gm11:12031269-12031336
>Gm11:12031420-12031544
>Gm11:12032283-12032339
>Gm11:12032777-12032833
>Gm11:12033415-12033887
>Gm11:12035624-12035676
>Gm11:12035847-12035910
>Gm11:12036087-12036408
>Gm11:12036897-12037025
>Gm11:12037266-12037300
>Gm11:12037375-12037448
>Gm11:12038128-12038164
>Gm11:12039764-12039890
>Gm11:12039976-12040418
>Gm11:12040524-12040715
>Gm11:12040917-12041151
>Gm11:12041196-12041980
>Gm11:12042442-12042520
>Gm11:12044006-12044122
>Gm11:12044698-12044904
>Gm11:12045408-12045449
>Gm11:12050815-12050929
>Gm11:12051216-12051318
>Gm11:12052149-12052246
>Gm11:12053030-12053065
>Gm11:12055466-12055545
>Gm11:12055809-12055905
>Gm11:12058946-12058989
>Gm11:12060092-12060165
>Gm11:12060441-12061647
>Gm11:12061823-12061860
>Gm11:12066416-12066603
>Gm11:12066701-12068614
>Gm11:12068644-12071217
>Gm11:12071290-12073146
>Gm11:12073211-12075383
>Gm11:12075428-12075833
>Gm11:12075856-12080490
>Gm11:12080782-12080862
>Gm11:12080945-12081049
>Gm11:12081114-12081337
>Gm11:12081795-12081865
>Gm11:12082087-12082157
>Gm11:12082296-12082329
>Gm11:12082375-12083309
>Gm11:12083384-12084087
>Gm11:12084139-12084597
>Gm11:12084712-12085011
>Gm11:12085107-12085193
>Gm11:12085233-12086237
>Gm11:12098023-12105701
>Gm11:12105741-12105973
>Gm11:12105994-12106020
>Gm11:12106134-12106651
>Gm11:12106709-12106830
>Gm11:12107074-12107380
>Gm11:12107645-12107911
>Gm11:12108076-12108141
>Gm11:12109399-12110115
>Gm11:12110174-12110264
>Gm11:12110390-12110647
>Gm11:12110671-12111787
>Gm11:12113381-12113485
>Gm11:12114091-12114166
>Gm11:12115898-12115963
>Gm11:12118606-12118700
>Gm11:12118886-12118925
>Gm11:12119872-12119985
>Gm11:12120012-12120217
>Gm11:12120272-12120462
>Gm11:12120513-12120593
>Gm11:12120619-12120781
>Gm11:12120825-12120903
>Gm11:12121148-12121271
>Gm11:12121423-12121474
>Gm11:12121517-12121573
>Gm11:12121677-12121782
>Gm11:12121809-12121960
>Gm11:12122002-12122230
>Gm11:12122257-12122901
>Gm11:12122991-12123078
>Gm11:12123224-12123406
>Gm11:12123687-12124158
>Gm11:12124228-12124380
>Gm11:12124944-12125021
>Gm11:12126048-12127662
>Gm11:12127688-12128571
>Gm11:12128606-12136370
>Gm11:12136483-12136564
>Gm11:12136760-12137584
>Gm11:12137672-12138896
>Gm11:12139149-12139204
>Gm11:12139773-12140948
>Gm11:12141124-12141196
>Gm11:12141629-12142818
>Gm11:12142893-12143036
>Gm11:12143196-12143246
>Gm11:12143307-12143416
>Gm11:12143598-12144120
>Gm11:12144212-12144663
>Gm11:12144732-12145015
>Gm11:12145051-12145111
>Gm11:12145369-12145549
>Gm11:12145597-12149239
>Gm11:12149596-12149672
>Gm11:12151154-12151193
>Gm11:12151329-12159838
>Gm11:12160614-12160809
>Gm11:12161509-12161555
>Gm11:12162071-12162970
>Gm11:12164411-12164477
>Gm11:12168164-12168317
>Gm11:12168412-12168579
>Gm11:12171221-12171265
>Gm11:12171907-12171948
>Gm11:12172091-12172156
>Gm11:12172303-12172336
>Gm11:12172631-12172668
>Gm11:12173277-12173318
>Gm11:12173419-12173463
>Gm11:12173938-12174282
>Gm11:12175292-12175348
>Gm11:12181741-12181797
>Gm11:12184660-12184701
>Gm11:12187565-12187610
>Gm11:12188662-12190034
>Gm11:12191204-12191254
>Gm11:12191459-12191503
>Gm11:12191904-12191935
>Gm11:12194600-12194640
>Gm11:12194965-12200371
>Gm11:12200441-12200718
>Gm11:12200755-12200795
>Gm11:12201126-12201192
>Gm11:12201241-12202124
>Gm11:12202175-12202375
>Gm11:12202773-12204667
>Gm11:12205586-12207404
>Gm11:12208562-12208696
>Gm11:12208775-12209378
>Gm11:12209409-12209538
>Gm11:12209761-12209795
>Gm11:12210029-12210096
>Gm11:12211041-12211080
>Gm11:12211128-12211289
>Gm11:12211768-12211933
>Gm11:12212000-12212910
>Gm11:12214632-12214779
>Gm11:12214957-12215097
>Gm11:12215187-12215237
>Gm11:12215330-12215402
>Gm11:12215510-12215561
>Gm11:12216162-12216399
>Gm11:12216438-12217424
>Gm11:12217499-12217527
>Gm11:12217639-12217679
>Gm11:12217797-12217861
>Gm11:12218302-12218509
>Gm11:12218881-12219328
>Gm11:12219414-12219532
>Gm11:12219753-12220956
>Gm11:12221253-12221299
>Gm11:12221578-12221635
>Gm11:12222077-12222132
>Gm11:12222160-12226135
>Gm11:12226315-12226377
>Gm11:12226409-12226466
>Gm11:12226579-12226677
>Gm11:12226716-12226877
>Gm11:12227353-12227466
>Gm11:12227659-12227765
>Gm11:12228372-12228610
>Gm11:12228835-12229415
>Gm11:12229448-12229564
>Gm11:12229907-12229943
>Gm11:12230405-12230438
>Gm11:12230484-12230809
>Gm11:12231016-12231061
>Gm11:12232428-12232610
>Gm11:12232645-12232683
>Gm11:12233209-12233314
>Gm11:12233556-12233611
>Gm11:12234483-12234574
>Gm11:12235418-12235494
>Gm11:12235647-12235712
>Gm11:12236046-12236288
>Gm11:12236666-12236870
>Gm11:12236914-12237498
>Gm11:12237998-12238629
>Gm11:12239180-12239235
>Gm11:12240262-12240313
>Gm11:12242749-12242796
>Gm11:12242952-12243088
>Gm11:12245263-12245686
>Gm11:12245740-12245801
>Gm11:12245997-12246044
>Gm11:12246159-12246347
>Gm11:12246431-12246633
>Gm11:12246812-12247143
>Gm11:12247439-12247546
>Gm11:12247624-12247733
>Gm11:12247863-12248296
>Gm11:12248330-12250108
>Gm11:12250141-12250775
>Gm11:12250812-12252186
>Gm11:12252672-12252871
>Gm11:12253342-12253596
>Gm11:12253779-12253854
>Gm11:12254484-12254523
>Gm11:12254642-12254669
>Gm11:12254808-12255109
>Gm11:12255822-12256011
>Gm11:12256103-12256338
>Gm11:12257212-12257280
>Gm11:12269647-12270051
>Gm11:12270315-12270460
>Gm11:12270546-12270602
>Gm11:12270691-12271105
>Gm11:12271187-12271325
>Gm11:12271343-12272727
>Gm11:12274435-12275606
>Gm11:12276488-12276561
>Gm11:12276885-12276934
>Gm11:12277579-12277743
>Gm11:12277859-12277902
>Gm11:12278445-12278561
>Gm11:12280096-12280391
>Gm11:12282089-12282133
>Gm11:12282301-12282402
>Gm11:12284403-12284638
>Gm11:12285024-12285055
>Gm11:12285321-12285357
>Gm11:12285449-12285485
>Gm11:12285956-12285988
>Gm11:12286114-12286154
>Gm11:12291990-12292020
>Gm11:12293651-12293683
>Gm11:12296593-12298133
>Gm11:12298461-12298522
>Gm11:12298789-12298836
>Gm11:12299374-12299531
>Gm11:12300545-12300916
>Gm11:12300939-12301007
>Gm11:12301020-12301430
>Gm11:12301469-12301674
>Gm11:12301938-12302016
>Gm11:12302128-12302372
>Gm11:12302390-12302463
>Gm11:12302526-12302679
>Gm11:12302931-12303049
>Gm11:12304482-12304527
>Gm11:12304728-12304772
>Gm11:12304856-12305246
>Gm11:12305399-12305446
>Gm11:12305686-12305831
>Gm11:12306059-12306084
>Gm11:12306122-12306268
>Gm11:12306524-12306557
>Gm11:12306766-12306811
>Gm11:12307515-12311056
>Gm11:12311118-12311766
>Gm11:12311787-12312204
>Gm11:12312279-12313763
>Gm11:12314796-12314857
>Gm11:12315090-12315247
>Gm11:12315395-12315472
>Gm11:12315550-12315654
>Gm11:12315776-12315849
>Gm11:12316575-12316641
>Gm11:12317350-12317417
>Gm11:12318010-12318098
>Gm11:12318276-12318759
>Gm11:12318939-12318993
>Gm11:12319090-12319224
>Gm11:12319297-12319361
>Gm11:12324095-12324159
>Gm11:12325158-12325193
>Gm11:12325463-12325494
>Gm11:12325516-12325555
>Gm11:12325668-12325719
>Gm11:12328607-12328756
>Gm11:12328847-12328880
>Gm11:12329232-12329276
>Gm11:12329400-12329457
>Gm11:12329624-12329657
>Gm11:12329861-12329976
>Gm11:12330668-12330705
>Gm11:12331465-12331921
>Gm11:12332434-12332504
>Gm11:12332930-12332980
>Gm11:12333135-12333229
>Gm11:12336473-12336533
>Gm11:12338490-12338547
>Gm11:12341793-12341831
>Gm11:12342080-12342169
>Gm11:12342209-12342247
>Gm11:12342611-12342703
>Gm11:12343005-12343157
>Gm11:12343408-12343437
>Gm11:12343833-12343869
>Gm11:12343950-12343989
>Gm11:12344024-12344123
>Gm11:12344310-12344410
>Gm11:12344538-12344605
>Gm11:12345643-12345738
>Gm11:12346513-12346584
>Gm11:12347063-12347102
>Gm11:12347139-12347236
>Gm11:12349273-12349322
>Gm11:12349422-12349484
>Gm11:12349716-12349828
>Gm11:12349907-12349950
>Gm11:12352328-12352390
>Gm11:12353311-12353388
>Gm11:12354619-12354692
>Gm11:12355219-12355276
>Gm11:12355797-12355890
>Gm11:12356372-12356467
>Gm11:12356997-12357046
>Gm11:12357105-12357271
>Gm11:12359772-12360132
>Gm11:12360160-12360776
>Gm11:12364752-12364790
>Gm11:12364946-12364986
>Gm11:12365025-12365370
>Gm11:12365502-12365575
>Gm11:12365663-12365705
>Gm11:12365947-12366023
>Gm11:12366140-12366221
>Gm11:12366265-12366308
>Gm11:12366365-12366414
>Gm11:12369940-12369975
>Gm11:12370075-12370116
>Gm11:12370491-12370545
>Gm11:12370650-12370730
>Gm11:12370870-12370976
>Gm11:12371097-12371156
>Gm11:12371222-12371326
>Gm11:12371639-12371760
>Gm11:12372029-12372191
>Gm11:12372320-12372523
>Gm11:12372739-12372790
>Gm11:12372874-12372914
>Gm11:12373233-12373325
>Gm11:12373614-12373672
>Gm11:12374338-12374574
>Gm11:12374621-12374659
>Gm11:12374930-12376066
>Gm11:12376132-12376599
>Gm11:12377175-12378816
>Gm11:12378844-12386236
>Gm11:12390074-12390120
>Gm11:12390645-12390704
>Gm11:12391433-12391523
>Gm11:12391601-12391856
>Gm11:12391914-12392330
>Gm11:12392352-12392603
>Gm11:12392831-12393148
>Gm11:12393194-12393501
>Gm11:12393527-12393585
>Gm11:12393629-12394356
>Gm11:12395110-12395158
>Gm11:12395294-12395334
>Gm11:12395474-12395716
>Gm11:12395974-12396067
>Gm11:12396130-12396425
>Gm11:12396488-12396537
>Gm11:12397072-12397105
>Gm11:12399484-12399544
>Gm11:12399804-12399870
>Gm11:12399944-12399998
>Gm11:12400375-12400409
>Gm11:12400524-12400706
>Gm11:12400820-12400857
>Gm11:12401452-12405382
>Gm11:12405636-12408161
>Gm11:12408195-12408497
>Gm11:12408571-12413267
>Gm11:12413762-12413791
>Gm11:12414736-12414781
>Gm11:12414859-12415985
>Gm11:12416028-12416066
>Gm11:12416371-12416427
>Gm11:12416466-12416521
>Gm11:12416551-12416778
>Gm11:12416799-12417181
>Gm11:12417240-12417286
>Gm11:12417389-12417698
>Gm11:12417758-12417886
>Gm11:12418019-12418062
>Gm11:12418100-12418209
>Gm11:12418262-12418457
>Gm11:12418499-12418701
>Gm11:12419186-12419251
>Gm11:12419461-12419510
>Gm11:12419592-12419953
>Gm11:12419976-12420285
>Gm11:12420460-12420600
>Gm11:12421325-12421383
>Gm11:12422723-12422764
>Gm11:12423916-12424031
>Gm11:12424086-12424133
>Gm11:12424985-12425004
>Gm11:12425192-12425409
>Gm11:12425720-12425797
>Gm11:12426986-12427128
>Gm11:12427160-12427221
>Gm11:12430202-12430244
>Gm11:12430310-12430375
>Gm11:12430540-12430680
>Gm11:12430881-12430921
>Gm11:12430948-12431031
>Gm11:12431070-12431221
>Gm11:12431491-12431579
>Gm11:12431923-12431978
>Gm11:12432532-12432583
>Gm11:12433278-12433318
>Gm11:12433413-12434222
>Gm11:12434442-12434484
>Gm11:12434680-12434847
>Gm11:12434974-12435034
>Gm11:12435273-12435321
>Gm11:12435361-12435393
>Gm11:12435752-12435860
>Gm11:12436066-12436275
>Gm11:12436327-12436363
>Gm11:12436534-12436560
>Gm11:12436873-12437027
>Gm11:12438185-12438234
>Gm11:12438277-12438338
>Gm11:12439932-12439967
>Gm11:12440446-12440496
>Gm11:12440826-12441372
>Gm11:12441525-12441712
>Gm11:12441761-12441854
>Gm11:12442075-12442148
>Gm11:12442355-12442477
>Gm11:12442507-12442652
>Gm11:12442728-12442770
>Gm11:12442966-12443061
>Gm11:12443126-12443178
>Gm11:12443333-12443414
>Gm11:12443472-12443515
>Gm11:12443652-12444716
>Gm11:12444799-12458182
>Gm11:12458232-12459915
>Gm11:12459992-12460266
>Gm11:12461686-12461704
>Gm11:12461804-12461818
>Gm11:12470365-12470420
>Gm11:12471064-12471128
>Gm11:12471617-12471699
>Gm11:12472020-12472077
>Gm11:12472723-12472869
>Gm11:12473312-12473341
>Gm11:12473559-12474553
>Gm11:12474660-12474698
>Gm11:12474728-12475527
>Gm11:12475598-12475869
>Gm11:12476036-12476076
>Gm11:12476850-12477007
>Gm11:12477021-12478085
>Gm11:12478123-12478352
>Gm11:12478391-12479017
>Gm11:12479126-12481701
>Gm11:12481757-12481796
>Gm11:12481874-12481946
>Gm11:12482025-12482071
>Gm11:12482219-12482451
>Gm11:12482700-12482738
>Gm11:12482916-12483391
>Gm11:12483507-12483850
>Gm11:12483895-12484170
>Gm11:12484267-12484304
>Gm11:12484437-12484657
>Gm11:12484845-12484906
>Gm11:12484957-12485184
>Gm11:12485263-12485297
>Gm11:12485526-12485597
>Gm11:12485637-12485668
>Gm11:12485715-12486268
>Gm11:12486348-12486420
>Gm11:12487562-12487648
>Gm11:12487696-12487778
>Gm11:12488850-12488892
>Gm11:12489370-12489516
>Gm11:12489860-12490329
>Gm11:12490376-12491252
>Gm11:12491504-12491741
>Gm11:12491768-12492228
>Gm11:12492275-12492352
>Gm11:12492511-12492587
>Gm11:12492635-12492671
>Gm11:12492802-12493063
>Gm11:12493112-12493360
>Gm11:12493394-12493535
>Gm11:12493596-12494419
>Gm11:12494506-12494735
>Gm11:12496255-12497781
>Gm11:12497822-12500183
>Gm11:12500316-12500365
>Gm11:12500905-12500937
>Gm11:12501266-12501363
>Gm11:12501483-12501722
>Gm11:12501814-12501991
>Gm11:12502048-12502753
>Gm11:12502867-12503186
>Gm11:12503244-12503326
>Gm11:12503374-12503598
>Gm11:12503672-12504082
>Gm11:12504489-12504529
>Gm11:12505299-12505487
>Gm11:12505551-12508358
>Gm11:12508450-12508520
>Gm11:12508665-12508956
>Gm11:12509026-12510641
>Gm11:12510743-12510773
>Gm11:12511012-12511103
>Gm11:12511188-12511222
>Gm11:12511291-12512609
>Gm11:12512706-12512756
>Gm11:12512917-12513027
>Gm11:12514722-12514753
>Gm11:12515114-12515290
>Gm11:12515338-12515370
>Gm11:12520163-12520483
>Gm11:12520664-12523204
>Gm11:12524895-12524990
>Gm11:12525873-12525917
>Gm11:12527806-12527872
>Gm11:12527941-12527991
>Gm11:12528084-12530406
>Gm11:12531621-12531796
>Gm11:12531816-12531851
>Gm11:12531966-12532438
>Gm11:12532467-12535159
>Gm11:12535211-12535494
>Gm11:12535546-12537957
>Gm11:12539620-12540049
>Gm11:12540219-12540675
>Gm11:12540761-12540825
>Gm11:12540889-12540913
>Gm11:12541084-12541143
>Gm11:12541615-12541683
>Gm11:12542474-12542575
>Gm11:12542964-12543057
>Gm11:12543284-12543571
>Gm11:12543657-12543911
>Gm11:12543964-12544247
>Gm11:12544289-12544354
>Gm11:12544573-12544614
>Gm11:12546350-12546470
>Gm11:12548016-12548211
>Gm11:12549960-12550180
>Gm11:12550468-12550506
>Gm11:12550546-12551029
>Gm11:12551253-12551292
>Gm11:12551389-12551474
>Gm11:12551933-12552038
>Gm11:12552082-12552356
>Gm11:12552445-12552598
>Gm11:12552660-12552787
>Gm11:12552931-12552966
>Gm11:12553045-12553213
>Gm11:12553380-12553414
>Gm11:12553489-12553602
>Gm11:12553801-12553848
>Gm11:12553995-12554207
>Gm11:12555594-12555715
>Gm11:12555803-12555839
>Gm11:12556063-12556094
>Gm11:12559705-12559876
>Gm11:12561137-12561214
>Gm11:12563061-12563814
>Gm11:12563935-12564323
>Gm11:12564350-12564422
>Gm11:12564469-12568405
>Gm11:12568440-12569190
>Gm11:12569248-12574796
>Gm11:12575539-12575651
>Gm11:12575917-12576007
>Gm11:12576624-12576885
>Gm11:12576927-12577972
>Gm11:12578010-12582723
>Gm11:12582867-12587173
>Gm11:12587242-12588446
>Gm11:12588472-12590018
>Gm11:12590055-12591438
>Gm11:12591507-12591566
>Gm11:12591995-12592065
>Gm11:12592207-12592248
>Gm11:12592725-12592764
>Gm11:12593322-12593368
>Gm11:12593422-12595036
>Gm11:12595133-12595181
>Gm11:12595607-12595667
>Gm11:12595849-12596853
>Gm11:12596859-12597125
>Gm11:12597199-12597237
>Gm11:12598050-12598952
>Gm11:12600202-12600245
>Gm11:12600309-12600860
>Gm11:12600908-12607456
>Gm11:12607819-12607865
>Gm11:12608293-12611169
>Gm11:12613287-12613322
>Gm11:12614228-12614304
>Gm11:12615404-12615478
>Gm11:12616274-12616382
>Gm11:12616564-12616663
>Gm11:12618404-12618434
>Gm11:12620949-12621122
>Gm11:12621654-12621727
>Gm11:12622422-12624011
>Gm11:12624062-12625516
>Gm11:12625559-12626254
>Gm11:12626312-12626588
>Gm11:12626866-12626947
>Gm11:12627473-12627536
>Gm11:12627613-12627702
>Gm11:12627771-12628585
>Gm11:12628632-12628668
>Gm11:12628916-12629048
>Gm11:12629134-12629312
>Gm11:12629485-12629538
>Gm11:12629742-12629910
>Gm11:12629975-12630033
>Gm11:12630472-12630780
>Gm11:12630861-12631039
>Gm11:12631095-12633221
>Gm11:12633319-12633358
>Gm11:12633454-12633590
>Gm11:12633741-12634634
>Gm11:12634815-12635286
>Gm11:12635381-12649737
>Gm11:12649789-12671574
>Gm11:12671629-12674026
>Gm11:12674051-12690391
>Gm11:12690552-12692431
>Gm11:12692459-12692961
>Gm11:12692989-12713050
>Gm11:12713178-12713234
>Gm11:12713312-12713415
>Gm11:12713611-12713661
>Gm11:12713911-12721283
>Gm11:12721591-12726547
>Gm11:12726584-12727125
>Gm11:12727272-12727438
>Gm11:12728133-12729929
>Gm11:12729958-12730396
>Gm11:12730695-12730748
>Gm11:12731600-12731639
>Gm11:12732825-12732934
>Gm11:12734636-12734693
>Gm11:12735271-12735329
>Gm11:12736302-12736417
>Gm11:12740867-12740954
>Gm11:12741013-12743429
>Gm11:12743973-12744010
>Gm11:12744409-12744488
>Gm11:12745398-12745834
>Gm11:12745863-12745921
>Gm11:12745935-12746436
>Gm11:12746569-12746601
>Gm11:12747789-12747954
>Gm11:12748257-12748428
>Gm11:12748464-12748579
>Gm11:12748620-12748749
>Gm11:12748860-12748912
>Gm11:12749113-12749149
>Gm11:12749200-12749258
>Gm11:12749894-12749958
>Gm11:12750061-12750202
>Gm11:12750239-12750334
>Gm11:12750700-12750767
>Gm11:12751499-12751564
>Gm11:12751609-12751640
>Gm11:12751764-12751958
>Gm11:12752316-12752344
>Gm11:12752606-12752745
>Gm11:12752815-12753017
>Gm11:12753925-12754076
>Gm11:12755087-12755182
>Gm11:12755948-12755984
>Gm11:12757840-12757866
>Gm11:12758264-12758306
>Gm11:12759046-12759097
>Gm11:12759215-12759298
>Gm11:12762280-12762351
>Gm11:12762356-12762404
>Gm11:12762591-12762621
>Gm11:12763125-12763235
>Gm11:12764637-12764679
>Gm11:12765012-12765119
>Gm11:12765228-12765394
>Gm11:12765521-12765597
>Gm11:12765714-12766539
>Gm11:12766577-12767714
>Gm11:12767883-12768594
>Gm11:12768623-12769721
>Gm11:12773162-12773286
>Gm11:12773340-12773450
>Gm11:12773478-12773633
>Gm11:12773728-12773996
>Gm11:12774116-12774490
>Gm11:12774604-12774659
>Gm11:12775518-12775660
>Gm11:12778382-12778440
>Gm11:12778638-12778671
>Gm11:12779206-12779282
>Gm11:12779686-12779743
>Gm11:12779854-12779891
>Gm11:12780047-12780084
>Gm11:12781088-12781269
>Gm11:12781417-12781493
>Gm11:12781666-12791460
>Gm11:12791703-12791953
>Gm11:12792012-12792191
>Gm11:12792233-12792323
>Gm11:12792494-12792565
>Gm11:12792656-12792777
>Gm11:12793154-12793273
>Gm11:12793588-12793629
>Gm11:12793674-12793881
>Gm11:12794808-12794903
>Gm11:12795045-12795169
>Gm11:12795451-12795661
>Gm11:12795758-12795795
>Gm11:12795963-12796066
>Gm11:12796176-12796418
>Gm11:12796533-12796726
>Gm11:12797328-12797358
>Gm11:12797539-12798021
>Gm11:12798060-12798151
>Gm11:12798206-12798347
>Gm11:12798397-12798562
>Gm11:12798595-12798622
>Gm11:12798726-12798889
>Gm11:12798936-12799041
>Gm11:12799253-12799500
>Gm11:12799920-12799963
>Gm11:12800065-12800350
>Gm11:12801445-12801555
>Gm11:12802072-12802293
>Gm11:12802542-12802698
>Gm11:12803389-12804261
>Gm11:12804306-12804355
>Gm11:12804393-12804711
>Gm11:12805126-12805295
>Gm11:12805593-12805749
>Gm11:12806053-12806135
>Gm11:12807493-12807554
>Gm11:12807599-12807736
>Gm11:12807811-12807997
>Gm11:12808658-12808838
>Gm11:12808913-12809045
>Gm11:12809225-12809425
>Gm11:12809478-12810672
>Gm11:12811583-12811652
>Gm11:12811782-12811846
>Gm11:12813318-12813352
>Gm11:12813587-12813632
>Gm11:12813701-12813837
>Gm11:12813968-12814069
>Gm11:12814138-12816110
>Gm11:12816197-12816352
>Gm11:12816623-12826843
>Gm11:12826874-12826922
>Gm11:12826966-12827319
>Gm11:12827408-12827683
>Gm11:12827807-12828216
>Gm11:12828247-12828304
>Gm11:12828402-12828498
>Gm11:12828517-12828543
>Gm11:12828691-12828720
>Gm11:12829044-12829154
>Gm11:12830299-12830341
>Gm11:12830375-12831327
>Gm11:12831352-12831395
>Gm11:12831428-12831761
>Gm11:12832581-12838644
>Gm11:12838674-12839926
>Gm11:12839965-12852096
>Gm11:12853848-12853893
>Gm11:12857198-12857261
>Gm11:12857320-12857380
>Gm11:12857406-12857437
>Gm11:12857581-12857642
>Gm11:12859540-12860709
>Gm11:12861644-12861686
>Gm11:12861732-12861780
>Gm11:12862385-12862682
>Gm11:12868397-12868508
>Gm11:12869182-12869434
>Gm11:12869472-12869523
>Gm11:12871175-12871252
>Gm11:12874544-12874587
>Gm11:12875085-12875126
>Gm11:12875385-12875449
>Gm11:12876791-12876855
>Gm11:12876879-12876950
>Gm11:12877248-12877756
>Gm11:12877777-12878318
>Gm11:12878940-12879005
>Gm11:12880230-12880263
>Gm11:12880637-12880831
>Gm11:12881049-12881133
>Gm11:12881199-12881334
>Gm11:12881574-12881653
>Gm11:12881734-12881759
>Gm11:12882407-12882441
>Gm11:12882643-12882718
>Gm11:12882944-12882972
>Gm11:12883029-12883068
>Gm11:12883214-12883268
>Gm11:12883355-12884624
>Gm11:12884963-12885074
>Gm11:12885225-12885345
>Gm11:12885601-12885973
>Gm11:12886183-12886232
>Gm11:12886341-12886463
>Gm11:12887325-12887367
>Gm11:12888152-12888193
>Gm11:12888954-12888995
>Gm11:12889284-12889309
>Gm11:12890003-12890061
>Gm11:12890460-12890496
>Gm11:12891109-12891443
>Gm11:12891467-12914387
>Gm11:12914517-12914593
>Gm11:12914917-12915700
>Gm11:12915873-12916027
>Gm11:12916309-12916510
>Gm11:12916878-12917163
>Gm11:12917283-12917380
>Gm11:12917905-12918194
>Gm11:12918367-12918402
>Gm11:12921065-12922444
>Gm11:12922488-12924452
>Gm11:12924506-12928949
>Gm11:12929089-12933299
>Gm11:12933344-12957073
>Gm11:12960920-12961788
>Gm11:12961881-12962115
>Gm11:12962573-12962660
>Gm11:12963078-12963122
>Gm11:12963184-12963276
>Gm11:12963311-12963371
>Gm11:12963463-12963604
>Gm11:12963635-12963840
>Gm11:12963934-12970054
>Gm11:12971051-12971966
>Gm11:12972012-12972446
>Gm11:12974397-12977666
>Gm11:12979290-12979416
>Gm11:12983423-12983563
>Gm11:12984019-12984209
>Gm11:12985660-12985686
>Gm11:12985921-12985996
>Gm11:12986094-12986171
>Gm11:12986856-12986886
>Gm11:12986966-12989670
>Gm11:12991126-12991199
>Gm11:12991318-12991377
>Gm11:12991425-12997499
>Gm11:12997544-13003653
>Gm11:13003693-13036363
>Gm11:13036396-13048405
>Gm11:13048455-13051995
>Gm11:13052787-13052844
>Gm11:13053440-13053471
>Gm11:13054268-13054318
>Gm11:13054885-13055013
>Gm11:13055099-13055163
>Gm11:13055778-13055954
>Gm11:13056424-13056438
>Gm11:13058849-13059193
>Gm11:13059244-13059298
>Gm11:13059728-13059885
>Gm11:13059937-13060006
>Gm11:13060426-13060498
>Gm11:13060657-13060779
>Gm11:13061778-13061906
>Gm11:13062296-13063211
>Gm11:13063266-13063935
>Gm11:13064020-13064213
>Gm11:13064437-13066717
>Gm11:13066771-13066887
>Gm11:13066932-13067206
>Gm11:13067248-13068928
>Gm11:13068947-13070388
>Gm11:13070560-13070920
>Gm11:13071010-13072022
>Gm11:13072420-13072575
>Gm11:13072736-13072764
>Gm11:13072811-13073010
>Gm11:13073184-13073312
>Gm11:13073386-13073450
>Gm11:13073551-13073640
>Gm11:13073689-13073935
>Gm11:13074041-13075387
>Gm11:13075417-13075445
>Gm11:13075511-13075638
>Gm11:13075766-13086828
>Gm11:13086853-13087936
>Gm11:13087979-13095671
>Gm11:13095822-13096938
>Gm11:13098556-13098736
>Gm11:13099159-13099188
>Gm11:13101290-13101384
>Gm11:13103637-13103682
>Gm11:13104769-13106278
>Gm11:13106413-13109489
>Gm11:13109528-13110667
>Gm11:13110720-13110807
>Gm11:13111340-13111566
>Gm11:13111691-13112260
>Gm11:13112332-13112986
>Gm11:13113123-13113182
>Gm11:13113320-13113366
>Gm11:13113448-13113776
>Gm11:13113852-13114364
>Gm11:13114415-13114484
>Gm11:13114583-13115328
>Gm11:13115454-13115604
>Gm11:13115641-13115712
>Gm11:13115760-13115961
>Gm11:13116002-13117420
>Gm11:13117442-13118091
>Gm11:13118137-13118259
>Gm11:13118347-13118379
>Gm11:13118414-13119076
>Gm11:13119105-13121565
>Gm11:13121672-13121880
>Gm11:13121939-13121970
>Gm11:13122004-13124364
>Gm11:13124405-13124594
>Gm11:13124679-13126592
>Gm11:13126687-13126828
>Gm11:13126928-13127220
>Gm11:13127300-13127410
>Gm11:13127461-13127835
>Gm11:13128244-13128379
>Gm11:13128642-13128673
>Gm11:13128738-13128784
>Gm11:13128931-13128990
>Gm11:13129307-13129440
>Gm11:13129538-13129668
>Gm11:13129878-13129922
>Gm11:13130079-13132619
>Gm11:13132653-13132983
>Gm11:13133778-13133822
>Gm11:13134018-13134073
>Gm11:13135978-13136003
>Gm11:13136076-13137795
>Gm11:13138704-13138810
>Gm11:13139381-13139731
>Gm11:13140322-13140448
>Gm11:13140478-13140743
>Gm11:13140814-13141106
>Gm11:13141144-13141265
>Gm11:13141599-13141925
>Gm11:13142059-13142164
>Gm11:13142297-13142340
>Gm11:13143647-13143691
>Gm11:13143723-13143989
>Gm11:13144166-13144325
>Gm11:13144413-13145535
>Gm11:13145565-13151533
>Gm11:13151564-13153767
>Gm11:13153857-13156795
>Gm11:13156993-13157028
>Gm11:13157090-13157375
>Gm11:13157668-13157841
>Gm11:13157947-13159269
>Gm11:13159324-13159440
>Gm11:13159634-13159686
>Gm11:13159881-13160017
>Gm11:13160052-13160089
>Gm11:13160571-13160936
>Gm11:13161066-13161118
>Gm11:13161244-13161307
>Gm11:13161917-13161957
>Gm11:13164101-13164137
>Gm11:13168255-13168282
>Gm11:13168318-13168362
>Gm11:13169712-13169865
>Gm11:13169969-13170844
>Gm11:13171370-13171620
>Gm11:13171720-13171824
>Gm11:13171872-13171946
>Gm11:13172068-13172127
>Gm11:13177955-13178851
>Gm11:13178951-13179129
>Gm11:13179996-13180522
>Gm11:13184856-13193753
>Gm11:13193905-13206297
>Gm11:13206519-13206759
>Gm11:13207525-13207602
>Gm11:13208137-13214193
>Gm11:13214234-13222127
>Gm11:13222181-13222399
>Gm11:13222477-13222634
>Gm11:13222781-13223050
>Gm11:13223092-13223729
>Gm11:13223777-13224200
>Gm11:13224225-13224767
>Gm11:13224843-13226528
>Gm11:13226637-13231001
>Gm11:13232078-13232115
>Gm11:13232887-13232949
>Gm11:13233620-13233660
>Gm11:13233736-13233789
>Gm11:13234925-13235134
>Gm11:13235957-13236812
>Gm11:13236867-13237348
>Gm11:13237406-13239501
>Gm11:13240151-13240864
>Gm11:13240921-13248607
>Gm11:13248686-13251070
>Gm11:13251111-13254778
>Gm11:13254863-13255225
>Gm11:13255325-13257832
>Gm11:13258009-13258044
>Gm11:13258106-13258391
>Gm11:13258684-13258857
>Gm11:13258962-13259400
>Gm11:13259424-13259637
>Gm11:13259678-13261982
>Gm11:13262108-13262152
>Gm11:13262346-13262398
>Gm11:13262457-13262500
>Gm11:13262603-13262800
>Gm11:13263279-13263584
>Gm11:13263646-13263677
>Gm11:13263898-13264018
>Gm11:13264146-13264200
>Gm11:13264313-13264379
>Gm11:13264988-13265028
>Gm11:13266665-13266731
>Gm11:13270096-13289082
>Gm11:13290534-13290561
>Gm11:13290612-13290642
>Gm11:13290762-13290923
>Gm11:13291062-13291235
>Gm11:13291318-13291362
>Gm11:13291441-13291518
>Gm11:13291564-13291612
>Gm11:13292341-13292380
>Gm11:13292659-13292896
>Gm11:13293019-13293062
>Gm11:13293241-13293309
>Gm11:13293375-13293575
>Gm11:13294127-13294163
>Gm11:13295674-13295827
>Gm11:13295901-13296740
>Gm11:13296874-13296925
>Gm11:13297323-13297352
>Gm11:13297410-13297777
>Gm11:13297827-13297899
>Gm11:13298001-13298060
>Gm11:13300833-13300847
>Gm11:13303527-13303587
>Gm11:13303996-13305104
>Gm11:13305985-13306018
>Gm11:13306081-13306157
>Gm11:13306306-13306369
>Gm11:13310357-13326366
>Gm11:13326923-13326990
>Gm11:13329458-13329495
>Gm11:13330211-13330324
>Gm11:13330998-13331038
>Gm11:13332327-13332500
>Gm11:13332905-13332953
>Gm11:13333047-13333910
>Gm11:13333970-13334418
>Gm11:13334509-13342076
>Gm11:13342847-13342924
>Gm11:13348100-13348138
>Gm11:13348459-13348550
>Gm11:13348611-13348637
>Gm11:13348970-13349060
>Gm11:13349152-13349193
>Gm11:13353913-13354285
>Gm11:13354422-13354708
>Gm11:13354742-13354970
>Gm11:13355116-13355161
>Gm11:13355365-13355534
>Gm11:13355581-13355615
>Gm11:13355840-13355964
>Gm11:13356008-13356099
>Gm11:13356184-13356241
>Gm11:13356349-13356406
>Gm11:13356443-13356513
>Gm11:13356572-13356601
>Gm11:13357238-13357281
>Gm11:13357473-13357524
>Gm11:13357641-13357952
>Gm11:13358110-13358141
>Gm11:13358217-13358272
>Gm11:13358368-13358562
>Gm11:13358587-13358674
>Gm11:13358821-13359198
>Gm11:13359238-13359378
>Gm11:13359440-13359517
>Gm11:13359622-13359657
>Gm11:13359705-13359741
>Gm11:13359827-13360589
>Gm11:13360639-13361531
>Gm11:13361580-13361899
>Gm11:13361953-13362656
>Gm11:13362693-13363076
>Gm11:13363155-13363350
>Gm11:13363395-13364351
>Gm11:13364482-13366894
>Gm11:13366925-13372045
>Gm11:13372077-13372140
>Gm11:13372362-13373086
>Gm11:13373294-13375827
>Gm11:13376021-13376125
>Gm11:13376309-13376626
>Gm11:13376657-13377560
>Gm11:13377617-13377771
>Gm11:13378044-13378082
>Gm11:13378272-13378981
>Gm11:13379014-13379553
>Gm11:13379589-13380061
>Gm11:13380161-13380326
>Gm11:13380398-13380477
>Gm11:13380536-13380567
>Gm11:13380643-13380693
>Gm11:13380885-13380918
>Gm11:13381016-13381324
>Gm11:13381380-13381458
>Gm11:13381520-13381757
>Gm11:13381790-13382353
>Gm11:13382562-13383806
>Gm11:13383869-13384043
>Gm11:13384076-13384131
>Gm11:13384414-13384931
>Gm11:13384963-13385602
>Gm11:13385658-13385886
>Gm11:13386101-13387280
>Gm11:13387379-13387516
>Gm11:13387579-13387718
>Gm11:13387746-13387784
>Gm11:13387876-13387988
>Gm11:13388213-13388365
>Gm11:13388674-13389616
>Gm11:13389666-13390025
>Gm11:13390101-13390282
>Gm11:13390362-13391304
>Gm11:13391652-13393178
>Gm11:13393462-13393512
>Gm11:13393655-13393711
>Gm11:13393859-13394045
>Gm11:13395260-13446824
>Gm11:13446855-13446973
>Gm11:13446998-13452021
>Gm11:13452074-13452154
>Gm11:13452280-13452361
>Gm11:13452407-13452439
>Gm11:13452496-13452561
>Gm11:13452741-13452780
>Gm11:13452818-13452927
>Gm11:13453014-13454092
>Gm11:13454171-13454382
>Gm11:13454485-13454693
>Gm11:13454783-13455744
>Gm11:13455785-13456043
>Gm11:13457744-13459206
>Gm11:13460146-13461810
>Gm11:13462899-13463366
>Gm11:13463406-13464291
>Gm11:13464991-13466031
>Gm11:13466058-13466987
>Gm11:13467121-13467421
>Gm11:13467501-13467535
>Gm11:13467569-13467598
>Gm11:13468182-13468249
>Gm11:13470498-13472228
>Gm11:13474798-13476092
>Gm11:13476133-13476475
>Gm11:13477656-13477749
>Gm11:13477808-13477957
>Gm11:13477991-13478058
>Gm11:13478299-13479091
>Gm11:13479149-13480181
>Gm11:13480893-13481381
>Gm11:13481418-13481448
>Gm11:13481514-13482383
>Gm11:13482424-13483428
>Gm11:13483459-13484453
>Gm11:13484504-13484530
>Gm11:13484561-13484849
>Gm11:13484937-13485225
>Gm11:13485957-13486012
>Gm11:13487137-13487956
>Gm11:13489017-13489629
>Gm11:13490137-13505072
>Gm11:13505107-13507324
>Gm11:13507353-13509922
>Gm11:13509961-13544355
>Gm11:13544409-13544466
>Gm11:13544494-13545529
>Gm11:13545563-13550215
>Gm11:13550260-13551874
>Gm11:13551911-13554051
>Gm11:13554100-13556589
>Gm11:13556623-13558120
>Gm11:13558167-13565737
>Gm11:13565766-13569925
>Gm11:13570123-13570154
>Gm11:13570241-13570373
>Gm11:13571711-13572054
>Gm11:13572653-13578445
>Gm11:13578493-13578543
>Gm11:13578590-13579249
>Gm11:13579288-13579674
>Gm11:13581590-13581620
>Gm11:13582497-13582738
>Gm11:13583134-13583190
>Gm11:13583606-13583717
>Gm11:13584494-13584527
>Gm11:13584574-13584644
>Gm11:13585063-13585117
>Gm11:13585450-13585480
>Gm11:13585549-13585627
>Gm11:13585791-13585914
>Gm11:13585968-13586052
>Gm11:13586793-13586829
>Gm11:13586912-13587921
>Gm11:13590245-13590320
>Gm11:13590835-13592729
>Gm11:13592758-13593463
>Gm11:13593799-13593864
>Gm11:13593949-13605224
>Gm11:13605326-13605447
>Gm11:13605497-13605586
>Gm11:13605668-13605710
>Gm11:13605748-13605832
>Gm11:13605976-13606019
>Gm11:13606031-13606078
>Gm11:13606128-13606225
>Gm11:13607969-13608217
>Gm11:13608325-13608358
>Gm11:13608460-13608490
>Gm11:13608514-13608716
>Gm11:13608766-13608876
>Gm11:13608917-13609021
>Gm11:13609116-13609981
>Gm11:13610104-13610326
>Gm11:13611089-13611319
>Gm11:13611373-13611598
>Gm11:13613586-13613641
>Gm11:13619717-13619782
>Gm11:13619836-13620037
>Gm11:13620140-13620282
>Gm11:13620523-13622199
>Gm11:13622688-13637827
>Gm11:13637857-13644327
>Gm11:13645488-13645582
>Gm11:13645769-13646273
>Gm11:13646512-13646792
>Gm11:13646918-13647093
>Gm11:13647363-13647412
>Gm11:13647503-13647547
>Gm11:13647595-13647895
>Gm11:13648548-13648692
>Gm11:13648891-13650450
>Gm11:13650503-13658311
>Gm11:13658333-13659041
>Gm11:13659329-13659894
>Gm11:13660019-13660314
>Gm11:13661265-13661308
>Gm11:13661647-13661671
>Gm11:13662486-13662545
>Gm11:13662793-13662870
>Gm11:13663268-13663317
>Gm11:13664209-13664276
>Gm11:13664343-13664386
>Gm11:13664520-13674600
>Gm11:13674682-13713632
>Gm11:13714559-13714614
>Gm11:13714845-13714906
>Gm11:13714942-13715009
>Gm11:13715066-13715459
>Gm11:13715516-13715881
>Gm11:13715972-13716004
>Gm11:13716123-13716166
>Gm11:13716504-13716534
>Gm11:13716829-13718412
>Gm11:13718472-13718509
>Gm11:13718574-13718624
>Gm11:13718652-13718690
>Gm11:13718944-13719127
>Gm11:13719197-13719379
>Gm11:13719401-13719542
>Gm11:13719612-13719680
>Gm11:13719863-13719977
>Gm11:13723555-13725021
>Gm11:13725072-13757047
>Gm11:13759461-13760673
>Gm11:13760730-13760758
>Gm11:13760789-13767389
>Gm11:13767431-13768237
>Gm11:13768285-13769686
>Gm11:13769764-13769808
>Gm11:13770055-13770095
>Gm11:13770223-13770364
>Gm11:13770478-13770648
>Gm11:13770705-13770769
>Gm11:13771076-13779105
>Gm11:13779189-13780171
>Gm11:13780237-13780414
>Gm11:13780446-13780506
>Gm11:13780565-13780692
>Gm11:13780727-13781004
>Gm11:13781240-13781429
>Gm11:13781675-13781729
>Gm11:13782879-13785003
>Gm11:13785814-13786859
>Gm11:13788515-13789876
>Gm11:13789954-13790173
>Gm11:13790223-13790404
>Gm11:13790549-13791009
>Gm11:13791044-13795600
>Gm11:13795633-13795671
>Gm11:13798915-13798958
>Gm11:13799179-13799228
>Gm11:13799628-13799657
>Gm11:13799826-13799868
>Gm11:13801490-13801542
>Gm11:13801825-13801870
>Gm11:13802155-13802447
>Gm11:13802569-13802715
>Gm11:13802947-13803680
>Gm11:13803789-13805362
>Gm11:13805397-13805515
>Gm11:13805581-13805984
>Gm11:13806022-13807080
>Gm11:13807117-13807168
>Gm11:13807239-13807701
>Gm11:13807763-13808037
>Gm11:13808068-13808984
>Gm11:13809080-13809223
>Gm11:13809300-13809976
>Gm11:13810069-13810421
>Gm11:13810460-13810928
>Gm11:13810998-13811023
>Gm11:13811213-13811361
>Gm11:13811712-13811843
>Gm11:13812051-13812174
>Gm11:13812714-13812761
>Gm11:13812866-13813079
>Gm11:13813353-13813456
>Gm11:13813504-13813801
>Gm11:13813913-13815026
>Gm11:13815150-13816418
>Gm11:13816513-13816604
>Gm11:13819490-13819607
>Gm11:13819799-13819833
>Gm11:13820656-13820713
>Gm11:13820837-13822813
>Gm11:13822883-13823114
>Gm11:13823253-13823428
>Gm11:13823838-13823933
>Gm11:13823971-13824036
>Gm11:13824309-13824683
>Gm11:13824803-13825313
>Gm11:13825376-13825866
>Gm11:13825909-13826070
>Gm11:13826121-13826253
>Gm11:13826284-13827061
>Gm11:13827127-13828536
>Gm11:13828578-13829403
>Gm11:13830961-13831062
>Gm11:13832789-13832823
>Gm11:13833202-13833245
>Gm11:13835532-13835577
>Gm11:13835699-13835848
>Gm11:13835966-13836386
>Gm11:13836421-13836540
>Gm11:13836947-13837051
>Gm11:13837850-13837901
>Gm11:13838120-13838466
>Gm11:13838545-13839121
>Gm11:13839662-13839739
>Gm11:13842307-13842842
>Gm11:13843053-13844656
>Gm11:13846220-13846463
>Gm11:13846571-13846668
>Gm11:13846797-13846840
>Gm11:13846944-13847100
>Gm11:13847361-13847395
>Gm11:13847547-13852980
>Gm11:13853046-13853108
>Gm11:13853166-13853283
>Gm11:13853296-13857628
>Gm11:13857667-13857727
>Gm11:13858860-13858981
>Gm11:13859245-13859307
>Gm11:13859574-13859634
>Gm11:13860043-13860300
>Gm11:13860383-13860549
>Gm11:13860944-13861061
>Gm11:13861182-13880156
>Gm11:13880299-13880349
>Gm11:13880518-13880702
>Gm11:13881245-13882914
>Gm11:13882946-13884078
>Gm11:13884204-13884250
>Gm11:13884317-13888172
>Gm11:13888205-13890872
>Gm11:13890953-13893478
>Gm11:13893632-13893701
>Gm11:13894138-13894300
>Gm11:13894647-13894855
>Gm11:13895054-13895545
>Gm11:13895581-13896053
>Gm11:13896133-13896418
>Gm11:13896449-13897357
>Gm11:13899287-13901694
>Gm11:13901729-13903365
>Gm11:13903706-13909736
>Gm11:13909848-13909897
>Gm11:13910027-13910751
>Gm11:13910844-13910894
>Gm11:13910950-13911021
>Gm11:13911104-13912284
>Gm11:13912356-13914017
>Gm11:13914134-13914299
>Gm11:13914378-13916782
>Gm11:13916864-13916892
>Gm11:13917064-13918274
>Gm11:13918326-13918461
>Gm11:13918501-13920948
>Gm11:13920977-13922693
>Gm11:13922720-13932745
>Gm11:13932792-13954304
>Gm11:13954603-13954940
>Gm11:13955517-13957174
>Gm11:13963377-13963433
>Gm11:13963544-13967291
>Gm11:13967385-13968158
>Gm11:13968276-13968419
>Gm11:13968479-13968816
>Gm11:13968842-13969003
>Gm11:13969075-13969189
>Gm11:13969294-13969349
>Gm11:13969404-13969475
>Gm11:13969560-13969685
>Gm11:13969791-13970131
>Gm11:13970165-13970615
>Gm11:13970982-13971097
>Gm11:13971513-13971557
>Gm11:13971761-13972593
>Gm11:13972704-13974578
>Gm11:13974631-13975803
>Gm11:13976074-13980877
>Gm11:13980900-13981040
>Gm11:13981119-13981194
>Gm11:13981271-13982780
>Gm11:13982799-13983930
>Gm11:13984636-14003544
>Gm11:14003894-14004830
>Gm11:14004862-14009371
>Gm11:14012198-14012270
>Gm11:14012299-14012483
>Gm11:14012519-14012608
>Gm11:14012624-14012750
>Gm11:14012893-14013020
>Gm11:14013117-14013197
>Gm11:14013857-14013931
>Gm11:14014053-14014118
>Gm11:14014151-14014198
>Gm11:14015936-14016075
>Gm11:14016146-14016204
>Gm11:14016342-14016425
>Gm11:14016627-14016728
>Gm11:14017038-14017083
>Gm11:14020728-14020810
>Gm11:14023942-14024071
>Gm11:14024489-14025679
>Gm11:14025794-14026547
>Gm11:14026568-14027154
>Gm11:14027533-14027603
>Gm11:14027671-14027825
>Gm11:14027871-14027902
>Gm11:14028112-14028317
>Gm11:14028485-14028608
>Gm11:14028861-14028911
>Gm11:14028981-14029349
>Gm11:14029393-14029894
>Gm11:14029915-14031441
>Gm11:14031474-14031865
>Gm11:14031922-14033811
>Gm11:14034185-14034219
>Gm11:14034958-14035007
>Gm11:14035842-14036281
>Gm11:14036307-14036647
>Gm11:14036799-14037147
>Gm11:14037214-14037904
>Gm11:14037943-14038964
>Gm11:14039043-14039199
>Gm11:14039299-14039357
>Gm11:14039429-14039497
>Gm11:14039541-14039964
>Gm11:14040011-14040123
>Gm11:14040179-14041004
>Gm11:14041081-14041373
>Gm11:14041403-14041627
>Gm11:14041738-14042323
>Gm11:14042392-14042442
>Gm11:14042660-14042693
>Gm11:14042865-14042971
>Gm11:14043010-14043325
>Gm11:14043797-14043865
>Gm11:14044265-14044302
>Gm11:14044417-14044522
>Gm11:14044602-14044695
>Gm11:14044867-14044911
>Gm11:14044985-14045150
>Gm11:14045361-14045434
>Gm11:14045513-14046223
>Gm11:14046276-14046900
>Gm11:14047376-14047420
>Gm11:14047613-14047810
>Gm11:14047832-14047888
>Gm11:14047965-14048045
>Gm11:14048247-14048291
>Gm11:14048395-14049022
>Gm11:14049155-14049928
>Gm11:14049991-14050124
>Gm11:14050178-14050218
>Gm11:14050281-14050399
>Gm11:14050516-14050741
>Gm11:14050814-14050935
>Gm11:14051102-14051502
>Gm11:14051612-14052968
>Gm11:14054003-14054233
>Gm11:14054433-14054753
>Gm11:14054801-14054897
>Gm11:14054991-14055699
>Gm11:14056658-14056739
>Gm11:14060935-14061002
>Gm11:14064409-14064513
>Gm11:14069543-14069564
>Gm11:14071282-14071667
>Gm11:14071777-14071845
>Gm11:14073055-14073153
>Gm11:14073279-14073376
>Gm11:14073405-14073447
>Gm11:14073733-14073823
>Gm11:14075030-14076308
>Gm11:14076794-14076832
>Gm11:14077412-14077469
>Gm11:14077535-14077611
>Gm11:14077620-14077850
>Gm11:14080239-14080391
>Gm11:14080435-14080638
>Gm11:14080763-14080852
>Gm11:14080924-14080952
>Gm11:14081183-14081760
>Gm11:14081830-14081939
>Gm11:14081975-14082183
>Gm11:14084334-14084391
>Gm11:14087728-14087778
>Gm11:14089107-14089138
>Gm11:14090651-14090744
>Gm11:14093088-14093125
>Gm11:14094136-14094217
>Gm11:14094276-14094487
>Gm11:14094544-14094595
>Gm11:14099111-14099171
>Gm11:14102744-14102790
>Gm11:14104378-14104421
>Gm11:14104771-14127615
>Gm11:14129037-14129228
>Gm11:14131346-14131436
>Gm11:14131852-14131906
>Gm11:14132011-14132114
>Gm11:14133436-14134094
>Gm11:14134225-14134256
>Gm11:14135470-14135661
>Gm11:14135896-14136035
>Gm11:14136064-14136577
>Gm11:14136662-14138392
>Gm11:14138520-14138918
>Gm11:14138954-14139123
>Gm11:14139231-14139319
>Gm11:14139365-14139459
>Gm11:14139547-14139664
>Gm11:14139706-14139746
>Gm11:14140189-14140332
>Gm11:14140484-14140627
>Gm11:14140740-14140909
>Gm11:14141048-14149574
>Gm11:14149616-14151432
>Gm11:14151474-14151508
>Gm11:14151609-14151660
>Gm11:14151820-14151851
>Gm11:14151915-14152064
>Gm11:14152086-14152663
>Gm11:14152708-14160245
>Gm11:14160378-14160612
>Gm11:14160842-14160877
>Gm11:14160920-14160995
>Gm11:14161071-14170338
>Gm11:14170778-14171162
>Gm11:14171260-14171423
>Gm11:14171484-14171534
>Gm11:14171586-14172664
>Gm11:14172796-14174864
>Gm11:14174916-14174984
>Gm11:14175129-14175185
>Gm11:14175432-14175547
>Gm11:14177204-14177283
>Gm11:14177702-14177742
>Gm11:14178162-14178244
>Gm11:14180813-14183511
>Gm11:14185496-14185582
>Gm11:14185630-14186003
>Gm11:14186093-14186262
>Gm11:14186317-14186345
>Gm11:14186379-14187536
>Gm11:14187570-14187788
>Gm11:14189661-14189942
>Gm11:14190312-14190366
>Gm11:14190556-14190631
>Gm11:14190686-14190744
>Gm11:14190781-14190826
>Gm11:14190851-14190922
>Gm11:14191067-14191098
>Gm11:14192685-14193412
>Gm11:14193440-14196029
>Gm11:14196133-14199577
>Gm11:14199610-14200580
>Gm11:14200653-14200915
>Gm11:14200963-14203373
>Gm11:14203410-14205094
>Gm11:14205155-14207557
>Gm11:14207585-14209054
>Gm11:14209176-14211461
>Gm11:14211558-14211670
>Gm11:14211710-14212805
>Gm11:14212848-14212887
>Gm11:14212928-14213224
>Gm11:14213295-14213607
>Gm11:14213672-14214980
>Gm11:14215028-14215233
>Gm11:14215358-14215985
>Gm11:14216198-14216982
>Gm11:14217018-14217337
>Gm11:14217392-14217621
>Gm11:14217671-14220065
>Gm11:14220118-14220950
>Gm11:14220963-14224929
>Gm11:14225035-14225145
>Gm11:14225172-14225224
>Gm11:14225303-14225583
>Gm11:14225615-14225671
>Gm11:14225728-14226042
>Gm11:14226104-14226183
>Gm11:14226232-14226311
>Gm11:14226368-14226441
>Gm11:14226522-14226759
>Gm11:14226811-14227109
>Gm11:14227158-14227257
>Gm11:14228198-14228493
>Gm11:14228540-14228685
>Gm11:14229037-14229235
>Gm11:14229277-14230365
>Gm11:14230388-14234408
>Gm11:14234440-14236610
>Gm11:14236643-14240245
>Gm11:14240298-14240753
>Gm11:14240777-14241014
>Gm11:14241078-14248110
>Gm11:14248274-14248374
>Gm11:14248541-14248572
>Gm11:14248612-14248868
>Gm11:14248904-14249756
>Gm11:14251612-14253387
>Gm11:14254881-14254912
>Gm11:14255765-14255823
>Gm11:14256433-14256568
>Gm11:14257134-14257184
>Gm11:14260882-14262684
>Gm11:14263694-14264235
>Gm11:14264379-14264697
>Gm11:14264729-14266622
>Gm11:14267231-14267264
>Gm11:14267412-14267445
>Gm11:14268090-14268208
>Gm11:14271274-14271341
>Gm11:14272416-14273271
>Gm11:14273348-14273391
>Gm11:14273838-14273956
>Gm11:14274015-14275386
>Gm11:14275451-14275741
>Gm11:14275777-14277965
>Gm11:14278011-14282558
>Gm11:14284918-14285056
>Gm11:14285406-14286277
>Gm11:14287037-14287101
>Gm11:14287151-14287231
>Gm11:14287294-14287406
>Gm11:14287489-14287624
>Gm11:14287682-14287857
>Gm11:14287898-14289236
>Gm11:14289307-14289891
>Gm11:14290338-14290436
>Gm11:14291555-14291624
>Gm11:14292538-14292577
>Gm11:14292941-14293015
>Gm11:14297206-14297452
>Gm11:14299729-14299779
>Gm11:14299883-14299935
>Gm11:14302866-14302899
>Gm11:14309032-14309227
>Gm11:14310198-14310245
>Gm11:14313549-14313655
>Gm11:14321631-14321715
>Gm11:14323747-14324181
>Gm11:14324278-14324346
>Gm11:14324413-14325036
>Gm11:14325064-14326404
>Gm11:14328572-14328760
>Gm11:14331417-14331505
>Gm11:14331613-14331882
>Gm11:14332406-14332433
>Gm11:14333055-14333318
>Gm11:14333395-14333651
>Gm11:14333703-14333776
>Gm11:14333813-14334778
>Gm11:14334809-14334953
>Gm11:14334965-14335256
>Gm11:14335492-14335634
>Gm11:14335759-14335844
>Gm11:14335957-14336096
>Gm11:14336798-14336885
>Gm11:14336980-14337027
>Gm11:14337131-14337171
>Gm11:14337202-14339789
>Gm11:14340171-14340678
>Gm11:14340735-14341012
>Gm11:14341258-14341816
>Gm11:14341863-14343057
>Gm11:14343104-14344947
>Gm11:14344976-14348178
>Gm11:14348296-14348500
>Gm11:14349228-14349324
>Gm11:14352174-14352524
>Gm11:14354581-14354628
>Gm11:14356254-14356319
>Gm11:14356439-14356534
>Gm11:14356604-14356641
>Gm11:14356690-14356729
>Gm11:14356950-14357026
>Gm11:14358788-14358823
>Gm11:14358891-14358949
>Gm11:14360328-14360580
>Gm11:14360601-14360706
>Gm11:14360877-14360909
>Gm11:14361192-14361225
>Gm11:14361284-14361607
>Gm11:14361915-14361971
>Gm11:14362105-14362159
>Gm11:14362254-14362369
>Gm11:14364476-14364518
>Gm11:14365584-14366529
>Gm11:14371847-14372471
>Gm11:14372534-14372795
>Gm11:14372840-14372945
>Gm11:14372999-14373261
>Gm11:14373332-14373652
>Gm11:14373703-14373919
>Gm11:14373976-14375321
>Gm11:14375347-14376403
>Gm11:14376471-14376665
>Gm11:14376694-14377785
>Gm11:14377963-14378371
>Gm11:14378444-14378506
>Gm11:14378571-14378829
>Gm11:14378877-14379210
>Gm11:14379233-14379483
>Gm11:14379563-14379629
>Gm11:14383940-14384941
>Gm11:14385750-14386352
>Gm11:14386445-14386917
>Gm11:14386950-14387080
>Gm11:14387172-14387602
>Gm11:14387669-14387910
>Gm11:14387950-14388298
>Gm11:14388355-14388454
>Gm11:14388641-14388669
>Gm11:14388715-14388753
>Gm11:14389474-14389558
>Gm11:14389653-14389840
>Gm11:14390773-14390861
>Gm11:14390889-14391114
>Gm11:14391478-14391546
>Gm11:14391615-14391749
>Gm11:14391826-14391901
>Gm11:14391949-14392097
>Gm11:14392161-14392294
>Gm11:14392342-14392382
>Gm11:14392449-14392817
>Gm11:14393602-14393694
>Gm11:14393876-14393965
>Gm11:14394089-14394179
>Gm11:14394380-14394463
>Gm11:14394590-14394619
>Gm11:14394676-14395038
>Gm11:14395169-14395281
>Gm11:14395338-14395691
>Gm11:14395777-14395859
>Gm11:14396601-14396636
>Gm11:14396750-14396819
>Gm11:14396875-14396968
>Gm11:14397413-14397457
>Gm11:14397596-14397625
>Gm11:14397651-14397947
>Gm11:14398015-14398355
>Gm11:14399332-14401991
>Gm11:14402074-14402760
>Gm11:14402779-14402895
>Gm11:14403711-14403829
>Gm11:14405280-14405318
>Gm11:14405642-14405761
>Gm11:14405920-14406024
>Gm11:14406077-14406118
>Gm11:14407787-14407904
>Gm11:14407990-14408056
>Gm11:14408920-14409393
>Gm11:14410138-14410253
>Gm11:14410379-14410453
>Gm11:14410793-14410857
>Gm11:14410932-14411315
>Gm11:14411596-14411703
>Gm11:14411842-14411879
>Gm11:14412024-14412088
>Gm11:14412627-14416356
>Gm11:14416452-14416659
>Gm11:14416744-14417299
>Gm11:14418059-14418126
>Gm11:14418491-14418773
>Gm11:14418848-14418896
>Gm11:14419348-14419482
>Gm11:14420542-14420718
>Gm11:14420944-14421020
>Gm11:14423800-14423904
>Gm11:14424295-14424429
>Gm11:14425483-14425659
>Gm11:14425914-14425953
>Gm11:14426168-14426216
>Gm11:14429648-14429717
>Gm11:14432267-14432377
>Gm11:14432586-14432665
>Gm11:14433568-14433662
>Gm11:14434154-14434281
>Gm11:14434335-14434598
>Gm11:14435518-14435674
>Gm11:14436163-14436399
>Gm11:14436461-14436555
>Gm11:14437054-14437094
>Gm11:14437170-14437207
>Gm11:14437366-14437415
>Gm11:14438430-14438467
>Gm11:14438495-14439314
>Gm11:14439408-14439989
>Gm11:14440066-14440409
>Gm11:14440697-14440772
>Gm11:14441020-14441087
>Gm11:14441445-14441707
>Gm11:14443468-14443572
>Gm11:14444157-14446026
>Gm11:14446061-14448202
>Gm11:14449022-14449172
>Gm11:14451600-14451674
>Gm11:14451747-14451981
>Gm11:14452046-14452185
>Gm11:14452271-14452749
>Gm11:14453189-14453637
>Gm11:14455289-14455560
>Gm11:14455724-14455786
>Gm11:14458793-14458827
>Gm11:14464497-14464557
>Gm11:14464739-14464881
>Gm11:14465480-14465576
>Gm11:14466495-14466636
>Gm11:14469432-14469615
>Gm11:14471234-14471422
>Gm11:14471690-14471748
>Gm11:14471827-14472412
>Gm11:14472914-14472965
>Gm11:14475185-14475251
>Gm11:14476302-14476470
>Gm11:14483878-14483923
>Gm11:14485809-14485927
>Gm11:14487030-14487093
>Gm11:14489752-14489963
>Gm11:14491232-14491285
>Gm11:14494438-14495093
>Gm11:14496208-14496495
>Gm11:14497233-14497285
>Gm11:14501100-14501133
>Gm11:14501583-14501616
>Gm11:14502103-14502179
>Gm11:14502382-14503088
>Gm11:14503338-14503436
>Gm11:14503656-14503741
>Gm11:14503799-14504184
>Gm11:14504359-14504474
>Gm11:14504627-14504896
>Gm11:14505270-14505383
>Gm11:14505502-14505543
>Gm11:14505625-14505734
>Gm11:14506001-14506075
>Gm11:14506395-14509790
>Gm11:14509833-14512056
>Gm11:14512091-14514378
>Gm11:14514407-14516037
>Gm11:14518598-14518703
>Gm11:14521151-14521185
>Gm11:14522310-14522376
>Gm11:14522888-14523006
>Gm11:14523320-14523437
>Gm11:14523728-14523862
>Gm11:14523882-14524492
>Gm11:14524531-14525040
>Gm11:14528204-14528335
>Gm11:14528386-14528440
>Gm11:14528648-14528718
>Gm11:14529097-14529508
>Gm11:14529556-14529772
>Gm11:14529945-14529981
>Gm11:14530021-14530066
>Gm11:14530116-14530178
>Gm11:14530407-14530777
>Gm11:14530888-14531237
>Gm11:14531423-14531589
>Gm11:14531671-14532154
>Gm11:14532185-14532367
>Gm11:14532397-14532423
>Gm11:14532503-14532608
>Gm11:14532769-14532805
>Gm11:14532854-14532889
>Gm11:14532944-14533210
>Gm11:14533841-14533941
>Gm11:14534682-14534719
>Gm11:14535848-14535925
>Gm11:14536539-14536628
>Gm11:14536786-14536872
>Gm11:14537793-14537853
>Gm11:14538443-14540341
>Gm11:14544434-14544674
>Gm11:14545187-14545222
>Gm11:14546091-14546129
>Gm11:14546840-14546896
>Gm11:14547080-14547131
>Gm11:14547380-14547477
>Gm11:14547585-14547616
>Gm11:14547693-14547725
>Gm11:14547994-14548069
>Gm11:14548330-14548357
>Gm11:14548458-14548491
>Gm11:14548522-14548739
>Gm11:14548780-14549043
>Gm11:14549078-14549108
>Gm11:14549239-14549289
>Gm11:14549475-14549695
>Gm11:14550081-14552085
>Gm11:14552134-14552652
>Gm11:14552861-14552923
>Gm11:14553172-14553208
>Gm11:14553346-14553398
>Gm11:14553625-14553746
>Gm11:14554610-14554701
>Gm11:14560966-14561103
>Gm11:14561196-14561732
>Gm11:14561771-14561799
>Gm11:14561928-14561961
>Gm11:14562002-14562168
>Gm11:14564978-14566096
>Gm11:14567461-14567695
>Gm11:14567777-14567863
>Gm11:14570873-14571003
>Gm11:14571252-14571295
>Gm11:14571556-14571606
>Gm11:14571791-14571860
>Gm11:14572133-14572210
>Gm11:14572375-14572423
>Gm11:14575849-14576370
>Gm11:14576416-14576493
>Gm11:14576571-14576782
>Gm11:14576901-14577222
>Gm11:14577301-14577492
>Gm11:14579148-14579174
>Gm11:14579329-14579397
>Gm11:14580642-14580701
>Gm11:14582581-14582618
>Gm11:14583548-14584135
>Gm11:14584177-14584702
>Gm11:14585565-14585643
>Gm11:14586238-14586271
>Gm11:14592047-14592089
>Gm11:14594513-14594572
>Gm11:14595407-14595457
>Gm11:14598180-14598282
>Gm11:14600631-14600645
>Gm11:14601084-14601099
>Gm11:14601256-14601645
>Gm11:14601758-14601772
>Gm11:14602754-14602778
>Gm11:14602851-14603175
>Gm11:14603238-14603274
>Gm11:14603391-14603440
>Gm11:14603645-14603719
>Gm11:14603915-14604641
>Gm11:14604906-14605518
>Gm11:14605651-14606180
>Gm11:14607565-14607967
>Gm11:14607996-14608207
>Gm11:14608312-14608495
>Gm11:14608622-14608771
>Gm11:14610854-14610924
>Gm11:14613229-14613283
>Gm11:14615034-14615445
>Gm11:14615844-14617019
>Gm11:14617593-14617665
>Gm11:14617707-14618118
>Gm11:14618160-14618583
>Gm11:14618669-14630154
>Gm11:14630161-14639195
>Gm11:14643593-14643662
>Gm11:14645064-14645205
>Gm11:14645315-14645515
>Gm11:14645636-14645724
>Gm11:14646058-14646261
>Gm11:14647112-14647284
>Gm11:14647453-14647499
>Gm11:14647645-14647704
>Gm11:14647751-14648028
>Gm11:14648069-14648732
>Gm11:14650380-14650406
>Gm11:14651389-14651469
>Gm11:14651623-14652097
>Gm11:14652128-14652180
>Gm11:14652610-14652675
>Gm11:14652726-14652880
>Gm11:14653738-14653753
>Gm11:14655123-14655165
>Gm11:14655950-14656028
>Gm11:14657507-14657537
>Gm11:14657773-14657847
>Gm11:14658570-14658794
>Gm11:14659595-14659657
>Gm11:14659846-14659912
>Gm11:14660203-14660313
>Gm11:14661893-14661948
>Gm11:14662836-14662884
>Gm11:14663451-14663514
>Gm11:14664214-14664264
>Gm11:14664589-14664629
>Gm11:14667038-14667170
>Gm11:14667227-14667649
>Gm11:14670175-14670322
>Gm11:14670404-14670508
>Gm11:14672080-14672115
>Gm11:14672576-14672769
>Gm11:14672865-14672983
>Gm11:14673036-14673091
>Gm11:14675336-14675424
>Gm11:14675767-14675857
>Gm11:14676321-14676372
>Gm11:14677499-14677539
>Gm11:14679132-14679775
>Gm11:14679835-14679929
>Gm11:14679983-14680049
>Gm11:14680117-14682025
>Gm11:14684656-14684914
>Gm11:14684971-14686555
>Gm11:14686729-14686830
>Gm11:14691272-14691386
>Gm11:14693389-14693444
>Gm11:14695885-14695963
>Gm11:14697685-14697750
>Gm11:14700665-14700780
>Gm11:14704610-14704653
>Gm11:14704929-14704983
>Gm11:14705319-14705366
>Gm11:14705442-14705513
>Gm11:14705815-14705974
>Gm11:14707242-14708370
>Gm11:14711416-14711557
>Gm11:14712372-14712400
>Gm11:14712584-14712639
>Gm11:14712745-14712778
>Gm11:14713745-14713854
>Gm11:14714499-14714541
>Gm11:14715036-14715068
>Gm11:14719550-14719597
>Gm11:14721813-14721850
>Gm11:14723031-14723088
>Gm11:14725392-14725816
>Gm11:14725873-14725948
>Gm11:14726438-14726596
>Gm11:14726919-14727041
>Gm11:14727233-14727560
>Gm11:14727783-14727853
>Gm11:14728073-14728106
>Gm11:14728149-14728226
>Gm11:14728579-14728615
>Gm11:14728728-14728850
>Gm11:14729043-14729073
>Gm11:14729302-14729332
>Gm11:14729431-14729486
>Gm11:14729660-14729702
>Gm11:14732875-14732933
>Gm11:14734319-14734449
>Gm11:14735668-14735907
>Gm11:14735953-14736031
>Gm11:14740913-14741418
>Gm11:14741498-14741631
>Gm11:14741669-14741746
>Gm11:14741791-14741924
>Gm11:14741955-14742346
>Gm11:14742807-14742892
>Gm11:14742929-14743000
>Gm11:14743073-14743212
>Gm11:14744109-14744177
>Gm11:14744643-14745129
>Gm11:14747647-14747702
>Gm11:14747917-14748107
>Gm11:14748810-14748846
>Gm11:14749065-14749109
>Gm11:14750771-14750808
>Gm11:14752555-14752605
>Gm11:14753260-14753328
>Gm11:14753559-14753656
>Gm11:14753733-14753758
>Gm11:14754619-14754887
>Gm11:14754917-14755571
>Gm11:14755680-14757842
>Gm11:14757885-14757932
>Gm11:14758035-14758137
>Gm11:14759557-14759956
>Gm11:14760078-14760194
>Gm11:14760349-14762087
>Gm11:14762162-14764960
>Gm11:14764992-14765114
>Gm11:14765270-14765333
>Gm11:14766689-14766816
>Gm11:14767951-14768063
>Gm11:14769284-14769383
>Gm11:14769408-14770418
>Gm11:14770445-14771540
>Gm11:14771579-14773418
>Gm11:14773436-14779683
>Gm11:14779745-14779793
>Gm11:14779933-14779968
>Gm11:14780005-14780035
>Gm11:14780149-14780328
>Gm11:14780385-14780550
>Gm11:14780611-14780676
>Gm11:14781171-14781245
>Gm11:14782905-14783111
>Gm11:14783488-14783537
>Gm11:14783973-14784038
>Gm11:14786998-14787195
>Gm11:14787961-14788052
>Gm11:14791673-14791845
>Gm11:14792503-14792577
>Gm11:14793372-14793439
>Gm11:14795320-14795402
>Gm11:14795782-14799725
>Gm11:14801020-14801281
>Gm11:14801488-14801547
>Gm11:14801867-14801970
>Gm11:14808337-14808499
>Gm11:14809331-14809415
>Gm11:14809561-14810360
>Gm11:14810394-14810575
>Gm11:14811955-14813588
>Gm11:14813615-14816758
>Gm11:14817813-14817838
>Gm11:14819965-14820429
>Gm11:14820451-14820574
>Gm11:14820678-14820832
>Gm11:14821015-14821244
>Gm11:14823975-14824096
>Gm11:14826443-14826474
>Gm11:14827716-14827867
>Gm11:14827910-14827974
>Gm11:14828092-14828586
>Gm11:14828648-14828688
>Gm11:14828760-14828785
>Gm11:14828860-14828915
>Gm11:14829109-14829225
>Gm11:14831522-14831598
>Gm11:14832394-14832435
>Gm11:14834809-14834857
>Gm11:14836226-14836304
>Gm11:14838256-14838287
>Gm11:14839732-14839810
>Gm11:14841271-14841342
>Gm11:14841429-14841513
>Gm11:14841557-14841629
>Gm11:14841707-14841765
>Gm11:14841882-14841955
>Gm11:14842009-14842130
>Gm11:14843137-14843210
>Gm11:14843914-14843990
>Gm11:14844261-14844344
>Gm11:14844883-14845670
>Gm11:14845711-14845875
>Gm11:14845907-14846205
>Gm11:14846475-14846623
>Gm11:14846812-14846867
>Gm11:14846905-14847158
>Gm11:14847587-14847616
>Gm11:14847719-14847997
>Gm11:14848225-14848428
>Gm11:14848486-14848518
>Gm11:14848986-14849035
>Gm11:14849154-14849189
>Gm11:14849899-14849938
>Gm11:14850030-14850163
>Gm11:14850213-14850263
>Gm11:14850511-14851156
>Gm11:14852959-14852994
>Gm11:14853850-14854038
>Gm11:14855177-14855957
>Gm11:14855993-14856607
>Gm11:14857446-14857537
>Gm11:14858202-14858342
>Gm11:14861380-14861545
>Gm11:14861989-14862081
>Gm11:14862645-14862810
>Gm11:14863649-14863724
>Gm11:14866079-14866207
>Gm11:14866432-14866448
>Gm11:14867448-14867493
>Gm11:14867809-14867841
>Gm11:14868283-14868326
>Gm11:14870119-14870282
>Gm11:14870764-14871322
>Gm11:14873156-14873239
>Gm11:14878310-14878381
>Gm11:14878695-14878883
>Gm11:14883900-14884102
>Gm11:14884793-14884853
>Gm11:14885694-14885782
>Gm11:14887175-14887212
>Gm11:14887820-14891641
>Gm11:14891689-14892973
>Gm11:14894328-14894436
>Gm11:14894716-14894767
>Gm11:14895989-14896057
>Gm11:14899511-14899652
>Gm11:14902168-14902223
>Gm11:14902444-14902488
>Gm11:14902676-14902714
>Gm11:14908967-14909024
>Gm11:14919343-14919382
>Gm11:14919721-14919793
>Gm11:14919917-14919975
>Gm11:14920056-14920231
>Gm11:14920381-14920426
>Gm11:14920760-14920944
>Gm11:14921357-14921474
>Gm11:14921617-14921833
>Gm11:14921874-14922041
>Gm11:14924782-14924898
>Gm11:14925664-14925775
>Gm11:14927868-14928028
>Gm11:14928057-14928148
>Gm11:14928187-14928393
>Gm11:14930992-14931152
>Gm11:14933940-14934051
>Gm11:14934142-14934181
>Gm11:14936990-14937338
>Gm11:14937386-14937595
>Gm11:14938036-14938201
>Gm11:14941279-14944091
>Gm11:14944136-14945060
>Gm11:14945232-14945542
>Gm11:14945604-14945737
>Gm11:14945769-14945797
>Gm11:14945872-14946019
>Gm11:14946160-14947832
>Gm11:14947945-14949296
>Gm11:14949334-14949512
>Gm11:14949541-14949939
>Gm11:14950182-14950469
>Gm11:14950546-14950754
>Gm11:14950772-14950825
>Gm11:14950917-14951329
>Gm11:14951368-14951442
>Gm11:14953132-14953305
>Gm11:14954552-14954598
>Gm11:14955157-14955259
>Gm11:14956572-14956624
>Gm11:14957285-14957499
>Gm11:14957564-14957742
>Gm11:14957880-14958186
>Gm11:14958326-14958546
>Gm11:14958590-14960056
>Gm11:14960106-14961156
>Gm11:14961208-14961725
>Gm11:14961750-14962094
>Gm11:14962145-14962224
>Gm11:14962306-14963086
>Gm11:14969145-14969234
>Gm11:14969328-14969411
>Gm11:14970584-14970732
>Gm11:14972215-14974137
>Gm11:14974206-14974315
>Gm11:14974380-14974750
>Gm11:14975313-14975453
>Gm11:14975483-14975550
>Gm11:14976086-14976114
>Gm11:14976410-14976452
>Gm11:14976717-14976877
>Gm11:14977286-14977351
>Gm11:14977403-14977794
>Gm11:14977835-14977864
>Gm11:14978483-14978522
>Gm11:14982590-14982774
>Gm11:14984199-14984317
>Gm11:14984863-14984916
>Gm11:14985434-14985599
>Gm11:14986856-14986887
>Gm11:14987042-14987104
>Gm11:14989617-14989742
>Gm11:14991609-14991698
>Gm11:14996965-14997001
>Gm11:14997466-14997532
>Gm11:14997620-14997672
>Gm11:14997993-14998037
>Gm11:14998575-14998670
>Gm11:14999136-14999526
>Gm11:14999621-14999684
>Gm11:15000260-15000388
>Gm11:15000444-15000543
>Gm11:15000604-15000708
>Gm11:15000814-15000928
>Gm11:15000978-15001275
>Gm11:15001376-15001718
>Gm11:15001841-15002089
>Gm11:15002631-15002734
>Gm11:15002781-15002867
>Gm11:15002894-15003356
>Gm11:15003401-15003721
>Gm11:15003775-15003883
>Gm11:15003954-15004454
>Gm11:15004514-15005382
>Gm11:15005455-15005896
>Gm11:15005973-15006483
>Gm11:15006529-15006684
>Gm11:15006891-15007021
>Gm11:15007104-15007371
>Gm11:15007399-15007461
>Gm11:15007563-15007747
>Gm11:15007872-15007924
>Gm11:15008366-15008505
>Gm11:15009017-15009052
>Gm11:15009145-15009210
>Gm11:15009294-15009368
>Gm11:15009471-15009569
>Gm11:15009783-15009883
>Gm11:15009912-15010007
>Gm11:15010300-15010340
>Gm11:15010455-15010492
>Gm11:15012165-15012187
>Gm11:15012536-15012613
>Gm11:15013027-15013069
>Gm11:15014970-15015026
>Gm11:15015098-15015144
>Gm11:15015294-15015456
>Gm11:15015794-15015846
>Gm11:15016965-15017307
>Gm11:15017376-15018526
>Gm11:15020434-15020632
>Gm11:15021119-15021177
>Gm11:15028623-15028768
>Gm11:15028877-15028938
>Gm11:15028958-15029166
>Gm11:15029199-15029252
>Gm11:15029799-15029856
>Gm11:15030039-15030165
>Gm11:15031615-15031693
>Gm11:15033979-15034015
>Gm11:15034750-15034805
>Gm11:15035899-15035943
>Gm11:15038115-15038150
>Gm11:15038851-15038889
>Gm11:15039134-15039172
>Gm11:15040360-15040432
>Gm11:15042948-15043186
>Gm11:15047143-15047281
>Gm11:15047404-15047681
>Gm11:15047745-15048475
>Gm11:15048570-15048641
>Gm11:15049109-15049297
>Gm11:15049332-15049449
>Gm11:15049673-15049932
>Gm11:15050524-15050571
>Gm11:15051369-15051493
>Gm11:15051497-15051566
>Gm11:15060047-15060085
>Gm11:15060241-15060289
>Gm11:15060537-15060643
>Gm11:15060867-15060977
>Gm11:15061117-15061181
>Gm11:15061385-15061493
>Gm11:15062077-15063245
>Gm11:15064131-15064180
>Gm11:15068726-15068771
>Gm11:15070641-15070732
>Gm11:15072938-15073021
>Gm11:15081028-15081094
>Gm11:15081135-15081291
>Gm11:15081343-15081619
>Gm11:15081686-15081733
>Gm11:15083506-15083582
>Gm11:15085961-15086037
>Gm11:15086083-15086152
>Gm11:15088186-15088227
>Gm11:15089679-15090799
>Gm11:15090848-15091188
>Gm11:15091488-15091614
>Gm11:15091650-15091988
>Gm11:15092046-15092116
>Gm11:15092218-15092285
>Gm11:15092526-15092567
>Gm11:15092822-15092861
>Gm11:15092949-15093110
>Gm11:15095607-15095662
>Gm11:15097226-15097329
>Gm11:15099953-15099989
>Gm11:15101658-15101795
>Gm11:15103288-15103851
>Gm11:15103882-15103943
>Gm11:15104530-15104572
>Gm11:15104930-15105029
>Gm11:15106135-15106734
>Gm11:15106855-15106963
>Gm11:15107464-15107500
>Gm11:15107548-15107590
>Gm11:15107755-15108159
>Gm11:15108224-15108510
>Gm11:15108623-15108680
>Gm11:15110031-15110090
>Gm11:15110129-15110173
>Gm11:15110303-15110338
>Gm11:15110482-15110560
>Gm11:15111014-15111220
>Gm11:15111553-15111654
>Gm11:15115984-15117654
>Gm11:15117685-15120646
>Gm11:15120692-15120846
>Gm11:15120863-15120910
>Gm11:15121037-15121088
>Gm11:15121710-15121743
>Gm11:15123178-15123239
>Gm11:15125516-15125565
>Gm11:15125824-15125915
>Gm11:15126277-15126481
>Gm11:15126583-15126956
>Gm11:15126997-15127069
>Gm11:15127134-15127901
>Gm11:15127985-15128293
>Gm11:15128346-15128416
>Gm11:15128474-15128887
>Gm11:15129133-15129163
>Gm11:15129253-15129358
>Gm11:15129409-15129440
>Gm11:15129501-15129742
>Gm11:15129792-15129853
>Gm11:15129918-15130267
>Gm11:15130335-15130607
>Gm11:15130629-15130823
>Gm11:15130857-15131206
>Gm11:15131276-15132796
>Gm11:15132841-15133112
>Gm11:15133138-15133839
>Gm11:15133879-15133903
>Gm11:15133975-15134156
>Gm11:15134172-15134272
>Gm11:15134314-15134508
>Gm11:15134575-15134631
>Gm11:15134743-15135264
>Gm11:15135321-15135497
>Gm11:15135527-15135737
>Gm11:15135896-15136058
>Gm11:15136118-15136504
>Gm11:15136559-15137000
>Gm11:15137065-15137376
>Gm11:15137422-15137641
>Gm11:15137739-15138686
>Gm11:15138761-15138992
>Gm11:15139131-15139265
>Gm11:15139328-15139528
>Gm11:15139627-15140778
>Gm11:15140924-15141018
>Gm11:15141161-15141190
>Gm11:15141561-15141609
>Gm11:15142163-15142192
>Gm11:15142388-15142422
>Gm11:15142554-15142637
>Gm11:15142693-15142916
>Gm11:15143177-15144472
>Gm11:15144496-15144521
>Gm11:15144670-15144807
>Gm11:15144826-15144965
>Gm11:15145145-15145184
>Gm11:15147375-15148098
>Gm11:15148125-15149002
>Gm11:15151827-15152034
>Gm11:15152053-15152205
>Gm11:15152245-15152293
>Gm11:15152390-15152677
>Gm11:15154605-15154690
>Gm11:15154737-15154990
>Gm11:15156421-15156545
>Gm11:15161260-15161521
>Gm11:15162104-15162140
>Gm11:15162171-15162207
>Gm11:15162942-15163029
>Gm11:15163315-15163600
>Gm11:15163657-15163848
>Gm11:15163883-15164328
>Gm11:15164395-15164512
>Gm11:15164603-15164732
>Gm11:15164815-15164934
>Gm11:15165152-15165194
>Gm11:15165728-15165763
>Gm11:15165829-15166141
>Gm11:15166213-15166303
>Gm11:15166416-15166458
>Gm11:15166579-15166611
>Gm11:15166677-15166724
>Gm11:15166914-15167025
>Gm11:15167188-15167300
>Gm11:15167383-15167427
>Gm11:15167880-15167945
>Gm11:15168375-15168414
>Gm11:15168768-15168811
>Gm11:15168937-15168962
>Gm11:15169723-15169768
>Gm11:15171942-15171983
>Gm11:15173690-15173768
>Gm11:15175466-15175518
>Gm11:15175559-15175596
>Gm11:15176409-15176441
>Gm11:15177038-15177316
>Gm11:15177410-15177447
>Gm11:15177959-15181311
>Gm11:15181707-15181823
>Gm11:15181989-15182441
>Gm11:15182532-15182625
>Gm11:15182682-15183110
>Gm11:15183317-15184080
>Gm11:15184150-15184294
>Gm11:15184983-15186515
>Gm11:15186586-15189899
>Gm11:15190000-15190052
>Gm11:15190131-15190246
>Gm11:15190295-15190335
>Gm11:15190425-15190553
>Gm11:15190667-15190711
>Gm11:15190789-15190818
>Gm11:15190936-15190966
>Gm11:15191376-15192039
>Gm11:15192275-15192778
>Gm11:15192943-15193032
>Gm11:15193128-15193199
>Gm11:15193663-15193730
>Gm11:15194294-15194388
>Gm11:15194456-15194486
>Gm11:15194525-15194586
>Gm11:15194591-15194613
>Gm11:15194689-15194779
>Gm11:15194946-15195102
>Gm11:15195137-15195604
>Gm11:15195656-15196613
>Gm11:15196676-15196702
>Gm11:15196739-15196987
>Gm11:15197186-15197531
>Gm11:15197631-15197759
>Gm11:15197873-15198083
>Gm11:15198133-15198376
>Gm11:15198522-15198681
>Gm11:15200421-15200582
>Gm11:15200672-15200791
>Gm11:15200938-15200979
>Gm11:15201128-15202230
>Gm11:15202258-15203171
>Gm11:15203295-15203580
>Gm11:15205257-15205340
>Gm11:15205946-15205984
>Gm11:15206266-15206320
>Gm11:15206831-15206942
>Gm11:15209419-15209500
>Gm11:15209610-15210235
>Gm11:15210528-15210697
>Gm11:15211282-15211392
>Gm11:15212956-15213070
>Gm11:15213351-15213392
>Gm11:15216708-15216783
>Gm11:15221095-15221358
>Gm11:15221400-15222520
>Gm11:15222561-15222793
>Gm11:15227138-15227605
>Gm11:15227662-15227719
>Gm11:15227779-15227823
>Gm11:15227869-15228277
>Gm11:15228381-15228462
>Gm11:15228675-15228794
>Gm11:15228901-15229024
>Gm11:15229126-15229220
>Gm11:15229285-15229576
>Gm11:15229605-15229933
>Gm11:15230042-15230067
>Gm11:15230130-15230474
>Gm11:15230673-15231033
>Gm11:15235653-15235742
>Gm11:15236112-15236163
>Gm11:15236272-15236339
>Gm11:15236760-15236839
>Gm11:15237404-15237463
>Gm11:15237509-15237532
>Gm11:15237790-15237971
>Gm11:15238112-15238436
>Gm11:15238507-15238540
>Gm11:15238620-15238672
>Gm11:15238862-15238917
>Gm11:15244501-15244569
>Gm11:15244962-15245021
>Gm11:15245777-15245890
>Gm11:15246461-15246753
>Gm11:15247705-15247777
>Gm11:15250078-15250584
>Gm11:15255127-15256430
>Gm11:15260138-15260190
>Gm11:15261563-15261625
>Gm11:15263043-15263099
>Gm11:15265102-15265143
>Gm11:15269774-15269827
>Gm11:15272780-15273157
>Gm11:15274601-15274676
>Gm11:15274951-15275025
>Gm11:15277364-15277403
>Gm11:15277623-15277717
>Gm11:15278881-15278976
>Gm11:15279160-15279201
>Gm11:15279318-15279527
>Gm11:15281166-15281207
>Gm11:15283312-15283417
>Gm11:15283739-15283908
>Gm11:15284054-15284201
>Gm11:15284324-15284411
>Gm11:15284619-15284712
>Gm11:15284773-15284803
>Gm11:15285164-15285192
>Gm11:15287195-15287343
>Gm11:15288107-15288221
>Gm11:15293379-15293535
>Gm11:15293644-15293807
>Gm11:15294352-15297165
>Gm11:15297718-15297772
>Gm11:15298652-15298857
>Gm11:15299716-15299751
>Gm11:15304171-15304366
>Gm11:15306113-15311161
>Gm11:15311525-15311593
>Gm11:15311894-15311933
>Gm11:15312423-15312473
>Gm11:15315552-15315629
>Gm11:15315688-15315723
>Gm11:15316445-15316515
>Gm11:15321040-15321885
>Gm11:15321979-15322092
>Gm11:15322519-15322586
>Gm11:15322944-15323365
>Gm11:15324739-15324966
>Gm11:15325130-15325172
>Gm11:15325270-15325325
>Gm11:15325391-15325469
>Gm11:15325499-15325818
>Gm11:15326490-15326750
>Gm11:15327434-15327467
>Gm11:15327525-15327786
>Gm11:15327882-15328043
>Gm11:15328203-15328265
>Gm11:15328352-15328418
>Gm11:15328499-15328549
>Gm11:15328870-15328936
>Gm11:15329045-15329253
>Gm11:15329351-15329447
>Gm11:15329741-15329833
>Gm11:15330103-15330137
>Gm11:15330555-15330953
>Gm11:15332365-15332508
>Gm11:15332547-15332583
>Gm11:15332763-15332796
>Gm11:15332957-15333126
>Gm11:15333181-15333214
>Gm11:15333251-15333353
>Gm11:15333412-15333464
>Gm11:15333733-15334001
>Gm11:15334058-15334231
>Gm11:15336088-15336139
>Gm11:15336190-15336394
>Gm11:15338634-15338698
>Gm11:15340271-15340343
>Gm11:15340805-15340860
>Gm11:15342720-15342794
>Gm11:15342846-15342987
>Gm11:15353028-15353086
>Gm11:15355249-15355295
>Gm11:15355367-15355410
>Gm11:15355556-15355786
>Gm11:15355854-15356776
>Gm11:15356814-15358684
>Gm11:15359797-15359838
>Gm11:15363440-15363560
>Gm11:15365313-15365384
>Gm11:15366424-15366460
>Gm11:15366942-15367099
>Gm11:15367131-15367198
>Gm11:15367281-15367340
>Gm11:15367536-15367671
>Gm11:15367757-15367822
>Gm11:15368086-15368170
>Gm11:15368529-15368575
>Gm11:15368852-15368921
>Gm11:15369087-15369158
>Gm11:15369231-15369331
>Gm11:15369368-15369404
>Gm11:15369505-15369611
>Gm11:15369687-15369752
>Gm11:15369874-15369914
>Gm11:15370159-15370253
>Gm11:15370411-15370501
>Gm11:15370871-15371235
>Gm11:15371320-15374280
>Gm11:15374324-15374510
>Gm11:15374614-15375921
>Gm11:15375981-15376066
>Gm11:15376127-15376178
>Gm11:15376401-15376489
>Gm11:15376623-15376648
>Gm11:15376715-15376985
>Gm11:15377315-15377372
>Gm11:15377822-15377855
>Gm11:15378492-15378623
>Gm11:15379609-15379893
>Gm11:15380734-15380862
>Gm11:15380975-15381021
>Gm11:15384928-15385342
>Gm11:15385386-15386002
>Gm11:15387158-15387206
>Gm11:15387903-15387954
>Gm11:15388284-15388314
>Gm11:15389701-15389789
>Gm11:15390184-15390235
>Gm11:15403214-15403288
>Gm11:15404079-15404114
>Gm11:15406801-15406892
>Gm11:15407042-15407107
>Gm11:15407320-15407410
>Gm11:15408658-15408712
>Gm11:15410206-15410257
>Gm11:15410354-15410436
>Gm11:15410490-15410602
>Gm11:15411093-15411550
>Gm11:15412389-15412430
>Gm11:15413736-15413840
>Gm11:15413970-15414065
>Gm11:15414298-15414387
>Gm11:15414508-15414556
>Gm11:15414834-15414875
>Gm11:15415207-15415353
>Gm11:15415572-15415656
>Gm11:15418580-15420795
>Gm11:15421276-15421329
>Gm11:15422872-15423080
>Gm11:15424311-15424363
>Gm11:15424662-15424795
>Gm11:15426603-15426840
>Gm11:15426892-15426985
>Gm11:15429941-15429981
>Gm11:15431607-15431653
>Gm11:15432076-15432113
>Gm11:15433122-15433250
>Gm11:15433460-15434248
>Gm11:15435694-15435804
>Gm11:15436028-15436493
>Gm11:15439128-15439176
>Gm11:15440801-15442221
>Gm11:15444196-15445188
>Gm11:15445859-15445948
>Gm11:15446201-15446287
>Gm11:15446394-15446506
>Gm11:15448017-15448128
>Gm11:15451119-15451152
>Gm11:15451548-15451704
>Gm11:15452553-15452617
>Gm11:15453324-15453410
>Gm11:15454148-15454433
>Gm11:15454474-15454744
>Gm11:15455246-15455344
>Gm11:15458679-15458840
>Gm11:15460418-15460506
>Gm11:15460576-15460613
>Gm11:15466876-15467256
>Gm11:15468652-15469150
>Gm11:15471300-15471522
>Gm11:15475038-15475466
>Gm11:15475528-15475698
>Gm11:15475794-15476268
>Gm11:15477080-15477109
>Gm11:15477254-15477516
>Gm11:15477763-15477805
>Gm11:15477888-15478330
>Gm11:15478485-15478619
>Gm11:15478669-15478853
>Gm11:15478910-15478982
>Gm11:15479134-15479192
>Gm11:15479256-15479313
>Gm11:15480273-15480539
>Gm11:15481779-15481823
>Gm11:15488923-15489480
>Gm11:15489567-15489604
>Gm11:15491269-15491339
>Gm11:15491861-15491912
>Gm11:15492105-15492326
>Gm11:15493830-15493903
>Gm11:15496027-15496237
>Gm11:15500614-15500867
>Gm11:15500901-15500988
>Gm11:15501200-15501288
>Gm11:15501337-15501432
>Gm11:15502703-15502815
>Gm11:15503037-15503280
>Gm11:15503315-15503832
>Gm11:15503919-15503992
>Gm11:15504044-15504267
>Gm11:15504363-15504488
>Gm11:15504550-15504710
>Gm11:15504806-15505045
>Gm11:15505098-15505259
>Gm11:15505290-15505653
>Gm11:15506138-15506186
>Gm11:15507313-15507373
>Gm11:15507755-15507805
>Gm11:15509576-15509635
>Gm11:15510035-15510194
>Gm11:15510237-15510889
>Gm11:15510972-15511022
>Gm11:15511065-15511216
>Gm11:15514943-15515046
>Gm11:15515194-15515856
>Gm11:15516001-15516063
>Gm11:15516122-15516738
>Gm11:15516869-15517881
>Gm11:15517941-15518602
>Gm11:15518796-15518847
>Gm11:15519010-15519048
>Gm11:15519142-15519252
>Gm11:15519340-15519426
>Gm11:15519525-15519595
>Gm11:15519673-15519877
>Gm11:15519982-15520140
>Gm11:15520210-15520285
>Gm11:15520386-15520685
>Gm11:15520762-15521404
>Gm11:15521432-15522059
>Gm11:15522212-15522542
>Gm11:15522789-15523252
>Gm11:15523316-15523347
>Gm11:15523557-15523615
>Gm11:15524025-15524083
>Gm11:15524352-15524413
>Gm11:15524559-15524621
>Gm11:15524647-15524677
>Gm11:15524831-15524974
>Gm11:15525020-15526266
>Gm11:15526489-15526761
>Gm11:15529617-15529727
>Gm11:15529761-15529800
>Gm11:15531217-15531556
>Gm11:15532956-15533033
>Gm11:15533056-15535357
>Gm11:15537156-15537207
>Gm11:15540816-15540963
>Gm11:15544247-15544317
>Gm11:15544348-15544409
>Gm11:15544530-15544601
>Gm11:15544790-15544887
>Gm11:15544921-15545174
>Gm11:15545529-15545670
>Gm11:15545733-15545790
>Gm11:15546339-15546429
>Gm11:15546617-15546904
>Gm11:15548313-15548454
>Gm11:15550833-15551836
>Gm11:15551876-15553834
>Gm11:15553994-15554204
>Gm11:15554244-15554309
>Gm11:15554541-15554828
>Gm11:15560386-15560428
>Gm11:15561017-15561092
>Gm11:15561554-15561609
>Gm11:15570059-15570813
>Gm11:15570889-15571079
>Gm11:15571098-15571532
>Gm11:15571584-15571719
>Gm11:15571918-15572164
>Gm11:15572209-15573178
>Gm11:15573290-15574054
>Gm11:15574120-15574376
>Gm11:15574426-15575125
>Gm11:15579194-15579251
>Gm11:15579589-15579875
>Gm11:15580858-15580920
>Gm11:15580975-15581052
>Gm11:15581741-15581801
>Gm11:15582036-15582593
>Gm11:15584329-15584360
>Gm11:15586030-15586078
>Gm11:15586501-15586518
>Gm11:15588083-15588154
>Gm11:15589280-15589513
>Gm11:15590313-15590394
>Gm11:15591155-15591261
>Gm11:15591982-15592059
>Gm11:15592797-15592928
>Gm11:15594981-15595039
>Gm11:15595276-15595375
>Gm11:15596401-15596434
>Gm11:15596796-15596858
>Gm11:15596962-15596995
>Gm11:15597282-15597365
>Gm11:15597435-15597490
>Gm11:15598411-15599352
>Gm11:15599424-15601087
>Gm11:15601119-15601579
>Gm11:15601633-15602101
>Gm11:15602467-15602692
>Gm11:15602818-15602972
>Gm11:15603099-15603135
>Gm11:15603174-15603284
>Gm11:15603334-15603453
>Gm11:15603485-15603739
>Gm11:15603763-15604285
>Gm11:15604339-15604383
>Gm11:15604515-15604715
>Gm11:15605215-15605337
>Gm11:15605424-15606085
>Gm11:15606129-15607970
>Gm11:15608039-15608667
>Gm11:15608705-15609283
>Gm11:15609415-15609544
>Gm11:15609693-15609969
>Gm11:15610002-15611763
>Gm11:15611808-15611911
>Gm11:15612269-15612530
>Gm11:15612667-15612901
>Gm11:15612966-15613073
>Gm11:15613229-15613394
>Gm11:15613422-15613516
>Gm11:15613554-15613995
>Gm11:15614023-15614203
>Gm11:15614283-15614491
>Gm11:15614584-15616681
>Gm11:15616772-15616851
>Gm11:15616925-15618010
>Gm11:15618038-15618705
>Gm11:15618845-15618923
>Gm11:15623073-15623154
>Gm11:15623706-15623865
>Gm11:15626103-15626145
>Gm11:15626521-15626570
>Gm11:15626967-15627001
>Gm11:15627137-15627208
>Gm11:15632256-15632367
>Gm11:15636634-15636696
>Gm11:15636769-15636864
>Gm11:15636930-15638508
>Gm11:15638561-15638782
>Gm11:15638981-15639147
>Gm11:15639194-15639718
>Gm11:15639960-15640281
>Gm11:15640824-15640867
>Gm11:15641149-15641182
>Gm11:15641440-15641556
>Gm11:15643421-15643460
>Gm11:15647016-15647050
>Gm11:15650676-15650718
>Gm11:15651233-15651267
>Gm11:15652812-15652887
>Gm11:15654111-15654135
>Gm11:15654824-15654852
>Gm11:15664460-15664583
>Gm11:15665333-15665453
>Gm11:15667259-15667350
>Gm11:15668098-15668183
>Gm11:15668895-15668951
>Gm11:15670079-15670112
>Gm11:15670205-15670253
>Gm11:15671775-15671843
>Gm11:15673206-15673336
>Gm11:15673438-15673564
>Gm11:15673927-15673987
>Gm11:15674331-15674392
>Gm11:15674827-15674875
>Gm11:15675046-15679088
>Gm11:15680762-15681602
>Gm11:15681625-15682306
>Gm11:15682478-15683981
>Gm11:15684012-15684740
>Gm11:15684911-15685312
>Gm11:15685422-15685483
>Gm11:15686796-15687260
>Gm11:15689671-15689712
>Gm11:15690253-15690286
>Gm11:15691135-15691284
>Gm11:15691347-15691381
>Gm11:15693586-15693637
>Gm11:15695002-15695108
>Gm11:15695289-15695333
>Gm11:15697504-15698160
>Gm11:15698233-15699219
>Gm11:15700879-15700909
>Gm11:15701009-15701604
>Gm11:15702847-15702887
>Gm11:15702969-15703015
>Gm11:15703685-15704358
>Gm11:15704394-15704478
>Gm11:15705209-15705335
>Gm11:15711330-15711367
>Gm11:15712820-15712954
>Gm11:15713779-15713884
>Gm11:15716734-15717966
>Gm11:15718059-15718255
>Gm11:15724665-15724747
>Gm11:15724815-15728139
>Gm11:15728174-15728836
>Gm11:15728882-15728923
>Gm11:15729050-15729216
>Gm11:15729260-15729352
>Gm11:15729545-15729579
>Gm11:15731711-15731746
>Gm11:15732295-15732415
>Gm11:15732987-15733154
>Gm11:15743365-15743404
>Gm11:15745903-15745966
>Gm11:15746388-15746423
>Gm11:15747064-15747157
>Gm11:15748240-15748283
>Gm11:15749895-15750250
>Gm11:15754992-15755101
>Gm11:15757461-15757491
>Gm11:15759167-15759181
>Gm11:15766779-15766837
>Gm11:15772208-15773094
>Gm11:15773198-15773302
>Gm11:15773561-15773650
>Gm11:15773958-15774085
>Gm11:15774151-15774222
>Gm11:15774325-15774399
>Gm11:15774582-15774614
>Gm11:15774670-15774764
>Gm11:15775272-15775637
>Gm11:15775711-15776241
>Gm11:15776273-15776450
>Gm11:15776500-15776925
>Gm11:15777259-15777497
>Gm11:15777547-15777740
>Gm11:15777821-15777897
>Gm11:15777938-15779390
>Gm11:15779784-15779825
>Gm11:15779864-15780123
>Gm11:15780368-15780836
>Gm11:15782787-15785300
>Gm11:15791308-15791349
>Gm11:15792438-15792555
>Gm11:15792894-15792955
>Gm11:15792997-15793238
>Gm11:15793674-15793731
>Gm11:15794539-15794616
>Gm11:15794798-15794880
>Gm11:15795554-15795595
>Gm11:15797706-15797813
>Gm11:15799095-15799229
>Gm11:15800306-15800652
>Gm11:15800800-15800845
>Gm11:15800921-15801006
>Gm11:15801066-15801168
>Gm11:15801242-15801281
>Gm11:15802022-15802096
>Gm11:15805887-15805945
>Gm11:15806714-15806748
>Gm11:15809335-15809430
>Gm11:15811374-15811960
>Gm11:15812126-15816709
>Gm11:15816775-15817060
>Gm11:15817091-15819337
>Gm11:15819367-15820052
>Gm11:15820424-15820492
>Gm11:15820628-15820698
>Gm11:15822424-15822477
>Gm11:15828193-15828254
>Gm11:15828730-15828855
>Gm11:15831484-15831630
>Gm11:15831710-15831918
>Gm11:15833445-15833491
>Gm11:15834500-15834531
>Gm11:15835244-15835329
>Gm11:15835661-15835740
>Gm11:15835820-15835975
>Gm11:15836251-15836345
>Gm11:15836597-15836740
>Gm11:15838727-15838816
>Gm11:15839196-15839465
>Gm11:15841069-15841202
>Gm11:15843206-15843655
>Gm11:15843801-15843908
>Gm11:15845809-15845939
>Gm11:15846413-15846478
>Gm11:15847195-15847358
>Gm11:15847595-15848111
>Gm11:15848256-15848288
>Gm11:15848723-15848785
>Gm11:15848825-15848984
>Gm11:15849035-15849125
>Gm11:15849438-15849506
>Gm11:15849662-15849721
>Gm11:15849818-15849854
>Gm11:15849880-15849957
>Gm11:15851047-15851115
>Gm11:15851752-15851784
>Gm11:15852001-15852043
>Gm11:15856492-15856546
>Gm11:15856595-15856990
>Gm11:15857131-15857223
>Gm11:15857487-15857559
>Gm11:15857990-15858089
>Gm11:15858811-15863569
>Gm11:15864354-15864505
>Gm11:15865100-15865209
>Gm11:15865612-15865671
>Gm11:15866409-15866617
>Gm11:15866991-15867033
>Gm11:15867228-15867242
>Gm11:15868191-15868232
>Gm11:15868964-15869078
>Gm11:15870064-15870302
>Gm11:15870631-15870778
>Gm11:15870810-15870941
>Gm11:15871828-15871903
>Gm11:15872079-15873175
>Gm11:15873239-15873283
>Gm11:15875594-15877336
>Gm11:15877366-15878426
>Gm11:15878464-15880294
>Gm11:15883437-15883471
>Gm11:15884809-15884845
>Gm11:15884944-15884985
>Gm11:15886260-15886404
>Gm11:15886501-15886577
>Gm11:15886741-15886927
>Gm11:15888498-15888597
>Gm11:15889205-15889285
>Gm11:15890326-15890376
>Gm11:15891673-15891730
>Gm11:15891772-15892496
>Gm11:15893007-15893224
>Gm11:15896424-15896540
>Gm11:15896564-15896604
>Gm11:15897421-15897457
>Gm11:15897512-15897586
>Gm11:15897686-15897757
>Gm11:15897921-15898120
>Gm11:15898176-15898221
>Gm11:15898406-15898502
>Gm11:15901593-15905225
>Gm11:15905444-15905845
>Gm11:15912973-15913126
>Gm11:15913614-15913713
>Gm11:15913746-15913837
>Gm11:15919403-15919496
>Gm11:15921231-15921304
>Gm11:15921548-15921671
>Gm11:15921882-15921917
>Gm11:15921982-15922012
>Gm11:15922164-15922258
>Gm11:15922341-15922504
>Gm11:15922727-15923709
>Gm11:15924529-15925010
>Gm11:15925071-15925217
>Gm11:15925459-15925762
>Gm11:15926856-15926946
>Gm11:15928346-15928429
>Gm11:15928720-15928772
>Gm11:15930158-15930198
>Gm11:15930259-15930454
>Gm11:15930479-15930718
>Gm11:15930786-15930843
>Gm11:15930880-15930948
>Gm11:15931015-15931574
>Gm11:15931659-15932281
>Gm11:15932327-15932358
>Gm11:15932389-15932652
>Gm11:15933170-15933256
>Gm11:15934648-15934750
>Gm11:15938893-15939037
>Gm11:15939345-15939463
>Gm11:15939618-15939684
>Gm11:15939808-15939873
>Gm11:15939934-15939997
>Gm11:15942146-15942265
>Gm11:15943442-15943495
>Gm11:15943723-15943775
>Gm11:15944663-15944700
>Gm11:15944992-15945118
>Gm11:15945191-15945248
>Gm11:15946221-15947422
>Gm11:15948431-15949726
>Gm11:15949755-15950165
>Gm11:15950213-15950621
>Gm11:15950654-15950934
>Gm11:15950998-15951261
>Gm11:15953524-15953556
>Gm11:15956902-15956966
>Gm11:15957445-15957530
>Gm11:15957614-15957778
>Gm11:15957898-15958009
>Gm11:15960911-15960973
>Gm11:15965403-15965508
>Gm11:15971047-15971287
>Gm11:15972240-15972279
>Gm11:15973214-15973240
>Gm11:15977513-15977557
>Gm11:15979381-15979533
>Gm11:15979975-15980083
>Gm11:15981635-15981679
>Gm11:15985614-15985705
>Gm11:15987578-15987622
>Gm11:15999813-15999862
>Gm11:16000848-16001035
>Gm11:16001093-16001120
>Gm11:16001178-16001253
>Gm11:16001303-16001571
>Gm11:16002530-16002576
>Gm11:16004880-16005179
>Gm11:16013144-16013289
>Gm11:16013356-16013567
>Gm11:16013662-16013981
>Gm11:16014143-16014318
>Gm11:16014544-16014689
>Gm11:16021008-16021047
>Gm11:16022571-16022660
>Gm11:16022715-16022932
>Gm11:16023006-16027986
>Gm11:16028102-16028580
>Gm11:16028877-16029030
>Gm11:16029076-16029143
>Gm11:16029679-16029758
>Gm11:16031846-16032560
>Gm11:16032640-16032671
>Gm11:16032834-16033316
>Gm11:16033361-16033884
>Gm11:16034119-16034165
>Gm11:16041196-16041345
>Gm11:16041389-16045327
>Gm11:16045440-16045790
>Gm11:16045833-16045943
>Gm11:16045993-16046240
>Gm11:16046273-16046551
>Gm11:16046696-16048964
>Gm11:16048988-16049423
>Gm11:16049484-16049554
>Gm11:16049681-16050238
>Gm11:16050262-16050526
>Gm11:16051266-16051324
>Gm11:16052481-16052573
>Gm11:16056478-16056530
>Gm11:16056610-16056660
>Gm11:16056734-16056790
>Gm11:16063812-16063856
>Gm11:16064022-16064154
>Gm11:16064590-16064710
>Gm11:16064968-16065122
>Gm11:16065928-16065957
>Gm11:16071807-16071947
>Gm11:16072868-16072972
>Gm11:16073049-16073126
>Gm11:16073955-16074061
>Gm11:16074173-16074239
>Gm11:16076434-16076476
>Gm11:16077746-16078073
>Gm11:16078170-16078238
>Gm11:16078448-16078578
>Gm11:16080083-16080459
>Gm11:16080545-16080720
>Gm11:16082430-16082504
>Gm11:16082547-16082584
>Gm11:16083473-16083593
>Gm11:16084889-16084973
>Gm11:16085003-16085087
>Gm11:16085466-16085587
>Gm11:16085751-16085841
>Gm11:16085911-16085991
>Gm11:16089505-16089584
>Gm11:16093351-16093430
>Gm11:16093478-16093517
>Gm11:16095121-16095204
>Gm11:16095895-16095972
>Gm11:16098909-16098984
>Gm11:16099329-16099538
>Gm11:16108767-16109418
>Gm11:16109854-16109888
>Gm11:16109936-16110224
>Gm11:16110286-16110351
>Gm11:16110437-16110492
>Gm11:16110525-16111236
>Gm11:16111339-16111740
>Gm11:16111860-16112381
>Gm11:16112440-16112635
>Gm11:16112691-16112837
>Gm11:16112870-16112893
>Gm11:16113094-16113139
>Gm11:16113307-16113435
>Gm11:16114030-16114838
>Gm11:16117878-16117918
>Gm11:16119096-16119126
>Gm11:16121868-16121956
>Gm11:16121992-16122479
>Gm11:16123761-16123842
>Gm11:16123939-16123979
>Gm11:16124024-16124330
>Gm11:16124477-16124657
>Gm11:16124746-16125013
>Gm11:16125406-16125530
>Gm11:16125559-16125657
>Gm11:16125707-16125756
>Gm11:16126097-16126156
>Gm11:16126287-16126411
>Gm11:16126530-16126668
>Gm11:16126753-16126854
>Gm11:16126938-16127275
>Gm11:16133100-16133965
>Gm11:16135449-16135588
>Gm11:16135733-16135825
>Gm11:16135899-16137381
>Gm11:16137439-16137457
>Gm11:16137589-16139973
>Gm11:16149924-16150473
>Gm11:16150560-16150636
>Gm11:16150714-16150928
>Gm11:16151433-16151517
>Gm11:16152470-16152504
>Gm11:16152730-16152767
>Gm11:16152888-16152939
>Gm11:16156857-16156999
>Gm11:16160700-16160804
>Gm11:16162026-16162144
>Gm11:16164029-16164111
>Gm11:16169575-16169706
>Gm11:16171302-16171341
>Gm11:16172068-16172105
>Gm11:16174113-16174142
>Gm11:16174787-16174849
>Gm11:16176036-16176295
>Gm11:16176832-16176895
>Gm11:16177442-16177530
>Gm11:16178004-16178077
>Gm11:16178101-16178172
>Gm11:16178488-16178519
>Gm11:16178634-16178770
>Gm11:16180951-16180985
>Gm11:16181174-16181215
>Gm11:16181542-16181594
>Gm11:16184769-16185012
>Gm11:16188819-16188878
>Gm11:16189267-16189542
>Gm11:16189566-16190815
>Gm11:16190850-16190932
>Gm11:16190994-16191284
>Gm11:16191460-16191556
>Gm11:16192051-16192189
>Gm11:16192601-16192680
>Gm11:16193272-16193320
>Gm11:16193782-16193854
>Gm11:16199475-16199601
>Gm11:16202584-16202650
>Gm11:16209766-16210021
>Gm11:16210798-16210899
>Gm11:16212202-16212233
>Gm11:16212461-16212494
>Gm11:16214812-16214983
>Gm11:16216720-16216769
>Gm11:16218789-16218887
>Gm11:16220842-16220916
>Gm11:16221012-16221040
>Gm11:16223909-16223962
>Gm11:16224109-16224142
>Gm11:16224307-16224438
>Gm11:16224496-16224951
>Gm11:16225002-16225109
>Gm11:16229861-16229938
>Gm11:16230178-16230281
>Gm11:16230476-16230536
>Gm11:16230628-16230717
>Gm11:16232126-16232316
>Gm11:16233801-16233943
>Gm11:16234075-16234248
>Gm11:16236578-16236623
>Gm11:16236681-16236723
>Gm11:16237201-16237315
>Gm11:16237407-16237454
>Gm11:16238778-16238942
>Gm11:16240886-16240950
>Gm11:16241144-16241269
>Gm11:16244329-16244415
>Gm11:16245421-16245516
>Gm11:16248044-16248128
>Gm11:16248192-16248447
>Gm11:16254743-16254783
>Gm11:16255047-16255070
>Gm11:16255399-16255493
>Gm11:16255643-16255692
>Gm11:16256269-16256339
>Gm11:16258088-16259364
>Gm11:16259502-16260018
>Gm11:16260061-16260963
>Gm11:16261016-16261121
>Gm11:16261173-16261304
>Gm11:16261365-16261718
>Gm11:16261922-16262162
>Gm11:16262206-16262874
>Gm11:16262962-16263275
>Gm11:16265649-16265732
>Gm11:16266300-16266649
>Gm11:16267536-16272951
>Gm11:16273080-16273128
>Gm11:16273242-16273918
>Gm11:16274503-16274616
>Gm11:16275633-16275679
>Gm11:16276004-16276079
>Gm11:16276525-16276539
>Gm11:16279940-16279954
>Gm11:16281688-16281759
>Gm11:16283242-16283422
>Gm11:16283475-16283571
>Gm11:16283822-16283949
>Gm11:16284021-16284069
>Gm11:16284150-16284179
>Gm11:16284322-16284358
>Gm11:16285112-16285175
>Gm11:16291775-16291897
>Gm11:16295447-16295700
>Gm11:16300847-16301050
>Gm11:16301220-16301370
>Gm11:16301651-16301748
>Gm11:16301860-16302033
>Gm11:16302081-16302649
>Gm11:16302766-16303078
>Gm11:16303113-16303425
>Gm11:16303545-16303599
>Gm11:16303641-16303832
>Gm11:16308834-16308921
>Gm11:16313510-16313722
>Gm11:16313738-16313883
>Gm11:16313974-16314218
>Gm11:16318113-16318170
>Gm11:16319837-16327073
>Gm11:16327098-16327312
>Gm11:16327482-16327627
>Gm11:16327653-16327773
>Gm11:16327815-16327990
>Gm11:16328088-16329167
>Gm11:16329267-16329287
>Gm11:16329703-16329914
>Gm11:16330404-16330721
>Gm11:16330810-16330953
>Gm11:16330980-16331055
>Gm11:16331440-16331647
>Gm11:16335169-16335433
>Gm11:16336447-16336489
>Gm11:16342904-16343025
>Gm11:16343559-16343766
>Gm11:16348629-16348668
>Gm11:16348820-16349014
>Gm11:16349101-16349774
>Gm11:16350762-16350853
>Gm11:16351154-16351313
>Gm11:16351401-16351438
>Gm11:16351526-16351666
>Gm11:16351726-16352043
>Gm11:16352152-16352801
>Gm11:16352847-16353027
>Gm11:16353068-16353489
>Gm11:16353551-16354839
>Gm11:16358587-16358638
>Gm11:16358886-16358939
>Gm11:16361194-16361293
>Gm11:16367487-16367535
>Gm11:16367731-16367899
>Gm11:16368279-16368631
>Gm11:16368760-16369482
>Gm11:16369510-16370075
>Gm11:16370177-16370230
>Gm11:16371124-16375598
>Gm11:16379258-16379274
>Gm11:16379565-16379666
>Gm11:16380496-16380623
>Gm11:16381403-16381553
>Gm11:16383271-16383359
>Gm11:16384072-16384147
>Gm11:16384171-16384242
>Gm11:16384911-16385173
>Gm11:16385592-16385784
>Gm11:16386244-16386277
>Gm11:16386390-16386466
>Gm11:16386884-16386977
>Gm11:16387312-16387383
>Gm11:16388929-16388962
>Gm11:16401073-16401158
>Gm11:16401542-16401577
>Gm11:16402253-16402373
>Gm11:16402853-16402891
>Gm11:16403660-16403721
>Gm11:16403779-16403819
>Gm11:16407454-16407670
>Gm11:16408199-16408558
>Gm11:16409475-16409570
>Gm11:16409690-16410968
>Gm11:16411192-16411242
>Gm11:16411338-16411916
>Gm11:16411954-16412589
>Gm11:16412618-16413943
>Gm11:16414029-16414059
>Gm11:16415721-16415759
>Gm11:16423820-16423932
>Gm11:16426446-16426525
>Gm11:16427356-16428263
>Gm11:16428299-16428416
>Gm11:16428541-16428576
>Gm11:16428628-16428680
>Gm11:16428943-16429040
>Gm11:16429076-16429291
>Gm11:16429391-16429669
>Gm11:16429744-16429947
>Gm11:16430010-16430177
>Gm11:16430324-16430402
>Gm11:16430769-16430807
>Gm11:16430959-16430998
>Gm11:16431064-16431353
>Gm11:16431435-16431822
>Gm11:16431876-16432985
>Gm11:16433113-16433726
>Gm11:16433838-16434270
>Gm11:16434320-16437610
>Gm11:16437998-16438116
>Gm11:16441639-16441674
>Gm11:16442192-16442413
>Gm11:16442784-16442822
>Gm11:16443805-16443831
>Gm11:16443946-16444020
>Gm11:16444128-16444313
>Gm11:16444534-16444598
>Gm11:16444675-16444737
>Gm11:16445324-16445359
>Gm11:16446602-16446645
>Gm11:16449498-16449923
>Gm11:16449967-16450218
>Gm11:16450416-16450652
>Gm11:16456368-16456718
>Gm11:16456870-16456969
>Gm11:16457162-16457211
>Gm11:16457253-16457332
>Gm11:16457402-16458039
>Gm11:16458100-16458405
>Gm11:16458636-16458675
>Gm11:16459357-16459427
>Gm11:16459729-16459788
>Gm11:16462087-16462115
>Gm11:16462982-16463111
>Gm11:16468493-16468576
>Gm11:16469014-16469156
>Gm11:16469223-16469267
>Gm11:16469541-16469701
>Gm11:16470554-16470614
>Gm11:16475288-16475330
>Gm11:16475417-16475448
>Gm11:16476623-16476659
>Gm11:16476982-16477027
>Gm11:16478058-16478106
>Gm11:16479208-16479266
>Gm11:16480001-16480200
>Gm11:16481311-16481376
>Gm11:16482841-16482874
>Gm11:16483249-16483437
>Gm11:16483529-16483812
>Gm11:16483882-16484338
>Gm11:16484371-16484481
>Gm11:16484709-16484853
>Gm11:16484943-16484973
>Gm11:16485320-16485376
>Gm11:16485440-16485566
>Gm11:16485806-16485831
>Gm11:16485900-16486640
>Gm11:16487063-16487111
>Gm11:16487337-16487798
>Gm11:16487981-16488031
>Gm11:16488058-16488144
>Gm11:16493034-16493146
>Gm11:16499588-16499602
>Gm11:16499702-16499853
>Gm11:16501085-16502041
>Gm11:16504743-16505266
>Gm11:16509054-16509211
>Gm11:16509269-16509443
>Gm11:16509554-16509594
>Gm11:16509726-16509848
>Gm11:16511590-16511779
>Gm11:16511865-16512905
>Gm11:16521961-16522039
>Gm11:16522753-16522948
>Gm11:16524015-16524414
>Gm11:16531456-16531874
>Gm11:16531918-16532053
>Gm11:16533473-16533514
>Gm11:16533644-16533701
>Gm11:16536449-16536517
>Gm11:16537280-16537474
>Gm11:16537607-16537655
>Gm11:16537724-16537975
>Gm11:16541255-16541308
>Gm11:16545949-16546022
>Gm11:16546334-16546433
>Gm11:16546721-16546937
>Gm11:16547141-16547556
>Gm11:16547577-16548131
>Gm11:16548167-16548691
>Gm11:16548764-16548959
>Gm11:16548989-16549605
>Gm11:16549646-16549860
>Gm11:16549913-16550043
>Gm11:16550096-16550294
>Gm11:16550394-16550514
>Gm11:16550819-16550908
>Gm11:16551108-16551383
>Gm11:16551645-16551742
>Gm11:16551826-16551866
>Gm11:16551982-16552384
>Gm11:16552515-16552635
>Gm11:16552795-16552850
>Gm11:16552918-16552986
>Gm11:16553119-16553296
>Gm11:16553737-16553810
>Gm11:16553928-16553960
>Gm11:16553960-16554002
>Gm11:16554068-16554107
>Gm11:16555030-16555114
>Gm11:16555158-16555646
>Gm11:16555705-16555937
>Gm11:16556258-16556322
>Gm11:16560139-16560295
>Gm11:16560467-16560720
>Gm11:16561017-16561099
>Gm11:16564181-16564337
>Gm11:16568767-16568800
>Gm11:16568835-16568860
>Gm11:16568942-16569049
>Gm11:16573664-16573716
>Gm11:16574434-16574529
>Gm11:16583394-16583459
>Gm11:16584308-16584382
>Gm11:16584664-16584789
>Gm11:16588364-16588407
>Gm11:16589851-16589884
>Gm11:16590824-16590951
>Gm11:16591579-16591634
>Gm11:16592037-16592123
>Gm11:16592600-16592654
>Gm11:16593570-16593621
>Gm11:16596958-16597031
>Gm11:16597089-16597137
>Gm11:16597213-16597271
>Gm11:16599837-16599882
>Gm11:16605452-16605493
>Gm11:16607844-16607884
>Gm11:16608178-16608216
>Gm11:16608795-16608885
>Gm11:16609924-16609997
>Gm11:16611222-16611303
>Gm11:16611390-16611466
>Gm11:16611508-16611553
>Gm11:16611977-16612018
>Gm11:16612784-16612954
>Gm11:16614631-16614692
>Gm11:16615067-16615135
>Gm11:16617293-16617369
>Gm11:16618355-16618394
>Gm11:16619098-16619133
>Gm11:16620539-16620767
>Gm11:16623892-16624291
>Gm11:16624846-16624905
>Gm11:16625125-16625249
>Gm11:16625285-16625332
>Gm11:16629771-16629839
>Gm11:16630089-16630223
>Gm11:16632095-16632252
>Gm11:16636986-16637042
>Gm11:16637482-16637512
>Gm11:16638957-16639060
>Gm11:16639135-16639186
>Gm11:16639335-16639658
>Gm11:16639714-16639828
>Gm11:16640620-16640733
>Gm11:16641965-16642005
>Gm11:16647369-16647423
>Gm11:16647590-16647650
>Gm11:16648297-16648852
>Gm11:16648879-16649239
>Gm11:16649299-16649333
>Gm11:16649400-16650731
>Gm11:16653779-16653808
>Gm11:16654580-16654723
>Gm11:16655023-16655135
>Gm11:16655337-16655366
>Gm11:16655934-16656033
>Gm11:16656154-16656192
>Gm11:16656368-16656418
>Gm11:16656783-16656815
>Gm11:16656856-16657042
>Gm11:16657072-16657105
>Gm11:16657156-16657244
>Gm11:16657488-16657531
>Gm11:16658149-16658206
>Gm11:16659373-16659403
>Gm11:16660906-16662456
>Gm11:16665950-16666170
>Gm11:16667578-16667612
>Gm11:16667727-16668259
>Gm11:16668721-16668774
>Gm11:16670068-16670117
>Gm11:16671752-16671784
>Gm11:16672243-16672270
>Gm11:16673447-16673555
>Gm11:16673606-16673672
>Gm11:16675095-16675490
>Gm11:16676639-16676715
>Gm11:16677161-16677204
>Gm11:16678518-16678604
>Gm11:16678707-16678774
>Gm11:16679840-16679873
>Gm11:16681729-16681743
>Gm11:16681843-16681857
>Gm11:16683046-16683081
>Gm11:16683219-16683260
>Gm11:16683442-16683518
>Gm11:16686043-16686091
>Gm11:16687814-16687849
>Gm11:16690167-16690200
>Gm11:16695028-16695068
>Gm11:16697004-16697093
>Gm11:16697209-16697265
>Gm11:16697733-16697845
>Gm11:16700496-16700525
>Gm11:16704070-16704159
>Gm11:16704445-16704486
>Gm11:16704935-16705048
>Gm11:16707066-16707118
>Gm11:16707959-16708017
>Gm11:16708088-16708134
>Gm11:16708895-16708982
>Gm11:16709310-16709366
>Gm11:16712408-16712513
>Gm11:16713322-16713413
>Gm11:16716025-16716087
>Gm11:16718248-16718324
>Gm11:16718537-16718606
>Gm11:16718663-16718692
>Gm11:16718977-16719571
>Gm11:16719614-16720181
>Gm11:16720218-16720557
>Gm11:16720721-16721796
>Gm11:16721862-16722200
>Gm11:16722278-16722303
>Gm11:16722323-16722482
>Gm11:16722563-16723210
>Gm11:16724192-16724283
>Gm11:16724947-16725039
>Gm11:16725241-16725369
>Gm11:16726210-16726257
>Gm11:16726625-16726846
>Gm11:16733900-16733984
>Gm11:16737333-16737435
>Gm11:16738489-16738544
>Gm11:16743809-16743922
>Gm11:16744645-16745047
>Gm11:16745101-16745644
>Gm11:16745680-16745809
>Gm11:16746198-16747182
>Gm11:16747302-16747367
>Gm11:16747455-16748829
>Gm11:16748862-16749476
>Gm11:16751211-16751283
>Gm11:16753036-16753126
>Gm11:16753546-16753606
>Gm11:16759169-16759271
>Gm11:16762987-16763038
>Gm11:16764944-16765026
>Gm11:16765127-16765225
>Gm11:16766981-16767032
>Gm11:16769463-16769525
>Gm11:16770987-16771088
>Gm11:16772293-16772348
>Gm11:16772989-16773074
>Gm11:16773207-16773316
>Gm11:16775239-16776692
>Gm11:16777213-16778609
>Gm11:16778658-16779095
>Gm11:16779144-16781201
>Gm11:16781298-16783420
>Gm11:16783548-16783735
>Gm11:16784005-16784309
>Gm11:16784338-16784708
>Gm11:16784888-16786113
>Gm11:16788902-16788978
>Gm11:16789688-16789752
>Gm11:16789873-16789959
>Gm11:16790021-16790151
>Gm11:16790245-16790440
>Gm11:16790483-16790594
>Gm11:16790857-16790976
>Gm11:16791117-16791230
>Gm11:16791482-16791520
>Gm11:16791695-16791747
>Gm11:16792206-16792554
>Gm11:16792603-16792637
>Gm11:16793049-16793095
>Gm11:16793178-16793367
>Gm11:16793414-16793695
>Gm11:16793862-16793945
>Gm11:16794071-16794149
>Gm11:16794331-16794407
>Gm11:16800968-16801118
>Gm11:16802404-16802476
>Gm11:16803962-16804032
>Gm11:16807540-16807602
>Gm11:16810569-16810746
>Gm11:16811462-16811489
>Gm11:16812523-16812587
>Gm11:16813371-16813417
>Gm11:16813719-16813781
>Gm11:16815226-16815262
>Gm11:16816201-16816258
>Gm11:16817661-16817726
>Gm11:16817940-16818025
>Gm11:16820728-16820846
>Gm11:16821416-16821440
>Gm11:16825864-16825960
>Gm11:16826147-16826264
>Gm11:16827288-16827413
>Gm11:16827688-16827754
>Gm11:16828064-16828114
>Gm11:16829133-16829243
>Gm11:16829706-16829769
>Gm11:16830156-16830298
>Gm11:16831177-16831212
>Gm11:16831294-16831439
>Gm11:16831958-16831985
>Gm11:16834104-16834960
>Gm11:16835060-16837277
>Gm11:16837846-16837876
>Gm11:16837942-16838053
>Gm11:16839975-16840146
>Gm11:16840455-16840503
>Gm11:16840569-16840681
>Gm11:16841810-16841878
>Gm11:16841952-16842001
>Gm11:16842582-16842667
>Gm11:16843208-16843297
>Gm11:16844124-16844160
>Gm11:16846238-16846327
>Gm11:16848753-16848888
>Gm11:16849658-16849691
>Gm11:16853480-16866464
>Gm11:16874574-16874615
>Gm11:16886326-16886408
>Gm11:16892299-16892359
>Gm11:16892476-16892630
>Gm11:16893552-16893596
>Gm11:16893670-16893741
>Gm11:16895241-16895293
>Gm11:16895814-16895928
>Gm11:16899286-16899318
>Gm11:16901570-16901651
>Gm11:16902179-16903438
>Gm11:16906227-16906309
>Gm11:16910163-16910243
>Gm11:16910349-16910507
>Gm11:16911221-16911318
>Gm11:16912335-16912403
>Gm11:16912538-16912563
>Gm11:16912834-16912849
>Gm11:16917660-16917696
>Gm11:16917775-16918048
>Gm11:16918924-16918968
>Gm11:16919079-16919157
>Gm11:16919191-16919286
>Gm11:16919609-16919758
>Gm11:16920143-16920235
>Gm11:16920466-16920534
>Gm11:16921470-16921523
>Gm11:16921686-16921715
>Gm11:16923364-16923511
>Gm11:16923961-16923989
>Gm11:16925105-16925135
>Gm11:16929783-16929850
>Gm11:16930161-16930212
>Gm11:16931339-16931495
>Gm11:16933805-16933855
>Gm11:16937767-16937982
>Gm11:16939768-16939825
>Gm11:16939884-16939918
>Gm11:16939989-16940111
>Gm11:16940601-16940818
>Gm11:16940927-16941002
>Gm11:16941333-16941506
>Gm11:16941664-16941779
>Gm11:16942239-16942318
>Gm11:16942441-16942494
>Gm11:16942571-16942643
>Gm11:16942965-16943116
>Gm11:16943191-16943270
>Gm11:16943505-16943710
>Gm11:16943779-16943822
>Gm11:16944437-16944529
>Gm11:16945076-16945157
>Gm11:16946013-16946077
>Gm11:16953348-16953425
>Gm11:16955645-16955701
>Gm11:16955778-16956233
>Gm11:16959373-16959449
>Gm11:16959864-16959899
>Gm11:16960085-16960205
>Gm11:16961879-16961973
>Gm11:16969933-16970048
>Gm11:16971208-16971296
>Gm11:16971874-16972138
>Gm11:16974079-16974139
>Gm11:16974623-16974760
>Gm11:16974847-16975035
>Gm11:16976187-16976236
>Gm11:16977114-16977178
>Gm11:16977582-16977654
>Gm11:16978841-16978984
>Gm11:16980607-16980627
>Gm11:16980727-16980763
>Gm11:16981242-16981291
>Gm11:16981366-16981402
>Gm11:16983680-16983989
>Gm11:16984125-16986243
>Gm11:16989594-16989768
>Gm11:16989863-16989896
>Gm11:16990059-16990132
>Gm11:16990185-16990433
>Gm11:16992185-16992222
>Gm11:16992506-16992570
>Gm11:16993376-16995663
>Gm11:16995712-16996178
>Gm11:16997112-16997242
>Gm11:16997675-16997765
>Gm11:17004662-17005250
>Gm11:17009220-17009314
>Gm11:17009389-17010063
>Gm11:17010138-17010765
>Gm11:17011843-17011948
>Gm11:17011984-17013199
>Gm11:17015164-17015341
>Gm11:17015860-17015899
>Gm11:17015983-17016199
>Gm11:17016272-17016777
>Gm11:17016828-17017503
>Gm11:17017611-17017648
>Gm11:17017762-17018144
>Gm11:17018200-17018559
>Gm11:17018597-17018695
>Gm11:17018750-17018782
>Gm11:17018851-17019084
>Gm11:17019108-17019137
>Gm11:17019183-17019397
>Gm11:17019471-17019526
>Gm11:17019614-17019718
>Gm11:17019823-17019920
>Gm11:17020084-17020473
>Gm11:17020523-17020609
>Gm11:17020788-17021133
>Gm11:17021215-17022239
>Gm11:17022285-17023958
>Gm11:17023986-17024164
>Gm11:17024187-17024610
>Gm11:17024660-17025860
>Gm11:17026824-17026861
>Gm11:17027825-17028048
>Gm11:17028523-17028553
>Gm11:17028644-17029424
>Gm11:17029722-17029769
>Gm11:17029847-17030067
>Gm11:17030162-17030755
>Gm11:17030797-17030847
>Gm11:17030867-17030961
>Gm11:17030980-17031370
>Gm11:17031462-17032048
>Gm11:17032164-17033090
>Gm11:17033109-17033342
>Gm11:17044958-17045007
>Gm11:17045208-17045288
>Gm11:17047258-17047295
>Gm11:17047902-17048044
>Gm11:17049238-17049283
>Gm11:17052295-17052472
>Gm11:17052685-17052721
>Gm11:17052895-17052945
>Gm11:17054478-17054539
>Gm11:17054599-17054650
>Gm11:17056768-17056800
>Gm11:17057206-17057260
>Gm11:17059452-17059595
>Gm11:17059773-17060056
>Gm11:17063244-17063439
>Gm11:17064336-17064391
>Gm11:17066141-17066183
>Gm11:17073139-17074443
>Gm11:17074538-17075697
>Gm11:17075739-17078618
>Gm11:17082440-17082653
>Gm11:17084131-17084813
>Gm11:17087340-17087390
>Gm11:17088447-17089487
>Gm11:17089527-17089886
>Gm11:17090033-17090222
>Gm11:17092290-17092406
>Gm11:17093519-17093598
>Gm11:17093962-17094043
>Gm11:17094565-17094630
>Gm11:17095116-17095154
>Gm11:17095750-17095835
>Gm11:17095871-17095960
>Gm11:17096185-17096244
>Gm11:17096404-17096520
>Gm11:17096552-17096583
>Gm11:17096640-17096727
>Gm11:17096812-17096891
>Gm11:17096972-17097164
>Gm11:17097242-17097383
>Gm11:17097433-17097481
>Gm11:17097680-17097720
>Gm11:17097851-17098035
>Gm11:17098198-17098426
>Gm11:17098550-17098595
>Gm11:17098679-17098767
>Gm11:17098858-17098962
>Gm11:17098989-17099066
>Gm11:17099096-17099404
>Gm11:17099493-17099568
>Gm11:17099618-17099646
>Gm11:17099685-17099739
>Gm11:17099831-17100028
>Gm11:17100610-17100639
>Gm11:17100939-17101017
>Gm11:17104170-17104324
>Gm11:17105401-17105461
>Gm11:17105711-17105744
>Gm11:17107361-17107398
>Gm11:17108990-17109046
>Gm11:17113432-17113446
>Gm11:17113546-17113568
>Gm11:17113594-17113916
>Gm11:17116192-17116308
>Gm11:17116909-17117018
>Gm11:17117610-17117685
>Gm11:17119310-17119348
>Gm11:17125026-17125067
>Gm11:17125522-17125604
>Gm11:17125629-17125713
>Gm11:17125871-17126039
>Gm11:17126073-17126149
>Gm11:17126335-17126385
>Gm11:17127841-17127889
>Gm11:17130060-17130105
>Gm11:17131560-17131618
>Gm11:17132380-17132431
>Gm11:17132594-17133668
>Gm11:17133826-17133881
>Gm11:17134080-17134246
>Gm11:17138080-17138126
>Gm11:17139119-17142490
>Gm11:17143427-17144666
>Gm11:17145286-17145351
>Gm11:17145958-17145973
>Gm11:17150854-17150868
>Gm11:17150900-17150936
>Gm11:17151349-17151440
>Gm11:17155239-17155550
>Gm11:17164471-17164507
>Gm11:17165415-17165466
>Gm11:17165570-17165714
>Gm11:17168142-17168371
>Gm11:17174738-17174788
>Gm11:17174873-17175437
>Gm11:17175599-17175729
>Gm11:17176132-17176434
>Gm11:17177570-17177584
>Gm11:17182769-17182793
>Gm11:17183431-17183503
>Gm11:17185079-17185097
>Gm11:17185197-17185251
>Gm11:17185342-17185380
>Gm11:17186121-17186200
>Gm11:17186465-17186534
>Gm11:17189122-17189186
>Gm11:17189426-17189440
>Gm11:17189939-17189977
>Gm11:17190069-17190122
>Gm11:17191585-17191615
>Gm11:17192419-17192545
>Gm11:17201215-17201273
>Gm11:17204491-17204544
>Gm11:17209072-17209118
>Gm11:17210060-17210121
>Gm11:17210540-17210598
>Gm11:17215168-17215186
>Gm11:17215436-17215554
>Gm11:17216357-17216390
>Gm11:17216501-17216648
>Gm11:17217045-17217086
>Gm11:17217857-17217939
>Gm11:17218645-17218676
>Gm11:17219813-17219923
>Gm11:17220798-17220845
>Gm11:17221130-17221199
>Gm11:17221291-17221329
>Gm11:17226013-17226121
>Gm11:17226190-17226277
>Gm11:17226287-17226349
>Gm11:17229656-17229750
>Gm11:17230091-17230144
>Gm11:17231098-17231245
>Gm11:17234158-17234283
>Gm11:17234356-17234415
>Gm11:17234642-17234858
>Gm11:17234902-17234940
>Gm11:17234972-17235120
>Gm11:17235631-17235736
>Gm11:17239612-17239665
>Gm11:17240584-17240650
>Gm11:17245909-17248481
>Gm11:17252868-17252902
>Gm11:17256167-17256317
>Gm11:17258299-17258327
>Gm11:17258436-17258585
>Gm11:17259051-17259186
>Gm11:17259314-17259398
>Gm11:17259911-17260079
>Gm11:17260144-17260408
>Gm11:17260442-17260622
>Gm11:17260676-17261348
>Gm11:17261383-17261461
>Gm11:17261584-17261658
>Gm11:17261862-17262115
>Gm11:17266744-17266847
>Gm11:17268956-17269034
>Gm11:17269502-17269703
>Gm11:17269872-17270022
>Gm11:17270104-17270155
>Gm11:17270304-17270371
>Gm11:17271193-17271299
>Gm11:17271392-17271419
>Gm11:17281946-17282009
>Gm11:17288654-17289433
>Gm11:17289504-17289565
>Gm11:17289591-17289945
>Gm11:17291132-17291249
>Gm11:17291406-17291444
>Gm11:17292173-17292237
>Gm11:17292311-17292645
>Gm11:17292796-17293250
>Gm11:17293308-17293348
>Gm11:17293382-17296622
>Gm11:17297939-17297991
>Gm11:17297998-17298023
>Gm11:17298744-17298800
>Gm11:17300084-17300237
>Gm11:17305917-17306055
>Gm11:17312921-17312947
>Gm11:17319735-17319805
>Gm11:17321045-17321096
>Gm11:17323069-17323126
>Gm11:17323143-17323187
>Gm11:17329024-17329114
>Gm11:17331654-17331778
>Gm11:17332814-17332932
>Gm11:17340940-17340970
>Gm11:17343054-17343136
>Gm11:17343646-17343690
>Gm11:17346200-17346269
>Gm11:17346339-17346395
>Gm11:17348127-17348170
>Gm11:17349744-17349796
>Gm11:17358552-17358653
>Gm11:17360668-17360695
>Gm11:17361768-17361822
>Gm11:17362276-17362308
>Gm11:17362687-17362830
>Gm11:17362893-17363927
>Gm11:17363957-17364587
>Gm11:17366513-17366578
>Gm11:17369254-17369302
>Gm11:17371163-17371311
>Gm11:17371330-17371787
>Gm11:17371912-17372693
>Gm11:17373375-17373463
>Gm11:17373915-17373948
>Gm11:17377391-17377423
>Gm11:17378780-17378856
>Gm11:17379567-17379596
>Gm11:17379752-17379821
>Gm11:17379979-17380008
>Gm11:17380170-17380209
>Gm11:17380317-17380776
>Gm11:17381704-17381742
>Gm11:17383329-17383366
>Gm11:17384423-17384506
>Gm11:17385314-17385473
>Gm11:17385888-17385920
>Gm11:17387749-17388056
>Gm11:17388222-17388353
>Gm11:17388571-17388649
>Gm11:17390569-17390642
>Gm11:17391792-17391845
>Gm11:17392178-17392243
>Gm11:17392325-17392356
>Gm11:17396625-17396785
>Gm11:17397796-17400858
>Gm11:17403425-17403521
>Gm11:17404878-17404911
>Gm11:17406130-17406168
>Gm11:17409965-17410035
>Gm11:17410991-17411058
>Gm11:17411485-17411543
>Gm11:17413221-17413277
>Gm11:17413719-17413775
>Gm11:17417857-17417931
>Gm11:17418924-17418966
>Gm11:17419075-17419194
>Gm11:17419694-17419746
>Gm11:17420629-17420662
>Gm11:17423980-17424056
>Gm11:17424280-17424328
>Gm11:17426893-17427062
>Gm11:17427186-17427232
>Gm11:17427331-17427459
>Gm11:17427726-17427867
>Gm11:17428190-17428273
>Gm11:17429496-17430701
>Gm11:17433547-17433567
>Gm11:17433667-17433689
>Gm11:17437533-17437605
>Gm11:17437762-17437828
>Gm11:17438545-17438604
>Gm11:17439016-17439056
>Gm11:17439784-17439860
>Gm11:17440741-17440781
>Gm11:17442862-17442921
>Gm11:17449544-17449615
>Gm11:17450044-17450130
>Gm11:17450180-17450383
>Gm11:17452085-17452141
>Gm11:17454279-17454558
>Gm11:17463290-17463329
>Gm11:17463893-17463971
>Gm11:17464010-17466988
>Gm11:17467021-17467911
>Gm11:17467944-17467996
>Gm11:17468123-17468167
>Gm11:17468432-17468466
>Gm11:17468534-17468569
>Gm11:17468638-17468712
>Gm11:17468946-17469065
>Gm11:17469161-17469208
>Gm11:17469341-17469395
>Gm11:17469489-17469524
>Gm11:17469930-17469972
>Gm11:17470487-17470519
>Gm11:17471186-17471252
>Gm11:17473163-17473348
>Gm11:17478149-17478292
>Gm11:17478661-17478736
>Gm11:17479023-17479070
>Gm11:17479414-17479442
>Gm11:17480287-17480398
>Gm11:17480473-17480519
>Gm11:17481344-17481397
>Gm11:17483111-17483188
>Gm11:17486129-17486221
>Gm11:17489814-17489862
>Gm11:17490031-17490278
>Gm11:17491188-17491215
>Gm11:17492153-17492268
>Gm11:17492707-17492826
>Gm11:17495894-17496413
>Gm11:17496465-17496576
>Gm11:17496617-17498182
>Gm11:17498476-17498537
>Gm11:17500280-17500440
>Gm11:17500746-17500784
>Gm11:17500838-17500979
>Gm11:17501061-17501103
>Gm11:17504407-17504582
>Gm11:17506758-17506816
>Gm11:17507135-17507174
>Gm11:17508582-17508641
>Gm11:17509291-17509345
>Gm11:17511895-17511937
>Gm11:17513458-17513554
>Gm11:17513652-17513718
>Gm11:17516176-17516224
>Gm11:17517404-17517441
>Gm11:17517823-17518003
>Gm11:17523456-17523680
>Gm11:17523736-17524179
>Gm11:17524310-17524723
>Gm11:17524752-17524852
>Gm11:17524888-17524954
>Gm11:17525077-17525328
>Gm11:17525466-17525691
>Gm11:17525826-17526022
>Gm11:17526164-17526625
>Gm11:17526788-17526856
>Gm11:17526933-17527026
>Gm11:17527203-17527264
>Gm11:17527291-17527600
>Gm11:17527626-17528090
>Gm11:17528228-17528579
>Gm11:17528698-17528764
>Gm11:17528811-17528896
>Gm11:17528922-17529007
>Gm11:17529042-17529636
>Gm11:17529671-17530441
>Gm11:17530514-17530907
>Gm11:17533002-17533733
>Gm11:17534240-17534286
>Gm11:17534516-17534567
>Gm11:17536621-17536746
>Gm11:17537823-17540191
>Gm11:17540304-17540495
>Gm11:17540500-17540568
>Gm11:17542496-17542640
>Gm11:17543967-17544008
>Gm11:17544281-17544440
>Gm11:17546102-17546173
>Gm11:17546276-17546408
>Gm11:17546868-17546983
>Gm11:17553441-17553502
>Gm11:17554049-17554085
>Gm11:17554940-17555012
>Gm11:17558358-17558399
>Gm11:17558509-17560281
>Gm11:17560300-17563890
>Gm11:17565136-17565325
>Gm11:17569561-17569814
>Gm11:17569851-17569925
>Gm11:17571316-17571677
>Gm11:17573849-17573916
>Gm11:17575042-17575070
>Gm11:17575135-17575231
>Gm11:17577448-17577697
>Gm11:17577754-17578635
>Gm11:17582004-17582138
>Gm11:17582355-17582519
>Gm11:17582563-17582598
>Gm11:17582811-17583026
>Gm11:17583252-17583321
>Gm11:17583341-17583422
>Gm11:17584364-17584500
>Gm11:17584797-17584887
>Gm11:17584932-17585112
>Gm11:17585678-17585794
>Gm11:17586078-17586121
>Gm11:17591507-17591647
>Gm11:17592530-17592625
>Gm11:17593358-17593396
>Gm11:17593563-17593594
>Gm11:17598705-17598739
>Gm11:17598849-17598908
>Gm11:17599260-17599327
>Gm11:17599776-17599873
>Gm11:17602351-17602429
>Gm11:17604417-17604458
>Gm11:17604485-17604535
>Gm11:17610057-17610557
>Gm11:17610906-17610938
>Gm11:17610997-17611102
>Gm11:17611423-17611516
>Gm11:17611901-17611929
>Gm11:17612535-17612575
>Gm11:17613345-17613513
>Gm11:17613650-17613682
>Gm11:17614303-17614400
>Gm11:17614471-17614955
>Gm11:17615069-17615242
>Gm11:17615324-17615352
>Gm11:17615493-17615962
>Gm11:17616170-17616443
>Gm11:17616508-17616871
>Gm11:17616907-17617161
>Gm11:17617188-17617478
>Gm11:17617587-17617998
>Gm11:17618047-17618289
>Gm11:17618318-17618375
>Gm11:17618409-17618470
>Gm11:17618542-17619003
>Gm11:17619161-17619252
>Gm11:17619445-17619523
>Gm11:17619733-17619767
>Gm11:17619806-17619874
>Gm11:17619947-17620107
>Gm11:17620301-17620393
>Gm11:17620425-17620604
>Gm11:17620679-17620815
>Gm11:17620852-17621000
>Gm11:17621029-17621073
>Gm11:17621166-17621606
>Gm11:17621756-17621883
>Gm11:17621978-17622262
>Gm11:17624359-17624416
>Gm11:17625062-17625104
>Gm11:17625222-17625267
>Gm11:17625349-17625486
>Gm11:17626058-17626177
>Gm11:17627162-17627319
>Gm11:17627530-17627609
>Gm11:17627653-17627725
>Gm11:17629055-17629213
>Gm11:17629314-17629348
>Gm11:17630205-17630272
>Gm11:17634199-17634425
>Gm11:17634518-17634600
>Gm11:17634782-17634840
>Gm11:17637306-17637379
>Gm11:17638222-17638271
>Gm11:17638858-17639037
>Gm11:17639067-17639277
>Gm11:17640047-17640157
>Gm11:17640363-17640464
>Gm11:17640662-17640757
>Gm11:17641096-17641178
>Gm11:17642564-17644070
>Gm11:17645794-17645842
>Gm11:17646185-17646297
>Gm11:17650407-17650505
>Gm11:17651032-17651398
>Gm11:17651467-17651509
>Gm11:17652281-17652327
>Gm11:17652705-17652738
>Gm11:17653088-17653578
>Gm11:17653619-17653994
>Gm11:17654127-17654968
>Gm11:17655069-17655334
>Gm11:17655610-17656204
>Gm11:17656261-17656412
>Gm11:17656570-17656641
>Gm11:17656743-17657179
>Gm11:17657464-17658827
>Gm11:17658876-17659033
>Gm11:17659073-17659291
>Gm11:17659583-17659651
>Gm11:17659820-17660088
>Gm11:17660167-17660228
>Gm11:17660378-17660566
>Gm11:17660929-17661054
>Gm11:17661157-17661466
>Gm11:17661554-17662614
>Gm11:17662686-17663438
>Gm11:17672534-17672683
>Gm11:17672750-17672881
>Gm11:17673092-17673801
>Gm11:17673845-17673972
>Gm11:17674022-17674567
>Gm11:17674650-17674712
>Gm11:17674733-17674921
>Gm11:17674966-17675789
>Gm11:17675863-17676892
>Gm11:17676917-17702027
>Gm11:17702102-17702591
>Gm11:17702647-17703198
>Gm11:17703248-17704868
>Gm11:17705239-17705519
>Gm11:17705723-17706070
>Gm11:17706176-17706620
>Gm11:17706724-17707027
>Gm11:17707139-17707185
>Gm11:17707247-17707403
>Gm11:17707627-17707662
>Gm11:17707734-17707870
>Gm11:17707898-17711894
>Gm11:17711970-17712199
>Gm11:17712256-17713022
>Gm11:17713110-17713187
>Gm11:17713261-17713317
>Gm11:17713752-17713873
>Gm11:17716948-17716992
>Gm11:17717142-17717232
>Gm11:17717529-17717582
>Gm11:17721582-17721952
>Gm11:17722711-17722743
>Gm11:17722946-17723123
>Gm11:17723340-17723366
>Gm11:17725393-17725635
>Gm11:17725798-17725896
>Gm11:17725946-17726023
>Gm11:17726292-17727997
>Gm11:17728056-17729280
>Gm11:17729979-17730041
>Gm11:17733396-17733433
>Gm11:17733559-17733593
>Gm11:17734357-17734687
>Gm11:17738373-17738432
>Gm11:17739761-17740006
>Gm11:17743939-17744455
>Gm11:17744480-17744536
>Gm11:17744597-17746053
>Gm11:17747776-17747790
>Gm11:17751722-17751922
>Gm11:17753086-17753149
>Gm11:17754984-17755041
>Gm11:17756299-17756341
>Gm11:17759631-17759890
>Gm11:17759913-17760021
>Gm11:17760050-17760176
>Gm11:17761144-17761263
>Gm11:17761698-17761735
>Gm11:17761772-17761903
>Gm11:17763791-17763923
>Gm11:17764251-17764280
>Gm11:17764422-17764521
>Gm11:17764566-17764643
>Gm11:17764661-17764795
>Gm11:17764862-17765889
>Gm11:17765917-17765981
>Gm11:17766154-17766466
>Gm11:17766787-17766839
>Gm11:17766873-17766939
>Gm11:17767150-17767618
>Gm11:17769224-17769287
>Gm11:17769874-17769938
>Gm11:17771142-17777950
>Gm11:17778004-17779326
>Gm11:17779368-17781793
>Gm11:17781832-17782328
>Gm11:17782382-17782804
>Gm11:17782837-17782868
>Gm11:17782935-17785462
>Gm11:17785512-17786018
>Gm11:17786045-17787040
>Gm11:17787311-17787351
>Gm11:17787560-17787619
>Gm11:17787805-17788103
>Gm11:17788272-17788298
>Gm11:17788359-17788440
>Gm11:17788621-17788714
>Gm11:17789473-17789600
>Gm11:17789657-17789753
>Gm11:17789922-17790005
>Gm11:17790172-17790255
>Gm11:17790352-17790454
>Gm11:17790573-17790776
>Gm11:17790876-17791253
>Gm11:17791299-17791361
>Gm11:17791458-17791509
>Gm11:17791587-17791629
>Gm11:17791686-17791751
>Gm11:17791779-17791852
>Gm11:17791914-17792202
>Gm11:17792229-17792371
>Gm11:17792597-17792633
>Gm11:17792708-17792761
>Gm11:17792778-17793003
>Gm11:17793206-17793243
>Gm11:17793323-17793359
>Gm11:17793458-17793729
>Gm11:17793827-17794264
>Gm11:17794293-17794780
>Gm11:17794856-17795075
>Gm11:17795675-17797082
>Gm11:17797151-17797202
>Gm11:17797240-17797296
>Gm11:17797347-17797473
>Gm11:17799580-17799787
>Gm11:17799904-17799943
>Gm11:17800000-17800116
>Gm11:17802806-17802871
>Gm11:17803603-17803634
>Gm11:17804368-17804429
>Gm11:17805174-17805267
>Gm11:17805383-17805493
>Gm11:17805970-17806106
>Gm11:17807265-17807409
>Gm11:17807456-17807657
>Gm11:17809204-17809242
>Gm11:17809983-17810111
>Gm11:17810764-17810795
>Gm11:17810904-17810947
>Gm11:17811460-17811515
>Gm11:17811610-17811638
>Gm11:17811684-17811719
>Gm11:17811895-17811940
>Gm11:17812342-17812406
>Gm11:17818003-17818063
>Gm11:17818597-17818658
>Gm11:17818887-17820496
>Gm11:17821081-17821167
>Gm11:17821729-17822150
>Gm11:17823156-17826148
>Gm11:17826215-17826295
>Gm11:17826494-17826679
>Gm11:17826777-17827360
>Gm11:17827437-17827634
>Gm11:17827740-17827821
>Gm11:17827969-17828053
>Gm11:17831925-17831980
>Gm11:17834881-17834999
>Gm11:17835103-17835139
>Gm11:17835400-17835454
>Gm11:17835771-17836144
>Gm11:17838000-17838031
>Gm11:17846111-17846145
>Gm11:17846215-17846310
>Gm11:17846364-17848081
>Gm11:17848292-17848347
>Gm11:17849939-17849997
>Gm11:17853845-17853920
>Gm11:17854812-17854897
>Gm11:17857921-17857956
>Gm11:17858635-17858704
>Gm11:17861894-17862503
>Gm11:17862605-17862686
>Gm11:17862734-17862938
>Gm11:17862969-17863722
>Gm11:17863760-17865376
>Gm11:17865413-17870233
>Gm11:17870635-17870766
>Gm11:17871103-17871352
>Gm11:17871491-17871839
>Gm11:17871876-17872491
>Gm11:17872528-17872648
>Gm11:17872675-17873498
>Gm11:17873568-17873802
>Gm11:17874851-17874891
>Gm11:17875294-17880384
>Gm11:17880444-17880606
>Gm11:17880626-17880766
>Gm11:17880839-17881525
>Gm11:17885770-17886409
>Gm11:17886480-17886530
>Gm11:17886601-17886696
>Gm11:17892974-17893227
>Gm11:17893317-17893383
>Gm11:17893500-17893663
>Gm11:17894573-17894624
>Gm11:17895415-17895491
>Gm11:17895847-17895950
>Gm11:17897049-17897167
>Gm11:17897244-17897614
>Gm11:17897649-17897908
>Gm11:17898057-17898172
>Gm11:17898330-17898383
>Gm11:17898532-17898566
>Gm11:17898590-17898644
>Gm11:17900133-17900177
>Gm11:17900444-17900563
>Gm11:17901047-17901095
>Gm11:17901447-17901483
>Gm11:17902726-17902830
>Gm11:17903544-17903598
>Gm11:17903875-17903919
>Gm11:17906217-17909097
>Gm11:17912578-17912649
>Gm11:17912733-17912982
>Gm11:17913148-17913185
>Gm11:17914657-17914696
>Gm11:17916281-17916352
>Gm11:17916607-17916862
>Gm11:17916908-17917953
>Gm11:17918069-17918168
>Gm11:17919410-17919643
>Gm11:17919738-17919819
>Gm11:17920090-17920199
>Gm11:17920240-17922048
>Gm11:17922486-17922523
>Gm11:17923456-17923514
>Gm11:17924548-17924582
>Gm11:17925267-17927018
>Gm11:17927038-17932234
>Gm11:17932686-17932731
>Gm11:17933057-17933124
>Gm11:17936994-17937283
>Gm11:17937293-17937333
>Gm11:17937356-17937474
>Gm11:17937552-17938452
>Gm11:17938505-17938537
>Gm11:17938667-17938733
>Gm11:17940842-17940902
>Gm11:17942707-17942756
>Gm11:17943224-17943437
>Gm11:17944635-17944667
>Gm11:17945328-17945402
>Gm11:17946028-17946154
>Gm11:17948943-17948979
>Gm11:17949114-17949176
>Gm11:17952216-17954761
>Gm11:17958437-17958531
>Gm11:17958643-17958717
>Gm11:17960080-17960139
>Gm11:17963495-17963553
>Gm11:17964523-17964592
>Gm11:17965785-17965828
>Gm11:17966423-17966506
>Gm11:17966613-17966680
>Gm11:17968478-17968519
>Gm11:17969279-17969437
>Gm11:17970980-17971335
>Gm11:17971368-17971697
>Gm11:17972187-17972218
>Gm11:17973040-17973094
>Gm11:17973731-17973888
>Gm11:17973991-17974048
>Gm11:17974168-17975175
>Gm11:17975222-17975747
>Gm11:17975778-17976746
>Gm11:17976804-17977256
>Gm11:17977317-17977692
>Gm11:17977835-17977946
>Gm11:17977991-17978106
>Gm11:17978273-17978550
>Gm11:17978634-17979053
>Gm11:17979095-17979417
>Gm11:17979451-17979526
>Gm11:17979595-17979952
>Gm11:17980241-17980820
>Gm11:17980917-17981625
>Gm11:17981717-17983384
>Gm11:17983547-17983655
>Gm11:17983875-17984175
>Gm11:17984381-17984570
>Gm11:17984862-17984949
>Gm11:17984975-17986595
>Gm11:17986663-17987568
>Gm11:17987599-17987679
>Gm11:17987824-17988025
>Gm11:17988357-17988382
>Gm11:17989094-17989133
>Gm11:17989198-17989369
>Gm11:17989881-17989986
>Gm11:17991144-17991178
>Gm11:17993692-17993755
>Gm11:17995590-17995814
>Gm11:17995870-17996081
>Gm11:17997058-17997132
>Gm11:17998161-17998271
>Gm11:17998405-17998433
>Gm11:17998796-17998974
>Gm11:17999162-17999249
>Gm11:18000668-18001109
>Gm11:18001173-18002444
>Gm11:18002844-18002908
>Gm11:18003242-18003317
>Gm11:18003359-18003398
>Gm11:18003474-18003572
>Gm11:18003822-18006167
>Gm11:18006246-18006890
>Gm11:18007407-18007484
>Gm11:18007567-18008552
>Gm11:18009296-18009507
>Gm11:18010448-18010625
>Gm11:18010798-18011575
>Gm11:18011627-18012240
>Gm11:18013342-18013433
>Gm11:18013621-18013683
>Gm11:18016970-18017103
>Gm11:18017716-18017824
>Gm11:18019054-18019129
>Gm11:18020640-18020797
>Gm11:18020945-18021070
>Gm11:18021208-18021472
>Gm11:18021568-18021749
>Gm11:18022076-18022128
>Gm11:18023493-18023595
>Gm11:18024150-18024202
>Gm11:18025598-18025676
>Gm11:18025860-18027054
>Gm11:18028631-18028699
>Gm11:18029055-18029158
>Gm11:18030352-18030406
>Gm11:18030727-18030765
>Gm11:18030969-18031443
>Gm11:18031507-18031874
>Gm11:18031955-18032630
>Gm11:18032700-18033052
>Gm11:18033159-18033301
>Gm11:18033909-18033962
>Gm11:18034015-18034325
>Gm11:18034525-18034564
>Gm11:18034643-18036794
>Gm11:18036840-18037021
>Gm11:18037086-18037244
>Gm11:18037362-18038260
>Gm11:18038299-18038488
>Gm11:18038532-18039430
>Gm11:18039525-18039735
>Gm11:18041620-18041764
>Gm11:18042108-18042160
>Gm11:18042270-18042373
>Gm11:18042788-18042825
>Gm11:18042964-18043055
>Gm11:18044841-18044921
>Gm11:18046579-18046727
>Gm11:18046847-18046915
>Gm11:18047003-18047474
>Gm11:18049505-18049593
>Gm11:18049798-18049876
>Gm11:18050191-18050266
>Gm11:18050315-18050374
>Gm11:18050860-18051056
>Gm11:18051231-18051584
>Gm11:18051624-18052003
>Gm11:18053051-18053219
>Gm11:18054273-18054347
>Gm11:18056573-18056612
>Gm11:18056929-18057225
>Gm11:18058070-18058118
>Gm11:18058593-18059978
>Gm11:18061689-18062086
>Gm11:18062149-18062677
>Gm11:18062693-18062834
>Gm11:18063351-18063466
>Gm11:18063515-18063570
>Gm11:18067475-18067562
>Gm11:18067826-18069910
>Gm11:18070174-18070243
>Gm11:18070423-18070787
>Gm11:18071070-18071256
>Gm11:18072337-18072377
>Gm11:18072634-18072673
>Gm11:18072684-18072754
>Gm11:18074367-18074711
>Gm11:18076522-18076546
>Gm11:18076597-18076675
>Gm11:18077220-18077263
>Gm11:18077303-18077347
>Gm11:18077725-18077804
>Gm11:18079825-18079955
>Gm11:18080929-18080967
>Gm11:18082559-18082593
>Gm11:18086516-18086595
>Gm11:18086789-18088204
>Gm11:18088567-18093308
>Gm11:18098827-18098884
>Gm11:18099027-18099126
>Gm11:18099263-18099316
>Gm11:18100778-18100944
>Gm11:18102315-18102380
>Gm11:18102673-18102795
>Gm11:18103417-18103458
>Gm11:18103957-18104000
>Gm11:18104080-18104197
>Gm11:18104298-18104434
>Gm11:18104505-18104649
>Gm11:18107459-18107504
>Gm11:18107606-18107641
>Gm11:18107981-18108017
>Gm11:18108603-18111458
>Gm11:18111514-18111538
>Gm11:18111783-18111816
>Gm11:18113732-18114537
>Gm11:18114634-18114806
>Gm11:18114856-18114938
>Gm11:18115199-18115264
>Gm11:18120401-18120560
>Gm11:18126010-18126067
>Gm11:18126439-18126529
>Gm11:18126614-18126663
>Gm11:18130257-18130334
>Gm11:18131606-18131917
>Gm11:18131947-18131989
>Gm11:18132017-18133807
>Gm11:18133871-18134492
>Gm11:18134561-18134657
>Gm11:18134802-18135107
>Gm11:18135224-18135252
>Gm11:18135483-18135644
>Gm11:18135716-18135864
>Gm11:18135966-18136190
>Gm11:18136254-18138291
>Gm11:18138713-18138750
>Gm11:18138934-18139026
>Gm11:18139126-18139249
>Gm11:18139467-18139504
>Gm11:18139548-18142348
>Gm11:18142379-18143211
>Gm11:18143444-18143557
>Gm11:18143670-18143706
>Gm11:18143809-18143890
>Gm11:18143936-18143995
>Gm11:18144345-18144714
>Gm11:18144843-18144912
>Gm11:18145323-18145416
>Gm11:18145475-18145593
>Gm11:18145656-18145721
>Gm11:18145955-18146009
>Gm11:18146072-18146206
>Gm11:18146304-18146640
>Gm11:18146741-18147563
>Gm11:18150996-18156401
>Gm11:18157701-18157849
>Gm11:18159526-18159716
>Gm11:18159768-18159805
>Gm11:18160234-18160320
>Gm11:18160480-18160540
>Gm11:18160600-18160643
>Gm11:18160786-18160898
>Gm11:18161020-18161107
>Gm11:18161216-18161375
>Gm11:18161399-18161446
>Gm11:18161499-18161579
>Gm11:18161607-18161642
>Gm11:18161747-18161789
>Gm11:18161882-18161914
>Gm11:18161949-18162060
>Gm11:18163108-18163154
>Gm11:18166312-18166446
>Gm11:18166564-18166666
>Gm11:18166859-18166920
>Gm11:18167107-18167137
>Gm11:18167483-18167588
>Gm11:18168494-18168576
>Gm11:18168692-18168728
>Gm11:18170175-18171193
>Gm11:18171271-18171385
>Gm11:18171464-18171944
>Gm11:18172097-18172557
>Gm11:18172585-18173171
>Gm11:18173230-18173788
>Gm11:18176203-18176654
>Gm11:18176709-18177043
>Gm11:18177109-18177141
>Gm11:18177652-18177703
>Gm11:18178501-18178600
>Gm11:18178805-18178900
>Gm11:18179005-18179105
>Gm11:18179176-18179228
>Gm11:18179447-18179544
>Gm11:18179768-18179834
>Gm11:18179892-18180108
>Gm11:18180361-18180452
>Gm11:18180772-18180801
>Gm11:18181282-18181337
>Gm11:18181393-18181486
>Gm11:18181666-18181741
>Gm11:18181798-18181831
>Gm11:18181923-18181961
>Gm11:18182087-18182128
>Gm11:18182416-18185324
>Gm11:18186086-18186213
>Gm11:18186323-18186387
>Gm11:18186451-18186620
>Gm11:18186671-18186751
>Gm11:18186825-18186980
>Gm11:18187040-18187420
>Gm11:18188916-18195499
>Gm11:18196326-18196456
>Gm11:18196702-18196774
>Gm11:18197401-18197450
>Gm11:18198510-18198743
>Gm11:18201488-18201543
>Gm11:18201589-18202101
>Gm11:18203485-18204560
>Gm11:18204657-18206645
>Gm11:18206772-18207104
>Gm11:18208148-18208218
>Gm11:18208396-18208447
>Gm11:18208653-18211937
>Gm11:18211983-18214562
>Gm11:18215885-18215919
>Gm11:18218484-18218513
>Gm11:18221990-18223625
>Gm11:18228297-18230721
>Gm11:18234005-18234044
>Gm11:18235381-18235777
>Gm11:18238155-18238253
>Gm11:18238394-18238571
>Gm11:18239392-18239720
>Gm11:18245697-18245792
>Gm11:18251071-18251125
>Gm11:18251349-18251439
>Gm11:18252031-18252085
>Gm11:18252668-18252745
>Gm11:18253944-18254014
>Gm11:18254179-18254265
>Gm11:18260384-18260712
>Gm11:18260998-18262773
>Gm11:18262831-18265058
>Gm11:18265160-18267484
>Gm11:18267524-18269573
>Gm11:18269632-18270951
>Gm11:18270983-18275410
>Gm11:18275711-18275800
>Gm11:18276000-18276275
>Gm11:18276537-18276634
>Gm11:18276718-18276758
>Gm11:18276874-18276945
>Gm11:18277009-18277276
>Gm11:18277407-18277527
>Gm11:18277687-18277742
>Gm11:18277810-18277878
>Gm11:18278011-18278188
>Gm11:18278629-18278702
>Gm11:18278820-18278852
>Gm11:18278852-18278894
>Gm11:18278960-18278999
>Gm11:18279922-18280006
>Gm11:18280050-18280498
>Gm11:18280573-18283664
>Gm11:18283709-18283854
>Gm11:18284031-18284109
>Gm11:18284187-18284849
>Gm11:18284977-18285020
>Gm11:18285180-18285230
>Gm11:18287495-18287543
>Gm11:18287922-18287955
>Gm11:18288048-18288321
>Gm11:18292181-18292385
>Gm11:18292893-18293011
>Gm11:18294891-18294972
>Gm11:18297064-18297141
>Gm11:18297769-18297800
>Gm11:18297872-18297916
>Gm11:18298041-18298080
>Gm11:18298214-18298269
>Gm11:18300427-18300465
>Gm11:18301077-18301630
>Gm11:18302878-18311350
>Gm11:18311612-18311677
>Gm11:18311773-18311830
>Gm11:18311941-18311970
>Gm11:18312022-18312191
>Gm11:18312243-18312384
>Gm11:18312430-18312532
>Gm11:18312626-18312698
>Gm11:18314573-18314734
>Gm11:18314905-18315013
>Gm11:18315094-18315314
>Gm11:18315483-18316210
>Gm11:18316406-18316499
>Gm11:18316865-18316938
>Gm11:18317030-18317104
>Gm11:18317150-18317236
>Gm11:18317322-18317955
>Gm11:18318031-18318299
>Gm11:18318366-18319206
>Gm11:18319291-18319891
>Gm11:18320037-18320099
>Gm11:18320235-18320434
>Gm11:18320524-18320549
>Gm11:18320599-18320776
>Gm11:18320867-18320985
>Gm11:18321053-18321221
>Gm11:18321776-18323532
>Gm11:18323573-18324231
>Gm11:18325716-18326520
>Gm11:18326563-18326654
>Gm11:18326705-18326760
>Gm11:18326807-18327631
>Gm11:18327662-18327703
>Gm11:18327746-18328224
>Gm11:18328258-18328783
>Gm11:18328890-18329010
>Gm11:18329083-18329246
>Gm11:18329297-18330334
>Gm11:18330446-18330496
>Gm11:18330568-18330733
>Gm11:18330820-18330984
>Gm11:18331165-18331361
>Gm11:18334622-18334679
>Gm11:18339256-18339376
>Gm11:18339783-18339880
>Gm11:18340210-18343179
>Gm11:18343290-18343328
>Gm11:18344146-18344239
>Gm11:18344288-18344379
>Gm11:18344548-18344605
>Gm11:18345854-18345980
>Gm11:18346147-18346317
>Gm11:18347073-18347209
>Gm11:18350373-18354865
>Gm11:18355200-18355286
>Gm11:18355909-18355980
>Gm11:18356365-18356564
>Gm11:18356645-18356869
>Gm11:18356916-18357616
>Gm11:18357738-18358142
>Gm11:18359084-18359207
>Gm11:18359282-18359424
>Gm11:18359528-18359631
>Gm11:18359705-18359741
>Gm11:18360099-18360160
>Gm11:18360342-18360463
>Gm11:18360608-18360713
>Gm11:18360771-18360921
>Gm11:18360962-18361087
>Gm11:18361204-18361426
>Gm11:18361495-18361535
>Gm11:18361594-18361813
>Gm11:18361839-18362004
>Gm11:18362085-18362310
>Gm11:18362626-18362716
>Gm11:18362873-18362969
>Gm11:18363100-18363268
>Gm11:18363310-18363861
>Gm11:18364093-18364184
>Gm11:18365041-18365072
>Gm11:18365860-18366099
>Gm11:18366305-18366368
>Gm11:18366470-18366607
>Gm11:18367398-18367448
>Gm11:18369295-18369352
>Gm11:18369929-18370000
>Gm11:18370173-18370237
>Gm11:18370568-18370672
>Gm11:18370732-18371376
>Gm11:18371489-18371646
>Gm11:18371680-18373225
>Gm11:18373277-18375397
>Gm11:18375558-18375688
>Gm11:18375761-18375880
>Gm11:18376053-18376345
>Gm11:18376572-18376624
>Gm11:18376834-18377630
>Gm11:18377789-18378124
>Gm11:18380050-18380090
>Gm11:18380137-18380191
>Gm11:18384087-18384164
>Gm11:18385139-18385330
>Gm11:18385391-18385467
>Gm11:18386111-18386169
>Gm11:18386198-18386265
>Gm11:18387966-18388042
>Gm11:18388124-18388423
>Gm11:18388632-18388707
>Gm11:18388834-18388967
>Gm11:18389034-18389182
>Gm11:18389273-18389339
>Gm11:18389345-18389440
>Gm11:18389863-18389949
>Gm11:18390687-18390741
>Gm11:18391145-18391198
>Gm11:18391462-18391523
>Gm11:18391667-18391709
>Gm11:18392733-18392771
>Gm11:18393132-18393226
>Gm11:18394762-18394841
>Gm11:18394952-18395037
>Gm11:18396783-18396812
>Gm11:18397220-18397272
>Gm11:18397764-18397826
>Gm11:18399246-18399658
>Gm11:18399762-18399790
>Gm11:18399870-18400152
>Gm11:18401466-18401530
>Gm11:18401645-18401796
>Gm11:18402001-18402042
>Gm11:18405916-18405960
>Gm11:18406277-18406416
>Gm11:18406649-18406685
>Gm11:18407067-18407115
>Gm11:18407261-18407324
>Gm11:18407675-18407724
>Gm11:18407813-18407850
>Gm11:18407963-18408106
>Gm11:18408180-18408208
>Gm11:18408348-18408391
>Gm11:18408621-18408652
>Gm11:18408907-18408946
>Gm11:18409098-18409311
>Gm11:18409434-18409768
>Gm11:18409791-18409930
>Gm11:18410017-18410117
>Gm11:18410367-18410396
>Gm11:18410419-18410510
>Gm11:18410874-18410984
>Gm11:18411367-18411432
>Gm11:18411458-18411734
>Gm11:18411820-18411851
>Gm11:18411895-18411942
>Gm11:18412581-18412609
>Gm11:18412938-18413090
>Gm11:18415963-18416032
>Gm11:18422595-18422625
>Gm11:18423311-18423349
>Gm11:18424924-18425213
>Gm11:18425259-18425797
>Gm11:18426548-18426592
>Gm11:18426973-18427276
>Gm11:18427376-18427691
>Gm11:18427749-18428458
>Gm11:18428473-18428529
>Gm11:18428541-18428600
>Gm11:18428696-18428809
>Gm11:18429409-18429619
>Gm11:18431491-18434368
>Gm11:18435133-18435402
>Gm11:18436682-18436788
>Gm11:18436892-18436962
>Gm11:18437616-18437689
>Gm11:18437733-18437799
>Gm11:18437943-18438055
>Gm11:18442739-18442768
>Gm11:18443813-18445469
>Gm11:18446315-18446398
>Gm11:18446537-18447171
>Gm11:18447219-18447398
>Gm11:18448791-18449677
>Gm11:18450057-18450154
>Gm11:18450975-18451061
>Gm11:18451630-18451675
>Gm11:18452778-18452975
>Gm11:18453055-18453123
>Gm11:18453353-18453382
>Gm11:18453471-18453547
>Gm11:18453593-18453765
>Gm11:18453866-18454042
>Gm11:18454074-18454113
>Gm11:18454201-18454353
>Gm11:18454510-18459368
>Gm11:18460456-18460507
>Gm11:18460815-18460840
>Gm11:18461695-18461764
>Gm11:18462249-18462526
>Gm11:18462694-18462732
>Gm11:18462849-18462938
>Gm11:18467502-18467659
>Gm11:18467697-18467754
>Gm11:18469145-18469393
>Gm11:18469803-18469874
>Gm11:18471438-18472215
>Gm11:18472258-18472294
>Gm11:18473287-18473342
>Gm11:18473495-18473596
>Gm11:18474187-18474302
>Gm11:18474780-18475711
>Gm11:18475745-18475792
>Gm11:18475820-18475920
>Gm11:18475960-18475988
>Gm11:18476217-18476447
>Gm11:18476627-18476650
>Gm11:18477718-18477807
>Gm11:18478244-18478342
>Gm11:18479249-18479289
>Gm11:18480723-18480776
>Gm11:18480847-18480885
>Gm11:18482245-18482283
>Gm11:18484399-18484438
>Gm11:18485747-18485813
>Gm11:18486005-18486036
>Gm11:18486432-18487268
>Gm11:18488415-18488516
>Gm11:18488550-18488635
>Gm11:18489839-18489915
>Gm11:18490011-18490072
>Gm11:18492634-18492700
>Gm11:18493682-18493848
>Gm11:18494578-18494618
>Gm11:18494781-18494863
>Gm11:18499098-18499126
>Gm11:18501016-18501030
>Gm11:18504093-18504120
>Gm11:18504739-18504814
>Gm11:18505496-18505537
>Gm11:18509710-18509741
>Gm11:18509786-18511305
>Gm11:18511383-18512447
>Gm11:18512490-18514480
>Gm11:18514557-18514810
>Gm11:18515114-18515166
>Gm11:18515858-18515889
>Gm11:18518369-18518426
>Gm11:18519502-18519774
>Gm11:18520625-18520800
>Gm11:18521280-18521515
>Gm11:18521577-18521920
>Gm11:18521995-18522201
>Gm11:18522398-18522506
>Gm11:18522556-18522710
>Gm11:18522843-18522871
>Gm11:18535230-18535293
>Gm11:18538678-18538804
>Gm11:18539060-18539224
>Gm11:18540597-18540706
>Gm11:18540780-18540908
>Gm11:18541909-18541977
>Gm11:18542052-18542178
>Gm11:18543098-18543139
>Gm11:18543300-18543350
>Gm11:18543558-18544641
>Gm11:18544668-18549375
>Gm11:18549437-18549482
>Gm11:18550160-18550230
>Gm11:18550310-18550438
>Gm11:18550486-18550594
>Gm11:18550729-18551298
>Gm11:18555738-18555784
>Gm11:18556758-18556842
>Gm11:18557007-18557053
>Gm11:18557126-18557512
>Gm11:18557737-18558365
>Gm11:18559337-18559400
>Gm11:18559497-18559617
>Gm11:18559731-18559770
>Gm11:18560529-18560575
>Gm11:18563954-18564003
>Gm11:18568110-18568191
>Gm11:18569490-18569530
>Gm11:18571129-18571216
>Gm11:18571351-18571397
>Gm11:18572146-18572291
>Gm11:18572365-18573594
>Gm11:18573632-18573765
>Gm11:18573816-18574094
>Gm11:18574294-18574628
>Gm11:18579393-18579427
>Gm11:18580951-18580992
>Gm11:18583717-18584039
>Gm11:18584057-18584468
>Gm11:18584522-18584744
>Gm11:18586326-18606211
>Gm11:18606242-18606841
>Gm11:18606881-18607013
>Gm11:18607045-18607866
>Gm11:18607925-18608500
>Gm11:18608572-18608629
>Gm11:18608753-18608779
>Gm11:18608880-18609165
>Gm11:18611206-18611242
>Gm11:18612254-18612322
>Gm11:18612488-18612584
>Gm11:18612702-18612772
>Gm11:18612907-18613038
>Gm11:18613554-18613592
>Gm11:18615891-18616125
>Gm11:18616305-18616379
>Gm11:18616603-18616670
>Gm11:18616831-18617577
>Gm11:18617618-18617990
>Gm11:18618045-18618121
>Gm11:18618503-18618680
>Gm11:18618807-18618835
>Gm11:18618861-18619316
>Gm11:18619504-18619576
>Gm11:18619795-18621727
>Gm11:18621787-18621953
>Gm11:18622393-18622499
>Gm11:18622536-18622911
>Gm11:18623004-18623066
>Gm11:18623207-18623661
>Gm11:18623837-18624062
>Gm11:18624186-18624848
>Gm11:18625182-18625330
>Gm11:18625380-18625531
>Gm11:18625588-18625680
>Gm11:18625817-18625868
>Gm11:18626014-18626051
>Gm11:18627605-18627640
>Gm11:18628121-18628163
>Gm11:18628660-18628722
>Gm11:18628806-18628887
>Gm11:18628937-18629025
>Gm11:18629217-18629279
>Gm11:18630046-18630092
>Gm11:18630646-18631276
>Gm11:18631793-18631842
>Gm11:18632122-18632172
>Gm11:18632559-18632633
>Gm11:18633377-18633418
>Gm11:18633652-18633737
>Gm11:18633845-18633872
>Gm11:18633874-18633978
>Gm11:18636950-18636986
>Gm11:18637342-18637381
>Gm11:18637918-18638104
>Gm11:18640701-18640769
>Gm11:18640941-18641073
>Gm11:18641133-18642881
>Gm11:18642909-18643329
>Gm11:18644981-18645034
>Gm11:18645078-18645109
>Gm11:18647150-18647213
>Gm11:18647267-18647429
>Gm11:18648964-18649020
>Gm11:18650261-18650324
>Gm11:18653090-18653154
>Gm11:18654556-18654592
>Gm11:18656514-18656546
>Gm11:18662424-18662486
>Gm11:18666161-18669668
>Gm11:18669722-18669809
>Gm11:18669950-18670081
>Gm11:18671234-18671296
>Gm11:18671493-18671570
>Gm11:18671648-18671828
>Gm11:18672015-18672043
>Gm11:18672122-18672286
>Gm11:18672960-18673022
>Gm11:18674321-18674447
>Gm11:18674902-18674970
>Gm11:18675060-18675116
>Gm11:18675504-18675535
>Gm11:18675696-18675727
>Gm11:18675891-18675917
>Gm11:18676536-18676758
>Gm11:18677043-18677081
>Gm11:18679158-18679212
>Gm11:18679755-18679800
>Gm11:18681829-18681892
>Gm11:18682571-18682806
>Gm11:18683005-18683126
>Gm11:18683222-18683461
>Gm11:18683589-18684066
>Gm11:18684199-18684552
>Gm11:18684637-18685893
>Gm11:18686101-18686156
>Gm11:18686409-18686445
>Gm11:18686698-18686826
>Gm11:18686909-18686940
>Gm11:18687035-18687078
>Gm11:18687127-18687430
>Gm11:18687469-18688086
>Gm11:18688126-18688546
>Gm11:18688780-18688885
>Gm11:18689010-18689230
>Gm11:18689257-18689302
>Gm11:18689397-18689504
>Gm11:18691057-18691096
>Gm11:18691921-18691968
>Gm11:18693266-18693320
>Gm11:18693407-18693508
>Gm11:18693576-18693959
>Gm11:18694063-18694182
>Gm11:18694264-18699002
>Gm11:18699051-18700072
>Gm11:18700146-18700206
>Gm11:18700660-18701878
>Gm11:18701957-18702172
>Gm11:18703700-18706900
>Gm11:18707918-18708012
>Gm11:18708077-18708302
>Gm11:18708358-18708503
>Gm11:18708680-18708729
>Gm11:18708784-18708906
>Gm11:18709170-18709199
>Gm11:18709373-18710711
>Gm11:18711076-18711700
>Gm11:18711796-18712537
>Gm11:18712580-18712750
>Gm11:18712834-18712927
>Gm11:18713102-18713343
>Gm11:18713390-18714072
>Gm11:18714202-18714609
>Gm11:18714693-18714766
>Gm11:18714893-18714921
>Gm11:18714989-18715065
>Gm11:18715297-18715773
>Gm11:18715805-18715951
>Gm11:18715995-18716065
>Gm11:18716144-18716620
>Gm11:18716755-18716872
>Gm11:18716950-18717033
>Gm11:18717203-18717299
>Gm11:18717575-18717711
>Gm11:18717986-18718069
>Gm11:18718095-18718947
>Gm11:18719262-18719296
>Gm11:18719374-18720174
>Gm11:18720266-18720731
>Gm11:18720844-18721060
>Gm11:18721195-18721376
>Gm11:18721419-18721581
>Gm11:18721751-18723415
>Gm11:18723443-18723940
>Gm11:18724107-18724139
>Gm11:18724241-18724477
>Gm11:18724554-18724589
>Gm11:18724804-18724940
>Gm11:18725082-18725114
>Gm11:18725177-18725254
>Gm11:18725295-18725451
>Gm11:18725492-18726789
>Gm11:18727049-18727371
>Gm11:18727480-18727586
>Gm11:18727657-18728020
>Gm11:18728127-18728293
>Gm11:18728370-18728502
>Gm11:18728642-18728799
>Gm11:18728839-18729184
>Gm11:18729212-18729264
>Gm11:18729302-18729706
>Gm11:18729827-18729991
>Gm11:18730141-18730203
>Gm11:18730273-18730340
>Gm11:18730672-18730727
>Gm11:18730803-18730831
>Gm11:18730856-18730911
>Gm11:18730986-18731130
>Gm11:18731355-18731454
>Gm11:18731479-18731598
>Gm11:18731741-18732042
>Gm11:18732145-18733758
>Gm11:18733882-18733984
>Gm11:18734028-18734127
>Gm11:18734160-18734226
>Gm11:18734270-18734532
>Gm11:18734619-18734796
>Gm11:18734849-18734901
>Gm11:18735100-18735279
>Gm11:18735423-18735767
>Gm11:18736593-18736812
>Gm11:18745280-18745335
>Gm11:18745441-18745553
>Gm11:18745869-18745921
>Gm11:18748092-18748128
>Gm11:18748155-18748216
>Gm11:18748830-18748897
>Gm11:18750396-18750448
>Gm11:18752616-18752710
>Gm11:18752753-18755539
>Gm11:18755569-18756239
>Gm11:18756744-18756818
>Gm11:18757668-18757768
>Gm11:18757800-18757919
>Gm11:18758108-18758175
>Gm11:18758578-18758610
>Gm11:18759724-18759774
>Gm11:18760690-18760792
>Gm11:18762234-18762278
>Gm11:18762520-18762574
>Gm11:18762862-18762916
>Gm11:18765183-18765231
>Gm11:18765665-18765782
>Gm11:18766137-18766241
>Gm11:18767002-18767154
>Gm11:18767471-18767534
>Gm11:18768134-18768314
>Gm11:18768703-18768784
>Gm11:18770321-18770792
>Gm11:18770884-18771046
>Gm11:18771098-18771717
>Gm11:18771803-18772423
>Gm11:18772476-18772697
>Gm11:18772918-18772954
>Gm11:18773049-18773746
>Gm11:18773861-18774021
>Gm11:18774075-18774503
>Gm11:18774623-18774673
>Gm11:18774768-18775217
>Gm11:18775365-18775393
>Gm11:18775946-18776281
>Gm11:18776353-18777400
>Gm11:18777446-18778921
>Gm11:18779150-18779225
>Gm11:18779480-18785256
>Gm11:18785352-18785396
>Gm11:18788720-18788806
>Gm11:18790334-18790392
>Gm11:18790683-18790700
>Gm11:18790800-18790815
>Gm11:18793101-18793364
>Gm11:18795416-18795465
>Gm11:18796021-18796097
>Gm11:18796202-18796298
>Gm11:18796639-18796826
>Gm11:18797628-18800374
>Gm11:18800418-18802364
>Gm11:18811155-18811293
>Gm11:18811322-18811537
>Gm11:18811572-18811636
>Gm11:18811929-18811997
>Gm11:18812122-18812280
>Gm11:18812301-18812422
>Gm11:18812441-18813009
>Gm11:18813140-18813245
>Gm11:18813318-18813496
>Gm11:18815515-18815551
>Gm11:18817261-18817631
>Gm11:18817780-18818071
>Gm11:18818968-18819078
>Gm11:18820698-18820828
>Gm11:18821243-18821294
>Gm11:18822104-18822200
>Gm11:18822410-18822464
>Gm11:18828685-18828761
>Gm11:18828927-18828962
>Gm11:18829235-18829341
>Gm11:18830001-18830356
>Gm11:18830399-18830740
>Gm11:18830801-18830860
>Gm11:18832695-18832793
>Gm11:18833018-18833183
>Gm11:18833251-18833307
>Gm11:18833450-18834117
>Gm11:18834187-18834345
>Gm11:18834394-18835871
>Gm11:18838516-18838543
>Gm11:18838579-18838640
>Gm11:18838996-18839059
>Gm11:18839095-18839295
>Gm11:18839342-18839394
>Gm11:18839730-18840169
>Gm11:18840233-18840292
>Gm11:18841010-18841052
>Gm11:18843449-18846646
>Gm11:18848551-18848613
>Gm11:18852205-18852298
>Gm11:18854264-18854369
>Gm11:18855161-18855198
>Gm11:18856017-18856306
>Gm11:18857408-18857447
>Gm11:18858327-18858396
>Gm11:18858514-18858634
>Gm11:18859898-18859941
>Gm11:18860015-18860040
>Gm11:18861079-18861127
>Gm11:18861937-18861968
>Gm11:18872313-18872403
>Gm11:18872517-18872574
>Gm11:18875147-18875221
>Gm11:18875845-18875879
>Gm11:18876025-18876100
>Gm11:18876250-18876346
>Gm11:18876512-18876606
>Gm11:18877351-18877565
>Gm11:18877684-18877790
>Gm11:18877838-18877946
>Gm11:18877991-18880069
>Gm11:18880235-18880311
>Gm11:18880509-18880605
>Gm11:18881189-18883765
>Gm11:18884130-18885245
>Gm11:18886179-18886212
>Gm11:18887788-18887834
>Gm11:18889281-18889496
>Gm11:18893424-18893493
>Gm11:18894221-18894321
>Gm11:18897615-18897787
>Gm11:18899056-18899153
>Gm11:18900644-18900696
>Gm11:18902317-18902356
>Gm11:18903126-18903177
>Gm11:18908751-18908818
>Gm11:18911468-18911534
>Gm11:18913050-18913088
>Gm11:18915392-18915533
>Gm11:18915770-18915935
>Gm11:18916002-18916728
>Gm11:18916780-18920239
>Gm11:18920270-18921239
>Gm11:18921307-18921781
>Gm11:18922151-18922181
>Gm11:18922313-18922353
>Gm11:18923519-18923760
>Gm11:18923824-18923917
>Gm11:18924063-18924143
>Gm11:18924192-18924417
>Gm11:18924605-18924736
>Gm11:18929286-18930917
>Gm11:18932520-18932796
>Gm11:18933397-18933456
>Gm11:18937306-18937722
>Gm11:18937742-18937876
>Gm11:18938759-18938850
>Gm11:18940372-18940426
>Gm11:18941409-18941485
>Gm11:18942762-18943073
>Gm11:18949673-18953139
>Gm11:18953212-18954122
>Gm11:18954168-18955595
>Gm11:18955636-18986568
>Gm11:18986600-18986643
>Gm11:18986690-19003011
>Gm11:19003083-19066751
>Gm11:19066874-19067175
>Gm11:19067214-19067460
>Gm11:19067549-19077186
>Gm11:19077245-19078564
>Gm11:19078628-19080492
>Gm11:19080673-19100093
>Gm11:19100621-19100666
>Gm11:19100731-19107788
>Gm11:19107812-19107847
>Gm11:19107922-19109737
>Gm11:19109800-19109964
>Gm11:19109995-19115238
>Gm11:19115261-19115439
>Gm11:19115598-19140304
>Gm11:19140585-19141383
>Gm11:19141457-19141607
>Gm11:19141670-19141805
>Gm11:19142424-19142461
>Gm11:19142539-19142569
>Gm11:19143330-19143384
>Gm11:19143649-19143700
>Gm11:19144014-19144102
>Gm11:19147472-19147564
>Gm11:19148027-19151527
>Gm11:19151608-19151866
>Gm11:19151911-19152515
>Gm11:19152630-19153143
>Gm11:19153164-19153319
>Gm11:19153640-19153765
>Gm11:19153800-19153834
>Gm11:19154046-19154102
>Gm11:19154689-19154724
>Gm11:19154782-19154838
>Gm11:19155416-19155461
>Gm11:19161141-19161189
>Gm11:19163533-19163564
>Gm11:19165935-19165986
>Gm11:19166456-19167369
>Gm11:19167462-19167493
>Gm11:19167581-19167702
>Gm11:19167731-19167775
>Gm11:19167851-19167905
>Gm11:19168005-19168045
>Gm11:19168097-19168137
>Gm11:19170864-19170890
>Gm11:19171455-19171530
>Gm11:19171767-19171811
>Gm11:19172060-19172130
>Gm11:19172190-19173550
>Gm11:19173593-19173757
>Gm11:19173811-19179223
>Gm11:19179241-19179305
>Gm11:19179525-19181314
>Gm11:19181346-19182085
>Gm11:19182125-19189668
>Gm11:19192209-19192246
>Gm11:19192870-19192981
>Gm11:19193257-19193327
>Gm11:19193885-19193962
>Gm11:19194648-19194963
>Gm11:19195010-19195053
>Gm11:19195139-19195183
>Gm11:19195323-19195554
>Gm11:19196532-19196625
>Gm11:19196769-19196839
>Gm11:19197789-19197842
>Gm11:19197964-19198163
>Gm11:19198204-19199170
>Gm11:19199942-19200049
>Gm11:19200533-19200651
>Gm11:19203154-19203183
>Gm11:19203252-19203713
>Gm11:19203742-19203837
>Gm11:19203974-19204005
>Gm11:19204419-19204490
>Gm11:19208335-19208367
>Gm11:19209440-19209509
>Gm11:19210377-19210404
>Gm11:19210845-19210930
>Gm11:19210973-19211012
>Gm11:19211181-19255096
>Gm11:19255126-19255399
>Gm11:19255452-19256244
>Gm11:19256298-19256367
>Gm11:19256766-19257577
>Gm11:19257607-19257885
>Gm11:19257993-19258026
>Gm11:19258059-19258154
>Gm11:19258226-19258403
>Gm11:19258453-19258659
>Gm11:19258714-19258803
>Gm11:19258861-19258889
>Gm11:19258967-19259410
>Gm11:19259471-19259900
>Gm11:19259936-19260001
>Gm11:19260093-19261175
>Gm11:19262003-19265577
>Gm11:19265807-19281154
>Gm11:19282477-19286211
>Gm11:19286660-19286813
>Gm11:19288117-19288190
>Gm11:19288236-19291024
>Gm11:19291100-19291118
>Gm11:19291497-19298799
>Gm11:19298815-19309541
>Gm11:19309628-19311507
>Gm11:19311555-19312086
>Gm11:19312154-19312527
>Gm11:19312594-19312667
>Gm11:19313055-19313094
>Gm11:19313367-19313446
>Gm11:19313543-19313632
>Gm11:19313905-19313983
>Gm11:19314206-19314255
>Gm11:19314368-19315445
>Gm11:19316067-19316567
>Gm11:19316629-19316988
>Gm11:19317036-19317979
>Gm11:19318096-19318427
>Gm11:19318578-19319511
>Gm11:19319571-19320747
>Gm11:19320790-19321141
>Gm11:19321168-19324615
>Gm11:19324660-19339793
>Gm11:19339828-19340851
>Gm11:19340955-19346351
>Gm11:19346996-19347371
>Gm11:19348166-19348232
>Gm11:19348561-19348610
>Gm11:19348848-19348925
>Gm11:19352308-19352685
>Gm11:19352751-19355126
>Gm11:19355151-19359843
>Gm11:19368017-19368214
>Gm11:19369348-19369565
>Gm11:19369595-19372193
>Gm11:19372231-19373303
>Gm11:19373360-19374929
>Gm11:19375248-19375305
>Gm11:19376087-19376111
>Gm11:19376427-19376480
>Gm11:19377418-19377452
>Gm11:19377922-19377997
>Gm11:19378087-19378687
>Gm11:19378771-19379277
>Gm11:19379301-19379418
>Gm11:19379905-19380201
>Gm11:19380450-19380571
>Gm11:19380638-19380709
>Gm11:19380879-19381027
>Gm11:19381357-19381525
>Gm11:19381643-19381728
>Gm11:19381783-19381932
>Gm11:19382757-19382830
>Gm11:19383556-19383949
>Gm11:19383990-19384022
>Gm11:19384038-19388191
>Gm11:19388216-19389699
>Gm11:19389778-19390257
>Gm11:19390287-19391771
>Gm11:19391827-19392045
>Gm11:19392123-19396157
>Gm11:19396333-19396386
>Gm11:19396413-19396750
>Gm11:19397091-19399935
>Gm11:19399961-19400012
>Gm11:19400151-19400304
>Gm11:19400627-19400844
>Gm11:19401018-19401149
>Gm11:19401895-19401943
>Gm11:19402386-19402427
>Gm11:19402494-19402527
>Gm11:19403038-19403113
>Gm11:19403178-19403766
>Gm11:19404047-19404137
>Gm11:19404369-19404477
>Gm11:19404802-19404970
>Gm11:19405092-19405149
>Gm11:19405468-19405563
>Gm11:19405613-19405699
>Gm11:19405743-19405803
>Gm11:19406247-19406339
>Gm11:19406397-19406484
>Gm11:19406650-19407345
>Gm11:19407458-19408130
>Gm11:19408170-19408900
>Gm11:19409116-19409216
>Gm11:19409307-19409359
>Gm11:19409580-19409794
>Gm11:19409892-19409939
>Gm11:19410526-19410759
>Gm11:19410971-19411292
>Gm11:19411469-19411541
>Gm11:19411615-19415129
>Gm11:19415342-19415549
>Gm11:19415713-19415954
>Gm11:19416178-19416319
>Gm11:19416577-19416726
>Gm11:19416889-19417197
>Gm11:19417244-19417328
>Gm11:19417422-19417592
>Gm11:19417834-19417876
>Gm11:19418700-19418792
>Gm11:19418861-19419005
>Gm11:19419140-19419234
>Gm11:19419289-19421845
>Gm11:19421945-19422031
>Gm11:19422132-19422291
>Gm11:19422347-19422952
>Gm11:19423208-19423349
>Gm11:19423413-19423925
>Gm11:19424262-19424324
>Gm11:19424383-19450493
>Gm11:19450517-19450763
>Gm11:19451176-19451272
>Gm11:19451351-19451432
>Gm11:19451602-19451758
>Gm11:19451864-19461939
>Gm11:19462006-19463024
>Gm11:19463124-19467405
>Gm11:19467444-19467484
>Gm11:19467523-19467615
>Gm11:19469245-19469711
>Gm11:19469849-19470001
>Gm11:19470166-19470207
>Gm11:19470326-19470589
>Gm11:19471792-19471840
>Gm11:19472023-19472080
>Gm11:19472311-19472352
>Gm11:19472871-19472910
>Gm11:19473020-19473044
>Gm11:19473134-19473463
>Gm11:19473560-19473735
>Gm11:19474002-19474090
>Gm11:19474268-19474308
>Gm11:19474514-19474549
>Gm11:19475024-19475096
>Gm11:19475311-19475368
>Gm11:19475405-19475472
>Gm11:19475687-19475782
>Gm11:19476448-19476675
>Gm11:19476851-19477742
>Gm11:19477787-19479082
>Gm11:19479272-19479370
>Gm11:19479422-19479768
>Gm11:19479807-19483417
>Gm11:19483518-19484057
>Gm11:19484270-19484524
>Gm11:19484576-19484882
>Gm11:19485174-19485247
>Gm11:19485309-19485412
>Gm11:19485505-19485654
>Gm11:19485745-19485933
>Gm11:19485972-19486189
>Gm11:19486236-19486320
>Gm11:19486414-19486598
>Gm11:19487364-19487454
>Gm11:19487586-19487634
>Gm11:19487714-19489217
>Gm11:19489317-19491482
>Gm11:19491582-19492634
>Gm11:19492744-19492962
>Gm11:19492992-19493074
>Gm11:19493138-19493664
>Gm11:19493955-19494116
>Gm11:19494895-19494972
>Gm11:19495253-19495325
>Gm11:19495364-19495434
>Gm11:19495531-19495637
>Gm11:19495859-19496293
>Gm11:19496352-19497332
>Gm11:19500445-19500682
>Gm11:19500741-19501255
>Gm11:19501281-19501944
>Gm11:19502058-19502422
>Gm11:19502455-19502573
>Gm11:19502659-19502880
>Gm11:19502973-19503181
>Gm11:19503243-19503652
>Gm11:19503687-19503928
>Gm11:19503959-19504103
>Gm11:19504263-19504504
>Gm11:19504543-19504931
>Gm11:19505015-19505083
>Gm11:19505132-19505338
>Gm11:19505783-19506051
>Gm11:19506220-19506301
>Gm11:19506344-19506422
>Gm11:19506518-19509672
>Gm11:19509802-19509883
>Gm11:19510000-19511382
>Gm11:19511516-19514888
>Gm11:19515104-19515204
>Gm11:19515295-19515347
>Gm11:19515573-19515689
>Gm11:19515881-19515928
>Gm11:19516451-19516679
>Gm11:19516848-19517539
>Gm11:19517600-19518272
>Gm11:19518358-19521624
>Gm11:19521680-19522223
>Gm11:19522535-19522689
>Gm11:19522741-19523130
>Gm11:19523232-19523326
>Gm11:19523503-19523901
>Gm11:19524126-19524310
>Gm11:19524530-19524572
>Gm11:19525107-19525166
>Gm11:19525295-19525663
>Gm11:19525821-19525890
>Gm11:19525964-19528679
>Gm11:19528842-19529151
>Gm11:19529246-19530008
>Gm11:19530057-19530227
>Gm11:19530667-19530759
>Gm11:19531500-19531684
>Gm11:19531994-19532037
>Gm11:19532077-19532133
>Gm11:19532243-19532349
>Gm11:19532571-19534353
>Gm11:19534541-19534616
>Gm11:19534768-19534832
>Gm11:19534861-19535783
>Gm11:19535890-19535921
>Gm11:19535974-19536299
>Gm11:19536370-19537957
>Gm11:19538071-19539683
>Gm11:19539774-19539992
>Gm11:19540042-19540316
>Gm11:19540362-19541039
>Gm11:19541074-19541542
>Gm11:19541758-19541858
>Gm11:19541949-19542001
>Gm11:19542116-19542276
>Gm11:19542992-19543599
>Gm11:19543643-19573739
>Gm11:19573791-19575942
>Gm11:19576004-19576116
>Gm11:19576213-19576321
>Gm11:19576443-19576781
>Gm11:19576842-19576872
>Gm11:19577116-19577296
>Gm11:19577436-19577516
>Gm11:19577547-19577589
>Gm11:19578058-19578226
>Gm11:19578405-19578544
>Gm11:19578791-19581153
>Gm11:19581712-19582943
>Gm11:19583041-19583137
>Gm11:19583229-19583258
>Gm11:19583288-19583370
>Gm11:19583434-19583960
>Gm11:19584355-19585176
>Gm11:19585261-19586311
>Gm11:19586494-19586568
>Gm11:19586677-19586691
>Gm11:19586791-19588612
>Gm11:19588694-19589787
>Gm11:19589901-19590188
>Gm11:19590323-19590410
>Gm11:19590503-19590733
>Gm11:19590815-19591955
>Gm11:19592103-19592651
>Gm11:19592801-19592894
>Gm11:19592971-19593076
>Gm11:19593622-19593890
>Gm11:19594108-19594140
>Gm11:19594239-19594364
>Gm11:19594403-19598668
>Gm11:19598790-19598966
>Gm11:19599023-19600433
>Gm11:19600543-19603326
>Gm11:19603407-19603568
>Gm11:19603742-19603838
>Gm11:19604060-19618835
>Gm11:19618957-19619064
>Gm11:19619377-19620374
>Gm11:19620416-19620985
>Gm11:19621006-19621269
>Gm11:19621302-19631174
>Gm11:19631316-19631379
>Gm11:19631490-19631990
>Gm11:19632172-19632372
>Gm11:19632467-19632511
>Gm11:19632700-19633453
>Gm11:19633555-19634207
>Gm11:19634313-19634347
>Gm11:19634385-19634583
>Gm11:19634773-19635777
>Gm11:19635838-19637241
>Gm11:19637276-19637342
>Gm11:19637499-19638808
>Gm11:19638931-19639175
>Gm11:19639196-19639678
>Gm11:19639829-19640033
>Gm11:19640085-19640422
>Gm11:19640699-19640789
>Gm11:19640958-19640995
>Gm11:19641045-19641239
>Gm11:19641350-19641447
>Gm11:19641708-19641800
>Gm11:19641875-19642179
>Gm11:19642455-19643583
>Gm11:19646754-19646890
>Gm11:19646950-19648577
>Gm11:19648628-19649332
>Gm11:19649432-19651097
>Gm11:19651172-19651275
>Gm11:19651370-19651410
>Gm11:19651518-19652422
>Gm11:19652487-19652626
>Gm11:19652666-19652867
>Gm11:19653041-19653130
>Gm11:19653268-19653333
>Gm11:19653601-19653625
>Gm11:19653689-19654289
>Gm11:19654396-19654807
>Gm11:19654854-19655272
>Gm11:19655354-19655640
>Gm11:19655740-19656505
>Gm11:19656618-19658266
>Gm11:19658322-19658551
>Gm11:19658601-19658750
>Gm11:19658796-19659319
>Gm11:19659381-19659598
>Gm11:19659638-19660100
>Gm11:19660316-19660416
>Gm11:19660981-19661023
>Gm11:19661550-19661779
>Gm11:19662056-19665498
>Gm11:19665530-19665852
>Gm11:19665903-19666167
>Gm11:19666237-19666372
>Gm11:19666837-19666915
>Gm11:19666954-19667260
>Gm11:19667552-19667625
>Gm11:19667687-19667799
>Gm11:19667883-19668004
>Gm11:19668125-19668570
>Gm11:19668617-19668701
>Gm11:19668795-19668979
>Gm11:19669058-19669208
>Gm11:19669263-19669305
>Gm11:19669788-19669955
>Gm11:19670134-19671585
>Gm11:19671667-19673396
>Gm11:19673497-19674669
>Gm11:19674766-19674984
>Gm11:19675054-19675096
>Gm11:19675160-19675632
>Gm11:19676077-19676897
>Gm11:19676935-19677224
>Gm11:19677263-19677891
>Gm11:19677912-19678408
>Gm11:19678522-19678888
>Gm11:19678944-19679031
>Gm11:19679142-19679231
>Gm11:19679302-19679354
>Gm11:19679438-19680577
>Gm11:19680606-19680677
>Gm11:19680725-19680932
>Gm11:19681006-19681271
>Gm11:19681421-19681514
>Gm11:19681591-19681794
>Gm11:19682242-19682510
>Gm11:19682728-19682760
>Gm11:19682859-19685573
>Gm11:19685655-19685838
>Gm11:19685989-19686074
>Gm11:19686296-19696323
>Gm11:19696357-19700035
>Gm11:19700157-19700264
>Gm11:19700687-19701577
>Gm11:19701619-19702188
>Gm11:19702209-19702472
>Gm11:19702505-19704114
>Gm11:19704139-19709450
>Gm11:19709498-19712405
>Gm11:19712444-19712601
>Gm11:19712725-19713340
>Gm11:19713409-19713507
>Gm11:19713541-19713628
>Gm11:19713722-19713796
>Gm11:19713937-19714384
>Gm11:19714429-19715702
>Gm11:19715782-19718483
>Gm11:19718508-19718589
>Gm11:19718741-19718897
>Gm11:19718970-19719851
>Gm11:19719948-19720194
>Gm11:19720317-19720561
>Gm11:19720582-19721064
>Gm11:19721215-19721536
>Gm11:19721646-19721808
>Gm11:19722085-19722175
>Gm11:19722344-19722381
>Gm11:19722431-19722625
>Gm11:19722736-19722833
>Gm11:19723088-19723180
>Gm11:19723327-19723559
>Gm11:19723725-19724235
>Gm11:19724365-19725931
>Gm11:19726229-19726290
>Gm11:19726381-19726461
>Gm11:19726632-19726818
>Gm11:19726910-19727028
>Gm11:19727438-19727816
>Gm11:19727864-19727971
>Gm11:19728009-19728248
>Gm11:19728337-19737623
>Gm11:19737667-19738047
>Gm11:19738516-19738693
>Gm11:19738722-19739028
>Gm11:19739252-19739393
>Gm11:19739455-19739567
>Gm11:19739649-19739770
>Gm11:19739890-19740334
>Gm11:19740381-19740465
>Gm11:19740559-19740744
>Gm11:19740823-19740960
>Gm11:19741016-19741058
>Gm11:19741558-19741651
>Gm11:19741781-19742147
>Gm11:19742181-19743441
>Gm11:19743539-19743895
>Gm11:19743987-19745113
>Gm11:19745213-19746373
>Gm11:19746539-19746692
>Gm11:19746722-19746804
>Gm11:19746868-19747340
>Gm11:19747734-19747819
>Gm11:19748667-19748755
>Gm11:19748886-19748976
>Gm11:19749036-19749108
>Gm11:19749314-19749420
>Gm11:19749642-19751194
>Gm11:19751279-19751313
>Gm11:19751367-19751428
>Gm11:19751593-19751687
>Gm11:19751825-19752157
>Gm11:19752305-19752562
>Gm11:19752627-19752891
>Gm11:19752964-19753171
>Gm11:19753238-19753384
>Gm11:19753423-19753863
>Gm11:19753903-19754812
>Gm11:19754846-19754948
>Gm11:19755149-19755231
>Gm11:19755292-19755418
>Gm11:19755486-19755519
>Gm11:19755571-19755664
>Gm11:19755769-19755865
>Gm11:19755909-19755981
>Gm11:19756216-19756272
>Gm11:19756510-19757302
>Gm11:19757362-19758489
>Gm11:19758717-19759154
>Gm11:19759231-19761413
>Gm11:19761495-19761735
>Gm11:19761773-19764357
>Gm11:19764387-19764424
>Gm11:19764502-19764679
>Gm11:19764809-19766222
>Gm11:19766294-19776460
>Gm11:19776560-19779540
>Gm11:19779630-19779674
>Gm11:19779727-19779778
>Gm11:19780232-19780273
>Gm11:19780390-19780611
>Gm11:19780809-19780943
>Gm11:19781869-19781926
>Gm11:19782711-19782755
>Gm11:19782832-19782886
>Gm11:19783015-19783161
>Gm11:19783219-19783284
>Gm11:19783382-19783504
>Gm11:19783737-19783989
>Gm11:19784142-19784973
>Gm11:19785775-19785829
>Gm11:19785915-19785965
>Gm11:19787417-19787509
>Gm11:19787587-19787942
>Gm11:19788022-19788119
>Gm11:19788288-19788328
>Gm11:19788983-19789110
>Gm11:19789411-19789478
>Gm11:19789689-19789919
>Gm11:19790473-19790563
>Gm11:19790654-19790708
>Gm11:19790875-19791413
>Gm11:19791511-19791558
>Gm11:19791596-19791666
>Gm11:19791750-19794585
>Gm11:19794641-19794875
>Gm11:19794944-19795044
>Gm11:19795088-19795367
>Gm11:19795583-19795683
>Gm11:19796966-19797161
>Gm11:19797466-19797539
>Gm11:19797583-19797804
>Gm11:19797958-19798455
>Gm11:19798491-19798919
>Gm11:19798944-19799326
>Gm11:19799355-19799418
>Gm11:19799459-19853700
>Gm11:19853901-19854265
>Gm11:19854313-19854689
>Gm11:19855174-19872800
>Gm11:19877226-19878886
>Gm11:19879266-19880796
>Gm11:19880896-19889046
>Gm11:19889082-19889176
>Gm11:19889303-19894441
>Gm11:19894483-19897592
>Gm11:19897621-19902264
>Gm11:19902299-19909948
>Gm11:19910000-19913472
>Gm11:19913587-19913887
>Gm11:19913914-19914284
>Gm11:19914413-19914847
>Gm11:19914909-19947670
>Gm11:19947711-19949117
>Gm11:19949140-19957074
>Gm11:19957133-19957550
>Gm11:19957596-19958729
>Gm11:19958801-19958832
>Gm11:19958934-19959956
>Gm11:19960010-19973476
>Gm11:19973593-19973773
>Gm11:19973861-19973963
>Gm11:19974008-19981232
>Gm11:19981283-19981775
>Gm11:19981786-19983275
>Gm11:19983300-19987066
>Gm11:19987092-19987212
>Gm11:19987270-19998600
>Gm11:19998700-20007936
>Gm11:20008096-20011951
>Gm11:20021311-20022088
>Gm11:20022769-20023363
>Gm11:20031108-20092231
>Gm11:20092331-20093599
>Gm11:20094282-20097840
>Gm11:20097971-20098185
>Gm11:20098253-20098274
>Gm11:20098374-20099952
>Gm11:20100212-20116600
>Gm11:20116753-20116837
>Gm11:20117127-20117220
>Gm11:20117404-20117429
>Gm11:20117537-20124809
>Gm11:20124844-20125257
>Gm11:20125336-20125633
>Gm11:20125749-20145710
>Gm11:20145761-20145840
>Gm11:20145882-20145975
>Gm11:20146005-20146672
>Gm11:20146716-20149029
>Gm11:20149081-20163761
>Gm11:20163901-20166286
>Gm11:20166451-20166551
>Gm11:20166695-20166944
>Gm11:20167010-20167266
>Gm11:20167332-20167424
>Gm11:20167522-20167612
>Gm11:20167691-20167734
>Gm11:20167786-20168304
>Gm11:20168354-20169422
>Gm11:20169566-20169618
>Gm11:20169679-20170404
>Gm11:20170553-20171170
>Gm11:20171222-20171449
>Gm11:20171495-20171872
>Gm11:20171965-20172266
>Gm11:20172305-20172488
>Gm11:20172518-20173149
>Gm11:20173202-20173294
>Gm11:20173327-20173375
>Gm11:20173436-20173554
>Gm11:20173647-20173820
>Gm11:20173890-20174293
>Gm11:20174359-20180371
>Gm11:20180661-20180751
>Gm11:20180849-20180965
>Gm11:20181325-20181402
>Gm11:20181578-20181612
>Gm11:20181807-20181926
>Gm11:20182149-20182769
>Gm11:20182896-20183431
>Gm11:20183518-20183598
>Gm11:20183701-20183874
>Gm11:20183958-20184234
>Gm11:20184330-20184477
>Gm11:20184570-20184741
>Gm11:20184772-20184902
>Gm11:20185083-20185335
>Gm11:20185524-20186037
>Gm11:20186067-20186179
>Gm11:20186355-20186392
>Gm11:20186709-20187017
>Gm11:20187076-20187324
>Gm11:20187365-20187448
>Gm11:20187480-20187853
>Gm11:20187895-20211229
>Gm11:20211290-20215734
>Gm11:20215816-20218502
>Gm11:20218611-20218841
>Gm11:20218878-20219344
>Gm11:20219429-20220243
>Gm11:20220297-20244689
>Gm11:20245038-20245162
>Gm11:20245188-20245677
>Gm11:20245716-20247463
>Gm11:20247575-20247810
>Gm11:20248015-20248126
>Gm11:20248201-20248743
>Gm11:20248840-20248935
>Gm11:20249101-20249227
>Gm11:20249310-20249377
>Gm11:20249475-20249671
>Gm11:20249787-20249866
>Gm11:20249900-20253196
>Gm11:20253264-20257185
>Gm11:20257231-20278445
>Gm11:20278518-20283481
>Gm11:20283511-20283918
>Gm11:20284359-20284456
>Gm11:20284819-20284891
>Gm11:20285069-20285191
>Gm11:20285260-20285490
>Gm11:20285543-20285819
>Gm11:20285868-20285921
>Gm11:20285973-20286010
>Gm11:20286804-20286838
>Gm11:20286905-20287301
>Gm11:20287619-20287649
>Gm11:20287734-20288157
>Gm11:20288475-20288564
>Gm11:20288632-20288678
>Gm11:20288857-20288978
>Gm11:20289438-20289660
>Gm11:20289956-20290003
>Gm11:20290061-20290302
>Gm11:20290345-20290776
>Gm11:20290801-20290852
>Gm11:20291046-20291102
>Gm11:20291198-20291470
>Gm11:20291519-20291576
>Gm11:20291858-20291994
>Gm11:20292339-20292391
>Gm11:20292487-20292970
>Gm11:20293076-20293113
>Gm11:20293150-20293439
>Gm11:20293574-20294151
>Gm11:20294257-20294856
>Gm11:20294970-20295016
>Gm11:20295061-20295109
>Gm11:20295354-20295430
>Gm11:20295562-20295609
>Gm11:20295675-20296536
>Gm11:20296566-20298593
>Gm11:20298685-20298772
>Gm11:20298877-20308060
>Gm11:20308201-20308239
>Gm11:20308344-20308495
>Gm11:20309077-20309134
>Gm11:20309216-20309250
>Gm11:20309307-20309803
>Gm11:20309858-20326290
>Gm11:20326401-20326629
>Gm11:20326714-20328313
>Gm11:20328351-20328494
>Gm11:20328547-20342028
>Gm11:20342068-20342729
>Gm11:20342769-20348352
>Gm11:20348385-20349693
>Gm11:20352368-20352487
>Gm11:20352719-20352774
>Gm11:20353671-20353729
>Gm11:20354750-20357958
>Gm11:20357983-20358709
>Gm11:20361215-20366460
>Gm11:20366724-20366796
>Gm11:20367124-20367150
>Gm11:20367273-20367380
>Gm11:20367599-20367634
>Gm11:20367742-20367827
>Gm11:20367930-20368207
>Gm11:20369434-20369620
>Gm11:20369683-20369746
>Gm11:20369813-20369910
>Gm11:20369982-20371821
>Gm11:20376884-20376913
>Gm11:20378282-20378399
>Gm11:20380618-20380685
>Gm11:20383842-20384034
>Gm11:20385831-20385945
>Gm11:20386045-20386128
>Gm11:20387736-20387804
>Gm11:20387897-20392400
>Gm11:20393396-20393525
>Gm11:20393851-20395388
>Gm11:20395422-20395725
>Gm11:20395746-20397178
>Gm11:20397313-20397449
>Gm11:20397956-20398343
>Gm11:20398461-20398923
>Gm11:20398942-20399076
>Gm11:20399268-20399303
>Gm11:20399333-20399606
>Gm11:20399663-20399771
>Gm11:20400033-20400115
>Gm11:20400492-20401098
>Gm11:20401130-20401375
>Gm11:20401527-20402229
>Gm11:20402287-20402451
>Gm11:20402513-20402590
>Gm11:20402657-20402765
>Gm11:20402801-20402980
>Gm11:20403082-20403366
>Gm11:20403399-20403480
>Gm11:20403514-20403564
>Gm11:20403598-20404205
>Gm11:20404388-20404428
>Gm11:20404510-20404955
>Gm11:20405816-20406034
>Gm11:20406176-20406241
>Gm11:20406558-20406761
>Gm11:20406893-20407084
>Gm11:20407194-20407298
>Gm11:20407395-20407439
>Gm11:20407654-20407683
>Gm11:20407815-20407878
>Gm11:20408151-20408188
>Gm11:20408293-20408375
>Gm11:20408475-20413801
>Gm11:20413855-20413907
>Gm11:20414229-20414316
>Gm11:20414693-20414722
>Gm11:20414754-20414871
>Gm11:20415060-20415098
>Gm11:20415168-20415284
>Gm11:20415339-20415464
>Gm11:20415665-20415766
>Gm11:20415820-20415950
>Gm11:20416140-20416171
>Gm11:20416252-20416329
>Gm11:20416635-20416721
>Gm11:20416853-20418420
>Gm11:20418622-20418954
>Gm11:20419045-20419335
>Gm11:20419432-20419612
>Gm11:20419764-20420193
>Gm11:20420230-20420341
>Gm11:20420378-20420682
>Gm11:20420763-20420857
>Gm11:20420890-20421149
>Gm11:20421217-20423667
>Gm11:20423702-20424385
>Gm11:20424421-20424512
>Gm11:20424565-20424671
>Gm11:20424743-20425399
>Gm11:20425453-20425546
>Gm11:20425869-20426355
>Gm11:20426383-20426443
>Gm11:20426648-20426776
>Gm11:20426864-20427147
>Gm11:20427636-20427675
>Gm11:20427906-20428171
>Gm11:20429199-20429546
>Gm11:20429782-20429816
>Gm11:20429947-20430097
>Gm11:20430301-20430351
>Gm11:20430460-20430530
>Gm11:20430804-20431143
>Gm11:20431168-20431409
>Gm11:20431648-20431704
>Gm11:20431751-20440331
>Gm11:20440361-20440629
>Gm11:20440663-20442044
>Gm11:20442334-20442549
>Gm11:20442612-20442705
>Gm11:20442780-20443286
>Gm11:20443348-20443414
>Gm11:20443499-20444850
>Gm11:20445120-20445165
>Gm11:20445658-20445693
>Gm11:20445920-20446070
>Gm11:20446183-20446234
>Gm11:20446270-20446331
>Gm11:20446395-20446617
>Gm11:20446724-20446773
>Gm11:20446891-20446944
>Gm11:20447123-20447330
>Gm11:20447619-20447713
>Gm11:20448120-20448152
>Gm11:20448415-20448473
>Gm11:20449823-20449934
>Gm11:20453667-20453696
>Gm11:20456188-20456222
>Gm11:20456255-20456322
>Gm11:20456344-20456575
>Gm11:20457723-20457786
>Gm11:20458637-20458705
>Gm11:20458788-20458835
>Gm11:20459467-20459582
>Gm11:20460704-20460757
>Gm11:20461249-20461294
>Gm11:20461713-20464753
>Gm11:20465935-20466095
>Gm11:20466123-20466159
>Gm11:20466201-20466418
>Gm11:20466598-20467083
>Gm11:20467190-20467399
>Gm11:20467433-20467572
>Gm11:20467629-20467783
>Gm11:20468481-20468548
>Gm11:20473231-20473979
>Gm11:20474003-20474481
>Gm11:20474544-20499999
>Gm11:20500073-20500490
>Gm11:20500536-20503029
>Gm11:20503076-20505041
>Gm11:20505074-20505133
>Gm11:20505194-20505282
>Gm11:20505402-20505600
>Gm11:20505648-20506094
>Gm11:20506162-20506456
>Gm11:20506545-20507171
>Gm11:20507230-20507380
>Gm11:20507542-20507661
>Gm11:20507744-20507806
>Gm11:20507877-20509799
>Gm11:20509840-20510316
>Gm11:20510341-20510480
>Gm11:20510652-20510885
>Gm11:20510993-20511320
>Gm11:20511390-20514509
>Gm11:20514563-20514744
>Gm11:20514792-20514890
>Gm11:20514937-20515019
>Gm11:20515065-20515176
>Gm11:20515356-20515415
>Gm11:20515454-20515999
>Gm11:20516135-20521802
>Gm11:20521896-20524370
>Gm11:20524398-20524662
>Gm11:20524795-20527152
>Gm11:20527223-20527239
>Gm11:20527339-20527707
>Gm11:20527756-20535783
>Gm11:20535799-20535873
>Gm11:20535913-20536348
>Gm11:20536419-20536471
>Gm11:20536516-20537909
>Gm11:20537977-20538786
>Gm11:20538957-20539045
>Gm11:20539072-20539777
>Gm11:20539807-20540579
>Gm11:20540674-20540708
>Gm11:20540771-20546560
>Gm11:20547672-20549584
>Gm11:20549620-20549656
>Gm11:20549718-20549732
>Gm11:20549836-20560093
>Gm11:20560135-20574957
>Gm11:20574982-20583663
>Gm11:20583688-20583883
>Gm11:20583920-20583979
>Gm11:20584007-20584134
>Gm11:20584199-20584280
>Gm11:20584449-20584601
>Gm11:20584705-20585133
>Gm11:20585230-20585487
>Gm11:20585566-20585937
>Gm11:20586086-20586114
>Gm11:20586512-20586615
>Gm11:20586768-20586957
>Gm11:20587029-20587135
>Gm11:20587175-20587715
>Gm11:20587816-20588120
>Gm11:20588161-20588246
>Gm11:20588386-20588640
>Gm11:20588705-20588739
>Gm11:20588860-20588927
>Gm11:20589027-20589041
>Gm11:20589082-20589127
>Gm11:20589428-20590242
>Gm11:20590304-20592151
>Gm11:20592271-20592396
>Gm11:20592509-20592647
>Gm11:20592803-20593149
>Gm11:20593190-20593261
>Gm11:20593432-20593503
>Gm11:20593564-20593896
>Gm11:20593938-20594229
>Gm11:20594262-20594912
>Gm11:20594950-20595326
>Gm11:20595404-20595518
>Gm11:20595572-20595747
>Gm11:20595900-20596090
>Gm11:20596154-20596192
>Gm11:20596420-20596476
>Gm11:20596909-20598056
>Gm11:20598326-20598459
>Gm11:20598693-20598768
>Gm11:20599147-20605309
>Gm11:20605342-20608998
>Gm11:20609020-20610582
>Gm11:20610635-20610726
>Gm11:20610971-20611099
>Gm11:20611333-20611408
>Gm11:20611465-20615851
>Gm11:20615886-20616064
>Gm11:20616099-20639372
>Gm11:20639435-20664335
>Gm11:20664417-20664596
>Gm11:20664710-20664771
>Gm11:20664834-20664870
>Gm11:20664971-20665153
>Gm11:20665684-20670714
>Gm11:20670753-20679233
>Gm11:20679298-20679349
>Gm11:20679411-20679530
>Gm11:20679817-20679855
>Gm11:20680356-20680447
>Gm11:20680550-20680644
>Gm11:20680750-20680788
>Gm11:20680985-20681017
>Gm11:20682076-20683454
>Gm11:20683494-20684923
>Gm11:20684975-20685077
>Gm11:20685308-20685341
>Gm11:20685561-20685979
>Gm11:20686139-20686564
>Gm11:20686595-20686698
>Gm11:20686992-20687078
>Gm11:20687405-20687570
>Gm11:20687644-20687755
>Gm11:20687955-20688078
>Gm11:20688266-20688507
>Gm11:20688705-20688771
>Gm11:20689362-20689807
>Gm11:20689937-20690714
>Gm11:20690750-20690898
>Gm11:20690953-20691873
>Gm11:20692005-20692086
>Gm11:20692803-20692843
>Gm11:20692952-20693044
>Gm11:20693074-20693105
>Gm11:20693572-20693601
>Gm11:20694682-20694747
>Gm11:20695487-20695528
>Gm11:20695885-20695937
>Gm11:20696089-20696340
>Gm11:20696533-20696620
>Gm11:20696648-20697086
>Gm11:20697144-20697555
>Gm11:20697675-20697703
>Gm11:20697807-20697855
>Gm11:20697942-20698347
>Gm11:20698378-20700162
>Gm11:20700186-20700769
>Gm11:20700836-20701018
>Gm11:20701104-20701184
>Gm11:20702724-20702961
>Gm11:20703013-20703207
>Gm11:20703388-20703428
>Gm11:20703800-20703831
>Gm11:20703976-20704335
>Gm11:20704382-20704419
>Gm11:20704590-20704640
>Gm11:20704720-20704782
>Gm11:20704891-20704943
>Gm11:20705166-20705747
>Gm11:20705952-20706025
>Gm11:20706081-20706177
>Gm11:20706215-20706275
>Gm11:20706618-20706665
>Gm11:20706885-20709419
>Gm11:20709510-20709710
>Gm11:20709753-20709801
>Gm11:20710027-20710445
>Gm11:20710496-20711089
>Gm11:20711200-20711384
>Gm11:20711424-20711486
>Gm11:20711808-20711984
>Gm11:20712234-20713381
>Gm11:20713412-20713513
>Gm11:20713553-20713593
>Gm11:20713700-20713895
>Gm11:20713942-20714386
>Gm11:20714410-20714853
>Gm11:20714955-20715042
>Gm11:20715175-20715221
>Gm11:20715347-20716220
>Gm11:20716263-20716405
>Gm11:20716458-20718029
>Gm11:20718077-20719279
>Gm11:20719418-20720929
>Gm11:20720966-20722511
>Gm11:20722550-20723621
>Gm11:20723674-20723799
>Gm11:20723826-20729958
>Gm11:20730014-20738777
>Gm11:20738857-20739068
>Gm11:20739158-20739526
>Gm11:20739575-20741017
>Gm11:20741246-20741492
>Gm11:20741560-20741782
>Gm11:20741975-20743709
>Gm11:20743768-20746681
>Gm11:20746715-20747862
>Gm11:20747888-20752110
>Gm11:20752168-20753084
>Gm11:20753144-20753253
>Gm11:20753466-20753494
>Gm11:20753644-20753693
>Gm11:20753787-20753921
>Gm11:20753976-20754089
>Gm11:20754189-20754264
>Gm11:20754549-20754590
>Gm11:20754876-20776730
>Gm11:20776881-20777001
>Gm11:20777184-20777265
>Gm11:20777496-20777677
>Gm11:20778199-20778248
>Gm11:20778673-20781520
>Gm11:20781570-20782155
>Gm11:20782225-20782287
>Gm11:20782352-20835483
>Gm11:20835497-20838936
>Gm11:20839033-20839857
>Gm11:20839948-20840075
>Gm11:20840118-20840330
>Gm11:20840388-20840988
>Gm11:20841031-20843058
>Gm11:20843105-20843132
>Gm11:20843306-20843361
>Gm11:20843451-20845345
>Gm11:20845369-20846604
>Gm11:20846677-20850124
>Gm11:20850147-20856724
>Gm11:20856775-20857104
>Gm11:20857189-20857338
>Gm11:20857402-20857457
>Gm11:20857510-20857553
>Gm11:20857632-20864671
>Gm11:20864701-20865587
>Gm11:20865693-20867929
>Gm11:20867986-20868679
>Gm11:20868703-20869205
>Gm11:20869422-20870870
>Gm11:20870927-20871161
>Gm11:20871183-20872215
>Gm11:20872268-20873028
>Gm11:20873086-20873856
>Gm11:20873881-20874074
>Gm11:20874104-20875109
>Gm11:20875992-20876074
>Gm11:20876106-20876203
>Gm11:20876850-20876914
>Gm11:20877451-20877481
>Gm11:20877526-20878645
>Gm11:20878690-20879102
>Gm11:20879172-20879394
>Gm11:20879490-20880551
>Gm11:20880590-20884040
>Gm11:20884184-20884294
>Gm11:20884367-20884855
>Gm11:20884922-20908232
>Gm11:20908913-20909048
>Gm11:20909099-20909128
>Gm11:20909146-20909226
>Gm11:20909466-20909496
>Gm11:20910820-20910876
>Gm11:20911127-20911243
>Gm11:20911491-20911597
>Gm11:20912329-20912366
>Gm11:20912853-20912879
>Gm11:20914098-20914158
>Gm11:20915377-20915431
>Gm11:20916930-20918588
>Gm11:20922673-20922718
>Gm11:20923288-20923352
>Gm11:20923426-20923479
>Gm11:20923925-20924099
>Gm11:20924815-20924844
>Gm11:20925821-20925983
>Gm11:20926022-20926067
>Gm11:20926103-20926299
>Gm11:20926363-20926430
>Gm11:20926510-20926597
>Gm11:20926750-20926866
>Gm11:20926963-20927291
>Gm11:20927384-20927501
>Gm11:20930454-20930514
>Gm11:20934001-20934032
>Gm11:20934580-20934673
>Gm11:20934787-20934907
>Gm11:20934965-20935217
>Gm11:20935314-20935427
>Gm11:20935445-20935753
>Gm11:20935959-20936025
>Gm11:20936110-20938855
>Gm11:20938897-20944144
>Gm11:20944253-20949948
>Gm11:20950070-20950183
>Gm11:20950260-20950376
>Gm11:20951000-20951052
>Gm11:20954696-20954785
>Gm11:20956293-20956487
>Gm11:20956519-20956622
>Gm11:20957806-20957842
>Gm11:20958234-20958914
>Gm11:20958987-20959501
>Gm11:20959741-20959776
>Gm11:20960729-20960789
>Gm11:20960809-20960884
>Gm11:20960987-20961187
>Gm11:20961558-21007883
>Gm11:21008230-21008261
>Gm11:21008277-21008353
>Gm11:21009165-21009196
>Gm11:21009347-21009411
>Gm11:21009759-21015373
>Gm11:21015429-21016694
>Gm11:21016738-21018119
>Gm11:21018134-21020107
>Gm11:21020431-21020539
>Gm11:21020818-21020952
>Gm11:21021134-21021190
>Gm11:21021486-21021529
>Gm11:21023163-21024861
>Gm11:21024916-21025104
>Gm11:21025184-21025274
>Gm11:21025318-21025839
>Gm11:21025870-21028560
>Gm11:21029454-21030142
>Gm11:21030224-21050905
>Gm11:21050945-21056469
>Gm11:21056495-21056636
>Gm11:21056666-21058704
>Gm11:21058840-21058865
>Gm11:21059143-21059193
>Gm11:21059619-21059787
>Gm11:21059868-21060521
>Gm11:21060545-21062013
>Gm11:21062066-21062375
>Gm11:21062466-21062774
>Gm11:21063079-21074410
>Gm11:21074429-21079058
>Gm11:21079087-21081698
>Gm11:21081766-21081904
>Gm11:21081934-21084761
>Gm11:21085597-21087148
>Gm11:21087587-21088595
>Gm11:21088737-21090385
>Gm11:21090477-21090525
>Gm11:21090749-21092073
>Gm11:21092102-21092138
>Gm11:21092182-21092441
>Gm11:21092484-21092706
>Gm11:21092963-21092995
>Gm11:21094381-21095006
>Gm11:21095167-21095260
>Gm11:21095343-21095580
>Gm11:21095844-21095968
>Gm11:21096014-21096151
>Gm11:21096196-21096305
>Gm11:21096345-21096653
>Gm11:21096717-21096785
>Gm11:21097002-21097532
>Gm11:21097875-21098331
>Gm11:21098398-21098540
>Gm11:21098571-21104082
>Gm11:21104158-21128849
>Gm11:21128887-21134283
>Gm11:21134312-21144248
>Gm11:21144348-21161955
>Gm11:21162008-21182657
>Gm11:21182674-21182948
>Gm11:21182975-21183336
>Gm11:21183580-21183819
>Gm11:21184756-21184882
>Gm11:21184933-21189771
>Gm11:21190599-21190686
>Gm11:21194810-21194896
>Gm11:21196088-21196122
>Gm11:21196446-21196486
>Gm11:21197750-21197820
>Gm11:21198059-21198642
>Gm11:21198666-21198880
>Gm11:21198898-21204944
>Gm11:21204974-21206428
>Gm11:21206514-21206643
>Gm11:21206748-21206825
>Gm11:21206951-21207007
>Gm11:21208074-21208239
>Gm11:21208263-21208305
>Gm11:21208407-21208461
>Gm11:21208479-21208515
>Gm11:21208904-21208948
>Gm11:21209334-21209383
>Gm11:21209756-21209786
>Gm11:21210123-21210183
>Gm11:21210219-21210347
>Gm11:21210628-21210814
>Gm11:21210870-21211316
>Gm11:21211399-21221174
>Gm11:21222062-21222153
>Gm11:21222485-21223457
>Gm11:21224220-21225079
>Gm11:21225110-21225909
>Gm11:21226274-21226524
>Gm11:21226883-21227902
>Gm11:21227972-21229056
>Gm11:21229168-21229890
>Gm11:21230106-21230183
>Gm11:21231353-21231407
>Gm11:21231573-21231614
>Gm11:21233868-21233936
>Gm11:21234021-21234129
>Gm11:21234288-21234336
>Gm11:21236744-21236910
>Gm11:21237069-21237521
>Gm11:21237609-21237801
>Gm11:21238275-21238487
>Gm11:21238607-21238674
>Gm11:21238823-21238865
>Gm11:21239317-21239353
>Gm11:21241390-21241449
>Gm11:21242448-21242495
>Gm11:21243649-21244413
>Gm11:21244466-21244652
>Gm11:21244851-21252237
>Gm11:21252302-21252434
>Gm11:21252669-21254490
>Gm11:21254554-21254653
>Gm11:21254904-21255125
>Gm11:21255270-21286447
>Gm11:21286477-21293147
>Gm11:21293200-21293264
>Gm11:21293527-21293656
>Gm11:21293751-21293827
>Gm11:21293869-21294168
>Gm11:21294211-21294737
>Gm11:21294830-21294873
>Gm11:21294962-21295028
>Gm11:21295576-21296180
>Gm11:21296297-21296350
>Gm11:21296566-21296667
>Gm11:21296788-21296848
>Gm11:21296944-21297074
>Gm11:21297114-21297141
>Gm11:21297268-21297304
>Gm11:21297488-21298624
>Gm11:21298712-21299003
>Gm11:21299073-21299130
>Gm11:21299199-21299232
>Gm11:21299313-21299588
>Gm11:21299692-21299755
>Gm11:21299797-21300003
>Gm11:21300030-21300084
>Gm11:21300422-21300528
>Gm11:21300640-21300786
>Gm11:21300892-21303053
>Gm11:21303194-21313009
>Gm11:21313094-21315540
>Gm11:21315633-21317148
>Gm11:21317190-21317498
>Gm11:21317674-21317761
>Gm11:21317825-21318188
>Gm11:21318219-21318268
>Gm11:21318414-21318455
>Gm11:21318786-21318930
>Gm11:21318962-21319006
>Gm11:21319057-21340475
>Gm11:21340512-21341835
>Gm11:21341882-21342017
>Gm11:21342094-21342316
>Gm11:21342405-21343480
>Gm11:21343517-21343617
>Gm11:21343666-21343707
>Gm11:21343774-21344155
>Gm11:21344240-21344414
>Gm11:21344478-21344693
>Gm11:21344721-21345970
>Gm11:21345996-21346113
>Gm11:21346173-21346292
>Gm11:21346358-21346408
>Gm11:21346450-21347071
>Gm11:21347171-21349981
>Gm11:21350081-21363815
>Gm11:21364860-21366037
>Gm11:21366762-21366950
>Gm11:21367701-21368845
>Gm11:21368953-21369734
>Gm11:21369852-21370244
>Gm11:21370291-21370639
>Gm11:21370702-21371175
>Gm11:21373179-21373306
>Gm11:21373384-21373426
>Gm11:21373661-21378595
>Gm11:21378630-21379484
>Gm11:21379653-21379717
>Gm11:21379962-21380402
>Gm11:21380444-21383455
>Gm11:21383527-21383706
>Gm11:21384307-21384356
>Gm11:21387813-21387878
>Gm11:21389616-21389655
>Gm11:21389693-21389762
>Gm11:21390154-21390185
>Gm11:21391288-21391325
>Gm11:21393224-21394248
>Gm11:21394271-21427391
>Gm11:21427435-21428745
>Gm11:21430275-21430310
>Gm11:21430359-21430446
>Gm11:21432486-21432517
>Gm11:21433764-21433897
>Gm11:21435834-21435963
>Gm11:21436077-21436153
>Gm11:21439670-21439764
>Gm11:21440079-21440132
>Gm11:21443913-21443990
>Gm11:21444929-21444987
>Gm11:21445111-21445290
>Gm11:21445318-21445634
>Gm11:21446267-21446371
>Gm11:21446422-21446487
>Gm11:21446529-21446571
>Gm11:21446645-21447264
>Gm11:21447376-21447404
>Gm11:21447744-21447870
>Gm11:21447926-21448045
>Gm11:21448164-21448398
>Gm11:21448964-21459355
>Gm11:21459405-21459578
>Gm11:21459647-21459857
>Gm11:21459925-21460179
>Gm11:21460331-21460374
>Gm11:21460460-21461183
>Gm11:21461233-21461570
>Gm11:21461649-21462005
>Gm11:21462578-21462607
>Gm11:21465547-21502884
>Gm11:21502916-21503263
>Gm11:21503322-21503552
>Gm11:21503728-21504157
>Gm11:21504182-21504409
>Gm11:21504461-21504595
>Gm11:21504614-21504870
>Gm11:21504949-21505210
>Gm11:21505245-21506881
>Gm11:21506893-21507152
>Gm11:21507170-21508003
>Gm11:21508026-21509048
>Gm11:21509099-21509252
>Gm11:21509329-21509545
>Gm11:21509961-21510211
>Gm11:21510349-21510520
>Gm11:21510553-21511138
>Gm11:21511223-21511355
>Gm11:21511434-21511478
>Gm11:21511532-21511595
>Gm11:21511722-21511824
>Gm11:21511974-21513330
>Gm11:21513370-21513531
>Gm11:21516755-21516829
>Gm11:21520100-21520483
>Gm11:21520547-21521024
>Gm11:21521097-21521225
>Gm11:21521568-21521729
>Gm11:21521836-21521872
>Gm11:21521944-21522060
>Gm11:21522210-21523578
>Gm11:21524348-21524447
>Gm11:21524807-21525001
>Gm11:21525194-21525233
>Gm11:21525418-21526387
>Gm11:21526520-21526552
>Gm11:21526592-21526688
>Gm11:21527363-21527481
>Gm11:21527524-21527591
>Gm11:21527697-21527773
>Gm11:21528030-21528060
>Gm11:21528809-21528941
>Gm11:21529244-21529283
>Gm11:21529644-21529782
>Gm11:21529918-21530182
>Gm11:21530327-21530367
>Gm11:21530408-21530487
>Gm11:21530519-21530653
>Gm11:21530715-21530952
>Gm11:21531049-21531236
>Gm11:21531363-21531412
>Gm11:21531469-21531550
>Gm11:21531603-21531677
>Gm11:21531863-21531929
>Gm11:21532063-21532202
>Gm11:21532392-21532430
>Gm11:21532824-21534651
>Gm11:21534766-21534822
>Gm11:21534929-21536054
>Gm11:21536202-21536234
>Gm11:21536614-21536653
>Gm11:21536706-21536792
>Gm11:21537108-21537189
>Gm11:21537285-21537340
>Gm11:21537381-21537442
>Gm11:21537748-21537899
>Gm11:21537984-21538052
>Gm11:21538173-21538206
>Gm11:21538277-21538501
>Gm11:21538614-21588814
>Gm11:21589095-21589121
>Gm11:21589181-21589256
>Gm11:21589331-21589363
>Gm11:21589423-21589565
>Gm11:21589609-21589714
>Gm11:21589774-21589938
>Gm11:21590084-21643766
>Gm11:21648095-21648135
>Gm11:21648380-21648425
>Gm11:21648631-21650321
>Gm11:21653279-21653316
>Gm11:21653603-21656562
>Gm11:21658694-21658732
>Gm11:21660443-21662338
>Gm11:21662454-21662834
>Gm11:21667429-21667470
>Gm11:21667892-21670008
>Gm11:21670233-21671017
>Gm11:21671709-21671768
>Gm11:21672417-21672450
>Gm11:21672897-21674225
>Gm11:21674331-21682287
>Gm11:21682330-21682468
>Gm11:21682797-21682848
>Gm11:21683331-21683602
>Gm11:21683658-21687279
>Gm11:21687793-21687873
>Gm11:21689318-21690321
>Gm11:21690553-21690577
>Gm11:21691148-21691237
>Gm11:21691689-21691723
>Gm11:21692975-21693003
>Gm11:21693965-21694073
>Gm11:21695887-21695940
>Gm11:21696508-21696551
>Gm11:21696597-21696631
>Gm11:21697296-21700388
>Gm11:21700856-21713526
>Gm11:21713775-21745508
>Gm11:21745562-21749577
>Gm11:21749601-21753042
>Gm11:21753078-21779344
>Gm11:21779754-21779823
>Gm11:21779864-21779897
>Gm11:21780061-21780205
>Gm11:21780256-21780342
>Gm11:21781505-21781544
>Gm11:21781568-21782753
>Gm11:21782910-21783269
>Gm11:21783349-21783511
>Gm11:21783537-21783769
>Gm11:21783874-21784107
>Gm11:21784185-21784239
>Gm11:21784295-21784332
>Gm11:21784386-21785346
>Gm11:21785814-21785974
>Gm11:21786161-21786221
>Gm11:21786329-21786356
>Gm11:21786442-21786615
>Gm11:21786757-21794489
>Gm11:21794541-21794869
>Gm11:21794953-21795176
>Gm11:21795316-21795409
>Gm11:21795537-21795622
>Gm11:21795664-21795717
>Gm11:21795924-21796100
>Gm11:21796155-21796238
>Gm11:21796272-21796320
>Gm11:21796406-21796469
>Gm11:21796521-21796553
>Gm11:21796719-21822751
>Gm11:21822829-21824553
>Gm11:21824572-21824803
>Gm11:21824850-21825162
>Gm11:21825194-21826461
>Gm11:21826497-21833487
>Gm11:21833501-21873980
>Gm11:21874005-21877904
>Gm11:21877933-21887697
>Gm11:21887727-21956338
>Gm11:21956411-21957212
>Gm11:21957270-21958261
>Gm11:21958300-21962028
>Gm11:21962085-21962318
>Gm11:21963222-21963339
>Gm11:21963525-21963572
>Gm11:21963607-21963684
>Gm11:21963793-21963952
>Gm11:21964049-21964121
>Gm11:21964227-21964587
>Gm11:21964677-21964885
>Gm11:21964965-21965007
>Gm11:21965701-21966451
>Gm11:21966487-21967721
>Gm11:21967749-21968067
>Gm11:21968099-21979555
>Gm11:21979588-21995632
>Gm11:21995675-22003032
>Gm11:22003060-22008870
>Gm11:22008905-22023138
>Gm11:22023168-22029194
>Gm11:22029253-22031147
>Gm11:22031868-22031990
>Gm11:22032539-22032573
>Gm11:22033801-22033834
>Gm11:22033898-22034010
>Gm11:22034404-22035937
>Gm11:22035979-22036896
>Gm11:22037773-22037894
>Gm11:22037934-22038062
>Gm11:22038232-22038309
>Gm11:22038359-22038393
>Gm11:22038474-22038543
>Gm11:22038581-22038663
>Gm11:22039814-22039930
>Gm11:22040063-22040332
>Gm11:22041111-22041145
>Gm11:22041225-22041295
>Gm11:22041618-22041677
>Gm11:22042034-22042195
>Gm11:22044465-22044541
>Gm11:22044643-22045096
>Gm11:22045143-22045174
>Gm11:22045287-22047127
>Gm11:22047168-22048668
>Gm11:22048685-22066579
>Gm11:22066679-22066694
>Gm11:22066740-22068220
>Gm11:22068294-22068521
>Gm11:22068608-22068956
>Gm11:22069046-22069111
>Gm11:22071110-22072255
>Gm11:22073152-22073192
>Gm11:22073511-22073558
>Gm11:22073824-22074010
>Gm11:22074065-22074147
>Gm11:22074387-22074437
>Gm11:22075373-22075405
>Gm11:22075481-22075519
>Gm11:22076382-22076597
>Gm11:22077976-22078114
>Gm11:22078681-22083958
>Gm11:22085607-22085728
>Gm11:22086867-22086947
>Gm11:22087004-22087041
>Gm11:22087097-22087417
>Gm11:22087469-22087645
>Gm11:22087662-22087694
>Gm11:22087799-22087837
>Gm11:22087902-22087927
>Gm11:22088074-22088141
>Gm11:22088728-22088790
>Gm11:22088846-22088875
>Gm11:22089318-22090153
>Gm11:22090197-22100195
>Gm11:22100219-22101410
>Gm11:22101434-22104209
>Gm11:22104309-22104518
>Gm11:22104603-22104663
>Gm11:22105121-22105159
>Gm11:22105325-22105773
>Gm11:22105877-22105927
>Gm11:22106150-22106433
>Gm11:22106511-22106699
>Gm11:22106772-22106898
>Gm11:22106951-22106982
>Gm11:22107059-22107188
>Gm11:22107236-22107422
>Gm11:22107460-22107508
>Gm11:22107563-22108005
>Gm11:22108046-22108189
>Gm11:22108401-22108539
>Gm11:22108604-22108740
>Gm11:22108816-22110539
>Gm11:22110872-22110967
>Gm11:22111055-22111243
>Gm11:22111437-22111495
>Gm11:22111613-22113117
>Gm11:22113170-22113210
>Gm11:22113431-22113465
>Gm11:22113502-22113576
>Gm11:22113612-22113638
>Gm11:22113677-22113832
>Gm11:22113958-22114037
>Gm11:22114107-22114155
>Gm11:22114285-22114481
>Gm11:22114534-22114632
>Gm11:22114975-22115054
>Gm11:22115471-22115625
>Gm11:22117530-22117564
>Gm11:22118627-22118716
>Gm11:22119991-22120795
>Gm11:22120846-22121118
>Gm11:22121147-22121344
>Gm11:22121432-22122294
>Gm11:22122955-22123187
>Gm11:22123264-22123467
>Gm11:22123525-22123608
>Gm11:22123682-22130333
>Gm11:22130384-22134844
>Gm11:22134891-22136992
>Gm11:22137596-22137630
>Gm11:22140107-22140180
>Gm11:22140265-22140349
>Gm11:22141912-22141964
>Gm11:22143040-22147838
>Gm11:22147862-22151778
>Gm11:22151806-22152599
>Gm11:22152627-22168697
>Gm11:22168782-22176847
>Gm11:22176947-22177041
>Gm11:22177091-22178257
>Gm11:22178603-22178637
>Gm11:22179511-22179549
>Gm11:22179592-22179953
>Gm11:22180734-22180773
>Gm11:22181182-22181264
>Gm11:22181337-22182532
>Gm11:22183248-22184797
>Gm11:22185402-22185426
>Gm11:22185565-22185656
>Gm11:22185974-22186006
>Gm11:22186166-22186226
>Gm11:22186305-22186812
>Gm11:22186917-22187224
>Gm11:22187299-22187329
>Gm11:22187381-22187417
>Gm11:22187456-22187520
>Gm11:22187659-22187716
>Gm11:22187820-22187852
>Gm11:22187943-22188708
>Gm11:22188743-22188781
>Gm11:22188816-22189054
>Gm11:22189181-22189642
>Gm11:22189674-22190037
>Gm11:22190071-22190924
>Gm11:22190973-22191453
>Gm11:22191587-22191746
>Gm11:22197900-22197937
>Gm11:22198298-22198374
>Gm11:22201488-22209106
>Gm11:22210955-22211097
>Gm11:22211730-22211785
>Gm11:22212221-22212373
>Gm11:22213026-22215973
>Gm11:22216013-22216488
>Gm11:22216517-22217733
>Gm11:22217763-22232104
>Gm11:22232217-22234714
>Gm11:22234801-22236275
>Gm11:22236333-22236655
>Gm11:22236692-22238873
>Gm11:22238900-22241624
>Gm11:22241669-22241914
>Gm11:22241951-22247630
>Gm11:22247664-22247941
>Gm11:22247992-22248814
>Gm11:22248842-22249251
>Gm11:22249289-22249433
>Gm11:22249497-22251842
>Gm11:22251888-22251945
>Gm11:22252027-22252652
>Gm11:22252685-22252836
>Gm11:22252883-22252972
>Gm11:22253024-22253336
>Gm11:22253400-22253444
>Gm11:22253476-22253680
>Gm11:22253761-22265267
>Gm11:22265325-22265381
>Gm11:22265514-22270741
>Gm11:22271105-22271119
>Gm11:22271155-22274620
>Gm11:22274666-22278164
>Gm11:22278242-22278319
>Gm11:22278389-22278513
>Gm11:22278536-22279276
>Gm11:22279335-22280263
>Gm11:22280292-22280432
>Gm11:22280476-22280617
>Gm11:22280641-22280667
>Gm11:22280979-22281203
>Gm11:22281292-22281395
>Gm11:22281630-22281666
>Gm11:22281726-22281770
>Gm11:22281822-22281985
>Gm11:22282122-22282292
>Gm11:22282331-22282471
>Gm11:22282539-22282589
>Gm11:22282681-22283039
>Gm11:22283112-22283582
>Gm11:22283625-22283669
>Gm11:22283725-22283849
>Gm11:22283889-22283949
>Gm11:22284306-22284369
>Gm11:22284478-22285077
>Gm11:22285112-22285225
>Gm11:22285274-22287599
>Gm11:22287757-22288267
>Gm11:22288312-22290136
>Gm11:22290175-22290226
>Gm11:22290257-22290475
>Gm11:22290558-22290980
>Gm11:22291119-22291693
>Gm11:22291734-22291780
>Gm11:22291821-22292215
>Gm11:22292267-22292311
>Gm11:22292339-22292464
>Gm11:22292595-22293072
>Gm11:22293404-22295024
>Gm11:22295296-22295452
>Gm11:22295675-22296312
>Gm11:22296343-22296599
>Gm11:22296749-22296895
>Gm11:22297032-22297312
>Gm11:22297394-22297494
>Gm11:22297521-22297784
>Gm11:22297882-22297962
>Gm11:22298036-22298162
>Gm11:22298303-22298482
>Gm11:22298629-22298663
>Gm11:22298836-22299243
>Gm11:22299306-22299918
>Gm11:22299949-22300321
>Gm11:22300431-22312512
>Gm11:22312671-22313572
>Gm11:22313605-22339939
>Gm11:22339991-22342491
>Gm11:22342516-22344465
>Gm11:22344511-22345460
>Gm11:22345494-22345609
>Gm11:22345662-22346768
>Gm11:22346808-22348015
>Gm11:22348088-22348669
>Gm11:22348742-22369680
>Gm11:22369767-22369900
>Gm11:22369993-22370026
>Gm11:22370085-22371490
>Gm11:22371516-22371592
>Gm11:22371618-22374460
>Gm11:22374527-22374658
>Gm11:22374834-22374909
>Gm11:22374961-22378173
>Gm11:22378749-22378894
>Gm11:22378926-22378975
>Gm11:22379383-22379411
>Gm11:22380043-22380071
>Gm11:22380209-22380687
>Gm11:22380953-22381064
>Gm11:22381167-22381397
>Gm11:22381435-22382137
>Gm11:22382185-22423418
>Gm11:22423448-22424052
>Gm11:22424077-22424597
>Gm11:22424640-22429963
>Gm11:22429990-22430136
>Gm11:22430207-22430543
>Gm11:22430658-22430699
>Gm11:22430807-22439996
>Gm11:22440118-22440329
>Gm11:22440361-22440749
>Gm11:22440822-22441531
>Gm11:22441602-22447765
>Gm11:22447791-22448053
>Gm11:22448079-22455995
>Gm11:22456023-22459645
>Gm11:22459699-22459754
>Gm11:22459901-22459947
>Gm11:22460201-22460321
>Gm11:22460557-22466086
>Gm11:22466145-22466293
>Gm11:22466502-22466777
>Gm11:22467090-22467121
>Gm11:22467176-22467208
>Gm11:22468716-22491107
>Gm11:22491147-22491740
>Gm11:22491825-22492952
>Gm11:22493019-22493753
>Gm11:22493787-22496390
>Gm11:22496529-22497850
>Gm11:22497894-22500174
>Gm11:22500216-22501203
>Gm11:22501242-22502181
>Gm11:22502361-22502878
>Gm11:22502939-22502974
>Gm11:22503023-22503212
>Gm11:22503249-22504442
>Gm11:22504509-22504661
>Gm11:22504803-22504901
>Gm11:22504931-22507971
>Gm11:22508008-22508382
>Gm11:22508425-22508592
>Gm11:22508633-22508711
>Gm11:22508747-22508842
>Gm11:22508892-22509314
>Gm11:22509381-22509598
>Gm11:22509824-22509955
>Gm11:22510001-22510382
>Gm11:22510412-22511367
>Gm11:22511445-22511914
>Gm11:22511947-22512677
>Gm11:22512840-22512992
>Gm11:22513062-22514354
>Gm11:22514461-22514763
>Gm11:22514788-22515086
>Gm11:22515118-22515488
>Gm11:22515547-22515603
>Gm11:22515881-22515910
>Gm11:22515947-22516345
>Gm11:22516417-22517249
>Gm11:22517281-22517535
>Gm11:22517735-22517788
>Gm11:22517988-22518880
>Gm11:22518948-22519347
>Gm11:22519477-22519692
>Gm11:22519775-22521103
>Gm11:22521154-22521590
>Gm11:22521635-22548900
>Gm11:22548981-22553486
>Gm11:22554230-22554258
>Gm11:22554635-22554669
>Gm11:22555291-22555357
>Gm11:22555420-22555494
>Gm11:22555609-22555679
>Gm11:22555801-22555839
>Gm11:22555987-22556322
>Gm11:22556352-22556515
>Gm11:22557589-22557716
>Gm11:22557751-22557961
>Gm11:22558184-22563979
>Gm11:22564033-22564166
>Gm11:22564201-22564227
>Gm11:22564347-22564750
>Gm11:22564780-22567395
>Gm11:22567482-22568548
>Gm11:22568570-22570635
>Gm11:22570677-22571843
>Gm11:22571891-22572486
>Gm11:22572510-22573410
>Gm11:22573449-22584153
>Gm11:22585035-22585248
>Gm11:22585328-22586384
>Gm11:22586435-22588282
>Gm11:22588357-22588933
>Gm11:22588982-22589013
>Gm11:22589161-22589923
>Gm11:22590152-22590670
>Gm11:22590826-22592779
>Gm11:22592855-22593724
>Gm11:22593855-22594361
>Gm11:22594520-22595315
>Gm11:22595670-22595811
>Gm11:22595845-22601671
>Gm11:22601719-22602361
>Gm11:22602410-22611514
>Gm11:22611575-22611922
>Gm11:22611946-22624461
>Gm11:22624510-22624969
>Gm11:22625019-22626952
>Gm11:22626981-22627691
>Gm11:22627855-22632756
>Gm11:22632856-22635471
>Gm11:22635502-22635592
>Gm11:22636087-22645295
>Gm11:22645333-22645647
>Gm11:22645683-22645747
>Gm11:22645778-22645849
>Gm11:22645994-22654527
>Gm11:22654597-22654649
>Gm11:22654749-22655522
>Gm11:22655606-22656170
>Gm11:22656252-22671211
>Gm11:22671405-22678666
>Gm11:22678909-22682381
>Gm11:22682403-22684120
>Gm11:22684155-22685323
>Gm11:22685362-22686479
>Gm11:22686534-22686634
>Gm11:22686689-22686888
>Gm11:22686928-22687980
>Gm11:22688189-22689523
>Gm11:22689629-22689753
>Gm11:22689785-22690241
>Gm11:22690359-22690452
>Gm11:22690492-22693979
>Gm11:22695584-22696021
>Gm11:22696100-22696168
>Gm11:22696233-22696328
>Gm11:22697969-22698019
>Gm11:22698856-22713667
>Gm11:22713886-22714612
>Gm11:22716287-22716324
>Gm11:22717193-22717228
>Gm11:22717606-22719848
>Gm11:22719889-22720390
>Gm11:22724526-22725065
>Gm11:22725095-22725503
>Gm11:22728037-22728127
>Gm11:22728180-22728236
>Gm11:22728303-22728376
>Gm11:22731261-22732576
>Gm11:22732614-22733092
>Gm11:22733121-22737179
>Gm11:22737200-22744622
>Gm11:22746267-22746550
>Gm11:22746712-22746750
>Gm11:22750923-22751064
>Gm11:22751136-22751308
>Gm11:22751636-22751664
>Gm11:22752130-22752181
>Gm11:22752214-22753242
>Gm11:22753429-22753491
>Gm11:22753619-22753797
>Gm11:22753835-22753988
>Gm11:22754141-22754218
>Gm11:22757225-22757675
>Gm11:22758488-22758563
>Gm11:22758618-22758652
>Gm11:22758849-22761791
>Gm11:22761838-22763533
>Gm11:22765098-22765152
>Gm11:22765345-22765706
>Gm11:22765742-22765810
>Gm11:22765863-22765951
>Gm11:22766080-22766159
>Gm11:22766687-22767032
>Gm11:22767529-22767641
>Gm11:22768185-22768307
>Gm11:22769157-22769191
>Gm11:22770871-22771062
>Gm11:22771137-22771174
>Gm11:22771250-22771593
>Gm11:22771695-22771894
>Gm11:22772257-22772297
>Gm11:22772457-22773560
>Gm11:22774051-22774130
>Gm11:22774236-22774563
>Gm11:22774625-22774711
>Gm11:22774803-22775080
>Gm11:22775236-22775446
>Gm11:22776511-22776631
>Gm11:22776688-22777000
>Gm11:22777027-22783676
>Gm11:22783709-22799473
>Gm11:22799530-22799767
>Gm11:22799831-22800083
>Gm11:22800265-22822652
>Gm11:22822688-22834932
>Gm11:22835029-22840284
>Gm11:22840333-22840380
>Gm11:22840435-22841685
>Gm11:22841776-22842293
>Gm11:22842349-22843985
>Gm11:22844202-22844592
>Gm11:22844641-22844888
>Gm11:22844945-22845347
>Gm11:22845476-22845591
>Gm11:22845668-22845707
>Gm11:22845780-22846314
>Gm11:22846339-22846493
>Gm11:22846574-22847769
>Gm11:22847804-22848151
>Gm11:22848255-22849006
>Gm11:22849047-22849143
>Gm11:22849177-22849322
>Gm11:22849387-22849982
>Gm11:22850099-22850522
>Gm11:22850576-22850667
>Gm11:22850764-22850795
>Gm11:22850962-22851035
>Gm11:22851167-22851902
>Gm11:22852028-22852059
>Gm11:22852126-22852189
>Gm11:22852233-22852605
>Gm11:22852630-22852749
>Gm11:22852833-22859648
>Gm11:22859751-22861040
>Gm11:22861219-22861393
>Gm11:22861441-22861508
>Gm11:22861635-22861818
>Gm11:22861866-22862549
>Gm11:22862591-22862646
>Gm11:22862678-22862937
>Gm11:22862973-22863088
>Gm11:22863137-22864357
>Gm11:22864495-22869793
>Gm11:22869838-22870600
>Gm11:22870621-22870754
>Gm11:22870809-22871208
>Gm11:22871247-22872278
>Gm11:22872353-22872614
>Gm11:22872870-22872933
>Gm11:22873118-22873150
>Gm11:22873509-22873540
>Gm11:22873840-22873867
>Gm11:22873901-22874025
>Gm11:22874141-22874205
>Gm11:22874277-22910900
>Gm11:22910931-22912098
>Gm11:22912192-22912221
>Gm11:22912416-22912540
>Gm11:22912679-22912779
>Gm11:22912920-22913040
>Gm11:22913105-22913210
>Gm11:22913249-22913300
>Gm11:22913512-22913601
>Gm11:22913962-22914174
>Gm11:22914585-22914737
>Gm11:22914814-22917090
>Gm11:22918332-22918481
>Gm11:22919358-22919397
>Gm11:22921332-22921452
>Gm11:22923444-22928647
>Gm11:22930360-22930395
>Gm11:22930539-22930603
>Gm11:22931460-22932553
>Gm11:22932599-22932712
>Gm11:22932857-22933273
>Gm11:22933341-22933409
>Gm11:22933468-22933566
>Gm11:22933590-22934968
>Gm11:22935102-22935736
>Gm11:22935765-22936179
>Gm11:22936207-22936900
>Gm11:22936943-22937291
>Gm11:22937329-22937437
>Gm11:22937490-22937700
>Gm11:22937836-22937969
>Gm11:22938020-22940559
>Gm11:22940582-22962304
>Gm11:22962570-22962617
>Gm11:22962680-22963008
>Gm11:22963066-22964882
>Gm11:22964925-22965195
>Gm11:22965273-22965847
>Gm11:22965906-22966075
>Gm11:22966118-22966476
>Gm11:22966518-22966550
>Gm11:22966676-22969658
>Gm11:22969700-22977366
>Gm11:22977380-22984438
>Gm11:22984479-22984534
>Gm11:22984719-22984748
>Gm11:22984848-22984893
>Gm11:22984938-22990677
>Gm11:22990760-22990794
>Gm11:22990844-22990899
>Gm11:22991028-22991078
>Gm11:22991196-22991342
>Gm11:22991439-22991613
>Gm11:22991660-22991697
>Gm11:22991751-22999061
>Gm11:22999109-22999157
>Gm11:22999340-22999654
>Gm11:22999787-23000148
>Gm11:23000255-23000354
>Gm11:23000419-23001977
>Gm11:23002011-23002696
>Gm11:23002722-23003542
>Gm11:23003649-23003793
>Gm11:23003886-23004095
>Gm11:23004240-23004319
>Gm11:23004494-23004720
>Gm11:23004741-23004899
>Gm11:23004973-23005133
>Gm11:23005162-23005340
>Gm11:23005394-23005491
>Gm11:23005588-23005748
>Gm11:23005809-23006076
>Gm11:23006240-23006805
>Gm11:23006855-23007774
>Gm11:23007816-23010895
>Gm11:23011326-23025960
>Gm11:23026014-23026185
>Gm11:23026266-23026307
>Gm11:23026534-23029017
>Gm11:23029050-23029579
>Gm11:23029642-23029826
>Gm11:23029864-23030416
>Gm11:23030673-23030709
>Gm11:23030742-23031376
>Gm11:23031451-23061828
>Gm11:23061914-23064107
>Gm11:23064222-23064844
>Gm11:23064890-23064976
>Gm11:23065444-23065527
>Gm11:23066162-23066272
>Gm11:23066355-23066496
>Gm11:23068040-23068125
>Gm11:23068201-23068397
>Gm11:23068754-23071450
>Gm11:23071495-23078573
>Gm11:23079001-23079438
>Gm11:23079516-23079576
>Gm11:23079623-23080815
>Gm11:23080850-23082110
>Gm11:23082584-23084003
>Gm11:23084052-23084138
>Gm11:23084161-23084380
>Gm11:23084648-23084732
>Gm11:23085546-23085781
>Gm11:23085835-23099018
>Gm11:23099019-23125733
>Gm11:23125786-23125986
>Gm11:23126105-23129151
>Gm11:23129269-23130340
>Gm11:23130368-23144284
>Gm11:23145905-23145962
>Gm11:23148077-23148124
>Gm11:23148169-23148215
>Gm11:23148888-23150382
>Gm11:23150441-23150501
>Gm11:23150555-23151191
>Gm11:23151230-23151935
>Gm11:23153688-23153755
>Gm11:23154176-23154202
>Gm11:23154580-23155003
>Gm11:23155467-23155652
>Gm11:23157296-23158895
>Gm11:23158931-23164443
>Gm11:23164479-23182614
>Gm11:23182653-23187648
>Gm11:23187702-23200372
>Gm11:23200407-23201642
>Gm11:23201709-23204409
>Gm11:23204479-23206960
>Gm11:23206994-23207393
>Gm11:23207466-23208076
>Gm11:23208166-23208481
>Gm11:23208520-23209476
>Gm11:23209516-23209701
>Gm11:23209835-23209996
>Gm11:23210045-23210774
>Gm11:23210859-23217937
>Gm11:23217950-23237020
>Gm11:23237058-23245008
>Gm11:23245036-23248698
>Gm11:23248830-23256188
>Gm11:23256217-23257472
>Gm11:23257554-23274850
>Gm11:23274966-23275360
>Gm11:23275454-23276965
>Gm11:23277251-23277305
>Gm11:23277622-23277944
>Gm11:23278056-23278386
>Gm11:23278931-23279067
>Gm11:23279094-23279483
>Gm11:23279556-23279683
>Gm11:23279805-23282249
>Gm11:23282288-23282410
>Gm11:23282453-23282865
>Gm11:23282917-23288842
>Gm11:23289136-23289161
>Gm11:23289200-23293833
>Gm11:23293884-23294306
>Gm11:23294342-23294704
>Gm11:23294750-23296582
>Gm11:23296627-23297653
>Gm11:23297685-23298311
>Gm11:23298351-23313433
>Gm11:23313525-23313647
>Gm11:23313711-23314586
>Gm11:23314624-23315672
>Gm11:23315718-23318877
>Gm11:23318890-23320054
>Gm11:23320087-23320370
>Gm11:23320417-23320557
>Gm11:23320580-23320955
>Gm11:23321025-23321921
>Gm11:23322463-23322554
>Gm11:23322795-23322867
>Gm11:23322913-23323159
>Gm11:23323266-23323477
>Gm11:23324513-23324622
>Gm11:23326554-23326617
>Gm11:23326755-23334320
>Gm11:23334394-23334889
>Gm11:23334950-23335664
>Gm11:23335722-23336545
>Gm11:23336618-23340293
>Gm11:23340341-23341437
>Gm11:23341466-23341619
>Gm11:23341667-23342530
>Gm11:23342556-23344425
>Gm11:23344451-23344647
>Gm11:23344681-23345115
>Gm11:23345152-23345433
>Gm11:23345477-23345617
>Gm11:23345651-23345977
>Gm11:23346221-23346265
>Gm11:23346977-23351356
>Gm11:23351416-23354009
>Gm11:23354053-23355148
>Gm11:23355585-23355632
>Gm11:23356758-23356967
>Gm11:23357689-23357925
>Gm11:23359226-23359311
>Gm11:23363069-23363121
>Gm11:23364435-23364654
>Gm11:23366306-23366896
>Gm11:23368254-23385834
>Gm11:23385858-23390143
>Gm11:23390157-23391388
>Gm11:23391427-23392219
>Gm11:23392265-23392559
>Gm11:23392590-23392701
>Gm11:23392756-23394492
>Gm11:23394577-23397940
>Gm11:23397961-23400814
>Gm11:23400863-23421269
>Gm11:23421294-23440964
>Gm11:23440999-23441428
>Gm11:23441463-23457764
>Gm11:23457854-23477174
>Gm11:23477220-23481614
>Gm11:23482226-23482266
>Gm11:23482330-23485832
>Gm11:23485869-23492193
>Gm11:23492574-23515009
>Gm11:23515038-23519108
>Gm11:23519148-23557319
>Gm11:23557420-23558203
>Gm11:23558476-23560468
>Gm11:23560880-23569473
>Gm11:23569518-23571987
>Gm11:23572035-23573312
>Gm11:23573381-23577450
>Gm11:23577495-23577899
>Gm11:23577932-23580041
>Gm11:23580088-23580989
>Gm11:23581041-23583909
>Gm11:23583982-23593630
>Gm11:23593656-23602089
>Gm11:23602330-23613702
>Gm11:23613705-23613719
>Gm11:23615929-23616896
>Gm11:23617203-23617221
>Gm11:23617297-23618897
>Gm11:23618947-23619478
>Gm11:23625141-23627638
>Gm11:23627738-23632140
>Gm11:23632158-23632202
>Gm11:23632230-23639758
>Gm11:23639891-23640736
>Gm11:23641016-23641818
>Gm11:23641918-23643739
>Gm11:23643957-23644190
>Gm11:23662553-23664985
>Gm11:23665060-23667659
>Gm11:23667908-23670819
>Gm11:23670919-23674477
>Gm11:23674607-23676229
>Gm11:23676377-23679061
>Gm11:23679801-23684610
>Gm11:23684630-23685428
>Gm11:23700854-23702521
>Gm11:23702581-23704208
>Gm11:23704442-23719276
>Gm11:23719454-23721137
>Gm11:23721556-23723516
>Gm11:23733903-23745818
>Gm11:23746828-23753804
>Gm11:23754013-23754723
>Gm11:23755734-23755779
>Gm11:23755841-23757450
>Gm11:23758210-23758247
>Gm11:23758326-23759459
>Gm11:23760290-23761905
>Gm11:23762779-23764027
>Gm11:23764127-23766611
>Gm11:23766711-23768335
>Gm11:23768905-23769847
>Gm11:23772173-23773483
>Gm11:23782307-23783067
>Gm11:23787584-23788368
>Gm11:23788468-23790834
>Gm11:23790889-23790985
>Gm11:23792785-23798923
>Gm11:23801895-23803883
>Gm11:23806850-23809398
>Gm11:23809717-23810834
>Gm11:23829854-23840566
>Gm11:23840612-23840725
>Gm11:23840763-23840956
>Gm11:23841220-23841781
>Gm11:23841824-23852470
>Gm11:23852521-23868016
>Gm11:23868045-23868699
>Gm11:23868799-23873576
>Gm11:23873611-23878860
>Gm11:23878908-23915133
>Gm11:23915161-23916704
>Gm11:23916743-23917430
>Gm11:23917450-23923029
>Gm11:23923075-23923561
>Gm11:23923591-23930460
>Gm11:23930490-23963307
>Gm11:23963364-23966193
>Gm11:23966217-23978560
>Gm11:23978601-24001675
>Gm11:24003470-24003660
>Gm11:24004070-24004169
>Gm11:24004228-24004338
>Gm11:24004540-24004850
>Gm11:24006912-24007034
>Gm11:24007156-24007231
>Gm11:24009244-24009283
>Gm11:24011699-24011761
>Gm11:24012536-24012746
>Gm11:24013501-24013538
>Gm11:24013600-24013975
>Gm11:24014032-24034390
>Gm11:24035449-24035570
>Gm11:24035609-24037022
>Gm11:24037575-24037624
>Gm11:24037835-24037869
>Gm11:24038771-24038843
>Gm11:24038883-24039200
>Gm11:24039244-24039627
>Gm11:24039941-24040017
>Gm11:24040086-24040157
>Gm11:24040185-24040218
>Gm11:24040372-24040415
>Gm11:24040485-24040719
>Gm11:24040860-24040898
>Gm11:24041052-24041577
>Gm11:24041642-24041736
>Gm11:24041809-24041945
>Gm11:24042111-24042159
>Gm11:24042210-24042484
>Gm11:24042602-24042690
>Gm11:24042897-24042947
>Gm11:24043078-24043208
>Gm11:24043232-24043679
>Gm11:24043745-24043867
>Gm11:24043934-24044280
>Gm11:24044568-24044690
>Gm11:24044815-24045821
>Gm11:24045856-24046264
>Gm11:24046291-24046445
>Gm11:24046477-24046606
>Gm11:24046812-24047949
>Gm11:24047980-24048768
>Gm11:24049151-24049192
>Gm11:24049819-24049971
>Gm11:24050032-24050119
>Gm11:24050249-24050298
>Gm11:24050430-24050640
>Gm11:24050707-24050908
>Gm11:24051051-24056512
>Gm11:24056568-24056701
>Gm11:24056809-24057235
>Gm11:24057325-24057376
>Gm11:24057423-24057692
>Gm11:24057763-24057997
>Gm11:24058115-24058141
>Gm11:24058184-24058464
>Gm11:24058485-24059309
>Gm11:24059346-24059899
>Gm11:24060248-24060390
>Gm11:24060645-24060687
>Gm11:24060988-24061031
>Gm11:24061106-24061285
>Gm11:24061361-24061436
>Gm11:24061571-24061612
>Gm11:24061796-24061824
>Gm11:24061931-24062008
>Gm11:24062074-24062288
>Gm11:24062342-24062469
>Gm11:24062585-24063149
>Gm11:24063218-24067025
>Gm11:24067048-24067416
>Gm11:24067490-24067606
>Gm11:24067664-24068082
>Gm11:24068109-24069135
>Gm11:24069218-24071021
>Gm11:24071143-24071448
>Gm11:24071490-24071649
>Gm11:24071686-24076643
>Gm11:24076684-24079151
>Gm11:24079210-24080460
>Gm11:24080491-24082260
>Gm11:24082312-24083486
>Gm11:24083538-24083625
>Gm11:24083703-24083828
>Gm11:24084095-24084615
>Gm11:24084694-24084783
>Gm11:24084855-24085039
>Gm11:24085219-24085622
>Gm11:24085728-24086185
>Gm11:24086445-24086654
>Gm11:24086700-24086985
>Gm11:24087023-24087712
>Gm11:24087740-24087999
>Gm11:24088090-24088188
>Gm11:24088307-24088697
>Gm11:24088766-24088901
>Gm11:24088928-24089197
>Gm11:24089256-24089462
>Gm11:24089527-24089637
>Gm11:24089661-24090216
>Gm11:24090343-24090583
>Gm11:24090728-24091114
>Gm11:24091272-24092282
>Gm11:24092404-24092986
>Gm11:24093072-24093240
>Gm11:24093351-24093569
>Gm11:24094138-24094273
>Gm11:24094363-24094614
>Gm11:24096649-24096699
>Gm11:24097002-24097105
>Gm11:24097224-24097268
>Gm11:24098101-24098296
>Gm11:24098387-24098558
>Gm11:24099123-24103439
>Gm11:24103527-24103781
>Gm11:24103927-24103964
>Gm11:24104005-24104098
>Gm11:24104137-24105199
>Gm11:24105556-24105601
>Gm11:24105773-24106039
>Gm11:24106120-24106886
>Gm11:24107073-24107258
>Gm11:24107320-24107629
>Gm11:24107691-24107787
>Gm11:24107984-24108197
>Gm11:24108323-24108364
>Gm11:24108492-24108596
>Gm11:24108740-24122490
>Gm11:24122590-24142737
>Gm11:24142965-24143032
>Gm11:24148281-24151646
>Gm11:24151700-24153734
>Gm11:24153792-24154074
>Gm11:24154152-24155326
>Gm11:24155431-24155593
>Gm11:24156001-24157648
>Gm11:24157706-24157988
>Gm11:24158066-24159240
>Gm11:24159345-24159517
>Gm11:24160805-24160942
>Gm11:24161067-24161108
>Gm11:24161236-24163218
>Gm11:24163318-24163808
>Gm11:24163955-24164560
>Gm11:24164784-24169438
>Gm11:24169586-24169784
>Gm11:24169869-24170575
>Gm11:24170616-24170714
>Gm11:24170766-24171193
>Gm11:24171234-24171351
>Gm11:24171386-24171411
>Gm11:24171446-24171472
>Gm11:24171641-24171655
>Gm11:24171718-24171884
>Gm11:24172064-24179069
>Gm11:24179149-24180036
>Gm11:24180494-24180530
>Gm11:24180590-24180830
>Gm11:24180900-24181383
>Gm11:24185640-24185715
>Gm11:24186289-24186377
>Gm11:24187562-24187686
>Gm11:24189069-24190370
>Gm11:24191184-24191219
>Gm11:24191602-24191634
>Gm11:24191928-24191979
>Gm11:24192095-24192149
>Gm11:24192258-24192297
>Gm11:24192416-24192539
>Gm11:24192947-24193016
>Gm11:24193045-24193077
>Gm11:24193454-24193514
>Gm11:24193756-24194498
>Gm11:24194944-24195624
>Gm11:24195685-24196726
>Gm11:24196871-24197232
>Gm11:24197310-24197515
>Gm11:24197629-24197671
>Gm11:24197730-24197924
>Gm11:24197956-24198043
>Gm11:24198071-24198138
>Gm11:24198205-24198456
>Gm11:24198635-24199029
>Gm11:24199106-24199984
>Gm11:24200088-24200387
>Gm11:24200422-24203180
>Gm11:24203360-24203883
>Gm11:24203923-24204140
>Gm11:24205508-24205557
>Gm11:24205811-24206119
>Gm11:24207666-24207691
>Gm11:24208888-24208924
>Gm11:24208976-24209102
>Gm11:24210774-24210852
>Gm11:24210986-24211213
>Gm11:24211267-24211556
>Gm11:24211687-24211739
>Gm11:24211921-24212198
>Gm11:24212237-24213203
>Gm11:24213265-24213341
>Gm11:24213416-24213701
>Gm11:24213769-24213910
>Gm11:24213961-24214034
>Gm11:24214052-24214153
>Gm11:24214307-24214383
>Gm11:24214468-24215365
>Gm11:24215400-24215638
>Gm11:24215708-24216395
>Gm11:24216451-24216890
>Gm11:24218198-24219178
>Gm11:24219356-24220372
>Gm11:24220410-24221424
>Gm11:24221508-24221581
>Gm11:24228042-24228147
>Gm11:24228155-24228196
>Gm11:24229295-24229368
>Gm11:24229588-24229641
>Gm11:24230723-24230811
>Gm11:24230842-24230896
>Gm11:24232591-24232624
>Gm11:24232933-24232997
>Gm11:24235947-24236028
>Gm11:24236073-24236337
>Gm11:24236468-24236658
>Gm11:24237006-24237042
>Gm11:24238023-24238114
>Gm11:24238165-24238217
>Gm11:24238254-24238357
>Gm11:24238383-24239235
>Gm11:24239308-24240616
>Gm11:24240692-24241436
>Gm11:24241521-24242183
>Gm11:24242221-24242715
>Gm11:24242761-24243667
>Gm11:24244179-24244454
>Gm11:24244513-24244879
>Gm11:24244996-24245031
>Gm11:24245074-24245534
>Gm11:24245661-24245729
>Gm11:24245970-24246037
>Gm11:24246874-24246949
>Gm11:24247018-24247192
>Gm11:24248045-24248205
>Gm11:24248306-24250247
>Gm11:24250262-24250586
>Gm11:24250899-24251176
>Gm11:24251899-24252194
>Gm11:24252341-24252646
>Gm11:24252726-24254282
>Gm11:24254406-24255088
>Gm11:24257577-24257796
>Gm11:24259900-24259967
>Gm11:24260062-24260334
>Gm11:24260473-24260781
>Gm11:24260826-24260937
>Gm11:24260968-24261041
>Gm11:24261143-24261431
>Gm11:24261563-24261970
>Gm11:24262108-24262144
>Gm11:24262164-24262206
>Gm11:24262297-24262454
>Gm11:24262510-24262628
>Gm11:24262998-24263099
>Gm11:24264812-24275643
>Gm11:24278554-24278578
>Gm11:24280780-24280913
>Gm11:24281144-24281266
>Gm11:24281306-24281423
>Gm11:24281622-24281681
>Gm11:24283053-24283115
>Gm11:24284091-24284184
>Gm11:24284247-24284383
>Gm11:24284429-24284657
>Gm11:24284785-24284951
>Gm11:24285047-24285073
>Gm11:24285122-24285240
>Gm11:24285331-24285498
>Gm11:24285527-24285632
>Gm11:24285689-24286100
>Gm11:24286237-24288015
>Gm11:24288049-24288255
>Gm11:24288325-24288720
>Gm11:24288787-24289121
>Gm11:24289319-24289348
>Gm11:24289401-24289649
>Gm11:24290382-24290446
>Gm11:24290544-24290610
>Gm11:24291379-24291577
>Gm11:24294857-24295268
>Gm11:24299814-24299869
>Gm11:24300088-24300497
>Gm11:24300537-24300604
>Gm11:24300623-24300689
>Gm11:24301019-24301065
>Gm11:24307496-24307567
>Gm11:24307603-24309635
>Gm11:24309674-24311648
>Gm11:24311881-24312112
>Gm11:24312200-24312250
>Gm11:24312618-24312689
>Gm11:24312774-24312914
>Gm11:24313183-24313326
>Gm11:24313372-24313437
>Gm11:24313527-24313567
>Gm11:24313901-24314000
>Gm11:24314834-24314860
>Gm11:24314928-24314975
>Gm11:24315044-24315945
>Gm11:24316398-24317584
>Gm11:24320638-24324872
>Gm11:24325106-24325120
>Gm11:24325316-24325399
>Gm11:24325494-24325545
>Gm11:24327628-24328469
>Gm11:24328834-24328967
>Gm11:24329024-24329395
>Gm11:24329425-24331246
>Gm11:24331521-24331651
>Gm11:24331767-24331841
>Gm11:24336932-24340564
>Gm11:24341075-24341120
>Gm11:24343902-24343945
>Gm11:24344120-24344154
>Gm11:24344344-24344545
>Gm11:24345183-24345243
>Gm11:24345634-24345764
>Gm11:24347227-24347254
>Gm11:24347461-24347533
>Gm11:24350515-24350810
>Gm11:24354237-24354437
>Gm11:24354551-24355491
>Gm11:24355543-24355876
>Gm11:24355929-24356191
>Gm11:24356235-24357049
>Gm11:24357184-24357278
>Gm11:24357303-24357481
>Gm11:24357526-24358098
>Gm11:24358156-24358279
>Gm11:24359369-24359410
>Gm11:24359631-24359699
>Gm11:24360532-24360592
>Gm11:24360771-24360894
>Gm11:24361202-24361251
>Gm11:24361591-24361628
>Gm11:24361809-24361910
>Gm11:24362185-24362219
>Gm11:24363136-24363172
>Gm11:24363678-24364942
>Gm11:24365527-24365768
>Gm11:24365954-24366124
>Gm11:24366288-24366366
>Gm11:24366538-24366566
>Gm11:24366720-24366853
>Gm11:24366967-24367093
>Gm11:24367203-24367238
>Gm11:24367534-24367655
>Gm11:24370991-24371039
>Gm11:24371319-24371397
>Gm11:24371510-24371615
>Gm11:24378146-24378194
>Gm11:24378269-24378953
>Gm11:24379158-24379286
>Gm11:24379639-24379723
>Gm11:24379833-24379873
>Gm11:24380018-24380094
>Gm11:24380624-24380687
>Gm11:24381041-24381080
>Gm11:24381265-24381295
>Gm11:24381669-24381696
>Gm11:24381818-24382004
>Gm11:24382150-24382221
>Gm11:24382365-24382442
>Gm11:24382536-24382629
>Gm11:24382700-24382743
>Gm11:24382946-24383020
>Gm11:24383058-24383478
>Gm11:24383568-24383620
>Gm11:24383730-24383781
>Gm11:24384091-24384167
>Gm11:24384308-24384362
>Gm11:24384414-24384919
>Gm11:24384998-24385092
>Gm11:24385179-24385242
>Gm11:24385425-24385513
>Gm11:24385848-24385948
>Gm11:24386066-24386139
>Gm11:24387735-24387854
>Gm11:24387941-24388060
>Gm11:24388585-24388650
>Gm11:24389864-24389923
>Gm11:24393230-24393421
>Gm11:24393453-24393510
>Gm11:24393552-24395161
>Gm11:24395198-24395624
>Gm11:24395719-24396558
>Gm11:24396785-24396866
>Gm11:24396890-24396965
>Gm11:24397069-24397127
>Gm11:24397328-24397356
>Gm11:24397530-24397695
>Gm11:24397799-24397834
>Gm11:24397944-24397976
>Gm11:24398023-24398115
>Gm11:24398507-24398674
>Gm11:24398766-24398845
>Gm11:24398880-24399042
>Gm11:24399114-24399354
>Gm11:24399458-24399491
>Gm11:24399594-24399750
>Gm11:24399815-24399893
>Gm11:24400048-24400215
>Gm11:24400246-24400314
>Gm11:24400700-24400834
>Gm11:24400867-24402328
>Gm11:24402373-24402904
>Gm11:24403088-24403206
>Gm11:24403244-24403311
>Gm11:24403369-24403427
>Gm11:24403579-24403824
>Gm11:24404008-24404048
>Gm11:24404322-24404507
>Gm11:24405382-24407830
>Gm11:24408095-24408140
>Gm11:24408336-24408580
>Gm11:24417612-24417653
>Gm11:24420236-24420267
>Gm11:24422433-24422489
>Gm11:24424786-24424836
>Gm11:24427841-24427876
>Gm11:24429350-24429450
>Gm11:24432206-24440431
>Gm11:24448778-24448932
>Gm11:24450974-24451146
>Gm11:24453602-24453797
>Gm11:24454102-24454250
>Gm11:24457788-24458045
>Gm11:24458134-24458295
>Gm11:24458390-24458566
>Gm11:24458819-24459125
>Gm11:24462413-24464122
>Gm11:24466340-24466717
>Gm11:24466786-24467203
>Gm11:24467348-24467401
>Gm11:24467619-24467648
>Gm11:24467829-24467871
>Gm11:24467956-24481882
>Gm11:24481908-24482964
>Gm11:24484348-24484424
>Gm11:24485809-24486272
>Gm11:24486490-24486547
>Gm11:24487209-24487300
>Gm11:24487365-24487392
>Gm11:24487467-24489230
>Gm11:24489273-24489947
>Gm11:24490223-24532927
>Gm11:24533131-24533898
>Gm11:24534018-24534149
>Gm11:24534285-24534483
>Gm11:24536160-24536203
>Gm11:24536334-24536396
>Gm11:24536823-24537163
>Gm11:24539343-24539373
>Gm11:24539534-24552946
>Gm11:24552970-24554009
>Gm11:24554036-24555265
>Gm11:24558329-24558400
>Gm11:24559630-24559707
>Gm11:24560810-24561060
>Gm11:24561149-24561190
>Gm11:24564417-24564557
>Gm11:24564782-24564813
>Gm11:24569255-24569336
>Gm11:24569397-24569455
>Gm11:24569507-24569983
>Gm11:24570033-24570613
>Gm11:24571595-24571767
>Gm11:24571848-24572035
>Gm11:24572348-24572471
>Gm11:24572591-24572775
>Gm11:24572802-24572914
>Gm11:24572948-24574759
>Gm11:24574852-24578006
>Gm11:24578041-24578549
>Gm11:24578997-24579190
>Gm11:24579248-24579389
>Gm11:24579589-24580627
>Gm11:24581130-24581160
>Gm11:24585544-24585577
>Gm11:24586885-24586942
>Gm11:24587590-24587703
>Gm11:24588076-24588261
>Gm11:24588378-24588403
>Gm11:24596671-24596727
>Gm11:24596814-24597107
>Gm11:24597174-24597272
>Gm11:24597341-24597378
>Gm11:24601865-24601909
>Gm11:24604858-24605033
>Gm11:24606207-24606358
>Gm11:24615587-24615655
>Gm11:24620284-24620315
>Gm11:24620727-24623786
>Gm11:24625708-24625757
>Gm11:24626955-24627079
>Gm11:24627402-24627581
>Gm11:24627719-24627786
>Gm11:24628992-24629022
>Gm11:24629300-24629520
>Gm11:24630378-24630599
>Gm11:24630639-24630741
>Gm11:24631496-24631527
>Gm11:24633271-24633517
>Gm11:24637536-24637573
>Gm11:24640109-24640138
>Gm11:24640708-24640802
>Gm11:24641820-24641911
>Gm11:24641952-24642025
>Gm11:24642568-24642676
>Gm11:24642716-24643321
>Gm11:24643414-24643543
>Gm11:24643952-24644098
>Gm11:24644297-24644470
>Gm11:24644582-24644621
>Gm11:24645296-24645341
>Gm11:24645369-24645400
>Gm11:24645463-24645513
>Gm11:24650745-24650840
>Gm11:24652603-24652672
>Gm11:24652742-24652828
>Gm11:24654926-24654963
>Gm11:24654999-24655099
>Gm11:24656235-24656387
>Gm11:24656477-24657557
>Gm11:24657635-24659232
>Gm11:24659292-24660140
>Gm11:24660271-24660600
>Gm11:24660663-24660822
>Gm11:24660895-24661783
>Gm11:24661880-24662001
>Gm11:24662028-24662075
>Gm11:24662527-24665266
>Gm11:24665302-24666072
>Gm11:24666306-24666337
>Gm11:24666432-24666542
>Gm11:24666683-24666757
>Gm11:24666785-24666909
>Gm11:24667010-24667209
>Gm11:24667305-24667696
>Gm11:24667974-24668040
>Gm11:24668521-24668598
>Gm11:24668648-24668743
>Gm11:24668980-24669060
>Gm11:24669228-24670181
>Gm11:24670235-24670280
>Gm11:24671500-24672662
>Gm11:24673345-24673490
>Gm11:24673714-24673766
>Gm11:24673980-24674038
>Gm11:24674128-24674170
>Gm11:24674349-24674464
>Gm11:24674522-24674670
>Gm11:24678590-24678641
>Gm11:24679650-24679721
>Gm11:24681914-24682073
>Gm11:24682258-24682715
>Gm11:24682915-24682972
>Gm11:24684243-24684348
>Gm11:24684402-24684505
>Gm11:24684880-24684948
>Gm11:24685239-24690293
>Gm11:24690325-24691073
>Gm11:24691097-24695680
>Gm11:24695754-24695803
>Gm11:24695835-24696025
>Gm11:24697387-24697451
>Gm11:24697758-24697806
>Gm11:24698829-24698909
>Gm11:24700305-24700359
>Gm11:24700412-24700543
>Gm11:24700631-24701106
>Gm11:24701136-24701585
>Gm11:24701612-24701953
>Gm11:24702061-24702143
>Gm11:24702213-24702285
>Gm11:24703669-24703925
>Gm11:24704003-24704128
>Gm11:24704331-24705288
>Gm11:24705493-24705524
>Gm11:24705572-24705830
>Gm11:24705918-24706023
>Gm11:24706089-24706127
>Gm11:24706217-24706372
>Gm11:24707078-24707221
>Gm11:24707266-24707338
>Gm11:24707385-24707494
>Gm11:24707542-24708244
>Gm11:24709005-24709046
>Gm11:24709803-24709924
>Gm11:24711766-24711833
>Gm11:24711864-24712421
>Gm11:24712483-24712895
>Gm11:24712973-24713357
>Gm11:24713394-24713535
>Gm11:24713583-24713925
>Gm11:24713950-24714261
>Gm11:24714298-24714432
>Gm11:24714463-24714685
>Gm11:24714772-24714848
>Gm11:24714912-24714961
>Gm11:24715499-24715528
>Gm11:24715932-24716073
>Gm11:24716153-24717068
>Gm11:24717100-24722812
>Gm11:24722956-24722989
>Gm11:24727027-24727063
>Gm11:24728720-24729888
>Gm11:24731968-24732054
>Gm11:24732491-24732688
>Gm11:24733125-24733193
>Gm11:24733392-24733713
>Gm11:24733774-24734087
>Gm11:24734164-24734615
>Gm11:24734673-24734723
>Gm11:24734758-24735091
>Gm11:24735381-24735422
>Gm11:24735491-24735524
>Gm11:24735676-24735854
>Gm11:24736463-24736515
>Gm11:24736545-24736590
>Gm11:24736750-24737141
>Gm11:24737284-24737497
>Gm11:24737589-24737776
>Gm11:24738562-24738604
>Gm11:24738940-24738999
>Gm11:24739142-24739192
>Gm11:24739255-24739293
>Gm11:24739774-24739869
>Gm11:24740590-24740853
>Gm11:24741016-24741113
>Gm11:24746391-24746580
>Gm11:24747400-24750399
>Gm11:24750433-24750886
>Gm11:24750909-24750973
>Gm11:24751068-24751469
>Gm11:24751708-24751786
>Gm11:24751862-24752117
>Gm11:24752163-24752304
>Gm11:24752376-24753030
>Gm11:24753071-24753251
>Gm11:24753439-24754986
>Gm11:24755051-24755123
>Gm11:24755177-24756385
>Gm11:24758043-24758099
>Gm11:24759443-24759519
>Gm11:24760122-24760335
>Gm11:24760375-24761700
>Gm11:24762941-24763127
>Gm11:24763332-24763363
>Gm11:24763491-24763948
>Gm11:24764054-24764249
>Gm11:24764291-24764760
>Gm11:24764790-24764943
>Gm11:24765040-24765119
>Gm11:24765240-24765307
>Gm11:24765408-24765573
>Gm11:24765702-24765900
>Gm11:24766013-24766300
>Gm11:24766374-24766593
>Gm11:24766703-24766750
>Gm11:24767461-24767531
>Gm11:24767754-24767783
>Gm11:24767921-24767972
>Gm11:24768151-24768228
>Gm11:24768526-24768575
>Gm11:24768690-24768729
>Gm11:24769618-24769696
>Gm11:24769867-24769997
>Gm11:24770249-24770283
>Gm11:24770525-24770654
>Gm11:24770922-24770973
>Gm11:24771482-24771532
>Gm11:24771615-24771840
>Gm11:24771893-24771967
>Gm11:24772188-24772285
>Gm11:24772510-24772557
>Gm11:24772800-24772826
>Gm11:24774008-24774041
>Gm11:24776576-24776610
>Gm11:24776652-24776782
>Gm11:24776862-24776894
>Gm11:24776999-24777743
>Gm11:24777833-24777972
>Gm11:24778065-24778314
>Gm11:24778565-24778673
>Gm11:24779356-24779420
>Gm11:24779483-24779618
>Gm11:24779776-24780024
>Gm11:24780058-24782293
>Gm11:24782425-24782517
>Gm11:24782646-24783325
>Gm11:24783494-24783616
>Gm11:24783742-24783809
>Gm11:24783833-24784081
>Gm11:24784209-24786331
>Gm11:24786392-24786592
>Gm11:24786638-24786713
>Gm11:24786771-24787438
>Gm11:24787532-24788331
>Gm11:24788446-24788531
>Gm11:24788671-24788705
>Gm11:24788792-24788916
>Gm11:24789009-24794670
>Gm11:24794741-24794796
>Gm11:24794854-24794995
>Gm11:24795961-24796003
>Gm11:24796088-24796121
>Gm11:24797522-24797600
>Gm11:24798120-24798224
>Gm11:24799800-24799928
>Gm11:24800198-24801093
>Gm11:24801197-24801709
>Gm11:24801742-24803138
>Gm11:24803200-24803279
>Gm11:24803366-24803407
>Gm11:24805293-24805440
>Gm11:24806730-24806857
>Gm11:24806979-24807040
>Gm11:24807283-24807317
>Gm11:24810109-24810260
>Gm11:24810399-24810475
>Gm11:24810529-24810588
>Gm11:24812738-24813282
>Gm11:24813376-24817832
>Gm11:24819656-24819705
>Gm11:24820823-24820874
>Gm11:24820927-24821011
>Gm11:24821796-24821876
>Gm11:24822971-24823027
>Gm11:24823379-24823449
>Gm11:24823500-24823574
>Gm11:24823781-24824449
>Gm11:24824508-24825605
>Gm11:24825631-24825755
>Gm11:24825789-24826218
>Gm11:24826277-24828629
>Gm11:24828675-24828793
>Gm11:24830104-24830149
>Gm11:24831582-24831641
>Gm11:24832061-24832087
>Gm11:24832308-24832376
>Gm11:24832585-24832715
>Gm11:24832858-24832931
>Gm11:24833571-24833666
>Gm11:24835806-24837197
>Gm11:24837246-24839152
>Gm11:24839851-24844081
>Gm11:24844107-24844614
>Gm11:24845923-24845988
>Gm11:24846103-24846219
>Gm11:24846454-24846491
>Gm11:24846869-24846975
>Gm11:24847198-24855498
>Gm11:24855598-24862955
>Gm11:24863014-24863421
>Gm11:24864410-24864555
>Gm11:24864616-24864909
>Gm11:24864999-24865168
>Gm11:24865442-24865622
>Gm11:24865707-24865852
>Gm11:24865979-24867482
>Gm11:24867682-24867898
>Gm11:24868010-24868062
>Gm11:24869779-24869964
>Gm11:24870343-24870414
>Gm11:24871336-24871558
>Gm11:24871644-24871810
>Gm11:24871993-24873831
>Gm11:24874055-24878567
>Gm11:24878619-24890456
>Gm11:24890519-24890649
>Gm11:24890754-24892128
>Gm11:24892196-24892812
>Gm11:24892857-24893817
>Gm11:24893853-24896355
>Gm11:24896409-24896543
>Gm11:24896592-24896988
>Gm11:24900652-24900810
>Gm11:24901617-24901688
>Gm11:24903303-24903508
>Gm11:24906616-24906656
>Gm11:24906801-24907678
>Gm11:24907924-24908088
>Gm11:24908364-24908438
>Gm11:24910677-24910856
>Gm11:24912055-24912123
>Gm11:24912311-24912420
>Gm11:24914103-24915778
>Gm11:24916051-24916169
>Gm11:24916297-24917436
>Gm11:24918112-24918340
>Gm11:24918432-24920033
>Gm11:24924648-24924827
>Gm11:24924968-24925035
>Gm11:24925685-24925724
>Gm11:24928436-24928479
>Gm11:24932316-24932769
>Gm11:24932897-24932991
>Gm11:24933027-24933382
>Gm11:24933469-24934902
>Gm11:24935276-24936814
>Gm11:24937074-24937129
>Gm11:24937266-24939269
>Gm11:24939298-24939610
>Gm11:24945209-24945244
>Gm11:24945441-24945500
>Gm11:24947041-24947111
>Gm11:24947402-24947508
>Gm11:24947579-24947880
>Gm11:24951480-24953088
>Gm11:24954157-24954243
>Gm11:24954327-24954444
>Gm11:24960264-24960356
>Gm11:24960610-24960665
>Gm11:24961568-24961618
>Gm11:24963263-24963294
>Gm11:24963695-24964112
>Gm11:24964147-24964283
>Gm11:24964367-24967787
>Gm11:24968047-24968112
>Gm11:24968843-24968875
>Gm11:24973142-24988576
>Gm11:24988700-24988800
>Gm11:24988868-24988994
>Gm11:24989037-24989164
>Gm11:24989280-24989319
>Gm11:24989420-24990574
>Gm11:24990623-24991172
>Gm11:24991311-24993152
>Gm11:24993307-24993776
>Gm11:24994049-24994125
>Gm11:24994203-24994367
>Gm11:24994492-24994603
>Gm11:24994652-24994824
>Gm11:24994892-24995047
>Gm11:24995081-24995190
>Gm11:24995475-24995562
>Gm11:24995597-24995919
>Gm11:24995982-25016012
>Gm11:25016274-25016811
>Gm11:25016874-25016952
>Gm11:25017053-25017124
>Gm11:25017172-25017214
>Gm11:25017514-25017548
>Gm11:25017718-25017751
>Gm11:25017772-25017817
>Gm11:25017913-25019413
>Gm11:25019448-25025335
>Gm11:25025496-25027306
>Gm11:25027392-25027539
>Gm11:25027657-25027698
>Gm11:25027927-25029838
>Gm11:25029921-25029977
>Gm11:25030057-25030203
>Gm11:25030233-25030691
>Gm11:25030794-25030890
>Gm11:25031135-25031217
>Gm11:25031450-25031549
>Gm11:25031702-25032011
>Gm11:25032139-25032905
>Gm11:25032989-25033399
>Gm11:25033548-25034640
>Gm11:25034677-25035186
>Gm11:25035288-25035384
>Gm11:25035420-25035501
>Gm11:25035569-25035853
>Gm11:25035999-25036478
>Gm11:25036570-25036645
>Gm11:25036703-25036846
>Gm11:25036965-25037019
>Gm11:25037172-25037225
>Gm11:25037269-25037581
>Gm11:25037670-25037759
>Gm11:25037847-25037893
>Gm11:25038099-25038145
>Gm11:25038222-25038289
>Gm11:25038893-25039118
>Gm11:25039448-25039504
>Gm11:25039899-25041635
>Gm11:25041671-25043524
>Gm11:25043569-25047331
>Gm11:25047440-25048159
>Gm11:25048214-25050543
>Gm11:25050571-25050797
>Gm11:25050829-25051398
>Gm11:25051478-25051570
>Gm11:25059935-25060028
>Gm11:25060182-25061085
>Gm11:25061133-25061194
>Gm11:25061522-25061735
>Gm11:25061769-25061870
>Gm11:25062106-25063453
>Gm11:25065277-25066569
>Gm11:25066621-25066991
>Gm11:25067100-25067604
>Gm11:25067699-25067816
>Gm11:25067867-25068256
>Gm11:25068685-25068959
>Gm11:25069062-25069232
>Gm11:25069292-25069695
>Gm11:25071519-25071593
>Gm11:25072261-25072402
>Gm11:25072503-25074060
>Gm11:25074134-25074441
>Gm11:25075589-25075663
>Gm11:25077989-25078357
>Gm11:25078412-25082479
>Gm11:25083653-25083844
>Gm11:25089984-25090403
>Gm11:25090530-25090555
>Gm11:25090583-25090868
>Gm11:25091003-25091762
>Gm11:25091829-25092017
>Gm11:25093013-25093045
>Gm11:25093154-25093198
>Gm11:25093733-25093769
>Gm11:25094282-25094362
>Gm11:25094557-25094767
>Gm11:25095175-25095336
>Gm11:25095366-25095994
>Gm11:25096022-25096068
>Gm11:25096166-25096330
>Gm11:25096356-25096523
>Gm11:25096565-25096662
>Gm11:25096977-25097048
>Gm11:25097114-25097197
>Gm11:25097320-25097489
>Gm11:25097632-25097795
>Gm11:25097899-25098021
>Gm11:25098151-25098237
>Gm11:25098600-25098687
>Gm11:25098752-25098780
>Gm11:25099158-25099238
>Gm11:25099483-25099575
>Gm11:25099898-25099944
>Gm11:25100789-25102093
>Gm11:25102300-25102364
>Gm11:25102418-25102451
>Gm11:25102531-25102584
>Gm11:25103114-25103244
>Gm11:25104054-25104087
>Gm11:25104725-25104774
>Gm11:25110702-25110756
>Gm11:25111146-25111257
>Gm11:25111326-25111499
>Gm11:25112573-25114086
>Gm11:25115611-25115756
>Gm11:25115864-25117776
>Gm11:25121614-25121660
>Gm11:25127890-25128049
>Gm11:25132836-25132878
>Gm11:25134718-25134752
>Gm11:25134943-25134979
>Gm11:25135998-25136116
>Gm11:25136266-25136448
>Gm11:25136483-25136578
>Gm11:25136622-25137016
>Gm11:25137052-25137204
>Gm11:25137946-25138116
>Gm11:25138572-25138763
>Gm11:25139476-25139524
>Gm11:25140396-25140487
>Gm11:25142878-25142945
>Gm11:25143171-25143425
>Gm11:25143481-25143864
>Gm11:25145160-25145185
>Gm11:25147013-25147027
>Gm11:25147088-25147704
>Gm11:25147756-25148550
>Gm11:25182127-25182899
>Gm11:25183450-25190532
>Gm11:25190632-25192013
>Gm11:25192113-25193133
>Gm11:25202152-25202363
>Gm11:25202746-25203351
>Gm11:25203729-25204214
>Gm11:25207409-25210438
>Gm11:25210511-25264511
>Gm11:25264543-25283431
>Gm11:25283613-25288090
>Gm11:25288262-25288414
>Gm11:25288469-25288510
>Gm11:25288609-25289025
>Gm11:25289161-25289287
>Gm11:25289411-25289489
>Gm11:25289557-25289839
>Gm11:25289870-25289961
>Gm11:25289989-25290083
>Gm11:25290148-25290190
>Gm11:25290269-25290299
>Gm11:25290348-25290426
>Gm11:25290462-25290532
>Gm11:25290735-25290781
>Gm11:25290860-25292340
>Gm11:25292390-25292426
>Gm11:25292694-25292753
>Gm11:25292902-25300734
>Gm11:25300784-25300826
>Gm11:25300897-25300991
>Gm11:25301136-25301574
>Gm11:25301779-25302091
>Gm11:25302176-25302738
>Gm11:25302862-25303452
>Gm11:25303548-25303646
>Gm11:25303725-25303917
>Gm11:25304152-25304209
>Gm11:25304247-25304780
>Gm11:25304868-25306036
>Gm11:25306187-25306431
>Gm11:25306613-25306643
>Gm11:25306679-25306769
>Gm11:25306817-25306911
>Gm11:25307415-25307510
>Gm11:25307617-25307696
>Gm11:25307764-25307971
>Gm11:25308036-25308064
>Gm11:25308268-25308391
>Gm11:25308454-25308492
>Gm11:25308731-25308848
>Gm11:25309038-25310708
>Gm11:25311068-25311314
>Gm11:25311353-25311856
>Gm11:25311906-25312458
>Gm11:25312511-25312547
>Gm11:25312605-25313026
>Gm11:25313145-25313208
>Gm11:25313233-25313499
>Gm11:25313625-25313983
>Gm11:25314063-25314198
>Gm11:25314232-25314307
>Gm11:25314396-25315381
>Gm11:25315418-25317158
>Gm11:25317207-25324853
>Gm11:25324905-25325826
>Gm11:25325863-25327727
>Gm11:25327801-25327893
>Gm11:25327971-25328104
>Gm11:25328143-25328241
>Gm11:25328298-25337778
>Gm11:25337883-25338078
>Gm11:25338114-25338897
>Gm11:25338944-25340120
>Gm11:25340149-25340869
>Gm11:25340940-25343076
>Gm11:25343122-25344151
>Gm11:25344181-25346414
>Gm11:25346448-25346627
>Gm11:25346758-25346992
>Gm11:25347246-25347307
>Gm11:25347360-25347432
>Gm11:25347557-25347681
>Gm11:25347798-25348795
>Gm11:25348996-25349123
>Gm11:25349175-25349207
>Gm11:25349363-25349395
>Gm11:25349570-25349615
>Gm11:25349657-25349703
>Gm11:25350184-25350325
>Gm11:25350369-25350406
>Gm11:25350498-25391235
>Gm11:25391267-25399785
>Gm11:25399943-25400286
>Gm11:25400336-25402081
>Gm11:25402111-25403887
>Gm11:25403932-25409913
>Gm11:25411707-25414969
>Gm11:25415013-25415446
>Gm11:25415492-25419257
>Gm11:25419628-25421188
>Gm11:25421288-25421328
>Gm11:25421359-25424697
>Gm11:25424731-25430128
>Gm11:25430166-25432610
>Gm11:25432693-25432765
>Gm11:25432918-25433193
>Gm11:25433268-25433420
>Gm11:25433565-25434095
>Gm11:25434119-25438138
>Gm11:25438174-25438888
>Gm11:25438930-25441241
>Gm11:25441275-25445291
>Gm11:25445335-25450372
>Gm11:25450407-25454629
>Gm11:25454654-25454863
>Gm11:25455810-25455918
>Gm11:25456420-25456475
>Gm11:25457449-25457488
>Gm11:25458426-25458547
>Gm11:25458945-25459047
>Gm11:25459092-25459153
>Gm11:25459517-25459618
>Gm11:25460039-25460154
>Gm11:25461042-25461095
>Gm11:25462755-25462811
>Gm11:25464219-25464405
>Gm11:25464759-25465040
>Gm11:25473378-25473420
>Gm11:25475738-25476349
>Gm11:25476622-25476763
>Gm11:25476825-25477066
>Gm11:25477468-25477502
>Gm11:25477594-25477657
>Gm11:25477691-25477824
>Gm11:25477977-25478064
>Gm11:25478127-25478215
>Gm11:25478995-25479149
>Gm11:25479316-25479742
>Gm11:25479942-25479997
>Gm11:25481417-25481755
>Gm11:25481777-25481928
>Gm11:25482848-25482942
>Gm11:25485345-25485507
>Gm11:25485802-25485875
>Gm11:25487061-25487103
>Gm11:25489059-25489097
>Gm11:25496169-25496196
>Gm11:25497740-25497789
>Gm11:25498668-25498803
>Gm11:25499445-25499512
>Gm11:25500072-25500593
>Gm11:25500629-25501221
>Gm11:25501327-25501495
>Gm11:25501581-25501744
>Gm11:25501854-25502096
>Gm11:25502372-25503610
>Gm11:25503843-25504279
>Gm11:25504318-25504754
>Gm11:25504809-25504910
>Gm11:25504988-25506675
>Gm11:25506822-25507299
>Gm11:25507506-25507667
>Gm11:25507748-25507784
>Gm11:25507847-25507921
>Gm11:25508122-25508277
>Gm11:25508949-25508987
>Gm11:25509151-25509233
>Gm11:25509257-25511045
>Gm11:25511082-25511128
>Gm11:25511485-25511533
>Gm11:25511816-25511939
>Gm11:25512065-25512125
>Gm11:25512305-25513013
>Gm11:25513243-25517814
>Gm11:25517885-25517972
>Gm11:25518023-25518094
>Gm11:25518164-25518242
>Gm11:25518370-25519277
>Gm11:25519312-25519895
>Gm11:25519958-25521187
>Gm11:25521230-25522065
>Gm11:25522103-25525174
>Gm11:25525273-25526195
>Gm11:25526209-25527309
>Gm11:25527342-25600495
>Gm11:25600533-25600718
>Gm11:25600882-25600964
>Gm11:25601111-25601175
>Gm11:25601250-25601534
>Gm11:25601569-25601688
>Gm11:25601762-25601893
>Gm11:25601961-25603529
>Gm11:25603584-25606430
>Gm11:25606499-25608137
>Gm11:25608177-25655839
>Gm11:25655866-25656397
>Gm11:25656452-25656505
>Gm11:25656597-25656764
>Gm11:25656861-25657167
>Gm11:25657290-25657417
>Gm11:25657598-25657884
>Gm11:25658019-25658062
>Gm11:25658133-25676095
>Gm11:25676140-25678373
>Gm11:25678497-25679292
>Gm11:25679587-25679727
>Gm11:25680184-25680323
>Gm11:25680435-25680492
>Gm11:25680581-25680999
>Gm11:25681033-25681296
>Gm11:25681401-25683094
>Gm11:25683162-25683228
>Gm11:25683301-25683413
>Gm11:25683471-25683510
>Gm11:25683561-25683599
>Gm11:25683657-25684358
>Gm11:25684462-25684685
>Gm11:25684770-25684903
>Gm11:25685024-25685070
>Gm11:25685176-25710027
>Gm11:25710130-25710178
>Gm11:25710249-25710549
>Gm11:25710654-25711277
>Gm11:25711336-25711369
>Gm11:25711402-25714352
>Gm11:25714620-25716387
>Gm11:25716421-25718777
>Gm11:25720477-25720585
>Gm11:25720636-25721076
>Gm11:25721461-25723363
>Gm11:25723461-25727601
>Gm11:25727644-25733615
>Gm11:25733673-25735838
>Gm11:25736083-25736115
>Gm11:25736189-25746122
>Gm11:25746152-25753577
>Gm11:25753635-25763126
>Gm11:25765179-25776086
>Gm11:25776124-25776167
>Gm11:25776275-25776937
>Gm11:25777014-25777141
>Gm11:25777303-25777608
>Gm11:25777712-25777938
>Gm11:25777997-25778646
>Gm11:25778694-25778728
>Gm11:25778784-25779234
>Gm11:25779301-25779516
>Gm11:25779618-25779654
>Gm11:25779743-25779888
>Gm11:25779931-25780159
>Gm11:25780613-25780685
>Gm11:25781036-25781142
>Gm11:25781248-25781287
>Gm11:25781457-25781917
>Gm11:25782090-25782146
>Gm11:25782295-25782358
>Gm11:25782453-25782650
>Gm11:25782758-25782822
>Gm11:25783469-25784610
>Gm11:25784717-25784863
>Gm11:25784945-25784980
>Gm11:25785014-25785263
>Gm11:25785312-25785484
>Gm11:25786535-25786770
>Gm11:25786793-25787670
>Gm11:25787740-25797098
>Gm11:25797159-25798135
>Gm11:25798185-25805396
>Gm11:25805541-25806037
>Gm11:25806107-25826896
>Gm11:25826938-25836810
>Gm11:25836936-25838069
>Gm11:25838103-25838793
>Gm11:25838841-25844761
>Gm11:25850406-25852009
>Gm11:25853786-25860454
>Gm11:25860482-25861775
>Gm11:25861834-25864003
>Gm11:25864027-25869049
>Gm11:25871023-25876397
>Gm11:25876497-25880861
>Gm11:25880961-25881686
>Gm11:25882218-25887805
>Gm11:25887941-25910781
>Gm11:25910853-25918551
>Gm11:25918718-25918747
>Gm11:25918826-25919025
>Gm11:25919059-25919128
>Gm11:25919293-25927200
>Gm11:25927643-25927698
>Gm11:25927821-25928000
>Gm11:25928069-25928100
>Gm11:25928125-25928278
>Gm11:25928404-25928502
>Gm11:25928589-25929069
>Gm11:25929119-25929206
>Gm11:25929239-25930889
>Gm11:25930917-25932111
>Gm11:25932180-25932212
>Gm11:25932295-25932424
>Gm11:25932485-25933822
>Gm11:25933864-25934701
>Gm11:25934751-25935049
>Gm11:25935085-25939223
>Gm11:25939269-25945801
>Gm11:25945826-25945857
>Gm11:25945999-25946899
>Gm11:25946960-25969260
>Gm11:25969430-25970025
>Gm11:25970338-25970382
>Gm11:25970497-25970533
>Gm11:25970999-25971889
>Gm11:25971982-25972018
>Gm11:25972075-25972202
>Gm11:25972364-25972452
>Gm11:25972488-25972543
>Gm11:25972687-25972727
>Gm11:25973891-25973968
>Gm11:25974079-25974200
>Gm11:25974447-25974518
>Gm11:25974607-25980179
>Gm11:25980215-25980292
>Gm11:25980375-25980590
>Gm11:25980620-25980801
>Gm11:25980844-25981183
>Gm11:25981258-25981537
>Gm11:25981601-25982447
>Gm11:25982486-25985047
>Gm11:25985146-25986217
>Gm11:25986318-25986363
>Gm11:25986436-25986507
>Gm11:25986786-25986861
>Gm11:25987382-25988159
>Gm11:25988229-25988298
>Gm11:25988340-25988488
>Gm11:25988698-25988816
>Gm11:25989118-25989165
>Gm11:25989202-25989280
>Gm11:25989310-25989424
>Gm11:25989517-25994394
>Gm11:25994510-25994566
>Gm11:25994634-25994893
>Gm11:25995217-25995403
>Gm11:25995683-25996003
>Gm11:25996055-26003438
>Gm11:26003470-26003701
>Gm11:26003767-26003821
>Gm11:26003909-26003966
>Gm11:26003994-26004942
>Gm11:26005712-26005825
>Gm11:26005892-26005939
>Gm11:26005996-26006027
>Gm11:26006228-26006303
>Gm11:26006422-26007000
>Gm11:26007017-26007044
>Gm11:26007098-26008864
>Gm11:26008954-26009021
>Gm11:26009279-26009321
>Gm11:26009751-26009874
>Gm11:26009975-26010200
>Gm11:26010260-26021247
>Gm11:26021509-26021608
>Gm11:26021727-26022463
>Gm11:26022488-26029210
>Gm11:26029285-26029539
>Gm11:26029592-26030471
>Gm11:26030528-26031661
>Gm11:26031716-26032669
>Gm11:26032726-26033209
>Gm11:26033260-26033793
>Gm11:26033853-26033935
>Gm11:26033995-26044802
>Gm11:26044948-26045069
>Gm11:26045230-26045804
>Gm11:26045866-26046439
>Gm11:26046529-26046583
>Gm11:26046788-26046853
>Gm11:26047142-26047327
>Gm11:26047415-26052452
>Gm11:26052497-26078287
>Gm11:26078321-26084180
>Gm11:26084261-26102896
>Gm11:26103360-26103455
>Gm11:26103743-26103883
>Gm11:26104465-26104499
>Gm11:26105230-26105258
>Gm11:26106424-26106458
>Gm11:26106623-26106668
>Gm11:26106762-26108887
>Gm11:26108922-26109041
>Gm11:26109261-26109456
>Gm11:26109664-26109791
>Gm11:26109828-26109907
>Gm11:26110087-26110205
>Gm11:26110305-26110368
>Gm11:26110418-26110461
>Gm11:26111707-26111831
>Gm11:26111866-26111909
>Gm11:26112103-26112136
>Gm11:26112452-26112624
>Gm11:26117628-26117718
>Gm11:26118205-26118238
>Gm11:26118703-26118736
>Gm11:26119173-26119251
>Gm11:26119477-26119610
>Gm11:26119637-26119741
>Gm11:26121379-26121451
>Gm11:26121899-26122235
>Gm11:26122297-26122407
>Gm11:26122541-26123270
>Gm11:26123313-26123456
>Gm11:26123514-26123670
>Gm11:26123923-26124261
>Gm11:26124680-26124729
>Gm11:26124762-26124789
>Gm11:26126225-26126250
>Gm11:26126691-26126724
>Gm11:26127298-26127357
>Gm11:26128701-26128780
>Gm11:26128806-26128952
>Gm11:26129586-26129616
>Gm11:26135157-26136249
>Gm11:26136288-26138319
>Gm11:26138355-26138406
>Gm11:26140442-26140555
>Gm11:26140629-26140724
>Gm11:26141012-26141046
>Gm11:26141300-26141355
>Gm11:26145893-26146139
>Gm11:26146358-26146404
>Gm11:26147172-26147491
>Gm11:26147557-26147619
>Gm11:26148192-26148280
>Gm11:26148521-26148937
>Gm11:26148990-26149782
>Gm11:26149808-26150210
>Gm11:26150239-26150666
>Gm11:26150976-26151055
>Gm11:26152044-26152176
>Gm11:26152334-26158166
>Gm11:26158277-26158357
>Gm11:26158731-26158785
>Gm11:26159414-26159539
>Gm11:26159703-26160014
>Gm11:26161378-26161464
>Gm11:26161501-26161563
>Gm11:26165791-26166220
>Gm11:26166329-26166404
>Gm11:26166645-26166957
>Gm11:26167029-26167161
>Gm11:26167232-26168078
>Gm11:26168169-26168485
>Gm11:26168572-26168657
>Gm11:26168750-26169520
>Gm11:26169744-26169853
>Gm11:26169895-26169937
>Gm11:26170018-26170051
>Gm11:26170103-26171719
>Gm11:26171765-26173058
>Gm11:26173099-26176129
>Gm11:26176261-26177863
>Gm11:26177959-26178138
>Gm11:26178396-26178668
>Gm11:26178714-26179149
>Gm11:26179242-26179421
>Gm11:26179487-26182192
>Gm11:26182316-26182504
>Gm11:26182575-26182623
>Gm11:26182664-26182831
>Gm11:26182988-26185302
>Gm11:26185337-26186115
>Gm11:26186260-26186299
>Gm11:26186337-26186426
>Gm11:26186509-26193107
>Gm11:26193195-26193608
>Gm11:26193680-26194145
>Gm11:26194329-26194402
>Gm11:26194460-26194507
>Gm11:26194688-26202149
>Gm11:26202323-26202471
>Gm11:26202516-26202904
>Gm11:26202974-26203088
>Gm11:26203203-26203353
>Gm11:26203378-26213283
>Gm11:26213325-26213661
>Gm11:26213784-26215510
>Gm11:26215541-26216081
>Gm11:26216181-26216866
>Gm11:26216918-26216969
>Gm11:26217144-26218487
>Gm11:26218516-26218920
>Gm11:26219015-26219239
>Gm11:26219328-26219372
>Gm11:26219644-26219677
>Gm11:26219730-26236481
>Gm11:26236518-26245918
>Gm11:26246045-26246078
>Gm11:26246148-26247452
>Gm11:26247503-26247630
>Gm11:26248093-26263478
>Gm11:26263505-26287049
>Gm11:26287097-26291305
>Gm11:26291362-26295263
>Gm11:26295311-26296714
>Gm11:26296735-26297777
>Gm11:26298093-26298491
>Gm11:26298573-26298613
>Gm11:26298897-26299232
>Gm11:26299270-26299749
>Gm11:26299913-26299998
>Gm11:26300058-26300630
>Gm11:26300658-26300696
>Gm11:26300750-26302536
>Gm11:26302572-26302749
>Gm11:26302792-26303357
>Gm11:26303394-26304764
>Gm11:26304879-26304932
>Gm11:26305099-26305389
>Gm11:26305427-26340374
>Gm11:26340484-26340651
>Gm11:26340758-26340830
>Gm11:26341006-26341076
>Gm11:26341140-26341635
>Gm11:26341738-26342491
>Gm11:26342525-26342583
>Gm11:26342712-26342892
>Gm11:26342929-26343083
>Gm11:26343193-26344841
>Gm11:26344902-26345144
>Gm11:26345350-26345477
>Gm11:26345937-26346116
>Gm11:26346192-26346281
>Gm11:26346337-26346542
>Gm11:26346907-26405872
>Gm11:26406354-26407773
>Gm11:26408231-26410145
>Gm11:26419308-26420745
>Gm11:26420987-26421056
>Gm11:26429255-26430372
>Gm11:26430897-26439397
>Gm11:26439422-26445308
>Gm11:26445348-26450311
>Gm11:26450392-26450424
>Gm11:26450587-26450655
>Gm11:26450831-26451114
>Gm11:26451134-26455014
>Gm11:26455111-26455314
>Gm11:26455587-26455880
>Gm11:26455986-26456327
>Gm11:26456572-26456664
>Gm11:26456766-26456817
>Gm11:26456928-26457659
>Gm11:26458077-26458138
>Gm11:26458554-26458629
>Gm11:26458784-26459941
>Gm11:26459966-26460370
>Gm11:26460530-26460732
>Gm11:26461327-26463839
>Gm11:26463894-26463942
>Gm11:26464077-26465102
>Gm11:26465121-26466974
>Gm11:26467339-26467368
>Gm11:26467609-26467641
>Gm11:26467783-26467819
>Gm11:26468459-26468493
>Gm11:26469833-26482172
>Gm11:26482204-26482704
>Gm11:26482905-26482951
>Gm11:26483014-26483054
>Gm11:26483366-26497882
>Gm11:26498403-26500410
>Gm11:26500607-26503586
>Gm11:26505928-26506032
>Gm11:26506229-26519561
>Gm11:26519623-26525878
>Gm11:26525965-26531928
>Gm11:26531952-26533107
>Gm11:26533147-26533461
>Gm11:26533625-26533963
>Gm11:26534004-26534819
>Gm11:26535390-26535466
>Gm11:26536106-26536236
>Gm11:26537635-26537694
>Gm11:26538947-26541382
>Gm11:26544667-26548784
>Gm11:26548825-26549164
>Gm11:26552691-26552725
>Gm11:26553293-26553388
>Gm11:26553972-26554002
>Gm11:26554086-26554214
>Gm11:26554380-26554503
>Gm11:26554551-26554608
>Gm11:26555127-26555184
>Gm11:26555876-26555906
>Gm11:26556881-26556919
>Gm11:26558714-26558780
>Gm11:26561124-26561196
>Gm11:26562335-26562360
>Gm11:26563249-26563276
>Gm11:26568612-26568654
>Gm11:26571473-26571849
>Gm11:26572185-26572295
>Gm11:26575107-26575147
>Gm11:26576416-26579078
>Gm11:26581833-26581912
>Gm11:26582176-26582205
>Gm11:26583642-26583782
>Gm11:26583873-26584025
>Gm11:26586581-26587099
>Gm11:26587159-26587330
>Gm11:26587395-26587556
>Gm11:26587737-26587872
>Gm11:26588230-26588301
>Gm11:26588902-26588947
>Gm11:26591208-26591756
>Gm11:26592608-26592656
>Gm11:26594167-26594209
>Gm11:26594301-26594373
>Gm11:26594666-26594861
>Gm11:26595300-26595419
>Gm11:26595608-26595735
>Gm11:26597185-26597226
>Gm11:26597273-26597392
>Gm11:26602503-26602709
>Gm11:26603290-26603469
>Gm11:26605030-26605057
>Gm11:26605078-26605709
>Gm11:26605902-26606048
>Gm11:26610123-26610184
>Gm11:26614665-26617481
>Gm11:26617522-26619306
>Gm11:26620831-26620886
>Gm11:26621079-26621120
>Gm11:26625296-26625429
>Gm11:26628030-26628691
>Gm11:26628796-26628998
>Gm11:26631265-26631316
>Gm11:26631489-26631538
>Gm11:26634862-26635849
>Gm11:26636625-26636640
>Gm11:26641797-26642615
>Gm11:26642660-26649079
>Gm11:26650784-26650820
>Gm11:26651171-26651256
>Gm11:26652968-26653012
>Gm11:26654220-26654273
>Gm11:26655591-26655737
>Gm11:26660852-26660907
>Gm11:26660971-26661173
>Gm11:26661419-26661486
>Gm11:26661873-26661995
>Gm11:26662141-26662331
>Gm11:26667485-26667529
>Gm11:26668161-26668230
>Gm11:26670097-26670153
>Gm11:26670661-26670703
>Gm11:26670868-26671036
>Gm11:26671308-26671383
>Gm11:26671653-26671909
>Gm11:26672005-26672366
>Gm11:26672501-26672707
>Gm11:26672732-26672793
>Gm11:26672902-26672990
>Gm11:26673375-26673408
>Gm11:26675918-26675973
>Gm11:26676511-26676715
>Gm11:26676775-26677425
>Gm11:26677448-26677768
>Gm11:26677962-26678136
>Gm11:26678192-26678882
>Gm11:26678927-26680214
>Gm11:26680287-26680804
>Gm11:26682987-26683077
>Gm11:26683173-26684082
>Gm11:26684132-26684979
>Gm11:26691427-26691451
>Gm11:26691522-26691591
>Gm11:26691850-26691981
>Gm11:26692044-26692241
>Gm11:26692305-26692488
>Gm11:26692696-26692726
>Gm11:26692758-26692844
>Gm11:26692891-26692948
>Gm11:26693128-26693223
>Gm11:26693462-26693563
>Gm11:26693617-26693742
>Gm11:26693816-26693904
>Gm11:26694127-26694212
>Gm11:26694575-26694605
>Gm11:26694650-26694839
>Gm11:26694899-26695114
>Gm11:26695203-26695237
>Gm11:26695305-26695375
>Gm11:26695438-26695473
>Gm11:26695511-26695916
>Gm11:26695967-26696267
>Gm11:26696351-26696902
>Gm11:26696932-26697382
>Gm11:26697537-26697574
>Gm11:26697679-26697861
>Gm11:26697900-26698022
>Gm11:26698095-26698662
>Gm11:26698768-26698898
>Gm11:26698924-26699493
>Gm11:26699699-26699794
>Gm11:26699889-26699937
>Gm11:26700051-26700103
>Gm11:26700758-26700835
>Gm11:26700895-26700936
>Gm11:26701428-26702339
>Gm11:26702384-26702555
>Gm11:26702701-26703422
>Gm11:26703464-26703564
>Gm11:26704245-26704301
>Gm11:26704811-26704946
>Gm11:26705554-26705637
>Gm11:26706308-26706405
>Gm11:26706450-26706567
>Gm11:26706621-26706749
>Gm11:26707197-26707376
>Gm11:26707550-26707645
>Gm11:26707796-26708035
>Gm11:26708097-26708255
>Gm11:26708314-26710732
>Gm11:26714053-26714876
>Gm11:26714915-26714975
>Gm11:26715012-26715108
>Gm11:26715147-26715203
>Gm11:26715264-26715303
>Gm11:26715340-26715384
>Gm11:26715486-26716109
>Gm11:26716226-26716311
>Gm11:26716352-26716739
>Gm11:26716768-26717015
>Gm11:26717049-26719282
>Gm11:26724210-26724553
>Gm11:26724596-26724707
>Gm11:26726976-26727028
>Gm11:26727563-26727994
>Gm11:26728923-26728974
>Gm11:26737432-26737511
>Gm11:26737533-26737792
>Gm11:26738246-26738280
>Gm11:26738382-26738416
>Gm11:26738498-26738574
>Gm11:26743828-26743842
>Gm11:26744178-26744296
>Gm11:26744416-26744471
>Gm11:26745032-26745221
>Gm11:26745338-26745372
>Gm11:26745711-26745929
>Gm11:26747892-26747923
>Gm11:26748730-26748790
>Gm11:26751622-26751801
>Gm11:26752134-26752239
>Gm11:26752687-26752728
>Gm11:26752861-26752913
>Gm11:26753366-26753618
>Gm11:26753950-26753980
>Gm11:26754247-26754333
>Gm11:26754445-26754496
>Gm11:26754707-26754763
>Gm11:26756290-26756424
>Gm11:26756527-26756739
>Gm11:26759601-26759729
>Gm11:26760108-26760138
>Gm11:26760287-26760333
>Gm11:26760572-26760624
>Gm11:26762004-26762064
>Gm11:26762476-26762802
>Gm11:26762855-26763207
>Gm11:26763901-26763941
>Gm11:26765511-26765817
>Gm11:26769073-26771857
>Gm11:26772391-26788153
>Gm11:26788229-26788294
>Gm11:26789026-26789162
>Gm11:26792278-26792346
>Gm11:26792437-26794188
>Gm11:26794231-26794375
>Gm11:26794399-26794734
>Gm11:26794809-26794878
>Gm11:26795095-26795645
>Gm11:26795702-26796397
>Gm11:26796421-26796494
>Gm11:26796559-26796667
>Gm11:26796694-26798062
>Gm11:26798128-26798334
>Gm11:26800052-26800135
>Gm11:26803267-26803376
>Gm11:26806621-26806831
>Gm11:26809519-26809633
>Gm11:26810980-26811046
>Gm11:26811889-26811924
>Gm11:26812090-26812162
>Gm11:26812508-26812587
>Gm11:26813389-26813842
>Gm11:26815102-26815296
>Gm11:26815341-26815400
>Gm11:26815485-26815824
>Gm11:26816405-26816453
>Gm11:26820535-26820592
>Gm11:26821367-26821413
>Gm11:26822765-26822812
>Gm11:26825482-26825578
>Gm11:26827646-26827806
>Gm11:26828157-26828187
>Gm11:26828227-26828340
>Gm11:26828689-26828827
>Gm11:26829112-26829179
>Gm11:26829568-26829619
>Gm11:26831575-26831620
>Gm11:26831798-26831972
>Gm11:26834420-26834504
>Gm11:26834568-26834604
>Gm11:26837820-26837936
>Gm11:26838826-26842739
>Gm11:26843533-26843718
>Gm11:26843757-26844030
>Gm11:26844078-26844921
>Gm11:26845139-26845402
>Gm11:26845447-26846353
>Gm11:26846577-26846696
>Gm11:26847029-26847133
>Gm11:26848095-26848230
>Gm11:26849839-26849877
>Gm11:26850311-26850480
>Gm11:26852174-26859122
>Gm11:26859982-26860059
>Gm11:26860092-26860286
>Gm11:26860496-26860604
>Gm11:26860717-26860968
>Gm11:26861154-26861427
>Gm11:26864643-26864682
>Gm11:26865521-26866426
>Gm11:26866469-26866918
>Gm11:26866979-26867199
>Gm11:26867290-26868245
>Gm11:26868294-26868457
>Gm11:26868507-26868535
>Gm11:26868568-26870287
>Gm11:26870338-26872873
>Gm11:26872935-26875926
>Gm11:26875952-26877151
>Gm11:26877200-26878100
>Gm11:26878147-26878842
>Gm11:26878916-26879501
>Gm11:26879555-26879877
>Gm11:26879941-26880166
>Gm11:26880702-26880833
>Gm11:26886111-26889026
>Gm11:26889073-26889285
>Gm11:26889626-26889672
>Gm11:26889727-26890215
>Gm11:26890258-26890344
>Gm11:26890467-26890866
>Gm11:26890966-26891508
>Gm11:26891585-26891654
>Gm11:26891705-26893966
>Gm11:26894096-26894276
>Gm11:26894491-26894732
>Gm11:26894774-26895153
>Gm11:26895188-26895746
>Gm11:26896634-26896729
>Gm11:26897522-26897569
>Gm11:26899904-26901512
>Gm11:26903060-26903091
>Gm11:26903813-26903917
>Gm11:26903987-26904034
>Gm11:26905610-26907662
>Gm11:26909223-26909268
>Gm11:26911858-26911984
>Gm11:26915006-26915077
>Gm11:26917018-26917078
>Gm11:26920753-26920943
>Gm11:26923058-26923439
>Gm11:26923501-26923632
>Gm11:26924036-26926968
>Gm11:26929102-26929147
>Gm11:26929560-26929590
>Gm11:26930261-26930335
>Gm11:26931130-26931194
>Gm11:26931484-26931608
>Gm11:26932294-26932330
>Gm11:26932361-26941136
>Gm11:26941181-26941435
>Gm11:26941482-26942182
>Gm11:26942250-26943851
>Gm11:26943906-26944081
>Gm11:26944193-26944403
>Gm11:26944430-26944836
>Gm11:26944870-26945261
>Gm11:26945308-26945551
>Gm11:26947176-26947216
>Gm11:26947915-26947960
>Gm11:26950312-26950363
>Gm11:26950400-26950507
>Gm11:26951045-26953189
>Gm11:26953231-26962419
>Gm11:26962469-26962534
>Gm11:26962550-26962644
>Gm11:26962789-26963947
>Gm11:26963994-26964169
>Gm11:26968779-26969009
>Gm11:26969552-26969880
>Gm11:26969950-26972375
>Gm11:26972442-26973139
>Gm11:26973186-26973251
>Gm11:26973267-26973361
>Gm11:26973506-26974664
>Gm11:26974711-26974886
>Gm11:26979676-26979848
>Gm11:26980386-26980416
>Gm11:26980529-26980884
>Gm11:26980914-26981097
>Gm11:26981197-26982656
>Gm11:26982685-26982828
>Gm11:26982960-26983018
>Gm11:26983133-26983176
>Gm11:26983424-26983493
>Gm11:26983653-26983826
>Gm11:26983919-26983971
>Gm11:26987087-26987124
>Gm11:26987241-26987776
>Gm11:26987912-26988108
>Gm11:26989543-26989923
>Gm11:26990530-26990606
>Gm11:26990710-26990898
>Gm11:26991212-26991241
>Gm11:26993321-26999143
>Gm11:27000949-27001070
>Gm11:27001149-27001227
>Gm11:27001483-27001547
>Gm11:27001873-27002093
>Gm11:27002244-27002953
>Gm11:27004053-27004179
>Gm11:27004211-27004311
>Gm11:27004350-27004411
>Gm11:27004478-27004509
>Gm11:27004532-27004578
>Gm11:27004631-27004727
>Gm11:27004835-27005040
>Gm11:27005490-27006924
>Gm11:27007022-27007333
>Gm11:27007391-27008048
>Gm11:27008069-27009116
>Gm11:27012906-27012954
>Gm11:27012985-27014364
>Gm11:27014397-27018349
>Gm11:27018430-27019238
>Gm11:27019391-27019448
>Gm11:27019477-27019506
>Gm11:27019625-27019792
>Gm11:27019813-27019896
>Gm11:27019964-27022440
>Gm11:27022622-27022800
>Gm11:27023229-27023279
>Gm11:27023810-27023896
>Gm11:27024015-27024040
>Gm11:27024199-27024887
>Gm11:27024958-27025050
>Gm11:27025101-27025943
>Gm11:27025997-27026251
>Gm11:27026304-27029232
>Gm11:27029475-27029609
>Gm11:27029708-27029827
>Gm11:27029950-27029990
>Gm11:27030032-27030267
>Gm11:27030296-27030339
>Gm11:27030415-27030466
>Gm11:27030612-27030705
>Gm11:27030761-27030792
>Gm11:27030917-27031938
>Gm11:27032197-27032436
>Gm11:27032623-27032652
>Gm11:27032883-27032977
>Gm11:27034769-27034906
>Gm11:27034956-27037851
>Gm11:27037906-27037941
>Gm11:27037967-27038087
>Gm11:27038219-27038258
>Gm11:27038282-27039046
>Gm11:27039088-27039140
>Gm11:27039289-27039708
>Gm11:27039861-27041720
>Gm11:27041802-27041955
>Gm11:27041996-27042053
>Gm11:27042083-27042157
>Gm11:27042284-27043015
>Gm11:27043117-27043757
>Gm11:27043830-27044525
>Gm11:27044556-27045117
>Gm11:27045187-27046397
>Gm11:27046492-27046636
>Gm11:27047094-27047137
>Gm11:27047297-27047377
>Gm11:27048316-27048705
>Gm11:27048768-27051494
>Gm11:27051528-27051574
>Gm11:27051611-27051697
>Gm11:27051741-27055416
>Gm11:27055460-27055636
>Gm11:27055659-27058305
>Gm11:27058357-27058716
>Gm11:27059298-27059336
>Gm11:27059424-27059456
>Gm11:27059757-27059844
>Gm11:27060760-27060822
>Gm11:27062359-27062399
>Gm11:27065535-27065770
>Gm11:27069994-27070066
>Gm11:27076667-27076770
>Gm11:27076941-27077009
>Gm11:27077574-27077741
>Gm11:27077950-27078591
>Gm11:27078748-27078860
>Gm11:27079047-27079178
>Gm11:27079499-27079632
>Gm11:27079762-27081375
>Gm11:27081683-27081799
>Gm11:27081879-27081949
>Gm11:27082040-27082115
>Gm11:27082160-27082417
>Gm11:27082500-27083333
>Gm11:27083380-27084230
>Gm11:27085070-27085585
>Gm11:27085683-27085747
>Gm11:27085775-27085991
>Gm11:27088883-27089022
>Gm11:27089233-27089294
>Gm11:27089536-27089705
>Gm11:27093404-27093461
>Gm11:27093971-27094108
>Gm11:27095415-27095431
>Gm11:27098818-27098851
>Gm11:27100757-27100843
>Gm11:27101253-27101295
>Gm11:27101499-27101585
>Gm11:27102326-27102389
>Gm11:27102971-27103024
>Gm11:27103094-27103387
>Gm11:27112453-27112495
>Gm11:27112775-27112983
>Gm11:27116958-27116998
>Gm11:27117141-27117202
>Gm11:27119986-27120036
>Gm11:27120072-27120339
>Gm11:27120447-27120483
>Gm11:27120528-27120590
>Gm11:27120614-27121574
>Gm11:27121653-27122021
>Gm11:27122184-27122344
>Gm11:27122754-27122846
>Gm11:27122989-27123089
>Gm11:27123335-27123370
>Gm11:27124296-27124327
>Gm11:27128016-27128079
>Gm11:27128180-27128258
>Gm11:27128676-27128772
>Gm11:27129626-27129767
>Gm11:27129869-27129996
>Gm11:27130508-27130676
>Gm11:27131141-27131201
>Gm11:27131280-27131332
>Gm11:27131707-27131754
>Gm11:27131916-27135288
>Gm11:27135564-27135617
>Gm11:27137071-27137136
>Gm11:27141142-27141176
>Gm11:27142329-27143643
>Gm11:27143706-27143758
>Gm11:27143795-27144076
>Gm11:27144155-27144770
>Gm11:27145225-27145418
>Gm11:27145632-27145648
>Gm11:27145753-27147806
>Gm11:27147913-27148039
>Gm11:27148876-27149113
>Gm11:27149204-27149350
>Gm11:27149406-27149457
>Gm11:27149595-27149668
>Gm11:27149995-27150041
>Gm11:27150618-27152321
>Gm11:27152398-27153230
>Gm11:27153259-27153383
>Gm11:27153457-27153704
>Gm11:27153775-27154074
>Gm11:27154182-27154816
>Gm11:27154919-27155011
>Gm11:27155098-27155717
>Gm11:27156369-27156485
>Gm11:27156643-27156841
>Gm11:27157378-27157472
>Gm11:27158424-27158456
>Gm11:27158512-27158563
>Gm11:27158714-27158916
>Gm11:27159163-27159188
>Gm11:27160972-27161120
>Gm11:27161179-27162165
>Gm11:27162213-27163462
>Gm11:27163481-27163727
>Gm11:27163775-27164075
>Gm11:27164255-27164301
>Gm11:27164487-27164562
>Gm11:27167896-27167949
>Gm11:27168968-27170053
>Gm11:27170089-27170135
>Gm11:27170165-27170228
>Gm11:27170291-27170508
>Gm11:27170633-27170901
>Gm11:27171107-27171339
>Gm11:27171371-27171399
>Gm11:27171526-27171561
>Gm11:27171588-27171772
>Gm11:27171848-27171885
>Gm11:27171980-27172155
>Gm11:27172195-27172283
>Gm11:27172356-27172547
>Gm11:27172592-27172671
>Gm11:27172758-27172855
>Gm11:27172892-27172980
>Gm11:27173544-27173648
>Gm11:27173735-27173801
>Gm11:27173844-27173993
>Gm11:27174060-27174102
>Gm11:27174278-27174360
>Gm11:27174414-27174501
>Gm11:27174527-27174586
>Gm11:27174682-27174767
>Gm11:27174918-27175317
>Gm11:27175568-27175618
>Gm11:27175718-27175802
>Gm11:27175918-27175987
>Gm11:27176046-27176159
>Gm11:27176193-27176240
>Gm11:27176292-27176418
>Gm11:27176463-27176578
>Gm11:27176670-27176705
>Gm11:27176836-27176923
>Gm11:27176956-27177034
>Gm11:27181948-27182147
>Gm11:27182610-27182817
>Gm11:27182921-27183110
>Gm11:27184546-27184613
>Gm11:27184786-27184846
>Gm11:27185660-27185765
>Gm11:27186045-27186109
>Gm11:27189962-27190007
>Gm11:27190075-27190151
>Gm11:27190269-27190904
>Gm11:27190946-27190976
>Gm11:27191100-27191180
>Gm11:27191324-27193143
>Gm11:27193180-27194469
>Gm11:27194860-27195042
>Gm11:27195859-27205473
>Gm11:27205497-27208296
>Gm11:27209641-27209848
>Gm11:27209925-27210190
>Gm11:27210261-27210321
>Gm11:27210364-27210421
>Gm11:27210626-27210713
>Gm11:27210772-27210910
>Gm11:27210962-27211105
>Gm11:27211295-27211361
>Gm11:27211432-27211551
>Gm11:27211675-27211739
>Gm11:27211953-27212051
>Gm11:27212096-27212353
>Gm11:27212605-27212840
>Gm11:27212996-27213151
>Gm11:27213373-27213419
>Gm11:27214034-27214372
>Gm11:27214586-27214661
>Gm11:27215203-27215262
>Gm11:27215293-27215652
>Gm11:27215817-27217426
>Gm11:27217470-27217587
>Gm11:27217699-27217952
>Gm11:27217995-27218046
>Gm11:27218101-27218289
>Gm11:27218438-27218624
>Gm11:27218726-27218756
>Gm11:27218793-27218873
>Gm11:27218979-27221659
>Gm11:27221685-27226141
>Gm11:27226152-27227517
>Gm11:27228203-27228290
>Gm11:27229883-27230413
>Gm11:27230442-27232428
>Gm11:27232576-27232605
>Gm11:27233124-27233243
>Gm11:27235609-27236415
>Gm11:27236460-27237719
>Gm11:27237745-27237931
>Gm11:27238781-27238928
>Gm11:27239335-27239430
>Gm11:27239484-27239591
>Gm11:27239702-27239746
>Gm11:27241081-27241248
>Gm11:27243744-27243811
>Gm11:27244275-27245736
>Gm11:27245836-27248856
>Gm11:27249232-27249341
>Gm11:27250307-27250343
>Gm11:27250587-27250800
>Gm11:27250885-27251293
>Gm11:27251470-27251548
>Gm11:27251586-27251677
>Gm11:27255767-27255828
>Gm11:27257521-27257566
>Gm11:27257625-27257677
>Gm11:27257707-27257792
>Gm11:27259479-27259586
>Gm11:27260666-27260707
>Gm11:27263157-27263235
>Gm11:27265681-27265755
>Gm11:27266139-27266180
>Gm11:27266272-27266355
>Gm11:27266486-27266533
>Gm11:27266548-27266802
>Gm11:27266867-27266926
>Gm11:27267186-27267217
>Gm11:27267260-27267293
>Gm11:27267782-27269215
>Gm11:27269906-27269949
>Gm11:27271775-27271845
>Gm11:27272364-27272420
>Gm11:27272736-27272875
>Gm11:27273128-27273159
>Gm11:27273253-27279183
>Gm11:27279220-27282462
>Gm11:27283805-27283985
>Gm11:27284706-27284823
>Gm11:27294278-27294373
>Gm11:27296116-27296168
>Gm11:27299020-27299152
>Gm11:27299186-27299245
>Gm11:27299290-27299323
>Gm11:27299442-27299483
>Gm11:27299969-27300152
>Gm11:27301901-27301982
>Gm11:27302029-27302073
>Gm11:27302527-27302593
>Gm11:27307484-27308858
>Gm11:27308905-27311967
>Gm11:27312001-27312172
>Gm11:27312233-27314212
>Gm11:27314488-27314543
>Gm11:27314996-27315504
>Gm11:27317251-27317293
>Gm11:27317793-27318259
>Gm11:27318414-27319124
>Gm11:27319288-27319349
>Gm11:27319377-27319781
>Gm11:27319833-27320934
>Gm11:27321032-27321491
>Gm11:27321714-27322125
>Gm11:27323284-27323390
>Gm11:27323473-27323695
>Gm11:27323786-27324001
>Gm11:27324116-27324529
>Gm11:27326998-27327150
>Gm11:27334086-27334126
>Gm11:27334789-27334985
>Gm11:27336608-27337583
>Gm11:27340244-27340280
>Gm11:27341063-27341088
>Gm11:27341127-27341162
>Gm11:27342082-27342118
>Gm11:27344812-27344865
>Gm11:27347349-27347393
>Gm11:27347540-27347585
>Gm11:27349008-27349067
>Gm11:27349530-27349583
>Gm11:27351657-27351708
>Gm11:27351823-27351995
>Gm11:27352956-27353033
>Gm11:27355031-27355176
>Gm11:27356935-27358423
>Gm11:27358735-27358788
>Gm11:27358817-27359594
>Gm11:27359913-27360052
>Gm11:27360177-27360464
>Gm11:27361488-27361727
>Gm11:27361822-27361879
>Gm11:27362103-27362946
>Gm11:27363016-27363151
>Gm11:27363257-27363300
>Gm11:27364613-27365244
>Gm11:27365423-27365486
>Gm11:27365704-27366046
>Gm11:27366305-27366483
>Gm11:27366598-27366750
>Gm11:27367089-27367127
>Gm11:27367165-27367291
>Gm11:27368533-27368575
>Gm11:27368653-27368795
>Gm11:27369140-27369385
>Gm11:27369807-27369977
>Gm11:27370073-27370198
>Gm11:27371371-27371432
>Gm11:27371466-27371535
>Gm11:27371957-27372016
>Gm11:27372153-27372202
>Gm11:27372375-27372458
>Gm11:27375164-27375225
>Gm11:27375570-27375836
>Gm11:27376183-27376242
>Gm11:27376351-27376433
>Gm11:27377272-27377423
>Gm11:27377749-27377784
>Gm11:27377853-27377897
>Gm11:27378151-27378307
>Gm11:27378367-27378420
>Gm11:27379037-27379468
>Gm11:27380511-27380589
>Gm11:27380689-27381019
>Gm11:27381049-27381145
>Gm11:27381298-27381377
>Gm11:27381646-27381730
>Gm11:27382814-27382907
>Gm11:27383075-27383319
>Gm11:27383637-27383745
>Gm11:27383816-27383900
>Gm11:27384250-27384317
>Gm11:27384446-27384590
>Gm11:27384867-27384997
>Gm11:27385067-27385154
>Gm11:27387608-27387772
>Gm11:27387868-27387916
>Gm11:27387967-27388106
>Gm11:27388938-27389004
>Gm11:27389132-27389221
>Gm11:27389548-27389644
>Gm11:27390677-27391398
>Gm11:27391427-27395780
>Gm11:27395826-27397370
>Gm11:27397406-27398591
>Gm11:27398631-27399323
>Gm11:27399613-27399643
>Gm11:27399707-27399773
>Gm11:27399937-27399994
>Gm11:27400664-27401203
>Gm11:27401249-27401289
>Gm11:27401388-27401524
>Gm11:27401642-27410075
>Gm11:27410131-27413355
>Gm11:27413403-27413558
>Gm11:27413643-27413919
>Gm11:27414063-27418106
>Gm11:27418882-27419018
>Gm11:27420805-27424555
>Gm11:27424579-27424646
>Gm11:27424696-27424966
>Gm11:27425448-27427797
>Gm11:27428003-27428083
>Gm11:27428125-27428291
>Gm11:27429158-27429220
>Gm11:27430220-27430260
>Gm11:27430950-27431110
>Gm11:27431182-27431296
>Gm11:27431972-27432002
>Gm11:27432590-27432744
>Gm11:27432826-27432959
>Gm11:27433941-27434078
>Gm11:27434559-27434707
>Gm11:27434754-27434852
>Gm11:27435843-27435912
>Gm11:27436375-27436442
>Gm11:27436602-27436897
>Gm11:27437104-27437242
>Gm11:27437335-27437693
>Gm11:27438550-27438711
>Gm11:27440161-27440196
>Gm11:27440370-27440450
>Gm11:27440805-27441005
>Gm11:27441414-27441850
>Gm11:27441934-27442021
>Gm11:27442085-27442386
>Gm11:27442411-27442453
>Gm11:27442561-27442585
>Gm11:27442811-27442825
>Gm11:27443131-27443237
>Gm11:27443912-27444563
>Gm11:27444716-27444867
>Gm11:27445021-27445263
>Gm11:27445305-27445334
>Gm11:27445380-27445704
>Gm11:27445820-27445954
>Gm11:27446307-27446345
>Gm11:27446383-27446509
>Gm11:27446640-27448182
>Gm11:27449419-27449536
>Gm11:27449906-27450004
>Gm11:27450502-27450672
>Gm11:27450768-27450893
>Gm11:27452081-27452274
>Gm11:27452640-27452699
>Gm11:27453068-27453151
>Gm11:27454564-27454687
>Gm11:27454751-27455334
>Gm11:27455378-27455560
>Gm11:27456083-27456194
>Gm11:27458821-27458870
>Gm11:27462157-27462573
>Gm11:27462762-27462818
>Gm11:27464510-27464628
>Gm11:27464757-27464871
>Gm11:27466910-27467193
>Gm11:27467482-27467551
>Gm11:27467924-27467973
>Gm11:27470508-27471136
>Gm11:27471195-27471348
>Gm11:27472169-27472203
>Gm11:27472735-27472770
>Gm11:27473058-27473098
>Gm11:27473649-27476147
>Gm11:27476197-27476405
>Gm11:27476470-27478189
>Gm11:27479688-27479741
>Gm11:27481335-27481392
>Gm11:27483303-27483368
>Gm11:27483505-27483586
>Gm11:27483615-27483763
>Gm11:27484513-27484726
>Gm11:27485518-27485683
>Gm11:27485901-27486511
>Gm11:27486628-27486826
>Gm11:27487009-27487332
>Gm11:27487423-27487468
>Gm11:27487519-27487593
>Gm11:27487708-27487844
>Gm11:27488198-27488236
>Gm11:27488274-27488381
>Gm11:27488652-27488750
>Gm11:27488848-27488971
>Gm11:27489315-27489485
>Gm11:27489581-27489706
>Gm11:27490884-27491059
>Gm11:27491470-27491529
>Gm11:27494029-27494065
>Gm11:27495744-27495794
>Gm11:27496274-27496303
>Gm11:27497474-27497542
>Gm11:27497832-27497926
>Gm11:27498099-27498182
>Gm11:27500491-27500738
>Gm11:27500767-27500839
>Gm11:27503316-27503357
>Gm11:27503491-27503562
>Gm11:27503615-27503649
>Gm11:27503775-27503854
>Gm11:27505428-27506793
>Gm11:27506826-27507170
>Gm11:27507198-27508385
>Gm11:27508671-27509678
>Gm11:27509775-27510811
>Gm11:27510920-27511009
>Gm11:27511288-27511511
>Gm11:27512488-27512551
>Gm11:27513231-27513248
>Gm11:27513271-27513338
>Gm11:27513812-27513964
>Gm11:27514182-27514682
>Gm11:27517413-27518016
>Gm11:27518068-27518517
>Gm11:27518557-27518776
>Gm11:27519081-27519167
>Gm11:27519760-27519785
>Gm11:27520049-27520521
>Gm11:27520657-27521112
>Gm11:27521216-27522450
>Gm11:27522516-27523338
>Gm11:27523420-27523807
>Gm11:27527842-27527885
>Gm11:27529476-27529572
>Gm11:27529787-27529872
>Gm11:27530132-27530188
>Gm11:27530651-27530722
>Gm11:27531264-27532896
>Gm11:27532945-27533002
>Gm11:27533308-27539015
>Gm11:27539284-27539790
>Gm11:27541099-27541325
>Gm11:27541352-27541932
>Gm11:27541965-27542056
>Gm11:27542256-27542544
>Gm11:27542588-27542745
>Gm11:27542885-27543071
>Gm11:27543157-27543272
>Gm11:27543422-27543479
>Gm11:27543533-27543988
>Gm11:27544062-27544130
>Gm11:27544172-27544662
>Gm11:27544694-27545358
>Gm11:27545603-27545782
>Gm11:27546171-27546209
>Gm11:27546483-27546644
>Gm11:27550130-27550205
>Gm11:27550478-27550547
>Gm11:27550618-27551313
>Gm11:27551532-27551605
>Gm11:27551764-27552509
>Gm11:27552620-27552654
>Gm11:27552715-27552744
>Gm11:27553511-27553563
>Gm11:27554409-27554451
>Gm11:27564620-27564660
>Gm11:27565827-27568453
>Gm11:27570744-27570791
>Gm11:27571920-27571973
>Gm11:27573931-27574003
>Gm11:27574814-27574972
>Gm11:27578152-27578212
>Gm11:27578616-27579037
>Gm11:27579167-27579772
>Gm11:27579817-27580727
>Gm11:27580769-27580975
>Gm11:27581008-27583304
>Gm11:27583359-27583575
>Gm11:27586498-27586560
>Gm11:27588772-27588984
>Gm11:27589885-27589968
>Gm11:27590247-27590314
>Gm11:27590792-27590831
>Gm11:27590940-27590954
>Gm11:27591121-27591170
>Gm11:27591227-27591258
>Gm11:27591374-27591419
>Gm11:27593214-27593268
>Gm11:27593899-27593934
>Gm11:27594250-27594426
>Gm11:27594783-27594857
>Gm11:27594885-27595448
>Gm11:27595967-27596061
>Gm11:27596105-27596155
>Gm11:27596251-27596313
>Gm11:27596339-27596508
>Gm11:27596557-27596647
>Gm11:27596692-27596861
>Gm11:27597009-27597036
>Gm11:27597154-27597183
>Gm11:27597311-27597442
>Gm11:27598485-27598536
>Gm11:27599039-27599106
>Gm11:27599244-27599302
>Gm11:27602924-27602997
>Gm11:27604125-27604262
>Gm11:27604867-27604905
>Gm11:27605969-27606080
>Gm11:27606892-27606964
>Gm11:27607120-27607253
>Gm11:27607404-27607461
>Gm11:27608333-27608702
>Gm11:27608739-27608807
>Gm11:27608835-27608979
>Gm11:27609285-27609325
>Gm11:27609508-27609665
>Gm11:27610398-27610478
>Gm11:27611114-27611173
>Gm11:27612256-27612309
>Gm11:27612619-27612723
>Gm11:27612881-27612983
>Gm11:27613159-27613198
>Gm11:27615834-27615963
>Gm11:27617726-27617797
>Gm11:27619029-27619069
>Gm11:27619384-27619465
>Gm11:27619572-27619616
>Gm11:27620615-27620699
>Gm11:27624202-27624269
>Gm11:27626465-27626521
>Gm11:27627771-27628646
>Gm11:27628741-27628834
>Gm11:27629377-27629471
>Gm11:27629514-27629886
>Gm11:27641101-27641182
>Gm11:27642488-27642589
>Gm11:27645000-27645049
>Gm11:27645933-27646014
>Gm11:27646402-27646431
>Gm11:27646653-27646711
>Gm11:27647989-27648035
>Gm11:27648194-27648252
>Gm11:27648942-27649117
>Gm11:27651974-27652057
>Gm11:27653980-27655418
>Gm11:27660052-27668552
>Gm11:27668631-27668675
>Gm11:27668815-27668856
>Gm11:27668928-27669020
>Gm11:27669104-27669223
>Gm11:27669277-27669339
>Gm11:27669406-27669475
>Gm11:27669564-27669597
>Gm11:27670141-27670619
>Gm11:27670656-27671069
>Gm11:27671123-27671242
>Gm11:27671286-27671354
>Gm11:27671490-27671582
>Gm11:27671789-27671839
>Gm11:27672425-27672516
>Gm11:27672591-27672651
>Gm11:27672943-27672980
>Gm11:27673064-27673434
>Gm11:27673577-27673830
>Gm11:27673926-27674126
>Gm11:27674209-27674387
>Gm11:27674439-27674724
>Gm11:27674771-27674924
>Gm11:27674964-27675058
>Gm11:27675116-27675181
>Gm11:27675327-27675400
>Gm11:27675495-27676097
>Gm11:27676300-27676358
>Gm11:27676388-27676880
>Gm11:27676905-27677116
>Gm11:27677339-27677393
>Gm11:27677473-27677663
>Gm11:27677692-27677845
>Gm11:27677871-27678052
>Gm11:27678087-27678228
>Gm11:27678280-27678305
>Gm11:27678555-27678657
>Gm11:27678887-27679005
>Gm11:27681954-27687181
>Gm11:27688472-27688555
>Gm11:27691771-27691800
>Gm11:27693303-27693346
>Gm11:27695046-27697933
>Gm11:27700689-27702047
>Gm11:27702121-27703624
>Gm11:27703917-27705473
>Gm11:27706471-27706521
>Gm11:27707499-27707628
>Gm11:27712882-27712931
>Gm11:27714804-27715227
>Gm11:27715319-27715395
>Gm11:27715699-27715744
>Gm11:27715846-27715959
>Gm11:27716004-27716254
>Gm11:27716553-27716811
>Gm11:27716905-27716935
>Gm11:27717046-27717162
>Gm11:27717280-27717447
>Gm11:27717524-27718491
>Gm11:27718569-27718696
>Gm11:27718790-27718830
>Gm11:27718908-27718952
>Gm11:27718987-27719017
>Gm11:27719189-27719406
>Gm11:27719536-27719586
>Gm11:27721585-27721684
>Gm11:27721821-27721876
>Gm11:27722747-27722795
>Gm11:27723172-27723260
>Gm11:27724628-27724730
>Gm11:27724825-27724862
>Gm11:27724909-27724937
>Gm11:27725312-27725484
>Gm11:27725579-27725645
>Gm11:27725869-27725962
>Gm11:27726490-27726530
>Gm11:27726590-27726621
>Gm11:27727262-27727506
>Gm11:27727648-27727690
>Gm11:27727745-27728104
>Gm11:27728328-27728416
>Gm11:27728455-27728590
>Gm11:27728694-27728759
>Gm11:27728827-27728853
>Gm11:27729612-27729653
>Gm11:27733272-27733320
>Gm11:27739429-27739486
>Gm11:27739675-27739703
>Gm11:27740246-27740606
>Gm11:27740663-27740811
>Gm11:27740854-27740894
>Gm11:27740948-27741093
>Gm11:27741231-27742459
>Gm11:27743085-27743895
>Gm11:27743932-27745849
>Gm11:27747418-27747737
>Gm11:27747791-27748565
>Gm11:27748675-27748828
>Gm11:27752692-27756182
>Gm11:27758005-27759782
>Gm11:27759818-27760487
>Gm11:27760537-27760684
>Gm11:27760723-27763624
>Gm11:27763654-27763696
>Gm11:27763741-27764064
>Gm11:27764568-27764620
>Gm11:27764664-27764711
>Gm11:27764791-27764878
>Gm11:27765037-27765204
>Gm11:27765281-27765334
>Gm11:27765374-27765426
>Gm11:27765621-27765761
>Gm11:27766225-27766357
>Gm11:27766427-27766515
>Gm11:27767007-27767049
>Gm11:27767625-27768080
>Gm11:27768567-27770007
>Gm11:27770065-27770621
>Gm11:27770966-27771044
>Gm11:27771470-27771602
>Gm11:27775396-27775427
>Gm11:27776524-27776585
>Gm11:27776723-27776768
>Gm11:27784461-27784505
>Gm11:27787289-27788966
>Gm11:27792137-27792224
>Gm11:27792863-27792984
>Gm11:27793508-27793613
>Gm11:27798518-27798532
>Gm11:27798632-27798647
>Gm11:27799637-27799693
>Gm11:27800237-27800293
>Gm11:27801295-27801347
>Gm11:27801527-27801762
>Gm11:27802100-27802845
>Gm11:27802890-27803174
>Gm11:27803211-27803355
>Gm11:27803468-27803575
>Gm11:27803742-27803798
>Gm11:27804571-27804634
>Gm11:27806955-27807013
>Gm11:27807286-27807373
>Gm11:27807395-27808597
>Gm11:27808643-27808771
>Gm11:27808819-27808912
>Gm11:27809639-27809714
>Gm11:27811861-27811950
>Gm11:27813770-27813908
>Gm11:27814131-27815547
>Gm11:27816735-27819147
>Gm11:27819260-27819609
>Gm11:27819648-27822014
>Gm11:27822127-27824087
>Gm11:27824132-27825029
>Gm11:27825082-27825167
>Gm11:27825363-27825433
>Gm11:27825675-27825798
>Gm11:27825837-27825962
>Gm11:27826698-27826906
>Gm11:27827369-27827441
>Gm11:27830445-27851675
>Gm11:27851777-27853846
>Gm11:27853902-27859129
>Gm11:27861344-27861427
>Gm11:27861489-27861534
>Gm11:27861628-27861798
>Gm11:27862579-27862707
>Gm11:27863658-27863743
>Gm11:27864698-27865608
>Gm11:27865648-27872721
>Gm11:27872777-27873179
>Gm11:27873230-27873513
>Gm11:27873572-27874556
>Gm11:27874627-27874693
[truncated: 190,033 more chars]
