# Supplementary material for: Red: an intelligent, rapid, accurate tool for detecting repeats de-novo on the genomic scale
Source: BMC Bioinformatics. 2015 Jul 24;16:227. doi: 10.1186/s12859-015-0654-5 (PMC4513396; doi:10.1186/s12859-015-0654-5)
Supplement: Additional file 9 — Supplementary data set 8 — Red’s repeats of the Glycine max genome. The command “tar -xzf file” results in a directory that contains the locations of repeats found by Red in the genome of the Glycine max. [file 12859_2015_654_MOESM9_ESM.gz › GnmRptGm/Gm12.rpt]

>Gm12:0-58
>Gm12:3235-3397
>Gm12:3576-3606
>Gm12:4088-4179
>Gm12:4230-4317
>Gm12:4436-4700
>Gm12:4732-5320
>Gm12:5408-5687
>Gm12:5786-5877
>Gm12:5943-6031
>Gm12:6359-6517
>Gm12:6652-7218
>Gm12:7278-7403
>Gm12:7527-7631
>Gm12:7784-7918
>Gm12:8838-8882
>Gm12:9688-9737
>Gm12:11405-11451
>Gm12:13011-13056
>Gm12:14095-14188
>Gm12:14443-14519
>Gm12:20068-20269
>Gm12:23114-23153
>Gm12:23370-23482
>Gm12:23902-24066
>Gm12:24131-24169
>Gm12:24362-24387
>Gm12:27962-28007
>Gm12:28077-28186
>Gm12:28359-28659
>Gm12:28809-28866
>Gm12:29009-29151
>Gm12:29541-29588
>Gm12:29832-29890
>Gm12:30951-31020
>Gm12:31297-31326
>Gm12:32829-32858
>Gm12:35078-35117
>Gm12:35821-35899
>Gm12:36127-36156
>Gm12:36620-36658
>Gm12:36947-37002
>Gm12:37443-37518
>Gm12:37552-37745
>Gm12:41555-41652
>Gm12:41698-41770
>Gm12:43112-43156
>Gm12:43958-43996
>Gm12:47551-47670
>Gm12:47709-47773
>Gm12:49721-50070
>Gm12:51573-51677
>Gm12:51822-51862
>Gm12:52438-52616
>Gm12:52760-52798
>Gm12:53038-53213
>Gm12:53318-53448
>Gm12:53686-53718
>Gm12:53835-54099
>Gm12:54157-54303
>Gm12:54344-54626
>Gm12:54717-54858
>Gm12:54895-55008
>Gm12:58129-58179
>Gm12:58301-58335
>Gm12:58383-58449
>Gm12:61209-61294
>Gm12:64066-64112
>Gm12:70113-70322
>Gm12:74064-74114
>Gm12:74865-75072
>Gm12:75560-75983
>Gm12:76022-76178
>Gm12:76732-76820
>Gm12:85640-85761
>Gm12:94258-94359
>Gm12:94553-94650
>Gm12:95387-95441
>Gm12:96765-96905
>Gm12:97434-97484
>Gm12:99248-99288
>Gm12:99685-99798
>Gm12:100200-100268
>Gm12:100400-100449
>Gm12:119718-119813
>Gm12:120179-120211
>Gm12:121924-121977
>Gm12:126498-126576
>Gm12:127094-127228
>Gm12:129916-129960
>Gm12:132107-132146
>Gm12:132202-132261
>Gm12:132781-132811
>Gm12:133972-134023
>Gm12:134399-134507
>Gm12:137503-137612
>Gm12:140189-140203
>Gm12:142534-142633
>Gm12:142902-142985
>Gm12:143069-143152
>Gm12:143543-143594
>Gm12:148427-148579
>Gm12:148935-148988
>Gm12:149036-149141
>Gm12:149351-149387
>Gm12:155401-155547
>Gm12:156508-156549
>Gm12:157576-157725
>Gm12:160414-160516
>Gm12:164642-164707
>Gm12:165270-165322
>Gm12:165388-165415
>Gm12:167419-167470
>Gm12:175545-175949
>Gm12:176382-176427
>Gm12:177468-177518
>Gm12:181304-181333
>Gm12:185236-185591
>Gm12:190942-191006
>Gm12:191132-191183
>Gm12:196250-196283
>Gm12:200600-200918
>Gm12:203331-203406
>Gm12:207663-207710
>Gm12:207736-207786
>Gm12:208317-208375
>Gm12:208418-208489
>Gm12:208564-208615
>Gm12:225756-225791
>Gm12:229450-229491
>Gm12:229806-229845
>Gm12:232275-232309
>Gm12:233382-233443
>Gm12:235205-235250
>Gm12:235891-235944
>Gm12:237189-237291
>Gm12:239464-239499
>Gm12:241325-241353
>Gm12:247040-247082
>Gm12:247630-250804
>Gm12:254084-254118
>Gm12:255961-256338
>Gm12:256639-256837
>Gm12:256880-257013
>Gm12:263119-263249
>Gm12:263754-263819
>Gm12:264331-264412
>Gm12:272036-272120
>Gm12:272409-272489
>Gm12:273857-274109
>Gm12:274237-274277
>Gm12:280385-280544
>Gm12:282809-283009
>Gm12:285007-285038
>Gm12:287339-287972
>Gm12:294649-294732
>Gm12:300269-300323
>Gm12:300494-300547
>Gm12:300727-300773
>Gm12:302396-302436
>Gm12:304097-304204
>Gm12:304400-304454
>Gm12:304509-305062
>Gm12:305112-305166
>Gm12:305196-305230
>Gm12:307013-307054
>Gm12:309992-310111
>Gm12:310523-310571
>Gm12:315036-315135
>Gm12:315186-315241
>Gm12:315460-315511
>Gm12:318988-319138
>Gm12:337472-337546
>Gm12:340037-341398
>Gm12:344152-344185
>Gm12:349441-349567
>Gm12:349844-349904
>Gm12:350606-350675
>Gm12:356478-356550
>Gm12:356698-356953
>Gm12:358061-358106
>Gm12:358216-358290
>Gm12:358586-358720
>Gm12:358758-358889
>Gm12:359678-359749
>Gm12:360084-360127
>Gm12:364064-364166
>Gm12:365094-365160
>Gm12:378412-378458
>Gm12:379945-380116
>Gm12:382437-382519
>Gm12:383617-383691
>Gm12:384499-384566
>Gm12:386266-386326
>Gm12:394924-394994
>Gm12:405164-405201
>Gm12:407290-407390
>Gm12:413154-413193
>Gm12:414724-414845
>Gm12:414903-414997
>Gm12:415540-415565
>Gm12:416152-416187
>Gm12:417930-418016
>Gm12:419317-419379
>Gm12:421001-421044
>Gm12:433885-434224
>Gm12:436489-436641
>Gm12:444614-446112
>Gm12:454771-454817
>Gm12:463567-463683
>Gm12:471484-471532
>Gm12:475112-475182
>Gm12:475986-476188
>Gm12:476309-476402
>Gm12:476539-476609
>Gm12:476762-476877
>Gm12:484080-484143
>Gm12:489867-489893
>Gm12:494151-494223
>Gm12:495613-495669
>Gm12:503296-503470
>Gm12:507381-507437
>Gm12:515989-516147
>Gm12:516232-516417
>Gm12:517576-517640
>Gm12:517841-517870
>Gm12:518787-518854
>Gm12:519266-519360
>Gm12:519695-519777
>Gm12:519941-520025
>Gm12:520348-520387
>Gm12:521333-521403
>Gm12:525358-525402
>Gm12:525492-525545
>Gm12:528053-528163
>Gm12:528444-528507
>Gm12:531635-531688
>Gm12:542236-542282
>Gm12:547063-547128
>Gm12:557644-557677
>Gm12:560856-561014
>Gm12:562403-562483
>Gm12:563234-564591
>Gm12:565383-565462
>Gm12:565624-565956
>Gm12:566146-566276
>Gm12:567212-567269
>Gm12:574747-574784
>Gm12:576650-576728
>Gm12:577208-577316
>Gm12:579998-580099
>Gm12:580147-580298
>Gm12:580557-580607
>Gm12:581540-581634
>Gm12:588283-588392
>Gm12:606187-606234
>Gm12:608504-608650
>Gm12:615557-615667
>Gm12:615701-615736
>Gm12:616083-616146
>Gm12:616843-617040
>Gm12:620562-620658
>Gm12:625703-625739
>Gm12:627404-627461
>Gm12:627541-627623
>Gm12:627667-627792
>Gm12:637395-637432
>Gm12:638507-638543
>Gm12:645284-645372
>Gm12:648008-648038
>Gm12:649098-649134
>Gm12:652785-652844
>Gm12:652909-653327
>Gm12:653843-653891
>Gm12:658830-658937
>Gm12:666910-666954
>Gm12:670153-670189
>Gm12:670354-670415
>Gm12:672517-672596
>Gm12:672667-672695
>Gm12:672743-672906
>Gm12:676875-677098
>Gm12:681835-681910
>Gm12:687321-687441
>Gm12:689167-689203
>Gm12:692296-692374
>Gm12:693317-693370
>Gm12:695859-695962
>Gm12:704227-704300
>Gm12:706735-706835
>Gm12:706940-707014
>Gm12:709176-709207
>Gm12:718317-718394
>Gm12:719293-719326
>Gm12:719824-719952
>Gm12:724852-725003
>Gm12:725271-725325
>Gm12:730103-730197
>Gm12:731035-731154
>Gm12:735449-735784
>Gm12:744943-745001
>Gm12:745045-745093
>Gm12:748212-748266
>Gm12:748560-748597
>Gm12:749101-749157
>Gm12:753193-753249
>Gm12:753494-753729
>Gm12:753782-753877
>Gm12:754073-754443
>Gm12:755723-755849
>Gm12:755921-755967
>Gm12:756025-756075
>Gm12:758888-758919
>Gm12:759888-760023
>Gm12:760126-761084
>Gm12:761676-761708
>Gm12:762307-762370
>Gm12:764175-764215
>Gm12:772120-772155
>Gm12:776603-776671
>Gm12:780665-780705
>Gm12:781380-781416
>Gm12:782023-782101
>Gm12:782651-782686
>Gm12:782984-783024
>Gm12:783096-783130
>Gm12:783291-783365
>Gm12:784013-784191
>Gm12:789778-789925
>Gm12:791629-791661
>Gm12:796813-797142
>Gm12:797286-797430
>Gm12:798448-798490
>Gm12:805646-805759
>Gm12:808136-808150
>Gm12:808250-808265
>Gm12:814938-815084
>Gm12:816964-817042
>Gm12:832697-833003
>Gm12:834709-834794
>Gm12:836413-836480
>Gm12:837503-837630
>Gm12:838849-838892
>Gm12:840457-840566
>Gm12:841889-841939
>Gm12:842731-842801
>Gm12:844774-844830
>Gm12:845024-845061
>Gm12:845193-845369
>Gm12:847966-848017
>Gm12:852008-852057
>Gm12:854307-854335
>Gm12:854985-855065
>Gm12:865036-865068
>Gm12:866494-866544
>Gm12:866897-867058
>Gm12:868090-868118
>Gm12:871574-871618
>Gm12:878219-878261
>Gm12:878786-878834
>Gm12:882148-882224
>Gm12:884147-884197
>Gm12:884283-884331
>Gm12:887630-890161
>Gm12:890483-890549
>Gm12:890748-890841
>Gm12:892339-892372
>Gm12:895667-895708
>Gm12:903335-903369
>Gm12:905205-905279
>Gm12:908921-908984
>Gm12:909536-909588
>Gm12:914725-914764
>Gm12:919275-919342
>Gm12:921764-921965
>Gm12:929233-929265
>Gm12:932426-932466
>Gm12:936061-936318
>Gm12:936526-936599
>Gm12:937044-937140
>Gm12:938565-938799
>Gm12:938809-938845
>Gm12:940191-940239
>Gm12:940600-940783
>Gm12:945183-945320
>Gm12:945468-945569
>Gm12:945925-945999
>Gm12:946172-946268
>Gm12:946534-946586
>Gm12:948335-948427
>Gm12:949815-949853
>Gm12:950267-950321
>Gm12:955071-955118
>Gm12:957154-957199
>Gm12:958234-958300
>Gm12:958631-958687
>Gm12:960018-960246
>Gm12:964929-964957
>Gm12:966092-966122
>Gm12:970031-970119
>Gm12:974064-974119
>Gm12:975459-975539
>Gm12:983494-983557
>Gm12:985934-986512
>Gm12:986684-986752
>Gm12:986833-987045
>Gm12:987109-987147
>Gm12:987246-987668
>Gm12:987713-987791
>Gm12:987840-987964
>Gm12:988004-988198
>Gm12:988265-988584
>Gm12:988640-989260
>Gm12:989347-989461
>Gm12:989549-989646
>Gm12:990217-990284
>Gm12:994121-994159
>Gm12:999561-999690
>Gm12:1003557-1003597
>Gm12:1005506-1005625
>Gm12:1005893-1005972
>Gm12:1012104-1012208
>Gm12:1013684-1013746
>Gm12:1016999-1017042
>Gm12:1017875-1017918
>Gm12:1020556-1020588
>Gm12:1022668-1022780
>Gm12:1022867-1022911
>Gm12:1024550-1024602
>Gm12:1025961-1026022
>Gm12:1026608-1026659
>Gm12:1028770-1029052
>Gm12:1032959-1033012
>Gm12:1033807-1034003
>Gm12:1036965-1037091
>Gm12:1040490-1040640
>Gm12:1043770-1044003
>Gm12:1044921-1044978
>Gm12:1045407-1045451
>Gm12:1046653-1046802
>Gm12:1048660-1048745
>Gm12:1049014-1049086
>Gm12:1049661-1049924
>Gm12:1053272-1053350
>Gm12:1053653-1053695
>Gm12:1055032-1055103
>Gm12:1058508-1058673
>Gm12:1058829-1058881
>Gm12:1060306-1060361
>Gm12:1061014-1061129
>Gm12:1062547-1062616
>Gm12:1066076-1066253
>Gm12:1068272-1068327
>Gm12:1070250-1070305
>Gm12:1070481-1070598
>Gm12:1087159-1087200
>Gm12:1087401-1087415
>Gm12:1087709-1087774
>Gm12:1092425-1092559
>Gm12:1092610-1092816
>Gm12:1093889-1094028
>Gm12:1094660-1094806
>Gm12:1094905-1094963
>Gm12:1095226-1095278
>Gm12:1099581-1099700
>Gm12:1099714-1099754
>Gm12:1099814-1099894
>Gm12:1100022-1100120
>Gm12:1100230-1100467
>Gm12:1105066-1105082
>Gm12:1105188-1105253
>Gm12:1105741-1105778
>Gm12:1110327-1110410
>Gm12:1111827-1111856
>Gm12:1120283-1120329
>Gm12:1129371-1129445
>Gm12:1130936-1131005
>Gm12:1140178-1140240
>Gm12:1144091-1144260
>Gm12:1145271-1145343
>Gm12:1145929-1146093
>Gm12:1146893-1146943
>Gm12:1147405-1147625
>Gm12:1147911-1147971
>Gm12:1148517-1148572
>Gm12:1152180-1152267
>Gm12:1153492-1153564
>Gm12:1157144-1157312
>Gm12:1158641-1158669
>Gm12:1158704-1158779
>Gm12:1158860-1158893
>Gm12:1161220-1161379
>Gm12:1163703-1163855
>Gm12:1166445-1166495
>Gm12:1167550-1167585
>Gm12:1168452-1168547
>Gm12:1177421-1177636
>Gm12:1177734-1178591
>Gm12:1183356-1183388
>Gm12:1184452-1184522
>Gm12:1184880-1184925
>Gm12:1190809-1190934
>Gm12:1192992-1193082
>Gm12:1193957-1194029
>Gm12:1197752-1197829
>Gm12:1198248-1198290
>Gm12:1198698-1198743
>Gm12:1202780-1202842
>Gm12:1203467-1203527
>Gm12:1205325-1205428
>Gm12:1209828-1209857
>Gm12:1210485-1210744
>Gm12:1211594-1211693
>Gm12:1217847-1217921
>Gm12:1226448-1226479
>Gm12:1226652-1226813
>Gm12:1227474-1227505
>Gm12:1235165-1235222
>Gm12:1235395-1235459
>Gm12:1237445-1237677
>Gm12:1240446-1240532
>Gm12:1253327-1253362
>Gm12:1253399-1253488
>Gm12:1253836-1253872
>Gm12:1256118-1256351
>Gm12:1256408-1256447
>Gm12:1259921-1260044
>Gm12:1260290-1260340
>Gm12:1263111-1263145
>Gm12:1264190-1264374
>Gm12:1269204-1269337
>Gm12:1269692-1269731
>Gm12:1277468-1277513
>Gm12:1277618-1278151
>Gm12:1278179-1278498
>Gm12:1278585-1278617
>Gm12:1278801-1278848
>Gm12:1282860-1282889
>Gm12:1282935-1283061
>Gm12:1286012-1286093
>Gm12:1289023-1289052
>Gm12:1289098-1289224
>Gm12:1292490-1292549
>Gm12:1293478-1293509
>Gm12:1299187-1299223
>Gm12:1311764-1311836
>Gm12:1313575-1313618
>Gm12:1320855-1320892
>Gm12:1326669-1326696
>Gm12:1327075-1327150
>Gm12:1327416-1327525
>Gm12:1336277-1336306
>Gm12:1336380-1336449
>Gm12:1336524-1336578
>Gm12:1348996-1349027
>Gm12:1354494-1354571
>Gm12:1361159-1361323
>Gm12:1361692-1361904
>Gm12:1362059-1362129
>Gm12:1363405-1363453
>Gm12:1364730-1364790
>Gm12:1364979-1365052
>Gm12:1365850-1365936
>Gm12:1367204-1367231
>Gm12:1367603-1367667
>Gm12:1367834-1367909
>Gm12:1368340-1368485
>Gm12:1372421-1372468
>Gm12:1377368-1377412
>Gm12:1378618-1378755
>Gm12:1386102-1386246
>Gm12:1388315-1388399
>Gm12:1391645-1391659
>Gm12:1391947-1392286
>Gm12:1392364-1392448
>Gm12:1392555-1392600
>Gm12:1399179-1399216
>Gm12:1399259-1399364
>Gm12:1399468-1399533
>Gm12:1417979-1418095
>Gm12:1419140-1419206
>Gm12:1419543-1419579
>Gm12:1420692-1420810
>Gm12:1420975-1421045
>Gm12:1421536-1421604
>Gm12:1422155-1422185
>Gm12:1423128-1423179
>Gm12:1429381-1429443
>Gm12:1429674-1429717
>Gm12:1434781-1434811
>Gm12:1436145-1436238
>Gm12:1438280-1438333
>Gm12:1441659-1441717
>Gm12:1445986-1446016
>Gm12:1447535-1447573
>Gm12:1447627-1447666
>Gm12:1447751-1447888
>Gm12:1448367-1448486
>Gm12:1449094-1449114
>Gm12:1456349-1456381
>Gm12:1457429-1457476
>Gm12:1457904-1457948
>Gm12:1461816-1462029
>Gm12:1464348-1464413
>Gm12:1469420-1469548
>Gm12:1470225-1470348
>Gm12:1471347-1471404
>Gm12:1474423-1474573
>Gm12:1475851-1475938
>Gm12:1477603-1477720
>Gm12:1477793-1479160
>Gm12:1481284-1481380
>Gm12:1486530-1486708
>Gm12:1486962-1486997
>Gm12:1491840-1491874
>Gm12:1492248-1492289
>Gm12:1494910-1495005
>Gm12:1503576-1503647
>Gm12:1506829-1506856
>Gm12:1509956-1509995
>Gm12:1510658-1510703
>Gm12:1514907-1514969
>Gm12:1515056-1515117
>Gm12:1515262-1515388
>Gm12:1516415-1516450
>Gm12:1520771-1520916
>Gm12:1520996-1521075
>Gm12:1525703-1525751
>Gm12:1526964-1527011
>Gm12:1527903-1527937
>Gm12:1528417-1528630
>Gm12:1528777-1528815
>Gm12:1539186-1539219
>Gm12:1542022-1542058
>Gm12:1546929-1546960
>Gm12:1548565-1549111
>Gm12:1555008-1555038
>Gm12:1558705-1558739
>Gm12:1559350-1559382
>Gm12:1559464-1559502
>Gm12:1559998-1560042
>Gm12:1566084-1566184
>Gm12:1569739-1569837
>Gm12:1570084-1570256
>Gm12:1583749-1583763
>Gm12:1588928-1589051
>Gm12:1589094-1589164
>Gm12:1589298-1589336
>Gm12:1595111-1595152
>Gm12:1595184-1595252
>Gm12:1600477-1600822
>Gm12:1604618-1604681
>Gm12:1608946-1609010
>Gm12:1611271-1611326
>Gm12:1611370-1611518
>Gm12:1611625-1611671
>Gm12:1611764-1611819
>Gm12:1612448-1612498
>Gm12:1620800-1620859
>Gm12:1623089-1623220
>Gm12:1623498-1623541
>Gm12:1624785-1624880
>Gm12:1628991-1629406
>Gm12:1630264-1630303
>Gm12:1632982-1633048
>Gm12:1634140-1634249
>Gm12:1635861-1635936
>Gm12:1636706-1636777
>Gm12:1637194-1637227
>Gm12:1637690-1637757
>Gm12:1637799-1638064
>Gm12:1644339-1644386
>Gm12:1645791-1646052
>Gm12:1646287-1646348
>Gm12:1646633-1646720
>Gm12:1646817-1646886
>Gm12:1646959-1647009
>Gm12:1650839-1650883
>Gm12:1651716-1651761
>Gm12:1653333-1653378
>Gm12:1653793-1653838
>Gm12:1655012-1655160
>Gm12:1660726-1660786
>Gm12:1661937-1661987
>Gm12:1664069-1664133
>Gm12:1664187-1664466
>Gm12:1664502-1664968
>Gm12:1665092-1665146
>Gm12:1665750-1665837
>Gm12:1666628-1666757
>Gm12:1667426-1667510
>Gm12:1668079-1668103
>Gm12:1673201-1673329
>Gm12:1675469-1675715
>Gm12:1676251-1676300
>Gm12:1678528-1678563
>Gm12:1686033-1686112
>Gm12:1686850-1686963
>Gm12:1687674-1687754
>Gm12:1688309-1688387
>Gm12:1688581-1688622
>Gm12:1689044-1689083
>Gm12:1701340-1701407
>Gm12:1701881-1701927
>Gm12:1707895-1707979
>Gm12:1713658-1713737
>Gm12:1718920-1718995
>Gm12:1720186-1720482
>Gm12:1720855-1720925
>Gm12:1720985-1721019
>Gm12:1721290-1721373
>Gm12:1722432-1722493
>Gm12:1723267-1723309
>Gm12:1726366-1726522
>Gm12:1726678-1726796
>Gm12:1727013-1727059
>Gm12:1729965-1730068
>Gm12:1730559-1730606
>Gm12:1732804-1732905
>Gm12:1732969-1733008
>Gm12:1742249-1742495
>Gm12:1747165-1747202
>Gm12:1748086-1748162
>Gm12:1748459-1748516
>Gm12:1749083-1749187
>Gm12:1753438-1754799
>Gm12:1754827-1755111
>Gm12:1757014-1757106
>Gm12:1761944-1762044
>Gm12:1766783-1766986
>Gm12:1767026-1767087
>Gm12:1767754-1767970
>Gm12:1775928-1775986
>Gm12:1780335-1780420
>Gm12:1780531-1780919
>Gm12:1783083-1783246
>Gm12:1785862-1785965
>Gm12:1791850-1791875
>Gm12:1791977-1792078
>Gm12:1793231-1793274
>Gm12:1799861-1799997
>Gm12:1801354-1801419
>Gm12:1801671-1801856
>Gm12:1805843-1805926
>Gm12:1811970-1812100
>Gm12:1812559-1812623
>Gm12:1816758-1816805
>Gm12:1817958-1818054
>Gm12:1818286-1818336
>Gm12:1822980-1823065
>Gm12:1823159-1823257
>Gm12:1823556-1823602
>Gm12:1823653-1823779
>Gm12:1823832-1824492
>Gm12:1825190-1825286
>Gm12:1825986-1826022
>Gm12:1826053-1826121
>Gm12:1826457-1826523
>Gm12:1826867-1826989
>Gm12:1827140-1827240
>Gm12:1827266-1827331
>Gm12:1830792-1830982
>Gm12:1833610-1833642
>Gm12:1833690-1833755
>Gm12:1834049-1834104
>Gm12:1838587-1838639
>Gm12:1838809-1838864
>Gm12:1844433-1844540
>Gm12:1844608-1844665
>Gm12:1847582-1847654
>Gm12:1847671-1847971
>Gm12:1848506-1848571
>Gm12:1850434-1850449
>Gm12:1851568-1851604
>Gm12:1852277-1852315
>Gm12:1856681-1856772
>Gm12:1856823-1857238
>Gm12:1857427-1857544
>Gm12:1857580-1857695
>Gm12:1861162-1861203
>Gm12:1861763-1861799
>Gm12:1867787-1867845
>Gm12:1868497-1868599
>Gm12:1875255-1875590
>Gm12:1875671-1875872
>Gm12:1875947-1875997
>Gm12:1876038-1876131
>Gm12:1879177-1879200
>Gm12:1881338-1881382
>Gm12:1884387-1884493
>Gm12:1884637-1884688
>Gm12:1886084-1886155
>Gm12:1887174-1887634
>Gm12:1887729-1887807
>Gm12:1887869-1887988
>Gm12:1888029-1888150
>Gm12:1888372-1888619
>Gm12:1888692-1888851
>Gm12:1888908-1888951
>Gm12:1889007-1889312
>Gm12:1889676-1890725
>Gm12:1890958-1891001
>Gm12:1893164-1893382
>Gm12:1893485-1893652
>Gm12:1895284-1896084
>Gm12:1903717-1903757
>Gm12:1904324-1904420
>Gm12:1905565-1905595
>Gm12:1907937-1907999
>Gm12:1908110-1908190
>Gm12:1909130-1909191
>Gm12:1914388-1914424
>Gm12:1923466-1923615
>Gm12:1923981-1924117
>Gm12:1924810-1924853
>Gm12:1933139-1933245
>Gm12:1936361-1936595
>Gm12:1936668-1936812
>Gm12:1942921-1942964
>Gm12:1944341-1944442
>Gm12:1945460-1945558
>Gm12:1945673-1945826
>Gm12:1945955-1946004
>Gm12:1946101-1946327
>Gm12:1946589-1946645
>Gm12:1953721-1953759
>Gm12:1954085-1954216
>Gm12:1954701-1954845
>Gm12:1955798-1955823
>Gm12:1956041-1956089
>Gm12:1958289-1958352
>Gm12:1958700-1958742
>Gm12:1964148-1964250
>Gm12:1964348-1964492
>Gm12:1967901-1967966
>Gm12:1968234-1968396
>Gm12:1968719-1968796
>Gm12:1971111-1971191
>Gm12:1972593-1972692
>Gm12:1972865-1972930
>Gm12:1973208-1973309
>Gm12:1975414-1975463
>Gm12:1978543-1978667
>Gm12:1979984-1980017
>Gm12:1980216-1980309
>Gm12:1980416-1980448
>Gm12:1980684-1980736
>Gm12:1980800-1980840
>Gm12:1980890-1980945
>Gm12:1982704-1982931
>Gm12:1983465-1983493
>Gm12:1988925-1988973
>Gm12:1993948-1993997
>Gm12:2008784-2008945
>Gm12:2009544-2009639
>Gm12:2012284-2012342
>Gm12:2013115-2013144
>Gm12:2014552-2014605
>Gm12:2014896-2014948
>Gm12:2016278-2016310
>Gm12:2017148-2017209
>Gm12:2018147-2018210
>Gm12:2018231-2018283
>Gm12:2018302-2018723
>Gm12:2018807-2018965
>Gm12:2020330-2020398
>Gm12:2020475-2020618
>Gm12:2021787-2021881
>Gm12:2024760-2024802
>Gm12:2030819-2030861
>Gm12:2032451-2032545
>Gm12:2037719-2037775
>Gm12:2039043-2039094
>Gm12:2039235-2039365
>Gm12:2039597-2039724
>Gm12:2039758-2039875
>Gm12:2040065-2040346
>Gm12:2042331-2042503
>Gm12:2042573-2042651
>Gm12:2044898-2044945
>Gm12:2045105-2045131
>Gm12:2047591-2047628
>Gm12:2049260-2049336
>Gm12:2050199-2050387
>Gm12:2050704-2050748
>Gm12:2052390-2052426
>Gm12:2052483-2052525
>Gm12:2053005-2053038
>Gm12:2053328-2053380
>Gm12:2053589-2053651
>Gm12:2053935-2053961
>Gm12:2054303-2054458
>Gm12:2055478-2055510
>Gm12:2062367-2062453
>Gm12:2062559-2062651
>Gm12:2062727-2062804
>Gm12:2062831-2062906
>Gm12:2063165-2063209
>Gm12:2063866-2063897
>Gm12:2064243-2064369
>Gm12:2067995-2068055
>Gm12:2068287-2068318
>Gm12:2068448-2068847
>Gm12:2068990-2069028
>Gm12:2069095-2069240
>Gm12:2069434-2069963
>Gm12:2070062-2070127
>Gm12:2070152-2070307
>Gm12:2070397-2070492
>Gm12:2070506-2070665
>Gm12:2070752-2071100
>Gm12:2071200-2071374
>Gm12:2071414-2071468
>Gm12:2080444-2080494
>Gm12:2085722-2085812
>Gm12:2086407-2086555
>Gm12:2088045-2088089
>Gm12:2088748-2088794
>Gm12:2089411-2089618
>Gm12:2091843-2091901
>Gm12:2092065-2092107
>Gm12:2093970-2094182
>Gm12:2102695-2102732
>Gm12:2103296-2103527
>Gm12:2105500-2105567
>Gm12:2105726-2105763
>Gm12:2109888-2109920
>Gm12:2110099-2110187
>Gm12:2111072-2111224
>Gm12:2111335-2111522
>Gm12:2116653-2116733
>Gm12:2116822-2116924
>Gm12:2121112-2121144
>Gm12:2121346-2121372
>Gm12:2124135-2124179
>Gm12:2124283-2124333
>Gm12:2134447-2134711
>Gm12:2135226-2135326
>Gm12:2135516-2135735
>Gm12:2135774-2135851
>Gm12:2136093-2136137
>Gm12:2136504-2136649
>Gm12:2136790-2136881
>Gm12:2136970-2137031
>Gm12:2137301-2137455
>Gm12:2142053-2142754
>Gm12:2144670-2144705
>Gm12:2146332-2146398
>Gm12:2148411-2148485
>Gm12:2166112-2166209
>Gm12:2167166-2167267
>Gm12:2167337-2167417
>Gm12:2169653-2169689
>Gm12:2169747-2170043
>Gm12:2171495-2172209
>Gm12:2172290-2172491
>Gm12:2172542-2172584
>Gm12:2172878-2172920
>Gm12:2173144-2173201
>Gm12:2173225-2173385
>Gm12:2173594-2173627
>Gm12:2173676-2173831
>Gm12:2178236-2178273
>Gm12:2178378-2178444
>Gm12:2179306-2179344
>Gm12:2179966-2180017
>Gm12:2180558-2180590
>Gm12:2182448-2183347
>Gm12:2183396-2184321
>Gm12:2186693-2186767
>Gm12:2187416-2187459
>Gm12:2187657-2187687
>Gm12:2196572-2196605
>Gm12:2196711-2196750
>Gm12:2196782-2196811
>Gm12:2197382-2197512
>Gm12:2197577-2197674
>Gm12:2197747-2197925
>Gm12:2201823-2201860
>Gm12:2205554-2205625
>Gm12:2205880-2205930
>Gm12:2210493-2210553
>Gm12:2210939-2210966
>Gm12:2213248-2213450
>Gm12:2214786-2214939
>Gm12:2218362-2218395
>Gm12:2223287-2223315
>Gm12:2223925-2224024
>Gm12:2224252-2224287
>Gm12:2226784-2227475
>Gm12:2227539-2227606
>Gm12:2228110-2228140
>Gm12:2228209-2228253
>Gm12:2228707-2228747
>Gm12:2229343-2229427
>Gm12:2230105-2230150
>Gm12:2231158-2231228
>Gm12:2231425-2231475
>Gm12:2235421-2235457
>Gm12:2238858-2238894
>Gm12:2240172-2240253
>Gm12:2240400-2240522
>Gm12:2240668-2240851
>Gm12:2241162-2241332
>Gm12:2241464-2241479
>Gm12:2241579-2241593
>Gm12:2242443-2242649
>Gm12:2242982-2243082
>Gm12:2243350-2243506
>Gm12:2243639-2243653
>Gm12:2244949-2244998
>Gm12:2250035-2250137
>Gm12:2255417-2255635
>Gm12:2260684-2260782
>Gm12:2260814-2260856
>Gm12:2264694-2264734
>Gm12:2266241-2266325
>Gm12:2266446-2266479
>Gm12:2272130-2272296
>Gm12:2274972-2275015
>Gm12:2275186-2275216
>Gm12:2277272-2277602
>Gm12:2277647-2277893
>Gm12:2277955-2278712
>Gm12:2279001-2279035
>Gm12:2285624-2285649
>Gm12:2290354-2290395
>Gm12:2291406-2291464
>Gm12:2297350-2297444
>Gm12:2298178-2298213
>Gm12:2298905-2298951
>Gm12:2300906-2300943
>Gm12:2301297-2301764
>Gm12:2301846-2303057
>Gm12:2308360-2308400
>Gm12:2313401-2313476
>Gm12:2314025-2314079
>Gm12:2314887-2314946
>Gm12:2315513-2315592
>Gm12:2315973-2316021
>Gm12:2321133-2321215
>Gm12:2324461-2324600
>Gm12:2326778-2326841
>Gm12:2333025-2333054
>Gm12:2335213-2335435
>Gm12:2338152-2338207
>Gm12:2340079-2340154
>Gm12:2341052-2341119
>Gm12:2342741-2342891
>Gm12:2342988-2343112
>Gm12:2344233-2344288
>Gm12:2345030-2345132
>Gm12:2345218-2345288
>Gm12:2346197-2346244
>Gm12:2346746-2346783
>Gm12:2347088-2347138
>Gm12:2352187-2352264
>Gm12:2354909-2354943
>Gm12:2356964-2357189
>Gm12:2358736-2358791
>Gm12:2360914-2360999
>Gm12:2367252-2367335
>Gm12:2367599-2367624
>Gm12:2368759-2368797
>Gm12:2376338-2376373
>Gm12:2378577-2378746
>Gm12:2379847-2379935
>Gm12:2380468-2380552
>Gm12:2380633-2380665
>Gm12:2380697-2380870
>Gm12:2381477-2381550
>Gm12:2382146-2382265
>Gm12:2382440-2382525
>Gm12:2382645-2382691
>Gm12:2383217-2383248
>Gm12:2385230-2385272
>Gm12:2390469-2390732
>Gm12:2394907-2394985
>Gm12:2396501-2396549
>Gm12:2397676-2397722
>Gm12:2398007-2398038
>Gm12:2399702-2399751
>Gm12:2400289-2400771
>Gm12:2401319-2401395
>Gm12:2401566-2401628
>Gm12:2401712-2401837
>Gm12:2402309-2402404
>Gm12:2402617-2402645
>Gm12:2403183-2403566
>Gm12:2405074-2405115
>Gm12:2405202-2405351
>Gm12:2407387-2407415
>Gm12:2410072-2410110
>Gm12:2411828-2411872
>Gm12:2412773-2412810
>Gm12:2413215-2413251
>Gm12:2415359-2415394
>Gm12:2415753-2416275
>Gm12:2419715-2419965
>Gm12:2429040-2429099
>Gm12:2433460-2433553
>Gm12:2437062-2437180
>Gm12:2437775-2437820
>Gm12:2438752-2438787
>Gm12:2438859-2438908
>Gm12:2440742-2440946
>Gm12:2440965-2441008
>Gm12:2442940-2443045
>Gm12:2448215-2448296
>Gm12:2448347-2448389
>Gm12:2448462-2448528
>Gm12:2458097-2458200
>Gm12:2460665-2460699
>Gm12:2463013-2463295
>Gm12:2463333-2463418
>Gm12:2463515-2465630
>Gm12:2467968-2468039
>Gm12:2468355-2468402
>Gm12:2468587-2468770
>Gm12:2472114-2472300
>Gm12:2478323-2478462
>Gm12:2481008-2481076
>Gm12:2481150-2481216
>Gm12:2481787-2481890
>Gm12:2482090-2482186
>Gm12:2482429-2482483
>Gm12:2482643-2482782
>Gm12:2484508-2484546
>Gm12:2488140-2488184
>Gm12:2488442-2488653
>Gm12:2499695-2499755
>Gm12:2506485-2506555
>Gm12:2506653-2506706
>Gm12:2507509-2507695
>Gm12:2514477-2514557
>Gm12:2516388-2516465
>Gm12:2516623-2517242
>Gm12:2522540-2522689
>Gm12:2522801-2523034
>Gm12:2526138-2526259
>Gm12:2526366-2526485
>Gm12:2529209-2529252
>Gm12:2529466-2529516
>Gm12:2529654-2529729
>Gm12:2545344-2545401
>Gm12:2547403-2547476
>Gm12:2547525-2547658
>Gm12:2548008-2548072
>Gm12:2548579-2548638
>Gm12:2548700-2548792
>Gm12:2550908-2550964
>Gm12:2555099-2555135
>Gm12:2561512-2561720
>Gm12:2561973-2562083
>Gm12:2562504-2562559
>Gm12:2563389-2563563
>Gm12:2563587-2563630
>Gm12:2564871-2564924
>Gm12:2564990-2565033
>Gm12:2565678-2566001
>Gm12:2570308-2570364
>Gm12:2571549-2571785
>Gm12:2572375-2580937
>Gm12:2581027-2581059
>Gm12:2581202-2581353
>Gm12:2582817-2583000
>Gm12:2583088-2583131
>Gm12:2583859-2583985
>Gm12:2584621-2584693
>Gm12:2584720-2585250
>Gm12:2585962-2586095
>Gm12:2586144-2586187
>Gm12:2586252-2586296
>Gm12:2586621-2586651
>Gm12:2587334-2587422
>Gm12:2587463-2587504
>Gm12:2588684-2588781
>Gm12:2590096-2590281
>Gm12:2590332-2590360
>Gm12:2590813-2590844
>Gm12:2591360-2591598
>Gm12:2595872-2596026
>Gm12:2596077-2596105
>Gm12:2596173-2596197
>Gm12:2596559-2596590
>Gm12:2597170-2597334
>Gm12:2609893-2609996
>Gm12:2612753-2612833
>Gm12:2614109-2614295
>Gm12:2614344-2614388
>Gm12:2616252-2616296
>Gm12:2618923-2618971
>Gm12:2620372-2620407
>Gm12:2620959-2621010
>Gm12:2621125-2621340
>Gm12:2621436-2621612
>Gm12:2622091-2622228
>Gm12:2623716-2623773
>Gm12:2628213-2628242
>Gm12:2629008-2629067
>Gm12:2630007-2630045
>Gm12:2630480-2630602
>Gm12:2634890-2634929
>Gm12:2638242-2638276
>Gm12:2638338-2638524
>Gm12:2638584-2638648
>Gm12:2641405-2641455
>Gm12:2642404-2642458
>Gm12:2643406-2643455
>Gm12:2645241-2645448
>Gm12:2646475-2646595
>Gm12:2649754-2649839
>Gm12:2651867-2651910
>Gm12:2651991-2652158
>Gm12:2653412-2653597
>Gm12:2658970-2659034
>Gm12:2659990-2660051
>Gm12:2660941-2661005
>Gm12:2661403-2661445
>Gm12:2661908-2661950
>Gm12:2663712-2663824
>Gm12:2674598-2674690
>Gm12:2683251-2683350
>Gm12:2685250-2685500
>Gm12:2692749-2692791
>Gm12:2694146-2694188
>Gm12:2700013-2700081
>Gm12:2700249-2700319
>Gm12:2702264-2702310
>Gm12:2703333-2703461
>Gm12:2703731-2703950
>Gm12:2704115-2704234
>Gm12:2706448-2706593
>Gm12:2707066-2707186
>Gm12:2709518-2709572
>Gm12:2709662-2709842
>Gm12:2714037-2714134
>Gm12:2714248-2714279
>Gm12:2715518-2715552
>Gm12:2725684-2725750
>Gm12:2726707-2726762
>Gm12:2727617-2727699
>Gm12:2729716-2729876
>Gm12:2730349-2730397
>Gm12:2730592-2730627
>Gm12:2730919-2731040
>Gm12:2731121-2731153
>Gm12:2733591-2733632
>Gm12:2735916-2736017
>Gm12:2736913-2737065
>Gm12:2738253-2738288
>Gm12:2739144-2739214
>Gm12:2739369-2739577
>Gm12:2739771-2739825
>Gm12:2739935-2740004
>Gm12:2740531-2740849
>Gm12:2740896-2740939
>Gm12:2741230-2741292
>Gm12:2748160-2748276
>Gm12:2748608-2748888
>Gm12:2749866-2749934
>Gm12:2751140-2751188
>Gm12:2752595-2752652
>Gm12:2753887-2753949
>Gm12:2754320-2754389
>Gm12:2761307-2761356
>Gm12:2762900-2762965
>Gm12:2763002-2763103
>Gm12:2763186-2763252
>Gm12:2763434-2763506
>Gm12:2764014-2764152
>Gm12:2764246-2764407
>Gm12:2764481-2764572
>Gm12:2765293-2765346
>Gm12:2769840-2769878
>Gm12:2770398-2770455
>Gm12:2774111-2774158
>Gm12:2774862-2774939
>Gm12:2776766-2776852
>Gm12:2776979-2777017
>Gm12:2782340-2782392
>Gm12:2782578-2782700
>Gm12:2782817-2782945
>Gm12:2789832-2790017
>Gm12:2790283-2790329
>Gm12:2790735-2790800
>Gm12:2791073-2791148
>Gm12:2791371-2791425
>Gm12:2792140-2792184
>Gm12:2792669-2792722
>Gm12:2792931-2793326
>Gm12:2793458-2793529
>Gm12:2795646-2795728
>Gm12:2795902-2796007
>Gm12:2801238-2801306
>Gm12:2801380-2801410
>Gm12:2809804-2809920
>Gm12:2810364-2810401
>Gm12:2815102-2815148
>Gm12:2818659-2818807
>Gm12:2818888-2818944
>Gm12:2825553-2825580
>Gm12:2828872-2828920
>Gm12:2831366-2831462
>Gm12:2833109-2833272
>Gm12:2836262-2836338
>Gm12:2838013-2838086
>Gm12:2839288-2840000
>Gm12:2841392-2841425
>Gm12:2847933-2848081
>Gm12:2854760-2854784
>Gm12:2855641-2856110
>Gm12:2856180-2856457
>Gm12:2856515-2856591
>Gm12:2856684-2856917
>Gm12:2862249-2862423
>Gm12:2864600-2864738
>Gm12:2866327-2866351
>Gm12:2871767-2871796
>Gm12:2872268-2872309
>Gm12:2876607-2876664
>Gm12:2877137-2877172
>Gm12:2879545-2879586
>Gm12:2880431-2880470
>Gm12:2882918-2882957
>Gm12:2883363-2883418
>Gm12:2884532-2884643
>Gm12:2886579-2886613
>Gm12:2896036-2896136
>Gm12:2896605-2896750
>Gm12:2901479-2901511
>Gm12:2902355-2902473
>Gm12:2904938-2905050
>Gm12:2912141-2912276
>Gm12:2912667-2913192
>Gm12:2913241-2913444
>Gm12:2913517-2913547
>Gm12:2913616-2913721
>Gm12:2913781-2914293
>Gm12:2914475-2914661
>Gm12:2915254-2915302
>Gm12:2915809-2915854
>Gm12:2923740-2923798
>Gm12:2926091-2926121
>Gm12:2926175-2926236
>Gm12:2929130-2929164
>Gm12:2930338-2930369
>Gm12:2930850-2930885
>Gm12:2932607-2932765
>Gm12:2932865-2932933
>Gm12:2934179-2934202
>Gm12:2934222-2934316
>Gm12:2934955-2935117
>Gm12:2938103-2938177
>Gm12:2938543-2938667
>Gm12:2939262-2939427
>Gm12:2939510-2939628
>Gm12:2939830-2939876
>Gm12:2939879-2939893
>Gm12:2941340-2941396
>Gm12:2942921-2942964
>Gm12:2943279-2943324
>Gm12:2946445-2946718
>Gm12:2948603-2948645
>Gm12:2948804-2948964
>Gm12:2949291-2949335
>Gm12:2951525-2951600
>Gm12:2951628-2951755
>Gm12:2953403-2953658
>Gm12:2953957-2954028
>Gm12:2954512-2954626
>Gm12:2955144-2955303
>Gm12:2956151-2956227
>Gm12:2958217-2958301
>Gm12:2962822-2962866
>Gm12:2964001-2964121
>Gm12:2975631-2976091
>Gm12:2979329-2979415
>Gm12:2979467-2979579
>Gm12:2980532-2980608
>Gm12:2981071-2981135
>Gm12:2981247-2981430
>Gm12:2981562-2981637
>Gm12:2981652-2981792
>Gm12:2987978-2988080
>Gm12:2988745-2988799
>Gm12:2989252-2989298
>Gm12:2989361-2989395
>Gm12:2989410-2991032
>Gm12:2993723-2995038
>Gm12:2995190-2995412
>Gm12:2999013-2999148
>Gm12:3001589-3001627
>Gm12:3007839-3013298
>Gm12:3019337-3019388
>Gm12:3022960-3022991
>Gm12:3024380-3024549
>Gm12:3024863-3024982
>Gm12:3025035-3025965
>Gm12:3033131-3033183
>Gm12:3035982-3036147
>Gm12:3036192-3036271
>Gm12:3036370-3037067
>Gm12:3037093-3037349
>Gm12:3038117-3038231
>Gm12:3038420-3038451
>Gm12:3039965-3040097
>Gm12:3041528-3041586
>Gm12:3042229-3042306
>Gm12:3042450-3042507
>Gm12:3042924-3042972
>Gm12:3045043-3045120
>Gm12:3047567-3047637
>Gm12:3048022-3048078
>Gm12:3048208-3048281
>Gm12:3048493-3048580
>Gm12:3048806-3048840
>Gm12:3051923-3052078
>Gm12:3052527-3052560
>Gm12:3052797-3052843
>Gm12:3053151-3053276
>Gm12:3053774-3053833
>Gm12:3059222-3059265
>Gm12:3065695-3065769
>Gm12:3066131-3066225
>Gm12:3066939-3066977
>Gm12:3067233-3067260
>Gm12:3067425-3067472
>Gm12:3067495-3068088
>Gm12:3068184-3068901
>Gm12:3069025-3069064
>Gm12:3069116-3069190
>Gm12:3069331-3069567
>Gm12:3069663-3069972
>Gm12:3070629-3070685
>Gm12:3078821-3078948
>Gm12:3079846-3079888
>Gm12:3083129-3083583
>Gm12:3088627-3088682
>Gm12:3094814-3097981
>Gm12:3100130-3100163
>Gm12:3101544-3101581
>Gm12:3102371-3102410
>Gm12:3102930-3103078
>Gm12:3104813-3104886
>Gm12:3111443-3111513
>Gm12:3112237-3112280
>Gm12:3114174-3114226
>Gm12:3114263-3114526
>Gm12:3117315-3117531
>Gm12:3117719-3117931
>Gm12:3119020-3119471
>Gm12:3119893-3119941
>Gm12:3121282-3121357
>Gm12:3123807-3123906
>Gm12:3136815-3136888
>Gm12:3138674-3138715
>Gm12:3146121-3146164
>Gm12:3147102-3147175
>Gm12:3147355-3147415
>Gm12:3147484-3147541
>Gm12:3151581-3151637
>Gm12:3152243-3152288
>Gm12:3152445-3152568
>Gm12:3153303-3153383
>Gm12:3153436-3153489
>Gm12:3165368-3165410
>Gm12:3166358-3166525
>Gm12:3170453-3170495
>Gm12:3176052-3176189
>Gm12:3188932-3189169
>Gm12:3193563-3193643
>Gm12:3193845-3193886
>Gm12:3194973-3195132
>Gm12:3208630-3208716
>Gm12:3208823-3208872
>Gm12:3211178-3211237
>Gm12:3212411-3212565
>Gm12:3212942-3213134
>Gm12:3215100-3215173
>Gm12:3215321-3215365
>Gm12:3216005-3216193
>Gm12:3217128-3217184
>Gm12:3218828-3218853
>Gm12:3220540-3220575
>Gm12:3224731-3224782
>Gm12:3225649-3225724
>Gm12:3225812-3225892
>Gm12:3230605-3230704
>Gm12:3231184-3231220
>Gm12:3232449-3232528
>Gm12:3235060-3235330
>Gm12:3238355-3238788
>Gm12:3238912-3239166
>Gm12:3240407-3240457
>Gm12:3241292-3241347
>Gm12:3242712-3242769
>Gm12:3246021-3246065
>Gm12:3247134-3247174
>Gm12:3247797-3247826
>Gm12:3251447-3251619
>Gm12:3251989-3252124
>Gm12:3259054-3259086
>Gm12:3264310-3264440
>Gm12:3264884-3264943
>Gm12:3272884-3272959
>Gm12:3273684-3273750
>Gm12:3274019-3274101
>Gm12:3274261-3274345
>Gm12:3274421-3274538
>Gm12:3274666-3274745
>Gm12:3276008-3276160
>Gm12:3279479-3279536
>Gm12:3281058-3281083
>Gm12:3281374-3281418
>Gm12:3285325-3285351
>Gm12:3286009-3286064
>Gm12:3286376-3286454
>Gm12:3286780-3286822
>Gm12:3287438-3287681
>Gm12:3289601-3289653
>Gm12:3292269-3292343
>Gm12:3293138-3293209
>Gm12:3296434-3296466
>Gm12:3297132-3297220
>Gm12:3297859-3297965
>Gm12:3299817-3300160
>Gm12:3300278-3300419
>Gm12:3300515-3300788
>Gm12:3303762-3303843
>Gm12:3314377-3314508
>Gm12:3314609-3314695
>Gm12:3315665-3315768
>Gm12:3315917-3315993
>Gm12:3316033-3316090
>Gm12:3317274-3317376
>Gm12:3317643-3317708
>Gm12:3318128-3318153
>Gm12:3319879-3320038
>Gm12:3321018-3321049
>Gm12:3321439-3321551
>Gm12:3332596-3332994
>Gm12:3334025-3334060
>Gm12:3336115-3336163
>Gm12:3340253-3340330
>Gm12:3340399-3340501
>Gm12:3341000-3341053
>Gm12:3342293-3342338
>Gm12:3349716-3349761
>Gm12:3353329-3353470
>Gm12:3354684-3354817
>Gm12:3354891-3354966
>Gm12:3357577-3357637
>Gm12:3357944-3357988
>Gm12:3359074-3359134
>Gm12:3360223-3360258
>Gm12:3364450-3364682
>Gm12:3366613-3367021
>Gm12:3368279-3368613
>Gm12:3368885-3368969
>Gm12:3369005-3369067
>Gm12:3370888-3371055
>Gm12:3371098-3371239
>Gm12:3379610-3379757
>Gm12:3380575-3380694
>Gm12:3383704-3383741
>Gm12:3388382-3388447
>Gm12:3388646-3389121
>Gm12:3389133-3389195
>Gm12:3389252-3389473
>Gm12:3390725-3390782
>Gm12:3390825-3391070
>Gm12:3391083-3391228
>Gm12:3391248-3391733
>Gm12:3392889-3394292
>Gm12:3394336-3394413
>Gm12:3394509-3394551
>Gm12:3394636-3394808
>Gm12:3394846-3394879
>Gm12:3394953-3395109
>Gm12:3395743-3395791
>Gm12:3402429-3402465
>Gm12:3403192-3403257
>Gm12:3406677-3406794
>Gm12:3406994-3407076
>Gm12:3412075-3412136
>Gm12:3416623-3416734
>Gm12:3417442-3417583
>Gm12:3418134-3418201
>Gm12:3418363-3418396
>Gm12:3421841-3422040
>Gm12:3423232-3423316
>Gm12:3423373-3423544
>Gm12:3423567-3424012
>Gm12:3424144-3424293
>Gm12:3424346-3424513
>Gm12:3425381-3425475
>Gm12:3427059-3427122
>Gm12:3431878-3431930
>Gm12:3431967-3432138
>Gm12:3439128-3439170
>Gm12:3439879-3439962
>Gm12:3440568-3440595
>Gm12:3441701-3441813
>Gm12:3447022-3447078
>Gm12:3447354-3447644
>Gm12:3448966-3449060
>Gm12:3449190-3449275
>Gm12:3449316-3449380
>Gm12:3451123-3451182
>Gm12:3454970-3455436
>Gm12:3455859-3455900
>Gm12:3458560-3458592
>Gm12:3462901-3463173
>Gm12:3463229-3464608
>Gm12:3465493-3465564
>Gm12:3467886-3467962
>Gm12:3473824-3474148
>Gm12:3477790-3477985
>Gm12:3480224-3480270
>Gm12:3480394-3480592
>Gm12:3482017-3482257
>Gm12:3482660-3482782
>Gm12:3485859-3485920
>Gm12:3485985-3486068
>Gm12:3486128-3486177
>Gm12:3490773-3490802
>Gm12:3496432-3496474
>Gm12:3497966-3498121
>Gm12:3503214-3503342
>Gm12:3505291-3505327
>Gm12:3509715-3509958
>Gm12:3516023-3516578
>Gm12:3519853-3519887
>Gm12:3520188-3520344
>Gm12:3520510-3520559
>Gm12:3524054-3524134
>Gm12:3524288-3524361
>Gm12:3526264-3526298
>Gm12:3526963-3527002
>Gm12:3531628-3531724
>Gm12:3532440-3532518
>Gm12:3533887-3534021
>Gm12:3534670-3534705
>Gm12:3534765-3534805
>Gm12:3536238-3536425
>Gm12:3537725-3537753
>Gm12:3537829-3537936
>Gm12:3541025-3541398
>Gm12:3541783-3541814
>Gm12:3542099-3542215
>Gm12:3546067-3546132
>Gm12:3552313-3552384
>Gm12:3554245-3554648
>Gm12:3554854-3555096
>Gm12:3555400-3555592
>Gm12:3555892-3555937
>Gm12:3557459-3557589
>Gm12:3558128-3558212
>Gm12:3559233-3559453
>Gm12:3559614-3559715
>Gm12:3563834-3563904
>Gm12:3570713-3570791
>Gm12:3574486-3574532
>Gm12:3574856-3574886
>Gm12:3574978-3575295
>Gm12:3575336-3575428
>Gm12:3575855-3575927
>Gm12:3576305-3576384
>Gm12:3576534-3576661
>Gm12:3584023-3584051
>Gm12:3590553-3590625
>Gm12:3591659-3591699
>Gm12:3592096-3592182
>Gm12:3592267-3592372
>Gm12:3592881-3592968
>Gm12:3599218-3599283
>Gm12:3599407-3599461
>Gm12:3600269-3600302
>Gm12:3600376-3600480
>Gm12:3600606-3600680
>Gm12:3600760-3600873
>Gm12:3625549-3625625
>Gm12:3626038-3626729
>Gm12:3630773-3630910
>Gm12:3631034-3631068
>Gm12:3634193-3634263
>Gm12:3636437-3636525
>Gm12:3642034-3642148
>Gm12:3644672-3644702
>Gm12:3645758-3645972
>Gm12:3650203-3650217
>Gm12:3651197-3651225
>Gm12:3653028-3653087
>Gm12:3656653-3656811
>Gm12:3657052-3657606
>Gm12:3657647-3657704
>Gm12:3657853-3657911
>Gm12:3658428-3658512
>Gm12:3658766-3658985
>Gm12:3662656-3662865
>Gm12:3665780-3665991
>Gm12:3667520-3667652
>Gm12:3672630-3672685
>Gm12:3677666-3677733
>Gm12:3679663-3679699
>Gm12:3683219-3683377
>Gm12:3684812-3684897
>Gm12:3685246-3685278
>Gm12:3696957-3697002
>Gm12:3700645-3700710
>Gm12:3706436-3706503
>Gm12:3708958-3709056
>Gm12:3709118-3709198
>Gm12:3709508-3709558
>Gm12:3709769-3709818
>Gm12:3713153-3713275
>Gm12:3720977-3721084
>Gm12:3722458-3722523
>Gm12:3724457-3724592
>Gm12:3724686-3724755
>Gm12:3725045-3725109
>Gm12:3726144-3726357
>Gm12:3726407-3726605
>Gm12:3726832-3726917
>Gm12:3727447-3727548
>Gm12:3730278-3730319
>Gm12:3730772-3730813
>Gm12:3730852-3731027
>Gm12:3734329-3734367
>Gm12:3735428-3735619
>Gm12:3736503-3736560
>Gm12:3737408-3737470
>Gm12:3740189-3740233
>Gm12:3745303-3745364
>Gm12:3747224-3747367
>Gm12:3752273-3752545
>Gm12:3754130-3754164
>Gm12:3754505-3754604
>Gm12:3754988-3755081
>Gm12:3757435-3757469
>Gm12:3758835-3759057
>Gm12:3759367-3759393
>Gm12:3759654-3759714
>Gm12:3759778-3759809
>Gm12:3760068-3760262
>Gm12:3760412-3760482
>Gm12:3760518-3761269
>Gm12:3761419-3761658
>Gm12:3761855-3761999
>Gm12:3762738-3762793
>Gm12:3768997-3769037
>Gm12:3769674-3769705
>Gm12:3790338-3790410
>Gm12:3790473-3790523
>Gm12:3791032-3791099
>Gm12:3791666-3791717
>Gm12:3793816-3793876
>Gm12:3800584-3800720
>Gm12:3804731-3804785
>Gm12:3810627-3810695
>Gm12:3811020-3811066
>Gm12:3812827-3812880
>Gm12:3812974-3813267
>Gm12:3816318-3816395
>Gm12:3816510-3816632
>Gm12:3821124-3821157
>Gm12:3824334-3824382
>Gm12:3834002-3834060
>Gm12:3834660-3834779
>Gm12:3840009-3840053
>Gm12:3840780-3841067
>Gm12:3841225-3841594
>Gm12:3841683-3842055
>Gm12:3842251-3842301
>Gm12:3842627-3842660
>Gm12:3843126-3843229
>Gm12:3849471-3849508
>Gm12:3852291-3852322
>Gm12:3853055-3853130
>Gm12:3853761-3853934
>Gm12:3854193-3854241
>Gm12:3854418-3854537
>Gm12:3856021-3856630
>Gm12:3856789-3856818
>Gm12:3857741-3857815
>Gm12:3860366-3860400
>Gm12:3862487-3862516
>Gm12:3863611-3863852
>Gm12:3864981-3865020
>Gm12:3868004-3868149
>Gm12:3868540-3868556
>Gm12:3868656-3868703
>Gm12:3869626-3869767
>Gm12:3870924-3870962
>Gm12:3874050-3874238
>Gm12:3875232-3875400
>Gm12:3876249-3876289
>Gm12:3876438-3876504
>Gm12:3877238-3877302
>Gm12:3879051-3879103
>Gm12:3879823-3879897
>Gm12:3880435-3880495
>Gm12:3882912-3882960
>Gm12:3884234-3884472
>Gm12:3884519-3884699
>Gm12:3885124-3885246
>Gm12:3885319-3886567
>Gm12:3886644-3886737
>Gm12:3886911-3887060
>Gm12:3887084-3887344
>Gm12:3887389-3887560
>Gm12:3887646-3887684
>Gm12:3887859-3888145
>Gm12:3888193-3888243
>Gm12:3888609-3888661
>Gm12:3889741-3889812
>Gm12:3889956-3889998
>Gm12:3890414-3890477
>Gm12:3895971-3896125
>Gm12:3896278-3896321
>Gm12:3896466-3896499
>Gm12:3896524-3896549
>Gm12:3896705-3896815
>Gm12:3896864-3896981
>Gm12:3897115-3897234
>Gm12:3897518-3897557
>Gm12:3897804-3897895
>Gm12:3898453-3898499
>Gm12:3899634-3904349
>Gm12:3904401-3905033
>Gm12:3905094-3907608
>Gm12:3907630-3909139
>Gm12:3909177-3911140
>Gm12:3912241-3912324
>Gm12:3914007-3914091
>Gm12:3914631-3914719
>Gm12:3914761-3914834
>Gm12:3915477-3915566
>Gm12:3915776-3915842
>Gm12:3916199-3916285
>Gm12:3916392-3916505
>Gm12:3918932-3919003
>Gm12:3919742-3919886
>Gm12:3921013-3921140
>Gm12:3922469-3922571
>Gm12:3922911-3923228
>Gm12:3923356-3923544
>Gm12:3923793-3923840
>Gm12:3924208-3924407
>Gm12:3924560-3924708
>Gm12:3928039-3928119
>Gm12:3928244-3928307
>Gm12:3928636-3928690
>Gm12:3932812-3932906
>Gm12:3934128-3934174
>Gm12:3942843-3942871
>Gm12:3943386-3943425
>Gm12:3946352-3946382
>Gm12:3948235-3948280
>Gm12:3948715-3948820
>Gm12:3951900-3951931
>Gm12:3952491-3952595
>Gm12:3952680-3952751
>Gm12:3952911-3953141
>Gm12:3953711-3954108
>Gm12:3954168-3954466
>Gm12:3954511-3954621
>Gm12:3955087-3955143
>Gm12:3955599-3955678
>Gm12:3960216-3960270
>Gm12:3963273-3963329
>Gm12:3963583-3963703
>Gm12:3963788-3963873
>Gm12:3975757-3975836
>Gm12:3978595-3978640
>Gm12:3978706-3978809
>Gm12:3988653-3988712
>Gm12:3989661-3989722
>Gm12:3990291-3990369
>Gm12:3994294-3994338
>Gm12:3996690-3996761
>Gm12:4000117-4000170
>Gm12:4001824-4001885
>Gm12:4002738-4002799
>Gm12:4002992-4003027
>Gm12:4007502-4007550
>Gm12:4007798-4008162
>Gm12:4011129-4011167
>Gm12:4012204-4012405
>Gm12:4014517-4014563
>Gm12:4016473-4016553
>Gm12:4019011-4019059
>Gm12:4020622-4020729
>Gm12:4020899-4020913
>Gm12:4021355-4021409
>Gm12:4021788-4021867
>Gm12:4022078-4022127
>Gm12:4022439-4022517
>Gm12:4022770-4022827
>Gm12:4023092-4023188
>Gm12:4023315-4023330
>Gm12:4024466-4024480
>Gm12:4026674-4026709
>Gm12:4028807-4028840
>Gm12:4029336-4029516
>Gm12:4029611-4029697
>Gm12:4039632-4039687
>Gm12:4040427-4040524
>Gm12:4041348-4041514
>Gm12:4041910-4041955
>Gm12:4042297-4042372
>Gm12:4042628-4042681
>Gm12:4044985-4045078
>Gm12:4051767-4051811
>Gm12:4051843-4051908
>Gm12:4052172-4052318
>Gm12:4057569-4057678
>Gm12:4058795-4058993
>Gm12:4059979-4060001
>Gm12:4067620-4067672
>Gm12:4067786-4067823
>Gm12:4070449-4070530
>Gm12:4070735-4070850
>Gm12:4070909-4070996
>Gm12:4071323-4071377
>Gm12:4072641-4072707
>Gm12:4075867-4076030
>Gm12:4078844-4078951
>Gm12:4079777-4079907
>Gm12:4083585-4083616
>Gm12:4083868-4084081
>Gm12:4084162-4084217
>Gm12:4084282-4084437
>Gm12:4084572-4084730
>Gm12:4084790-4085123
>Gm12:4085180-4085590
>Gm12:4085636-4087235
>Gm12:4087883-4087923
>Gm12:4090436-4090599
>Gm12:4091396-4091466
>Gm12:4099378-4099449
>Gm12:4099575-4099698
>Gm12:4100718-4100750
>Gm12:4102082-4102129
>Gm12:4102501-4102621
>Gm12:4102663-4102752
>Gm12:4104312-4104393
>Gm12:4104522-4104598
>Gm12:4104918-4105002
>Gm12:4105804-4105832
>Gm12:4106448-4106483
>Gm12:4106931-4106970
>Gm12:4107893-4107932
>Gm12:4108184-4108266
>Gm12:4111891-4111962
>Gm12:4112015-4112081
>Gm12:4112190-4112224
>Gm12:4112481-4112541
>Gm12:4112613-4112651
>Gm12:4112815-4113062
>Gm12:4114856-4114923
>Gm12:4121377-4121407
>Gm12:4122290-4122332
>Gm12:4122923-4123121
>Gm12:4123297-4123337
>Gm12:4123373-4123469
>Gm12:4124018-4124082
>Gm12:4125982-4126143
>Gm12:4128315-4132942
>Gm12:4138052-4138164
>Gm12:4139623-4139693
>Gm12:4140039-4140121
>Gm12:4141259-4141368
>Gm12:4143193-4143225
>Gm12:4145400-4145462
>Gm12:4145593-4145752
>Gm12:4146408-4146657
>Gm12:4146854-4146890
>Gm12:4151110-4151157
>Gm12:4159348-4159401
>Gm12:4159543-4159604
>Gm12:4170702-4170812
>Gm12:4170845-4170891
>Gm12:4170979-4171108
>Gm12:4172797-4172841
>Gm12:4173096-4173156
>Gm12:4176979-4177181
>Gm12:4180181-4180234
>Gm12:4181482-4181518
>Gm12:4181637-4181758
>Gm12:4181803-4181850
>Gm12:4181996-4182119
>Gm12:4182212-4182263
>Gm12:4184207-4184276
>Gm12:4189496-4189613
>Gm12:4194642-4194736
>Gm12:4195342-4195373
>Gm12:4195502-4195545
>Gm12:4202088-4202180
>Gm12:4202962-4203033
>Gm12:4203076-4203190
>Gm12:4204060-4204114
>Gm12:4204622-4204710
>Gm12:4204794-4204847
>Gm12:4204901-4205045
>Gm12:4212713-4212768
>Gm12:4214881-4214912
>Gm12:4216151-4216285
>Gm12:4217516-4217573
>Gm12:4217812-4217930
>Gm12:4218296-4218402
>Gm12:4218443-4218505
>Gm12:4218932-4219064
>Gm12:4219153-4219202
>Gm12:4219939-4220040
>Gm12:4220125-4220200
>Gm12:4223594-4223656
>Gm12:4229679-4229846
>Gm12:4231969-4232026
>Gm12:4232228-4232427
>Gm12:4235066-4235169
>Gm12:4237305-4237370
>Gm12:4237591-4237630
>Gm12:4238088-4238157
>Gm12:4242641-4242761
>Gm12:4242852-4242883
>Gm12:4244429-4244512
>Gm12:4246720-4246764
>Gm12:4247759-4248008
>Gm12:4250037-4250099
>Gm12:4250172-4250532
>Gm12:4250573-4250652
>Gm12:4250786-4250823
>Gm12:4251391-4251466
>Gm12:4252249-4252275
>Gm12:4253412-4253495
>Gm12:4257237-4257356
>Gm12:4257564-4257641
>Gm12:4262033-4262118
>Gm12:4263303-4263429
>Gm12:4263532-4263602
>Gm12:4265998-4266128
>Gm12:4270444-4270475
>Gm12:4272771-4272884
>Gm12:4273708-4273782
>Gm12:4276262-4276363
>Gm12:4276411-4276498
>Gm12:4276526-4277786
>Gm12:4278057-4278088
>Gm12:4278321-4278446
>Gm12:4280184-4280219
>Gm12:4280600-4280689
>Gm12:4280919-4280959
>Gm12:4282519-4282674
>Gm12:4283046-4283077
>Gm12:4283374-4283490
>Gm12:4286176-4286239
>Gm12:4289336-4289380
>Gm12:4289858-4289915
>Gm12:4290472-4290588
>Gm12:4290766-4290859
>Gm12:4292093-4292213
>Gm12:4292561-4292636
>Gm12:4294635-4294667
>Gm12:4294756-4294827
>Gm12:4296709-4296785
>Gm12:4298916-4299059
>Gm12:4300603-4300670
>Gm12:4303890-4303985
>Gm12:4304058-4304086
>Gm12:4311036-4311256
>Gm12:4319368-4319564
>Gm12:4320127-4320194
>Gm12:4320293-4320341
>Gm12:4320404-4321427
>Gm12:4321458-4321587
>Gm12:4321724-4321989
>Gm12:4322506-4322552
>Gm12:4329920-4329958
>Gm12:4330464-4330548
>Gm12:4330583-4330640
>Gm12:4337070-4337106
>Gm12:4337231-4337286
>Gm12:4339750-4339849
>Gm12:4339886-4339915
>Gm12:4340193-4340236
>Gm12:4340316-4340914
>Gm12:4341024-4341055
>Gm12:4347103-4347129
>Gm12:4353465-4353498
>Gm12:4353827-4353877
>Gm12:4356930-4357004
>Gm12:4358591-4358647
>Gm12:4358775-4358814
>Gm12:4359649-4359749
>Gm12:4359948-4360126
>Gm12:4360627-4360826
>Gm12:4362562-4362619
>Gm12:4362715-4362751
>Gm12:4362837-4362882
>Gm12:4362931-4362965
>Gm12:4363955-4363997
>Gm12:4364052-4364297
>Gm12:4364651-4364957
>Gm12:4365407-4365470
>Gm12:4365684-4365864
>Gm12:4365919-4366160
>Gm12:4367238-4367432
>Gm12:4367553-4367601
>Gm12:4367772-4367876
>Gm12:4367938-4368062
>Gm12:4368129-4368714
>Gm12:4368745-4369626
>Gm12:4369705-4369859
>Gm12:4369898-4369927
>Gm12:4370922-4370952
>Gm12:4371018-4371112
>Gm12:4371457-4371489
>Gm12:4371663-4371732
>Gm12:4372570-4372594
>Gm12:4374486-4374731
>Gm12:4375486-4375570
>Gm12:4378352-4378376
>Gm12:4380395-4380474
>Gm12:4381364-4381434
>Gm12:4382124-4382176
>Gm12:4382480-4382590
>Gm12:4384207-4384307
>Gm12:4385959-4386018
>Gm12:4386142-4386181
>Gm12:4386546-4386620
>Gm12:4387009-4387109
>Gm12:4387308-4387428
>Gm12:4387588-4387642
>Gm12:4387986-4388186
>Gm12:4389212-4389311
>Gm12:4389812-4389869
>Gm12:4390087-4390132
>Gm12:4392045-4392082
>Gm12:4395514-4400278
>Gm12:4401651-4401848
>Gm12:4402112-4402676
>Gm12:4402728-4402780
>Gm12:4402852-4402887
>Gm12:4404276-4404358
>Gm12:4412850-4412951
>Gm12:4414184-4414349
>Gm12:4414890-4414979
>Gm12:4415048-4415226
>Gm12:4415356-4415399
>Gm12:4415611-4415753
>Gm12:4415860-4416322
>Gm12:4416404-4416506
>Gm12:4416550-4416762
>Gm12:4419706-4419755
>Gm12:4424591-4424660
>Gm12:4426090-4426190
>Gm12:4427310-4427353
>Gm12:4428051-4428108
>Gm12:4435212-4435259
>Gm12:4435931-4436005
>Gm12:4439018-4439284
>Gm12:4439938-4440033
>Gm12:4445150-4445592
>Gm12:4445668-4445720
>Gm12:4445821-4445854
>Gm12:4446646-4446690
>Gm12:4446862-4446921
>Gm12:4448868-4449028
>Gm12:4449886-4449922
>Gm12:4450677-4450722
>Gm12:4454160-4454219
>Gm12:4455346-4455394
>Gm12:4464522-4464618
>Gm12:4470655-4470815
>Gm12:4472458-4472503
>Gm12:4473558-4476022
>Gm12:4476061-4478131
>Gm12:4480174-4480215
>Gm12:4482583-4482695
>Gm12:4485529-4485890
>Gm12:4485959-4486402
>Gm12:4487810-4487848
>Gm12:4488972-4489008
>Gm12:4489270-4489306
>Gm12:4490581-4490741
>Gm12:4492142-4492233
>Gm12:4493559-4493768
>Gm12:4496567-4496601
>Gm12:4497037-4497140
>Gm12:4497901-4498067
>Gm12:4500809-4500929
>Gm12:4500982-4501018
>Gm12:4501056-4501107
>Gm12:4504112-4504178
>Gm12:4505403-4505539
>Gm12:4506421-4506455
>Gm12:4507330-4507475
>Gm12:4507940-4508010
>Gm12:4508746-4509462
>Gm12:4514131-4514175
>Gm12:4518620-4518973
>Gm12:4519011-4519206
>Gm12:4520252-4520642
>Gm12:4524355-4524448
>Gm12:4525087-4525126
>Gm12:4526884-4526929
>Gm12:4527864-4527990
>Gm12:4528300-4528335
>Gm12:4530964-4531030
>Gm12:4531264-4531362
>Gm12:4532430-4532584
>Gm12:4533799-4533832
>Gm12:4542004-4542071
>Gm12:4543377-4543430
>Gm12:4547379-4547441
>Gm12:4547495-4547736
>Gm12:4553179-4553193
>Gm12:4554116-4554201
>Gm12:4556065-4556098
>Gm12:4559948-4559980
>Gm12:4562227-4562268
>Gm12:4563686-4563804
>Gm12:4563957-4564073
>Gm12:4564159-4564287
>Gm12:4571640-4571690
>Gm12:4572043-4572328
>Gm12:4572384-4572439
>Gm12:4572812-4572846
>Gm12:4573745-4573818
>Gm12:4574044-4574092
>Gm12:4575068-4575098
>Gm12:4579366-4579459
>Gm12:4580040-4580103
>Gm12:4581830-4582027
>Gm12:4582419-4582529
>Gm12:4583535-4583637
>Gm12:4583705-4583750
>Gm12:4584743-4584860
>Gm12:4586182-4586314
>Gm12:4586666-4586890
>Gm12:4588730-4588839
>Gm12:4589129-4589266
>Gm12:4592091-4592200
>Gm12:4592325-4592401
>Gm12:4593462-4593491
>Gm12:4596087-4596136
>Gm12:4597188-4597260
>Gm12:4597464-4597575
>Gm12:4598270-4598463
>Gm12:4600849-4600938
>Gm12:4603485-4603541
>Gm12:4605787-4605831
>Gm12:4609096-4609196
>Gm12:4612704-4612786
>Gm12:4613450-4613501
>Gm12:4613927-4613966
>Gm12:4613996-4614056
>Gm12:4614495-4614567
>Gm12:4614643-4614685
>Gm12:4614738-4614867
>Gm12:4614937-4615332
>Gm12:4615394-4615600
>Gm12:4615746-4616025
>Gm12:4616138-4616293
>Gm12:4616443-4616974
>Gm12:4618998-4619147
>Gm12:4619269-4619315
>Gm12:4619562-4619685
>Gm12:4621179-4624412
>Gm12:4625621-4625687
>Gm12:4625835-4625934
>Gm12:4626632-4626742
>Gm12:4626888-4626922
>Gm12:4627021-4627162
>Gm12:4627986-4628030
>Gm12:4629420-4629558
>Gm12:4631366-4631415
>Gm12:4633493-4633531
>Gm12:4635461-4635489
>Gm12:4637564-4637605
>Gm12:4646882-4646915
>Gm12:4647013-4647075
>Gm12:4647460-4647509
>Gm12:4648190-4648250
>Gm12:4650575-4650616
>Gm12:4652650-4652709
>Gm12:4658245-4658285
>Gm12:4660999-4661042
>Gm12:4662532-4662640
>Gm12:4667886-4667915
>Gm12:4669784-4669868
>Gm12:4669992-4670037
>Gm12:4670109-4670221
>Gm12:4670358-4670386
>Gm12:4672653-4672745
>Gm12:4687408-4687507
>Gm12:4687804-4687892
>Gm12:4688759-4688808
>Gm12:4689003-4691740
>Gm12:4691761-4691885
>Gm12:4692761-4692807
>Gm12:4693385-4693446
>Gm12:4696727-4696765
>Gm12:4697657-4697711
>Gm12:4699017-4699101
>Gm12:4702986-4703096
>Gm12:4704378-4704422
>Gm12:4710073-4710152
>Gm12:4710210-4710249
>Gm12:4711426-4711563
>Gm12:4711590-4711652
>Gm12:4714403-4714501
>Gm12:4714783-4714836
>Gm12:4716282-4716338
>Gm12:4716857-4717014
>Gm12:4717042-4717151
>Gm12:4717258-4717496
>Gm12:4717709-4717995
>Gm12:4718042-4718098
>Gm12:4718145-4718247
>Gm12:4718306-4718611
>Gm12:4718684-4718723
>Gm12:4718849-4718928
>Gm12:4719088-4719256
>Gm12:4719294-4719746
>Gm12:4719781-4719812
>Gm12:4723433-4723475
>Gm12:4726574-4726721
>Gm12:4727817-4728006
>Gm12:4728232-4728401
>Gm12:4728713-4728753
>Gm12:4732048-4732086
>Gm12:4734495-4734540
>Gm12:4737920-4737963
>Gm12:4738598-4738625
>Gm12:4738725-4738745
>Gm12:4738807-4738858
>Gm12:4741821-4741974
>Gm12:4742031-4742149
>Gm12:4743284-4743323
>Gm12:4744160-4744246
>Gm12:4744619-4744678
>Gm12:4750367-4750406
>Gm12:4755043-4755091
>Gm12:4755541-4755605
>Gm12:4756684-4756750
>Gm12:4757258-4757337
>Gm12:4762863-4762899
>Gm12:4763115-4763160
>Gm12:4763626-4763655
>Gm12:4763860-4763989
>Gm12:4770720-4770888
>Gm12:4773539-4773693
>Gm12:4775167-4775742
>Gm12:4783735-4784924
>Gm12:4785821-4785986
>Gm12:4788015-4788112
>Gm12:4792161-4792216
>Gm12:4793273-4793664
>Gm12:4794103-4794190
>Gm12:4794424-4794473
>Gm12:4795836-4795907
>Gm12:4796211-4796275
>Gm12:4796966-4797132
>Gm12:4797231-4797274
>Gm12:4797324-4797727
>Gm12:4797872-4798009
>Gm12:4798065-4798324
>Gm12:4798712-4799149
>Gm12:4799182-4799266
>Gm12:4799364-4799391
>Gm12:4799625-4799756
>Gm12:4800770-4800936
>Gm12:4800999-4801195
>Gm12:4805393-4805626
>Gm12:4805652-4805720
>Gm12:4806077-4806273
>Gm12:4806332-4806502
>Gm12:4807551-4807904
>Gm12:4812627-4812686
>Gm12:4817710-4817785
>Gm12:4823520-4823560
>Gm12:4826766-4826871
>Gm12:4830508-4830552
>Gm12:4831318-4831876
>Gm12:4842104-4842228
>Gm12:4844547-4844605
>Gm12:4844913-4844950
>Gm12:4848155-4848191
>Gm12:4848236-4848286
>Gm12:4852005-4852041
>Gm12:4854277-4854416
>Gm12:4854514-4854604
>Gm12:4855096-4855151
>Gm12:4856772-4856817
>Gm12:4856869-4856938
>Gm12:4857723-4857754
>Gm12:4861722-4864956
>Gm12:4865825-4865869
>Gm12:4865911-4865977
>Gm12:4867442-4867902
>Gm12:4867965-4867979
>Gm12:4868764-4869144
>Gm12:4869163-4869339
>Gm12:4870093-4870121
>Gm12:4873846-4873879
>Gm12:4880646-4880704
>Gm12:4884450-4884493
>Gm12:4886196-4886227
>Gm12:4888563-4888593
>Gm12:4893035-4893070
>Gm12:4898145-4898187
>Gm12:4899083-4899210
>Gm12:4900033-4900065
>Gm12:4903819-4903908
>Gm12:4906523-4907019
>Gm12:4907265-4907316
>Gm12:4911862-4911923
>Gm12:4912239-4912285
>Gm12:4913464-4913645
>Gm12:4915025-4915065
>Gm12:4915627-4915659
>Gm12:4915784-4915919
>Gm12:4916132-4916169
>Gm12:4916347-4916497
>Gm12:4917311-4917345
>Gm12:4919537-4919755
>Gm12:4925304-4925379
>Gm12:4925403-4925463
>Gm12:4926241-4926309
>Gm12:4935741-4935778
>Gm12:4935838-4935909
>Gm12:4935993-4936074
>Gm12:4940030-4940196
>Gm12:4942347-4942415
>Gm12:4943151-4943210
>Gm12:4945426-4945497
>Gm12:4946290-4946323
>Gm12:4947048-4947122
>Gm12:4947760-4948120
>Gm12:4948256-4948979
>Gm12:4949540-4949629
>Gm12:4950086-4950144
>Gm12:4952566-4952678
>Gm12:4953115-4953188
>Gm12:4953242-4953334
>Gm12:4956629-4956883
>Gm12:4957284-4957351
>Gm12:4957456-4957470
>Gm12:4958135-4958239
>Gm12:4962085-4962571
>Gm12:4963960-4964111
>Gm12:4964701-4964813
>Gm12:4967831-4968004
>Gm12:4968324-4968428
>Gm12:4972678-4972766
>Gm12:4974074-4977007
>Gm12:4977151-4977278
>Gm12:4977971-4978068
>Gm12:4982393-4982484
>Gm12:4982664-4982814
>Gm12:4983119-4983169
>Gm12:4990699-4990735
>Gm12:4990881-4990927
>Gm12:4991348-4991911
>Gm12:4992166-4992642
>Gm12:4992702-4992867
>Gm12:4992953-4993065
>Gm12:4993705-4993846
>Gm12:4995352-4995387
>Gm12:4999245-4999286
>Gm12:5001304-5001334
>Gm12:5001397-5001488
>Gm12:5001587-5001629
>Gm12:5001670-5001949
>Gm12:5011409-5013111
>Gm12:5013150-5013668
>Gm12:5013964-5014267
>Gm12:5014417-5014463
>Gm12:5014645-5014678
>Gm12:5023472-5023541
>Gm12:5023801-5023906
>Gm12:5027137-5027266
>Gm12:5027365-5027394
>Gm12:5027783-5027874
>Gm12:5028156-5028193
>Gm12:5029243-5029308
>Gm12:5030390-5030481
>Gm12:5035380-5035468
>Gm12:5035561-5035750
>Gm12:5037213-5037306
>Gm12:5041028-5041092
>Gm12:5041498-5041607
>Gm12:5041720-5041847
>Gm12:5042811-5042950
>Gm12:5043410-5043500
>Gm12:5047653-5047686
>Gm12:5051380-5051535
>Gm12:5053725-5053781
>Gm12:5054080-5054115
>Gm12:5057025-5057067
>Gm12:5057431-5057487
>Gm12:5059979-5060048
>Gm12:5060318-5060351
>Gm12:5064877-5065106
>Gm12:5065159-5065251
>Gm12:5065334-5065439
>Gm12:5065551-5065631
>Gm12:5065722-5065867
>Gm12:5067119-5067266
>Gm12:5067617-5067667
>Gm12:5068896-5068939
>Gm12:5069995-5070085
>Gm12:5070154-5070205
>Gm12:5070993-5071067
>Gm12:5073407-5073472
>Gm12:5074418-5074838
>Gm12:5080307-5080382
>Gm12:5080458-5080575
>Gm12:5081185-5081210
>Gm12:5081435-5081528
>Gm12:5085404-5085601
>Gm12:5088794-5088823
>Gm12:5089911-5089942
>Gm12:5090731-5090782
>Gm12:5091763-5091786
>Gm12:5092075-5092312
>Gm12:5094651-5094904
>Gm12:5095105-5095138
>Gm12:5095288-5095903
>Gm12:5095934-5095969
>Gm12:5096040-5096074
>Gm12:5096373-5096458
>Gm12:5096525-5096569
>Gm12:5100517-5100554
>Gm12:5101196-5101344
>Gm12:5101464-5101815
>Gm12:5101878-5102085
>Gm12:5102143-5102225
>Gm12:5102477-5102726
>Gm12:5102770-5102835
>Gm12:5105141-5105168
>Gm12:5105255-5105580
>Gm12:5105903-5105937
>Gm12:5107736-5107787
>Gm12:5108417-5108473
>Gm12:5109689-5109924
>Gm12:5110475-5110550
>Gm12:5110939-5111004
>Gm12:5114955-5115054
>Gm12:5115174-5115276
>Gm12:5119367-5119400
>Gm12:5120825-5120883
>Gm12:5121595-5121693
>Gm12:5122545-5122612
>Gm12:5122656-5122699
>Gm12:5122728-5122764
>Gm12:5123564-5123615
>Gm12:5125718-5126042
>Gm12:5128637-5128686
>Gm12:5131010-5131271
>Gm12:5131740-5131895
>Gm12:5135180-5135411
>Gm12:5136921-5136971
>Gm12:5137325-5137366
>Gm12:5137628-5137681
>Gm12:5137846-5137912
>Gm12:5138834-5138884
>Gm12:5139699-5139793
>Gm12:5139956-5140025
>Gm12:5142103-5142142
>Gm12:5143273-5143309
>Gm12:5143556-5143693
>Gm12:5144299-5144344
>Gm12:5144366-5144535
>Gm12:5144574-5144617
>Gm12:5144852-5144904
>Gm12:5145114-5145208
>Gm12:5145278-5145368
>Gm12:5145763-5145859
>Gm12:5145971-5146413
>Gm12:5146589-5146620
>Gm12:5154464-5154502
>Gm12:5155644-5155699
>Gm12:5156987-5157023
>Gm12:5159019-5159095
>Gm12:5159598-5159689
>Gm12:5160598-5160727
>Gm12:5160943-5161028
>Gm12:5163768-5163822
>Gm12:5165543-5165598
>Gm12:5167495-5167543
>Gm12:5169544-5169578
>Gm12:5169640-5169769
>Gm12:5169960-5170093
>Gm12:5170157-5170218
>Gm12:5170380-5170414
>Gm12:5170980-5171229
>Gm12:5171309-5171730
>Gm12:5173535-5173576
>Gm12:5174288-5174318
>Gm12:5174354-5174521
>Gm12:5174559-5174604
>Gm12:5177044-5177113
>Gm12:5178829-5178858
>Gm12:5180788-5180899
>Gm12:5182013-5182110
>Gm12:5185106-5185194
>Gm12:5185736-5185767
>Gm12:5186267-5186394
>Gm12:5188048-5188121
>Gm12:5188381-5188423
>Gm12:5188501-5188549
>Gm12:5190012-5190213
>Gm12:5191757-5192013
>Gm12:5192438-5192528
>Gm12:5192703-5192812
>Gm12:5194432-5194473
>Gm12:5198810-5198931
>Gm12:5202504-5202561
>Gm12:5203140-5203176
>Gm12:5203367-5203404
>Gm12:5205536-5205666
>Gm12:5209903-5210105
>Gm12:5210326-5210403
>Gm12:5217490-5217536
>Gm12:5227771-5227810
>Gm12:5228317-5228387
>Gm12:5229662-5229695
>Gm12:5233718-5233768
>Gm12:5233915-5233947
>Gm12:5234133-5235848
>Gm12:5238008-5238041
>Gm12:5242453-5242514
>Gm12:5242647-5243038
>Gm12:5243415-5243550
>Gm12:5243606-5244774
>Gm12:5245359-5245518
>Gm12:5246588-5246627
>Gm12:5251899-5251952
>Gm12:5253617-5253821
>Gm12:5254068-5254112
>Gm12:5256927-5257007
>Gm12:5258672-5258720
>Gm12:5262665-5262698
>Gm12:5262929-5262998
>Gm12:5264265-5264619
>Gm12:5264772-5264833
>Gm12:5265091-5265270
>Gm12:5265792-5265974
>Gm12:5266293-5266330
>Gm12:5266797-5266961
>Gm12:5268531-5268739
>Gm12:5268769-5268801
>Gm12:5269510-5269558
>Gm12:5270428-5270682
>Gm12:5273335-5273413
>Gm12:5273434-5273692
>Gm12:5274365-5274494
>Gm12:5275632-5275691
>Gm12:5275859-5275909
>Gm12:5277764-5277870
>Gm12:5278205-5278386
>Gm12:5278497-5278547
>Gm12:5279304-5279368
>Gm12:5281131-5281286
>Gm12:5281408-5281470
>Gm12:5282196-5282243
>Gm12:5283492-5283625
>Gm12:5284223-5284263
>Gm12:5289018-5289068
>Gm12:5290437-5290590
>Gm12:5293675-5293715
>Gm12:5297818-5297872
>Gm12:5299085-5299223
>Gm12:5299489-5299527
>Gm12:5305539-5305623
>Gm12:5307128-5307170
>Gm12:5309005-5309119
>Gm12:5309963-5310118
>Gm12:5310392-5310434
>Gm12:5317868-5317902
>Gm12:5329008-5329052
>Gm12:5329638-5329810
>Gm12:5330652-5330703
>Gm12:5335585-5335732
>Gm12:5335882-5335957
>Gm12:5336009-5336044
>Gm12:5337316-5337433
>Gm12:5338754-5338801
>Gm12:5342416-5342641
>Gm12:5343191-5343277
>Gm12:5343359-5343690
>Gm12:5343741-5344391
>Gm12:5344605-5344679
>Gm12:5345210-5345369
>Gm12:5345408-5345441
>Gm12:5345675-5345906
>Gm12:5345958-5346067
>Gm12:5346213-5346258
>Gm12:5350192-5350519
>Gm12:5350578-5350610
>Gm12:5350673-5351078
>Gm12:5351330-5351358
>Gm12:5351442-5351777
>Gm12:5351976-5353380
>Gm12:5355441-5355525
>Gm12:5356609-5356702
>Gm12:5363007-5363063
>Gm12:5377843-5378220
>Gm12:5382229-5382267
>Gm12:5384100-5384698
>Gm12:5384763-5385498
>Gm12:5385855-5385884
>Gm12:5386041-5386273
>Gm12:5389771-5389806
>Gm12:5389914-5389939
>Gm12:5390069-5390095
>Gm12:5390194-5390270
>Gm12:5391009-5391219
>Gm12:5391418-5391535
>Gm12:5395485-5395535
>Gm12:5399208-5399243
>Gm12:5409832-5409874
>Gm12:5412878-5412964
>Gm12:5413932-5413983
>Gm12:5414407-5414463
>Gm12:5414510-5414562
>Gm12:5415602-5415646
>Gm12:5422311-5422439
>Gm12:5422774-5422821
>Gm12:5423185-5423290
>Gm12:5423468-5423581
>Gm12:5423676-5424018
>Gm12:5424117-5424160
>Gm12:5424237-5424327
>Gm12:5424481-5424661
>Gm12:5425995-5426078
>Gm12:5426699-5426740
>Gm12:5426793-5426888
>Gm12:5426997-5427043
>Gm12:5427072-5427282
>Gm12:5430445-5430478
>Gm12:5431723-5431976
>Gm12:5432050-5432141
>Gm12:5432489-5432671
>Gm12:5432678-5432751
>Gm12:5434872-5434946
>Gm12:5435000-5435076
>Gm12:5435760-5435824
>Gm12:5436289-5436306
>Gm12:5436773-5436812
>Gm12:5437837-5437898
>Gm12:5439111-5439182
>Gm12:5440165-5440204
>Gm12:5440585-5440621
>Gm12:5440725-5440807
>Gm12:5440907-5441022
>Gm12:5445524-5445565
>Gm12:5446454-5446496
>Gm12:5447182-5447390
>Gm12:5449602-5449682
>Gm12:5450327-5450482
>Gm12:5453876-5453960
>Gm12:5460062-5460144
>Gm12:5460315-5460392
>Gm12:5461835-5462012
>Gm12:5464756-5464797
>Gm12:5465517-5465576
>Gm12:5468906-5469044
>Gm12:5469111-5469147
>Gm12:5469371-5469500
>Gm12:5469868-5470053
>Gm12:5471736-5471782
>Gm12:5471886-5472119
>Gm12:5472164-5472859
>Gm12:5472975-5473224
>Gm12:5473407-5473586
>Gm12:5473689-5473869
>Gm12:5473930-5474044
>Gm12:5474149-5474228
>Gm12:5474356-5474928
>Gm12:5474978-5475083
>Gm12:5475137-5475266
>Gm12:5475491-5475893
>Gm12:5475932-5475995
>Gm12:5476022-5476343
>Gm12:5477337-5477369
>Gm12:5484070-5484104
>Gm12:5488531-5488709
>Gm12:5491153-5491194
>Gm12:5492404-5492507
>Gm12:5492901-5492982
>Gm12:5493609-5493661
>Gm12:5497773-5497915
>Gm12:5498672-5498839
>Gm12:5503570-5503641
>Gm12:5503682-5503931
>Gm12:5504013-5504492
>Gm12:5508109-5508148
>Gm12:5515350-5515521
>Gm12:5515594-5515663
>Gm12:5516126-5516278
>Gm12:5519688-5519756
>Gm12:5519979-5520044
>Gm12:5520220-5520404
>Gm12:5521189-5521261
>Gm12:5523250-5523285
>Gm12:5525886-5525923
>Gm12:5528657-5528784
>Gm12:5528848-5528949
>Gm12:5530043-5530113
>Gm12:5530639-5530666
>Gm12:5530700-5530775
>Gm12:5530868-5531018
>Gm12:5532199-5532326
>Gm12:5535722-5535877
>Gm12:5539354-5539459
>Gm12:5547063-5547103
>Gm12:5547916-5548082
>Gm12:5548220-5548817
>Gm12:5548864-5549053
>Gm12:5549124-5549338
>Gm12:5549360-5549570
>Gm12:5549645-5549914
>Gm12:5549950-5550047
>Gm12:5550125-5550411
>Gm12:5550458-5550660
>Gm12:5550694-5551259
>Gm12:5551306-5551452
>Gm12:5551505-5551721
>Gm12:5554321-5554425
>Gm12:5554947-5555037
>Gm12:5557170-5557227
>Gm12:5560321-5560405
>Gm12:5560453-5560606
>Gm12:5560724-5560840
>Gm12:5567175-5567255
>Gm12:5568664-5568745
>Gm12:5568772-5569018
>Gm12:5569228-5569504
>Gm12:5577019-5577097
>Gm12:5581127-5581244
>Gm12:5582884-5582953
>Gm12:5584910-5585016
>Gm12:5585119-5585156
>Gm12:5586723-5586750
>Gm12:5586831-5586975
>Gm12:5590428-5590474
>Gm12:5599046-5599092
>Gm12:5605346-5605386
>Gm12:5614850-5615030
>Gm12:5615132-5615371
>Gm12:5621297-5621442
>Gm12:5622145-5622231
>Gm12:5622627-5622726
>Gm12:5624296-5624792
>Gm12:5626110-5626140
>Gm12:5626156-5626261
>Gm12:5634483-5634525
>Gm12:5643573-5643648
>Gm12:5643836-5643962
>Gm12:5645307-5645347
>Gm12:5645440-5645473
>Gm12:5645685-5645728
>Gm12:5646571-5646640
>Gm12:5646718-5646760
>Gm12:5652180-5652890
>Gm12:5654086-5654133
>Gm12:5654194-5654330
>Gm12:5655576-5655590
>Gm12:5659230-5659281
>Gm12:5661116-5661405
>Gm12:5661502-5661607
>Gm12:5661728-5661851
>Gm12:5665440-5665474
>Gm12:5669149-5669417
>Gm12:5669906-5670055
>Gm12:5670958-5671036
>Gm12:5671461-5671518
>Gm12:5671577-5671659
>Gm12:5672317-5672380
>Gm12:5673281-5673396
>Gm12:5674745-5674834
>Gm12:5675450-5675725
>Gm12:5675734-5676839
>Gm12:5676871-5677108
>Gm12:5677681-5677737
>Gm12:5679569-5679729
>Gm12:5682997-5683032
>Gm12:5683165-5683421
>Gm12:5683491-5683532
>Gm12:5683653-5683679
>Gm12:5684083-5684117
>Gm12:5684183-5684477
>Gm12:5684544-5684558
>Gm12:5684915-5684963
>Gm12:5690944-5691272
>Gm12:5692497-5692566
>Gm12:5694281-5694324
>Gm12:5694355-5694486
>Gm12:5694575-5694627
>Gm12:5694929-5694982
>Gm12:5696291-5696396
>Gm12:5696579-5696613
>Gm12:5696774-5696806
>Gm12:5697845-5698145
>Gm12:5699391-5699458
>Gm12:5700046-5700453
>Gm12:5700743-5700791
>Gm12:5700860-5701020
>Gm12:5701432-5701774
>Gm12:5701839-5701887
>Gm12:5701987-5702120
>Gm12:5702187-5702610
>Gm12:5706312-5706358
>Gm12:5706950-5707018
>Gm12:5708300-5708390
>Gm12:5711363-5711421
>Gm12:5714369-5714453
>Gm12:5715630-5715704
>Gm12:5718513-5718548
>Gm12:5719381-5719454
>Gm12:5720064-5720120
>Gm12:5720433-5720511
>Gm12:5721600-5721669
>Gm12:5722540-5722661
>Gm12:5723702-5723939
>Gm12:5724222-5724366
>Gm12:5724558-5724737
>Gm12:5724768-5724905
>Gm12:5725584-5725801
>Gm12:5725928-5725994
>Gm12:5726605-5726832
>Gm12:5726888-5727036
>Gm12:5730925-5730987
>Gm12:5731185-5731302
>Gm12:5732484-5732594
>Gm12:5740425-5740459
>Gm12:5741021-5741095
>Gm12:5742265-5742359
>Gm12:5742647-5742688
>Gm12:5745061-5745229
>Gm12:5745287-5745448
>Gm12:5745804-5745911
>Gm12:5745946-5746409
>Gm12:5746444-5753780
>Gm12:5753806-5754905
>Gm12:5756004-5756181
>Gm12:5761368-5761483
>Gm12:5763515-5763558
>Gm12:5764426-5764466
>Gm12:5765176-5765225
>Gm12:5767925-5767970
>Gm12:5768556-5768657
>Gm12:5768876-5768916
>Gm12:5769335-5769516
>Gm12:5770047-5770156
>Gm12:5770528-5770579
>Gm12:5770722-5770769
>Gm12:5770877-5770984
>Gm12:5776101-5776149
>Gm12:5778413-5779073
>Gm12:5779878-5779962
>Gm12:5781168-5781207
>Gm12:5781353-5781455
>Gm12:5781926-5781967
>Gm12:5782844-5782887
>Gm12:5783327-5783379
>Gm12:5787890-5787954
>Gm12:5788811-5788878
>Gm12:5789123-5789175
>Gm12:5789633-5789718
>Gm12:5790008-5790043
>Gm12:5790099-5790208
>Gm12:5791371-5791445
>Gm12:5793586-5793634
>Gm12:5809868-5809909
>Gm12:5812810-5812933
>Gm12:5813130-5813361
>Gm12:5819307-5819367
>Gm12:5819662-5819802
>Gm12:5819996-5820108
>Gm12:5820154-5820201
>Gm12:5821226-5821283
>Gm12:5822034-5822072
>Gm12:5823813-5823879
>Gm12:5833004-5833102
>Gm12:5833992-5834077
>Gm12:5834506-5834587
>Gm12:5835719-5835810
>Gm12:5845462-5845541
>Gm12:5845717-5845828
>Gm12:5845863-5845899
>Gm12:5846410-5846463
>Gm12:5846958-5846987
>Gm12:5850121-5850267
>Gm12:5852927-5853030
>Gm12:5853276-5853328
>Gm12:5855891-5855942
>Gm12:5856059-5856606
>Gm12:5857546-5857582
>Gm12:5858977-5859046
>Gm12:5859095-5860845
>Gm12:5864751-5864859
>Gm12:5870941-5870996
>Gm12:5871337-5871422
>Gm12:5871567-5871639
>Gm12:5871866-5871971
>Gm12:5872978-5873017
>Gm12:5876323-5876404
>Gm12:5878718-5878805
>Gm12:5879472-5879551
>Gm12:5880191-5880246
>Gm12:5882861-5883038
>Gm12:5884490-5884576
>Gm12:5885371-5885420
>Gm12:5886411-5886481
>Gm12:5886687-5886717
>Gm12:5887920-5888078
>Gm12:5888973-5889040
>Gm12:5889189-5889388
>Gm12:5889644-5889946
>Gm12:5890007-5890181
>Gm12:5890210-5890856
>Gm12:5891021-5891142
>Gm12:5891239-5891446
>Gm12:5891511-5891946
>Gm12:5891993-5892500
>Gm12:5894628-5894667
>Gm12:5896264-5896373
>Gm12:5896948-5897059
>Gm12:5900443-5900479
>Gm12:5900485-5900524
>Gm12:5902289-5902356
>Gm12:5908278-5908362
>Gm12:5910018-5910072
>Gm12:5910329-5910411
>Gm12:5923133-5923205
>Gm12:5923783-5923909
>Gm12:5924046-5924095
>Gm12:5924131-5924245
>Gm12:5924347-5924501
>Gm12:5925355-5925437
>Gm12:5925662-5925707
>Gm12:5926540-5926576
>Gm12:5927376-5927472
>Gm12:5929518-5929579
>Gm12:5931245-5931316
>Gm12:5932039-5932080
>Gm12:5932416-5932493
>Gm12:5933042-5933075
>Gm12:5933829-5933965
>Gm12:5934307-5934362
>Gm12:5934382-5934486
>Gm12:5935214-5935525
>Gm12:5936968-5937009
>Gm12:5937097-5937783
>Gm12:5944641-5944706
>Gm12:5946701-5950856
>Gm12:5955059-5955092
>Gm12:5955764-5955871
>Gm12:5958619-5958665
>Gm12:5962616-5962681
>Gm12:5966524-5966573
>Gm12:5966956-5967020
>Gm12:5967164-5967271
>Gm12:5967374-5967626
>Gm12:5967686-5967851
>Gm12:5968187-5968255
>Gm12:5969642-5969697
>Gm12:5970283-5970441
>Gm12:5970878-5970931
>Gm12:5971299-5971313
>Gm12:5972313-5972333
>Gm12:5973996-5974039
>Gm12:5974908-5974988
>Gm12:5975198-5975285
>Gm12:5977254-5977348
>Gm12:5978007-5978054
>Gm12:5978182-5978258
>Gm12:5988528-5988544
>Gm12:5997683-5997722
>Gm12:5999893-6000096
>Gm12:6000184-6000294
>Gm12:6000376-6000542
>Gm12:6000773-6000851
>Gm12:6000917-6000958
>Gm12:6001174-6001257
>Gm12:6001287-6001447
>Gm12:6004953-6004986
>Gm12:6006050-6006113
>Gm12:6007878-6007923
>Gm12:6008555-6008684
>Gm12:6009247-6009429
>Gm12:6010365-6010405
>Gm12:6016235-6016617
>Gm12:6017928-6017966
>Gm12:6020539-6020692
>Gm12:6021654-6021773
>Gm12:6022792-6022862
>Gm12:6023411-6023534
>Gm12:6024704-6024784
>Gm12:6026168-6026209
>Gm12:6026840-6026901
>Gm12:6031204-6031308
>Gm12:6032854-6032884
>Gm12:6034721-6034886
>Gm12:6035099-6035148
>Gm12:6036032-6036162
>Gm12:6036606-6036663
>Gm12:6037483-6037570
>Gm12:6039566-6039605
>Gm12:6040426-6040494
>Gm12:6041051-6041157
>Gm12:6041318-6041479
>Gm12:6042326-6042397
>Gm12:6043368-6043395
>Gm12:6043528-6043574
>Gm12:6046812-6046859
>Gm12:6049601-6049647
>Gm12:6051514-6051557
>Gm12:6052855-6052925
>Gm12:6053362-6053637
>Gm12:6053711-6053841
>Gm12:6054734-6054867
>Gm12:6054911-6054956
>Gm12:6055107-6055132
>Gm12:6057528-6057688
>Gm12:6057959-6058007
>Gm12:6058139-6058278
>Gm12:6059502-6059530
>Gm12:6063336-6063542
>Gm12:6064409-6064645
>Gm12:6065040-6065223
>Gm12:6065327-6065473
>Gm12:6065525-6065643
>Gm12:6066199-6066249
>Gm12:6068604-6068767
>Gm12:6073911-6073925
>Gm12:6076162-6076345
>Gm12:6081451-6081515
>Gm12:6082589-6082617
>Gm12:6084623-6084681
>Gm12:6085475-6085538
>Gm12:6087104-6087178
>Gm12:6088839-6089244
>Gm12:6095736-6095866
>Gm12:6098847-6098871
>Gm12:6099875-6099925
>Gm12:6103763-6103851
>Gm12:6104100-6104137
>Gm12:6104191-6104290
>Gm12:6104465-6104602
>Gm12:6104664-6104759
>Gm12:6104798-6104831
>Gm12:6104950-6105078
>Gm12:6105191-6105288
>Gm12:6112533-6112612
>Gm12:6114507-6114565
>Gm12:6115000-6115033
>Gm12:6115461-6115487
>Gm12:6117274-6117316
>Gm12:6121017-6121081
>Gm12:6121218-6121319
>Gm12:6123637-6123723
>Gm12:6124367-6124408
>Gm12:6124701-6124851
>Gm12:6126914-6127663
>Gm12:6130286-6130320
>Gm12:6131120-6131253
>Gm12:6132812-6132864
>Gm12:6133044-6133089
>Gm12:6134453-6134504
>Gm12:6135134-6135205
>Gm12:6135740-6135949
>Gm12:6136430-6136497
>Gm12:6137207-6137325
>Gm12:6138056-6138108
>Gm12:6144605-6144662
>Gm12:6144731-6144836
>Gm12:6145127-6145190
>Gm12:6146659-6146763
>Gm12:6150642-6150724
>Gm12:6152589-6152630
>Gm12:6153239-6153296
>Gm12:6153341-6153897
>Gm12:6154497-6154545
>Gm12:6154593-6154921
>Gm12:6155226-6155266
>Gm12:6162035-6162117
>Gm12:6165109-6165203
>Gm12:6168556-6168597
>Gm12:6168932-6168984
>Gm12:6170397-6170453
>Gm12:6176426-6176674
>Gm12:6177207-6177269
>Gm12:6179511-6179578
>Gm12:6179774-6179907
>Gm12:6182566-6182621
>Gm12:6188984-6189061
>Gm12:6190459-6190499
>Gm12:6190904-6190978
>Gm12:6192477-6192653
>Gm12:6192758-6192848
>Gm12:6192957-6193302
>Gm12:6193399-6193561
>Gm12:6198628-6198707
>Gm12:6198835-6199050
>Gm12:6202080-6202273
>Gm12:6202370-6203611
>Gm12:6204297-6204355
>Gm12:6210125-6210190
>Gm12:6211241-6211353
>Gm12:6211976-6212219
>Gm12:6212570-6212614
>Gm12:6213023-6213047
>Gm12:6215432-6215458
>Gm12:6220040-6220107
>Gm12:6221421-6221520
>Gm12:6221823-6221856
>Gm12:6222471-6222504
>Gm12:6222540-6222568
>Gm12:6222754-6222809
>Gm12:6222966-6223051
>Gm12:6223307-6223418
>Gm12:6224588-6224627
>Gm12:6226974-6227006
>Gm12:6228932-6228998
>Gm12:6229875-6230047
>Gm12:6230581-6230624
>Gm12:6231265-6231320
>Gm12:6231461-6231628
>Gm12:6231773-6231946
>Gm12:6233174-6233227
>Gm12:6234358-6234410
>Gm12:6235175-6235482
>Gm12:6235883-6235928
>Gm12:6236835-6236933
>Gm12:6238611-6238695
>Gm12:6244664-6244875
>Gm12:6244910-6244955
>Gm12:6245374-6245474
>Gm12:6245927-6246116
>Gm12:6246970-6247228
>Gm12:6247475-6247512
>Gm12:6249607-6249690
>Gm12:6249855-6249886
>Gm12:6250599-6250688
>Gm12:6252178-6252231
>Gm12:6257952-6257987
>Gm12:6258526-6258542
>Gm12:6262200-6262240
>Gm12:6264231-6264271
>Gm12:6264313-6264368
>Gm12:6264434-6264483
>Gm12:6265000-6265075
>Gm12:6269186-6269404
>Gm12:6269487-6269597
>Gm12:6269961-6270020
>Gm12:6270061-6270097
>Gm12:6271856-6271962
>Gm12:6272100-6272226
>Gm12:6274197-6274251
>Gm12:6274283-6274408
>Gm12:6275853-6276062
>Gm12:6276283-6276367
>Gm12:6276492-6276570
>Gm12:6276790-6276858
>Gm12:6277437-6277563
>Gm12:6278038-6278093
>Gm12:6278839-6278898
>Gm12:6279030-6279060
>Gm12:6279162-6279233
>Gm12:6280721-6280812
>Gm12:6281132-6281266
>Gm12:6285339-6285375
>Gm12:6286759-6286802
>Gm12:6287154-6287194
>Gm12:6287637-6287751
>Gm12:6288406-6288448
>Gm12:6288681-6288859
>Gm12:6291434-6291583
>Gm12:6291653-6291753
>Gm12:6292106-6292120
>Gm12:6292139-6292202
>Gm12:6293685-6293742
>Gm12:6294017-6294086
>Gm12:6295586-6295623
>Gm12:6298754-6298847
>Gm12:6300127-6300204
>Gm12:6303035-6303095
>Gm12:6303250-6303320
>Gm12:6303696-6303817
>Gm12:6307933-6308052
>Gm12:6308103-6308154
>Gm12:6308314-6308518
>Gm12:6308570-6308761
>Gm12:6308820-6310234
>Gm12:6310265-6310311
>Gm12:6315599-6315636
>Gm12:6324514-6324577
>Gm12:6324662-6324690
>Gm12:6326532-6326573
>Gm12:6327155-6327253
>Gm12:6330243-6330334
>Gm12:6337700-6337816
>Gm12:6339038-6339066
>Gm12:6339263-6339605
>Gm12:6339729-6339918
>Gm12:6339963-6340077
>Gm12:6340153-6340566
>Gm12:6343251-6344669
>Gm12:6345577-6345631
>Gm12:6347009-6347045
>Gm12:6353137-6353166
>Gm12:6354506-6354576
>Gm12:6357281-6357312
>Gm12:6359040-6359163
>Gm12:6362400-6362476
>Gm12:6362637-6362679
>Gm12:6362762-6362853
>Gm12:6363172-6363231
>Gm12:6363258-6363418
>Gm12:6363484-6363697
>Gm12:6364743-6364777
>Gm12:6370702-6370742
>Gm12:6375743-6376167
>Gm12:6378528-6378630
>Gm12:6378736-6379476
>Gm12:6379503-6379973
>Gm12:6380144-6380297
>Gm12:6380365-6380426
>Gm12:6380756-6380803
>Gm12:6382650-6382933
>Gm12:6384440-6384518
>Gm12:6385536-6385872
>Gm12:6389983-6390025
>Gm12:6392132-6392215
>Gm12:6393209-6393273
>Gm12:6403180-6403222
>Gm12:6403847-6403888
>Gm12:6404182-6404225
>Gm12:6405491-6405558
>Gm12:6406667-6406767
>Gm12:6406801-6406837
>Gm12:6406887-6406964
>Gm12:6407524-6407767
>Gm12:6408308-6408387
>Gm12:6408534-6408640
>Gm12:6408751-6408819
>Gm12:6411187-6411264
>Gm12:6411688-6411749
>Gm12:6418375-6418440
>Gm12:6418607-6418657
>Gm12:6419824-6419893
>Gm12:6421220-6421350
>Gm12:6426589-6426656
>Gm12:6428637-6428724
>Gm12:6430974-6431045
>Gm12:6433072-6433164
>Gm12:6434646-6434694
>Gm12:6434768-6434991
>Gm12:6435144-6435539
>Gm12:6435595-6435689
>Gm12:6435865-6435937
>Gm12:6436529-6436570
>Gm12:6437236-6437398
>Gm12:6438764-6438814
>Gm12:6439177-6439216
>Gm12:6439602-6439635
>Gm12:6440138-6440240
>Gm12:6441229-6441271
>Gm12:6441502-6441582
>Gm12:6441840-6441877
>Gm12:6443469-6445450
>Gm12:6449127-6449179
>Gm12:6450834-6450899
>Gm12:6451127-6451198
>Gm12:6451628-6451684
>Gm12:6452145-6452159
>Gm12:6452226-6452270
>Gm12:6452858-6452892
>Gm12:6454574-6454631
>Gm12:6456131-6456190
>Gm12:6457706-6457725
>Gm12:6459497-6459614
>Gm12:6461326-6461501
>Gm12:6461628-6461763
>Gm12:6462350-6462390
>Gm12:6463918-6463992
>Gm12:6465978-6466003
>Gm12:6466224-6466578
>Gm12:6471368-6471452
>Gm12:6472337-6472364
>Gm12:6472609-6472650
>Gm12:6472909-6473882
>Gm12:6473925-6474134
>Gm12:6479302-6479326
>Gm12:6480586-6482451
>Gm12:6483908-6483946
>Gm12:6484691-6484758
>Gm12:6485008-6485139
>Gm12:6487957-6488040
>Gm12:6488645-6488677
>Gm12:6488770-6488810
>Gm12:6489341-6489566
>Gm12:6489705-6489795
>Gm12:6489954-6490187
>Gm12:6491614-6491843
>Gm12:6492966-6493006
>Gm12:6495097-6495146
>Gm12:6495276-6495328
>Gm12:6495988-6496037
>Gm12:6497775-6497819
>Gm12:6499520-6499608
>Gm12:6499751-6500136
>Gm12:6500192-6500410
>Gm12:6501819-6501848
>Gm12:6502178-6502489
>Gm12:6502535-6502579
>Gm12:6502778-6503083
>Gm12:6503119-6503232
>Gm12:6503894-6503963
>Gm12:6505106-6505142
>Gm12:6512578-6513142
>Gm12:6513223-6518327
>Gm12:6518960-6519021
>Gm12:6519106-6519185
>Gm12:6519392-6519464
>Gm12:6519536-6519609
>Gm12:6521562-6521634
>Gm12:6522729-6522795
>Gm12:6526610-6526658
>Gm12:6527712-6527917
>Gm12:6528007-6528033
>Gm12:6530149-6530222
>Gm12:6534364-6534484
>Gm12:6536557-6536907
>Gm12:6537316-6537373
>Gm12:6537773-6537836
>Gm12:6540271-6540361
>Gm12:6542269-6542306
>Gm12:6542714-6542744
>Gm12:6543320-6543470
>Gm12:6545009-6545303
>Gm12:6545335-6545600
>Gm12:6545652-6546618
>Gm12:6549524-6549570
>Gm12:6549612-6549728
>Gm12:6550338-6550721
>Gm12:6551792-6551852
>Gm12:6553309-6553599
>Gm12:6554196-6554254
>Gm12:6554629-6554676
>Gm12:6555050-6555210
>Gm12:6557806-6557848
>Gm12:6560139-6560188
>Gm12:6562056-6562114
>Gm12:6568318-6568358
>Gm12:6572182-6572543
>Gm12:6575813-6575841
>Gm12:6576384-6576583
>Gm12:6578678-6578752
>Gm12:6581512-6581578
>Gm12:6581950-6582003
>Gm12:6582151-6582346
>Gm12:6582392-6582477
>Gm12:6582645-6582668
>Gm12:6584730-6584771
>Gm12:6585590-6585697
>Gm12:6586476-6586561
>Gm12:6588655-6588697
>Gm12:6588939-6588995
>Gm12:6589944-6590121
>Gm12:6590838-6590907
>Gm12:6591620-6591890
>Gm12:6593539-6593581
>Gm12:6593860-6593924
>Gm12:6596244-6596389
>Gm12:6604240-6604281
>Gm12:6611605-6611977
>Gm12:6614743-6614907
>Gm12:6614947-6615144
>Gm12:6615690-6615719
>Gm12:6616112-6616161
>Gm12:6617664-6617689
>Gm12:6631492-6631606
>Gm12:6632341-6632817
>Gm12:6633132-6633178
>Gm12:6633313-6633350
>Gm12:6633970-6634072
>Gm12:6636883-6636924
>Gm12:6640036-6640167
>Gm12:6643738-6643801
>Gm12:6644820-6644862
>Gm12:6649205-6649253
>Gm12:6653307-6653923
>Gm12:6653967-6654379
>Gm12:6656800-6656843
>Gm12:6661425-6661485
>Gm12:6666695-6666790
>Gm12:6668459-6668507
>Gm12:6668532-6668644
>Gm12:6675169-6675237
>Gm12:6677654-6677712
>Gm12:6678082-6678206
>Gm12:6678229-6678280
>Gm12:6678473-6678509
>Gm12:6678558-6678610
>Gm12:6679305-6679544
>Gm12:6680031-6680096
>Gm12:6681763-6681794
>Gm12:6682121-6682176
>Gm12:6682931-6683053
>Gm12:6683988-6684098
>Gm12:6689719-6689752
>Gm12:6696921-6697049
>Gm12:6697846-6698184
>Gm12:6699452-6699483
>Gm12:6699602-6699633
>Gm12:6700207-6700294
>Gm12:6701961-6702022
>Gm12:6706619-6706690
>Gm12:6711787-6711910
>Gm12:6711958-6712018
>Gm12:6712095-6712127
>Gm12:6718854-6718904
>Gm12:6720887-6720928
>Gm12:6722977-6723030
>Gm12:6723628-6723649
>Gm12:6723749-6723959
>Gm12:6724057-6724096
>Gm12:6724236-6724348
>Gm12:6724556-6724605
>Gm12:6724694-6724833
>Gm12:6725484-6725624
>Gm12:6725831-6725947
>Gm12:6727419-6729543
>Gm12:6730134-6730203
>Gm12:6737663-6737932
>Gm12:6738890-6739060
>Gm12:6739221-6739279
>Gm12:6739342-6739381
>Gm12:6739743-6739855
>Gm12:6739912-6739999
>Gm12:6741967-6742139
>Gm12:6742144-6742251
>Gm12:6743786-6743867
>Gm12:6744019-6744062
>Gm12:6747692-6747706
>Gm12:6749466-6749499
>Gm12:6751847-6751903
>Gm12:6751971-6752021
>Gm12:6753498-6753545
>Gm12:6758026-6758053
>Gm12:6758704-6758755
>Gm12:6759270-6760292
>Gm12:6761590-6761654
>Gm12:6762610-6762740
>Gm12:6764098-6764166
>Gm12:6764371-6764440
>Gm12:6766623-6766803
>Gm12:6768120-6768285
>Gm12:6768341-6768372
>Gm12:6768444-6768475
>Gm12:6775832-6775912
>Gm12:6778190-6778346
>Gm12:6778538-6778602
>Gm12:6778694-6778767
>Gm12:6785606-6785646
>Gm12:6786054-6786112
>Gm12:6787376-6787422
>Gm12:6795101-6795147
>Gm12:6801664-6802197
>Gm12:6811483-6811640
>Gm12:6811769-6811928
>Gm12:6812365-6812446
>Gm12:6812496-6812597
>Gm12:6814736-6814783
>Gm12:6817059-6817107
>Gm12:6818630-6818671
>Gm12:6819454-6819498
>Gm12:6819884-6819926
>Gm12:6821944-6822498
>Gm12:6822558-6822697
>Gm12:6822935-6823430
>Gm12:6823471-6823617
>Gm12:6824630-6824777
>Gm12:6826816-6826856
>Gm12:6830450-6830498
>Gm12:6830611-6830708
>Gm12:6832427-6832539
>Gm12:6832733-6832783
>Gm12:6834418-6834465
>Gm12:6834725-6834774
>Gm12:6835104-6835196
>Gm12:6835537-6835662
>Gm12:6835809-6835895
>Gm12:6836643-6836739
>Gm12:6839505-6839669
>Gm12:6840925-6840965
>Gm12:6843832-6843914
>Gm12:6844711-6844759
>Gm12:6845144-6845209
>Gm12:6850942-6851009
>Gm12:6851053-6851126
>Gm12:6853405-6853499
>Gm12:6854949-6855093
>Gm12:6855694-6855749
>Gm12:6858705-6858844
>Gm12:6861428-6861485
>Gm12:6861528-6861749
>Gm12:6861981-6862012
>Gm12:6863074-6863106
>Gm12:6872793-6872860
>Gm12:6873587-6873643
>Gm12:6873810-6873860
>Gm12:6873952-6873989
>Gm12:6874294-6874356
>Gm12:6874528-6874764
>Gm12:6875802-6875877
>Gm12:6876034-6876132
>Gm12:6876284-6876372
>Gm12:6878463-6878513
>Gm12:6878705-6878764
>Gm12:6880330-6880345
>Gm12:6880997-6881074
>Gm12:6881290-6881408
>Gm12:6882471-6885339
>Gm12:6887258-6887308
>Gm12:6887558-6887619
>Gm12:6893886-6894071
>Gm12:6895926-6896052
>Gm12:6896262-6896437
>Gm12:6896708-6896946
>Gm12:6899427-6899524
>Gm12:6899748-6899800
>Gm12:6901061-6901123
>Gm12:6901174-6901800
>Gm12:6901876-6902383
>Gm12:6902421-6902877
>Gm12:6902912-6903183
>Gm12:6903209-6903662
>Gm12:6903745-6904116
>Gm12:6904142-6904898
>Gm12:6904930-6905012
>Gm12:6905048-6905186
>Gm12:6905214-6905279
>Gm12:6905328-6905357
>Gm12:6905383-6906019
>Gm12:6906193-6906271
>Gm12:6906411-6906479
>Gm12:6908604-6908652
>Gm12:6910790-6910837
>Gm12:6910950-6910998
>Gm12:6911686-6911812
>Gm12:6915722-6915772
>Gm12:6915957-6915987
>Gm12:6916039-6916073
>Gm12:6916079-6916168
>Gm12:6918547-6918612
>Gm12:6919802-6919855
>Gm12:6920248-6920312
>Gm12:6920498-6920539
>Gm12:6920574-6920822
>Gm12:6921015-6921130
>Gm12:6923202-6923706
>Gm12:6923758-6923943
>Gm12:6923967-6924077
>Gm12:6924447-6924632
>Gm12:6924660-6924692
>Gm12:6925914-6925960
>Gm12:6926228-6926387
>Gm12:6926736-6926774
>Gm12:6926950-6927001
>Gm12:6927111-6927319
>Gm12:6928811-6929029
>Gm12:6929096-6929404
>Gm12:6932896-6932950
>Gm12:6933811-6933905
>Gm12:6934135-6934189
>Gm12:6935014-6935045
>Gm12:6935109-6935145
>Gm12:6935382-6936337
>Gm12:6936380-6936529
>Gm12:6936596-6936727
>Gm12:6936826-6936922
>Gm12:6936967-6937079
>Gm12:6937701-6937866
>Gm12:6941138-6941168
>Gm12:6941307-6941451
>Gm12:6943221-6943407
>Gm12:6943959-6944015
>Gm12:6944673-6944854
>Gm12:6945050-6945252
>Gm12:6945799-6945892
>Gm12:6946877-6947193
>Gm12:6948404-6948495
>Gm12:6949925-6950001
>Gm12:6956030-6956126
>Gm12:6956660-6956705
>Gm12:6956857-6956945
>Gm12:6958730-6958761
>Gm12:6966223-6966294
>Gm12:6966761-6966877
>Gm12:6966979-6967150
>Gm12:6967632-6967725
>Gm12:6968023-6968070
>Gm12:6968199-6968234
>Gm12:6968318-6968457
>Gm12:6968896-6968939
>Gm12:6969016-6969217
>Gm12:6979150-6979187
>Gm12:6981724-6981944
>Gm12:6984019-6984072
>Gm12:6987149-6987201
>Gm12:6987522-6987561
>Gm12:6989315-6989635
>Gm12:6989748-6990000
>Gm12:6990200-6990410
>Gm12:6990967-6991312
>Gm12:6991503-6991843
>Gm12:6993306-6993390
>Gm12:7005936-7005979
>Gm12:7006207-7006424
>Gm12:7006601-7006651
>Gm12:7009922-7009950
>Gm12:7011879-7011913
>Gm12:7012677-7012765
>Gm12:7014147-7014175
>Gm12:7018670-7018749
>Gm12:7020928-7021018
>Gm12:7023341-7023440
>Gm12:7024297-7024340
>Gm12:7027699-7028811
>Gm12:7029918-7030014
>Gm12:7030063-7030152
>Gm12:7031320-7031360
>Gm12:7031408-7031912
>Gm12:7032686-7032745
>Gm12:7034040-7034224
>Gm12:7037930-7038026
>Gm12:7038209-7038255
>Gm12:7039961-7039976
>Gm12:7040076-7040092
>Gm12:7040470-7040503
>Gm12:7041813-7041996
>Gm12:7042143-7042534
>Gm12:7042790-7043189
>Gm12:7043311-7043344
>Gm12:7044802-7044866
>Gm12:7046277-7046305
>Gm12:7046436-7046534
>Gm12:7049197-7049244
>Gm12:7049507-7049704
>Gm12:7050138-7050162
>Gm12:7051122-7051206
>Gm12:7054898-7054939
>Gm12:7055459-7055485
>Gm12:7057723-7057849
>Gm12:7058232-7058267
>Gm12:7059078-7059135
>Gm12:7059722-7059771
>Gm12:7065294-7065343
>Gm12:7065561-7065599
>Gm12:7065750-7065850
>Gm12:7067965-7068029
>Gm12:7069409-7069800
>Gm12:7074650-7074724
>Gm12:7082121-7082251
>Gm12:7082508-7082792
>Gm12:7082819-7083322
>Gm12:7083358-7083590
>Gm12:7083720-7084137
>Gm12:7084179-7084382
>Gm12:7084432-7084533
>Gm12:7085280-7085504
>Gm12:7086249-7086292
>Gm12:7088954-7088996
>Gm12:7090807-7090912
>Gm12:7094654-7094777
>Gm12:7095472-7095554
>Gm12:7096031-7096235
>Gm12:7097643-7098156
>Gm12:7098214-7098417
>Gm12:7100207-7100984
>Gm12:7101007-7101859
>Gm12:7103950-7104030
>Gm12:7104137-7104300
>Gm12:7105653-7105703
>Gm12:7105995-7106136
>Gm12:7106368-7106565
>Gm12:7106963-7107264
>Gm12:7107944-7108019
>Gm12:7108426-7109995
>Gm12:7111151-7111209
>Gm12:7111728-7111762
>Gm12:7112042-7112121
>Gm12:7112160-7112551
>Gm12:7112587-7112678
>Gm12:7117326-7117478
>Gm12:7119146-7119188
>Gm12:7124290-7124342
>Gm12:7124382-7124603
>Gm12:7124662-7124751
>Gm12:7125042-7125157
>Gm12:7125182-7125244
>Gm12:7125288-7125358
>Gm12:7127268-7127375
>Gm12:7131390-7131404
>Gm12:7131504-7131518
>Gm12:7132073-7132181
>Gm12:7132252-7132281
>Gm12:7135011-7135076
>Gm12:7136019-7136103
>Gm12:7137165-7137205
>Gm12:7142656-7142759
>Gm12:7144932-7144985
>Gm12:7145206-7145275
>Gm12:7147732-7147793
>Gm12:7148707-7148868
>Gm12:7150845-7151019
>Gm12:7151050-7151257
>Gm12:7152646-7152861
>Gm12:7152934-7153012
>Gm12:7153244-7153329
>Gm12:7153646-7153680
>Gm12:7155928-7155973
>Gm12:7163727-7163860
>Gm12:7164485-7164547
>Gm12:7165496-7165568
>Gm12:7165991-7166024
>Gm12:7166326-7166376
>Gm12:7170733-7170748
>Gm12:7176966-7177069
>Gm12:7177133-7177210
>Gm12:7178865-7179293
>Gm12:7181533-7181564
>Gm12:7183561-7183643
>Gm12:7183690-7183726
>Gm12:7187833-7187887
>Gm12:7189975-7190023
>Gm12:7190235-7191267
>Gm12:7191318-7192692
>Gm12:7192723-7193343
>Gm12:7194092-7194166
>Gm12:7195912-7196088
>Gm12:7197403-7197492
>Gm12:7197548-7197651
>Gm12:7199560-7199603
>Gm12:7199905-7200255
>Gm12:7208275-7208316
>Gm12:7208518-7208587
>Gm12:7210372-7210440
>Gm12:7211562-7211641
>Gm12:7211743-7211799
>Gm12:7214146-7214197
>Gm12:7216788-7216957
>Gm12:7231570-7231621
>Gm12:7234548-7234582
>Gm12:7237478-7237516
>Gm12:7239570-7239731
>Gm12:7241136-7241230
>Gm12:7248474-7248631
>Gm12:7258348-7262117
>Gm12:7262163-7262228
>Gm12:7263187-7265449
>Gm12:7265490-7266127
>Gm12:7266201-7266313
>Gm12:7266369-7266491
>Gm12:7266746-7266959
>Gm12:7266989-7267115
>Gm12:7268001-7268037
>Gm12:7272963-7274739
>Gm12:7275818-7275916
>Gm12:7276961-7277021
>Gm12:7277961-7278090
>Gm12:7278118-7278358
>Gm12:7278457-7278715
>Gm12:7278886-7278975
>Gm12:7279033-7279078
>Gm12:7279159-7279261
>Gm12:7279326-7279419
>Gm12:7281871-7281990
>Gm12:7285024-7285076
>Gm12:7289791-7290060
>Gm12:7290236-7290378
>Gm12:7292354-7292407
>Gm12:7292780-7292933
>Gm12:7293011-7293131
>Gm12:7293196-7294289
>Gm12:7298062-7298089
>Gm12:7299298-7299334
>Gm12:7299415-7299455
>Gm12:7300172-7300242
>Gm12:7300473-7300528
>Gm12:7306867-7306929
>Gm12:7307118-7307493
>Gm12:7307635-7309408
>Gm12:7309563-7311165
>Gm12:7313289-7314300
>Gm12:7314706-7314741
>Gm12:7317261-7317329
>Gm12:7319589-7319744
>Gm12:7319796-7320241
>Gm12:7320693-7320716
>Gm12:7322589-7322717
>Gm12:7324954-7325027
>Gm12:7325142-7325279
>Gm12:7327146-7327206
>Gm12:7327431-7327488
>Gm12:7327587-7327820
>Gm12:7329809-7329949
>Gm12:7334416-7334556
>Gm12:7338160-7338305
>Gm12:7340918-7340983
>Gm12:7342109-7342163
>Gm12:7343713-7343813
>Gm12:7345420-7345465
>Gm12:7346032-7346086
>Gm12:7350167-7350241
>Gm12:7352233-7352293
>Gm12:7352710-7352800
>Gm12:7353604-7353678
>Gm12:7353970-7354172
>Gm12:7354212-7355232
>Gm12:7355381-7355752
>Gm12:7355797-7355931
>Gm12:7356169-7356231
>Gm12:7356308-7356341
>Gm12:7356553-7356599
>Gm12:7356829-7356986
>Gm12:7357018-7357218
>Gm12:7357262-7357378
>Gm12:7357446-7357547
>Gm12:7357641-7358443
>Gm12:7358575-7358628
>Gm12:7358669-7358933
>Gm12:7359011-7359231
>Gm12:7360766-7360831
>Gm12:7370111-7370587
>Gm12:7371352-7371392
>Gm12:7372167-7372360
>Gm12:7372481-7372557
>Gm12:7372601-7372634
>Gm12:7372684-7372819
>Gm12:7373578-7373642
>Gm12:7375654-7375682
>Gm12:7378354-7378978
>Gm12:7381657-7381763
>Gm12:7383658-7383706
>Gm12:7384994-7385037
>Gm12:7385151-7385373
>Gm12:7385505-7385590
>Gm12:7385889-7385952
>Gm12:7386547-7386587
>Gm12:7387026-7387099
>Gm12:7387975-7389515
>Gm12:7390257-7390299
>Gm12:7393751-7393842
>Gm12:7394117-7394180
>Gm12:7394271-7394423
>Gm12:7394550-7394849
>Gm12:7395114-7395156
>Gm12:7395368-7395544
>Gm12:7396790-7396829
>Gm12:7399475-7399508
>Gm12:7400235-7400299
>Gm12:7400858-7400955
>Gm12:7401578-7401667
>Gm12:7401750-7401783
>Gm12:7404329-7404398
>Gm12:7404698-7404754
>Gm12:7405352-7405413
>Gm12:7405750-7405814
>Gm12:7406071-7406130
>Gm12:7408920-7408973
>Gm12:7409247-7409321
>Gm12:7410490-7410613
>Gm12:7411120-7411170
>Gm12:7415461-7415510
>Gm12:7416704-7416813
>Gm12:7417100-7417135
>Gm12:7417333-7417360
>Gm12:7418678-7418765
>Gm12:7419441-7419530
>Gm12:7419699-7419772
>Gm12:7420064-7420197
>Gm12:7420221-7420414
>Gm12:7420854-7420960
>Gm12:7422059-7422290
>Gm12:7422344-7422439
>Gm12:7423052-7423294
>Gm12:7427269-7427334
>Gm12:7431975-7432050
>Gm12:7435601-7435691
>Gm12:7436450-7439823
>Gm12:7439878-7440975
>Gm12:7441935-7442000
>Gm12:7446872-7446927
>Gm12:7449097-7449154
>Gm12:7453156-7453209
>Gm12:7453724-7453758
>Gm12:7454473-7454548
>Gm12:7454615-7454880
>Gm12:7462530-7462593
>Gm12:7463586-7463710
>Gm12:7464438-7464544
>Gm12:7465643-7465860
>Gm12:7471533-7471618
>Gm12:7475080-7475130
>Gm12:7476033-7477053
>Gm12:7477664-7477827
>Gm12:7477938-7478031
>Gm12:7478351-7483278
>Gm12:7483308-7483386
>Gm12:7483545-7483653
>Gm12:7484441-7484496
>Gm12:7489606-7489708
>Gm12:7492395-7492504
>Gm12:7492608-7492649
>Gm12:7492684-7492715
>Gm12:7492815-7492832
>Gm12:7493056-7493145
>Gm12:7494392-7494408
>Gm12:7495568-7495616
>Gm12:7496321-7496381
>Gm12:7497600-7497744
>Gm12:7498828-7498917
>Gm12:7498962-7499156
>Gm12:7499204-7499255
>Gm12:7499364-7500038
>Gm12:7500200-7500913
>Gm12:7501120-7501713
>Gm12:7501761-7501966
>Gm12:7502203-7502542
>Gm12:7502588-7502635
>Gm12:7502827-7503150
>Gm12:7503406-7503438
>Gm12:7503475-7503575
>Gm12:7503653-7504006
>Gm12:7504249-7504290
>Gm12:7504846-7504904
>Gm12:7505583-7505622
>Gm12:7507207-7507268
>Gm12:7507978-7508005
>Gm12:7513741-7513783
>Gm12:7513904-7513987
>Gm12:7514327-7514484
>Gm12:7515318-7515431
>Gm12:7515494-7515646
>Gm12:7515742-7515944
>Gm12:7515993-7517002
>Gm12:7519556-7519613
>Gm12:7520237-7520356
>Gm12:7520412-7520492
>Gm12:7520618-7520755
>Gm12:7521335-7521455
>Gm12:7521597-7521819
>Gm12:7522048-7522115
>Gm12:7522467-7522516
>Gm12:7523498-7523976
>Gm12:7524033-7524203
>Gm12:7524260-7524845
>Gm12:7526654-7526710
>Gm12:7528225-7528270
>Gm12:7528466-7528526
>Gm12:7528896-7528934
>Gm12:7529418-7529457
>Gm12:7529634-7529707
>Gm12:7533052-7533127
>Gm12:7534749-7534825
>Gm12:7534921-7535038
>Gm12:7535395-7535443
>Gm12:7535871-7535943
>Gm12:7536425-7536520
>Gm12:7536952-7537083
>Gm12:7537140-7537203
>Gm12:7537312-7537406
>Gm12:7537541-7537614
>Gm12:7537803-7537851
>Gm12:7537945-7538162
>Gm12:7538297-7538351
>Gm12:7541081-7541136
>Gm12:7541766-7541798
>Gm12:7543582-7543619
>Gm12:7543764-7543828
>Gm12:7544396-7544437
>Gm12:7544498-7544717
>Gm12:7550144-7550272
>Gm12:7550384-7550424
>Gm12:7552970-7553360
>Gm12:7553419-7553986
>Gm12:7554416-7554522
>Gm12:7554581-7554913
>Gm12:7554951-7555170
>Gm12:7555184-7555228
>Gm12:7555278-7555941
>Gm12:7555977-7556814
>Gm12:7557518-7557698
>Gm12:7558901-7558937
>Gm12:7560059-7564438
>Gm12:7564538-7565995
>Gm12:7569081-7569150
>Gm12:7571185-7571247
>Gm12:7571378-7571426
>Gm12:7571696-7571818
>Gm12:7572399-7572469
>Gm12:7574862-7575105
>Gm12:7575145-7575200
>Gm12:7575227-7575433
>Gm12:7575455-7575570
>Gm12:7575778-7575879
>Gm12:7575943-7578231
>Gm12:7578523-7578556
>Gm12:7579557-7579852
>Gm12:7585372-7585404
>Gm12:7586148-7586282
>Gm12:7586545-7586593
>Gm12:7586652-7586693
>Gm12:7588445-7588459
>Gm12:7589775-7589815
>Gm12:7590113-7590190
>Gm12:7591205-7591253
>Gm12:7591959-7592031
>Gm12:7595311-7595402
>Gm12:7604647-7604676
>Gm12:7604766-7604856
>Gm12:7605057-7605088
>Gm12:7606344-7606469
>Gm12:7608814-7608858
>Gm12:7610390-7610534
>Gm12:7611584-7611729
>Gm12:7612315-7612373
>Gm12:7612611-7612670
>Gm12:7612838-7612896
>Gm12:7614467-7614631
>Gm12:7615205-7615287
>Gm12:7615479-7615525
>Gm12:7615684-7615814
>Gm12:7615911-7615962
>Gm12:7616025-7616161
>Gm12:7616213-7616307
>Gm12:7616414-7616451
>Gm12:7616510-7616562
>Gm12:7616628-7616702
>Gm12:7616865-7616967
>Gm12:7617026-7617208
>Gm12:7617560-7617695
>Gm12:7617814-7618151
>Gm12:7618205-7618415
>Gm12:7618661-7618707
>Gm12:7621110-7621154
>Gm12:7623873-7624010
>Gm12:7624893-7625037
>Gm12:7627176-7627332
>Gm12:7627732-7628378
>Gm12:7629682-7630107
>Gm12:7630201-7630278
>Gm12:7630344-7632229
>Gm12:7632278-7632309
>Gm12:7632435-7632495
>Gm12:7632648-7633259
>Gm12:7633465-7633646
>Gm12:7634471-7634711
>Gm12:7645512-7645581
>Gm12:7645910-7645961
>Gm12:7646342-7646845
>Gm12:7648304-7648834
>Gm12:7649516-7649618
>Gm12:7649993-7650063
>Gm12:7653524-7653609
>Gm12:7653851-7653890
>Gm12:7653961-7653989
>Gm12:7655367-7655451
>Gm12:7655483-7655851
>Gm12:7657248-7657293
>Gm12:7659817-7659866
>Gm12:7661308-7661361
>Gm12:7661760-7661875
>Gm12:7662095-7662143
>Gm12:7662439-7662678
>Gm12:7662733-7662766
>Gm12:7662807-7663337
>Gm12:7663463-7663504
>Gm12:7665806-7665845
>Gm12:7668206-7668426
>Gm12:7668547-7668689
>Gm12:7668789-7668998
>Gm12:7669026-7669097
>Gm12:7669146-7669199
>Gm12:7669254-7669444
>Gm12:7669534-7669739
>Gm12:7670324-7670547
>Gm12:7670623-7670676
>Gm12:7670754-7670930
>Gm12:7671121-7671767
>Gm12:7674493-7674559
>Gm12:7675224-7675265
>Gm12:7679106-7679682
>Gm12:7679834-7679970
>Gm12:7680036-7680928
>Gm12:7681008-7681090
>Gm12:7681127-7681386
>Gm12:7681460-7683805
>Gm12:7683844-7684015
>Gm12:7686418-7686576
>Gm12:7686616-7688755
>Gm12:7688777-7688987
>Gm12:7690885-7690899
>Gm12:7690988-7692541
>Gm12:7693692-7693920
>Gm12:7694089-7694435
>Gm12:7696436-7696513
>Gm12:7696611-7696625
>Gm12:7697281-7697439
>Gm12:7698861-7699087
>Gm12:7699916-7700066
>Gm12:7700978-7701023
>Gm12:7701051-7701096
>Gm12:7701280-7701344
>Gm12:7701379-7701508
>Gm12:7701553-7701595
>Gm12:7702525-7702539
>Gm12:7703204-7703218
>Gm12:7706304-7706344
>Gm12:7707009-7708105
>Gm12:7708406-7708461
>Gm12:7712520-7712568
>Gm12:7714638-7714702
>Gm12:7715744-7715795
>Gm12:7717550-7717648
>Gm12:7723896-7723965
>Gm12:7725381-7725474
>Gm12:7725504-7725555
>Gm12:7725678-7726422
>Gm12:7726476-7726542
>Gm12:7726642-7726688
>Gm12:7727673-7727688
>Gm12:7727788-7727828
>Gm12:7727966-7728100
>Gm12:7728452-7728620
>Gm12:7729350-7729596
>Gm12:7729632-7732554
>Gm12:7732744-7732848
>Gm12:7733420-7733487
>Gm12:7734469-7734579
>Gm12:7735603-7735707
>Gm12:7742434-7742559
>Gm12:7742890-7742971
>Gm12:7743141-7743230
>Gm12:7747150-7747232
>Gm12:7751525-7751560
>Gm12:7752867-7752959
>Gm12:7753454-7753554
>Gm12:7756993-7757060
>Gm12:7759041-7759072
>Gm12:7765284-7765364
>Gm12:7766336-7766512
>Gm12:7766796-7767791
>Gm12:7767930-7768141
>Gm12:7768298-7768685
>Gm12:7768786-7769092
>Gm12:7769300-7770107
>Gm12:7770149-7771589
>Gm12:7771645-7771697
>Gm12:7771724-7771811
>Gm12:7771890-7773486
>Gm12:7773562-7773659
>Gm12:7773835-7773912
>Gm12:7773976-7774112
>Gm12:7774548-7777419
>Gm12:7779480-7779539
>Gm12:7780471-7780550
>Gm12:7781691-7781723
>Gm12:7782131-7782226
>Gm12:7782293-7782460
>Gm12:7782793-7782858
>Gm12:7783746-7783786
>Gm12:7790778-7790844
>Gm12:7790899-7790956
>Gm12:7795463-7795545
>Gm12:7797967-7798041
>Gm12:7798164-7798352
>Gm12:7803064-7803097
>Gm12:7804900-7805003
>Gm12:7805883-7806626
>Gm12:7806821-7807125
>Gm12:7807276-7807490
>Gm12:7810407-7810451
>Gm12:7815173-7815281
>Gm12:7815853-7815882
>Gm12:7816262-7816392
>Gm12:7816828-7817011
>Gm12:7817298-7817351
>Gm12:7818065-7818167
>Gm12:7818357-7818410
>Gm12:7818614-7818661
>Gm12:7818965-7819093
>Gm12:7819645-7819776
>Gm12:7819944-7820079
>Gm12:7820959-7821049
>Gm12:7825815-7825863
>Gm12:7826334-7826369
>Gm12:7829176-7829207
>Gm12:7829744-7829793
>Gm12:7830449-7830500
>Gm12:7831024-7831094
>Gm12:7831126-7831156
>Gm12:7832500-7832567
>Gm12:7834100-7834168
>Gm12:7835321-7835379
>Gm12:7835833-7835909
>Gm12:7837091-7837133
>Gm12:7846079-7846161
>Gm12:7846273-7846349
>Gm12:7846514-7846943
>Gm12:7847004-7847171
>Gm12:7847235-7847349
>Gm12:7847773-7847997
>Gm12:7848200-7848254
>Gm12:7848643-7848974
>Gm12:7849034-7849182
>Gm12:7851909-7852064
>Gm12:7853967-7854103
>Gm12:7854200-7854302
>Gm12:7854336-7854423
>Gm12:7854552-7855315
>Gm12:7858368-7858410
>Gm12:7858598-7858676
>Gm12:7858746-7858847
>Gm12:7866056-7866136
>Gm12:7870458-7870549
>Gm12:7872993-7873133
>Gm12:7873289-7873412
>Gm12:7875034-7875152
>Gm12:7875413-7875467
>Gm12:7875676-7875760
>Gm12:7876870-7877029
>Gm12:7877366-7877405
>Gm12:7879367-7879487
>Gm12:7881266-7881307
>Gm12:7883165-7883201
>Gm12:7884539-7884606
>Gm12:7885041-7885338
>Gm12:7885440-7885471
>Gm12:7888083-7888161
>Gm12:7888732-7888768
>Gm12:7889282-7889331
>Gm12:7890073-7890232
>Gm12:7890468-7890558
>Gm12:7891304-7891368
>Gm12:7891433-7891505
>Gm12:7891866-7891980
>Gm12:7893642-7893716
>Gm12:7894450-7894521
>Gm12:7897345-7897608
>Gm12:7902508-7902582
>Gm12:7902653-7902753
>Gm12:7905517-7905580
>Gm12:7905621-7905753
>Gm12:7905870-7905953
>Gm12:7906030-7906091
>Gm12:7906149-7906243
>Gm12:7906748-7906809
>Gm12:7909923-7910015
>Gm12:7910627-7910766
>Gm12:7911006-7911088
>Gm12:7911119-7911538
>Gm12:7911578-7915198
>Gm12:7919434-7919473
>Gm12:7921804-7921956
>Gm12:7922016-7922147
>Gm12:7922168-7922267
>Gm12:7922291-7922472
>Gm12:7922549-7922748
>Gm12:7922799-7922918
>Gm12:7924281-7924334
>Gm12:7924360-7924420
>Gm12:7924586-7924629
>Gm12:7926684-7926780
>Gm12:7928592-7928725
>Gm12:7937984-7938195
>Gm12:7938842-7938934
>Gm12:7939063-7939099
>Gm12:7940228-7940303
>Gm12:7941728-7941762
>Gm12:7941945-7941989
>Gm12:7944583-7944655
>Gm12:7956558-7956605
>Gm12:7965394-7965435
>Gm12:7967245-7967308
>Gm12:7967795-7967855
>Gm12:7967916-7967957
>Gm12:7971504-7971552
>Gm12:7972049-7972486
>Gm12:7973193-7973256
>Gm12:7975168-7975308
>Gm12:7975702-7975733
>Gm12:7976990-7977032
>Gm12:7977088-7977147
>Gm12:7977768-7977826
>Gm12:7979949-7980046
>Gm12:7980230-7980922
>Gm12:7981456-7981530
>Gm12:7988211-7988605
>Gm12:7989588-7989728
>Gm12:7989731-7990270
>Gm12:7991511-7992167
>Gm12:7992325-7993034
>Gm12:7993123-7993990
>Gm12:7994210-7994313
>Gm12:7998224-7998280
>Gm12:7998858-7998987
>Gm12:7999814-7999864
>Gm12:8005737-8005869
>Gm12:8006123-8006210
>Gm12:8006983-8007040
>Gm12:8007481-8007522
>Gm12:8013032-8013064
>Gm12:8014914-8015165
>Gm12:8015216-8015668
>Gm12:8015885-8015937
>Gm12:8016572-8016605
>Gm12:8016731-8016855
>Gm12:8016973-8017041
>Gm12:8017961-8018235
>Gm12:8020088-8020142
>Gm12:8021269-8021426
>Gm12:8022579-8022643
>Gm12:8028065-8028093
>Gm12:8029449-8029523
>Gm12:8029793-8029849
>Gm12:8033755-8033818
>Gm12:8034767-8034781
>Gm12:8037401-8037447
>Gm12:8041054-8041117
>Gm12:8043205-8043333
>Gm12:8046079-8046108
>Gm12:8050117-8050147
>Gm12:8052044-8052105
>Gm12:8055577-8055626
>Gm12:8056878-8057056
>Gm12:8057220-8057467
>Gm12:8057782-8057845
>Gm12:8060002-8060046
>Gm12:8060567-8060872
>Gm12:8063947-8064001
>Gm12:8071177-8071209
>Gm12:8073753-8073817
>Gm12:8082080-8082137
>Gm12:8085003-8085044
>Gm12:8085067-8085120
>Gm12:8086188-8086235
>Gm12:8086304-8086394
>Gm12:8086850-8086895
>Gm12:8088141-8088242
>Gm12:8092962-8093043
>Gm12:8093128-8093258
>Gm12:8094439-8094479
>Gm12:8096111-8096154
>Gm12:8098430-8098482
>Gm12:8100533-8100579
>Gm12:8101421-8101481
>Gm12:8101841-8102067
>Gm12:8102728-8102872
>Gm12:8103042-8103080
>Gm12:8104798-8111343
>Gm12:8112195-8112417
>Gm12:8113122-8113155
>Gm12:8113783-8113978
>Gm12:8114012-8115222
>Gm12:8115245-8115339
>Gm12:8115393-8115647
>Gm12:8115746-8116188
>Gm12:8118370-8118438
>Gm12:8118768-8118864
>Gm12:8120388-8120430
>Gm12:8120839-8120885
>Gm12:8121573-8121689
>Gm12:8121930-8122083
>Gm12:8122595-8122710
>Gm12:8125514-8125550
>Gm12:8125855-8125967
>Gm12:8126246-8126329
>Gm12:8127008-8127077
>Gm12:8127125-8127215
>Gm12:8128643-8128693
>Gm12:8129128-8129186
>Gm12:8129549-8129597
>Gm12:8130866-8130902
>Gm12:8131133-8131172
>Gm12:8131816-8131966
>Gm12:8132471-8132515
>Gm12:8133341-8133413
>Gm12:8141193-8141269
>Gm12:8141939-8142099
>Gm12:8142284-8142322
>Gm12:8143662-8143708
>Gm12:8145810-8145897
>Gm12:8151265-8151384
>Gm12:8155570-8155711
>Gm12:8155766-8155947
>Gm12:8156628-8156699
>Gm12:8156779-8156880
>Gm12:8157263-8157403
>Gm12:8158025-8158165
>Gm12:8161879-8162087
>Gm12:8162245-8162920
>Gm12:8162989-8170965
>Gm12:8171017-8171857
>Gm12:8171927-8172150
>Gm12:8172239-8174264
>Gm12:8174285-8174413
>Gm12:8174476-8176733
>Gm12:8176989-8177049
>Gm12:8177088-8177271
>Gm12:8177320-8184509
>Gm12:8184557-8185199
>Gm12:8185230-8187850
>Gm12:8189975-8190078
>Gm12:8190107-8190342
>Gm12:8190748-8191547
>Gm12:8191597-8191746
>Gm12:8191785-8194237
>Gm12:8194286-8194406
>Gm12:8194455-8196634
>Gm12:8197909-8197952
>Gm12:8199222-8199352
>Gm12:8199408-8200332
>Gm12:8204095-8204188
>Gm12:8205166-8205288
>Gm12:8205446-8205536
>Gm12:8207972-8208066
>Gm12:8211065-8211424
>Gm12:8213376-8213487
>Gm12:8214308-8217429
>Gm12:8218491-8218541
>Gm12:8218883-8219024
>Gm12:8219071-8219183
>Gm12:8221416-8221509
>Gm12:8221657-8221749
>Gm12:8221978-8222408
>Gm12:8222469-8222983
>Gm12:8223030-8223415
>Gm12:8223470-8223565
>Gm12:8225160-8225273
>Gm12:8227392-8231205
>Gm12:8231239-8231459
>Gm12:8232214-8233037
>Gm12:8233968-8234012
>Gm12:8234749-8234805
>Gm12:8235964-8236059
>Gm12:8236377-8236412
>Gm12:8238199-8238478
>Gm12:8238607-8238658
>Gm12:8239373-8239415
>Gm12:8241527-8241592
>Gm12:8244253-8244294
>Gm12:8246930-8246994
>Gm12:8249136-8249216
>Gm12:8249902-8249989
>Gm12:8250516-8250933
>Gm12:8250976-8251090
>Gm12:8251190-8251302
>Gm12:8251350-8251769
>Gm12:8251817-8252183
>Gm12:8252902-8252942
>Gm12:8253121-8253431
>Gm12:8253550-8254666
>Gm12:8254758-8260187
>Gm12:8262894-8263094
>Gm12:8263356-8264200
>Gm12:8265642-8266804
>Gm12:8267572-8267805
>Gm12:8267841-8268195
>Gm12:8268230-8268831
>Gm12:8268929-8269293
>Gm12:8269390-8269506
>Gm12:8269653-8269702
>Gm12:8269734-8269772
>Gm12:8269806-8269841
>Gm12:8269881-8272103
>Gm12:8272185-8272590
>Gm12:8272673-8273567
>Gm12:8273606-8274959
>Gm12:8276464-8276637
>Gm12:8277641-8277761
>Gm12:8283455-8283511
>Gm12:8285318-8285402
>Gm12:8285640-8285725
>Gm12:8287568-8287730
>Gm12:8288950-8289162
>Gm12:8289183-8289273
>Gm12:8290034-8290217
>Gm12:8290355-8290671
>Gm12:8294799-8294872
>Gm12:8294907-8294937
>Gm12:8295244-8295295
>Gm12:8295771-8295787
>Gm12:8298650-8298718
>Gm12:8299253-8299394
>Gm12:8302181-8302245
>Gm12:8303040-8303093
>Gm12:8303340-8303386
>Gm12:8304569-8304621
>Gm12:8305663-8305710
>Gm12:8306483-8306532
>Gm12:8307555-8307636
>Gm12:8308008-8308066
>Gm12:8312806-8312822
>Gm12:8312922-8312939
>Gm12:8316585-8316629
>Gm12:8316917-8317014
>Gm12:8318059-8318104
>Gm12:8319825-8319919
>Gm12:8320062-8320412
>Gm12:8320590-8320817
>Gm12:8320894-8321189
>Gm12:8321325-8321388
>Gm12:8321508-8321623
>Gm12:8321668-8321753
>Gm12:8323330-8323421
>Gm12:8325118-8325427
>Gm12:8325512-8325816
>Gm12:8325916-8326381
>Gm12:8326425-8326601
>Gm12:8326682-8330772
>Gm12:8333129-8333216
>Gm12:8333396-8333412
>Gm12:8333909-8333947
>Gm12:8335392-8335406
>Gm12:8335928-8335942
>Gm12:8337492-8337542
>Gm12:8337943-8338026
>Gm12:8338135-8338326
>Gm12:8338617-8338633
>Gm12:8340288-8340459
>Gm12:8340703-8340783
>Gm12:8340846-8340883
>Gm12:8340979-8341090
>Gm12:8341481-8341562
>Gm12:8341651-8341925
>Gm12:8342450-8342490
>Gm12:8343678-8343717
>Gm12:8344587-8344620
>Gm12:8344872-8344913
>Gm12:8345351-8345436
>Gm12:8345483-8345610
>Gm12:8346581-8346767
>Gm12:8347974-8348142
>Gm12:8349000-8349043
>Gm12:8349088-8349165
>Gm12:8352477-8352501
>Gm12:8353029-8353187
>Gm12:8353999-8354040
>Gm12:8355916-8355958
>Gm12:8356731-8356771
>Gm12:8358003-8358046
>Gm12:8361053-8361304
>Gm12:8361888-8361924
>Gm12:8362781-8362795
>Gm12:8364933-8365006
>Gm12:8365794-8365851
>Gm12:8366202-8366322
>Gm12:8366706-8366765
>Gm12:8368608-8368885
>Gm12:8375604-8375698
>Gm12:8375975-8376046
>Gm12:8376893-8376989
>Gm12:8377428-8377809
>Gm12:8377901-8377935
>Gm12:8377972-8378040
>Gm12:8378070-8378159
>Gm12:8378226-8379287
>Gm12:8379360-8379414
>Gm12:8379441-8381530
>Gm12:8381688-8382021
>Gm12:8382051-8382173
>Gm12:8382444-8382534
>Gm12:8382646-8383194
>Gm12:8383350-8383390
>Gm12:8383449-8383858
>Gm12:8384107-8384259
>Gm12:8384315-8384626
>Gm12:8384651-8384694
>Gm12:8384728-8384873
>Gm12:8385367-8387171
>Gm12:8389521-8389563
>Gm12:8391437-8391472
>Gm12:8391591-8391671
>Gm12:8392999-8393067
>Gm12:8394066-8394122
>Gm12:8395720-8395935
>Gm12:8396853-8396881
>Gm12:8397382-8397442
>Gm12:8397563-8397709
>Gm12:8400202-8400271
>Gm12:8400325-8400386
>Gm12:8400446-8400505
>Gm12:8401542-8401613
>Gm12:8406278-8406402
>Gm12:8406512-8406599
>Gm12:8407866-8407923
>Gm12:8409358-8409400
>Gm12:8409490-8409674
>Gm12:8409696-8410034
>Gm12:8410062-8410280
>Gm12:8410312-8411895
>Gm12:8413108-8413217
>Gm12:8413663-8413768
>Gm12:8414668-8414815
>Gm12:8414932-8414988
>Gm12:8415022-8415564
>Gm12:8415591-8415643
>Gm12:8415728-8415773
>Gm12:8417812-8417864
>Gm12:8422948-8422992
>Gm12:8427733-8428350
>Gm12:8429509-8429632
>Gm12:8429974-8430028
>Gm12:8433155-8433206
>Gm12:8433531-8433569
>Gm12:8433868-8434126
>Gm12:8434192-8434302
>Gm12:8435762-8439336
>Gm12:8440295-8440360
>Gm12:8445596-8445640
>Gm12:8446664-8448346
>Gm12:8450110-8450153
>Gm12:8452021-8452116
>Gm12:8453711-8453801
>Gm12:8456020-8456104
>Gm12:8457034-8457097
>Gm12:8457394-8457467
>Gm12:8458261-8458299
>Gm12:8458408-8458538
>Gm12:8458681-8458730
>Gm12:8458798-8459590
>Gm12:8460126-8460160
>Gm12:8460381-8460479
>Gm12:8460891-8461067
>Gm12:8461660-8461713
>Gm12:8462797-8462855
>Gm12:8463989-8464059
>Gm12:8464674-8464716
>Gm12:8465047-8465281
>Gm12:8465345-8465395
>Gm12:8465469-8466374
>Gm12:8468445-8468553
>Gm12:8469133-8469224
>Gm12:8470215-8470294
>Gm12:8470357-8470464
>Gm12:8470761-8470827
>Gm12:8471157-8471228
>Gm12:8475569-8475616
>Gm12:8476932-8477084
>Gm12:8477123-8480689
>Gm12:8489842-8489905
>Gm12:8489989-8494984
>Gm12:8496993-8497181
>Gm12:8501311-8501518
>Gm12:8501564-8501671
>Gm12:8502563-8502618
>Gm12:8502843-8502884
>Gm12:8502927-8503024
>Gm12:8503350-8503406
>Gm12:8503425-8503530
>Gm12:8503585-8503655
>Gm12:8503878-8504521
>Gm12:8504680-8504740
>Gm12:8505618-8506790
>Gm12:8506946-8507250
>Gm12:8507443-8507489
>Gm12:8507620-8510693
>Gm12:8511876-8511930
>Gm12:8512792-8512914
>Gm12:8512951-8514142
>Gm12:8515749-8515778
>Gm12:8516356-8517470
>Gm12:8518388-8518419
>Gm12:8518490-8518659
>Gm12:8518879-8518986
>Gm12:8521533-8521590
>Gm12:8521669-8521732
>Gm12:8521757-8521802
>Gm12:8521973-8522004
>Gm12:8522050-8522519
>Gm12:8522576-8523346
>Gm12:8524429-8524512
>Gm12:8524576-8524748
>Gm12:8526028-8526112
>Gm12:8526485-8526610
>Gm12:8526919-8526973
>Gm12:8527119-8527301
>Gm12:8527338-8527372
>Gm12:8528017-8528061
>Gm12:8528486-8528623
>Gm12:8528717-8528861
>Gm12:8529299-8529349
>Gm12:8529389-8529444
>Gm12:8529476-8529531
>Gm12:8529621-8529724
>Gm12:8539685-8539771
>Gm12:8540777-8540824
>Gm12:8541912-8541958
>Gm12:8545994-8546151
>Gm12:8546538-8546642
>Gm12:8546821-8546883
>Gm12:8546911-8546959
>Gm12:8547084-8547195
>Gm12:8547264-8547393
>Gm12:8547504-8547593
>Gm12:8551697-8551761
>Gm12:8552355-8552649
>Gm12:8552683-8552799
>Gm12:8552865-8553170
>Gm12:8553338-8553425
>Gm12:8555219-8555262
>Gm12:8555968-8556224
>Gm12:8556420-8556462
>Gm12:8557782-8557815
>Gm12:8563778-8564106
>Gm12:8564213-8564282
>Gm12:8567631-8568510
>Gm12:8568578-8568681
>Gm12:8568707-8569255
>Gm12:8569287-8572022
>Gm12:8572089-8573347
>Gm12:8575134-8575184
>Gm12:8578436-8578473
>Gm12:8578902-8579089
>Gm12:8579137-8579192
>Gm12:8581797-8581835
>Gm12:8582374-8582455
>Gm12:8583270-8583303
>Gm12:8584140-8584220
>Gm12:8584262-8585412
>Gm12:8587077-8587949
>Gm12:8588002-8588043
>Gm12:8588116-8588456
>Gm12:8589582-8589608
>Gm12:8590050-8590144
>Gm12:8590225-8590869
>Gm12:8590978-8591142
>Gm12:8591185-8591359
>Gm12:8595022-8595106
>Gm12:8595203-8595231
>Gm12:8600471-8600578
>Gm12:8602547-8602609
>Gm12:8602667-8602837
>Gm12:8602870-8602974
>Gm12:8603015-8603304
>Gm12:8603342-8603438
>Gm12:8603481-8603641
>Gm12:8605018-8605280
>Gm12:8605826-8605917
>Gm12:8608270-8608305
>Gm12:8608758-8608785
>Gm12:8610201-8610243
>Gm12:8610396-8610559
>Gm12:8611043-8611097
>Gm12:8613070-8613130
>Gm12:8615182-8615214
>Gm12:8619942-8620004
>Gm12:8620176-8620213
>Gm12:8620916-8620980
>Gm12:8621220-8621252
>Gm12:8622629-8622678
>Gm12:8626701-8626857
>Gm12:8631949-8631979
>Gm12:8634323-8634460
>Gm12:8635706-8635771
>Gm12:8636276-8636324
>Gm12:8637233-8638486
>Gm12:8638652-8639078
>Gm12:8639690-8639746
>Gm12:8641377-8641475
>Gm12:8645241-8645412
>Gm12:8645471-8645545
>Gm12:8645672-8645812
>Gm12:8645855-8649493
>Gm12:8649550-8652547
>Gm12:8653135-8654047
>Gm12:8654071-8654226
>Gm12:8654454-8654644
>Gm12:8654697-8654728
>Gm12:8655036-8655082
>Gm12:8655240-8655303
>Gm12:8655393-8655468
>Gm12:8667521-8667560
>Gm12:8668344-8668391
>Gm12:8668447-8668524
>Gm12:8669623-8669678
>Gm12:8670757-8670804
>Gm12:8671032-8671080
>Gm12:8673617-8673675
>Gm12:8673890-8673967
>Gm12:8674040-8674067
>Gm12:8674203-8676960
>Gm12:8679657-8679701
>Gm12:8682570-8682601
>Gm12:8683077-8683154
>Gm12:8684350-8684476
>Gm12:8685187-8685371
>Gm12:8685460-8685597
>Gm12:8685651-8685849
>Gm12:8686285-8686419
>Gm12:8686892-8686939
>Gm12:8687952-8688004
>Gm12:8688045-8688328
>Gm12:8688517-8688684
>Gm12:8688914-8689005
>Gm12:8689153-8689209
>Gm12:8689380-8689481
>Gm12:8689533-8689577
>Gm12:8689821-8689891
>Gm12:8690054-8690089
>Gm12:8690908-8691480
>Gm12:8692672-8692714
>Gm12:8694344-8694432
>Gm12:8694635-8694777
>Gm12:8694857-8695101
>Gm12:8695282-8695387
>Gm12:8706190-8706281
>Gm12:8706497-8706575
>Gm12:8707503-8707648
>Gm12:8710092-8710139
>Gm12:8710713-8710773
>Gm12:8711100-8711141
>Gm12:8711268-8711653
>Gm12:8712828-8714376
>Gm12:8715770-8715987
>Gm12:8716067-8716212
>Gm12:8716242-8718023
>Gm12:8718136-8718265
>Gm12:8718354-8718401
>Gm12:8721822-8721922
>Gm12:8729663-8729836
>Gm12:8729963-8730039
>Gm12:8732509-8732538
>Gm12:8733165-8733287
>Gm12:8734527-8734733
>Gm12:8735553-8735616
>Gm12:8735869-8736087
>Gm12:8736538-8736808
>Gm12:8736944-8736984
>Gm12:8737025-8737137
>Gm12:8738475-8738515
>Gm12:8739266-8741812
>Gm12:8742435-8742562
>Gm12:8747043-8747831
>Gm12:8749492-8749566
>Gm12:8749891-8751108
>Gm12:8751151-8751493
>Gm12:8752916-8752968
>Gm12:8753170-8753217
>Gm12:8753745-8753854
>Gm12:8754444-8758813
>Gm12:8760554-8760597
>Gm12:8760914-8760944
>Gm12:8760995-8761052
>Gm12:8761211-8761282
>Gm12:8771198-8771316
>Gm12:8772268-8772390
>Gm12:8775467-8775551
>Gm12:8779178-8779307
>Gm12:8779334-8790881
>Gm12:8791033-8791100
>Gm12:8791196-8791319
>Gm12:8793218-8793274
>Gm12:8793344-8793381
>Gm12:8793808-8794077
>Gm12:8794207-8794295
>Gm12:8795124-8795197
>Gm12:8795279-8795311
>Gm12:8796263-8796301
>Gm12:8799197-8799281
>Gm12:8799975-8801128
>Gm12:8801192-8801298
>Gm12:8801484-8806037
>Gm12:8806682-8806959
>Gm12:8806991-8807030
>Gm12:8807145-8807322
>Gm12:8807920-8808022
>Gm12:8808263-8808535
>Gm12:8808588-8808652
>Gm12:8808688-8808732
>Gm12:8808896-8809012
>Gm12:8809250-8809314
>Gm12:8809494-8809528
>Gm12:8809864-8809938
>Gm12:8811170-8811528
>Gm12:8811549-8811724
>Gm12:8815743-8815772
>Gm12:8815858-8816060
>Gm12:8816090-8816907
>Gm12:8816963-8817143
>Gm12:8817174-8817230
>Gm12:8817447-8817577
>Gm12:8817735-8817810
>Gm12:8817926-8818229
>Gm12:8818640-8818705
>Gm12:8818902-8818999
>Gm12:8819540-8819604
>Gm12:8819673-8819715
>Gm12:8819755-8820135
>Gm12:8820168-8820211
>Gm12:8820361-8820435
>Gm12:8820854-8820889
>Gm12:8821140-8821167
>Gm12:8821268-8821438
>Gm12:8821606-8821711
>Gm12:8821743-8821982
>Gm12:8824664-8824791
>Gm12:8825122-8826093
>Gm12:8826125-8828021
>Gm12:8828674-8828747
>Gm12:8828790-8828917
>Gm12:8829075-8829113
>Gm12:8829865-8830023
>Gm12:8830117-8830981
>Gm12:8831013-8836479
>Gm12:8837487-8837576
>Gm12:8837694-8838032
>Gm12:8838060-8838418
>Gm12:8847203-8848514
>Gm12:8850420-8850500
>Gm12:8850548-8851096
>Gm12:8851953-8852087
>Gm12:8853691-8853735
>Gm12:8855425-8855690
>Gm12:8855769-8856056
>Gm12:8857089-8857116
>Gm12:8858128-8858220
>Gm12:8858600-8858640
>Gm12:8859368-8859444
>Gm12:8860322-8860362
>Gm12:8860644-8860736
>Gm12:8862510-8862564
>Gm12:8863770-8863872
>Gm12:8864151-8864194
>Gm12:8864363-8864449
>Gm12:8865143-8866115
>Gm12:8866167-8866247
>Gm12:8870221-8870303
>Gm12:8870761-8870866
>Gm12:8870951-8871023
>Gm12:8871096-8871180
>Gm12:8871470-8871489
>Gm12:8872284-8872300
>Gm12:8876192-8876209
>Gm12:8876748-8876877
>Gm12:8877856-8877870
>Gm12:8878103-8878155
>Gm12:8878214-8878290
>Gm12:8883533-8883596
>Gm12:8883700-8883848
>Gm12:8886712-8886847
>Gm12:8886939-8887081
>Gm12:8891747-8891923
>Gm12:8891990-8894237
>Gm12:8894324-8894429
>Gm12:8897161-8897799
>Gm12:8897826-8897974
>Gm12:8898291-8898393
>Gm12:8898497-8898719
>Gm12:8907000-8907102
>Gm12:8909454-8909492
>Gm12:8909576-8911489
>Gm12:8911550-8916599
>Gm12:8916645-8917180
>Gm12:8917278-8917659
>Gm12:8917750-8917787
>Gm12:8917874-8918013
>Gm12:8918096-8918353
>Gm12:8918550-8918713
>Gm12:8926451-8926675
>Gm12:8927948-8927997
>Gm12:8928019-8928603
>Gm12:8928693-8928782
>Gm12:8928836-8929333
>Gm12:8929433-8929784
>Gm12:8930169-8930229
>Gm12:8930515-8930938
>Gm12:8931033-8931398
>Gm12:8932744-8932786
>Gm12:8934541-8934598
>Gm12:8937008-8937082
>Gm12:8939815-8939857
>Gm12:8942330-8942612
>Gm12:8943092-8943162
>Gm12:8943248-8943383
>Gm12:8943397-8943429
>Gm12:8944046-8944109
>Gm12:8944388-8944484
>Gm12:8944522-8944737
>Gm12:8945001-8945032
>Gm12:8948179-8948322
>Gm12:8949310-8949458
>Gm12:8950276-8950408
>Gm12:8951468-8951523
>Gm12:8956123-8956214
>Gm12:8959062-8959178
>Gm12:8968618-8968682
>Gm12:8968882-8968927
>Gm12:8969465-8969548
>Gm12:8970158-8970186
>Gm12:8970772-8970826
>Gm12:8971658-8971695
>Gm12:8971977-8972019
>Gm12:8972715-8972793
>Gm12:8973148-8973485
>Gm12:8973544-8973603
>Gm12:8974263-8974308
>Gm12:8974333-8974445
>Gm12:8977721-8977792
>Gm12:8978034-8978067
>Gm12:8978410-8978472
>Gm12:8978622-8978733
>Gm12:8978800-8978961
>Gm12:8978999-8979101
>Gm12:8979153-8979178
>Gm12:8979537-8979579
>Gm12:8979605-8979709
>Gm12:8979865-8979931
>Gm12:8980136-8980504
>Gm12:8980596-8980901
>Gm12:8980972-8981005
>Gm12:8982306-8982458
>Gm12:8982550-8982703
>Gm12:8983959-8984039
>Gm12:8984669-8988043
>Gm12:8988171-8988210
>Gm12:8992058-8992113
>Gm12:8992639-8992719
>Gm12:8993475-8994042
>Gm12:8994065-8994091
>Gm12:8994121-8994584
>Gm12:8994670-8995064
>Gm12:8995103-8995284
>Gm12:8995376-8995663
>Gm12:8995781-8996308
>Gm12:8996409-8996836
>Gm12:8997684-8997712
>Gm12:9000970-9001443
>Gm12:9001475-9002129
>Gm12:9002180-9002296
>Gm12:9003215-9003241
>Gm12:9003381-9003525
>Gm12:9004150-9004189
>Gm12:9004289-9004388
>Gm12:9004490-9004654
>Gm12:9004708-9004902
>Gm12:9006366-9006438
>Gm12:9007897-9007953
>Gm12:9008508-9008574
>Gm12:9009935-9009975
>Gm12:9010802-9010855
>Gm12:9014029-9014677
>Gm12:9015033-9015091
>Gm12:9015533-9015704
>Gm12:9017310-9017347
>Gm12:9017436-9017687
>Gm12:9017845-9017942
>Gm12:9018032-9018774
>Gm12:9018848-9019117
>Gm12:9019146-9019508
>Gm12:9019598-9020170
>Gm12:9020899-9020934
>Gm12:9025954-9026052
>Gm12:9027535-9027586
>Gm12:9027752-9027827
>Gm12:9028199-9028253
>Gm12:9029031-9029129
>Gm12:9029441-9029521
>Gm12:9029563-9029717
>Gm12:9029905-9029937
>Gm12:9029975-9030011
>Gm12:9030295-9030345
>Gm12:9031263-9031312
>Gm12:9031853-9031926
>Gm12:9031934-9032033
>Gm12:9034228-9034284
>Gm12:9034325-9034451
>Gm12:9034789-9034826
>Gm12:9035525-9035704
>Gm12:9036128-9036165
>Gm12:9037757-9037936
>Gm12:9041230-9041317
>Gm12:9041651-9041744
>Gm12:9044397-9044673
>Gm12:9044763-9044925
>Gm12:9050256-9050358
>Gm12:9052305-9052332
>Gm12:9052361-9053254
>Gm12:9054715-9054808
>Gm12:9056746-9056794
>Gm12:9056855-9057264
>Gm12:9057642-9057805
>Gm12:9057995-9058046
>Gm12:9060707-9060734
>Gm12:9062745-9062770
>Gm12:9063322-9063492
>Gm12:9063782-9063857
>Gm12:9064234-9064264
>Gm12:9064476-9064547
>Gm12:9065043-9065119
>Gm12:9066886-9067476
>Gm12:9067580-9067721
>Gm12:9067911-9068072
>Gm12:9068302-9068355
>Gm12:9068432-9069427
>Gm12:9069479-9069707
>Gm12:9069754-9070252
>Gm12:9072367-9072547
>Gm12:9073388-9073498
>Gm12:9081632-9081646
>Gm12:9083260-9083383
>Gm12:9085525-9085616
>Gm12:9088129-9088230
>Gm12:9088930-9089121
>Gm12:9091108-9091196
>Gm12:9093915-9094285
>Gm12:9094511-9094564
>Gm12:9094735-9094805
>Gm12:9097658-9097711
>Gm12:9097801-9097888
>Gm12:9097925-9097970
>Gm12:9098162-9098208
>Gm12:9098233-9098267
>Gm12:9098271-9098321
>Gm12:9104292-9104412
>Gm12:9104840-9104899
>Gm12:9105410-9105762
>Gm12:9105872-9108554
>Gm12:9108748-9108905
>Gm12:9109094-9109581
>Gm12:9109625-9109737
>Gm12:9110059-9110128
>Gm12:9111338-9111366
>Gm12:9111903-9111938
>Gm12:9112761-9112855
>Gm12:9117675-9117777
>Gm12:9120158-9120254
>Gm12:9120525-9120590
>Gm12:9120798-9121250
>Gm12:9121422-9121480
>Gm12:9124410-9124634
>Gm12:9124757-9124783
>Gm12:9125193-9125612
>Gm12:9125668-9125746
>Gm12:9125853-9125924
>Gm12:9125998-9126159
>Gm12:9126244-9126580
>Gm12:9126809-9126843
>Gm12:9127116-9127169
>Gm12:9129247-9129380
>Gm12:9129546-9129592
>Gm12:9129679-9129879
>Gm12:9130060-9130093
>Gm12:9130159-9130238
>Gm12:9130559-9130917
>Gm12:9130948-9131550
>Gm12:9132327-9132351
>Gm12:9139157-9139187
>Gm12:9139525-9139719
>Gm12:9141056-9141352
>Gm12:9141857-9141918
>Gm12:9143558-9143625
>Gm12:9144334-9144418
>Gm12:9147107-9147152
>Gm12:9147415-9147463
>Gm12:9149763-9149803
>Gm12:9149960-9150043
>Gm12:9150370-9150868
>Gm12:9156361-9156409
>Gm12:9159433-9159498
>Gm12:9159973-9160037
>Gm12:9160943-9161241
>Gm12:9161876-9164710
>Gm12:9164746-9164986
>Gm12:9165039-9165112
>Gm12:9165244-9165379
>Gm12:9165499-9167630
>Gm12:9167693-9168650
>Gm12:9169154-9169183
>Gm12:9169394-9169446
>Gm12:9170032-9170069
>Gm12:9171058-9171188
>Gm12:9171335-9171462
>Gm12:9171522-9171554
>Gm12:9171612-9171727
>Gm12:9171802-9171904
>Gm12:9172069-9172126
>Gm12:9172492-9172671
>Gm12:9172722-9173115
>Gm12:9173167-9173367
>Gm12:9173404-9173450
>Gm12:9173804-9173882
>Gm12:9174162-9174590
>Gm12:9174942-9175058
>Gm12:9175276-9175324
>Gm12:9175921-9176016
>Gm12:9176073-9176208
>Gm12:9176538-9176603
>Gm12:9176716-9176925
>Gm12:9176965-9177026
>Gm12:9177124-9177292
>Gm12:9177535-9178174
>Gm12:9178951-9179003
>Gm12:9179413-9179444
>Gm12:9182592-9182644
>Gm12:9185238-9185265
>Gm12:9189322-9189429
>Gm12:9189694-9189784
>Gm12:9190215-9190279
>Gm12:9191967-9192011
>Gm12:9194836-9195483
>Gm12:9199305-9199345
>Gm12:9202961-9202993
>Gm12:9204121-9204300
>Gm12:9204346-9205608
>Gm12:9205768-9205793
>Gm12:9205847-9206054
>Gm12:9206234-9206313
>Gm12:9206345-9206628
>Gm12:9207010-9208730
>Gm12:9208794-9209088
>Gm12:9209197-9209814
>Gm12:9211617-9211703
>Gm12:9211783-9211846
>Gm12:9212467-9212601
>Gm12:9213424-9213485
>Gm12:9214530-9214768
>Gm12:9214848-9215221
>Gm12:9220368-9220454
>Gm12:9220688-9220800
>Gm12:9221518-9221550
>Gm12:9223177-9223231
>Gm12:9224827-9224905
>Gm12:9225085-9225146
>Gm12:9227873-9230442
>Gm12:9233870-9233931
>Gm12:9239438-9239493
>Gm12:9240265-9240522
>Gm12:9240695-9240865
>Gm12:9241894-9242035
>Gm12:9245980-9246102
>Gm12:9248537-9248581
>Gm12:9248724-9248770
>Gm12:9250096-9250143
>Gm12:9250697-9250875
>Gm12:9250882-9251018
>Gm12:9251167-9251306
>Gm12:9251331-9251416
>Gm12:9251674-9252277
>Gm12:9252422-9252554
>Gm12:9252658-9252711
>Gm12:9252753-9252836
>Gm12:9252861-9252896
>Gm12:9253804-9253892
>Gm12:9254291-9254370
>Gm12:9254467-9254602
>Gm12:9254762-9254813
>Gm12:9254866-9255194
>Gm12:9255226-9255334
>Gm12:9255474-9255547
>Gm12:9255596-9255620
>Gm12:9255720-9255735
>Gm12:9258494-9258799
>Gm12:9259006-9259059
>Gm12:9260270-9260389
>Gm12:9260461-9260504
>Gm12:9260834-9260879
>Gm12:9261987-9262154
>Gm12:9262399-9262571
>Gm12:9262924-9263019
>Gm12:9263081-9263136
>Gm12:9263459-9263519
>Gm12:9264306-9264393
>Gm12:9265134-9265175
>Gm12:9265922-9265992
>Gm12:9270048-9270130
>Gm12:9270250-9270313
>Gm12:9270892-9270955
>Gm12:9271068-9271453
>Gm12:9271537-9277872
>Gm12:9277879-9279402
>Gm12:9279601-9279644
>Gm12:9279695-9280672
>Gm12:9280718-9282091
>Gm12:9282125-9283735
>Gm12:9283785-9284764
>Gm12:9284794-9285432
>Gm12:9286074-9288556
>Gm12:9289898-9290001
>Gm12:9290272-9290360
>Gm12:9290518-9290632
>Gm12:9290672-9292977
>Gm12:9293089-9296153
>Gm12:9296177-9296875
>Gm12:9297071-9297698
>Gm12:9297749-9297788
>Gm12:9297938-9298706
>Gm12:9300760-9300932
>Gm12:9301186-9301263
>Gm12:9301402-9301599
>Gm12:9302542-9302582
>Gm12:9302594-9302642
>Gm12:9303096-9303149
>Gm12:9312921-9312995
>Gm12:9313078-9313521
>Gm12:9313692-9313824
>Gm12:9313990-9314027
>Gm12:9314080-9314179
>Gm12:9315048-9315083
>Gm12:9315965-9316012
>Gm12:9316295-9316851
>Gm12:9317753-9317793
>Gm12:9319282-9319480
>Gm12:9319517-9319773
>Gm12:9319817-9319864
>Gm12:9320157-9320239
>Gm12:9320311-9320468
>Gm12:9321000-9321187
>Gm12:9321572-9321602
>Gm12:9321695-9321907
>Gm12:9322004-9322654
>Gm12:9322754-9322819
>Gm12:9322851-9323186
>Gm12:9323218-9323386
>Gm12:9323627-9323656
>Gm12:9325371-9325503
>Gm12:9325585-9325773
>Gm12:9325951-9326033
>Gm12:9326168-9326268
>Gm12:9326590-9328192
>Gm12:9328388-9328480
>Gm12:9332783-9332830
>Gm12:9333024-9333134
>Gm12:9335960-9336110
>Gm12:9337796-9337859
>Gm12:9337953-9338086
>Gm12:9338799-9338863
>Gm12:9339404-9339502
>Gm12:9339570-9339629
>Gm12:9339777-9339839
>Gm12:9341144-9341189
>Gm12:9344261-9344402
>Gm12:9346591-9346660
>Gm12:9349110-9349207
>Gm12:9349670-9349758
>Gm12:9350277-9351254
>Gm12:9351294-9351439
>Gm12:9351465-9352332
>Gm12:9352391-9355060
>Gm12:9356483-9356523
>Gm12:9356624-9356758
>Gm12:9357003-9357036
>Gm12:9357229-9357263
>Gm12:9358295-9358390
>Gm12:9358445-9358573
>Gm12:9358876-9358930
>Gm12:9361006-9361087
>Gm12:9362961-9365730
>Gm12:9365789-9365857
>Gm12:9365951-9366018
>Gm12:9366042-9366215
>Gm12:9366268-9366606
>Gm12:9367489-9367588
>Gm12:9368580-9368676
>Gm12:9368739-9368841
>Gm12:9368898-9368931
>Gm12:9369010-9369132
>Gm12:9370067-9370394
>Gm12:9370438-9370489
>Gm12:9371953-9372227
>Gm12:9372286-9372373
>Gm12:9373119-9373327
>Gm12:9373791-9373821
>Gm12:9374023-9374126
>Gm12:9374943-9375014
>Gm12:9375047-9375083
>Gm12:9375307-9375350
>Gm12:9376320-9376433
>Gm12:9376540-9376726
>Gm12:9376766-9377235
>Gm12:9377475-9377625
>Gm12:9377770-9377919
>Gm12:9378131-9378509
>Gm12:9378521-9378731
>Gm12:9378846-9378881
>Gm12:9378955-9379308
>Gm12:9382440-9382871
>Gm12:9390106-9390157
>Gm12:9391230-9391295
>Gm12:9392538-9392641
>Gm12:9394067-9394153
>Gm12:9395375-9395420
>Gm12:9400829-9402958
>Gm12:9403042-9403256
>Gm12:9404612-9404793
>Gm12:9404877-9405812
>Gm12:9405846-9405921
>Gm12:9405959-9406249
>Gm12:9406309-9406468
>Gm12:9406660-9407265
>Gm12:9407288-9407508
>Gm12:9407539-9408002
>Gm12:9408059-9408465
>Gm12:9408540-9408923
>Gm12:9408991-9409080
>Gm12:9409133-9409971
>Gm12:9410098-9410505
>Gm12:9410572-9410808
>Gm12:9410914-9410990
>Gm12:9411032-9411071
>Gm12:9412450-9412598
>Gm12:9412643-9412838
>Gm12:9412899-9413440
>Gm12:9413507-9413692
>Gm12:9413754-9414744
>Gm12:9414895-9414929
>Gm12:9415142-9415419
>Gm12:9415462-9415671
>Gm12:9415735-9416204
>Gm12:9416457-9416549
>Gm12:9416721-9417245
>Gm12:9417423-9417514
>Gm12:9418006-9418035
>Gm12:9418127-9418380
>Gm12:9418581-9418677
>Gm12:9418729-9418781
>Gm12:9418812-9419968
>Gm12:9419979-9424627
>Gm12:9425875-9425949
>Gm12:9430981-9431266
>Gm12:9431761-9431799
>Gm12:9432182-9432212
>Gm12:9432901-9432967
>Gm12:9433223-9433267
>Gm12:9435252-9435355
>Gm12:9435708-9435798
>Gm12:9435943-9435996
>Gm12:9436950-9436986
>Gm12:9437343-9437420
>Gm12:9439309-9439454
>Gm12:9439885-9440356
>Gm12:9440409-9440444
>Gm12:9440769-9441320
>Gm12:9441365-9441435
>Gm12:9443313-9443500
>Gm12:9443893-9443939
>Gm12:9445735-9445844
>Gm12:9446651-9446678
>Gm12:9446817-9446919
>Gm12:9447129-9448106
>Gm12:9448289-9448895
>Gm12:9448927-9449203
>Gm12:9449376-9449949
>Gm12:9450103-9450266
>Gm12:9450726-9450778
>Gm12:9451181-9451221
>Gm12:9452348-9452389
>Gm12:9456368-9456416
>Gm12:9459070-9459220
>Gm12:9459319-9459446
>Gm12:9459455-9459874
>Gm12:9459903-9459976
>Gm12:9460014-9460345
>Gm12:9460796-9461265
>Gm12:9461443-9461631
>Gm12:9461713-9461812
>Gm12:9461939-9462530
>Gm12:9462564-9462624
>Gm12:9462810-9462842
>Gm12:9463109-9463690
>Gm12:9464317-9468186
>Gm12:9470758-9471043
>Gm12:9471130-9471167
>Gm12:9472934-9474055
>Gm12:9475548-9475784
>Gm12:9479458-9479481
>Gm12:9480896-9480912
>Gm12:9481012-9481038
>Gm12:9481081-9481809
>Gm12:9483075-9485253
>Gm12:9488101-9488299
>Gm12:9488350-9488478
>Gm12:9488602-9488686
>Gm12:9488728-9488764
>Gm12:9488917-9489031
>Gm12:9489077-9489678
>Gm12:9489719-9489794
>Gm12:9489908-9490646
>Gm12:9490673-9490717
>Gm12:9491007-9491950
>Gm12:9491967-9492458
>Gm12:9492506-9492731
>Gm12:9492789-9492871
>Gm12:9492970-9493541
>Gm12:9493897-9496278
>Gm12:9496527-9496835
>Gm12:9496886-9497189
>Gm12:9500120-9500177
>Gm12:9500921-9504106
>Gm12:9505289-9505433
>Gm12:9505660-9506069
>Gm12:9506673-9506947
>Gm12:9507306-9507619
>Gm12:9508606-9508810
>Gm12:9509012-9509060
>Gm12:9509589-9509704
>Gm12:9510250-9510325
>Gm12:9510485-9510536
>Gm12:9510584-9510701
>Gm12:9510823-9511056
>Gm12:9512572-9512639
>Gm12:9512804-9512979
>Gm12:9513292-9513333
>Gm12:9514637-9515081
>Gm12:9515804-9516233
>Gm12:9516302-9516427
>Gm12:9516530-9517897
>Gm12:9517958-9518343
>Gm12:9518461-9518696
>Gm12:9520942-9521093
>Gm12:9521400-9522058
>Gm12:9522105-9522325
>Gm12:9522369-9522512
>Gm12:9522546-9522647
>Gm12:9522706-9527079
>Gm12:9527171-9527278
>Gm12:9527633-9527670
>Gm12:9527817-9528028
>Gm12:9529523-9529566
>Gm12:9530162-9530243
>Gm12:9532793-9535655
>Gm12:9535775-9535906
>Gm12:9536276-9537493
>Gm12:9537705-9537792
>Gm12:9537883-9537946
>Gm12:9538394-9538470
>Gm12:9538687-9538793
>Gm12:9539180-9539369
>Gm12:9540485-9540529
>Gm12:9540653-9540733
>Gm12:9542675-9542724
>Gm12:9544421-9544456
>Gm12:9544690-9544826
>Gm12:9550949-9550995
>Gm12:9551054-9551124
>Gm12:9551751-9551814
>Gm12:9556012-9556104
>Gm12:9556325-9556399
>Gm12:9556958-9556987
>Gm12:9557095-9557214
>Gm12:9557244-9558250
>Gm12:9558277-9558405
>Gm12:9559195-9559223
>Gm12:9560204-9560234
>Gm12:9560513-9560570
>Gm12:9563037-9563100
>Gm12:9563290-9563347
>Gm12:9563391-9563508
>Gm12:9565289-9566245
>Gm12:9566333-9566499
>Gm12:9566865-9566941
>Gm12:9567034-9567073
>Gm12:9568892-9569067
>Gm12:9569140-9571638
>Gm12:9571657-9571888
>Gm12:9572104-9572304
>Gm12:9572390-9572455
>Gm12:9572655-9572931
>Gm12:9573109-9573146
>Gm12:9573280-9573559
>Gm12:9573774-9573995
>Gm12:9574157-9574197
>Gm12:9574344-9574551
>Gm12:9575157-9575192
>Gm12:9575285-9575350
>Gm12:9575412-9575469
>Gm12:9575867-9575898
>Gm12:9576115-9576163
>Gm12:9578241-9578293
>Gm12:9579586-9579755
>Gm12:9580247-9580276
>Gm12:9580663-9580807
>Gm12:9580978-9581059
>Gm12:9581236-9581584
>Gm12:9581622-9581727
>Gm12:9581879-9582134
>Gm12:9582180-9582215
>Gm12:9582242-9582447
>Gm12:9582545-9582647
>Gm12:9582680-9582854
>Gm12:9585059-9585916
>Gm12:9586008-9588415
>Gm12:9588452-9588668
>Gm12:9588692-9589795
>Gm12:9589855-9589941
>Gm12:9590170-9590209
>Gm12:9591545-9591610
>Gm12:9593612-9593779
>Gm12:9594490-9594557
>Gm12:9594728-9594815
>Gm12:9597396-9597462
>Gm12:9597673-9597712
>Gm12:9598544-9599198
>Gm12:9600660-9600706
>Gm12:9605242-9605322
>Gm12:9606389-9606486
>Gm12:9609378-9609460
>Gm12:9609534-9609575
>Gm12:9609957-9610063
>Gm12:9610150-9610281
>Gm12:9612706-9612733
>Gm12:9613240-9613373
>Gm12:9613418-9613493
>Gm12:9613577-9613689
>Gm12:9613750-9614040
>Gm12:9614098-9614214
>Gm12:9618240-9618276
>Gm12:9618817-9618848
>Gm12:9624213-9624471
>Gm12:9624670-9624718
>Gm12:9627825-9627882
>Gm12:9628199-9628276
>Gm12:9628826-9628895
>Gm12:9628917-9629046
>Gm12:9629137-9629218
>Gm12:9629269-9629346
>Gm12:9630346-9630437
>Gm12:9631069-9631267
>Gm12:9631389-9631437
>Gm12:9631539-9631595
>Gm12:9631669-9631715
>Gm12:9633232-9633299
>Gm12:9634292-9634332
>Gm12:9634871-9635022
>Gm12:9635114-9635188
>Gm12:9635229-9635330
>Gm12:9635377-9635455
>Gm12:9635521-9635595
>Gm12:9641489-9641562
>Gm12:9641754-9642032
>Gm12:9642078-9642417
>Gm12:9644819-9645031
>Gm12:9645316-9645587
>Gm12:9646350-9647085
>Gm12:9648805-9650384
>Gm12:9650449-9653436
>Gm12:9653541-9653559
>Gm12:9653659-9656410
>Gm12:9656500-9657175
>Gm12:9657220-9657446
>Gm12:9657704-9658039
>Gm12:9660290-9660368
>Gm12:9661409-9661491
>Gm12:9661544-9661607
>Gm12:9661650-9661909
>Gm12:9662027-9662160
>Gm12:9662203-9664703
>Gm12:9664732-9665018
>Gm12:9665171-9665245
>Gm12:9665386-9665751
>Gm12:9665908-9665990
>Gm12:9671528-9671634
>Gm12:9671696-9671729
>Gm12:9671919-9671967
>Gm12:9672314-9672392
>Gm12:9672523-9672556
>Gm12:9672844-9672871
>Gm12:9673056-9673335
>Gm12:9673411-9673624
>Gm12:9673723-9673790
>Gm12:9673899-9675348
>Gm12:9675421-9675561
>Gm12:9675750-9677400
>Gm12:9677446-9677523
>Gm12:9677566-9677691
>Gm12:9677785-9677996
>Gm12:9678350-9678402
>Gm12:9678809-9678837
>Gm12:9678925-9678953
>Gm12:9679043-9679085
>Gm12:9679151-9679203
>Gm12:9679248-9679279
>Gm12:9679453-9679530
>Gm12:9679687-9680083
>Gm12:9680135-9680171
>Gm12:9680274-9680426
>Gm12:9680563-9680737
>Gm12:9680801-9681093
>Gm12:9681184-9681219
>Gm12:9681285-9681377
>Gm12:9681807-9682027
>Gm12:9686482-9686537
>Gm12:9686635-9686690
>Gm12:9689146-9689236
>Gm12:9689273-9689386
>Gm12:9689713-9693553
>Gm12:9693956-9694210
>Gm12:9694325-9694535
>Gm12:9694686-9696160
>Gm12:9696212-9696242
>Gm12:9697435-9697648
>Gm12:9697789-9697994
>Gm12:9698160-9698224
>Gm12:9698291-9699322
>Gm12:9699363-9699514
>Gm12:9701911-9702080
>Gm12:9706202-9706259
>Gm12:9707872-9708171
>Gm12:9708526-9708654
>Gm12:9712452-9718702
>Gm12:9719164-9719224
>Gm12:9723324-9723370
>Gm12:9723751-9723870
>Gm12:9726466-9726499
>Gm12:9727339-9727422
>Gm12:9727570-9727652
>Gm12:9728200-9728300
>Gm12:9728591-9728659
>Gm12:9729419-9729544
>Gm12:9729594-9729695
>Gm12:9729767-9729991
>Gm12:9730058-9730323
>Gm12:9733532-9733567
>Gm12:9734033-9734064
>Gm12:9736418-9736478
>Gm12:9737297-9740750
>Gm12:9743127-9743229
>Gm12:9743310-9743673
>Gm12:9743735-9744098
>Gm12:9744250-9744586
>Gm12:9744722-9744886
>Gm12:9745058-9745576
>Gm12:9745732-9746142
>Gm12:9746608-9746669
>Gm12:9746935-9747002
>Gm12:9747138-9747475
>Gm12:9747543-9747601
>Gm12:9747905-9748053
>Gm12:9748482-9748717
>Gm12:9748843-9749203
>Gm12:9749309-9749618
>Gm12:9751249-9751298
>Gm12:9754051-9754065
>Gm12:9754228-9754242
>Gm12:9756763-9756808
>Gm12:9758454-9758493
>Gm12:9758513-9758659
>Gm12:9759875-9760393
>Gm12:9761084-9761191
>Gm12:9762454-9762513
>Gm12:9765192-9765348
>Gm12:9769334-9769428
>Gm12:9776840-9776885
>Gm12:9782932-9782994
>Gm12:9785029-9785067
>Gm12:9785790-9785867
>Gm12:9787666-9789257
>Gm12:9794418-9794492
>Gm12:9795162-9795202
>Gm12:9796349-9796406
>Gm12:9797368-9797497
>Gm12:9797797-9798029
>Gm12:9802340-9802393
>Gm12:9802452-9802526
>Gm12:9803970-9804018
>Gm12:9804103-9804175
>Gm12:9808063-9808107
>Gm12:9808859-9808890
>Gm12:9816838-9816878
>Gm12:9816917-9816953
>Gm12:9817337-9817445
>Gm12:9817628-9817701
>Gm12:9818398-9818456
>Gm12:9827089-9827128
>Gm12:9828938-9828976
>Gm12:9829109-9829150
>Gm12:9829377-9829411
>Gm12:9829474-9829569
>Gm12:9829620-9830214
>Gm12:9830574-9830623
>Gm12:9831135-9831199
>Gm12:9831569-9831621
>Gm12:9831647-9831827
>Gm12:9832010-9832173
>Gm12:9832356-9832468
>Gm12:9832505-9832520
>Gm12:9833520-9833591
>Gm12:9833774-9833886
>Gm12:9833923-9833998
>Gm12:9834088-9834229
>Gm12:9834320-9834496
>Gm12:9835532-9835589
>Gm12:9836084-9836160
>Gm12:9837160-9837198
>Gm12:9841153-9841198
>Gm12:9842329-9842368
>Gm12:9843859-9844046
>Gm12:9844367-9844397
>Gm12:9852884-9854872
>Gm12:9854910-9855327
>Gm12:9859648-9859689
>Gm12:9863919-9864027
>Gm12:9864226-9864497
>Gm12:9864616-9864792
>Gm12:9865223-9865291
>Gm12:9869542-9869605
>Gm12:9869721-9869760
>Gm12:9869793-9869888
>Gm12:9870145-9870311
>Gm12:9874621-9874693
>Gm12:9877256-9877330
>Gm12:9882683-9882732
>Gm12:9884166-9884235
>Gm12:9885164-9885232
>Gm12:9894059-9894168
>Gm12:9894255-9896561
>Gm12:9903755-9903823
>Gm12:9910372-9910422
>Gm12:9910735-9910825
>Gm12:9911549-9911608
>Gm12:9914250-9914283
>Gm12:9915243-9915342
>Gm12:9915429-9915487
>Gm12:9915891-9915964
>Gm12:9916357-9916432
>Gm12:9916948-9917681
>Gm12:9917741-9918081
>Gm12:9920645-9923061
>Gm12:9923118-9923345
>Gm12:9923369-9923473
>Gm12:9923555-9924971
>Gm12:9925025-9925263
>Gm12:9925388-9925995
>Gm12:9926208-9926252
>Gm12:9928934-9928982
>Gm12:9931848-9932052
>Gm12:9935263-9935299
>Gm12:9935559-9935625
>Gm12:9935899-9935968
>Gm12:9936195-9936222
>Gm12:9936335-9936376
>Gm12:9937315-9937359
>Gm12:9937728-9938353
>Gm12:9938400-9942859
>Gm12:9943462-9943504
>Gm12:9943611-9943680
>Gm12:9943987-9944003
>Gm12:9944455-9944470
>Gm12:9944622-9944673
>Gm12:9944808-9944917
>Gm12:9946770-9946861
>Gm12:9950217-9950271
>Gm12:9950583-9950653
>Gm12:9950717-9950787
>Gm12:9952450-9952508
>Gm12:9954452-9954491
>Gm12:9954718-9954774
>Gm12:9955395-9955424
>Gm12:9957276-9957290
>Gm12:9957515-9957574
>Gm12:9957823-9957951
>Gm12:9958350-9958453
>Gm12:9958924-9959020
>Gm12:9961176-9962256
>Gm12:9962512-9962568
>Gm12:9976307-9984145
>Gm12:9984306-9984342
>Gm12:9984548-9984647
>Gm12:9984842-9984919
>Gm12:9985118-9985154
>Gm12:9985223-9985306
>Gm12:9985795-9985826
>Gm12:9986438-9986558
>Gm12:9986596-9986668
>Gm12:9986718-9986877
>Gm12:9986911-9987010
>Gm12:9987875-9987911
>Gm12:9988112-9988220
>Gm12:9989024-9989351
>Gm12:9989968-9990078
>Gm12:9990775-9990818
>Gm12:9992321-9992373
>Gm12:9992571-9993643
>Gm12:9993681-9994200
>Gm12:9994293-9994651
>Gm12:9994697-9995529
>Gm12:9995555-9995779
>Gm12:9996124-9996290
>Gm12:9996431-9996704
>Gm12:9996784-9997531
>Gm12:9997619-9997729
>Gm12:9997992-9998598
>Gm12:9998664-9998895
>Gm12:9998989-9999128
>Gm12:10001282-10001337
>Gm12:10001788-10002003
>Gm12:10002618-10002669
>Gm12:10003826-10003875
>Gm12:10005912-10005971
>Gm12:10006193-10006285
>Gm12:10006654-10006749
>Gm12:10007291-10007451
>Gm12:10007496-10008613
>Gm12:10009455-10010018
>Gm12:10010045-10010693
>Gm12:10013757-10013888
>Gm12:10014393-10014566
>Gm12:10014592-10014622
>Gm12:10016000-10016051
>Gm12:10016129-10016741
>Gm12:10016784-10017325
>Gm12:10017387-10017477
>Gm12:10017610-10018268
>Gm12:10025031-10025088
>Gm12:10029097-10029152
>Gm12:10029469-10029569
>Gm12:10033356-10033471
>Gm12:10033553-10033656
>Gm12:10034803-10034880
>Gm12:10037400-10037710
>Gm12:10037754-10037932
>Gm12:10038036-10038140
>Gm12:10038887-10039029
>Gm12:10039178-10039289
>Gm12:10039517-10039615
>Gm12:10040199-10040229
>Gm12:10040391-10041550
>Gm12:10041625-10041876
>Gm12:10041945-10042789
>Gm12:10042843-10045016
>Gm12:10045045-10045737
>Gm12:10045794-10056586
>Gm12:10056620-10057627
>Gm12:10057709-10058272
>Gm12:10058301-10058473
>Gm12:10058868-10058897
>Gm12:10058950-10059801
>Gm12:10060798-10065663
>Gm12:10066266-10067072
>Gm12:10067398-10067536
>Gm12:10068261-10068402
>Gm12:10068423-10068489
>Gm12:10069644-10073012
>Gm12:10075607-10085971
>Gm12:10085988-10099473
>Gm12:10099585-10118400
>Gm12:10118420-10126012
>Gm12:10129134-10129236
>Gm12:10129392-10129543
>Gm12:10129769-10129866
>Gm12:10129999-10130040
>Gm12:10131035-10131209
>Gm12:10131237-10131291
>Gm12:10131401-10131529
>Gm12:10131709-10131781
>Gm12:10131993-10132048
>Gm12:10132878-10132925
>Gm12:10133324-10133355
>Gm12:10133646-10133738
>Gm12:10133892-10133951
>Gm12:10134001-10134168
>Gm12:10134505-10134589
>Gm12:10134831-10134903
>Gm12:10135368-10136846
>Gm12:10140168-10140246
>Gm12:10140807-10140844
>Gm12:10140980-10141543
>Gm12:10141672-10142019
>Gm12:10142065-10145930
>Gm12:10145958-10146267
>Gm12:10146299-10146331
>Gm12:10146441-10146466
>Gm12:10146533-10151128
>Gm12:10151598-10156666
>Gm12:10156698-10157033
>Gm12:10157093-10157968
>Gm12:10158429-10158495
>Gm12:10158852-10159050
>Gm12:10159115-10159207
>Gm12:10159457-10159529
>Gm12:10159691-10159871
>Gm12:10159896-10160424
>Gm12:10160463-10160848
>Gm12:10160939-10160975
>Gm12:10161418-10161574
>Gm12:10161719-10161901
>Gm12:10162066-10162231
>Gm12:10162255-10162293
>Gm12:10162545-10162616
>Gm12:10162709-10162746
>Gm12:10162780-10163065
>Gm12:10163119-10163147
>Gm12:10163313-10163344
>Gm12:10163644-10163700
>Gm12:10163910-10163988
>Gm12:10164054-10164106
>Gm12:10164191-10169655
>Gm12:10169720-10170331
>Gm12:10170519-10170566
>Gm12:10170749-10170800
>Gm12:10171927-10171959
>Gm12:10172609-10174019
>Gm12:10174745-10174862
>Gm12:10174953-10175071
>Gm12:10175704-10175760
>Gm12:10176482-10176544
>Gm12:10176608-10177173
>Gm12:10177188-10177419
>Gm12:10177491-10186643
>Gm12:10186708-10188921
>Gm12:10189166-10189338
>Gm12:10190314-10190397
>Gm12:10190485-10190557
>Gm12:10191018-10191159
>Gm12:10193025-10199952
>Gm12:10199983-10201639
>Gm12:10201685-10201873
>Gm12:10202005-10202082
>Gm12:10203105-10203224
>Gm12:10204580-10204684
>Gm12:10205745-10206852
>Gm12:10208533-10208598
>Gm12:10212266-10212296
>Gm12:10212677-10212773
>Gm12:10214447-10214496
>Gm12:10217745-10218227
>Gm12:10218462-10218788
>Gm12:10218872-10219431
>Gm12:10219511-10219692
>Gm12:10219934-10220056
>Gm12:10220292-10220361
>Gm12:10221474-10221508
>Gm12:10222088-10222146
>Gm12:10222182-10222212
>Gm12:10222347-10222502
>Gm12:10222582-10222807
>Gm12:10222944-10223002
>Gm12:10223133-10223336
>Gm12:10223380-10223857
>Gm12:10223953-10224035
>Gm12:10224079-10224218
>Gm12:10224255-10224492
>Gm12:10224564-10224608
>Gm12:10224675-10224734
>Gm12:10224864-10225336
>Gm12:10225412-10235937
>Gm12:10236025-10236737
>Gm12:10236819-10237173
>Gm12:10237204-10237432
>Gm12:10237473-10237517
>Gm12:10237616-10237914
>Gm12:10237996-10238593
>Gm12:10238733-10241172
>Gm12:10241275-10241317
>Gm12:10246604-10246664
>Gm12:10247307-10247334
>Gm12:10250217-10250258
>Gm12:10252498-10252573
>Gm12:10252748-10252794
>Gm12:10252845-10252886
>Gm12:10256735-10256863
>Gm12:10259396-10259442
>Gm12:10260708-10260801
>Gm12:10261190-10261411
>Gm12:10261933-10261979
>Gm12:10263792-10263830
>Gm12:10265672-10265775
>Gm12:10265792-10265862
>Gm12:10266269-10266306
>Gm12:10266368-10266473
>Gm12:10269852-10269990
>Gm12:10270067-10270128
>Gm12:10270177-10270211
>Gm12:10272137-10272339
>Gm12:10272464-10272662
>Gm12:10272728-10273450
>Gm12:10274304-10274458
>Gm12:10274485-10274517
>Gm12:10274547-10274728
>Gm12:10274927-10274960
>Gm12:10274991-10277857
>Gm12:10277920-10278323
>Gm12:10278719-10278789
>Gm12:10281191-10281425
>Gm12:10284197-10292058
>Gm12:10292088-10292668
>Gm12:10293699-10293749
>Gm12:10294552-10294618
>Gm12:10295042-10295143
>Gm12:10295271-10295362
>Gm12:10295429-10296560
>Gm12:10298454-10298514
>Gm12:10298805-10299282
>Gm12:10299329-10304265
>Gm12:10309850-10309910
>Gm12:10310120-10310250
>Gm12:10311577-10311620
>Gm12:10320885-10320927
>Gm12:10323332-10323399
>Gm12:10323566-10323631
>Gm12:10323855-10323910
>Gm12:10324488-10324539
>Gm12:10326450-10326489
>Gm12:10327477-10327515
>Gm12:10327584-10327716
>Gm12:10328080-10328159
>Gm12:10328257-10328298
>Gm12:10328384-10328465
>Gm12:10328544-10328608
>Gm12:10328683-10329385
>Gm12:10329436-10329613
>Gm12:10329725-10329937
>Gm12:10331053-10331305
>Gm12:10331715-10332933
>Gm12:10333019-10333155
>Gm12:10333531-10333686
>Gm12:10333934-10334456
>Gm12:10338501-10338542
>Gm12:10344767-10344814
>Gm12:10345213-10345251
>Gm12:10346218-10346306
>Gm12:10347403-10347451
>Gm12:10348848-10348933
>Gm12:10349349-10349391
>Gm12:10351540-10352733
>Gm12:10352783-10352855
>Gm12:10352940-10353033
>Gm12:10362143-10362189
>Gm12:10362450-10362486
>Gm12:10363753-10364319
>Gm12:10364376-10364661
>Gm12:10364689-10364793
>Gm12:10364830-10364953
>Gm12:10365049-10366341
>Gm12:10366372-10369034
>Gm12:10369062-10370071
>Gm12:10370102-10370565
>Gm12:10370636-10371803
>Gm12:10372144-10372277
>Gm12:10372318-10372399
>Gm12:10372457-10372665
>Gm12:10372715-10372848
>Gm12:10372943-10373129
>Gm12:10373245-10373374
>Gm12:10373468-10374015
>Gm12:10374111-10374165
>Gm12:10375527-10375662
>Gm12:10375846-10375919
>Gm12:10375943-10375991
>Gm12:10376119-10376166
>Gm12:10376619-10376646
>Gm12:10376805-10376839
>Gm12:10377073-10377155
>Gm12:10377731-10377787
>Gm12:10378169-10378202
>Gm12:10378270-10379403
>Gm12:10380681-10380727
>Gm12:10382203-10382228
>Gm12:10382351-10382898
>Gm12:10382951-10383159
>Gm12:10383243-10383428
>Gm12:10383978-10384159
>Gm12:10384307-10384431
>Gm12:10384494-10384536
>Gm12:10384721-10386480
>Gm12:10386559-10387506
>Gm12:10387794-10388074
>Gm12:10389020-10393559
>Gm12:10402928-10402968
>Gm12:10405591-10405706
>Gm12:10405992-10406224
>Gm12:10407572-10407759
>Gm12:10407904-10407953
>Gm12:10408735-10408966
>Gm12:10409040-10409206
>Gm12:10409259-10409296
>Gm12:10409369-10409602
>Gm12:10409664-10409901
>Gm12:10409951-10410245
>Gm12:10410390-10410512
>Gm12:10410558-10410952
>Gm12:10411042-10412422
>Gm12:10412475-10414346
>Gm12:10414378-10415169
>Gm12:10415215-10415717
>Gm12:10415765-10416195
>Gm12:10417133-10417179
>Gm12:10421172-10421260
>Gm12:10421368-10421423
>Gm12:10421509-10424562
>Gm12:10427287-10427316
>Gm12:10427388-10428133
>Gm12:10428194-10431612
>Gm12:10431875-10432040
>Gm12:10432173-10432586
>Gm12:10432652-10432847
>Gm12:10432949-10434245
>Gm12:10440386-10440607
>Gm12:10440766-10440898
>Gm12:10440952-10441072
>Gm12:10441123-10441236
>Gm12:10441257-10441682
>Gm12:10441838-10441987
>Gm12:10442171-10442301
>Gm12:10442380-10442409
>Gm12:10442521-10442690
>Gm12:10442799-10442902
>Gm12:10443155-10443370
>Gm12:10445242-10445325
>Gm12:10445473-10446242
>Gm12:10447487-10447592
>Gm12:10448346-10448376
>Gm12:10448619-10448677
>Gm12:10449033-10449114
>Gm12:10454866-10454966
>Gm12:10455065-10455080
>Gm12:10455180-10455200
>Gm12:10456161-10456251
>Gm12:10463643-10464671
>Gm12:10464749-10465065
>Gm12:10466174-10466220
>Gm12:10470478-10470563
>Gm12:10471433-10471499
>Gm12:10473307-10473366
>Gm12:10473580-10473909
>Gm12:10473953-10474511
>Gm12:10474637-10475014
>Gm12:10475120-10476472
>Gm12:10476725-10476821
>Gm12:10478511-10478763
>Gm12:10478842-10478970
>Gm12:10479029-10486844
>Gm12:10486981-10487272
>Gm12:10487298-10487350
>Gm12:10487361-10487453
>Gm12:10487529-10488370
>Gm12:10490363-10490541
>Gm12:10490866-10490921
>Gm12:10492308-10492369
>Gm12:10497161-10497262
>Gm12:10498047-10498190
>Gm12:10498972-10499027
>Gm12:10504701-10505069
>Gm12:10505101-10505212
>Gm12:10505515-10505611
>Gm12:10507307-10507373
>Gm12:10509463-10509613
>Gm12:10509968-10511569
>Gm12:10511669-10512177
>Gm12:10512623-10512698
>Gm12:10515631-10515782
>Gm12:10515837-10518109
>Gm12:10519857-10519930
>Gm12:10521170-10521705
>Gm12:10522113-10522150
>Gm12:10524436-10524594
>Gm12:10524642-10526112
>Gm12:10526149-10526900
>Gm12:10528647-10528727
>Gm12:10529767-10529809
>Gm12:10529975-10530483
>Gm12:10530923-10530960
>Gm12:10531329-10531790
>Gm12:10531907-10534020
>Gm12:10537782-10538042
>Gm12:10539934-10540067
>Gm12:10543254-10543303
>Gm12:10544493-10544611
>Gm12:10545035-10545072
>Gm12:10545283-10545313
>Gm12:10547224-10547252
>Gm12:10548540-10549084
>Gm12:10549135-10551136
>Gm12:10551165-10551271
>Gm12:10551351-10551380
>Gm12:10551711-10552186
>Gm12:10552241-10553666
>Gm12:10553773-10553805
>Gm12:10554112-10554170
>Gm12:10554206-10554586
>Gm12:10554633-10554764
>Gm12:10554841-10555276
>Gm12:10555365-10555535
>Gm12:10555707-10555809
>Gm12:10555849-10555927
>Gm12:10556165-10556284
>Gm12:10556539-10557119
>Gm12:10557149-10557245
>Gm12:10557980-10558114
>Gm12:10558147-10561809
>Gm12:10561852-10561925
>Gm12:10561991-10562120
>Gm12:10562212-10562899
>Gm12:10563023-10563601
>Gm12:10563709-10563860
>Gm12:10563902-10564198
>Gm12:10564284-10564437
>Gm12:10564518-10564774
>Gm12:10564805-10564901
>Gm12:10565027-10569251
>Gm12:10570300-10570327
>Gm12:10571722-10571777
>Gm12:10572441-10572598
>Gm12:10573976-10574044
>Gm12:10574868-10574966
>Gm12:10577087-10577134
>Gm12:10577163-10577206
>Gm12:10577316-10577397
>Gm12:10577561-10577624
>Gm12:10582247-10582348
>Gm12:10582433-10583182
>Gm12:10583436-10583513
>Gm12:10583558-10583601
>Gm12:10584435-10584478
>Gm12:10584615-10585027
>Gm12:10585697-10585790
>Gm12:10586459-10587256
>Gm12:10587574-10587630
>Gm12:10587661-10587856
>Gm12:10587885-10589320
>Gm12:10589815-10590062
>Gm12:10590116-10595121
>Gm12:10595153-10595217
>Gm12:10595432-10595485
>Gm12:10595597-10595637
>Gm12:10595693-10595913
>Gm12:10596034-10596276
>Gm12:10596369-10596838
>Gm12:10596882-10597252
>Gm12:10597305-10597485
>Gm12:10597555-10599115
>Gm12:10599198-10599231
>Gm12:10599258-10599826
>Gm12:10600073-10600095
>Gm12:10600126-10600362
>Gm12:10600391-10600530
>Gm12:10600548-10603360
>Gm12:10603388-10613015
>Gm12:10613061-10615010
>Gm12:10615039-10615178
>Gm12:10615198-10615841
>Gm12:10615869-10616022
>Gm12:10616067-10618943
>Gm12:10619127-10619199
>Gm12:10619288-10619848
>Gm12:10623457-10623763
>Gm12:10625116-10625274
>Gm12:10625390-10627614
>Gm12:10627884-10628006
>Gm12:10628158-10628294
>Gm12:10628820-10629144
>Gm12:10629510-10629559
>Gm12:10629701-10630807
>Gm12:10631272-10631476
>Gm12:10631566-10637234
>Gm12:10637284-10641752
>Gm12:10641786-10641996
>Gm12:10642011-10642142
>Gm12:10642466-10642608
>Gm12:10646897-10646951
>Gm12:10647509-10647567
>Gm12:10647734-10647831
>Gm12:10647873-10647923
>Gm12:10648114-10648242
>Gm12:10649574-10649782
>Gm12:10650683-10650866
>Gm12:10651741-10651787
>Gm12:10654392-10654460
>Gm12:10654600-10654652
>Gm12:10654713-10654779
>Gm12:10655307-10655586
>Gm12:10655713-10655944
>Gm12:10659838-10659951
>Gm12:10660046-10660147
>Gm12:10660476-10660532
>Gm12:10660610-10660707
>Gm12:10660839-10660921
>Gm12:10661370-10661398
>Gm12:10662220-10662256
>Gm12:10662380-10662469
>Gm12:10662521-10662604
>Gm12:10663133-10663187
>Gm12:10663374-10663541
>Gm12:10663630-10663709
>Gm12:10663762-10663928
>Gm12:10663991-10664408
>Gm12:10664496-10664548
>Gm12:10664616-10664852
>Gm12:10664893-10665037
>Gm12:10665114-10665454
>Gm12:10665499-10665543
>Gm12:10665695-10665798
>Gm12:10665822-10665990
>Gm12:10666057-10666093
>Gm12:10666193-10666276
>Gm12:10666346-10666524
>Gm12:10666639-10666730
>Gm12:10669812-10669844
>Gm12:10672976-10673082
>Gm12:10673255-10673305
>Gm12:10676456-10676549
>Gm12:10676650-10676834
>Gm12:10678139-10680301
>Gm12:10680360-10685062
>Gm12:10685124-10685708
>Gm12:10685757-10686392
>Gm12:10690038-10691017
>Gm12:10694495-10694571
>Gm12:10695332-10695369
>Gm12:10697100-10697162
>Gm12:10697828-10698656
>Gm12:10698695-10703572
>Gm12:10704103-10704133
>Gm12:10704880-10704969
>Gm12:10705031-10705236
>Gm12:10705366-10705459
>Gm12:10707221-10707289
>Gm12:10707859-10707936
>Gm12:10709633-10709661
>Gm12:10713219-10713266
>Gm12:10713999-10714045
>Gm12:10716797-10716837
>Gm12:10717193-10719395
>Gm12:10720166-10720220
>Gm12:10720651-10722887
>Gm12:10723495-10723673
>Gm12:10728775-10728895
>Gm12:10730009-10730064
>Gm12:10731381-10731569
>Gm12:10736462-10736713
>Gm12:10736986-10737040
>Gm12:10740384-10740623
>Gm12:10740713-10740747
>Gm12:10742334-10742561
>Gm12:10742637-10742695
>Gm12:10743128-10743159
>Gm12:10744608-10744638
>Gm12:10745835-10745879
>Gm12:10746761-10746880
>Gm12:10748590-10750153
>Gm12:10750195-10751410
>Gm12:10751515-10751752
>Gm12:10751890-10752119
>Gm12:10752207-10752270
>Gm12:10752293-10752829
>Gm12:10752873-10753030
>Gm12:10753064-10754966
>Gm12:10754997-10755049
>Gm12:10755117-10755185
>Gm12:10755237-10756172
>Gm12:10756281-10756412
>Gm12:10756495-10756577
>Gm12:10756661-10756849
>Gm12:10756912-10756959
>Gm12:10757007-10757377
>Gm12:10757436-10757527
>Gm12:10757617-10757782
>Gm12:10757808-10759250
>Gm12:10759313-10759614
>Gm12:10760114-10760167
>Gm12:10760284-10760382
>Gm12:10760797-10760909
>Gm12:10761008-10761036
>Gm12:10766857-10766931
>Gm12:10769871-10769922
>Gm12:10770054-10770100
>Gm12:10770562-10770595
>Gm12:10772995-10775197
>Gm12:10775237-10775264
>Gm12:10775579-10775674
>Gm12:10775712-10781119
>Gm12:10781716-10781755
>Gm12:10784492-10784544
>Gm12:10784644-10784732
>Gm12:10784779-10784859
>Gm12:10786841-10786883
>Gm12:10787881-10787952
>Gm12:10788177-10788258
>Gm12:10788453-10788500
>Gm12:10789167-10789290
>Gm12:10789321-10789383
>Gm12:10791000-10791501
>Gm12:10792489-10792535
>Gm12:10792826-10792879
>Gm12:10795153-10795340
>Gm12:10795409-10795643
>Gm12:10795706-10796762
>Gm12:10796868-10797292
>Gm12:10797427-10797570
>Gm12:10797867-10797911
>Gm12:10797946-10798313
>Gm12:10798369-10798559
>Gm12:10798659-10799128
>Gm12:10799154-10799242
>Gm12:10799345-10799600
>Gm12:10800637-10800697
>Gm12:10802508-10802606
>Gm12:10803439-10803476
>Gm12:10804258-10804329
>Gm12:10804422-10804469
>Gm12:10804577-10805104
>Gm12:10806244-10806292
>Gm12:10806690-10806729
>Gm12:10807211-10807365
>Gm12:10807455-10807529
>Gm12:10807935-10808226
>Gm12:10808327-10810092
>Gm12:10810137-10810317
>Gm12:10810364-10810652
>Gm12:10810722-10813550
>Gm12:10813654-10814201
>Gm12:10814372-10814422
>Gm12:10815027-10816623
>Gm12:10818361-10818443
>Gm12:10818528-10818955
>Gm12:10819019-10819065
>Gm12:10819150-10819708
>Gm12:10820055-10820184
>Gm12:10820587-10820680
>Gm12:10822535-10822693
>Gm12:10822777-10823853
>Gm12:10824911-10825036
>Gm12:10825138-10825171
>Gm12:10825222-10825337
>Gm12:10825596-10826427
>Gm12:10826453-10826671
>Gm12:10826756-10826913
>Gm12:10827835-10830087
>Gm12:10835206-10835289
>Gm12:10835465-10835574
>Gm12:10836339-10836449
>Gm12:10837660-10837722
>Gm12:10837933-10838039
>Gm12:10838801-10838872
>Gm12:10838960-10839005
>Gm12:10839593-10839624
>Gm12:10840468-10840525
>Gm12:10841088-10841152
>Gm12:10841234-10841309
>Gm12:10843390-10843812
>Gm12:10844283-10844330
>Gm12:10844413-10844462
>Gm12:10844498-10844741
>Gm12:10844884-10845009
>Gm12:10845100-10845790
>Gm12:10845975-10846090
>Gm12:10846374-10846445
>Gm12:10846896-10847090
>Gm12:10849370-10849498
>Gm12:10849640-10849690
>Gm12:10850387-10851375
>Gm12:10851956-10856288
>Gm12:10856581-10856783
>Gm12:10856915-10857446
>Gm12:10857488-10857550
>Gm12:10857644-10857694
>Gm12:10857760-10857960
>Gm12:10858050-10858312
>Gm12:10858407-10858763
>Gm12:10859014-10859131
>Gm12:10859170-10859676
>Gm12:10859792-10860418
>Gm12:10860452-10868580
>Gm12:10868975-10869666
>Gm12:10871255-10871373
>Gm12:10871411-10871482
>Gm12:10873277-10873351
>Gm12:10875142-10875198
>Gm12:10877397-10877422
>Gm12:10878779-10878855
>Gm12:10882730-10883043
>Gm12:10883562-10883609
>Gm12:10885470-10885962
>Gm12:10886109-10886143
>Gm12:10886172-10889496
>Gm12:10889556-10889664
>Gm12:10889705-10891570
>Gm12:10891591-10892525
>Gm12:10892975-10893018
>Gm12:10893340-10893501
>Gm12:10893583-10893621
>Gm12:10893685-10893717
>Gm12:10893752-10893813
>Gm12:10893850-10893885
>Gm12:10894441-10894474
>Gm12:10895045-10895088
>Gm12:10895452-10895505
>Gm12:10895590-10895646
>Gm12:10895789-10895816
>Gm12:10895858-10895883
>Gm12:10895966-10896323
>Gm12:10896355-10896401
>Gm12:10896613-10896764
>Gm12:10896790-10897111
>Gm12:10897149-10897344
>Gm12:10897379-10897623
>Gm12:10897733-10897986
>Gm12:10898082-10898163
>Gm12:10898307-10898344
>Gm12:10898412-10898593
>Gm12:10898814-10898890
>Gm12:10898981-10899155
>Gm12:10899178-10899240
>Gm12:10899328-10899514
>Gm12:10899581-10899664
>Gm12:10899712-10899743
>Gm12:10899904-10899974
>Gm12:10900038-10900065
>Gm12:10900157-10900202
>Gm12:10900305-10900436
>Gm12:10900516-10900578
>Gm12:10900667-10900773
>Gm12:10900866-10900940
>Gm12:10900967-10901015
>Gm12:10901066-10901209
>Gm12:10901524-10901582
>Gm12:10901621-10903388
>Gm12:10903459-10903687
>Gm12:10903766-10904453
>Gm12:10904572-10904833
>Gm12:10904955-10904984
>Gm12:10905831-10909885
>Gm12:10910083-10910137
>Gm12:10910724-10910987
>Gm12:10911270-10911297
>Gm12:10911441-10911478
>Gm12:10911733-10911765
>Gm12:10911839-10911882
>Gm12:10911929-10913153
>Gm12:10913342-10913482
>Gm12:10913587-10913639
>Gm12:10913938-10913966
>Gm12:10914048-10914609
>Gm12:10914779-10914866
>Gm12:10915186-10915294
>Gm12:10915461-10915947
>Gm12:10915979-10916177
>Gm12:10916229-10916583
>Gm12:10917227-10917353
>Gm12:10917520-10917591
>Gm12:10918720-10918750
>Gm12:10920861-10920895
>Gm12:10921276-10921323
>Gm12:10922661-10922720
>Gm12:10922772-10922894
>Gm12:10923712-10923992
>Gm12:10924342-10926419
>Gm12:10927059-10927124
>Gm12:10927763-10928390
>Gm12:10929200-10929315
>Gm12:10929475-10929532
>Gm12:10929570-10931251
>Gm12:10931706-10931740
>Gm12:10936702-10936907
>Gm12:10937170-10938003
>Gm12:10938135-10938193
>Gm12:10938223-10938394
>Gm12:10938574-10938936
>Gm12:10938996-10939390
>Gm12:10941312-10942775
>Gm12:10943943-10949443
>Gm12:10952489-10952562
>Gm12:10953076-10953109
>Gm12:10953848-10955516
>Gm12:10957493-10958473
>Gm12:10958518-10959727
>Gm12:10960372-10960528
>Gm12:10960809-10961221
>Gm12:10962379-10962510
>Gm12:10962581-10962800
>Gm12:10962852-10963062
>Gm12:10963110-10963308
>Gm12:10963399-10963453
>Gm12:10963489-10963574
>Gm12:10963615-10963726
>Gm12:10963757-10963850
>Gm12:10963886-10964329
>Gm12:10964542-10964632
>Gm12:10964689-10964777
>Gm12:10964887-10974055
>Gm12:10974068-10974195
>Gm12:10974579-10974604
>Gm12:10974910-10975060
>Gm12:10975140-10975222
>Gm12:10975273-10978314
>Gm12:10978547-10978799
>Gm12:10978826-10978860
>Gm12:10978973-10979006
>Gm12:10979034-10980153
>Gm12:10980315-10980810
>Gm12:10982008-10983562
>Gm12:10989548-10989599
>Gm12:10992394-10996732
>Gm12:10997446-10997496
>Gm12:10997796-10997856
>Gm12:10999234-10999313
>Gm12:10999473-10999651
>Gm12:11000063-11000222
>Gm12:11001876-11001960
>Gm12:11003693-11003733
>Gm12:11003781-11003820
>Gm12:11006418-11006449
>Gm12:11006962-11007047
>Gm12:11007105-11007244
>Gm12:11007293-11007415
>Gm12:11007550-11007723
>Gm12:11008082-11008181
>Gm12:11008636-11008743
>Gm12:11009050-11009087
>Gm12:11009182-11009257
>Gm12:11009489-11009522
>Gm12:11009681-11010007
>Gm12:11010272-11010683
>Gm12:11011572-11013017
>Gm12:11013142-11013252
>Gm12:11013749-11013837
>Gm12:11017150-11017228
>Gm12:11019501-11019555
>Gm12:11021842-11022972
>Gm12:11022994-11023280
>Gm12:11024940-11024985
>Gm12:11025505-11027052
>Gm12:11030157-11030324
>Gm12:11030454-11030758
>Gm12:11030792-11031013
>Gm12:11031374-11031421
>Gm12:11032463-11032565
>Gm12:11032735-11032875
>Gm12:11032916-11032961
>Gm12:11033061-11033376
>Gm12:11033646-11033679
>Gm12:11033911-11034154
>Gm12:11034196-11034292
>Gm12:11034350-11034832
>Gm12:11034880-11035133
>Gm12:11035187-11035447
>Gm12:11035552-11036545
>Gm12:11036618-11036677
>Gm12:11036922-11037063
>Gm12:11037115-11037815
>Gm12:11037849-11038026
>Gm12:11038083-11038246
>Gm12:11038280-11038417
>Gm12:11038481-11040398
>Gm12:11040482-11044798
>Gm12:11049076-11049136
>Gm12:11051095-11051136
>Gm12:11051846-11051888
>Gm12:11052655-11052823
>Gm12:11054962-11054980
>Gm12:11058548-11058782
>Gm12:11059309-11059353
>Gm12:11060491-11060958
>Gm12:11061216-11061358
>Gm12:11067792-11067892
>Gm12:11067969-11068081
>Gm12:11068207-11068394
>Gm12:11068652-11068728
>Gm12:11068771-11068888
>Gm12:11069017-11069285
>Gm12:11069458-11069493
>Gm12:11069546-11069723
>Gm12:11069787-11069963
>Gm12:11070217-11070348
>Gm12:11070479-11070693
>Gm12:11070999-11071035
>Gm12:11071954-11072103
>Gm12:11078276-11078321
>Gm12:11078691-11081111
>Gm12:11090185-11090260
>Gm12:11090290-11090382
>Gm12:11091632-11091679
>Gm12:11093455-11093507
>Gm12:11097317-11097399
>Gm12:11098096-11098285
>Gm12:11098334-11098753
>Gm12:11098784-11098843
>Gm12:11102180-11102266
>Gm12:11103359-11104440
>Gm12:11105253-11105389
>Gm12:11105471-11105807
>Gm12:11105867-11110834
>Gm12:11110898-11114170
>Gm12:11114222-11117167
>Gm12:11117221-11123427
>Gm12:11123442-11123691
>Gm12:11123734-11128263
>Gm12:11128337-11128366
>Gm12:11128913-11129017
>Gm12:11129369-11141218
>Gm12:11141273-11142310
>Gm12:11145201-11145249
>Gm12:11147527-11147619
>Gm12:11148083-11148213
>Gm12:11148554-11148724
>Gm12:11149652-11149729
>Gm12:11149883-11149991
>Gm12:11152812-11152884
>Gm12:11154729-11154743
>Gm12:11154843-11154857
>Gm12:11155374-11155430
>Gm12:11155563-11155681
>Gm12:11156014-11156145
>Gm12:11157861-11157915
>Gm12:11160086-11160350
>Gm12:11160395-11160488
>Gm12:11161154-11161187
>Gm12:11162114-11162151
>Gm12:11162712-11163122
>Gm12:11163190-11163230
>Gm12:11163365-11168161
>Gm12:11168195-11169595
>Gm12:11169782-11169825
>Gm12:11169895-11172194
>Gm12:11172671-11172828
>Gm12:11173186-11174242
>Gm12:11174793-11174836
>Gm12:11175148-11175208
>Gm12:11175376-11175422
>Gm12:11186730-11186841
>Gm12:11189492-11189538
>Gm12:11189907-11189946
>Gm12:11191158-11191213
>Gm12:11192022-11192256
>Gm12:11192545-11192597
>Gm12:11195390-11195478
>Gm12:11197059-11197114
>Gm12:11197161-11197209
>Gm12:11207882-11207955
>Gm12:11209595-11209660
>Gm12:11209824-11209923
>Gm12:11210264-11210325
>Gm12:11211202-11211229
>Gm12:11211696-11211729
>Gm12:11212014-11212057
>Gm12:11212160-11212288
>Gm12:11212540-11212652
>Gm12:11213951-11214024
>Gm12:11214489-11214615
>Gm12:11214928-11214979
>Gm12:11216262-11216299
>Gm12:11217014-11217302
>Gm12:11217908-11217981
>Gm12:11218520-11218603
>Gm12:11218630-11218690
>Gm12:11219994-11220047
>Gm12:11222912-11223104
>Gm12:11224954-11225086
>Gm12:11225341-11225372
>Gm12:11232289-11232472
>Gm12:11233345-11233430
>Gm12:11235448-11235484
>Gm12:11235626-11235756
>Gm12:11235801-11236901
>Gm12:11237030-11237727
>Gm12:11237776-11238057
>Gm12:11238154-11238866
>Gm12:11238894-11239426
>Gm12:11239466-11239839
>Gm12:11239866-11239944
>Gm12:11240082-11240909
>Gm12:11240985-11241231
>Gm12:11241275-11242490
>Gm12:11242536-11242603
>Gm12:11242764-11242863
>Gm12:11242931-11242984
>Gm12:11244583-11244638
>Gm12:11244714-11245444
>Gm12:11245477-11245960
>Gm12:11246007-11246301
>Gm12:11246411-11246819
>Gm12:11246893-11247348
>Gm12:11247417-11249398
>Gm12:11249437-11249471
>Gm12:11249632-11250370
>Gm12:11250450-11250669
>Gm12:11251222-11253182
>Gm12:11253217-11253412
>Gm12:11254089-11254284
>Gm12:11254416-11257754
>Gm12:11257793-11264545
>Gm12:11264620-11264674
>Gm12:11264718-11264803
>Gm12:11264851-11265285
>Gm12:11265351-11265971
>Gm12:11269860-11270019
>Gm12:11270551-11271146
>Gm12:11271333-11271381
>Gm12:11271849-11271899
>Gm12:11272775-11272893
>Gm12:11273363-11273441
>Gm12:11273509-11273607
>Gm12:11274004-11274038
>Gm12:11279462-11279518
>Gm12:11280588-11280760
>Gm12:11281806-11281843
>Gm12:11282135-11282865
>Gm12:11282962-11283152
>Gm12:11283250-11283301
>Gm12:11283329-11283362
>Gm12:11283449-11283596
>Gm12:11283634-11283795
>Gm12:11283882-11284201
>Gm12:11284233-11284313
>Gm12:11285781-11287608
>Gm12:11287640-11288741
>Gm12:11289030-11289087
>Gm12:11289919-11295449
>Gm12:11295495-11295953
>Gm12:11296222-11296375
>Gm12:11296493-11296535
>Gm12:11297281-11297308
>Gm12:11297358-11297466
>Gm12:11297598-11297701
>Gm12:11298434-11300155
>Gm12:11301129-11301247
>Gm12:11301511-11301767
>Gm12:11302069-11304055
>Gm12:11304096-11304189
>Gm12:11304236-11304288
>Gm12:11306837-11306916
>Gm12:11307844-11307902
>Gm12:11309076-11309105
>Gm12:11309319-11309383
>Gm12:11309422-11309489
>Gm12:11309555-11309880
>Gm12:11309921-11309970
>Gm12:11309990-11310127
>Gm12:11310234-11310301
>Gm12:11310545-11310607
>Gm12:11310812-11310933
>Gm12:11311078-11311162
>Gm12:11314310-11314453
>Gm12:11315587-11315629
>Gm12:11315645-11315751
>Gm12:11318805-11318923
>Gm12:11322428-11322474
>Gm12:11325398-11325428
>Gm12:11326441-11326469
>Gm12:11330407-11330443
>Gm12:11331126-11331364
>Gm12:11331423-11331667
>Gm12:11331865-11331968
>Gm12:11332059-11332185
>Gm12:11332319-11332410
>Gm12:11332629-11332839
>Gm12:11333199-11333258
>Gm12:11333611-11333656
>Gm12:11333804-11333864
>Gm12:11334179-11334261
>Gm12:11334509-11334591
>Gm12:11335285-11335393
>Gm12:11335992-11336025
>Gm12:11336191-11336284
>Gm12:11336340-11336394
>Gm12:11337733-11337875
>Gm12:11339349-11339416
>Gm12:11339583-11339895
>Gm12:11340023-11340285
>Gm12:11340322-11343067
>Gm12:11343143-11343275
>Gm12:11343334-11343433
>Gm12:11343476-11343734
>Gm12:11343863-11344044
>Gm12:11344125-11345030
>Gm12:11345097-11345289
>Gm12:11345339-11346190
>Gm12:11346251-11346558
>Gm12:11346625-11346666
>Gm12:11346839-11347074
>Gm12:11347229-11347258
>Gm12:11347424-11347455
>Gm12:11347500-11347726
>Gm12:11348025-11348104
>Gm12:11348141-11348245
>Gm12:11348287-11348500
>Gm12:11348613-11349108
>Gm12:11351523-11356055
>Gm12:11357756-11361339
>Gm12:11361553-11361576
>Gm12:11361894-11361933
>Gm12:11362070-11362153
>Gm12:11362651-11363611
>Gm12:11364129-11364299
>Gm12:11364338-11368032
>Gm12:11368111-11368309
>Gm12:11368361-11368947
>Gm12:11368993-11369022
>Gm12:11369259-11369414
>Gm12:11369924-11370037
>Gm12:11372630-11372702
>Gm12:11373900-11373984
>Gm12:11375051-11375201
>Gm12:11375657-11376037
>Gm12:11380637-11382055
>Gm12:11385013-11385114
>Gm12:11385430-11385476
>Gm12:11385768-11385798
>Gm12:11388540-11388964
>Gm12:11391216-11395039
>Gm12:11395091-11395145
>Gm12:11395201-11395723
>Gm12:11396317-11396436
>Gm12:11397559-11397588
>Gm12:11397671-11398702
>Gm12:11398780-11398970
>Gm12:11399017-11399092
>Gm12:11399192-11404962
>Gm12:11405062-11406611
>Gm12:11406711-11409834
>Gm12:11413988-11414071
>Gm12:11414174-11424722
>Gm12:11424822-11425331
>Gm12:11425559-11425822
>Gm12:11425870-11426142
>Gm12:11426222-11426257
>Gm12:11426809-11426855
>Gm12:11427916-11427953
>Gm12:11428825-11429027
>Gm12:11429076-11429125
>Gm12:11433930-11435340
>Gm12:11435406-11436557
>Gm12:11436601-11437646
>Gm12:11437784-11438148
>Gm12:11438431-11438496
>Gm12:11438534-11438628
>Gm12:11438908-11439025
>Gm12:11439057-11439103
>Gm12:11439242-11439428
>Gm12:11439547-11440109
>Gm12:11440272-11440307
>Gm12:11440330-11440929
>Gm12:11440998-11444426
>Gm12:11444728-11444771
>Gm12:11444816-11444908
>Gm12:11444976-11445360
>Gm12:11445481-11445644
>Gm12:11445740-11446221
>Gm12:11446269-11446339
>Gm12:11446375-11446511
>Gm12:11446586-11446798
>Gm12:11446919-11447130
>Gm12:11447323-11447753
>Gm12:11449290-11449679
>Gm12:11452780-11452916
>Gm12:11453050-11453776
>Gm12:11453848-11458306
>Gm12:11458501-11458552
>Gm12:11459381-11459501
>Gm12:11461671-11461991
>Gm12:11464694-11467139
>Gm12:11468539-11468594
>Gm12:11469614-11469739
>Gm12:11470529-11470577
>Gm12:11470842-11470908
>Gm12:11471205-11471247
>Gm12:11471319-11471441
>Gm12:11471494-11471532
>Gm12:11474337-11474380
>Gm12:11474503-11474621
>Gm12:11474651-11474783
>Gm12:11474933-11475228
>Gm12:11475293-11475416
>Gm12:11475942-11475984
>Gm12:11476110-11476242
>Gm12:11476383-11476500
>Gm12:11476640-11477247
>Gm12:11477520-11477572
>Gm12:11477780-11477878
>Gm12:11481453-11481865
>Gm12:11483421-11483459
>Gm12:11485193-11485329
>Gm12:11485910-11485999
>Gm12:11486013-11486117
>Gm12:11486439-11486514
>Gm12:11486716-11486764
>Gm12:11488388-11488447
>Gm12:11493130-11493641
>Gm12:11494767-11494859
>Gm12:11495820-11495931
>Gm12:11496964-11497033
>Gm12:11497808-11497969
>Gm12:11498111-11498347
>Gm12:11499543-11501356
>Gm12:11502280-11503412
>Gm12:11506014-11507508
>Gm12:11507561-11508052
>Gm12:11508091-11508165
>Gm12:11508194-11508356
>Gm12:11508488-11508854
>Gm12:11509059-11510928
>Gm12:11511100-11511417
>Gm12:11511460-11511489
>Gm12:11511598-11511665
>Gm12:11511770-11512053
>Gm12:11512141-11512459
>Gm12:11512604-11512734
>Gm12:11512994-11513109
>Gm12:11515488-11515607
>Gm12:11515834-11516068
>Gm12:11518260-11518374
>Gm12:11518508-11518567
>Gm12:11520419-11520509
>Gm12:11521032-11521120
>Gm12:11521205-11521258
>Gm12:11521689-11521735
>Gm12:11522377-11522465
>Gm12:11523142-11523240
>Gm12:11523391-11523829
>Gm12:11523916-11523985
>Gm12:11524002-11524331
>Gm12:11524418-11524554
>Gm12:11524696-11524727
>Gm12:11524802-11524864
>Gm12:11525061-11525096
>Gm12:11533104-11533225
>Gm12:11533512-11533580
>Gm12:11533742-11534934
>Gm12:11539884-11539945
>Gm12:11542758-11542803
>Gm12:11542980-11543049
>Gm12:11544609-11544682
>Gm12:11545506-11545536
>Gm12:11546720-11546874
>Gm12:11546912-11547047
>Gm12:11547180-11547404
>Gm12:11547463-11547502
>Gm12:11547577-11548362
>Gm12:11548406-11548613
>Gm12:11548669-11549116
>Gm12:11549196-11549764
>Gm12:11549860-11549897
>Gm12:11549959-11550001
>Gm12:11550089-11550142
>Gm12:11550263-11550471
>Gm12:11550496-11550658
>Gm12:11551095-11553631
>Gm12:11559304-11559797
>Gm12:11565571-11565620
>Gm12:11567369-11567418
>Gm12:11569390-11569727
>Gm12:11570174-11570602
>Gm12:11574636-11574720
>Gm12:11574741-11574849
>Gm12:11575732-11575954
>Gm12:11577532-11577736
>Gm12:11582420-11582449
>Gm12:11582494-11582523
>Gm12:11583150-11583406
>Gm12:11585465-11585517
>Gm12:11587020-11587075
>Gm12:11587534-11587623
>Gm12:11588275-11588401
>Gm12:11588896-11588990
>Gm12:11596384-11596450
>Gm12:11596500-11596542
>Gm12:11597331-11597555
>Gm12:11597622-11597712
>Gm12:11597821-11597900
>Gm12:11599336-11599377
>Gm12:11603086-11603127
>Gm12:11605528-11605582
>Gm12:11607832-11607867
>Gm12:11608591-11608671
>Gm12:11609486-11609604
>Gm12:11609809-11609835
>Gm12:11610406-11610488
>Gm12:11611893-11611973
>Gm12:11612662-11612694
>Gm12:11613289-11613331
>Gm12:11613513-11613544
>Gm12:11614391-11614495
>Gm12:11615050-11615084
>Gm12:11615329-11615363
>Gm12:11615665-11615921
>Gm12:11617961-11618092
>Gm12:11618554-11618610
>Gm12:11618790-11618875
>Gm12:11621977-11622196
>Gm12:11626107-11627049
>Gm12:11628778-11628838
>Gm12:11633196-11633398
>Gm12:11635629-11635867
>Gm12:11636365-11637982
>Gm12:11638106-11638224
>Gm12:11638449-11638523
>Gm12:11641535-11641603
>Gm12:11644661-11644744
>Gm12:11645661-11646024
>Gm12:11646187-11648267
>Gm12:11648327-11648417
>Gm12:11648517-11651335
>Gm12:11651530-11651613
>Gm12:11651672-11651731
>Gm12:11651777-11651839
>Gm12:11651892-11652168
>Gm12:11652210-11652782
>Gm12:11652847-11657579
>Gm12:11663553-11663580
>Gm12:11664299-11664398
>Gm12:11665158-11665211
>Gm12:11665425-11665539
>Gm12:11666551-11666611
>Gm12:11667505-11667706
>Gm12:11669612-11669668
>Gm12:11670323-11670485
>Gm12:11671555-11671661
>Gm12:11672874-11672927
>Gm12:11673174-11673230
>Gm12:11677099-11677177
>Gm12:11677948-11678210
>Gm12:11679360-11679423
>Gm12:11680670-11680733
>Gm12:11680896-11680985
>Gm12:11681480-11681526
>Gm12:11683302-11683356
>Gm12:11685930-11686414
>Gm12:11687113-11687539
>Gm12:11687593-11687659
>Gm12:11687752-11688127
>Gm12:11688160-11689264
>Gm12:11689327-11689762
>Gm12:11689856-11690235
>Gm12:11690311-11690581
>Gm12:11692775-11692875
>Gm12:11696552-11696895
>Gm12:11696938-11697058
>Gm12:11697633-11697681
>Gm12:11698009-11698061
>Gm12:11698206-11698464
>Gm12:11698569-11698720
>Gm12:11698773-11698993
>Gm12:11699131-11699552
>Gm12:11699617-11699944
>Gm12:11699974-11700118
>Gm12:11700312-11700514
>Gm12:11700552-11701446
>Gm12:11701513-11701671
>Gm12:11701936-11702011
>Gm12:11702118-11703120
>Gm12:11707401-11707553
>Gm12:11707575-11711113
>Gm12:11711149-11711819
>Gm12:11711854-11712725
>Gm12:11713048-11713655
>Gm12:11714340-11714396
>Gm12:11714815-11715887
>Gm12:11716460-11716730
>Gm12:11716922-11717136
>Gm12:11717231-11717364
>Gm12:11717617-11717654
>Gm12:11718152-11718377
>Gm12:11718488-11718556
>Gm12:11718615-11718690
>Gm12:11718833-11719097
>Gm12:11719179-11719234
>Gm12:11719299-11719358
>Gm12:11719423-11719556
>Gm12:11719680-11720334
>Gm12:11720872-11720951
>Gm12:11721006-11721074
>Gm12:11721160-11721264
>Gm12:11721313-11721441
>Gm12:11721553-11721659
>Gm12:11722838-11725133
>Gm12:11725202-11725442
>Gm12:11725486-11732679
>Gm12:11732749-11734568
>Gm12:11734621-11735592
>Gm12:11735659-11736084
>Gm12:11736126-11739710
>Gm12:11739759-11742519
>Gm12:11742848-11742959
>Gm12:11743078-11750456
>Gm12:11750895-11750933
>Gm12:11751634-11751676
>Gm12:11751947-11752559
>Gm12:11752744-11752776
>Gm12:11753187-11753270
>Gm12:11758009-11758072
>Gm12:11758259-11758476
>Gm12:11760713-11761784
>Gm12:11761929-11762154
>Gm12:11762276-11762431
>Gm12:11762657-11762848
>Gm12:11763117-11782439
>Gm12:11782613-11790349
>Gm12:11791126-11791172
>Gm12:11791345-11791387
>Gm12:11791443-11791563
>Gm12:11791849-11792110
>Gm12:11792176-11792445
>Gm12:11792521-11792983
>Gm12:11797549-11798777
>Gm12:11801696-11801922
>Gm12:11801979-11802149
>Gm12:11802231-11802471
>Gm12:11802495-11811232
>Gm12:11811332-11820090
>Gm12:11820158-11820201
>Gm12:11820254-11820330
>Gm12:11820407-11820543
>Gm12:11821563-11821632
>Gm12:11825221-11825321
>Gm12:11830619-11830696
>Gm12:11830831-11830912
>Gm12:11830945-11831011
>Gm12:11831088-11831225
>Gm12:11831738-11831758
>Gm12:11832815-11832855
>Gm12:11833115-11833157
>Gm12:11833385-11833491
>Gm12:11833532-11834434
>Gm12:11834465-11836356
>Gm12:11838276-11838361
>Gm12:11838467-11838516
>Gm12:11838622-11838760
>Gm12:11839935-11839969
>Gm12:11841326-11841411
>Gm12:11841557-11841648
>Gm12:11841976-11842073
>Gm12:11842738-11842808
>Gm12:11847394-11847436
>Gm12:11853828-11854317
>Gm12:11854363-11855192
>Gm12:11855595-11855814
>Gm12:11855954-11856063
>Gm12:11856232-11856304
>Gm12:11856443-11856492
>Gm12:11856566-11856596
>Gm12:11859039-11866281
>Gm12:11868052-11868086
>Gm12:11868749-11869002
>Gm12:11870117-11870220
>Gm12:11872152-11872240
>Gm12:11874886-11875043
>Gm12:11876682-11876911
>Gm12:11877087-11877138
>Gm12:11877270-11877544
>Gm12:11877610-11877710
>Gm12:11878303-11878707
>Gm12:11879000-11879261
>Gm12:11879441-11881195
>Gm12:11881243-11881351
>Gm12:11881442-11881558
>Gm12:11881753-11881869
>Gm12:11881898-11882010
>Gm12:11882080-11882128
>Gm12:11882219-11882354
>Gm12:11883366-11883581
>Gm12:11883760-11883841
>Gm12:11893230-11893713
>Gm12:11893736-11894581
>Gm12:11894632-11895012
>Gm12:11895612-11895675
>Gm12:11896260-11896323
>Gm12:11896639-11897177
>Gm12:11897360-11897396
>Gm12:11897412-11897619
>Gm12:11897671-11898052
>Gm12:11898116-11899055
>Gm12:11899103-11899859
>Gm12:11899906-11902425
>Gm12:11902457-11902773
>Gm12:11902842-11902943
>Gm12:11902973-11903014
>Gm12:11903608-11903671
>Gm12:11907168-11907354
>Gm12:11907397-11907540
>Gm12:11908285-11908365
>Gm12:11908742-11908857
>Gm12:11908882-11909188
>Gm12:11909227-11909402
>Gm12:11909591-11909654
>Gm12:11912685-11912739
>Gm12:11913955-11914004
>Gm12:11915385-11932448
>Gm12:11932617-11932671
>Gm12:11934756-11934809
>Gm12:11935206-11935236
>Gm12:11935585-11935610
>Gm12:11935675-11935712
>Gm12:11935761-11935871
>Gm12:11939414-11939537
>Gm12:11940837-11940903
>Gm12:11942244-11942288
>Gm12:11949866-11949947
>Gm12:11950142-11950477
>Gm12:11950673-11950748
>Gm12:11950771-11951322
>Gm12:11951516-11952521
>Gm12:11952554-11952619
>Gm12:11952733-11952850
>Gm12:11952968-11952995
>Gm12:11953135-11953232
>Gm12:11953337-11953761
>Gm12:11954013-11954124
>Gm12:11954197-11954227
>Gm12:11954309-11954616
>Gm12:11954826-11955243
>Gm12:11955350-11955430
>Gm12:11955466-11955501
>Gm12:11955716-11957511
>Gm12:11957587-11957631
>Gm12:11958294-11958339
>Gm12:11958703-11958777
>Gm12:11959002-11959089
>Gm12:11959472-11959535
>Gm12:11960669-11961234
>Gm12:11962249-11962280
>Gm12:11964308-11964875
>Gm12:11966453-11966524
>Gm12:11967113-11968790
>Gm12:11968843-11969322
>Gm12:11969361-11969782
>Gm12:11969848-11970892
>Gm12:11971012-11972059
>Gm12:11972092-11975392
>Gm12:11976248-11976287
>Gm12:11976453-11976483
>Gm12:11978579-11978635
>Gm12:11982265-11982322
>Gm12:11982616-11982765
>Gm12:11982805-11982954
>Gm12:11983092-11983176
>Gm12:11983398-11983439
>Gm12:11983933-11983981
>Gm12:11984365-11984435
>Gm12:11985437-11988315
>Gm12:11988358-11988395
>Gm12:11988530-11988679
>Gm12:11989031-11989069
>Gm12:11989244-11989277
>Gm12:11992359-11992500
>Gm12:11992519-11992575
>Gm12:11992608-11992840
>Gm12:11992897-11993658
>Gm12:11993730-11993892
>Gm12:11993930-11995597
>Gm12:11995655-11996300
>Gm12:11996357-11996504
>Gm12:11996820-11996920
>Gm12:11997165-11997215
>Gm12:11997573-11997877
>Gm12:11997934-11998592
>Gm12:11998677-11998807
>Gm12:11999645-12001531
>Gm12:12001640-12002481
>Gm12:12002513-12002795
>Gm12:12002860-12002900
>Gm12:12003025-12003302
>Gm12:12003327-12003655
>Gm12:12003722-12004313
>Gm12:12004364-12004586
>Gm12:12004861-12005237
>Gm12:12005268-12005727
>Gm12:12005778-12005820
>Gm12:12005883-12006087
>Gm12:12006225-12006848
>Gm12:12006908-12007185
>Gm12:12007260-12007380
>Gm12:12007420-12007506
>Gm12:12007560-12008290
>Gm12:12008560-12008589
>Gm12:12008718-12008838
>Gm12:12008876-12009487
>Gm12:12009538-12009611
>Gm12:12009817-12011039
>Gm12:12011153-12011374
>Gm12:12012275-12012322
>Gm12:12012825-12012872
>Gm12:12014239-12014319
>Gm12:12014471-12015195
>Gm12:12015243-12015442
>Gm12:12016816-12017950
>Gm12:12017976-12021698
>Gm12:12021767-12022024
>Gm12:12022360-12022457
>Gm12:12022515-12022911
>Gm12:12023406-12023477
>Gm12:12023924-12024340
>Gm12:12025253-12025322
>Gm12:12029361-12029406
>Gm12:12029931-12030184
>Gm12:12030330-12030511
>Gm12:12032804-12032954
>Gm12:12040335-12040595
>Gm12:12041383-12041488
>Gm12:12042793-12042846
>Gm12:12043501-12043540
>Gm12:12043765-12043835
>Gm12:12043887-12044021
>Gm12:12044174-12044450
>Gm12:12044682-12044719
>Gm12:12044925-12044965
>Gm12:12049419-12049472
>Gm12:12056707-12057358
>Gm12:12057456-12057485
>Gm12:12060072-12060325
>Gm12:12060357-12062267
>Gm12:12062461-12062551
>Gm12:12062746-12062854
>Gm12:12062937-12062994
>Gm12:12063102-12063238
>Gm12:12063448-12063526
>Gm12:12063564-12063657
>Gm12:12063737-12063783
>Gm12:12063909-12064304
>Gm12:12064462-12064520
>Gm12:12065367-12065443
>Gm12:12066377-12066576
>Gm12:12066918-12067102
>Gm12:12068016-12068172
>Gm12:12069466-12069629
>Gm12:12069706-12069812
>Gm12:12069856-12070221
>Gm12:12070290-12070539
>Gm12:12070636-12070766
>Gm12:12070813-12070921
>Gm12:12070985-12071935
>Gm12:12073279-12073333
>Gm12:12073525-12073703
>Gm12:12075340-12075385
>Gm12:12075432-12077099
>Gm12:12077138-12077893
>Gm12:12078020-12078195
>Gm12:12078364-12082333
>Gm12:12082388-12093897
>Gm12:12093924-12095386
>Gm12:12095411-12095445
>Gm12:12095478-12095624
>Gm12:12095843-12095902
>Gm12:12098759-12098795
>Gm12:12098877-12098922
>Gm12:12099195-12099405
>Gm12:12099492-12099741
>Gm12:12102311-12102382
>Gm12:12102535-12102590
>Gm12:12102646-12102754
>Gm12:12102853-12102940
>Gm12:12103003-12103105
>Gm12:12103159-12103194
>Gm12:12103275-12103336
>Gm12:12103419-12103738
>Gm12:12105545-12110950
>Gm12:12111760-12111826
>Gm12:12112391-12112431
>Gm12:12115165-12115204
>Gm12:12115281-12115329
>Gm12:12116177-12116213
>Gm12:12120336-12120395
>Gm12:12123732-12124037
>Gm12:12124081-12124197
>Gm12:12124362-12124391
>Gm12:12124425-12124474
>Gm12:12124537-12125074
>Gm12:12125141-12125799
>Gm12:12125864-12125942
>Gm12:12126485-12126613
>Gm12:12126719-12126891
>Gm12:12127745-12128002
>Gm12:12128183-12128507
>Gm12:12128628-12128791
>Gm12:12128877-12128933
>Gm12:12128993-12129478
>Gm12:12129705-12130086
>Gm12:12130677-12130916
>Gm12:12131129-12131234
>Gm12:12132330-12132473
>Gm12:12134224-12134256
>Gm12:12136625-12136665
>Gm12:12137592-12137673
>Gm12:12139459-12139522
>Gm12:12139849-12139910
>Gm12:12140420-12140595
>Gm12:12140651-12140714
>Gm12:12140943-12140988
>Gm12:12141151-12141210
>Gm12:12141529-12141686
>Gm12:12144575-12144632
>Gm12:12146249-12148075
>Gm12:12148114-12149207
>Gm12:12149362-12149387
>Gm12:12149536-12149692
>Gm12:12149855-12149890
>Gm12:12149927-12150123
>Gm12:12150192-12150328
>Gm12:12150398-12150444
>Gm12:12150531-12151160
>Gm12:12151283-12151341
>Gm12:12151383-12151428
>Gm12:12151470-12177291
>Gm12:12177335-12182348
>Gm12:12182444-12182544
>Gm12:12182590-12182623
>Gm12:12182714-12182856
>Gm12:12182890-12183106
>Gm12:12183268-12183517
>Gm12:12183534-12183656
>Gm12:12183880-12186426
>Gm12:12186953-12187017
>Gm12:12187444-12187767
>Gm12:12187804-12190882
>Gm12:12192174-12192224
>Gm12:12194969-12195009
>Gm12:12195175-12195470
>Gm12:12195588-12195692
>Gm12:12195753-12195858
>Gm12:12196144-12196211
>Gm12:12196514-12198350
>Gm12:12198387-12198540
>Gm12:12198594-12198729
>Gm12:12198797-12198918
>Gm12:12199149-12201746
>Gm12:12201842-12201886
>Gm12:12201968-12202010
>Gm12:12202279-12202304
>Gm12:12202747-12202772
>Gm12:12202801-12203036
>Gm12:12203286-12203446
>Gm12:12203475-12203624
>Gm12:12203662-12203696
>Gm12:12203736-12203840
>Gm12:12204006-12204050
>Gm12:12204334-12204921
>Gm12:12204996-12205109
>Gm12:12205332-12205575
>Gm12:12205636-12205718
>Gm12:12207722-12207798
>Gm12:12208163-12208324
>Gm12:12208892-12208951
>Gm12:12209019-12209285
>Gm12:12210583-12210666
>Gm12:12210771-12211062
>Gm12:12211183-12211845
>Gm12:12211902-12212245
>Gm12:12212364-12212397
>Gm12:12212445-12212487
>Gm12:12212704-12212763
>Gm12:12212818-12212892
>Gm12:12212914-12213109
>Gm12:12213171-12213287
>Gm12:12213452-12213712
>Gm12:12213759-12213865
>Gm12:12213937-12214016
>Gm12:12214071-12215431
>Gm12:12215458-12215532
>Gm12:12215898-12215966
>Gm12:12216191-12216237
>Gm12:12216409-12216459
>Gm12:12216609-12216661
>Gm12:12216963-12217028
>Gm12:12217174-12217375
>Gm12:12217500-12218092
>Gm12:12218256-12218341
>Gm12:12218513-12218623
>Gm12:12219310-12219456
>Gm12:12224787-12224871
>Gm12:12225068-12226232
>Gm12:12226305-12226420
>Gm12:12226527-12227433
>Gm12:12227510-12229140
>Gm12:12229180-12229210
>Gm12:12229271-12229912
>Gm12:12230029-12230732
>Gm12:12230902-12231176
>Gm12:12231199-12231387
>Gm12:12231417-12231852
>Gm12:12232158-12232201
>Gm12:12233569-12233656
>Gm12:12234299-12234345
>Gm12:12235540-12235581
>Gm12:12235613-12235732
>Gm12:12235801-12235826
>Gm12:12236632-12236776
>Gm12:12236953-12236986
>Gm12:12237827-12237878
>Gm12:12238080-12238339
>Gm12:12238466-12238513
>Gm12:12238666-12240282
>Gm12:12240308-12243187
>Gm12:12244109-12244156
>Gm12:12244824-12244994
>Gm12:12245106-12245165
>Gm12:12247664-12247743
>Gm12:12252951-12253608
>Gm12:12253941-12263634
>Gm12:12270023-12270209
>Gm12:12270238-12273037
>Gm12:12273504-12273553
>Gm12:12273694-12273782
>Gm12:12273849-12273960
>Gm12:12274079-12275059
>Gm12:12275158-12275282
>Gm12:12275425-12275544
>Gm12:12276245-12276351
>Gm12:12278338-12278475
>Gm12:12278642-12278767
>Gm12:12279024-12279179
>Gm12:12280424-12280642
>Gm12:12280786-12280955
>Gm12:12287853-12287925
>Gm12:12289690-12289737
>Gm12:12289803-12289926
>Gm12:12290172-12290212
>Gm12:12293052-12293146
>Gm12:12293344-12293402
>Gm12:12293513-12293724
>Gm12:12300884-12300933
>Gm12:12307203-12307337
>Gm12:12307427-12307541
>Gm12:12308211-12308259
>Gm12:12308322-12308356
>Gm12:12308396-12308461
>Gm12:12308520-12308846
>Gm12:12308893-12309045
>Gm12:12309111-12309359
>Gm12:12309419-12309798
>Gm12:12309919-12310044
>Gm12:12310225-12310370
>Gm12:12310405-12310471
>Gm12:12312582-12312636
>Gm12:12312755-12312847
>Gm12:12312927-12312977
>Gm12:12313007-12313065
>Gm12:12313429-12313491
>Gm12:12314629-12314671
>Gm12:12315091-12315212
>Gm12:12317446-12317571
>Gm12:12320679-12321721
>Gm12:12323252-12323368
>Gm12:12323837-12323961
>Gm12:12323995-12324079
>Gm12:12324627-12324697
>Gm12:12324919-12324959
>Gm12:12325989-12326023
>Gm12:12326067-12333296
>Gm12:12335814-12356027
>Gm12:12356564-12356749
>Gm12:12356972-12359677
>Gm12:12359956-12361441
>Gm12:12361562-12361738
>Gm12:12363335-12363377
>Gm12:12363515-12363580
>Gm12:12363629-12363814
>Gm12:12363864-12364866
>Gm12:12365105-12365217
>Gm12:12365302-12365519
>Gm12:12365754-12365805
>Gm12:12365850-12365958
>Gm12:12366022-12366090
>Gm12:12366383-12367226
>Gm12:12367627-12367734
>Gm12:12367794-12369168
>Gm12:12369246-12369645
>Gm12:12370585-12370847
>Gm12:12371267-12371344
>Gm12:12371866-12372228
>Gm12:12372347-12372559
>Gm12:12372605-12372687
>Gm12:12372735-12373748
>Gm12:12373781-12373821
>Gm12:12373871-12373913
>Gm12:12374013-12374819
>Gm12:12374846-12374948
>Gm12:12374989-12375351
>Gm12:12375383-12376395
>Gm12:12376477-12377939
>Gm12:12377979-12378101
>Gm12:12378191-12378307
>Gm12:12379431-12379471
>Gm12:12382352-12382426
>Gm12:12383951-12384364
>Gm12:12384545-12384625
>Gm12:12384750-12384778
>Gm12:12385210-12385237
>Gm12:12385543-12385574
>Gm12:12385640-12385752
>Gm12:12385844-12385924
>Gm12:12385994-12386144
>Gm12:12386188-12386255
>Gm12:12387584-12387615
>Gm12:12387670-12387744
>Gm12:12387836-12388190
>Gm12:12388378-12388454
>Gm12:12388547-12388941
>Gm12:12389092-12389214
>Gm12:12389303-12389367
>Gm12:12389393-12389436
>Gm12:12389565-12389593
>Gm12:12389685-12391061
>Gm12:12391257-12391554
>Gm12:12391637-12391894
>Gm12:12392051-12392236
>Gm12:12392326-12392363
>Gm12:12392391-12392576
>Gm12:12392776-12392898
>Gm12:12392998-12393226
>Gm12:12393411-12393540
>Gm12:12393632-12393862
>Gm12:12394106-12394188
>Gm12:12394226-12394328
>Gm12:12394374-12394536
>Gm12:12394686-12395428
>Gm12:12395510-12395577
>Gm12:12395685-12395985
>Gm12:12396021-12396198
>Gm12:12396258-12396408
>Gm12:12396526-12397019
>Gm12:12398972-12399400
>Gm12:12400918-12400971
>Gm12:12401480-12401515
>Gm12:12402658-12402850
>Gm12:12403038-12403149
>Gm12:12406099-12406215
>Gm12:12406648-12406792
>Gm12:12406984-12407039
>Gm12:12407084-12407317
>Gm12:12407445-12407613
>Gm12:12407634-12407666
>Gm12:12407808-12408361
>Gm12:12408442-12408729
>Gm12:12416176-12417226
>Gm12:12420206-12420590
>Gm12:12420632-12420981
>Gm12:12421131-12421220
>Gm12:12421303-12421364
>Gm12:12421870-12422948
>Gm12:12423017-12423516
>Gm12:12423570-12423768
>Gm12:12423847-12424535
>Gm12:12424568-12427117
>Gm12:12427155-12427240
>Gm12:12427305-12427577
>Gm12:12427727-12427792
>Gm12:12427824-12427918
>Gm12:12433571-12433776
>Gm12:12433810-12433971
>Gm12:12434145-12434225
>Gm12:12434274-12434469
>Gm12:12434524-12434624
>Gm12:12434704-12434817
>Gm12:12434879-12435331
>Gm12:12435361-12435541
>Gm12:12435577-12435606
>Gm12:12435667-12435807
>Gm12:12435838-12435974
>Gm12:12436033-12436099
>Gm12:12436426-12436457
>Gm12:12436496-12436540
>Gm12:12436986-12437065
>Gm12:12437114-12437203
>Gm12:12437293-12437348
>Gm12:12437440-12437519
>Gm12:12437850-12437892
>Gm12:12437958-12438016
>Gm12:12438110-12438136
>Gm12:12438261-12438402
>Gm12:12438574-12438649
>Gm12:12438781-12438820
>Gm12:12438918-12438987
>Gm12:12439042-12439212
>Gm12:12439315-12439394
>Gm12:12447499-12447652
>Gm12:12448602-12448681
>Gm12:12449890-12450272
>Gm12:12452592-12452622
>Gm12:12453004-12453064
>Gm12:12453330-12453409
>Gm12:12456593-12456686
>Gm12:12462935-12463009
>Gm12:12463063-12463098
>Gm12:12463586-12464033
>Gm12:12465778-12465834
>Gm12:12467393-12467426
>Gm12:12467800-12467866
>Gm12:12467896-12468847
>Gm12:12468941-12469149
>Gm12:12469220-12469262
>Gm12:12469328-12469607
>Gm12:12469732-12469900
>Gm12:12469957-12470556
>Gm12:12470694-12471063
>Gm12:12471117-12471163
>Gm12:12471251-12471342
>Gm12:12471427-12472812
>Gm12:12472842-12472931
>Gm12:12472976-12473255
>Gm12:12473346-12473488
>Gm12:12473758-12473900
>Gm12:12473940-12474738
>Gm12:12474990-12475553
>Gm12:12475876-12476308
>Gm12:12476561-12477600
>Gm12:12477656-12477729
>Gm12:12477812-12477839
>Gm12:12477998-12478036
>Gm12:12478676-12478704
>Gm12:12479926-12479970
>Gm12:12480287-12480510
>Gm12:12480573-12481013
>Gm12:12481061-12481328
>Gm12:12481535-12481724
>Gm12:12482891-12482943
>Gm12:12483101-12483166
>Gm12:12483185-12487507
>Gm12:12487650-12488380
>Gm12:12488436-12488727
>Gm12:12488817-12489032
>Gm12:12489136-12489232
>Gm12:12489291-12489408
>Gm12:12489465-12489542
>Gm12:12489656-12490187
>Gm12:12490210-12491445
>Gm12:12491494-12494144
>Gm12:12494170-12500113
>Gm12:12500167-12500727
>Gm12:12500858-12500997
>Gm12:12501022-12501152
>Gm12:12501325-12501373
>Gm12:12501715-12501904
>Gm12:12503899-12503935
>Gm12:12507152-12507218
>Gm12:12509131-12509191
>Gm12:12511773-12511899
>Gm12:12513500-12513568
>Gm12:12513630-12513697
>Gm12:12514398-12514756
>Gm12:12518094-12518169
>Gm12:12520425-12520502
>Gm12:12520699-12520950
>Gm12:12521875-12522024
>Gm12:12522124-12522194
>Gm12:12524882-12525581
>Gm12:12525605-12525653
>Gm12:12525799-12526873
>Gm12:12527272-12527347
>Gm12:12530243-12530272
>Gm12:12532431-12533336
>Gm12:12533639-12533794
>Gm12:12533856-12533952
>Gm12:12534496-12534548
>Gm12:12534755-12534868
>Gm12:12535532-12535607
>Gm12:12537352-12537390
>Gm12:12537590-12537778
>Gm12:12537949-12537985
>Gm12:12540274-12540467
>Gm12:12541015-12541074
>Gm12:12541206-12541408
>Gm12:12541480-12541671
>Gm12:12541770-12541926
>Gm12:12542736-12542993
>Gm12:12543147-12545507
>Gm12:12546413-12546653
>Gm12:12546915-12546961
>Gm12:12548893-12549040
>Gm12:12549432-12549546
>Gm12:12549732-12549897
>Gm12:12551865-12551907
>Gm12:12552084-12552163
>Gm12:12553266-12553321
>Gm12:12554084-12554147
>Gm12:12554527-12555504
>Gm12:12555553-12555575
>Gm12:12555701-12556015
>Gm12:12556046-12559060
>Gm12:12559127-12559726
>Gm12:12559755-12560267
>Gm12:12560299-12560943
>Gm12:12560994-12561576
>Gm12:12561605-12565363
>Gm12:12569697-12569774
>Gm12:12570719-12570937
>Gm12:12571186-12571353
>Gm12:12571489-12571573
>Gm12:12572580-12572624
>Gm12:12573477-12573513
>Gm12:12574343-12574570
>Gm12:12575037-12575194
>Gm12:12575392-12575770
>Gm12:12575822-12575905
>Gm12:12576003-12576030
>Gm12:12576136-12576240
>Gm12:12576320-12576579
>Gm12:12577800-12577822
>Gm12:12579078-12580010
>Gm12:12581261-12584120
>Gm12:12594204-12594269
>Gm12:12594808-12594958
>Gm12:12595576-12595668
>Gm12:12597765-12597899
>Gm12:12598623-12598729
>Gm12:12598767-12598801
>Gm12:12599098-12599195
>Gm12:12599811-12599856
>Gm12:12600283-12600397
>Gm12:12600878-12600936
>Gm12:12601211-12601285
>Gm12:12602214-12602268
>Gm12:12603226-12603396
>Gm12:12605290-12605365
>Gm12:12605681-12605763
>Gm12:12606043-12606158
>Gm12:12606581-12606675
>Gm12:12607209-12608685
>Gm12:12608751-12608830
>Gm12:12609169-12609256
>Gm12:12609319-12609460
>Gm12:12609514-12609747
>Gm12:12609897-12609975
>Gm12:12610026-12610554
>Gm12:12610610-12610748
>Gm12:12610803-12611048
>Gm12:12611117-12611553
>Gm12:12611643-12611875
>Gm12:12612047-12612104
>Gm12:12612170-12612725
>Gm12:12612928-12614360
>Gm12:12614391-12614563
>Gm12:12614590-12615309
>Gm12:12615351-12617048
>Gm12:12617146-12619159
>Gm12:12619210-12619968
>Gm12:12620005-12621202
>Gm12:12624811-12624853
>Gm12:12626116-12626253
>Gm12:12629712-12629866
>Gm12:12630061-12630121
>Gm12:12630318-12630762
>Gm12:12630862-12633549
>Gm12:12633784-12633826
>Gm12:12634429-12634469
>Gm12:12635296-12635338
>Gm12:12635408-12635480
>Gm12:12639154-12639195
>Gm12:12639501-12639601
>Gm12:12639919-12640043
>Gm12:12640095-12640143
>Gm12:12640210-12640239
>Gm12:12640300-12640826
>Gm12:12640976-12641108
>Gm12:12641228-12641966
>Gm12:12642160-12642196
>Gm12:12642484-12642579
>Gm12:12642866-12642904
>Gm12:12645392-12645456
>Gm12:12646947-12647151
>Gm12:12647404-12647502
>Gm12:12648664-12648693
>Gm12:12648980-12649051
>Gm12:12650317-12650394
>Gm12:12651798-12651840
>Gm12:12651876-12652045
>Gm12:12652131-12653317
>Gm12:12653576-12653733
>Gm12:12654479-12654574
>Gm12:12659084-12659226
>Gm12:12665198-12666579
>Gm12:12666611-12666681
>Gm12:12666717-12667339
>Gm12:12668261-12669317
>Gm12:12669465-12670120
>Gm12:12671476-12672428
>Gm12:12673224-12673297
>Gm12:12673329-12673345
>Gm12:12675504-12675590
>Gm12:12678212-12680595
>Gm12:12682903-12683124
>Gm12:12685130-12685175
>Gm12:12685933-12685975
>Gm12:12686494-12686654
>Gm12:12686716-12686746
>Gm12:12687889-12693651
>Gm12:12693883-12694037
>Gm12:12694136-12694369
>Gm12:12694507-12694622
>Gm12:12694729-12695275
>Gm12:12695407-12695461
>Gm12:12695569-12695611
>Gm12:12695663-12695723
>Gm12:12695760-12695885
>Gm12:12695974-12696358
>Gm12:12696431-12696515
>Gm12:12696603-12696771
>Gm12:12697541-12697576
>Gm12:12697839-12698364
>Gm12:12698393-12699565
>Gm12:12704579-12704686
>Gm12:12704853-12704924
>Gm12:12705268-12705304
>Gm12:12705435-12705676
>Gm12:12705752-12705835
>Gm12:12706407-12706438
>Gm12:12707183-12707249
>Gm12:12707557-12707668
>Gm12:12708772-12709169
>Gm12:12709207-12710628
>Gm12:12710676-12711597
>Gm12:12711635-12714247
>Gm12:12714278-12714767
>Gm12:12714872-12715100
>Gm12:12715335-12715445
>Gm12:12715501-12715780
>Gm12:12715866-12715985
>Gm12:12716052-12717388
>Gm12:12717417-12717876
>Gm12:12717922-12721031
>Gm12:12721076-12721239
>Gm12:12721340-12722702
>Gm12:12722738-12722810
>Gm12:12722901-12723178
>Gm12:12723245-12723424
>Gm12:12723496-12723658
>Gm12:12723736-12724205
>Gm12:12728579-12729406
>Gm12:12729506-12730024
>Gm12:12730881-12730996
>Gm12:12733546-12733575
>Gm12:12735599-12736128
>Gm12:12736163-12737947
>Gm12:12741152-12741291
>Gm12:12741639-12741743
>Gm12:12742042-12742099
>Gm12:12743431-12743559
>Gm12:12744519-12744562
>Gm12:12748721-12748798
>Gm12:12749593-12749657
>Gm12:12749883-12750024
>Gm12:12750214-12750320
>Gm12:12750678-12750729
>Gm12:12752459-12752543
>Gm12:12752681-12752885
>Gm12:12752995-12753118
>Gm12:12753172-12753237
>Gm12:12753327-12753497
>Gm12:12754695-12754768
>Gm12:12754911-12755098
>Gm12:12755903-12755999
>Gm12:12756099-12756172
>Gm12:12756292-12756354
>Gm12:12756490-12756590
>Gm12:12757944-12758124
>Gm12:12758225-12758333
>Gm12:12763546-12763663
>Gm12:12763814-12763861
>Gm12:12763869-12763918
>Gm12:12764018-12764060
>Gm12:12764327-12764358
>Gm12:12764598-12764628
>Gm12:12767974-12768025
>Gm12:12768257-12768376
>Gm12:12768445-12768502
>Gm12:12768803-12768920
>Gm12:12769758-12769797
>Gm12:12770462-12770503
>Gm12:12770634-12770754
>Gm12:12770855-12770956
>Gm12:12770991-12771027
>Gm12:12771486-12772218
>Gm12:12772297-12774481
>Gm12:12774756-12775326
>Gm12:12775746-12775798
>Gm12:12785796-12785940
>Gm12:12786352-12786408
>Gm12:12786649-12786692
>Gm12:12787102-12787263
>Gm12:12787347-12787402
>Gm12:12787603-12787820
>Gm12:12788102-12788351
>Gm12:12788607-12789170
>Gm12:12789222-12789681
>Gm12:12789752-12789943
>Gm12:12790006-12790973
>Gm12:12791086-12791226
>Gm12:12791356-12791447
>Gm12:12791496-12791618
>Gm12:12791852-12792338
>Gm12:12792354-12792805
>Gm12:12794321-12794931
>Gm12:12794966-12795722
>Gm12:12796033-12796078
>Gm12:12797718-12798279
>Gm12:12798314-12798459
>Gm12:12798709-12798783
>Gm12:12799627-12799739
>Gm12:12802850-12802867
>Gm12:12802967-12802986
>Gm12:12803660-12803736
>Gm12:12804967-12805034
>Gm12:12805124-12805180
>Gm12:12806162-12806207
>Gm12:12806303-12806352
>Gm12:12807606-12807900
>Gm12:12807926-12807997
>Gm12:12808504-12808556
>Gm12:12809488-12809545
>Gm12:12811620-12811669
>Gm12:12812228-12812311
>Gm12:12829235-12829330
>Gm12:12829376-12829483
>Gm12:12829888-12829928
>Gm12:12829980-12830008
>Gm12:12830100-12831110
>Gm12:12831189-12831241
>Gm12:12831295-12831367
>Gm12:12831419-12831805
>Gm12:12831982-12832030
>Gm12:12832207-12833073
>Gm12:12833130-12833199
>Gm12:12833332-12833402
>Gm12:12833509-12833633
>Gm12:12833742-12833837
>Gm12:12833943-12834054
>Gm12:12834132-12834279
>Gm12:12834322-12834538
>Gm12:12834572-12834780
>Gm12:12834821-12835138
>Gm12:12835265-12836208
>Gm12:12836247-12837061
>Gm12:12837152-12837187
>Gm12:12837372-12837433
>Gm12:12837467-12837751
>Gm12:12837838-12837901
>Gm12:12838195-12838233
>Gm12:12838303-12838372
>Gm12:12838569-12838602
>Gm12:12839011-12839074
>Gm12:12839105-12839188
>Gm12:12839208-12842043
>Gm12:12842094-12842133
>Gm12:12842209-12844039
>Gm12:12844149-12844250
>Gm12:12844353-12844417
>Gm12:12844639-12844728
>Gm12:12844784-12844853
>Gm12:12845091-12845219
>Gm12:12845444-12845522
>Gm12:12845609-12845766
>Gm12:12845865-12845898
>Gm12:12846090-12846122
>Gm12:12846170-12846219
>Gm12:12846249-12846282
>Gm12:12846329-12846414
>Gm12:12846538-12846607
>Gm12:12847652-12847761
>Gm12:12851384-12851399
>Gm12:12851794-12851908
>Gm12:12852108-12852145
>Gm12:12853627-12853667
>Gm12:12854234-12854308
>Gm12:12855298-12855411
>Gm12:12856103-12856196
>Gm12:12858122-12858796
>Gm12:12859144-12859641
>Gm12:12859723-12859823
>Gm12:12862293-12862410
>Gm12:12863250-12863467
>Gm12:12864948-12870015
>Gm12:12870118-12870151
>Gm12:12871332-12871424
>Gm12:12873056-12873629
>Gm12:12873689-12873975
>Gm12:12874004-12876466
>Gm12:12877207-12877379
>Gm12:12878284-12878442
>Gm12:12883203-12883266
>Gm12:12885104-12891359
>Gm12:12891392-12892160
>Gm12:12892353-12894004
>Gm12:12894035-12900965
>Gm12:12904803-12907493
>Gm12:12912088-12912142
>Gm12:12913175-12913244
>Gm12:12919999-12925957
>Gm12:12925989-12927931
>Gm12:12930761-12930857
>Gm12:12934334-12934367
>Gm12:12934540-12934619
>Gm12:12934932-12934969
>Gm12:12935156-12937128
>Gm12:12937153-12950726
>Gm12:12951477-12951512
>Gm12:12951688-12961891
>Gm12:12961928-12969871
>Gm12:12970358-12973223
>Gm12:12973851-12973908
>Gm12:12975910-12975944
>Gm12:12976082-12976137
>Gm12:12976309-12976575
>Gm12:12976856-12977022
>Gm12:12977139-12977175
>Gm12:12977595-12977669
>Gm12:12977706-12977752
>Gm12:12979347-12979381
>Gm12:12979413-12979537
>Gm12:12979648-12979780
>Gm12:12980432-12980534
>Gm12:12980693-12983133
>Gm12:12983539-12983611
>Gm12:12983661-12983697
>Gm12:12989801-12989859
>Gm12:12990451-12991029
>Gm12:12996157-12996247
>Gm12:12997060-12997105
>Gm12:12997530-12997598
>Gm12:12997721-12997767
>Gm12:12997794-12997925
>Gm12:13000951-13000983
>Gm12:13001196-13001395
>Gm12:13001899-13002067
>Gm12:13005373-13008773
>Gm12:13008891-13010156
>Gm12:13010229-13010370
>Gm12:13010464-13010875
>Gm12:13015058-13015652
>Gm12:13015697-13016435
>Gm12:13022310-13022345
>Gm12:13022487-13022581
>Gm12:13029147-13029222
>Gm12:13029435-13029511
>Gm12:13030712-13030862
>Gm12:13030892-13033497
>Gm12:13033570-13033697
>Gm12:13034812-13034969
>Gm12:13035113-13035166
>Gm12:13035663-13035728
>Gm12:13036092-13036140
>Gm12:13037189-13037248
>Gm12:13038285-13038325
>Gm12:13040055-13040099
>Gm12:13042104-13042191
>Gm12:13042411-13042489
>Gm12:13043326-13044236
>Gm12:13048085-13048156
>Gm12:13048517-13048564
>Gm12:13049520-13049558
>Gm12:13054959-13056712
>Gm12:13056786-13056915
>Gm12:13056955-13057085
>Gm12:13057169-13057274
>Gm12:13057308-13057594
>Gm12:13057628-13058687
>Gm12:13059546-13059918
>Gm12:13060231-13060477
>Gm12:13060520-13060757
>Gm12:13061613-13061737
>Gm12:13061752-13063448
>Gm12:13063668-13063787
>Gm12:13063844-13063877
>Gm12:13063996-13064159
>Gm12:13064297-13064365
>Gm12:13064546-13064606
>Gm12:13065591-13065933
>Gm12:13066326-13066671
>Gm12:13067625-13067702
>Gm12:13067983-13068032
>Gm12:13068110-13068155
>Gm12:13068310-13068616
>Gm12:13068696-13068783
>Gm12:13068808-13068883
>Gm12:13070620-13070681
>Gm12:13071495-13071576
>Gm12:13075688-13075735
>Gm12:13075821-13076129
>Gm12:13076216-13076342
>Gm12:13076893-13076954
>Gm12:13077043-13077108
>Gm12:13077243-13077271
>Gm12:13077536-13077726
>Gm12:13078397-13078465
>Gm12:13078572-13078614
>Gm12:13078684-13078758
>Gm12:13078923-13078982
>Gm12:13079438-13079482
>Gm12:13079520-13079574
>Gm12:13079651-13079754
>Gm12:13079831-13080012
>Gm12:13080078-13080395
>Gm12:13080530-13080825
>Gm12:13080930-13081099
>Gm12:13081280-13081555
>Gm12:13081657-13081968
>Gm12:13082147-13082250
>Gm12:13082432-13082525
>Gm12:13082592-13082636
>Gm12:13082979-13083036
>Gm12:13083080-13083111
>Gm12:13083217-13083260
>Gm12:13083904-13085179
>Gm12:13085510-13085555
>Gm12:13086494-13086604
>Gm12:13086951-13087037
>Gm12:13087224-13087536
>Gm12:13087722-13087757
>Gm12:13088269-13088298
>Gm12:13088424-13090066
>Gm12:13092731-13093752
>Gm12:13093955-13094126
>Gm12:13094222-13094292
>Gm12:13094543-13094578
>Gm12:13094613-13094857
>Gm12:13094894-13095112
>Gm12:13095169-13095230
>Gm12:13095866-13095902
>Gm12:13097404-13097481
>Gm12:13100887-13100911
>Gm12:13101570-13102942
>Gm12:13103375-13103410
>Gm12:13103497-13103542
>Gm12:13104052-13104116
>Gm12:13104209-13104255
>Gm12:13104460-13104529
>Gm12:13104778-13104821
>Gm12:13104846-13104932
>Gm12:13105031-13105165
>Gm12:13105238-13105795
>Gm12:13105824-13105884
>Gm12:13106768-13106797
>Gm12:13106989-13107047
>Gm12:13108515-13108546
>Gm12:13108749-13108808
>Gm12:13110173-13110281
>Gm12:13110973-13111064
>Gm12:13111414-13111502
>Gm12:13112021-13112050
>Gm12:13112446-13112501
>Gm12:13112602-13112633
>Gm12:13113159-13113207
>Gm12:13113617-13113652
>Gm12:13114229-13114261
>Gm12:13114503-13114566
>Gm12:13115709-13115749
>Gm12:13116183-13116356
>Gm12:13118948-13118989
>Gm12:13121043-13121102
>Gm12:13121709-13121937
>Gm12:13121969-13122179
>Gm12:13122250-13122284
>Gm12:13122326-13122361
>Gm12:13122459-13122490
>Gm12:13122582-13122654
>Gm12:13122778-13122819
>Gm12:13122980-13123418
>Gm12:13123496-13123710
>Gm12:13123917-13124069
>Gm12:13124097-13124280
>Gm12:13124342-13124434
>Gm12:13124573-13126264
>Gm12:13126292-13126701
>Gm12:13126750-13126800
>Gm12:13126863-13129146
>Gm12:13129198-13129424
>Gm12:13129474-13131000
>Gm12:13131043-13131198
>Gm12:13131227-13131259
>Gm12:13131324-13133199
>Gm12:13133260-13133298
>Gm12:13133442-13133494
>Gm12:13133571-13133720
>Gm12:13133827-13134237
>Gm12:13135075-13135122
>Gm12:13136666-13136805
>Gm12:13136832-13137023
>Gm12:13137051-13138404
>Gm12:13138432-13138879
>Gm12:13139386-13140523
>Gm12:13140659-13140712
>Gm12:13140740-13142792
>Gm12:13142834-13143151
>Gm12:13143251-13147095
>Gm12:13147146-13151440
>Gm12:13151483-13151671
>Gm12:13151699-13152134
>Gm12:13152214-13152734
>Gm12:13152768-13152920
>Gm12:13155702-13156358
>Gm12:13158172-13158245
>Gm12:13158896-13159061
>Gm12:13160005-13160030
>Gm12:13160376-13160456
>Gm12:13160600-13160661
>Gm12:13161644-13162161
>Gm12:13162406-13162508
>Gm12:13162837-13162990
>Gm12:13163381-13163474
>Gm12:13164651-13165030
>Gm12:13165286-13165347
>Gm12:13170263-13177788
>Gm12:13181256-13181418
>Gm12:13181456-13181517
>Gm12:13181561-13181724
>Gm12:13184741-13186193
>Gm12:13186847-13187399
>Gm12:13187423-13187536
>Gm12:13187841-13189354
>Gm12:13189382-13193490
>Gm12:13197179-13197244
>Gm12:13209085-13209154
>Gm12:13209278-13209371
>Gm12:13209719-13212902
>Gm12:13212936-13213349
>Gm12:13213524-13213700
>Gm12:13213739-13214324
>Gm12:13214351-13214388
>Gm12:13214499-13218653
>Gm12:13218676-13221118
>Gm12:13221209-13223268
>Gm12:13223505-13224210
>Gm12:13224337-13225044
>Gm12:13225087-13226002
>Gm12:13226032-13226969
>Gm12:13227013-13229797
>Gm12:13229861-13230868
>Gm12:13230904-13230940
>Gm12:13231029-13231106
>Gm12:13231164-13231351
>Gm12:13231395-13231738
>Gm12:13231765-13232055
>Gm12:13232286-13233381
>Gm12:13233441-13236235
>Gm12:13236260-13236437
>Gm12:13236477-13236540
>Gm12:13236589-13236650
>Gm12:13236676-13237026
>Gm12:13237051-13237768
>Gm12:13237951-13238214
>Gm12:13242295-13242629
>Gm12:13242695-13242792
>Gm12:13245855-13246708
>Gm12:13246851-13247036
>Gm12:13249216-13249288
>Gm12:13249789-13249837
>Gm12:13253688-13253767
>Gm12:13254229-13254411
>Gm12:13256249-13256350
>Gm12:13258557-13259190
>Gm12:13259223-13259315
>Gm12:13259359-13259709
>Gm12:13259818-13260033
>Gm12:13260756-13260822
>Gm12:13260835-13260889
>Gm12:13260975-13261044
>Gm12:13262858-13262911
>Gm12:13263673-13263743
>Gm12:13265230-13265286
>Gm12:13267837-13267996
>Gm12:13269815-13269880
>Gm12:13270035-13270133
>Gm12:13275690-13275737
>Gm12:13277673-13277744
>Gm12:13277838-13278249
>Gm12:13278335-13278452
>Gm12:13279218-13279267
>Gm12:13279606-13279663
>Gm12:13279749-13279782
>Gm12:13279973-13280198
>Gm12:13280382-13280434
>Gm12:13281112-13281200
>Gm12:13281315-13281540
>Gm12:13281764-13281926
>Gm12:13281986-13282419
>Gm12:13282442-13282816
>Gm12:13282868-13282966
>Gm12:13283032-13283173
>Gm12:13283210-13283257
>Gm12:13283341-13283451
>Gm12:13283504-13283543
>Gm12:13283640-13283675
>Gm12:13284012-13284441
>Gm12:13284540-13284908
>Gm12:13284948-13285087
>Gm12:13285136-13285194
>Gm12:13285323-13285740
>Gm12:13285889-13285984
>Gm12:13286302-13286348
>Gm12:13286416-13286515
>Gm12:13286687-13286870
>Gm12:13287014-13287084
>Gm12:13287208-13287309
>Gm12:13287365-13287426
>Gm12:13287541-13287897
>Gm12:13287937-13287975
>Gm12:13288188-13289582
>Gm12:13289728-13290077
>Gm12:13290125-13290299
>Gm12:13290372-13290742
>Gm12:13290796-13291140
>Gm12:13291444-13291794
>Gm12:13291967-13292030
>Gm12:13292100-13292201
>Gm12:13292425-13293008
>Gm12:13293289-13294237
>Gm12:13294320-13294346
>Gm12:13294412-13294481
>Gm12:13294747-13295186
>Gm12:13295251-13295307
>Gm12:13295343-13295474
>Gm12:13295654-13296362
>Gm12:13296473-13298491
>Gm12:13298838-13298925
>Gm12:13298995-13299306
>Gm12:13299343-13299711
>Gm12:13300331-13300384
>Gm12:13304664-13310140
>Gm12:13311578-13311641
>Gm12:13312863-13313231
>Gm12:13314406-13314442
>Gm12:13314489-13314523
>Gm12:13319445-13319482
>Gm12:13319873-13319900
>Gm12:13321422-13321498
>Gm12:13321539-13321577
>Gm12:13321905-13321987
>Gm12:13322700-13322736
>Gm12:13323069-13323162
>Gm12:13323843-13323899
>Gm12:13324672-13324775
>Gm12:13324956-13325037
>Gm12:13326267-13326308
>Gm12:13328419-13328506
>Gm12:13328644-13328721
>Gm12:13328751-13328778
>Gm12:13328872-13328943
>Gm12:13330563-13332677
>Gm12:13333534-13334849
>Gm12:13334899-13335042
>Gm12:13337067-13337126
>Gm12:13337221-13337279
>Gm12:13337339-13337392
>Gm12:13337476-13337519
>Gm12:13338467-13339046
>Gm12:13339251-13339344
>Gm12:13339382-13339484
>Gm12:13339543-13339754
>Gm12:13340487-13340763
>Gm12:13341115-13341189
>Gm12:13342287-13342337
>Gm12:13342733-13342860
>Gm12:13343552-13343719
>Gm12:13343815-13344017
>Gm12:13344338-13344378
>Gm12:13344470-13344534
>Gm12:13344621-13344665
>Gm12:13344761-13344807
>Gm12:13344981-13345110
>Gm12:13345321-13345358
>Gm12:13345935-13346121
>Gm12:13347331-13347402
>Gm12:13347832-13347914
>Gm12:13351891-13351991
>Gm12:13352777-13352823
>Gm12:13358625-13358656
>Gm12:13359118-13359175
>Gm12:13359464-13359595
>Gm12:13360481-13360626
>Gm12:13361394-13361511
>Gm12:13361664-13361830
>Gm12:13362464-13362495
>Gm12:13362649-13362793
>Gm12:13362894-13363001
>Gm12:13363279-13363346
>Gm12:13363551-13363719
>Gm12:13365261-13365381
>Gm12:13365475-13375207
>Gm12:13375257-13375814
>Gm12:13375975-13376189
>Gm12:13377621-13377668
>Gm12:13377721-13377796
>Gm12:13378069-13378542
>Gm12:13378608-13379056
>Gm12:13379209-13379249
>Gm12:13379299-13379768
>Gm12:13379854-13380061
>Gm12:13380208-13380421
>Gm12:13380464-13380994
>Gm12:13381182-13381311
>Gm12:13381351-13381542
>Gm12:13381600-13381722
>Gm12:13381773-13382466
>Gm12:13382604-13382807
>Gm12:13382834-13384246
>Gm12:13384284-13384541
>Gm12:13384610-13384669
>Gm12:13384715-13385971
>Gm12:13388346-13388375
>Gm12:13392005-13392127
>Gm12:13392365-13392390
>Gm12:13392516-13392563
>Gm12:13392611-13392861
>Gm12:13393216-13393476
>Gm12:13394758-13394846
>Gm12:13394893-13394931
>Gm12:13395101-13395197
>Gm12:13395744-13395844
>Gm12:13396245-13396310
>Gm12:13396361-13396411
>Gm12:13396698-13396964
>Gm12:13397035-13397197
>Gm12:13398330-13398503
>Gm12:13399185-13399301
>Gm12:13399871-13399974
>Gm12:13400021-13400071
>Gm12:13400160-13400198
>Gm12:13400623-13400670
>Gm12:13400837-13400973
>Gm12:13401013-13401057
>Gm12:13401138-13401173
>Gm12:13403041-13403106
>Gm12:13403926-13404008
>Gm12:13404644-13404681
>Gm12:13405157-13405254
>Gm12:13405363-13405407
>Gm12:13406124-13406207
>Gm12:13406400-13406480
>Gm12:13407898-13407951
>Gm12:13408029-13410562
>Gm12:13410590-13410676
>Gm12:13410838-13410871
>Gm12:13410918-13411430
>Gm12:13411461-13411505
>Gm12:13412937-13412978
>Gm12:13415732-13415792
>Gm12:13415859-13415897
>Gm12:13416228-13416324
>Gm12:13416430-13419820
>Gm12:13419955-13420153
>Gm12:13420660-13420703
>Gm12:13420761-13421018
>Gm12:13421141-13421188
>Gm12:13421218-13421450
>Gm12:13421503-13421556
>Gm12:13421856-13421887
>Gm12:13422312-13422499
>Gm12:13422571-13422677
>Gm12:13422726-13422980
>Gm12:13423027-13423551
>Gm12:13423707-13423756
>Gm12:13423796-13424132
>Gm12:13424541-13424935
>Gm12:13424978-13425373
>Gm12:13425511-13425694
>Gm12:13425741-13426434
>Gm12:13426467-13430305
>Gm12:13430902-13431073
>Gm12:13431355-13435736
>Gm12:13436788-13436818
>Gm12:13436879-13436990
>Gm12:13438183-13438252
>Gm12:13439949-13440002
>Gm12:13440135-13440360
>Gm12:13440480-13440518
>Gm12:13440665-13440698
>Gm12:13441667-13441769
>Gm12:13442390-13442438
>Gm12:13442702-13442810
>Gm12:13444802-13444892
>Gm12:13445878-13445956
>Gm12:13446228-13446268
>Gm12:13446358-13446420
>Gm12:13446851-13446900
>Gm12:13448086-13448146
>Gm12:13448847-13449008
>Gm12:13449092-13449333
>Gm12:13449622-13449739
>Gm12:13449793-13449900
>Gm12:13449936-13450052
>Gm12:13450155-13450471
>Gm12:13450563-13450626
>Gm12:13451489-13454241
>Gm12:13454463-13454560
>Gm12:13454633-13454677
>Gm12:13454975-13455048
>Gm12:13455077-13455431
>Gm12:13455622-13455686
>Gm12:13456104-13456129
>Gm12:13456345-13456400
>Gm12:13457345-13457383
>Gm12:13457640-13457692
>Gm12:13458353-13458538
>Gm12:13458729-13459307
>Gm12:13459401-13459758
>Gm12:13459917-13460088
>Gm12:13460336-13460410
>Gm12:13460478-13460511
>Gm12:13461144-13461812
>Gm12:13462106-13462255
>Gm12:13462404-13462670
>Gm12:13462740-13462825
>Gm12:13462858-13463150
>Gm12:13463276-13463378
>Gm12:13463511-13463702
>Gm12:13463725-13464112
>Gm12:13464159-13464631
>Gm12:13464772-13464843
>Gm12:13464933-13465051
>Gm12:13465115-13465196
>Gm12:13465471-13465646
>Gm12:13465755-13465855
>Gm12:13466027-13466106
>Gm12:13466479-13466612
>Gm12:13467154-13467241
>Gm12:13467297-13470312
>Gm12:13470744-13470873
>Gm12:13471058-13471096
>Gm12:13471228-13471358
>Gm12:13471659-13471771
>Gm12:13471931-13471974
>Gm12:13472533-13472813
>Gm12:13472844-13472916
>Gm12:13472951-13473181
>Gm12:13473262-13473292
>Gm12:13473962-13474003
>Gm12:13475460-13475838
>Gm12:13475894-13476622
>Gm12:13476699-13476793
>Gm12:13476844-13477993
>Gm12:13478201-13478743
>Gm12:13478844-13479303
>Gm12:13479356-13479795
>Gm12:13479830-13480004
>Gm12:13480075-13480113
>Gm12:13480377-13480410
>Gm12:13480462-13480576
>Gm12:13480616-13480847
>Gm12:13481182-13481249
>Gm12:13481335-13481412
>Gm12:13481502-13481721
>Gm12:13481824-13482429
>Gm12:13482472-13482954
>Gm12:13483009-13483214
>Gm12:13483270-13483448
>Gm12:13483560-13484521
>Gm12:13484599-13485265
>Gm12:13485335-13486106
>Gm12:13486158-13486283
>Gm12:13486311-13486430
>Gm12:13486462-13486617
>Gm12:13486729-13487182
>Gm12:13487227-13487480
>Gm12:13487509-13487698
>Gm12:13487793-13487908
>Gm12:13487939-13488136
>Gm12:13488186-13488239
>Gm12:13488428-13488831
>Gm12:13488859-13488944
>Gm12:13488999-13489267
>Gm12:13489322-13492508
>Gm12:13492575-13493634
>Gm12:13493835-13493889
>Gm12:13493977-13494042
>Gm12:13494081-13494294
>Gm12:13494323-13495608
>Gm12:13495650-13497890
>Gm12:13497918-13498166
>Gm12:13498296-13498547
>Gm12:13498599-13498750
>Gm12:13498793-13498954
>Gm12:13499313-13500302
>Gm12:13500390-13501085
>Gm12:13501407-13512396
>Gm12:13512447-13514292
>Gm12:13514328-13515275
>Gm12:13515389-13516271
>Gm12:13516313-13518643
>Gm12:13518763-13519174
>Gm12:13519259-13519373
>Gm12:13519412-13520038
>Gm12:13520090-13520381
>Gm12:13520486-13520639
>Gm12:13520804-13520938
>Gm12:13521004-13521062
>Gm12:13521151-13521234
>Gm12:13521344-13521446
>Gm12:13522222-13522657
>Gm12:13522706-13523420
>Gm12:13523451-13524403
>Gm12:13524499-13524565
>Gm12:13524762-13524794
>Gm12:13524830-13525300
>Gm12:13525328-13525418
>Gm12:13525534-13525840
>Gm12:13526009-13527423
>Gm12:13527484-13527537
>Gm12:13527573-13527753
>Gm12:13527811-13528534
>Gm12:13528562-13528809
>Gm12:13528958-13529857
>Gm12:13529944-13530247
>Gm12:13530309-13530367
>Gm12:13530458-13530549
>Gm12:13530649-13532506
>Gm12:13532540-13532886
>Gm12:13532911-13544783
>Gm12:13544926-13545202
>Gm12:13545247-13545296
>Gm12:13545363-13546380
>Gm12:13546531-13546571
>Gm12:13546615-13547112
>Gm12:13547204-13547511
>Gm12:13547642-13549450
>Gm12:13549491-13549577
>Gm12:13549694-13549737
>Gm12:13550065-13550102
>Gm12:13550709-13550739
>Gm12:13550845-13550929
>Gm12:13551325-13551702
>Gm12:13551836-13551977
>Gm12:13552025-13552158
>Gm12:13552241-13552331
>Gm12:13552423-13552602
>Gm12:13552630-13552956
>Gm12:13553071-13555156
>Gm12:13555296-13555384
>Gm12:13555458-13555524
>Gm12:13555587-13555761
>Gm12:13555861-13555944
>Gm12:13556044-13556339
>Gm12:13556417-13556712
>Gm12:13556886-13556978
>Gm12:13557023-13557460
>Gm12:13557498-13557721
>Gm12:13557775-13558084
>Gm12:13558136-13559086
>Gm12:13559468-13559500
>Gm12:13559964-13560018
>Gm12:13561243-13561283
>Gm12:13561339-13561611
>Gm12:13561880-13562371
>Gm12:13563321-13563473
>Gm12:13563910-13563957
>Gm12:13564872-13564932
>Gm12:13565508-13566660
>Gm12:13567105-13567192
>Gm12:13567321-13567354
>Gm12:13568198-13568229
>Gm12:13569453-13569535
>Gm12:13569730-13569777
>Gm12:13570283-13570353
>Gm12:13570369-13570561
>Gm12:13570659-13570743
>Gm12:13570819-13570865
>Gm12:13571067-13571155
>Gm12:13571415-13572086
>Gm12:13572119-13572371
>Gm12:13572409-13572541
>Gm12:13572563-13572664
>Gm12:13572772-13573543
>Gm12:13573668-13577063
>Gm12:13577099-13577273
>Gm12:13577349-13577918
>Gm12:13577993-13578157
>Gm12:13578395-13578983
>Gm12:13579081-13579590
>Gm12:13579636-13579723
>Gm12:13579933-13580012
>Gm12:13582351-13587719
>Gm12:13589734-13589979
>Gm12:13590142-13590201
>Gm12:13590468-13590858
>Gm12:13591053-13591092
>Gm12:13591167-13591353
>Gm12:13591863-13591933
>Gm12:13592076-13592795
>Gm12:13593098-13593260
>Gm12:13594222-13594363
>Gm12:13597814-13602633
>Gm12:13605129-13605245
>Gm12:13605416-13605607
>Gm12:13605671-13605709
>Gm12:13605749-13606003
>Gm12:13606040-13606118
>Gm12:13607090-13607283
>Gm12:13608336-13608370
>Gm12:13608455-13608553
>Gm12:13608588-13608614
>Gm12:13608649-13608721
>Gm12:13608775-13608873
>Gm12:13608924-13609045
>Gm12:13609524-13611680
>Gm12:13611816-13611896
>Gm12:13611945-13611973
>Gm12:13612672-13612724
>Gm12:13612915-13612950
>Gm12:13613601-13613633
>Gm12:13613762-13614109
>Gm12:13614579-13614791
>Gm12:13614859-13615002
>Gm12:13615196-13615229
>Gm12:13615278-13615541
>Gm12:13615725-13615761
>Gm12:13615991-13616041
>Gm12:13616357-13616668
>Gm12:13616950-13617542
>Gm12:13617721-13617962
>Gm12:13618364-13619401
>Gm12:13619444-13619541
>Gm12:13621264-13621425
>Gm12:13624607-13628222
>Gm12:13628712-13628829
>Gm12:13630179-13630208
>Gm12:13630557-13630588
>Gm12:13630677-13630894
>Gm12:13630967-13631085
>Gm12:13631686-13632132
>Gm12:13632275-13632312
>Gm12:13632479-13632542
>Gm12:13632720-13632853
>Gm12:13633200-13633231
>Gm12:13633465-13633546
>Gm12:13633584-13633719
>Gm12:13633970-13634014
>Gm12:13634125-13634214
>Gm12:13634284-13634330
>Gm12:13634622-13634668
>Gm12:13635194-13635248
>Gm12:13635477-13635681
>Gm12:13637238-13637281
>Gm12:13637475-13637596
>Gm12:13639478-13639598
>Gm12:13640474-13640809
>Gm12:13641498-13641532
>Gm12:13641655-13641815
>Gm12:13642314-13642341
>Gm12:13642584-13642780
>Gm12:13645262-13645297
>Gm12:13645547-13645584
>Gm12:13646330-13651147
>Gm12:13652840-13652884
>Gm12:13654748-13654846
>Gm12:13654885-13654912
>Gm12:13654989-13655063
>Gm12:13655255-13655292
>Gm12:13655394-13655505
>Gm12:13655616-13655947
>Gm12:13656009-13656092
>Gm12:13656192-13656528
>Gm12:13658518-13658588
>Gm12:13658704-13658779
>Gm12:13659104-13659202
>Gm12:13660106-13660291
>Gm12:13661483-13661534
>Gm12:13661957-13662028
>Gm12:13662118-13662154
>Gm12:13662314-13662360
>Gm12:13662447-13662806
>Gm12:13663324-13663481
>Gm12:13664176-13664228
>Gm12:13664263-13666539
>Gm12:13666577-13666883
>Gm12:13666992-13667026
>Gm12:13667680-13667712
>Gm12:13667843-13668190
>Gm12:13668380-13668439
>Gm12:13668520-13668731
>Gm12:13668799-13668942
>Gm12:13669136-13669483
>Gm12:13669663-13669813
>Gm12:13670440-13670470
>Gm12:13670511-13670582
>Gm12:13670688-13670743
>Gm12:13670893-13670943
>Gm12:13671142-13671348
>Gm12:13671466-13671538
>Gm12:13671563-13672064
>Gm12:13672417-13672519
>Gm12:13672718-13672923
>Gm12:13672990-13673051
>Gm12:13673099-13674519
>Gm12:13674714-13675288
>Gm12:13675353-13675381
>Gm12:13675579-13675820
>Gm12:13677848-13677897
>Gm12:13677987-13678123
>Gm12:13678248-13678332
>Gm12:13678876-13678930
>Gm12:13679110-13679227
>Gm12:13679261-13679423
>Gm12:13679537-13679577
>Gm12:13679740-13679799
>Gm12:13680030-13680159
>Gm12:13680462-13680493
>Gm12:13680727-13680808
>Gm12:13681304-13681414
>Gm12:13681474-13686130
>Gm12:13686328-13686364
>Gm12:13686423-13686460
>Gm12:13686557-13686675
>Gm12:13687216-13687483
>Gm12:13688428-13688462
>Gm12:13688536-13688658
>Gm12:13688695-13688731
>Gm12:13689092-13691775
>Gm12:13691827-13691906
>Gm12:13692120-13692232
>Gm12:13692747-13692810
>Gm12:13692886-13693091
>Gm12:13693734-13693769
>Gm12:13694404-13694462
>Gm12:13694525-13694618
>Gm12:13695610-13696057
>Gm12:13696701-13696874
>Gm12:13696950-13697171
>Gm12:13698546-13698628
>Gm12:13698647-13701341
>Gm12:13701372-13701446
>Gm12:13701477-13702413
>Gm12:13702448-13702787
>Gm12:13702885-13703042
>Gm12:13703440-13705926
>Gm12:13706145-13706192
>Gm12:13706780-13706811
>Gm12:13708176-13708853
>Gm12:13709048-13709102
>Gm12:13709371-13709441
>Gm12:13709575-13709643
>Gm12:13709793-13709942
>Gm12:13710894-13713334
>Gm12:13713370-13714083
>Gm12:13714105-13714638
>Gm12:13714696-13714855
>Gm12:13715401-13715555
>Gm12:13719009-13719047
>Gm12:13719657-13719779
>Gm12:13719821-13719943
>Gm12:13720039-13720858
>Gm12:13720889-13721303
>Gm12:13721422-13721955
>Gm12:13722003-13722507
>Gm12:13722532-13722629
>Gm12:13726814-13726893
>Gm12:13727104-13728013
>Gm12:13728358-13728386
>Gm12:13728445-13728510
>Gm12:13729281-13729313
>Gm12:13729443-13729720
>Gm12:13729756-13729790
>Gm12:13729954-13730013
>Gm12:13730260-13730471
>Gm12:13730539-13730679
>Gm12:13730972-13731239
>Gm12:13731407-13731434
>Gm12:13731667-13731716
>Gm12:13732281-13732309
>Gm12:13732413-13732688
>Gm12:13732886-13733003
>Gm12:13733072-13733258
>Gm12:13733612-13733706
>Gm12:13734092-13734539
>Gm12:13734803-13735319
>Gm12:13735566-13735807
>Gm12:13736690-13736804
>Gm12:13737805-13737876
>Gm12:13738133-13738224
>Gm12:13738528-13739055
>Gm12:13739144-13743454
>Gm12:13743609-13743674
>Gm12:13743894-13743927
>Gm12:13744125-13744290
>Gm12:13744341-13744385
>Gm12:13744660-13744713
>Gm12:13745133-13749725
>Gm12:13750140-13750305
>Gm12:13751664-13751988
>Gm12:13752025-13752367
>Gm12:13752440-13752626
>Gm12:13754156-13754220
>Gm12:13754802-13754837
>Gm12:13754955-13757929
>Gm12:13758802-13758942
>Gm12:13759569-13759602
>Gm12:13759692-13759759
>Gm12:13759811-13759840
>Gm12:13759907-13759957
>Gm12:13760005-13760071
>Gm12:13761552-13761840
>Gm12:13762555-13762580
>Gm12:13762785-13762824
>Gm12:13764607-13764646
>Gm12:13765108-13765142
>Gm12:13765148-13765173
>Gm12:13765782-13765832
>Gm12:13767169-13767205
>Gm12:13767698-13767811
>Gm12:13768080-13768633
>Gm12:13768652-13769443
>Gm12:13769521-13769666
>Gm12:13769752-13770214
>Gm12:13770269-13770314
>Gm12:13770477-13770681
>Gm12:13770742-13770938
>Gm12:13771048-13771146
>Gm12:13771287-13771324
>Gm12:13771363-13771593
>Gm12:13772545-13772602
>Gm12:13772785-13772883
>Gm12:13772920-13773755
>Gm12:13773793-13774474
>Gm12:13774523-13775127
>Gm12:13775168-13775219
>Gm12:13775247-13776513
>Gm12:13776593-13776805
>Gm12:13776860-13776912
>Gm12:13777028-13778100
>Gm12:13778165-13779024
>Gm12:13779091-13779778
>Gm12:13779811-13780346
>Gm12:13780377-13780497
>Gm12:13780525-13781035
>Gm12:13781058-13781489
>Gm12:13781575-13782951
>Gm12:13782977-13783382
>Gm12:13783476-13783753
>Gm12:13783806-13784093
>Gm12:13784122-13784182
>Gm12:13784218-13784985
>Gm12:13785024-13785151
>Gm12:13785188-13785258
>Gm12:13785282-13785897
>Gm12:13786008-13787199
>Gm12:13787274-13787305
>Gm12:13788289-13788503
>Gm12:13788619-13788667
>Gm12:13789485-13789555
>Gm12:13789631-13789673
>Gm12:13790104-13790212
>Gm12:13790235-13790704
>Gm12:13790746-13790839
>Gm12:13790917-13791265
>Gm12:13791875-13792097
>Gm12:13792597-13792732
>Gm12:13793075-13793115
>Gm12:13794260-13794327
>Gm12:13794682-13794788
>Gm12:13795127-13795193
>Gm12:13795427-13795666
>Gm12:13796580-13796651
>Gm12:13797225-13797258
>Gm12:13797320-13797413
>Gm12:13797451-13797545
>Gm12:13797593-13802208
>Gm12:13803782-13803807
>Gm12:13803899-13803975
>Gm12:13804007-13804068
>Gm12:13804792-13804844
>Gm12:13805667-13805701
>Gm12:13805736-13805854
>Gm12:13806040-13806265
>Gm12:13806364-13806416
>Gm12:13806571-13806733
>Gm12:13807603-13807689
>Gm12:13808226-13808255
>Gm12:13808494-13808555
>Gm12:13808865-13809047
>Gm12:13809492-13810711
>Gm12:13811386-13811417
>Gm12:13813556-13813685
>Gm12:13813916-13813959
>Gm12:13814636-13815117
>Gm12:13815507-13815674
>Gm12:13815721-13815761
>Gm12:13820126-13820492
>Gm12:13820546-13820576
>Gm12:13820881-13820949
>Gm12:13821767-13821868
>Gm12:13822263-13822306
>Gm12:13823682-13823739
>Gm12:13824004-13824045
>Gm12:13824295-13824391
>Gm12:13824588-13824660
>Gm12:13824737-13824775
>Gm12:13825032-13828187
>Gm12:13831588-13831647
>Gm12:13831909-13831948
>Gm12:13833541-13833635
>Gm12:13833772-13833850
>Gm12:13834094-13835912
>Gm12:13836824-13836853
>Gm12:13838206-13838239
>Gm12:13841421-13841525
>Gm12:13842535-13857926
>Gm12:13857967-13861345
>Gm12:13861410-13862590
>Gm12:13864998-13866069
>Gm12:13866111-13866291
>Gm12:13866376-13868025
>Gm12:13870664-13870878
>Gm12:13871228-13871417
>Gm12:13872047-13872141
>Gm12:13873275-13873321
>Gm12:13873442-13873644
>Gm12:13874176-13874322
>Gm12:13878660-13878951
>Gm12:13879004-13879294
>Gm12:13879420-13881563
>Gm12:13881656-13882011
>Gm12:13882053-13882204
>Gm12:13887718-13887786
>Gm12:13889903-13890215
>Gm12:13890253-13890290
>Gm12:13890383-13890608
>Gm12:13890706-13890904
>Gm12:13890966-13891169
>Gm12:13891285-13891343
>Gm12:13891445-13891731
>Gm12:13892425-13892553
>Gm12:13892585-13892719
>Gm12:13892886-13892937
>Gm12:13893428-13893494
>Gm12:13893924-13894031
>Gm12:13896083-13899212
>Gm12:13899315-13899368
>Gm12:13903531-13903566
>Gm12:13906774-13907171
>Gm12:13907482-13907521
>Gm12:13907585-13907678
>Gm12:13907807-13907875
>Gm12:13908594-13910107
>Gm12:13910156-13910308
>Gm12:13910349-13910598
>Gm12:13910662-13910715
>Gm12:13910842-13911045
>Gm12:13916038-13916107
>Gm12:13919557-13919595
>Gm12:13919795-13919981
>Gm12:13921152-13921207
>Gm12:13922177-13923529
>Gm12:13923586-13924479
>Gm12:13924671-13924819
>Gm12:13924867-13924974
>Gm12:13925159-13925214
>Gm12:13925386-13925474
>Gm12:13926043-13926074
>Gm12:13926142-13926515
>Gm12:13926548-13926766
>Gm12:13926903-13927183
>Gm12:13927345-13927705
>Gm12:13927783-13927825
>Gm12:13927907-13928016
>Gm12:13928105-13928298
>Gm12:13928347-13928389
>Gm12:13928518-13928550
>Gm12:13928693-13928823
>Gm12:13928895-13930215
>Gm12:13930368-13930393
>Gm12:13930659-13937507
>Gm12:13937893-13938081
>Gm12:13938192-13938603
>Gm12:13938669-13939497
>Gm12:13939625-13939696
>Gm12:13941286-13941384
>Gm12:13942004-13942072
>Gm12:13942380-13942483
>Gm12:13942669-13942749
>Gm12:13942815-13942852
>Gm12:13942973-13944036
>Gm12:13945190-13945351
>Gm12:13946584-13946915
>Gm12:13946940-13947016
>Gm12:13947054-13947316
>Gm12:13947352-13947642
>Gm12:13947670-13947776
>Gm12:13947797-13947970
>Gm12:13948064-13948282
>Gm12:13948400-13954757
>Gm12:13956623-13958672
>Gm12:13961853-13961877
>Gm12:13963049-13963222
>Gm12:13963268-13963459
>Gm12:13963582-13963657
>Gm12:13963747-13964055
>Gm12:13964309-13964453
>Gm12:13964501-13964704
>Gm12:13964773-13964893
>Gm12:13965058-13965138
>Gm12:13965198-13965384
>Gm12:13965419-13965460
>Gm12:13965498-13965559
>Gm12:13965584-13965899
>Gm12:13966073-13967193
>Gm12:13967302-13967446
>Gm12:13967483-13968586
>Gm12:13968786-13968993
>Gm12:13969084-13969173
>Gm12:13969288-13970035
>Gm12:13970113-13970793
>Gm12:13970871-13970924
>Gm12:13971278-13971579
>Gm12:13973664-13973694
>Gm12:13973788-13973842
>Gm12:13974021-13974116
>Gm12:13974295-13974381
>Gm12:13974475-13974679
>Gm12:13974767-13977902
>Gm12:13980517-13980542
>Gm12:13980890-13980940
>Gm12:13983059-13983100
>Gm12:13990195-13990269
>Gm12:13992481-13992530
>Gm12:13993694-13993747
>Gm12:13994464-13994495
>Gm12:13994568-13994605
>Gm12:13994826-13994871
>Gm12:13994895-13995003
>Gm12:13995050-13995108
>Gm12:13995157-13995537
>Gm12:13995604-13995776
>Gm12:13996115-13996208
>Gm12:13996789-13996863
>Gm12:13996931-13996996
>Gm12:13997228-13997629
>Gm12:13997653-13998138
>Gm12:13998482-13998519
>Gm12:13998677-13998718
>Gm12:13998926-13998964
>Gm12:13999126-13999213
>Gm12:13999373-13999426
>Gm12:13999745-13999790
>Gm12:14000095-14000124
>Gm12:14000181-14000213
>Gm12:14000324-14000419
>Gm12:14000564-14000594
>Gm12:14002012-14002050
>Gm12:14002138-14002194
>Gm12:14002263-14002367
>Gm12:14003254-14003324
>Gm12:14003411-14003489
>Gm12:14009267-14009337
>Gm12:14009842-14009872
>Gm12:14010422-14010483
>Gm12:14011063-14011152
>Gm12:14011505-14011647
>Gm12:14011897-14011993
>Gm12:14012292-14012387
>Gm12:14012415-14012617
>Gm12:14012685-14012852
>Gm12:14013069-14013180
>Gm12:14013235-14013307
>Gm12:14013351-14013436
>Gm12:14013495-14013527
>Gm12:14013718-14014015
>Gm12:14017920-14018031
>Gm12:14018330-14018882
>Gm12:14018929-14018989
>Gm12:14019092-14019289
>Gm12:14019364-14020354
>Gm12:14020378-14020871
>Gm12:14020904-14023001
>Gm12:14025388-14025485
>Gm12:14025891-14025926
>Gm12:14026066-14026103
>Gm12:14026358-14026395
>Gm12:14026477-14026578
>Gm12:14026747-14026775
>Gm12:14027112-14028824
>Gm12:14028874-14028924
>Gm12:14029370-14029409
>Gm12:14029465-14029648
>Gm12:14029766-14029845
>Gm12:14031585-14031843
>Gm12:14031886-14036501
>Gm12:14036534-14036786
>Gm12:14036839-14037070
>Gm12:14037122-14039190
>Gm12:14039750-14050312
>Gm12:14052162-14053257
>Gm12:14053365-14053590
>Gm12:14054007-14054140
>Gm12:14054857-14055366
>Gm12:14055456-14055496
>Gm12:14055626-14056225
>Gm12:14056301-14056428
>Gm12:14056461-14056565
>Gm12:14056608-14056822
>Gm12:14058851-14059055
>Gm12:14059228-14059377
>Gm12:14059965-14060020
>Gm12:14060674-14066970
>Gm12:14067013-14067217
>Gm12:14071153-14071264
>Gm12:14071362-14071443
>Gm12:14071655-14071729
>Gm12:14072693-14088392
>Gm12:14088512-14088737
>Gm12:14088942-14089211
>Gm12:14089267-14089662
>Gm12:14090119-14090455
>Gm12:14090539-14090598
>Gm12:14090659-14091920
>Gm12:14091975-14092277
>Gm12:14092374-14092473
>Gm12:14097206-14098009
>Gm12:14098560-14098722
>Gm12:14098760-14098960
>Gm12:14099339-14099463
>Gm12:14099830-14101286
>Gm12:14101351-14106875
>Gm12:14109537-14109616
>Gm12:14110993-14111092
>Gm12:14111307-14111437
>Gm12:14111570-14113243
>Gm12:14116289-14116323
>Gm12:14116360-14116422
>Gm12:14116939-14117043
>Gm12:14118488-14118705
>Gm12:14120363-14120545
>Gm12:14120600-14120681
>Gm12:14121347-14121424
>Gm12:14122772-14122847
>Gm12:14124436-14124748
>Gm12:14125175-14125253
>Gm12:14126815-14126974
>Gm12:14127408-14127463
>Gm12:14127783-14128278
>Gm12:14128343-14128475
>Gm12:14128634-14128664
>Gm12:14128671-14128710
>Gm12:14128772-14128955
>Gm12:14129024-14129092
>Gm12:14129183-14129541
>Gm12:14129602-14131514
>Gm12:14131582-14131620
>Gm12:14131914-14133214
>Gm12:14134515-14134551
>Gm12:14134768-14134835
>Gm12:14139565-14139590
>Gm12:14142018-14142774
>Gm12:14143858-14144080
>Gm12:14145188-14145231
>Gm12:14147518-14147557
>Gm12:14147745-14147826
>Gm12:14149024-14149271
>Gm12:14149497-14150424
>Gm12:14150516-14150566
>Gm12:14150828-14150939
>Gm12:14151617-14151766
>Gm12:14152112-14152195
>Gm12:14152883-14152993
>Gm12:14153399-14153413
>Gm12:14159017-14159337
>Gm12:14166441-14166478
>Gm12:14167232-14167301
>Gm12:14169504-14169580
>Gm12:14176515-14176567
>Gm12:14177231-14177286
>Gm12:14177746-14177888
>Gm12:14179590-14179654
>Gm12:14180118-14180218
>Gm12:14180642-14180739
>Gm12:14182955-14183109
>Gm12:14183619-14183639
>Gm12:14183739-14183767
>Gm12:14189353-14189395
>Gm12:14194100-14194185
>Gm12:14194233-14194339
>Gm12:14194525-14194575
>Gm12:14194648-14194794
>Gm12:14196943-14197139
>Gm12:14198082-14198261
>Gm12:14198763-14198826
>Gm12:14199323-14199499
>Gm12:14202822-14202997
>Gm12:14203348-14203362
>Gm12:14205294-14205337
>Gm12:14206737-14206802
>Gm12:14207685-14207735
>Gm12:14208120-14208298
>Gm12:14210696-14210758
>Gm12:14212068-14212106
>Gm12:14213030-14213054
>Gm12:14213180-14213257
>Gm12:14215426-14215466
>Gm12:14215676-14215722
>Gm12:14215987-14216149
>Gm12:14223402-14223440
>Gm12:14227053-14228251
>Gm12:14228656-14230261
>Gm12:14233109-14233324
>Gm12:14234046-14234109
>Gm12:14234429-14234506
>Gm12:14234587-14234626
>Gm12:14234924-14234970
>Gm12:14235257-14235329
>Gm12:14236227-14236310
>Gm12:14238098-14238680
>Gm12:14238881-14238955
>Gm12:14241222-14241331
>Gm12:14241877-14241976
>Gm12:14242209-14242432
>Gm12:14242996-14243043
>Gm12:14243564-14243607
>Gm12:14244777-14245628
>Gm12:14245659-14245926
>Gm12:14246082-14246216
>Gm12:14246559-14246705
>Gm12:14246827-14246872
>Gm12:14247319-14247375
>Gm12:14247447-14251040
>Gm12:14251399-14251455
>Gm12:14251796-14253168
>Gm12:14253898-14254123
>Gm12:14254525-14254623
>Gm12:14254827-14254894
>Gm12:14255327-14255363
>Gm12:14256803-14256837
>Gm12:14261283-14261388
>Gm12:14261463-14261537
>Gm12:14261993-14262029
>Gm12:14264881-14264937
>Gm12:14266258-14266301
>Gm12:14266987-14267020
>Gm12:14267077-14267201
>Gm12:14267275-14267344
>Gm12:14267568-14267595
>Gm12:14267740-14267961
>Gm12:14268817-14268902
>Gm12:14269330-14269363
>Gm12:14269476-14269641
>Gm12:14269683-14274233
>Gm12:14275906-14275982
>Gm12:14276691-14286185
>Gm12:14289808-14289884
>Gm12:14291329-14291399
>Gm12:14292191-14292302
>Gm12:14300791-14300845
>Gm12:14300911-14301276
>Gm12:14301622-14301690
>Gm12:14302750-14302827
>Gm12:14303091-14303129
>Gm12:14303269-14303309
>Gm12:14308268-14308291
>Gm12:14311759-14311907
>Gm12:14315319-14315347
>Gm12:14315940-14315986
>Gm12:14316325-14316380
>Gm12:14316437-14316479
>Gm12:14317246-14317452
>Gm12:14318533-14318566
>Gm12:14318603-14318683
>Gm12:14318806-14318920
>Gm12:14320707-14320767
>Gm12:14321542-14321585
>Gm12:14321802-14321911
>Gm12:14323947-14324313
>Gm12:14324421-14324714
>Gm12:14324817-14324890
>Gm12:14325387-14325427
>Gm12:14326063-14326105
>Gm12:14326227-14326304
>Gm12:14329165-14329239
>Gm12:14334994-14335364
>Gm12:14335406-14335446
>Gm12:14335453-14335693
>Gm12:14337272-14340318
>Gm12:14340930-14347999
>Gm12:14348124-14348209
>Gm12:14352050-14352106
>Gm12:14352972-14353016
>Gm12:14353641-14354326
>Gm12:14354363-14354981
>Gm12:14355051-14355088
>Gm12:14355221-14355378
>Gm12:14355418-14356165
>Gm12:14356817-14360969
>Gm12:14363358-14363417
>Gm12:14363627-14366834
>Gm12:14366866-14369019
>Gm12:14369108-14369505
>Gm12:14370388-14370459
>Gm12:14370883-14370927
>Gm12:14370998-14371035
>Gm12:14371467-14372532
>Gm12:14372585-14374085
>Gm12:14374324-14374593
>Gm12:14374691-14375012
>Gm12:14375969-14376169
>Gm12:14376229-14376295
>Gm12:14376354-14376474
>Gm12:14376499-14376777
>Gm12:14376921-14376972
>Gm12:14377028-14377192
>Gm12:14377365-14377760
>Gm12:14377848-14377926
>Gm12:14378241-14378319
>Gm12:14378709-14379104
>Gm12:14379359-14379447
>Gm12:14379650-14379892
>Gm12:14380260-14380328
>Gm12:14380938-14381005
>Gm12:14381262-14381331
>Gm12:14382191-14384071
>Gm12:14384148-14384315
>Gm12:14384390-14384772
>Gm12:14384796-14385041
>Gm12:14385836-14385909
>Gm12:14386021-14386035
>Gm12:14386135-14386219
>Gm12:14386362-14386546
>Gm12:14387258-14387316
>Gm12:14387353-14387385
>Gm12:14387501-14387586
>Gm12:14388321-14388355
>Gm12:14388496-14388601
>Gm12:14388825-14388943
>Gm12:14389033-14389315
>Gm12:14389383-14389410
>Gm12:14389638-14389668
>Gm12:14390068-14390097
>Gm12:14390169-14390206
>Gm12:14391759-14391787
>Gm12:14392068-14392097
>Gm12:14392600-14392626
>Gm12:14392867-14392908
>Gm12:14393371-14393403
>Gm12:14393469-14394276
>Gm12:14394297-14394626
>Gm12:14394924-14395220
>Gm12:14403880-14403947
>Gm12:14404154-14404862
>Gm12:14405018-14405057
>Gm12:14405372-14405446
>Gm12:14407657-14407672
>Gm12:14409444-14409777
>Gm12:14409836-14409949
>Gm12:14410028-14410104
>Gm12:14410175-14410915
>Gm12:14410945-14411531
>Gm12:14411561-14411641
>Gm12:14412344-14412425
>Gm12:14412482-14412566
>Gm12:14412646-14412699
>Gm12:14412849-14412900
>Gm12:14413067-14414466
>Gm12:14414491-14414792
>Gm12:14415023-14415131
>Gm12:14415960-14416079
>Gm12:14416170-14417002
>Gm12:14417149-14417531
>Gm12:14418013-14418144
>Gm12:14418407-14423950
>Gm12:14424868-14424903
>Gm12:14425125-14425192
>Gm12:14425280-14425353
>Gm12:14425443-14425502
>Gm12:14425637-14425707
>Gm12:14425877-14425991
>Gm12:14426048-14426165
>Gm12:14426381-14426435
>Gm12:14426512-14426544
>Gm12:14426652-14426790
>Gm12:14426856-14427415
>Gm12:14428935-14428971
>Gm12:14430162-14430212
>Gm12:14431204-14431237
>Gm12:14432677-14433211
>Gm12:14433328-14433383
>Gm12:14433432-14433488
>Gm12:14433670-14433717
>Gm12:14433814-14434017
>Gm12:14434068-14435073
>Gm12:14435106-14435464
>Gm12:14435538-14439429
>Gm12:14439462-14444974
>Gm12:14444997-14445269
>Gm12:14445508-14445570
>Gm12:14447117-14447324
>Gm12:14447362-14447560
>Gm12:14447588-14447629
>Gm12:14448218-14448276
>Gm12:14448404-14448456
>Gm12:14452549-14452576
>Gm12:14453300-14453814
>Gm12:14455376-14455805
>Gm12:14455942-14456045
>Gm12:14456097-14456288
>Gm12:14456360-14456395
>Gm12:14456446-14456483
>Gm12:14456600-14456996
>Gm12:14457110-14457394
>Gm12:14457434-14457461
>Gm12:14457502-14457695
>Gm12:14457735-14457757
>Gm12:14458129-14458159
>Gm12:14458310-14458360
>Gm12:14458534-14458718
>Gm12:14459568-14459649
>Gm12:14466611-14467699
>Gm12:14467931-14467967
>Gm12:14468427-14468467
>Gm12:14469700-14469850
>Gm12:14469886-14469922
>Gm12:14470134-14470227
>Gm12:14470277-14470377
>Gm12:14470916-14470957
>Gm12:14471058-14471571
>Gm12:14473854-14473887
>Gm12:14474621-14474649
>Gm12:14474847-14474915
>Gm12:14475353-14475385
>Gm12:14476597-14477163
>Gm12:14477204-14477315
>Gm12:14477514-14482525
>Gm12:14482550-14482996
>Gm12:14485744-14485783
>Gm12:14485947-14486083
>Gm12:14486209-14486383
>Gm12:14486673-14489996
>Gm12:14490023-14492063
>Gm12:14492150-14492928
>Gm12:14492977-14493184
>Gm12:14493246-14494776
>Gm12:14495044-14495099
>Gm12:14495170-14495939
>Gm12:14496242-14496383
>Gm12:14496422-14498356
>Gm12:14498402-14499152
>Gm12:14499204-14500310
>Gm12:14500336-14511791
>Gm12:14517022-14517547
>Gm12:14517768-14517903
>Gm12:14517946-14518405
>Gm12:14518491-14518564
>Gm12:14518763-14518806
>Gm12:14519029-14519060
>Gm12:14519229-14519325
>Gm12:14519412-14519435
>Gm12:14519463-14519518
>Gm12:14519621-14519655
>Gm12:14519784-14519867
>Gm12:14520560-14520704
>Gm12:14521144-14521176
>Gm12:14521209-14521314
>Gm12:14521389-14521558
>Gm12:14521760-14521797
>Gm12:14521904-14522151
>Gm12:14522205-14522276
>Gm12:14522388-14522435
>Gm12:14522514-14522713
>Gm12:14523790-14524080
>Gm12:14524301-14525327
>Gm12:14529018-14529049
>Gm12:14532142-14532334
>Gm12:14532583-14532674
>Gm12:14532719-14532858
>Gm12:14532960-14533237
>Gm12:14533369-14533490
>Gm12:14533855-14533935
>Gm12:14533960-14534034
>Gm12:14534318-14534354
>Gm12:14536094-14536148
>Gm12:14536942-14537040
>Gm12:14537477-14540945
>Gm12:14542617-14542849
>Gm12:14542918-14543087
>Gm12:14543159-14543311
>Gm12:14543344-14543797
>Gm12:14544190-14544982
>Gm12:14545566-14545613
>Gm12:14553086-14553272
>Gm12:14555696-14555732
>Gm12:14558164-14558886
>Gm12:14558926-14561268
>Gm12:14561295-14562332
>Gm12:14562386-14562463
>Gm12:14562674-14563939
>Gm12:14564391-14564456
>Gm12:14565555-14565572
>Gm12:14567224-14570773
>Gm12:14570828-14571128
>Gm12:14571237-14571642
>Gm12:14571752-14571803
>Gm12:14576551-14576624
>Gm12:14576932-14577074
>Gm12:14577164-14577235
>Gm12:14580947-14580975
>Gm12:14581266-14582781
>Gm12:14582825-14583432
>Gm12:14583490-14583782
>Gm12:14587015-14590505
>Gm12:14590552-14590711
>Gm12:14590746-14590825
>Gm12:14590869-14592602
>Gm12:14592635-14593459
>Gm12:14593483-14594360
>Gm12:14594409-14595191
>Gm12:14595340-14595685
>Gm12:14595719-14596521
>Gm12:14596765-14596870
>Gm12:14596914-14596993
>Gm12:14597131-14598139
>Gm12:14598362-14598549
>Gm12:14598608-14598692
>Gm12:14598794-14598855
>Gm12:14598905-14599103
>Gm12:14599176-14600634
>Gm12:14602150-14602247
>Gm12:14602305-14602346
>Gm12:14603026-14603123
>Gm12:14605222-14605263
>Gm12:14605358-14605492
>Gm12:14605530-14605647
>Gm12:14606211-14606244
>Gm12:14606297-14606597
>Gm12:14606842-14607404
>Gm12:14607437-14607806
>Gm12:14607863-14608036
>Gm12:14609105-14609234
>Gm12:14613990-14614066
>Gm12:14614151-14614209
>Gm12:14614386-14614534
>Gm12:14614729-14614824
>Gm12:14614883-14615037
>Gm12:14615877-14615990
>Gm12:14620865-14621006
>Gm12:14621057-14621153
>Gm12:14621225-14621324
>Gm12:14621403-14621476
>Gm12:14621588-14621979
>Gm12:14622139-14622221
>Gm12:14622808-14622845
>Gm12:14623321-14623432
>Gm12:14623750-14624392
>Gm12:14625416-14625455
>Gm12:14625971-14630570
>Gm12:14630614-14630955
>Gm12:14631002-14632351
>Gm12:14632878-14635111
>Gm12:14635349-14643484
>Gm12:14644090-14644193
>Gm12:14644319-14644384
>Gm12:14646249-14646356
>Gm12:14646410-14646451
>Gm12:14646489-14646598
>Gm12:14646702-14646808
>Gm12:14648387-14648503
>Gm12:14648558-14648589
>Gm12:14649430-14649500
>Gm12:14649577-14649621
>Gm12:14649860-14650195
>Gm12:14651213-14651279
>Gm12:14651876-14651977
>Gm12:14652020-14652081
>Gm12:14653320-14653446
>Gm12:14653541-14653585
>Gm12:14655411-14655539
>Gm12:14655570-14655617
>Gm12:14655793-14655838
>Gm12:14658769-14658812
>Gm12:14658986-14659201
>Gm12:14659261-14659291
>Gm12:14659852-14660020
>Gm12:14660098-14660637
>Gm12:14660675-14661046
>Gm12:14661916-14661961
>Gm12:14662644-14662696
>Gm12:14663662-14663779
>Gm12:14663835-14664064
>Gm12:14664114-14664235
>Gm12:14666044-14666107
>Gm12:14667255-14668868
>Gm12:14668961-14669838
>Gm12:14670155-14670227
>Gm12:14671003-14671037
>Gm12:14671533-14671741
>Gm12:14671775-14671894
>Gm12:14673007-14673283
>Gm12:14675318-14675363
>Gm12:14675553-14675585
>Gm12:14675774-14675814
>Gm12:14675875-14676057
>Gm12:14676749-14676799
>Gm12:14678975-14679018
>Gm12:14679385-14679438
>Gm12:14679719-14679778
>Gm12:14681297-14681428
>Gm12:14687664-14691362
>Gm12:14691806-14691849
>Gm12:14692023-14692238
>Gm12:14693556-14693654
>Gm12:14694356-14694549
>Gm12:14694629-14694690
>Gm12:14695712-14695876
>Gm12:14696966-14697053
>Gm12:14697223-14697876
>Gm12:14698055-14698160
>Gm12:14698207-14698420
>Gm12:14698528-14698675
>Gm12:14698724-14699012
>Gm12:14699166-14699231
>Gm12:14699411-14699853
>Gm12:14699955-14700174
>Gm12:14700400-14700628
>Gm12:14700699-14700739
>Gm12:14700813-14700932
>Gm12:14701262-14701321
>Gm12:14701489-14701525
>Gm12:14701745-14701776
>Gm12:14702105-14702137
>Gm12:14702185-14702312
>Gm12:14702368-14702416
>Gm12:14702956-14703042
>Gm12:14704236-14704276
>Gm12:14704385-14705251
>Gm12:14705329-14705393
>Gm12:14705569-14705640
>Gm12:14705843-14705909
>Gm12:14706037-14706246
>Gm12:14706296-14706668
>Gm12:14706693-14706782
>Gm12:14706962-14707083
>Gm12:14707552-14707658
>Gm12:14707768-14707810
>Gm12:14708664-14708780
>Gm12:14708831-14710570
>Gm12:14710605-14711283
>Gm12:14711357-14713980
>Gm12:14714023-14714533
>Gm12:14714560-14714704
>Gm12:14714750-14715276
>Gm12:14715545-14715595
>Gm12:14715762-14715802
>Gm12:14716267-14716648
>Gm12:14716821-14717476
>Gm12:14717540-14717796
>Gm12:14717847-14719329
>Gm12:14719660-14719740
>Gm12:14719833-14719979
>Gm12:14720176-14720265
>Gm12:14720484-14720702
>Gm12:14720891-14720931
>Gm12:14720976-14721025
>Gm12:14721099-14721133
>Gm12:14721197-14721541
>Gm12:14721588-14722928
>Gm12:14723214-14723450
>Gm12:14723765-14723897
>Gm12:14724014-14724265
>Gm12:14724517-14724692
>Gm12:14724965-14725022
>Gm12:14725086-14725454
>Gm12:14725888-14726094
>Gm12:14730970-14731020
>Gm12:14733173-14733222
>Gm12:14736059-14736094
>Gm12:14737561-14737776
>Gm12:14737824-14737861
>Gm12:14737978-14738127
>Gm12:14738287-14738364
>Gm12:14738408-14738601
>Gm12:14738657-14740556
>Gm12:14740592-14741370
>Gm12:14741438-14741736
>Gm12:14741767-14742098
>Gm12:14742153-14742985
>Gm12:14743803-14743984
>Gm12:14744125-14745211
>Gm12:14745320-14745422
>Gm12:14745455-14745496
>Gm12:14745577-14745822
>Gm12:14745870-14745921
>Gm12:14745962-14746031
>Gm12:14746099-14746272
>Gm12:14746366-14746395
>Gm12:14747972-14748006
>Gm12:14748597-14748651
>Gm12:14749312-14749390
>Gm12:14750150-14750377
>Gm12:14750551-14750594
>Gm12:14750736-14750786
>Gm12:14750863-14750990
>Gm12:14753940-14754033
>Gm12:14755561-14755624
>Gm12:14756188-14756248
>Gm12:14756329-14756535
>Gm12:14756853-14756906
>Gm12:14758883-14759358
>Gm12:14759425-14759533
>Gm12:14761400-14761465
>Gm12:14761557-14761629
>Gm12:14762977-14763019
>Gm12:14764261-14766402
>Gm12:14767062-14767289
>Gm12:14767463-14767506
>Gm12:14767648-14767698
>Gm12:14767775-14767902
>Gm12:14771557-14773390
>Gm12:14774946-14775016
>Gm12:14775191-14775504
>Gm12:14775774-14776062
>Gm12:14776105-14776479
>Gm12:14776660-14777304
>Gm12:14777332-14777989
>Gm12:14778023-14780493
>Gm12:14782155-14782206
>Gm12:14782820-14782913
>Gm12:14784137-14784298
>Gm12:14784323-14789359
>Gm12:14789572-14789638
>Gm12:14790250-14790325
>Gm12:14791564-14791614
>Gm12:14793223-14793277
>Gm12:14794529-14794605
>Gm12:14795230-14795320
>Gm12:14796051-14797005
>Gm12:14798538-14798592
>Gm12:14799235-14799274
>Gm12:14805193-14805268
>Gm12:14805363-14806094
>Gm12:14806190-14806250
>Gm12:14806646-14807971
>Gm12:14809737-14810352
>Gm12:14810457-14810479
>Gm12:14810528-14810962
>Gm12:14813114-14813148
>Gm12:14814153-14814262
>Gm12:14814448-14815141
>Gm12:14815286-14816961
>Gm12:14817222-14817257
>Gm12:14817892-14818141
>Gm12:14818270-14818410
>Gm12:14818617-14818643
>Gm12:14818759-14818802
>Gm12:14819095-14819350
>Gm12:14819396-14819499
>Gm12:14819590-14819658
>Gm12:14820346-14820412
>Gm12:14822277-14822338
>Gm12:14825031-14825062
>Gm12:14827421-14827571
>Gm12:14827672-14827800
>Gm12:14827890-14828115
>Gm12:14828230-14828342
>Gm12:14830053-14830115
>Gm12:14830824-14830907
>Gm12:14831357-14831510
>Gm12:14831644-14831720
>Gm12:14832208-14832239
>Gm12:14833652-14833934
>Gm12:14834610-14834665
>Gm12:14835761-14835791
>Gm12:14836462-14836497
>Gm12:14836836-14836868
>Gm12:14837298-14837401
>Gm12:14837611-14837665
>Gm12:14837785-14837824
>Gm12:14837948-14838119
>Gm12:14838134-14838184
>Gm12:14838600-14838638
>Gm12:14838979-14839008
>Gm12:14844116-14844586
>Gm12:14844620-14844793
>Gm12:14845519-14846002
>Gm12:14846043-14846518
>Gm12:14846816-14846920
>Gm12:14846989-14847104
>Gm12:14847130-14847350
>Gm12:14847400-14847432
>Gm12:14847465-14848026
>Gm12:14854991-14855060
>Gm12:14861426-14861571
>Gm12:14861828-14862022
>Gm12:14862254-14862309
>Gm12:14863914-14864850
>Gm12:14865144-14865212
>Gm12:14867358-14867530
>Gm12:14868005-14868056
>Gm12:14868377-14868440
>Gm12:14868617-14868699
>Gm12:14868872-14869084
>Gm12:14869606-14869743
>Gm12:14869770-14869832
>Gm12:14869918-14870056
>Gm12:14870127-14870190
>Gm12:14870304-14870370
>Gm12:14870490-14870631
>Gm12:14870695-14870726
>Gm12:14871165-14871304
>Gm12:14871380-14871431
>Gm12:14871630-14871814
>Gm12:14872021-14872111
>Gm12:14872135-14872178
>Gm12:14872793-14872872
>Gm12:14873841-14873964
>Gm12:14874545-14874573
>Gm12:14877195-14877670
>Gm12:14877943-14877957
>Gm12:14887942-14887973
>Gm12:14888266-14888361
>Gm12:14888708-14895184
>Gm12:14895231-14895339
>Gm12:14895441-14895918
>Gm12:14896415-14896590
>Gm12:14896977-14897056
>Gm12:14897779-14897865
>Gm12:14898873-14898973
>Gm12:14901889-14901982
>Gm12:14903297-14903338
>Gm12:14904358-14904695
>Gm12:14907474-14907506
>Gm12:14908955-14909109
>Gm12:14909293-14909606
>Gm12:14911783-14911865
>Gm12:14911962-14912065
>Gm12:14912093-14912201
>Gm12:14912548-14914164
>Gm12:14914201-14915126
>Gm12:14915223-14915275
>Gm12:14915392-14915477
>Gm12:14915535-14915630
>Gm12:14915734-14915927
>Gm12:14915964-14916075
>Gm12:14916136-14916850
>Gm12:14916941-14917133
>Gm12:14917274-14922645
>Gm12:14922674-14923390
>Gm12:14923449-14923512
>Gm12:14923663-14923776
>Gm12:14923880-14923992
>Gm12:14924374-14924545
>Gm12:14924718-14924772
>Gm12:14924889-14925002
>Gm12:14925082-14925424
>Gm12:14925491-14925592
>Gm12:14925737-14925852
>Gm12:14926127-14926198
>Gm12:14926400-14926530
>Gm12:14927329-14927379
>Gm12:14927488-14927531
>Gm12:14927815-14927978
>Gm12:14928088-14928258
>Gm12:14928309-14928671
>Gm12:14928850-14929064
>Gm12:14929477-14929518
>Gm12:14929741-14929830
>Gm12:14930798-14931377
>Gm12:14936301-14936362
>Gm12:14937795-14937856
>Gm12:14938499-14938575
>Gm12:14943294-14943422
>Gm12:14945654-14945759
>Gm12:14946086-14946613
>Gm12:14947229-14947266
>Gm12:14949644-14949680
>Gm12:14951391-14951447
>Gm12:14952883-14952941
>Gm12:14953707-14953820
>Gm12:14953929-14953996
>Gm12:14954064-14954190
>Gm12:14957541-14957603
>Gm12:14958023-14958059
>Gm12:14958313-14958339
>Gm12:14958562-14958606
>Gm12:14958786-14958951
>Gm12:14958985-14959110
>Gm12:14959649-14959689
>Gm12:14959829-14959873
>Gm12:14960207-14960355
>Gm12:14961217-14961284
>Gm12:14961644-14961688
>Gm12:14961731-14961772
>Gm12:14962172-14962267
>Gm12:14962726-14962782
>Gm12:14963040-14963146
>Gm12:14963372-14963496
>Gm12:14964524-14964702
>Gm12:14964807-14967504
>Gm12:14967566-14967746
>Gm12:14967817-14967855
>Gm12:14968181-14968224
>Gm12:14969188-14969235
>Gm12:14969973-14970052
>Gm12:14971050-14971159
>Gm12:14971187-14971327
>Gm12:14971346-14971541
>Gm12:14973217-14973294
>Gm12:14973533-14973579
>Gm12:14973675-14973784
>Gm12:14973923-14974010
>Gm12:14974733-14974971
>Gm12:14975036-14975081
>Gm12:14975120-14975207
>Gm12:14975266-14976165
>Gm12:14976290-14976924
>Gm12:14976993-14978625
>Gm12:14978691-14978982
>Gm12:14979039-14980871
>Gm12:14980924-14981134
>Gm12:14981200-14981336
>Gm12:14985810-14986352
>Gm12:14986425-14986565
>Gm12:14987955-14988049
>Gm12:14988094-14988132
>Gm12:14989988-14990111
>Gm12:14990173-14990256
>Gm12:14990615-14990647
>Gm12:14991615-14991690
>Gm12:14991798-14991830
>Gm12:14992485-14992682
>Gm12:14993445-14993518
>Gm12:14994917-14995085
>Gm12:14996720-14996787
>Gm12:14996803-14996935
>Gm12:14997156-14997273
>Gm12:14998265-14998310
>Gm12:14998378-14998480
>Gm12:14999486-14999596
>Gm12:15002237-15002296
>Gm12:15002678-15002762
>Gm12:15002825-15003060
>Gm12:15003110-15003396
>Gm12:15003534-15003690
>Gm12:15003752-15003784
>Gm12:15003829-15003932
>Gm12:15004257-15004533
>Gm12:15006692-15010643
>Gm12:15012048-15012129
>Gm12:15015523-15015634
>Gm12:15024589-15026236
>Gm12:15027430-15027544
>Gm12:15027662-15027874
>Gm12:15027939-15027984
>Gm12:15028018-15028066
>Gm12:15028101-15028552
>Gm12:15028712-15029058
>Gm12:15029149-15029297
>Gm12:15032229-15032510
>Gm12:15033271-15033324
>Gm12:15036860-15037074
>Gm12:15037127-15037279
>Gm12:15037359-15037397
>Gm12:15037454-15037863
>Gm12:15040360-15040389
>Gm12:15040923-15040989
>Gm12:15041712-15041791
>Gm12:15042441-15042523
>Gm12:15050344-15050505
>Gm12:15052250-15052312
>Gm12:15053265-15053297
>Gm12:15054628-15054699
>Gm12:15054724-15054855
>Gm12:15059424-15061007
>Gm12:15061305-15061403
>Gm12:15061917-15065357
>Gm12:15065419-15072240
>Gm12:15072469-15075837
>Gm12:15076108-15085728
>Gm12:15086744-15086943
>Gm12:15087205-15087290
>Gm12:15087534-15087614
>Gm12:15087694-15087736
>Gm12:15087828-15088035
>Gm12:15088092-15088135
>Gm12:15088331-15088562
>Gm12:15088614-15088718
>Gm12:15088804-15088883
>Gm12:15089021-15089210
>Gm12:15089610-15089660
>Gm12:15089719-15089769
>Gm12:15090111-15090143
>Gm12:15090448-15090521
>Gm12:15090665-15090705
>Gm12:15091260-15091363
>Gm12:15093608-15093721
>Gm12:15093753-15093789
>Gm12:15094272-15094324
>Gm12:15094357-15094452
>Gm12:15094760-15094839
>Gm12:15094880-15094909
>Gm12:15095102-15095300
>Gm12:15098639-15098731
>Gm12:15098806-15098893
>Gm12:15100930-15101084
>Gm12:15101382-15101415
>Gm12:15101623-15101689
>Gm12:15102039-15102261
>Gm12:15102395-15102518
>Gm12:15102659-15102853
>Gm12:15103012-15103135
>Gm12:15103184-15103314
>Gm12:15103410-15103593
>Gm12:15103670-15103723
>Gm12:15103819-15103869
>Gm12:15104043-15104148
>Gm12:15104555-15105065
>Gm12:15105188-15106024
>Gm12:15106137-15106908
>Gm12:15107673-15107706
>Gm12:15108502-15108538
>Gm12:15113366-15113457
>Gm12:15116500-15116602
>Gm12:15116759-15116806
>Gm12:15116871-15117198
>Gm12:15117224-15118427
>Gm12:15118490-15118667
>Gm12:15118734-15118774
>Gm12:15118802-15118854
>Gm12:15119036-15119186
>Gm12:15119223-15119367
>Gm12:15119476-15119761
>Gm12:15119803-15119867
>Gm12:15119956-15120298
>Gm12:15120346-15121306
>Gm12:15121406-15121773
>Gm12:15121798-15122088
>Gm12:15122148-15122241
>Gm12:15122287-15122665
>Gm12:15122689-15123134
>Gm12:15123233-15123601
>Gm12:15124008-15124100
>Gm12:15125323-15125367
>Gm12:15127775-15127955
>Gm12:15127999-15128362
>Gm12:15128425-15128741
>Gm12:15128812-15128957
>Gm12:15129891-15131637
>Gm12:15131789-15131816
>Gm12:15131903-15132160
>Gm12:15132245-15132302
>Gm12:15132337-15132616
>Gm12:15132675-15132782
>Gm12:15132884-15132940
>Gm12:15133358-15133414
>Gm12:15133435-15133614
>Gm12:15133726-15133935
>Gm12:15133996-15134116
>Gm12:15134255-15136812
>Gm12:15137164-15137205
>Gm12:15142953-15143019
>Gm12:15143393-15143900
>Gm12:15143966-15144053
>Gm12:15144766-15144891
>Gm12:15145077-15145250
>Gm12:15145335-15145373
>Gm12:15145679-15145830
>Gm12:15146246-15146316
>Gm12:15147179-15150899
>Gm12:15150936-15151348
>Gm12:15151410-15151493
>Gm12:15151540-15152707
>Gm12:15152738-15152818
>Gm12:15152951-15153347
>Gm12:15153411-15153628
>Gm12:15153890-15153992
>Gm12:15154032-15154072
>Gm12:15154096-15154125
>Gm12:15154175-15154226
>Gm12:15154965-15155051
>Gm12:15155293-15155390
>Gm12:15155490-15155536
>Gm12:15156232-15156323
>Gm12:15156382-15156421
>Gm12:15156495-15156568
>Gm12:15158270-15158454
>Gm12:15158923-15158962
>Gm12:15165522-15165608
>Gm12:15170020-15170055
>Gm12:15178385-15178456
>Gm12:15178786-15178970
>Gm12:15179830-15179854
>Gm12:15179934-15179997
>Gm12:15180091-15180162
>Gm12:15180431-15180573
>Gm12:15180596-15180648
>Gm12:15180834-15180896
>Gm12:15181533-15181783
>Gm12:15181909-15182107
>Gm12:15182189-15182255
>Gm12:15182403-15182522
>Gm12:15182572-15183496
>Gm12:15183550-15184759
>Gm12:15185056-15185128
>Gm12:15185562-15185606
>Gm12:15185766-15185806
>Gm12:15185878-15185986
>Gm12:15189121-15189592
>Gm12:15189758-15190028
>Gm12:15190160-15190383
>Gm12:15193141-15193191
>Gm12:15194557-15194625
>Gm12:15196409-15196582
>Gm12:15196647-15196750
>Gm12:15196835-15197293
>Gm12:15197400-15198970
>Gm12:15199027-15199189
>Gm12:15199739-15199878
>Gm12:15200280-15200630
>Gm12:15200937-15214983
>Gm12:15215083-15222284
>Gm12:15222332-15225624
>Gm12:15225998-15226052
>Gm12:15227131-15227218
>Gm12:15227330-15227372
>Gm12:15227527-15227570
>Gm12:15227738-15227975
>Gm12:15228067-15228359
>Gm12:15228404-15229188
>Gm12:15229267-15230078
>Gm12:15230166-15230319
>Gm12:15230452-15230480
>Gm12:15230503-15230528
>Gm12:15230675-15230979
>Gm12:15231050-15231144
>Gm12:15231298-15231360
>Gm12:15231618-15231701
>Gm12:15234865-15235405
>Gm12:15235633-15235770
>Gm12:15235845-15236448
>Gm12:15236535-15236829
>Gm12:15237780-15238243
>Gm12:15238391-15238537
>Gm12:15239104-15239143
>Gm12:15240552-15240625
>Gm12:15241367-15241571
>Gm12:15241621-15241719
>Gm12:15241897-15241984
>Gm12:15242059-15242214
>Gm12:15242833-15242915
>Gm12:15244202-15244283
>Gm12:15244318-15244350
>Gm12:15244386-15244792
>Gm12:15244924-15245218
>Gm12:15245328-15245404
>Gm12:15245480-15245535
>Gm12:15245621-15245805
>Gm12:15245842-15245960
>Gm12:15245993-15246040
>Gm12:15246133-15246302
>Gm12:15246325-15246624
>Gm12:15246686-15246906
>Gm12:15246944-15247028
>Gm12:15247088-15247534
>Gm12:15247573-15247781
>Gm12:15248058-15248505
>Gm12:15248576-15248843
>Gm12:15249056-15249389
>Gm12:15249467-15249595
>Gm12:15250713-15251275
>Gm12:15251323-15252067
>Gm12:15252135-15252219
>Gm12:15252274-15252364
>Gm12:15252410-15253589
>Gm12:15253663-15253752
>Gm12:15253907-15253937
>Gm12:15254084-15254161
>Gm12:15254388-15254520
>Gm12:15254596-15254634
>Gm12:15254726-15254837
>Gm12:15256849-15257012
>Gm12:15257051-15257157
>Gm12:15257580-15258036
>Gm12:15258058-15259635
>Gm12:15259712-15259747
>Gm12:15259851-15260119
>Gm12:15260219-15260964
>Gm12:15261280-15262512
>Gm12:15262937-15264274
>Gm12:15264381-15272014
>Gm12:15272786-15273165
>Gm12:15273202-15273251
>Gm12:15273362-15273488
>Gm12:15273538-15274925
>Gm12:15275907-15275969
>Gm12:15276074-15276353
>Gm12:15276581-15276721
>Gm12:15276800-15276894
>Gm12:15277063-15277103
>Gm12:15277278-15277304
>Gm12:15277595-15277708
>Gm12:15277832-15278103
>Gm12:15278226-15278380
>Gm12:15278445-15278562
>Gm12:15278638-15278671
>Gm12:15278785-15278815
>Gm12:15278857-15278931
>Gm12:15278982-15279024
>Gm12:15279278-15279458
>Gm12:15279623-15279680
>Gm12:15279772-15279835
>Gm12:15279877-15280009
>Gm12:15280095-15280244
>Gm12:15281044-15281084
>Gm12:15283823-15283861
>Gm12:15284525-15284617
>Gm12:15288394-15288438
>Gm12:15289087-15289135
>Gm12:15292574-15292601
>Gm12:15296258-15296324
>Gm12:15297505-15298971
>Gm12:15300420-15300464
>Gm12:15300500-15300693
>Gm12:15301199-15301262
>Gm12:15305054-15315275
>Gm12:15316999-15317435
>Gm12:15317467-15317801
>Gm12:15317854-15318064
>Gm12:15319131-15319192
>Gm12:15319259-15319312
>Gm12:15320066-15320094
>Gm12:15321147-15321185
>Gm12:15321830-15321872
>Gm12:15322342-15322397
>Gm12:15323678-15323741
>Gm12:15326965-15327156
>Gm12:15327200-15327260
>Gm12:15327847-15327891
>Gm12:15328842-15333907
>Gm12:15339502-15339558
>Gm12:15339744-15339886
>Gm12:15340109-15340734
>Gm12:15340746-15340779
>Gm12:15341962-15342018
>Gm12:15342549-15342777
>Gm12:15342838-15343026
>Gm12:15343127-15343636
>Gm12:15343751-15343783
>Gm12:15343878-15343954
>Gm12:15344013-15344656
>Gm12:15347612-15347848
>Gm12:15347897-15351107
>Gm12:15351136-15352256
>Gm12:15352299-15352336
>Gm12:15352698-15353333
>Gm12:15355958-15356017
>Gm12:15356554-15356625
>Gm12:15356652-15357884
>Gm12:15357912-15358247
>Gm12:15358294-15358668
>Gm12:15358758-15360509
>Gm12:15360773-15360895
>Gm12:15362645-15362778
>Gm12:15362811-15364129
>Gm12:15364154-15364233
>Gm12:15364273-15365651
>Gm12:15365702-15366117
>Gm12:15366198-15366448
>Gm12:15367065-15367175
>Gm12:15367233-15367544
>Gm12:15368127-15368166
>Gm12:15369012-15369179
>Gm12:15371115-15371249
>Gm12:15371685-15371752
>Gm12:15372465-15372510
>Gm12:15373239-15373522
>Gm12:15374179-15374590
>Gm12:15374744-15374850
>Gm12:15375096-15375258
>Gm12:15375308-15375452
>Gm12:15376266-15376380
>Gm12:15376597-15376627
>Gm12:15376761-15376974
>Gm12:15377270-15377387
>Gm12:15377460-15378340
>Gm12:15378542-15378585
>Gm12:15378637-15378988
>Gm12:15379049-15379220
>Gm12:15379246-15379367
>Gm12:15379423-15379501
>Gm12:15379686-15381947
>Gm12:15387361-15392355
>Gm12:15393055-15393130
>Gm12:15402612-15402779
>Gm12:15403155-15403570
>Gm12:15403640-15403786
>Gm12:15403926-15404001
>Gm12:15404482-15404540
>Gm12:15404945-15405031
>Gm12:15408594-15408693
>Gm12:15408899-15408913
>Gm12:15409254-15409510
>Gm12:15409623-15409648
>Gm12:15410166-15410777
>Gm12:15411868-15411902
>Gm12:15413666-15413730
>Gm12:15413767-15413936
>Gm12:15415672-15415720
>Gm12:15416789-15417026
>Gm12:15417085-15417263
>Gm12:15417341-15417479
>Gm12:15417508-15417576
>Gm12:15422453-15422507
>Gm12:15422764-15423001
>Gm12:15423256-15424727
>Gm12:15424820-15425006
>Gm12:15427776-15428960
>Gm12:15429036-15429095
>Gm12:15429715-15430788
>Gm12:15430888-15431632
>Gm12:15431680-15432004
>Gm12:15432050-15432246
>Gm12:15432285-15433158
>Gm12:15433205-15433328
>Gm12:15433360-15433770
>Gm12:15433973-15434081
>Gm12:15434201-15434849
>Gm12:15434909-15434950
>Gm12:15435165-15435368
>Gm12:15435505-15435651
>Gm12:15435779-15435869
>Gm12:15436118-15436177
>Gm12:15436279-15436342
>Gm12:15436429-15436523
>Gm12:15436559-15436637
>Gm12:15436802-15438110
>Gm12:15439364-15445510
>Gm12:15446549-15446624
>Gm12:15447719-15449255
>Gm12:15449274-15449557
>Gm12:15449718-15449886
>Gm12:15449993-15450236
>Gm12:15450350-15450494
>Gm12:15451190-15451374
>Gm12:15451724-15451768
>Gm12:15454454-15454506
>Gm12:15456958-15456995
>Gm12:15459826-15459934
>Gm12:15460270-15460333
>Gm12:15460430-15460468
>Gm12:15460529-15460634
>Gm12:15460783-15460922
>Gm12:15461645-15461763
>Gm12:15463194-15463229
>Gm12:15469146-15469685
>Gm12:15471363-15471548
>Gm12:15473344-15473440
>Gm12:15479089-15479195
>Gm12:15483168-15483213
>Gm12:15483546-15485187
>Gm12:15486170-15486199
>Gm12:15488975-15489007
>Gm12:15489153-15489806
>Gm12:15490289-15490349
>Gm12:15494841-15494875
>Gm12:15494913-15494961
>Gm12:15495033-15495107
>Gm12:15495510-15495577
>Gm12:15499758-15499897
>Gm12:15501749-15501815
>Gm12:15502117-15502278
>Gm12:15502323-15502849
>Gm12:15503832-15503887
>Gm12:15503991-15504021
>Gm12:15504890-15504929
>Gm12:15505352-15505457
>Gm12:15505820-15506011
>Gm12:15506122-15506526
>Gm12:15509415-15509494
>Gm12:15515711-15518900
>Gm12:15521187-15521267
>Gm12:15523139-15523248
>Gm12:15523738-15524165
>Gm12:15524201-15524422
>Gm12:15524596-15525615
>Gm12:15525758-15525826
>Gm12:15525864-15525955
>Gm12:15526182-15526238
>Gm12:15526288-15526359
>Gm12:15526409-15526701
>Gm12:15526770-15527170
>Gm12:15527211-15527462
>Gm12:15527513-15527624
>Gm12:15527709-15527911
>Gm12:15528221-15528294
>Gm12:15528329-15528372
>Gm12:15528422-15528496
>Gm12:15528545-15528704
>Gm12:15528782-15529012
>Gm12:15529076-15529334
>Gm12:15529404-15529438
>Gm12:15529490-15529738
>Gm12:15529829-15531633
>Gm12:15531683-15532624
>Gm12:15532651-15533825
>Gm12:15534700-15534734
>Gm12:15534830-15536246
>Gm12:15536400-15536495
>Gm12:15539342-15539471
>Gm12:15544371-15544549
>Gm12:15544684-15544770
>Gm12:15546673-15546740
>Gm12:15548856-15548891
>Gm12:15549392-15549484
>Gm12:15554362-15556839
>Gm12:15556886-15561224
>Gm12:15561846-15561882
>Gm12:15563010-15563245
>Gm12:15566789-15569412
>Gm12:15569470-15569811
>Gm12:15571204-15571321
>Gm12:15571374-15571399
>Gm12:15573315-15573355
>Gm12:15576198-15576286
>Gm12:15578176-15578324
>Gm12:15578452-15578502
>Gm12:15578624-15578666
>Gm12:15578796-15578859
>Gm12:15579119-15579171
>Gm12:15580017-15580168
>Gm12:15580223-15580323
>Gm12:15580454-15580535
>Gm12:15580647-15580709
>Gm12:15580978-15581008
>Gm12:15581221-15581252
>Gm12:15581411-15581491
>Gm12:15582409-15582641
>Gm12:15582809-15582863
>Gm12:15583031-15583438
>Gm12:15586861-15586909
>Gm12:15587558-15587597
>Gm12:15590816-15590848
>Gm12:15594995-15595530
>Gm12:15595592-15595714
>Gm12:15595760-15595947
>Gm12:15596019-15596111
>Gm12:15597014-15597094
>Gm12:15597168-15597206
>Gm12:15597326-15597431
>Gm12:15598113-15598163
>Gm12:15607468-15607519
>Gm12:15608736-15608908
>Gm12:15608955-15610693
>Gm12:15610715-15610969
>Gm12:15610996-15611105
>Gm12:15611259-15611407
>Gm12:15613040-15614092
>Gm12:15614192-15615752
>Gm12:15615810-15615954
>Gm12:15625762-15625801
>Gm12:15625861-15626012
>Gm12:15626038-15633821
>Gm12:15634132-15634169
>Gm12:15634328-15635105
>Gm12:15635150-15635392
>Gm12:15635455-15636825
>Gm12:15636849-15637773
>Gm12:15637795-15641787
>Gm12:15641844-15643110
>Gm12:15643143-15645056
>Gm12:15645162-15645412
>Gm12:15645465-15645735
>Gm12:15646048-15646523
>Gm12:15646617-15646717
>Gm12:15646770-15646869
>Gm12:15647061-15647320
>Gm12:15647461-15647499
>Gm12:15648154-15648200
>Gm12:15648491-15648643
>Gm12:15648697-15648725
>Gm12:15648768-15650179
>Gm12:15650440-15650473
>Gm12:15651117-15651386
>Gm12:15651634-15651738
>Gm12:15652146-15652265
>Gm12:15656237-15657113
>Gm12:15657163-15677978
>Gm12:15678018-15679163
>Gm12:15679487-15680560
>Gm12:15680650-15681730
>Gm12:15681988-15683663
>Gm12:15683792-15689739
>Gm12:15690129-15690169
>Gm12:15690571-15690665
>Gm12:15691122-15691177
>Gm12:15692568-15692604
>Gm12:15693319-15693385
>Gm12:15693559-15693600
>Gm12:15693737-15693957
>Gm12:15695339-15695354
>Gm12:15695617-15695677
>Gm12:15699581-15699906
>Gm12:15708585-15708653
>Gm12:15708715-15709153
>Gm12:15709942-15710031
>Gm12:15710059-15710117
>Gm12:15710326-15710418
>Gm12:15710727-15710777
>Gm12:15711137-15711172
>Gm12:15711545-15711804
>Gm12:15711845-15715785
>Gm12:15715811-15718781
>Gm12:15718817-15719017
>Gm12:15719394-15719667
>Gm12:15719860-15719906
>Gm12:15720251-15721152
>Gm12:15721271-15721561
>Gm12:15721707-15721815
>Gm12:15721864-15721900
>Gm12:15721959-15722730
>Gm12:15722875-15723235
>Gm12:15723400-15723585
>Gm12:15724101-15724180
>Gm12:15726298-15726330
>Gm12:15726373-15726403
>Gm12:15728844-15728975
>Gm12:15730308-15730340
>Gm12:15730414-15730450
>Gm12:15734731-15734778
>Gm12:15735377-15735497
>Gm12:15735721-15735826
>Gm12:15736084-15736382
>Gm12:15736958-15737016
>Gm12:15737869-15737921
>Gm12:15738379-15738507
>Gm12:15743003-15748532
>Gm12:15748632-15752427
>Gm12:15753452-15755934
>Gm12:15755993-15760347
>Gm12:15761335-15761457
>Gm12:15762153-15762180
>Gm12:15762284-15762320
>Gm12:15764856-15764900
>Gm12:15765271-15765385
>Gm12:15765680-15765712
>Gm12:15765771-15765804
>Gm12:15765972-15766000
>Gm12:15766278-15766328
>Gm12:15766467-15766796
>Gm12:15766884-15767149
>Gm12:15767278-15768779
>Gm12:15769103-15769144
>Gm12:15769255-15769300
>Gm12:15771451-15771490
>Gm12:15773590-15773618
>Gm12:15773648-15773936
>Gm12:15775670-15775730
>Gm12:15775807-15776194
>Gm12:15776759-15776856
>Gm12:15778080-15778138
>Gm12:15780221-15780249
>Gm12:15780555-15780616
>Gm12:15780779-15782232
>Gm12:15783691-15783825
>Gm12:15784292-15784495
>Gm12:15784642-15784739
>Gm12:15784775-15784859
>Gm12:15784894-15785304
>Gm12:15785327-15785463
>Gm12:15787165-15787207
>Gm12:15789193-15789731
>Gm12:15789780-15790149
>Gm12:15790208-15790269
>Gm12:15790293-15792811
>Gm12:15792838-15813359
>Gm12:15814624-15814722
>Gm12:15817470-15817504
>Gm12:15818423-15818451
>Gm12:15818731-15818893
>Gm12:15818939-15819169
>Gm12:15819411-15819440
>Gm12:15819590-15819689
>Gm12:15819748-15819776
>Gm12:15820094-15820397
>Gm12:15820433-15820649
>Gm12:15823028-15823087
>Gm12:15827629-15827688
>Gm12:15832431-15832595
>Gm12:15832773-15832800
>Gm12:15833099-15833164
>Gm12:15833412-15833637
>Gm12:15833734-15834399
>Gm12:15834429-15834711
>Gm12:15834758-15835007
>Gm12:15835110-15835694
>Gm12:15835728-15836444
>Gm12:15836537-15836654
>Gm12:15836754-15837192
>Gm12:15837362-15837627
>Gm12:15841478-15841737
>Gm12:15841873-15841904
>Gm12:15842007-15842804
>Gm12:15842868-15843441
>Gm12:15843519-15843558
>Gm12:15844127-15844320
>Gm12:15845464-15845513
>Gm12:15845714-15845815
>Gm12:15845938-15845991
>Gm12:15846147-15846221
>Gm12:15846363-15846398
>Gm12:15847405-15847446
>Gm12:15848436-15848525
>Gm12:15848734-15848918
>Gm12:15850119-15850188
>Gm12:15851200-15851392
>Gm12:15860961-15861001
>Gm12:15861888-15861966
>Gm12:15863400-15863434
>Gm12:15864045-15864076
>Gm12:15864385-15864418
>Gm12:15868533-15868706
>Gm12:15869127-15869425
>Gm12:15869466-15869784
>Gm12:15871036-15871122
>Gm12:15871274-15871303
>Gm12:15871864-15871936
>Gm12:15872043-15872121
>Gm12:15876590-15876622
>Gm12:15876944-15876981
>Gm12:15877555-15877752
>Gm12:15877807-15877914
>Gm12:15878034-15878063
>Gm12:15878201-15881253
>Gm12:15881413-15881427
>Gm12:15881538-15883111
>Gm12:15883250-15883449
>Gm12:15883510-15890450
>Gm12:15890480-15891221
>Gm12:15891321-15893936
>Gm12:15894107-15894155
>Gm12:15894318-15894788
>Gm12:15894839-15894958
>Gm12:15895644-15895694
>Gm12:15896519-15896661
>Gm12:15898598-15898642
>Gm12:15901194-15901460
>Gm12:15901485-15901520
>Gm12:15901583-15901753
>Gm12:15901811-15907121
>Gm12:15907209-15907251
>Gm12:15909382-15909774
>Gm12:15909830-15910202
>Gm12:15910275-15911460
>Gm12:15911519-15911553
>Gm12:15911589-15911805
>Gm12:15911845-15911976
>Gm12:15912162-15912284
>Gm12:15912342-15913021
>Gm12:15913118-15913344
>Gm12:15913484-15913524
>Gm12:15913565-15913752
>Gm12:15914156-15914267
>Gm12:15914624-15914864
>Gm12:15915162-15915222
>Gm12:15915271-15915366
>Gm12:15915597-15915875
>Gm12:15916079-15916279
>Gm12:15916463-15916639
>Gm12:15916764-15916979
>Gm12:15917103-15918392
>Gm12:15918437-15918508
>Gm12:15918538-15919577
>Gm12:15919647-15919669
>Gm12:15919767-15919835
>Gm12:15923629-15924642
>Gm12:15924843-15924959
>Gm12:15925103-15925142
>Gm12:15926359-15926397
>Gm12:15934293-15934338
>Gm12:15934696-15934788
>Gm12:15935124-15935302
>Gm12:15935868-15935981
>Gm12:15936031-15936230
>Gm12:15936290-15936440
>Gm12:15938270-15938369
>Gm12:15940875-15940933
>Gm12:15942142-15942198
>Gm12:15943200-15943238
>Gm12:15943605-15943654
>Gm12:15944127-15944200
>Gm12:15944752-15944794
>Gm12:15945472-15945832
>Gm12:15946981-15947346
>Gm12:15947478-15949123
>Gm12:15949842-15949955
>Gm12:15950142-15950337
>Gm12:15950391-15951010
>Gm12:15951048-15951139
>Gm12:15953157-15953254
>Gm12:15953551-15953586
>Gm12:15953685-15953764
>Gm12:15953802-15954170
>Gm12:15954228-15954254
>Gm12:15954308-15954500
>Gm12:15954778-15955061
>Gm12:15955149-15955413
>Gm12:15955503-15955661
>Gm12:15955760-15955963
>Gm12:15956355-15956580
>Gm12:15956621-15956676
>Gm12:15956949-15957002
>Gm12:15957161-15957617
>Gm12:15958681-15958955
>Gm12:15958991-15959043
>Gm12:15960842-15963341
>Gm12:15966908-15967227
>Gm12:15967453-15967698
>Gm12:15967806-15967890
>Gm12:15968991-15969453
>Gm12:15970577-15970637
>Gm12:15970694-15970883
>Gm12:15970937-15971120
>Gm12:15971200-15971336
>Gm12:15971362-15971684
>Gm12:15971725-15972274
>Gm12:15972381-15973305
>Gm12:15973349-15973478
>Gm12:15973541-15973881
>Gm12:15973939-15975135
>Gm12:15975165-15978510
>Gm12:15980529-15980561
>Gm12:15980653-15980937
>Gm12:15981859-15981927
>Gm12:15982184-15982217
>Gm12:15982506-15982586
>Gm12:15984211-15984268
>Gm12:15984614-15984712
>Gm12:15984735-15985124
>Gm12:15985262-15985528
>Gm12:15985593-15985766
>Gm12:15985851-15985946
>Gm12:15986012-15986302
>Gm12:15986377-15986527
>Gm12:15986592-15986898
>Gm12:15987083-15987191
>Gm12:15987236-15987283
>Gm12:15987396-15988058
>Gm12:15988442-15988831
>Gm12:15988863-15989316
>Gm12:15989417-15989745
>Gm12:15989905-15989940
>Gm12:15991716-15991810
>Gm12:15992064-15992132
>Gm12:15992197-15992226
>Gm12:15993603-15993869
>Gm12:15994212-15994246
>Gm12:15994298-15994342
>Gm12:15994663-15994714
>Gm12:15994823-15994856
>Gm12:15994911-15994945
>Gm12:15995202-15995270
>Gm12:15995596-15995627
>Gm12:15996821-15996853
>Gm12:15997895-16004919
>Gm12:16004983-16006063
>Gm12:16006106-16006454
>Gm12:16007326-16007467
>Gm12:16007516-16007546
>Gm12:16007960-16009131
>Gm12:16009275-16009453
>Gm12:16009858-16009974
>Gm12:16010286-16010342
>Gm12:16013608-16013649
>Gm12:16013902-16013940
>Gm12:16014247-16014438
>Gm12:16014509-16014980
>Gm12:16015022-16016000
>Gm12:16016199-16016343
>Gm12:16016389-16018664
>Gm12:16018724-16018826
>Gm12:16019289-16019409
>Gm12:16019661-16019830
>Gm12:16019893-16020994
>Gm12:16021038-16024122
>Gm12:16024159-16024486
>Gm12:16024532-16028454
>Gm12:16028804-16028902
>Gm12:16028957-16029851
>Gm12:16029938-16029987
>Gm12:16030041-16030119
>Gm12:16030796-16030823
>Gm12:16031024-16032252
>Gm12:16032558-16032913
>Gm12:16032958-16033177
>Gm12:16038154-16038193
>Gm12:16038632-16038691
>Gm12:16040636-16040751
>Gm12:16040829-16040860
>Gm12:16041066-16041693
>Gm12:16041725-16041817
>Gm12:16041870-16044014
>Gm12:16044367-16044413
>Gm12:16044494-16044574
>Gm12:16044634-16044687
>Gm12:16044818-16044923
>Gm12:16044958-16045009
>Gm12:16045219-16045257
>Gm12:16045432-16045480
>Gm12:16045608-16049079
>Gm12:16049399-16049476
>Gm12:16049556-16051422
>Gm12:16051552-16051577
>Gm12:16051924-16051997
>Gm12:16052085-16052111
>Gm12:16052264-16052333
>Gm12:16052406-16052588
>Gm12:16052670-16052950
>Gm12:16053284-16053370
>Gm12:16053610-16053724
>Gm12:16053802-16053873
>Gm12:16054045-16054248
>Gm12:16054306-16054405
>Gm12:16054476-16054547
>Gm12:16054727-16054770
>Gm12:16055267-16055316
>Gm12:16055350-16055385
>Gm12:16055463-16055531
>Gm12:16055586-16055916
>Gm12:16055977-16058201
>Gm12:16058333-16058462
>Gm12:16058507-16058559
>Gm12:16058617-16058656
>Gm12:16058847-16059079
>Gm12:16059164-16059302
>Gm12:16059367-16059545
>Gm12:16060152-16060291
>Gm12:16060481-16060608
>Gm12:16060715-16060937
>Gm12:16060977-16061152
>Gm12:16061215-16062954
>Gm12:16063002-16064738
>Gm12:16064952-16067106
>Gm12:16067236-16067301
>Gm12:16067492-16067563
>Gm12:16067655-16067871
>Gm12:16068027-16068144
>Gm12:16068223-16068258
>Gm12:16068360-16068402
>Gm12:16068610-16068706
>Gm12:16068800-16068858
>Gm12:16068925-16069016
>Gm12:16069153-16069229
>Gm12:16069306-16069363
>Gm12:16069438-16069789
>Gm12:16069867-16069983
>Gm12:16070026-16070323
>Gm12:16070373-16070588
>Gm12:16070742-16070965
>Gm12:16071071-16071123
>Gm12:16071212-16071267
>Gm12:16071330-16071436
>Gm12:16071531-16071600
>Gm12:16071745-16071856
>Gm12:16071914-16071953
>Gm12:16072490-16072602
>Gm12:16073290-16073427
>Gm12:16073521-16073570
>Gm12:16073689-16073725
>Gm12:16074093-16074133
>Gm12:16074233-16074277
>Gm12:16074758-16074811
>Gm12:16074854-16074895
>Gm12:16074985-16075232
>Gm12:16075341-16075824
>Gm12:16077697-16077732
>Gm12:16077799-16077839
>Gm12:16079313-16079344
>Gm12:16079486-16080047
>Gm12:16080927-16080963
>Gm12:16081437-16083147
>Gm12:16083302-16083904
>Gm12:16083963-16084009
>Gm12:16084135-16084170
>Gm12:16089352-16089391
>Gm12:16089944-16093470
>Gm12:16093530-16100135
>Gm12:16100558-16100599
>Gm12:16102267-16102355
>Gm12:16105045-16106786
>Gm12:16107293-16107748
>Gm12:16107832-16108096
>Gm12:16108335-16108546
>Gm12:16108604-16108772
>Gm12:16111982-16117111
>Gm12:16117144-16117206
>Gm12:16117256-16118032
>Gm12:16118065-16118314
>Gm12:16118465-16118741
>Gm12:16121441-16121472
>Gm12:16121665-16121991
>Gm12:16122039-16122074
>Gm12:16122613-16122672
>Gm12:16122793-16122892
>Gm12:16122984-16123049
>Gm12:16123196-16123386
>Gm12:16123486-16123548
>Gm12:16124004-16125147
>Gm12:16127152-16127182
>Gm12:16127296-16127459
>Gm12:16127533-16127577
>Gm12:16137828-16137865
>Gm12:16138080-16141261
>Gm12:16141442-16141503
>Gm12:16141541-16141575
>Gm12:16141823-16141866
>Gm12:16141931-16142162
>Gm12:16143030-16149264
>Gm12:16149303-16154345
>Gm12:16154507-16154681
>Gm12:16159156-16159190
>Gm12:16160154-16160185
>Gm12:16160639-16160719
>Gm12:16161495-16161524
>Gm12:16161845-16161872
>Gm12:16163385-16163441
>Gm12:16165788-16165832
>Gm12:16166916-16167008
>Gm12:16167289-16167365
>Gm12:16173935-16173949
>Gm12:16174049-16174077
>Gm12:16174452-16174702
>Gm12:16175026-16175387
>Gm12:16175674-16175893
>Gm12:16177144-16177208
>Gm12:16177706-16177753
>Gm12:16180901-16181090
>Gm12:16181726-16182047
>Gm12:16182848-16182897
>Gm12:16183848-16184033
>Gm12:16184383-16185416
>Gm12:16185619-16185901
>Gm12:16186119-16186178
>Gm12:16187569-16187857
>Gm12:16188358-16188426
>Gm12:16188576-16188604
>Gm12:16188945-16189030
>Gm12:16189355-16189451
>Gm12:16189565-16189593
>Gm12:16189662-16189743
>Gm12:16189826-16190002
>Gm12:16190414-16190450
>Gm12:16190792-16190830
>Gm12:16193917-16194038
>Gm12:16194104-16194133
>Gm12:16194413-16194539
>Gm12:16195595-16195696
>Gm12:16195800-16195847
>Gm12:16201123-16201221
>Gm12:16201881-16201915
>Gm12:16203140-16203222
>Gm12:16203863-16203926
>Gm12:16204537-16204620
>Gm12:16205011-16205116
>Gm12:16206165-16206414
>Gm12:16208886-16208928
>Gm12:16215493-16215735
>Gm12:16215843-16215948
>Gm12:16216134-16216264
>Gm12:16216648-16216712
>Gm12:16216798-16216856
>Gm12:16217189-16217345
>Gm12:16217374-16217826
>Gm12:16217887-16217991
>Gm12:16218049-16218178
>Gm12:16218297-16218479
>Gm12:16218523-16218563
>Gm12:16218641-16219770
>Gm12:16219861-16220000
>Gm12:16220095-16220258
>Gm12:16220367-16220423
>Gm12:16220451-16220795
>Gm12:16220888-16221151
>Gm12:16221182-16221533
>Gm12:16221587-16221745
>Gm12:16221810-16222048
>Gm12:16222288-16222390
>Gm12:16222448-16222672
>Gm12:16222804-16223049
>Gm12:16223128-16223347
>Gm12:16223884-16223924
>Gm12:16224052-16224135
>Gm12:16224166-16224483
>Gm12:16225090-16225394
>Gm12:16226041-16226141
>Gm12:16226422-16227630
>Gm12:16228020-16228184
>Gm12:16228399-16228464
>Gm12:16228501-16229619
>Gm12:16229711-16229985
>Gm12:16230077-16230208
>Gm12:16230527-16231113
>Gm12:16234481-16234622
>Gm12:16234701-16238179
>Gm12:16238233-16238493
>Gm12:16241765-16241836
>Gm12:16242038-16242103
>Gm12:16242143-16242406
>Gm12:16242436-16243105
>Gm12:16243310-16243918
>Gm12:16244011-16244050
>Gm12:16244343-16244454
>Gm12:16244510-16244583
>Gm12:16244842-16244974
>Gm12:16245142-16245211
>Gm12:16245503-16246946
>Gm12:16247189-16247881
>Gm12:16247917-16248388
>Gm12:16248488-16248604
>Gm12:16248741-16248910
>Gm12:16248935-16249000
>Gm12:16249060-16249114
>Gm12:16250913-16250976
>Gm12:16252190-16253755
>Gm12:16254489-16254602
>Gm12:16255166-16255233
>Gm12:16261412-16261426
>Gm12:16261659-16261673
>Gm12:16261926-16261981
>Gm12:16267714-16269394
>Gm12:16269656-16269909
>Gm12:16270778-16270901
>Gm12:16271521-16271603
>Gm12:16274399-16274509
>Gm12:16274593-16274690
>Gm12:16274842-16275011
>Gm12:16276953-16277051
>Gm12:16277464-16277542
>Gm12:16278004-16278174
>Gm12:16278220-16278731
>Gm12:16278788-16278974
>Gm12:16279115-16279880
>Gm12:16280129-16280277
>Gm12:16280364-16280614
>Gm12:16280643-16280923
>Gm12:16281095-16281269
>Gm12:16281346-16281912
>Gm12:16281964-16282112
>Gm12:16282196-16282502
>Gm12:16282587-16282792
>Gm12:16282877-16283216
>Gm12:16283296-16283358
>Gm12:16283492-16283522
>Gm12:16283559-16283714
>Gm12:16283762-16284217
>Gm12:16284268-16285336
>Gm12:16285703-16285814
>Gm12:16287684-16287756
>Gm12:16289800-16289909
>Gm12:16292151-16292203
>Gm12:16292351-16292415
>Gm12:16292478-16292605
>Gm12:16294144-16294286
>Gm12:16296297-16297204
>Gm12:16300532-16300557
>Gm12:16301564-16301724
>Gm12:16307631-16307671
>Gm12:16307844-16307888
>Gm12:16309701-16309750
>Gm12:16310338-16310523
>Gm12:16310845-16310926
>Gm12:16314687-16314847
>Gm12:16315724-16315755
>Gm12:16315933-16316017
>Gm12:16316447-16316524
>Gm12:16316604-16317296
>Gm12:16317355-16317647
>Gm12:16317677-16318852
>Gm12:16318930-16319141
>Gm12:16319205-16319270
>Gm12:16319325-16323752
>Gm12:16324186-16324906
>Gm12:16326444-16349776
>Gm12:16352724-16352854
>Gm12:16353128-16353177
>Gm12:16353237-16353480
>Gm12:16353583-16354298
>Gm12:16354432-16355606
>Gm12:16355643-16356004
>Gm12:16356039-16356150
>Gm12:16356208-16356364
>Gm12:16356440-16357454
>Gm12:16357501-16357635
>Gm12:16357654-16357734
>Gm12:16357786-16358534
>Gm12:16358641-16358675
>Gm12:16358775-16359178
>Gm12:16359228-16359420
>Gm12:16359444-16359580
>Gm12:16359766-16360081
>Gm12:16360294-16360443
>Gm12:16360519-16360559
>Gm12:16360788-16360813
>Gm12:16360931-16361013
>Gm12:16361133-16362155
>Gm12:16362207-16362702
>Gm12:16366309-16366341
>Gm12:16372443-16372861
>Gm12:16373071-16373110
>Gm12:16373171-16373267
>Gm12:16373323-16373552
>Gm12:16373688-16373755
>Gm12:16373862-16376910
>Gm12:16376946-16379298
>Gm12:16379332-16379772
>Gm12:16380539-16380570
>Gm12:16381211-16381272
>Gm12:16381841-16381871
>Gm12:16382320-16382381
>Gm12:16383232-16383272
>Gm12:16383963-16384151
>Gm12:16384985-16385039
>Gm12:16387209-16387241
>Gm12:16388814-16388852
>Gm12:16390096-16390145
>Gm12:16390775-16390810
>Gm12:16391053-16393513
>Gm12:16393762-16396088
>Gm12:16396139-16396436
>Gm12:16396623-16396767
>Gm12:16396915-16397067
>Gm12:16400718-16400836
>Gm12:16402063-16402196
>Gm12:16402303-16402352
>Gm12:16402505-16402970
>Gm12:16403089-16403283
>Gm12:16406342-16406375
>Gm12:16406455-16406785
>Gm12:16406822-16406974
>Gm12:16407384-16407423
>Gm12:16407658-16407858
>Gm12:16408185-16408296
>Gm12:16408697-16408935
>Gm12:16409586-16409645
>Gm12:16409766-16409785
>Gm12:16410019-16410040
>Gm12:16411836-16411885
>Gm12:16412174-16412212
>Gm12:16416083-16416248
>Gm12:16419860-16420142
>Gm12:16420227-16420685
>Gm12:16420730-16421124
>Gm12:16421161-16421204
>Gm12:16421325-16422794
>Gm12:16422847-16422969
>Gm12:16423033-16423749
>Gm12:16423800-16424302
>Gm12:16424336-16424532
>Gm12:16424581-16424709
>Gm12:16424830-16425104
>Gm12:16425213-16430750
>Gm12:16431058-16431100
>Gm12:16431257-16431350
>Gm12:16431436-16431670
>Gm12:16431747-16431777
>Gm12:16431817-16431881
>Gm12:16431978-16432118
>Gm12:16432532-16432772
>Gm12:16433029-16433080
>Gm12:16435985-16436149
>Gm12:16436214-16436306
>Gm12:16436444-16436562
>Gm12:16439921-16439973
>Gm12:16440212-16441466
>Gm12:16441545-16442212
>Gm12:16442236-16442290
>Gm12:16442431-16442478
>Gm12:16442526-16442575
>Gm12:16442641-16444441
>Gm12:16444539-16444773
>Gm12:16444896-16445060
>Gm12:16445125-16445202
>Gm12:16445388-16445555
>Gm12:16445733-16445758
>Gm12:16445821-16450122
>Gm12:16450163-16467223
>Gm12:16467392-16467429
>Gm12:16467621-16467785
>Gm12:16467905-16467931
>Gm12:16467960-16468018
>Gm12:16469403-16469451
>Gm12:16473075-16473102
>Gm12:16475661-16475763
>Gm12:16476797-16476952
>Gm12:16477164-16477285
>Gm12:16477443-16477478
>Gm12:16477726-16477818
>Gm12:16477923-16477962
>Gm12:16477970-16478027
>Gm12:16478923-16483017
>Gm12:16483079-16483464
>Gm12:16483496-16494731
>Gm12:16494770-16509794
>Gm12:16509847-16514835
>Gm12:16514883-16515004
>Gm12:16515038-16519918
>Gm12:16520151-16525106
>Gm12:16525151-16526984
>Gm12:16527057-16528852
>Gm12:16528898-16529670
>Gm12:16529751-16529881
>Gm12:16530811-16530872
>Gm12:16533563-16533694
>Gm12:16534592-16534643
>Gm12:16536270-16536321
>Gm12:16536712-16539439
>Gm12:16539471-16541612
>Gm12:16542178-16542297
>Gm12:16543061-16543093
>Gm12:16544663-16544701
>Gm12:16546008-16546057
>Gm12:16546306-16547312
>Gm12:16547679-16547720
>Gm12:16547960-16548425
>Gm12:16548453-16550439
>Gm12:16550684-16551778
>Gm12:16553030-16553170
>Gm12:16553470-16553955
>Gm12:16554053-16554180
>Gm12:16554573-16554767
>Gm12:16554884-16554942
>Gm12:16555033-16555702
>Gm12:16555911-16556181
>Gm12:16556682-16556780
>Gm12:16557486-16557631
>Gm12:16558450-16560987
>Gm12:16561022-16565149
>Gm12:16565214-16565418
>Gm12:16565928-16565986
>Gm12:16566020-16570008
>Gm12:16571169-16572366
>Gm12:16573917-16574544
>Gm12:16575831-16575880
>Gm12:16576508-16576543
>Gm12:16576814-16578637
>Gm12:16578663-16579157
>Gm12:16579230-16579283
>Gm12:16579390-16579434
>Gm12:16579517-16579870
>Gm12:16580067-16580615
>Gm12:16581920-16582003
>Gm12:16582262-16582323
>Gm12:16582499-16582726
>Gm12:16582904-16583066
>Gm12:16584648-16584664
>Gm12:16584888-16584904
>Gm12:16584999-16585278
>Gm12:16585395-16585701
>Gm12:16585739-16586146
>Gm12:16586243-16586281
>Gm12:16586337-16586443
>Gm12:16593352-16593414
>Gm12:16593460-16593833
>Gm12:16594042-16594091
>Gm12:16594284-16594363
>Gm12:16594443-16594504
>Gm12:16594891-16594945
>Gm12:16595407-16595555
>Gm12:16595708-16595787
>Gm12:16596444-16596484
>Gm12:16596614-16596684
>Gm12:16596959-16597036
>Gm12:16597710-16597760
>Gm12:16599070-16599152
>Gm12:16600026-16600064
>Gm12:16600130-16600314
>Gm12:16600407-16601155
>Gm12:16601368-16601423
>Gm12:16601574-16601624
>Gm12:16601714-16601874
>Gm12:16602102-16602155
>Gm12:16602339-16602480
>Gm12:16602655-16602694
>Gm12:16603107-16603225
>Gm12:16603591-16603640
>Gm12:16604122-16604159
>Gm12:16604264-16604306
>Gm12:16604386-16604462
>Gm12:16604626-16604763
>Gm12:16604956-16605010
>Gm12:16605146-16605186
>Gm12:16605241-16605287
>Gm12:16605424-16605826
>Gm12:16606138-16606196
>Gm12:16606249-16606274
>Gm12:16606425-16606493
>Gm12:16606827-16606915
>Gm12:16607476-16607723
>Gm12:16608271-16608358
>Gm12:16608623-16608794
>Gm12:16609532-16609576
>Gm12:16611566-16611602
>Gm12:16611734-16611828
>Gm12:16612910-16613195
>Gm12:16614993-16615080
>Gm12:16617039-16618138
>Gm12:16624386-16624539
>Gm12:16624716-16624775
>Gm12:16624793-16624966
>Gm12:16625202-16625348
>Gm12:16625641-16626186
>Gm12:16626232-16626395
>Gm12:16627027-16627352
>Gm12:16627398-16628251
>Gm12:16629433-16629552
>Gm12:16629872-16631425
>Gm12:16631566-16631601
>Gm12:16632440-16632519
>Gm12:16632636-16632755
>Gm12:16632821-16632892
>Gm12:16632928-16633698
>Gm12:16634161-16634314
>Gm12:16636678-16636727
>Gm12:16636995-16637052
>Gm12:16641102-16641267
>Gm12:16644877-16645156
>Gm12:16645247-16645704
>Gm12:16645749-16645947
>Gm12:16645990-16646143
>Gm12:16646180-16646223
>Gm12:16646344-16647465
>Gm12:16647565-16647586
>Gm12:16647653-16647925
>Gm12:16647978-16648098
>Gm12:16648203-16650577
>Gm12:16650690-16656245
>Gm12:16656460-16656506
>Gm12:16656842-16656893
>Gm12:16657130-16657189
>Gm12:16657221-16657393
>Gm12:16658234-16658291
>Gm12:16658507-16658551
>Gm12:16658606-16658680
>Gm12:16659343-16659696
>Gm12:16659782-16659995
>Gm12:16661038-16661283
>Gm12:16661333-16661620
>Gm12:16661689-16661907
>Gm12:16661972-16662206
>Gm12:16662258-16662603
>Gm12:16662728-16663014
>Gm12:16663202-16663230
>Gm12:16663267-16663360
>Gm12:16663445-16663646
>Gm12:16663689-16663876
>Gm12:16664187-16664246
>Gm12:16664277-16664347
>Gm12:16664359-16664391
>Gm12:16664695-16664804
>Gm12:16664983-16665021
>Gm12:16665187-16665266
>Gm12:16665319-16665479
>Gm12:16665683-16665798
>Gm12:16665922-16666215
>Gm12:16666459-16666720
>Gm12:16666870-16666962
>Gm12:16667705-16675843
>Gm12:16677959-16678241
>Gm12:16678352-16679822
>Gm12:16679872-16681533
>Gm12:16681572-16683683
>Gm12:16683873-16685751
>Gm12:16685810-16685965
>Gm12:16685997-16689282
>Gm12:16689355-16691995
>Gm12:16692053-16692522
>Gm12:16693116-16693187
>Gm12:16693312-16693365
>Gm12:16697404-16697503
>Gm12:16697894-16697938
>Gm12:16697971-16698117
>Gm12:16698626-16699485
>Gm12:16699589-16700274
>Gm12:16700375-16700483
>Gm12:16700548-16700796
>Gm12:16700928-16701045
>Gm12:16701164-16701241
>Gm12:16701343-16701496
>Gm12:16701771-16701800
>Gm12:16702073-16702116
>Gm12:16702308-16703040
>Gm12:16703071-16703336
>Gm12:16703407-16703460
>Gm12:16703610-16703702
>Gm12:16703937-16704010
>Gm12:16705188-16705355
>Gm12:16708016-16708066
>Gm12:16708579-16709002
>Gm12:16709173-16709230
>Gm12:16710723-16710771
>Gm12:16712697-16713385
>Gm12:16713414-16728324
>Gm12:16728364-16729486
>Gm12:16729607-16731091
>Gm12:16731147-16734200
>Gm12:16734300-16734667
>Gm12:16734784-16735080
>Gm12:16735202-16739169
>Gm12:16739607-16743385
>Gm12:16743784-16743908
>Gm12:16744006-16744218
>Gm12:16745402-16745466
>Gm12:16745637-16746762
>Gm12:16746863-16747491
>Gm12:16747547-16749381
>Gm12:16749435-16749468
>Gm12:16749527-16749579
>Gm12:16749611-16749963
>Gm12:16750005-16750332
>Gm12:16750426-16750844
>Gm12:16750866-16751257
>Gm12:16751434-16752499
>Gm12:16752519-16752779
>Gm12:16752832-16752884
>Gm12:16755431-16755596
>Gm12:16755947-16756109
>Gm12:16756397-16756427
>Gm12:16756678-16756772
>Gm12:16756846-16757001
>Gm12:16757064-16757333
>Gm12:16757439-16757482
>Gm12:16757516-16757634
>Gm12:16757843-16757989
>Gm12:16758047-16758435
>Gm12:16763101-16763212
>Gm12:16764623-16764681
>Gm12:16764733-16764916
>Gm12:16764950-16765598
>Gm12:16765666-16772842
>Gm12:16772887-16772930
>Gm12:16772968-16773390
>Gm12:16773469-16773520
>Gm12:16773639-16785093
>Gm12:16785289-16785649
>Gm12:16785752-16786149
>Gm12:16786274-16786470
>Gm12:16786571-16786722
>Gm12:16786758-16786957
>Gm12:16787026-16788828
>Gm12:16788854-16788984
>Gm12:16789079-16789142
>Gm12:16789171-16789365
>Gm12:16789406-16789533
>Gm12:16789581-16790155
>Gm12:16790245-16790893
>Gm12:16791061-16791127
>Gm12:16791184-16791600
>Gm12:16791628-16791665
>Gm12:16791729-16791952
>Gm12:16792015-16792301
>Gm12:16792342-16792441
>Gm12:16792487-16792790
>Gm12:16792923-16792952
>Gm12:16793007-16793941
>Gm12:16793977-16794072
>Gm12:16794138-16794429
>Gm12:16794568-16794642
>Gm12:16794680-16794944
>Gm12:16795071-16795129
>Gm12:16795229-16795428
>Gm12:16795522-16795666
>Gm12:16795733-16795861
>Gm12:16795902-16796087
>Gm12:16796243-16802531
>Gm12:16802566-16803438
>Gm12:16803479-16805661
>Gm12:16805714-16805816
>Gm12:16805885-16807743
>Gm12:16807779-16807831
>Gm12:16807935-16808057
>Gm12:16808168-16808250
>Gm12:16808442-16808685
>Gm12:16808774-16809085
>Gm12:16809329-16809742
>Gm12:16809807-16810269
>Gm12:16810329-16810507
>Gm12:16810579-16810714
>Gm12:16811125-16811170
>Gm12:16811211-16811327
>Gm12:16811502-16811958
>Gm12:16812051-16812148
>Gm12:16812204-16814656
>Gm12:16814714-16818154
>Gm12:16818457-16818506
>Gm12:16818563-16818696
>Gm12:16818784-16819070
>Gm12:16819166-16819333
>Gm12:16819380-16819686
>Gm12:16819748-16820661
>Gm12:16820790-16820959
>Gm12:16820986-16822095
>Gm12:16822146-16822275
>Gm12:16824415-16824447
>Gm12:16824985-16825029
>Gm12:16825822-16825947
>Gm12:16826003-16826172
>Gm12:16826518-16826553
>Gm12:16828155-16828311
>Gm12:16828825-16828921
>Gm12:16830187-16830221
>Gm12:16830445-16830546
>Gm12:16831205-16831242
>Gm12:16831556-16831611
>Gm12:16835093-16835172
>Gm12:16835460-16835543
>Gm12:16835665-16835738
>Gm12:16835775-16836635
>Gm12:16836663-16837275
>Gm12:16837301-16837348
>Gm12:16837448-16842020
>Gm12:16842180-16844166
>Gm12:16844263-16844339
>Gm12:16844425-16844494
>Gm12:16844579-16844816
>Gm12:16845363-16845483
>Gm12:16846270-16846691
>Gm12:16852738-16852801
>Gm12:16853011-16853696
>Gm12:16853807-16854150
>Gm12:16854219-16854551
>Gm12:16854609-16855051
>Gm12:16855264-16855457
>Gm12:16855879-16856014
>Gm12:16856156-16856198
>Gm12:16856269-16856397
>Gm12:16856491-16856621
>Gm12:16856744-16856984
>Gm12:16857327-16857388
>Gm12:16857458-16857496
>Gm12:16857557-16857884
>Gm12:16858628-16858848
>Gm12:16859948-16862581
>Gm12:16864351-16865247
>Gm12:16865287-16865488
>Gm12:16866550-16866586
>Gm12:16866760-16866878
>Gm12:16867030-16867610
>Gm12:16867668-16868462
>Gm12:16868510-16871126
>Gm12:16871292-16872122
>Gm12:16872146-16881386
>Gm12:16881678-16881703
>Gm12:16884149-16884212
>Gm12:16884292-16884444
>Gm12:16887179-16887281
>Gm12:16888567-16888693
>Gm12:16888891-16889166
>Gm12:16890828-16891001
>Gm12:16891045-16891318
>Gm12:16893511-16893534
>Gm12:16896637-16896709
>Gm12:16896854-16896946
>Gm12:16897599-16897652
>Gm12:16897749-16897833
>Gm12:16898081-16898222
>Gm12:16899612-16899711
>Gm12:16900183-16900321
>Gm12:16900349-16900382
>Gm12:16901087-16901164
>Gm12:16903391-16904092
>Gm12:16904683-16904734
>Gm12:16905014-16905082
>Gm12:16905497-16905536
>Gm12:16905583-16905749
>Gm12:16907246-16907284
>Gm12:16907913-16908017
>Gm12:16908497-16908553
>Gm12:16908626-16908898
>Gm12:16909000-16909071
>Gm12:16909986-16910023
>Gm12:16911699-16912928
>Gm12:16913182-16915059
>Gm12:16915088-16919610
>Gm12:16920488-16920624
>Gm12:16922325-16922424
>Gm12:16922537-16922730
>Gm12:16923544-16924803
>Gm12:16930812-16930847
>Gm12:16931209-16941427
>Gm12:16941658-16941695
>Gm12:16941871-16941922
>Gm12:16942233-16942268
>Gm12:16942433-16942610
>Gm12:16942682-16942751
>Gm12:16943163-16943328
>Gm12:16943430-16943608
>Gm12:16947240-16947276
>Gm12:16947439-16947521
>Gm12:16947991-16948100
>Gm12:16948245-16948273
>Gm12:16948558-16949526
>Gm12:16950444-16950533
>Gm12:16950909-16950958
>Gm12:16955482-16955548
>Gm12:16957708-16957858
>Gm12:16957956-16958016
>Gm12:16958066-16958146
>Gm12:16958223-16958291
>Gm12:16958427-16958572
>Gm12:16958660-16958812
>Gm12:16959099-16959337
>Gm12:16960030-16960244
>Gm12:16963497-16963802
>Gm12:16963832-16963966
>Gm12:16964005-16964213
>Gm12:16964257-16964743
>Gm12:16964845-16964949
>Gm12:16965769-16965805
>Gm12:16966161-16966244
>Gm12:16966321-16966371
>Gm12:16966453-16966614
>Gm12:16966874-16966907
>Gm12:16967960-16968190
>Gm12:16969000-16969119
>Gm12:16970830-16971504
>Gm12:16971536-16971820
>Gm12:16976342-16976486
>Gm12:16976527-16976946
>Gm12:16977178-16977358
>Gm12:16977407-16978451
>Gm12:16978523-16979002
>Gm12:16979083-16979655
>Gm12:16979715-16981462
>Gm12:16981580-16981621
>Gm12:16981769-16982118
>Gm12:16982264-16982591
>Gm12:16982705-16982916
>Gm12:16982992-16983106
>Gm12:16983243-16983297
>Gm12:16983363-16983806
>Gm12:16983896-16984084
>Gm12:16984458-16984497
>Gm12:16985119-16985912
>Gm12:16985988-17008874
>Gm12:17009468-17009591
>Gm12:17009827-17010112
>Gm12:17010330-17010408
>Gm12:17010469-17010650
>Gm12:17010699-17010888
>Gm12:17010918-17012298
>Gm12:17012336-17012649
>Gm12:17012727-17013015
>Gm12:17013134-17013210
>Gm12:17013323-17013913
>Gm12:17013972-17014199
>Gm12:17014283-17014902
>Gm12:17015115-17016239
>Gm12:17016255-17016571
>Gm12:17016628-17017039
>Gm12:17017086-17017751
>Gm12:17017818-17021108
>Gm12:17021175-17021811
>Gm12:17021865-17022133
>Gm12:17022177-17022252
>Gm12:17022324-17025094
>Gm12:17026554-17026583
>Gm12:17030603-17038160
>Gm12:17038232-17040555
>Gm12:17040605-17040835
>Gm12:17041213-17041252
>Gm12:17041688-17041737
>Gm12:17042335-17042517
>Gm12:17043966-17044007
>Gm12:17044138-17044176
>Gm12:17044526-17044662
>Gm12:17045876-17046001
>Gm12:17046541-17046612
>Gm12:17046852-17053938
>Gm12:17054079-17054204
>Gm12:17054410-17054577
>Gm12:17054623-17055091
>Gm12:17055282-17055389
>Gm12:17055441-17056310
>Gm12:17057714-17057816
>Gm12:17058481-17058575
>Gm12:17058731-17058939
>Gm12:17058978-17059133
>Gm12:17059266-17059296
>Gm12:17062034-17062947
>Gm12:17074067-17074226
>Gm12:17074987-17076569
>Gm12:17082724-17082795
>Gm12:17083427-17083452
>Gm12:17084045-17084085
>Gm12:17086815-17086891
>Gm12:17087561-17087743
>Gm12:17087832-17087860
>Gm12:17089146-17089211
>Gm12:17090663-17090694
>Gm12:17090776-17090800
>Gm12:17091099-17091129
>Gm12:17091852-17091968
>Gm12:17092373-17092466
>Gm12:17094986-17095275
>Gm12:17095345-17095483
>Gm12:17095621-17095661
>Gm12:17095904-17095983
>Gm12:17096105-17096150
>Gm12:17101386-17101429
>Gm12:17101583-17101812
>Gm12:17102378-17102511
>Gm12:17102622-17102652
>Gm12:17102916-17102983
>Gm12:17103079-17103115
>Gm12:17103251-17103322
>Gm12:17103396-17103425
>Gm12:17103483-17103545
>Gm12:17103965-17103999
>Gm12:17104095-17104141
>Gm12:17104621-17104879
>Gm12:17104973-17105035
>Gm12:17105237-17105408
>Gm12:17105497-17105640
>Gm12:17105819-17105920
>Gm12:17107081-17107138
>Gm12:17108372-17108430
>Gm12:17108545-17108606
>Gm12:17108687-17108701
>Gm12:17108840-17108858
>Gm12:17110474-17110565
>Gm12:17110896-17110999
>Gm12:17111341-17111480
>Gm12:17111564-17111645
>Gm12:17111680-17111921
>Gm12:17113181-17113341
>Gm12:17113400-17113534
>Gm12:17116321-17116380
>Gm12:17116835-17117022
>Gm12:17117692-17117819
>Gm12:17117862-17117961
>Gm12:17118601-17118746
>Gm12:17119207-17119254
>Gm12:17119640-17119820
>Gm12:17125210-17125293
>Gm12:17125811-17125867
>Gm12:17127639-17127689
>Gm12:17129894-17130202
>Gm12:17131324-17131382
>Gm12:17132033-17132070
>Gm12:17132280-17132376
>Gm12:17133564-17133609
>Gm12:17134133-17134180
>Gm12:17135863-17136041
>Gm12:17137249-17137275
>Gm12:17138828-17139123
>Gm12:17139455-17139536
>Gm12:17140855-17141207
>Gm12:17141319-17142845
>Gm12:17143004-17143037
>Gm12:17144347-17147052
>Gm12:17147174-17147557
>Gm12:17147576-17148282
>Gm12:17148856-17149446
>Gm12:17149592-17150182
>Gm12:17150206-17150652
>Gm12:17150865-17150932
>Gm12:17152346-17152472
>Gm12:17152858-17152930
>Gm12:17153388-17153569
>Gm12:17153678-17156309
>Gm12:17159315-17161023
>Gm12:17162359-17162389
>Gm12:17165004-17165067
>Gm12:17167458-17167498
>Gm12:17168016-17168056
>Gm12:17171949-17171992
>Gm12:17173384-17173491
>Gm12:17176859-17178702
>Gm12:17178763-17178850
>Gm12:17178904-17179026
>Gm12:17179095-17179357
>Gm12:17179425-17179463
>Gm12:17179580-17179659
>Gm12:17180803-17182474
>Gm12:17182579-17182639
>Gm12:17182828-17183026
>Gm12:17187042-17187361
>Gm12:17189249-17189349
>Gm12:17191185-17191357
>Gm12:17191892-17192863
>Gm12:17192966-17193596
>Gm12:17193685-17193759
>Gm12:17193823-17195357
>Gm12:17195395-17197172
>Gm12:17200465-17200645
>Gm12:17200951-17201077
>Gm12:17201465-17201599
>Gm12:17201901-17202322
>Gm12:17202411-17202564
>Gm12:17202650-17203493
>Gm12:17203590-17204437
>Gm12:17204465-17205640
>Gm12:17205887-17205915
>Gm12:17205972-17206048
>Gm12:17206146-17206181
>Gm12:17206248-17206396
>Gm12:17206674-17206945
>Gm12:17207120-17207239
>Gm12:17207363-17207528
>Gm12:17207676-17207925
>Gm12:17207960-17208375
>Gm12:17208416-17208518
>Gm12:17208554-17208837
>Gm12:17208875-17208968
>Gm12:17209055-17209207
>Gm12:17209483-17209537
>Gm12:17210846-17211065
>Gm12:17211172-17211250
>Gm12:17211294-17211332
>Gm12:17211511-17211543
>Gm12:17212431-17212461
>Gm12:17216394-17216608
>Gm12:17216803-17216885
>Gm12:17216993-17217127
>Gm12:17217398-17217444
>Gm12:17219322-17219350
>Gm12:17220428-17220464
>Gm12:17222318-17222911
>Gm12:17223036-17223090
>Gm12:17223180-17223500
>Gm12:17223874-17224083
>Gm12:17224146-17224548
>Gm12:17224613-17224644
>Gm12:17224755-17224986
>Gm12:17225054-17225152
>Gm12:17225791-17225865
>Gm12:17226374-17226406
>Gm12:17228479-17228523
>Gm12:17228792-17228853
>Gm12:17228979-17229113
>Gm12:17229384-17229430
>Gm12:17231306-17231334
>Gm12:17236341-17236444
>Gm12:17236616-17240288
>Gm12:17240422-17240464
>Gm12:17240589-17240644
>Gm12:17241240-17241353
>Gm12:17241757-17241827
>Gm12:17241916-17241962
>Gm12:17242025-17242053
>Gm12:17242159-17242355
>Gm12:17242436-17242495
>Gm12:17242616-17242710
>Gm12:17242795-17242993
>Gm12:17243532-17244356
>Gm12:17244450-17244672
>Gm12:17244761-17244816
>Gm12:17244884-17245191
>Gm12:17245325-17245417
>Gm12:17246009-17246962
>Gm12:17247579-17247714
>Gm12:17247892-17248025
>Gm12:17248073-17260296
>Gm12:17260556-17264307
>Gm12:17264394-17264495
>Gm12:17264524-17264629
>Gm12:17264658-17265006
>Gm12:17265079-17265273
>Gm12:17265623-17265963
>Gm12:17266072-17266204
>Gm12:17266276-17267017
>Gm12:17267060-17267355
>Gm12:17267405-17267701
>Gm12:17267768-17270276
>Gm12:17270305-17272181
>Gm12:17272203-17273031
>Gm12:17273078-17278647
>Gm12:17278694-17279732
>Gm12:17279779-17280287
>Gm12:17280415-17280652
>Gm12:17281995-17282028
>Gm12:17282667-17282700
>Gm12:17286157-17286210
>Gm12:17287159-17287269
>Gm12:17287919-17287963
>Gm12:17288331-17288369
>Gm12:17289355-17289401
>Gm12:17290607-17290681
>Gm12:17290828-17290932
>Gm12:17291895-17292042
>Gm12:17292077-17292309
>Gm12:17292374-17292413
>Gm12:17292586-17292650
>Gm12:17292739-17292785
>Gm12:17292875-17292910
>Gm12:17293404-17293453
>Gm12:17293682-17293724
>Gm12:17294002-17296521
>Gm12:17296565-17300133
>Gm12:17300179-17300401
>Gm12:17300424-17305781
>Gm12:17306077-17307079
>Gm12:17307744-17307826
>Gm12:17310589-17310637
>Gm12:17310863-17310900
>Gm12:17314611-17314683
>Gm12:17314710-17314747
>Gm12:17315005-17316206
>Gm12:17316291-17316363
>Gm12:17316413-17316639
>Gm12:17316741-17316785
>Gm12:17316819-17317149
>Gm12:17317281-17317690
>Gm12:17317777-17318036
>Gm12:17318105-17326418
>Gm12:17326447-17328984
>Gm12:17329024-17354576
>Gm12:17354732-17354759
>Gm12:17354822-17354864
>Gm12:17354963-17355467
>Gm12:17355871-17355903
>Gm12:17356154-17356234
>Gm12:17356484-17356556
>Gm12:17356704-17356789
>Gm12:17357038-17357070
>Gm12:17357850-17358177
>Gm12:17358391-17358465
>Gm12:17358612-17358643
>Gm12:17365720-17365881
>Gm12:17366254-17366372
>Gm12:17368320-17368405
>Gm12:17369325-17369399
>Gm12:17371769-17371828
>Gm12:17373698-17373939
>Gm12:17375013-17375755
>Gm12:17375833-17375942
>Gm12:17376056-17395232
>Gm12:17395566-17395597
>Gm12:17395944-17395978
>Gm12:17397621-17406023
>Gm12:17406023-17407790
>Gm12:17408250-17408276
>Gm12:17408897-17408934
>Gm12:17410900-17411038
>Gm12:17411104-17411176
>Gm12:17414703-17415864
>Gm12:17418691-17418742
>Gm12:17419991-17420481
>Gm12:17421960-17422705
>Gm12:17422811-17424362
>Gm12:17424405-17426337
>Gm12:17426393-17426777
>Gm12:17427113-17428858
>Gm12:17433454-17433631
>Gm12:17433866-17435998
>Gm12:17436748-17436794
>Gm12:17436886-17436950
>Gm12:17437028-17437062
>Gm12:17438371-17438401
>Gm12:17438453-17439620
>Gm12:17439735-17439874
>Gm12:17440019-17440383
>Gm12:17440462-17440909
>Gm12:17440940-17442167
>Gm12:17442226-17442890
>Gm12:17442923-17443006
>Gm12:17443055-17443504
>Gm12:17443539-17444014
>Gm12:17444049-17452120
>Gm12:17452156-17453608
>Gm12:17453788-17453869
>Gm12:17454016-17454081
>Gm12:17454156-17454241
>Gm12:17454280-17454400
>Gm12:17457452-17457550
>Gm12:17457913-17457953
>Gm12:17460576-17460987
>Gm12:17461037-17461227
>Gm12:17461350-17461788
>Gm12:17461814-17461917
>Gm12:17462023-17462059
>Gm12:17464903-17464941
>Gm12:17466168-17466383
>Gm12:17466651-17466757
>Gm12:17467177-17467305
>Gm12:17467354-17467467
>Gm12:17469289-17469401
>Gm12:17474672-17474750
>Gm12:17476261-17476625
>Gm12:17476709-17476769
>Gm12:17476913-17477159
>Gm12:17479085-17479184
>Gm12:17479534-17479624
>Gm12:17479659-17479774
>Gm12:17479849-17482622
>Gm12:17482684-17483035
>Gm12:17483065-17483126
>Gm12:17483196-17483281
>Gm12:17483512-17483897
>Gm12:17483979-17484564
>Gm12:17487447-17487489
>Gm12:17489891-17490001
>Gm12:17493956-17495617
>Gm12:17496010-17496100
>Gm12:17500956-17500994
>Gm12:17501902-17502012
>Gm12:17503635-17503696
>Gm12:17505671-17505709
>Gm12:17507036-17508915
>Gm12:17510765-17511972
>Gm12:17512035-17512598
>Gm12:17512641-17514670
>Gm12:17514727-17524238
>Gm12:17525801-17525833
>Gm12:17527244-17527327
>Gm12:17528436-17528513
>Gm12:17528692-17529202
>Gm12:17537279-17537438
>Gm12:17537647-17537714
>Gm12:17539101-17539162
>Gm12:17539209-17539353
>Gm12:17539385-17539416
>Gm12:17539451-17539497
>Gm12:17540295-17540358
>Gm12:17540954-17543846
>Gm12:17544197-17544229
>Gm12:17544795-17544881
>Gm12:17546289-17546336
>Gm12:17547474-17548472
>Gm12:17551476-17551795
>Gm12:17551848-17552662
>Gm12:17552723-17552837
>Gm12:17556718-17556776
>Gm12:17557068-17557177
>Gm12:17557348-17557615
>Gm12:17557794-17557942
>Gm12:17558627-17558716
>Gm12:17559276-17559401
>Gm12:17559479-17559594
>Gm12:17560005-17560110
>Gm12:17562300-17562373
>Gm12:17575105-17575270
>Gm12:17577581-17577693
>Gm12:17578748-17578823
>Gm12:17579840-17579914
>Gm12:17581890-17582024
>Gm12:17582204-17582283
>Gm12:17582345-17582756
>Gm12:17582916-17583276
>Gm12:17583350-17584158
>Gm12:17584281-17595814
>Gm12:17595850-17595888
>Gm12:17595988-17601723
>Gm12:17601882-17605988
>Gm12:17606101-17606171
>Gm12:17606217-17606408
>Gm12:17606454-17607618
>Gm12:17607691-17607728
>Gm12:17607865-17607895
>Gm12:17608453-17608505
>Gm12:17609157-17609271
>Gm12:17609618-17609730
>Gm12:17609855-17610116
>Gm12:17610159-17610459
>Gm12:17610494-17611141
>Gm12:17611294-17612021
>Gm12:17612075-17612314
>Gm12:17612430-17612498
>Gm12:17612541-17612679
>Gm12:17612774-17613042
>Gm12:17613202-17613562
>Gm12:17613636-17614444
>Gm12:17614567-17619653
>Gm12:17619706-17619816
>Gm12:17621283-17621455
>Gm12:17621509-17621677
>Gm12:17621705-17621772
>Gm12:17622065-17622199
>Gm12:17625828-17625896
>Gm12:17629996-17630099
>Gm12:17631537-17631588
>Gm12:17632023-17632171
>Gm12:17632603-17637371
>Gm12:17637511-17637609
>Gm12:17637880-17638957
>Gm12:17639570-17639604
>Gm12:17640312-17640345
>Gm12:17640395-17640449
>Gm12:17641260-17643885
>Gm12:17643907-17644370
>Gm12:17644393-17644572
>Gm12:17644619-17645701
>Gm12:17645771-17647005
>Gm12:17647041-17651048
>Gm12:17651113-17651969
>Gm12:17652523-17652559
>Gm12:17653408-17653880
>Gm12:17653935-17654022
>Gm12:17654056-17654348
>Gm12:17654538-17654584
>Gm12:17654824-17654907
>Gm12:17655586-17655649
>Gm12:17655893-17657742
>Gm12:17657826-17658919
>Gm12:17658948-17661037
>Gm12:17661063-17664209
>Gm12:17664292-17664326
>Gm12:17664483-17666267
>Gm12:17666325-17667221
>Gm12:17667519-17667790
>Gm12:17667930-17667973
>Gm12:17668032-17674415
>Gm12:17674490-17674525
>Gm12:17674655-17674709
>Gm12:17674888-17674997
>Gm12:17675045-17676589
>Gm12:17676633-17710312
>Gm12:17713757-17714729
>Gm12:17714864-17716123
>Gm12:17721739-17721758
>Gm12:17722252-17722342
>Gm12:17722524-17725146
>Gm12:17725379-17725413
>Gm12:17725512-17725714
>Gm12:17726826-17727592
>Gm12:17727648-17727714
>Gm12:17727947-17728016
>Gm12:17728947-17729601
>Gm12:17729624-17729842
>Gm12:17735008-17738087
>Gm12:17738884-17738942
>Gm12:17739304-17739476
>Gm12:17742807-17743095
>Gm12:17743721-17743778
>Gm12:17744128-17744232
>Gm12:17745220-17745335
>Gm12:17746763-17746947
>Gm12:17749854-17749958
>Gm12:17753717-17753816
>Gm12:17756413-17756463
>Gm12:17761561-17763071
>Gm12:17763699-17764177
>Gm12:17764615-17764676
>Gm12:17765358-17767007
>Gm12:17771214-17776400
>Gm12:17778796-17778904
>Gm12:17778924-17778993
>Gm12:17779481-17779654
>Gm12:17779716-17779805
>Gm12:17780182-17780216
>Gm12:17782311-17782404
>Gm12:17783232-17783268
>Gm12:17783839-17783864
>Gm12:17783904-17783954
>Gm12:17784130-17784901
>Gm12:17784930-17785313
>Gm12:17785538-17785672
>Gm12:17785782-17786304
>Gm12:17786336-17786426
>Gm12:17786526-17786756
>Gm12:17787208-17787242
>Gm12:17787999-17788990
>Gm12:17790023-17790142
>Gm12:17790710-17790763
>Gm12:17792142-17792193
>Gm12:17793710-17793918
>Gm12:17796890-17796930
>Gm12:17797417-17797482
>Gm12:17797487-17797566
>Gm12:17797905-17797972
>Gm12:17798467-17798536
>Gm12:17798577-17798692
>Gm12:17798919-17798975
>Gm12:17799043-17799090
>Gm12:17802316-17802361
>Gm12:17806879-17806911
>Gm12:17806953-17807062
>Gm12:17807189-17807287
>Gm12:17807333-17807907
>Gm12:17807997-17808147
>Gm12:17809579-17809690
>Gm12:17809886-17809951
>Gm12:17814863-17814914
>Gm12:17815236-17817085
>Gm12:17817368-17817395
>Gm12:17818185-17818220
>Gm12:17818539-17830098
>Gm12:17832549-17832584
>Gm12:17833707-17833952
>Gm12:17834067-17834399
>Gm12:17834432-17834870
>Gm12:17835010-17835151
>Gm12:17835241-17835574
>Gm12:17835634-17836758
>Gm12:17836823-17836918
>Gm12:17837092-17837194
>Gm12:17837268-17837381
>Gm12:17837466-17838059
>Gm12:17838159-17839127
>Gm12:17839177-17839208
>Gm12:17839283-17839529
>Gm12:17839615-17839788
>Gm12:17839861-17840092
>Gm12:17840135-17840184
>Gm12:17840231-17840340
>Gm12:17840404-17840468
>Gm12:17840608-17840974
>Gm12:17841379-17841528
>Gm12:17841577-17841609
>Gm12:17841677-17841843
>Gm12:17842097-17842161
>Gm12:17842447-17842534
>Gm12:17842614-17842750
>Gm12:17842837-17843079
>Gm12:17843159-17848219
>Gm12:17848785-17850503
>Gm12:17852818-17852847
>Gm12:17854309-17854389
>Gm12:17854884-17854977
>Gm12:17856449-17856612
>Gm12:17856770-17859561
>Gm12:17859958-17859995
>Gm12:17860240-17860367
>Gm12:17861233-17861311
>Gm12:17861570-17861645
>Gm12:17861891-17861943
>Gm12:17864411-17864568
>Gm12:17864635-17864719
>Gm12:17864789-17864940
>Gm12:17865055-17865130
>Gm12:17865248-17865360
>Gm12:17865434-17865715
>Gm12:17865762-17866714
>Gm12:17867391-17867521
>Gm12:17867946-17868087
>Gm12:17868398-17868465
>Gm12:17868582-17868774
>Gm12:17871234-17871451
>Gm12:17872450-17872520
>Gm12:17872852-17872935
>Gm12:17873257-17873332
>Gm12:17874419-17874564
>Gm12:17874624-17874694
>Gm12:17874745-17876557
>Gm12:17876609-17876910
>Gm12:17876956-17877102
>Gm12:17877140-17877358
>Gm12:17877461-17877636
>Gm12:17877678-17877915
>Gm12:17877968-17878545
>Gm12:17878587-17879412
>Gm12:17879458-17879622
>Gm12:17879695-17900218
>Gm12:17900286-17901120
>Gm12:17901179-17901265
>Gm12:17902333-17902406
>Gm12:17902630-17902734
>Gm12:17905470-17905526
>Gm12:17905574-17905611
>Gm12:17905790-17905819
>Gm12:17906144-17906229
>Gm12:17907149-17907307
>Gm12:17907349-17907405
>Gm12:17907511-17907927
>Gm12:17907988-17908759
>Gm12:17909036-17909098
>Gm12:17909302-17915237
>Gm12:17915455-17916439
>Gm12:17916481-17917370
>Gm12:17917413-17917476
>Gm12:17917590-17918020
>Gm12:17918062-17918097
>Gm12:17918184-17918291
>Gm12:17918397-17918527
>Gm12:17918584-17919279
>Gm12:17919340-17919420
>Gm12:17919472-17919737
>Gm12:17919815-17920014
>Gm12:17920067-17920159
>Gm12:17920231-17920290
>Gm12:17920338-17920916
>Gm12:17920949-17921069
>Gm12:17921133-17921227
>Gm12:17928744-17928798
>Gm12:17929832-17930580
>Gm12:17930656-17930814
>Gm12:17930932-17931021
>Gm12:17931120-17931438
>Gm12:17933312-17933354
>Gm12:17933421-17933448
>Gm12:17934327-17934392
>Gm12:17935275-17935304
>Gm12:17936760-17945435
>Gm12:17945461-17951634
>Gm12:17951842-17953336
>Gm12:17953634-17953669
>Gm12:17953957-17954424
>Gm12:17954465-17955077
>Gm12:17955311-17955402
>Gm12:17955674-17955723
>Gm12:17955941-17956161
>Gm12:17956188-17956978
>Gm12:17957024-17957566
>Gm12:17957649-17959008
>Gm12:17959026-17959725
>Gm12:17959794-17963066
>Gm12:17964103-17966310
>Gm12:17966442-17968473
>Gm12:17969823-17970132
>Gm12:17970206-17971420
>Gm12:17972084-17973184
>Gm12:17974688-17974848
>Gm12:17975171-17975336
>Gm12:17976455-17978688
>Gm12:17978788-17978965
>Gm12:17979001-17979182
>Gm12:17979384-17979550
>Gm12:17979763-17979849
>Gm12:17980941-17980973
>Gm12:17982159-17982218
>Gm12:17982545-17982575
>Gm12:17983445-17983672
>Gm12:17983721-17984605
>Gm12:17984640-17985465
>Gm12:17986319-17986421
>Gm12:17986644-17986755
>Gm12:17987038-17987179
>Gm12:17987304-17988406
>Gm12:17988909-17989011
>Gm12:17989234-17989345
>Gm12:17989628-17989864
>Gm12:17989964-17992305
>Gm12:17992391-17992567
>Gm12:17992795-17992837
>Gm12:17992906-17992980
>Gm12:17993054-18000523
>Gm12:18000724-18000778
>Gm12:18000972-18001014
>Gm12:18001330-18001437
>Gm12:18008568-18008629
>Gm12:18008669-18008783
>Gm12:18009199-18009261
>Gm12:18012174-18013370
>Gm12:18013407-18013702
>Gm12:18013787-18014192
>Gm12:18014317-18014398
>Gm12:18014474-18016183
>Gm12:18016344-18016626
>Gm12:18016679-18017653
>Gm12:18017841-18018021
>Gm12:18018063-18018488
>Gm12:18018542-18018764
>Gm12:18018814-18019214
>Gm12:18019422-18033452
>Gm12:18033513-18033921
>Gm12:18034005-18034827
>Gm12:18034856-18034889
>Gm12:18035194-18035233
>Gm12:18035572-18035664
>Gm12:18035781-18035830
>Gm12:18036319-18036384
>Gm12:18036576-18036648
>Gm12:18036881-18037012
>Gm12:18037046-18037078
>Gm12:18037235-18037279
>Gm12:18037486-18037518
>Gm12:18037753-18037784
>Gm12:18037890-18037988
>Gm12:18038019-18038183
>Gm12:18038316-18038452
>Gm12:18038517-18039048
>Gm12:18039135-18039170
>Gm12:18039288-18039365
>Gm12:18039421-18039862
>Gm12:18039963-18041001
>Gm12:18041537-18041575
>Gm12:18041767-18041816
>Gm12:18042131-18048666
>Gm12:18049593-18049634
>Gm12:18050051-18050226
>Gm12:18050252-18050307
>Gm12:18050387-18050996
>Gm12:18051018-18052475
>Gm12:18052533-18052604
>Gm12:18052920-18052947
>Gm12:18053021-18053088
>Gm12:18060637-18062241
>Gm12:18063678-18063763
>Gm12:18064578-18064673
>Gm12:18068576-18069919
>Gm12:18070710-18072279
>Gm12:18072961-18078989
>Gm12:18079592-18080009
>Gm12:18080338-18080381
>Gm12:18080436-18080471
>Gm12:18080558-18080645
>Gm12:18080978-18081488
>Gm12:18081552-18082073
>Gm12:18082210-18082261
>Gm12:18082406-18082921
>Gm12:18083048-18083359
>Gm12:18083401-18083507
>Gm12:18083704-18083735
>Gm12:18083863-18087336
>Gm12:18087405-18093956
>Gm12:18093996-18094224
>Gm12:18094267-18112752
>Gm12:18112792-18113020
>Gm12:18113078-18125131
>Gm12:18125193-18125588
>Gm12:18125631-18130517
>Gm12:18130551-18132027
>Gm12:18132063-18133166
>Gm12:18133280-18133555
>Gm12:18133587-18133675
>Gm12:18133790-18134006
>Gm12:18134086-18146458
>Gm12:18146467-18155333
>Gm12:18155436-18159907
>Gm12:18160016-18160190
>Gm12:18160199-18160242
>Gm12:18160602-18160640
>Gm12:18160804-18162932
>Gm12:18162988-18164296
>Gm12:18166085-18166143
>Gm12:18166383-18185479
>Gm12:18185527-18187371
>Gm12:18187394-18189382
>Gm12:18190277-18190359
>Gm12:18190502-18199765
>Gm12:18199829-18200859
>Gm12:18200880-18202574
>Gm12:18202608-18213504
>Gm12:18213532-18214815
>Gm12:18214841-18215565
>Gm12:18215619-18216047
>Gm12:18217269-18217300
>Gm12:18217370-18217424
>Gm12:18217615-18217674
>Gm12:18218179-18218263
>Gm12:18218299-18218403
>Gm12:18218513-18218676
>Gm12:18218818-18218890
>Gm12:18218940-18219319
>Gm12:18219355-18219417
>Gm12:18219459-18219515
>Gm12:18219738-18219764
>Gm12:18219976-18220032
>Gm12:18220580-18220617
>Gm12:18220757-18220787
>Gm12:18221094-18221126
>Gm12:18221533-18221563
>Gm12:18221615-18221680
>Gm12:18221732-18221854
>Gm12:18221964-18227298
>Gm12:18227582-18233743
>Gm12:18233765-18236637
>Gm12:18236824-18236979
>Gm12:18237140-18238260
>Gm12:18239451-18266826
>Gm12:18267826-18267877
>Gm12:18268100-18268151
>Gm12:18269071-18269103
>Gm12:18269508-18269546
>Gm12:18270592-18270627
>Gm12:18271245-18271275
>Gm12:18271393-18271479
>Gm12:18271766-18271806
>Gm12:18272035-18272391
>Gm12:18272431-18273294
>Gm12:18273687-18273775
>Gm12:18273896-18274065
>Gm12:18274760-18274807
>Gm12:18275770-18275933
>Gm12:18276033-18277479
>Gm12:18277907-18278395
>Gm12:18278445-18279078
>Gm12:18279163-18281173
>Gm12:18281216-18284604
>Gm12:18285296-18291451
>Gm12:18291486-18293122
>Gm12:18293220-18293489
>Gm12:18293577-18293728
>Gm12:18293795-18294775
>Gm12:18295854-18296478
>Gm12:18296508-18296808
>Gm12:18296946-18297080
>Gm12:18297434-18297497
>Gm12:18297821-18297863
>Gm12:18298401-18299102
>Gm12:18301498-18301514
>Gm12:18301639-18301662
>Gm12:18302759-18303831
>Gm12:18304836-18306014
>Gm12:18306082-18307475
>Gm12:18307511-18308651
>Gm12:18308733-18309747
>Gm12:18309775-18309852
>Gm12:18310242-18310476
>Gm12:18310533-18312438
>Gm12:18312538-18313871
>Gm12:18313971-18315933
>Gm12:18316270-18316688
>Gm12:18318924-18319398
>Gm12:18319439-18319519
>Gm12:18320189-18320280
>Gm12:18320843-18320857
>Gm12:18321324-18321409
>Gm12:18321725-18321877
>Gm12:18322570-18322587
>Gm12:18322963-18324020
>Gm12:18325113-18325148
>Gm12:18326963-18327015
>Gm12:18327058-18327100
>Gm12:18327837-18327877
>Gm12:18328082-18328113
>Gm12:18328407-18328450
>Gm12:18328860-18328914
>Gm12:18329762-18329829
>Gm12:18330071-18330115
>Gm12:18330577-18330681
>Gm12:18330956-18331000
>Gm12:18332793-18332832
>Gm12:18334316-18334664
>Gm12:18335239-18335317
>Gm12:18335997-18336031
>Gm12:18336650-18336708
>Gm12:18336751-18338255
>Gm12:18338298-18338533
>Gm12:18338536-18338550
>Gm12:18339170-18339644
>Gm12:18339691-18339758
>Gm12:18339958-18340004
>Gm12:18340102-18341154
>Gm12:18341386-18341485
>Gm12:18341513-18341798
>Gm12:18341871-18342741
>Gm12:18343226-18345604
>Gm12:18346433-18347533
>Gm12:18350067-18350145
>Gm12:18350203-18351450
>Gm12:18352139-18352190
>Gm12:18352389-18352457
>Gm12:18352527-18352591
>Gm12:18355827-18355874
>Gm12:18356401-18356508
>Gm12:18359191-18370975
>Gm12:18371209-18373358
>Gm12:18373509-18375565
>Gm12:18377019-18377052
>Gm12:18377121-18377157
>Gm12:18377268-18377336
>Gm12:18378024-18378161
>Gm12:18378729-18378819
>Gm12:18379616-18379705
>Gm12:18379750-18379815
>Gm12:18379837-18380155
>Gm12:18380197-18380477
>Gm12:18380567-18380765
>Gm12:18381043-18382529
>Gm12:18383270-18383339
>Gm12:18384591-18400215
>Gm12:18400983-18401047
>Gm12:18401489-18401576
>Gm12:18402101-18402188
>Gm12:18402436-18402478
>Gm12:18402555-18402676
>Gm12:18402722-18412124
>Gm12:18412250-18412402
>Gm12:18412517-18413276
>Gm12:18413373-18419811
>Gm12:18419862-18421973
>Gm12:18422452-18422943
>Gm12:18423346-18423582
>Gm12:18430120-18430332
>Gm12:18430418-18430599
>Gm12:18430689-18431264
>Gm12:18431336-18433014
>Gm12:18433816-18434094
>Gm12:18434586-18434851
>Gm12:18438253-18438542
>Gm12:18438614-18442916
>Gm12:18442958-18444352
>Gm12:18444396-18444437
>Gm12:18444478-18444543
>Gm12:18444596-18444831
>Gm12:18444855-18444953
>Gm12:18445144-18445591
>Gm12:18445621-18446247
>Gm12:18446358-18446620
>Gm12:18446713-18447083
>Gm12:18447120-18447243
>Gm12:18447321-18447369
>Gm12:18447503-18447774
>Gm12:18447893-18448066
>Gm12:18448089-18448414
>Gm12:18448468-18449175
>Gm12:18449211-18451389
>Gm12:18451426-18451717
>Gm12:18451813-18451860
>Gm12:18451979-18452143
>Gm12:18452230-18460529
>Gm12:18460564-18461612
>Gm12:18461645-18462447
>Gm12:18462511-18482226
>Gm12:18482287-18483331
>Gm12:18483428-18483693
>Gm12:18483736-18483991
>Gm12:18484066-18485688
>Gm12:18485754-18486104
>Gm12:18486152-18488670
>Gm12:18488687-18491015
>Gm12:18491056-18491904
>Gm12:18492181-18492407
>Gm12:18493039-18493081
>Gm12:18493113-18493383
>Gm12:18493477-18493619
>Gm12:18493726-18494164
>Gm12:18494296-18494367
>Gm12:18494529-18494641
>Gm12:18494657-18494692
>Gm12:18495571-18495659
>Gm12:18501233-18501612
>Gm12:18501918-18501959
>Gm12:18502045-18502957
>Gm12:18503166-18503279
>Gm12:18503298-18503319
>Gm12:18503419-18503434
>Gm12:18503483-18503749
>Gm12:18503854-18504044
>Gm12:18504643-18509834
>Gm12:18510124-18510540
>Gm12:18510576-18510889
>Gm12:18511374-18511408
>Gm12:18512017-18512079
>Gm12:18512916-18513001
>Gm12:18515637-18515801
>Gm12:18515845-18515890
>Gm12:18516006-18516077
>Gm12:18516136-18516356
>Gm12:18516450-18516762
>Gm12:18517255-18517328
>Gm12:18517423-18517505
>Gm12:18517799-18537187
>Gm12:18537220-18537780
>Gm12:18538181-18538235
>Gm12:18538475-18538506
>Gm12:18538574-18539133
>Gm12:18539189-18539219
>Gm12:18539241-18539289
>Gm12:18539623-18539671
>Gm12:18540346-18545228
>Gm12:18545396-18545438
>Gm12:18545720-18547185
>Gm12:18547236-18547377
>Gm12:18547442-18548187
>Gm12:18548221-18548968
>Gm12:18549022-18549684
>Gm12:18549749-18549979
>Gm12:18550007-18556425
>Gm12:18556426-18570568
>Gm12:18570637-18571374
>Gm12:18571401-18572296
>Gm12:18572400-18572854
>Gm12:18572977-18573109
>Gm12:18573163-18574698
>Gm12:18574733-18575449
>Gm12:18576245-18581388
>Gm12:18581547-18581691
>Gm12:18581773-18598953
>Gm12:18599053-18607952
>Gm12:18608033-18608672
>Gm12:18609335-18609397
>Gm12:18609485-18609530
>Gm12:18609672-18609708
>Gm12:18609825-18610418
>Gm12:18610555-18630335
>Gm12:18632389-18632430
>Gm12:18634285-18634478
>Gm12:18634611-18634743
>Gm12:18634997-18636295
>Gm12:18638860-18641541
>Gm12:18643634-18643712
>Gm12:18644569-18644631
>Gm12:18645475-18645529
>Gm12:18645601-18645630
>Gm12:18645757-18645891
>Gm12:18645932-18646003
>Gm12:18646269-18646528
>Gm12:18646596-18646704
>Gm12:18646961-18647002
>Gm12:18647109-18647137
>Gm12:18647186-18647338
>Gm12:18647450-18647528
>Gm12:18647632-18647748
>Gm12:18647901-18647938
>Gm12:18651791-18661163
>Gm12:18661926-18662850
>Gm12:18662961-18663073
>Gm12:18663183-18663228
>Gm12:18663439-18663508
>Gm12:18663582-18663647
>Gm12:18663793-18663863
>Gm12:18665122-18665929
>Gm12:18665983-18666193
>Gm12:18666273-18666566
>Gm12:18666602-18666649
>Gm12:18667735-18668769
>Gm12:18668817-18670343
>Gm12:18670385-18672503
>Gm12:18672530-18676313
>Gm12:18676405-18677232
>Gm12:18678649-18678681
>Gm12:18678730-18679063
>Gm12:18679190-18679647
>Gm12:18679841-18679921
>Gm12:18680895-18681033
>Gm12:18682224-18682731
>Gm12:18682777-18683316
>Gm12:18684257-18684305
>Gm12:18684679-18684868
>Gm12:18685112-18685147
>Gm12:18686684-18686741
>Gm12:18687314-18687381
>Gm12:18687513-18687731
>Gm12:18687805-18688135
>Gm12:18690597-18690641
>Gm12:18691272-18691347
>Gm12:18691485-18691647
>Gm12:18691691-18691845
>Gm12:18691882-18691926
>Gm12:18692022-18692374
>Gm12:18692441-18692525
>Gm12:18692549-18695987
>Gm12:18696029-18696139
>Gm12:18696173-18709984
>Gm12:18713657-18718483
>Gm12:18718792-18719652
>Gm12:18719738-18719847
>Gm12:18720010-18720046
>Gm12:18720135-18720244
>Gm12:18720324-18720372
>Gm12:18720436-18738699
>Gm12:18738739-18738785
>Gm12:18738857-18738979
>Gm12:18739075-18739185
>Gm12:18739916-18740356
>Gm12:18740456-18750525
>Gm12:18750625-18758690
>Gm12:18758790-18765942
>Gm12:18765998-18766169
>Gm12:18766250-18766344
>Gm12:18766468-18766513
>Gm12:18766593-18766804
>Gm12:18766989-18773453
>Gm12:18773480-18773698
>Gm12:18773762-18774799
>Gm12:18774835-18775303
>Gm12:18775380-18778449
>Gm12:18778516-18779304
>Gm12:18779536-18780587
>Gm12:18780627-18782032
>Gm12:18782071-18785385
>Gm12:18787539-18787659
>Gm12:18788641-18789176
>Gm12:18789252-18801258
>Gm12:18801508-18801539
>Gm12:18801634-18801744
>Gm12:18801884-18802110
>Gm12:18802333-18802410
>Gm12:18802669-18803070
>Gm12:18803348-18803414
>Gm12:18803901-18803973
>Gm12:18804025-18804120
>Gm12:18804386-18804437
>Gm12:18804653-18805126
>Gm12:18805196-18805659
>Gm12:18805714-18805908
>Gm12:18805993-18806364
>Gm12:18811226-18811423
>Gm12:18813693-18814029
>Gm12:18815151-18815278
>Gm12:18815333-18815554
>Gm12:18819655-18819776
>Gm12:18824244-18828878
>Gm12:18836872-18836936
>Gm12:18839728-18839780
>Gm12:18840045-18840231
>Gm12:18840312-18843298
>Gm12:18843382-18844481
>Gm12:18844542-18845020
>Gm12:18845102-18845990
>Gm12:18846068-18846110
>Gm12:18846150-18846482
>Gm12:18847130-18847170
>Gm12:18847305-18847353
>Gm12:18847403-18847500
>Gm12:18847571-18847660
>Gm12:18848375-18848453
>Gm12:18848578-18848669
>Gm12:18849136-18849351
>Gm12:18849448-18849893
>Gm12:18849925-18850321
>Gm12:18850392-18850506
>Gm12:18850604-18853661
>Gm12:18854880-18857015
>Gm12:18857050-18857373
>Gm12:18857514-18857774
>Gm12:18858522-18858552
>Gm12:18858779-18858837
>Gm12:18859680-18859770
>Gm12:18859823-18859902
>Gm12:18859937-18860052
>Gm12:18860724-18860772
>Gm12:18860919-18860986
>Gm12:18861622-18861796
>Gm12:18861828-18862759
>Gm12:18863364-18863410
>Gm12:18863994-18864085
>Gm12:18864252-18865640
>Gm12:18865689-18866860
>Gm12:18866924-18894399
>Gm12:18894486-18896481
>Gm12:18896526-18897252
>Gm12:18897368-18907399
>Gm12:18907440-18908105
>Gm12:18908137-18908493
>Gm12:18908538-18908701
>Gm12:18908727-18908873
>Gm12:18908899-18910909
>Gm12:18910934-18913320
>Gm12:18913664-18913723
>Gm12:18913772-18913928
>Gm12:18914982-18915157
>Gm12:18915220-18915249
>Gm12:18915511-18915705
>Gm12:18915789-18915874
>Gm12:18916068-18918845
>Gm12:18918901-18920735
>Gm12:18920854-18922456
>Gm12:18922539-18922683
>Gm12:18922975-18923055
>Gm12:18924251-18924367
>Gm12:18924608-18924694
>Gm12:18924739-18925178
>Gm12:18925259-18927066
>Gm12:18927173-18927358
>Gm12:18928041-18929645
>Gm12:18931034-18931241
>Gm12:18931367-18931405
>Gm12:18931489-18937923
>Gm12:18937969-18938225
>Gm12:18938316-18948887
>Gm12:18948907-18952825
>Gm12:18952868-18993631
>Gm12:18993754-19004078
>Gm12:19004117-19030339
>Gm12:19030557-19030967
>Gm12:19031027-19031242
>Gm12:19031333-19033204
>Gm12:19033279-19033569
>Gm12:19033599-19035141
>Gm12:19035187-19036094
>Gm12:19036139-19036391
>Gm12:19036436-19043969
>Gm12:19045514-19045804
>Gm12:19045835-19048265
>Gm12:19048340-19050630
>Gm12:19050681-19051429
>Gm12:19051494-19054262
>Gm12:19054288-19054610
>Gm12:19055703-19056230
>Gm12:19056343-19056530
>Gm12:19056595-19056658
>Gm12:19056814-19056985
>Gm12:19057915-19057985
>Gm12:19058378-19058467
>Gm12:19058497-19058558
>Gm12:19058805-19058860
>Gm12:19058972-19059035
>Gm12:19059715-19061023
>Gm12:19062393-19068459
>Gm12:19068549-19070690
>Gm12:19070819-19081034
>Gm12:19083707-19087275
>Gm12:19087482-19091137
>Gm12:19091611-19092607
>Gm12:19093269-19094739
>Gm12:19095600-19095698
>Gm12:19095761-19095806
>Gm12:19095940-19108602
>Gm12:19108673-19108764
>Gm12:19109224-19109264
>Gm12:19109402-19116237
>Gm12:19116265-19121694
>Gm12:19121731-19122088
>Gm12:19122117-19125611
>Gm12:19125683-19126652
>Gm12:19126928-19126976
>Gm12:19127032-19127106
>Gm12:19127502-19127589
>Gm12:19127626-19127653
>Gm12:19127754-19142457
>Gm12:19142515-19142547
>Gm12:19142887-19142911
>Gm12:19144957-19145530
>Gm12:19145558-19147907
>Gm12:19147954-19148036
>Gm12:19148112-19148541
>Gm12:19148724-19149010
>Gm12:19149136-19149401
>Gm12:19149549-19149577
>Gm12:19150058-19150090
>Gm12:19150389-19150572
>Gm12:19150933-19151019
>Gm12:19151181-19151501
>Gm12:19151617-19151704
>Gm12:19151868-19151899
>Gm12:19152509-19152541
>Gm12:19153335-19153672
>Gm12:19157915-19157980
>Gm12:19158378-19158463
>Gm12:19158916-19159214
>Gm12:19160596-19160679
>Gm12:19163613-19163691
>Gm12:19167704-19170113
>Gm12:19170865-19170914
>Gm12:19171001-19171212
>Gm12:19171334-19171534
>Gm12:19171745-19171925
>Gm12:19172002-19172250
>Gm12:19172275-19172426
>Gm12:19172551-19172583
>Gm12:19172720-19172798
>Gm12:19173179-19173715
>Gm12:19173762-19174434
>Gm12:19174455-19174734
>Gm12:19174812-19176944
>Gm12:19177017-19177263
>Gm12:19177310-19178476
>Gm12:19178516-19179920
>Gm12:19180090-19180418
>Gm12:19180444-19182042
>Gm12:19182100-19183663
>Gm12:19183690-19186061
>Gm12:19186111-19187722
>Gm12:19187759-19190752
>Gm12:19190839-19191108
>Gm12:19191166-19195586
>Gm12:19195631-19196944
>Gm12:19197008-19221728
>Gm12:19221828-19269857
>Gm12:19270002-19270017
>Gm12:19270543-19272341
>Gm12:19275187-19299093
>Gm12:19299142-19302497
>Gm12:19302540-19305491
>Gm12:19305519-19306831
>Gm12:19306881-19306984
>Gm12:19307327-19307467
>Gm12:19307567-19307644
>Gm12:19308236-19308262
>Gm12:19308477-19308515
>Gm12:19310142-19310225
>Gm12:19310415-19310464
>Gm12:19310629-19310681
>Gm12:19310837-19310978
>Gm12:19311022-19311090
>Gm12:19311261-19321681
>Gm12:19321710-19322291
>Gm12:19322347-19330702
>Gm12:19330748-19333040
>Gm12:19333071-19335197
>Gm12:19335288-19337396
>Gm12:19337433-19346444
>Gm12:19346475-19352853
>Gm12:19352922-19357215
>Gm12:19357271-19360363
>Gm12:19360397-19370593
>Gm12:19370656-19370951
>Gm12:19371012-19371130
>Gm12:19371185-19371276
>Gm12:19371324-19371429
>Gm12:19371473-19371537
>Gm12:19371672-19371726
>Gm12:19371784-19371822
>Gm12:19373263-19374487
>Gm12:19374608-19374647
>Gm12:19375347-19377144
>Gm12:19378071-19378195
>Gm12:19378625-19378677
>Gm12:19379717-19379771
>Gm12:19380117-19380156
>Gm12:19380307-19380342
>Gm12:19380557-19380665
>Gm12:19380712-19380857
>Gm12:19380916-19380947
>Gm12:19380992-19381105
>Gm12:19381137-19381206
>Gm12:19381341-19381355
>Gm12:19381455-19384516
>Gm12:19387046-19387060
>Gm12:19387085-19387141
>Gm12:19387290-19389755
>Gm12:19389816-19391450
>Gm12:19391580-19391650
>Gm12:19391685-19391899
>Gm12:19398053-19398067
>Gm12:19400141-19400362
>Gm12:19400430-19407031
>Gm12:19407254-19407288
>Gm12:19407927-19408047
>Gm12:19412268-19412354
>Gm12:19413352-19413412
>Gm12:19413773-19413807
>Gm12:19414369-19414500
>Gm12:19414737-19414869
>Gm12:19415557-19415585
>Gm12:19415955-19416031
>Gm12:19417214-19417321
>Gm12:19417378-19417443
>Gm12:19417663-19417782
>Gm12:19417857-19417948
>Gm12:19418235-19418266
>Gm12:19418803-19418945
>Gm12:19418990-19419025
>Gm12:19419069-19419222
>Gm12:19419726-19419826
>Gm12:19422519-19422598
>Gm12:19422710-19423884
>Gm12:19424261-19429740
>Gm12:19429779-19429862
>Gm12:19429926-19430148
>Gm12:19430175-19430257
>Gm12:19430516-19430605
>Gm12:19430773-19430874
>Gm12:19432081-19432135
>Gm12:19432464-19432603
>Gm12:19433461-19433564
>Gm12:19433773-19433819
>Gm12:19433879-19433932
>Gm12:19433977-19434097
>Gm12:19434173-19434209
>Gm12:19434466-19434554
>Gm12:19434989-19435041
>Gm12:19435305-19435336
>Gm12:19436505-19436533
>Gm12:19436767-19436802
>Gm12:19436926-19437027
>Gm12:19437116-19437457
>Gm12:19437550-19437662
>Gm12:19438094-19441997
>Gm12:19442071-19442130
>Gm12:19442652-19442742
>Gm12:19443399-19443423
>Gm12:19443563-19446802
>Gm12:19446858-19447665
>Gm12:19447701-19449613
>Gm12:19449823-19455443
>Gm12:19455489-19475159
>Gm12:19475420-19475464
>Gm12:19475795-19476148
>Gm12:19476243-19476292
>Gm12:19476746-19477240
>Gm12:19481788-19481864
>Gm12:19482224-19482368
>Gm12:19483701-19483764
>Gm12:19484381-19484670
>Gm12:19484713-19485309
>Gm12:19485389-19485976
>Gm12:19489908-19489969
>Gm12:19490018-19494253
>Gm12:19494290-19497476
>Gm12:19497516-19497614
>Gm12:19497655-19498372
>Gm12:19498457-19498655
>Gm12:19498803-19501523
>Gm12:19501775-19504446
>Gm12:19504566-19504581
>Gm12:19504591-19505770
>Gm12:19505838-19507722
>Gm12:19507935-19508039
>Gm12:19508210-19508251
>Gm12:19508377-19508590
>Gm12:19508678-19509015
>Gm12:19509106-19509255
>Gm12:19509317-19509502
>Gm12:19509592-19510453
>Gm12:19510534-19510800
>Gm12:19510957-19511107
>Gm12:19511374-19512437
>Gm12:19512476-19512569
>Gm12:19512611-19512648
>Gm12:19512794-19514141
>Gm12:19514195-19514693
>Gm12:19514793-19517603
>Gm12:19517828-19518315
>Gm12:19518523-19518773
>Gm12:19518821-19518862
>Gm12:19519233-19519283
>Gm12:19519424-19519438
>Gm12:19519677-19519699
>Gm12:19521360-19521512
>Gm12:19522690-19522704
>Gm12:19523704-19525632
>Gm12:19525678-19526452
>Gm12:19526504-19526559
>Gm12:19526629-19529867
>Gm12:19530266-19531112
>Gm12:19531463-19532579
>Gm12:19535896-19536705
>Gm12:19537648-19540188
>Gm12:19540532-19562309
>Gm12:19562409-19568361
>Gm12:19568407-19568478
>Gm12:19568580-19568874
>Gm12:19568954-19603305
>Gm12:19603326-19605912
>Gm12:19605946-19612024
>Gm12:19612114-19618210
>Gm12:19618246-19618339
>Gm12:19618464-19621794
>Gm12:19621858-19622300
>Gm12:19622332-19624790
>Gm12:19624813-19625275
>Gm12:19626955-19627001
>Gm12:19627034-19627060
>Gm12:19627321-19637033
>Gm12:19638814-19638977
>Gm12:19639823-19639954
>Gm12:19640081-19640242
>Gm12:19640931-19640971
>Gm12:19640979-19641090
>Gm12:19641942-19641980
>Gm12:19643128-19643199
>Gm12:19643282-19643326
>Gm12:19647624-19647792
>Gm12:19648236-19648272
>Gm12:19648517-19648543
>Gm12:19650534-19650575
>Gm12:19650848-19650900
>Gm12:19658691-19658742
>Gm12:19658815-19660239
>Gm12:19660357-19660387
>Gm12:19660466-19660555
>Gm12:19660716-19661679
>Gm12:19662064-19662435
>Gm12:19662465-19683617
>Gm12:19684086-19686600
>Gm12:19688337-19688836
>Gm12:19689074-19689227
>Gm12:19689238-19689319
>Gm12:19689789-19689868
>Gm12:19689945-19689984
>Gm12:19691132-19691186
>Gm12:19691609-19692628
>Gm12:19693016-19693486
>Gm12:19693530-19694041
>Gm12:19694109-19694375
>Gm12:19694421-19695665
>Gm12:19695710-19700450
>Gm12:19700498-19701610
>Gm12:19701730-19701888
>Gm12:19701987-19702050
>Gm12:19702072-19702604
>Gm12:19706244-19713801
>Gm12:19713829-19714052
>Gm12:19714125-19715037
>Gm12:19720939-19721619
>Gm12:19722695-19723812
>Gm12:19723995-19724048
>Gm12:19724114-19724963
>Gm12:19725194-19725332
>Gm12:19725372-19725703
>Gm12:19727350-19727388
>Gm12:19728409-19728523
>Gm12:19729926-19730014
>Gm12:19730350-19730390
>Gm12:19739085-19739176
>Gm12:19739310-19739805
>Gm12:19739880-19740609
>Gm12:19740720-19741500
>Gm12:19741542-19741909
>Gm12:19741983-19745383
>Gm12:19745436-19746154
>Gm12:19746189-19746437
>Gm12:19746467-19746725
>Gm12:19751396-19753726
>Gm12:19754287-19755046
>Gm12:19755479-19756953
>Gm12:19758310-19758427
>Gm12:19758489-19758553
>Gm12:19758660-19758693
>Gm12:19758823-19759025
>Gm12:19759116-19759417
>Gm12:19759549-19760124
>Gm12:19760155-19760302
>Gm12:19760436-19760616
>Gm12:19760770-19760840
>Gm12:19761050-19761304
>Gm12:19761358-19761471
>Gm12:19761652-19761851
>Gm12:19761948-19772942
>Gm12:19772993-19773123
>Gm12:19773238-19773535
>Gm12:19773596-19773633
>Gm12:19773926-19774086
>Gm12:19774382-19774477
>Gm12:19774704-19774772
>Gm12:19774800-19774912
>Gm12:19775102-19775147
>Gm12:19775189-19775410
>Gm12:19775935-19776976
>Gm12:19777012-19803061
>Gm12:19804330-19806115
>Gm12:19808364-19832015
>Gm12:19832461-19832546
>Gm12:19835207-19835268
>Gm12:19835871-19836156
>Gm12:19836901-19837045
>Gm12:19837239-19837496
>Gm12:19837531-19837892
>Gm12:19837952-19838068
>Gm12:19838212-19838339
>Gm12:19838400-19838593
>Gm12:19838856-19838912
>Gm12:19841496-19841755
>Gm12:19842291-19842362
>Gm12:19842524-19842603
>Gm12:19847174-19847224
>Gm12:19852155-19852386
>Gm12:19852448-19852501
>Gm12:19852565-19852782
>Gm12:19852880-19853064
>Gm12:19853127-19853205
>Gm12:19853319-19853389
>Gm12:19853423-19853469
>Gm12:19853513-19854373
>Gm12:19854425-19875611
>Gm12:19876590-19881125
>Gm12:19884019-19903267
>Gm12:19903307-19903482
>Gm12:19903580-19903640
>Gm12:19903733-19904402
>Gm12:19904515-19905281
>Gm12:19905312-19905500
>Gm12:19905623-19906330
>Gm12:19906374-19907306
>Gm12:19907356-19916382
>Gm12:19916425-19916508
>Gm12:19916532-19916731
>Gm12:19916781-19923211
>Gm12:19923240-19928054
>Gm12:19928090-19928750
>Gm12:19928768-19928827
>Gm12:19929690-19931810
>Gm12:19931863-19931923
>Gm12:19932546-19932616
>Gm12:19932668-19932724
>Gm12:19932979-19933031
>Gm12:19934925-19936264
>Gm12:19936325-19936530
>Gm12:19936693-19937222
>Gm12:19937267-19938798
>Gm12:19938863-19939007
>Gm12:19939186-19943400
>Gm12:19943694-19944751
>Gm12:19944795-19950894
>Gm12:19953168-19957703
>Gm12:19958334-19958704
>Gm12:19958787-19958817
>Gm12:19958892-19959037
>Gm12:19961522-19961637
>Gm12:19962746-19962778
>Gm12:19963056-19963277
>Gm12:19963353-19963417
>Gm12:19963976-19964067
>Gm12:19964094-19964527
>Gm12:19964560-19965551
>Gm12:19965643-19965868
>Gm12:19965915-19966774
>Gm12:19967223-19967279
>Gm12:19967341-19968398
>Gm12:19968486-19968613
>Gm12:19968768-19968818
>Gm12:19969164-19970325
>Gm12:19970843-19971315
>Gm12:19972834-19972900
>Gm12:19973136-19973297
>Gm12:19973361-19973402
>Gm12:19973512-19973834
>Gm12:19974017-19974098
>Gm12:19974154-19978286
>Gm12:19978372-19978701
>Gm12:19978774-19995896
>Gm12:19995913-20016475
>Gm12:20016498-20049093
>Gm12:20049170-20049274
>Gm12:20049695-20049821
>Gm12:20050043-20050352
>Gm12:20050552-20050603
>Gm12:20050761-20051000
>Gm12:20051096-20053523
>Gm12:20053738-20054718
>Gm12:20054875-20055245
>Gm12:20055356-20058586
>Gm12:20058643-20064914
>Gm12:20067349-20067973
>Gm12:20068006-20104779
>Gm12:20104825-20107242
>Gm12:20107304-20108059
>Gm12:20109174-20109262
>Gm12:20109500-20111183
>Gm12:20112531-20114196
>Gm12:20114425-20114539
>Gm12:20114586-20114616
>Gm12:20114670-20114763
>Gm12:20114895-20115256
>Gm12:20115342-20115381
>Gm12:20115533-20115590
>Gm12:20115970-20116001
>Gm12:20116856-20117050
>Gm12:20118496-20119081
>Gm12:20119170-20127619
>Gm12:20127662-20138252
>Gm12:20138298-20147679
>Gm12:20147738-20169127
>Gm12:20169154-20169890
>Gm12:20169919-20173005
>Gm12:20173070-20175587
>Gm12:20175624-20175723
>Gm12:20175758-20182557
>Gm12:20184567-20185031
>Gm12:20185199-20185234
>Gm12:20185278-20194775
>Gm12:20195824-20197102
>Gm12:20197151-20197189
>Gm12:20197249-20198678
>Gm12:20198710-20198813
>Gm12:20198938-20199135
>Gm12:20199266-20199324
>Gm12:20199363-20199426
>Gm12:20199493-20199576
>Gm12:20199627-20199670
>Gm12:20199701-20199948
>Gm12:20199971-20200008
>Gm12:20200067-20213080
>Gm12:20213165-20213222
>Gm12:20213298-20223158
>Gm12:20223305-20224547
>Gm12:20224608-20236006
>Gm12:20236054-20240218
>Gm12:20240250-20240595
>Gm12:20240619-20247745
>Gm12:20248298-20248440
>Gm12:20248557-20248973
>Gm12:20249055-20249133
>Gm12:20249166-20249301
>Gm12:20249613-20249738
>Gm12:20249841-20250091
>Gm12:20250139-20250188
>Gm12:20250268-20250705
>Gm12:20250745-20251420
>Gm12:20251470-20252044
>Gm12:20252108-20252536
>Gm12:20252571-20252828
>Gm12:20252848-20253519
>Gm12:20253604-20255505
>Gm12:20255554-20255616
>Gm12:20255661-20256208
>Gm12:20256341-20256372
>Gm12:20256409-20256771
>Gm12:20256836-20257402
>Gm12:20257434-20258310
>Gm12:20258480-20258505
>Gm12:20258805-20258865
>Gm12:20260835-20261272
>Gm12:20261374-20261488
>Gm12:20262927-20263110
>Gm12:20263157-20263395
>Gm12:20263450-20264225
>Gm12:20264319-20264536
>Gm12:20264640-20265485
>Gm12:20265523-20266206
>Gm12:20266273-20266701
>Gm12:20266840-20266870
>Gm12:20266961-20267035
>Gm12:20268624-20274371
>Gm12:20274718-20274791
>Gm12:20274961-20275017
>Gm12:20275082-20275840
>Gm12:20275894-20277452
>Gm12:20277853-20277903
>Gm12:20278091-20278140
>Gm12:20279226-20279290
>Gm12:20279632-20279714
>Gm12:20279842-20281124
>Gm12:20281213-20282078
>Gm12:20282153-20282301
>Gm12:20283387-20286122
>Gm12:20287030-20288778
>Gm12:20298802-20299080
>Gm12:20299203-20299276
>Gm12:20299317-20299692
>Gm12:20299820-20299955
>Gm12:20300010-20300153
>Gm12:20300216-20300299
>Gm12:20300542-20300594
>Gm12:20300656-20300681
>Gm12:20300819-20300940
>Gm12:20302297-20302330
>Gm12:20302464-20302531
>Gm12:20302712-20303162
>Gm12:20303183-20304012
>Gm12:20304129-20304193
>Gm12:20304347-20304950
>Gm12:20305072-20305220
>Gm12:20305443-20305553
>Gm12:20305642-20305703
>Gm12:20310537-20311021
>Gm12:20311137-20311243
>Gm12:20311277-20312244
>Gm12:20312280-20312342
>Gm12:20312390-20313405
>Gm12:20313487-20314103
>Gm12:20314146-20314207
>Gm12:20314304-20314584
>Gm12:20314619-20315148
>Gm12:20315214-20317656
>Gm12:20317700-20317798
>Gm12:20317839-20319458
>Gm12:20319491-20324193
>Gm12:20324251-20325984
>Gm12:20326011-20328324
>Gm12:20328357-20328908
>Gm12:20329003-20337041
>Gm12:20337094-20343016
>Gm12:20343148-20346416
>Gm12:20346453-20347179
>Gm12:20347209-20347254
>Gm12:20347312-20347546
>Gm12:20347588-20347825
>Gm12:20348088-20348184
>Gm12:20348902-20364889
>Gm12:20364914-20372560
>Gm12:20372598-20377698
>Gm12:20377771-20377959
>Gm12:20378015-20379214
>Gm12:20379257-20379379
>Gm12:20379731-20381930
>Gm12:20382064-20386544
>Gm12:20386591-20388293
>Gm12:20388361-20388473
>Gm12:20388532-20416478
>Gm12:20416514-20422900
>Gm12:20422928-20423892
>Gm12:20423926-20432995
>Gm12:20433022-20433509
>Gm12:20433536-20436295
>Gm12:20436319-20436821
>Gm12:20436884-20439208
>Gm12:20439266-20441455
>Gm12:20441511-20441586
>Gm12:20441636-20441745
>Gm12:20441827-20442961
>Gm12:20443171-20443722
>Gm12:20443789-20443971
>Gm12:20444153-20444214
>Gm12:20444684-20444741
>Gm12:20444769-20444928
>Gm12:20445366-20464096
>Gm12:20464152-20464601
>Gm12:20464630-20468128
>Gm12:20468225-20468898
>Gm12:20468960-20472080
>Gm12:20472128-20474179
>Gm12:20474206-20477638
>Gm12:20477714-20478649
>Gm12:20482865-20482896
>Gm12:20484892-20485712
>Gm12:20485923-20485968
>Gm12:20486962-20487001
>Gm12:20487315-20487354
>Gm12:20488118-20488215
>Gm12:20488269-20488312
>Gm12:20490147-20490225
>Gm12:20490364-20490520
>Gm12:20490818-20490903
>Gm12:20491040-20491186
>Gm12:20492374-20492406
>Gm12:20492477-20492627
>Gm12:20492880-20493084
>Gm12:20493133-20493386
>Gm12:20493440-20494680
>Gm12:20494723-20495429
>Gm12:20495510-20498118
>Gm12:20507239-20519718
>Gm12:20519783-20564363
>Gm12:20564397-20574361
>Gm12:20574453-20594361
>Gm12:20597987-20599681
>Gm12:20599713-20602298
>Gm12:20621876-20621917
>Gm12:20621961-20622559
>Gm12:20622711-20622794
>Gm12:20622886-20623648
>Gm12:20671148-20672840
>Gm12:20672875-20674261
>Gm12:20674416-20674452
>Gm12:20674484-20675788
>Gm12:20676147-20686614
>Gm12:20686638-20693448
>Gm12:20693496-20693592
>Gm12:20693959-20694248
>Gm12:20694367-20694473
>Gm12:20694630-20694949
>Gm12:20695052-20695307
>Gm12:20695380-20695873
>Gm12:20696059-20696132
>Gm12:20696218-20696420
>Gm12:20697006-20698651
>Gm12:20699559-20699637
>Gm12:20701370-20711360
>Gm12:20712992-20713046
>Gm12:20713190-20713248
>Gm12:20714021-20714058
>Gm12:20714394-20714445
>Gm12:20714684-20714740
>Gm12:20717731-20717824
>Gm12:20719300-20719346
>Gm12:20722365-20723999
>Gm12:20724955-20726083
>Gm12:20727529-20727648
>Gm12:20727717-20727823
>Gm12:20727910-20728140
>Gm12:20728169-20728355
>Gm12:20728535-20728706
>Gm12:20728943-20729035
>Gm12:20729148-20729623
>Gm12:20729684-20730137
>Gm12:20730174-20730547
>Gm12:20731762-20734821
>Gm12:20734855-20735225
>Gm12:20736969-20737134
>Gm12:20737193-20737417
>Gm12:20737450-20737541
>Gm12:20737651-20737841
>Gm12:20737866-20737924
>Gm12:20738033-20738106
>Gm12:20738145-20738803
>Gm12:20738950-20739286
>Gm12:20739406-20752161
>Gm12:20752370-20752418
>Gm12:20752519-20752762
>Gm12:20752827-20754644
>Gm12:20754966-20755399
>Gm12:20755573-20756736
>Gm12:20756802-20757275
>Gm12:20757317-20757546
>Gm12:20757577-20757765
>Gm12:20757816-20758804
>Gm12:20758831-20760011
>Gm12:20760096-20760178
>Gm12:20760291-20760583
>Gm12:20760654-20762813
>Gm12:20762886-20763370
>Gm12:20763412-20763597
>Gm12:20763676-20764606
>Gm12:20764637-20764856
>Gm12:20764912-20787230
>Gm12:20787271-20787965
>Gm12:20788042-20789173
>Gm12:20789251-20789781
>Gm12:20789947-20790014
>Gm12:20790075-20790115
>Gm12:20790220-20790378
>Gm12:20790575-20790669
>Gm12:20790833-20790911
>Gm12:20791137-20791340
>Gm12:20791495-20791631
>Gm12:20791698-20791849
>Gm12:20792021-20792187
>Gm12:20792228-20792274
>Gm12:20792355-20792600
>Gm12:20792649-20793131
>Gm12:20793321-20793350
>Gm12:20793588-20838304
>Gm12:20838341-20874025
>Gm12:20874089-20878094
>Gm12:20878855-20878898
>Gm12:20879024-20879183
>Gm12:20879230-20879894
>Gm12:20880221-20880364
>Gm12:20880808-20882625
>Gm12:20882673-20883304
>Gm12:20883369-20883461
>Gm12:20883525-20883985
>Gm12:20884042-20884232
>Gm12:20884344-20884442
>Gm12:20884517-20916012
>Gm12:20916047-20917719
>Gm12:20917870-20918560
>Gm12:20918648-20919895
>Gm12:20919942-20922214
>Gm12:20922236-20971963
>Gm12:20972010-20974975
>Gm12:20974993-20975571
>Gm12:20975637-20976328
>Gm12:20976413-20976517
>Gm12:20976961-20977099
>Gm12:20977624-20985310
>Gm12:20985347-20987438
>Gm12:20987471-21014774
>Gm12:21014935-21041364
>Gm12:21041399-21044984
>Gm12:21045092-21045173
>Gm12:21045231-21045438
>Gm12:21045604-21056397
>Gm12:21056431-21073121
>Gm12:21073228-21082713
>Gm12:21082894-21082919
>Gm12:21083013-21083064
>Gm12:21083111-21084492
>Gm12:21084538-21084734
>Gm12:21084766-21084809
>Gm12:21084832-21085416
>Gm12:21085462-21086621
>Gm12:21086666-21089023
>Gm12:21089039-21124994
>Gm12:21125094-21138430
>Gm12:21138463-21156316
>Gm12:21156406-21156780
>Gm12:21156835-21159988
>Gm12:21160024-21162450
>Gm12:21162480-21181117
>Gm12:21181552-21181664
>Gm12:21181717-21181926
>Gm12:21183077-21183103
>Gm12:21186108-21186247
>Gm12:21188675-21188690
>Gm12:21189133-21189192
>Gm12:21191573-21191631
>Gm12:21197026-21197092
>Gm12:21197293-21197768
>Gm12:21197806-21198759
>Gm12:21198863-21198922
>Gm12:21199441-21199473
>Gm12:21199654-21199704
>Gm12:21200099-21207070
>Gm12:21208325-21208461
>Gm12:21208494-21209335
>Gm12:21209364-21209426
>Gm12:21211048-21211130
>Gm12:21211286-21211401
>Gm12:21212605-21212903
>Gm12:21219593-21219621
>Gm12:21220098-21220191
>Gm12:21220240-21220619
>Gm12:21220670-21222261
>Gm12:21222413-21222699
>Gm12:21223838-21223890
>Gm12:21224832-21225460
>Gm12:21225546-21225867
>Gm12:21225908-21225948
>Gm12:21226009-21226358
>Gm12:21226389-21228462
>Gm12:21228488-21252359
>Gm12:21252379-21254008
>Gm12:21254593-21254634
>Gm12:21255549-21255585
>Gm12:21256134-21256189
>Gm12:21256309-21256401
>Gm12:21256973-21257116
>Gm12:21257184-21257594
>Gm12:21257896-21258107
>Gm12:21258204-21258765
>Gm12:21258813-21278413
>Gm12:21279434-21279792
>Gm12:21280727-21280768
>Gm12:21281252-21281334
>Gm12:21281410-21283028
>Gm12:21283149-21283576
>Gm12:21283799-21284061
>Gm12:21284712-21284899
>Gm12:21285803-21285863
>Gm12:21285938-21285970
>Gm12:21286088-21286145
>Gm12:21286203-21286271
>Gm12:21286723-21287177
>Gm12:21287351-21287526
>Gm12:21287600-21287740
>Gm12:21287770-21287857
>Gm12:21287963-21288411
>Gm12:21288558-21288603
>Gm12:21289410-21289450
>Gm12:21289479-21289529
>Gm12:21289583-21289858
>Gm12:21289900-21290218
>Gm12:21290333-21290496
>Gm12:21290552-21290819
>Gm12:21290850-21291055
>Gm12:21291112-21291138
>Gm12:21291224-21293135
>Gm12:21293237-21293496
>Gm12:21293537-21293684
>Gm12:21293782-21293816
>Gm12:21294191-21294408
>Gm12:21294457-21294480
>Gm12:21295959-21296089
>Gm12:21299213-21299414
>Gm12:21299502-21303185
>Gm12:21304014-21309770
>Gm12:21309831-21309857
>Gm12:21310878-21316562
>Gm12:21317221-21317256
>Gm12:21317372-21317408
>Gm12:21317902-21318224
>Gm12:21318260-21318333
>Gm12:21325277-21325388
>Gm12:21325809-21325841
>Gm12:21326236-21326410
>Gm12:21326576-21326608
>Gm12:21326743-21327282
>Gm12:21327303-21327491
>Gm12:21327563-21327601
>Gm12:21327845-21332536
>Gm12:21332564-21336981
>Gm12:21337012-21337047
>Gm12:21337113-21338285
>Gm12:21338389-21338796
>Gm12:21341711-21341809
>Gm12:21342809-21342870
>Gm12:21343009-21343130
>Gm12:21343187-21343217
>Gm12:21344260-21344389
>Gm12:21344865-21344906
>Gm12:21347293-21347388
>Gm12:21349221-21349304
>Gm12:21354752-21354786
>Gm12:21355166-21355291
>Gm12:21357482-21357568
>Gm12:21358715-21358757
>Gm12:21358784-21360918
>Gm12:21360957-21377264
>Gm12:21379430-21379713
>Gm12:21379819-21379872
>Gm12:21379983-21397299
>Gm12:21397399-21404023
>Gm12:21405503-21425035
>Gm12:21427376-21437936
>Gm12:21438590-21439138
>Gm12:21439204-21439923
>Gm12:21439975-21440622
>Gm12:21440754-21441163
>Gm12:21441257-21441673
>Gm12:21442034-21442417
>Gm12:21442467-21442634
>Gm12:21442737-21442839
>Gm12:21442956-21443114
>Gm12:21443461-21443523
>Gm12:21443786-21443826
>Gm12:21443976-21444086
>Gm12:21444559-21444602
>Gm12:21444728-21444808
>Gm12:21444884-21445173
>Gm12:21445213-21445332
>Gm12:21445393-21445760
>Gm12:21445845-21468707
>Gm12:21478788-21481322
>Gm12:21481378-21533158
>Gm12:21533238-21533309
>Gm12:21533420-21536343
>Gm12:21536402-21536449
>Gm12:21536538-21536724
>Gm12:21537034-21537122
>Gm12:21537179-21537929
>Gm12:21537999-21568350
>Gm12:21568441-21568510
>Gm12:21568629-21568891
>Gm12:21568937-21579544
>Gm12:21579661-21581355
>Gm12:21581408-21589335
>Gm12:21589388-21593135
>Gm12:21593163-21601080
>Gm12:21601123-21656343
>Gm12:21656396-21659566
>Gm12:21659621-21665712
>Gm12:21665759-21696376
>Gm12:21696432-21697446
>Gm12:21697482-21697895
>Gm12:21698097-21702416
>Gm12:21702456-21710096
>Gm12:21710260-21710596
>Gm12:21710642-21717070
>Gm12:21717106-21722404
>Gm12:21722477-21771478
>Gm12:21771537-21772033
>Gm12:21772131-21772241
>Gm12:21772292-21793957
>Gm12:21794025-21794399
>Gm12:21794462-21797183
>Gm12:21797230-21808075
>Gm12:21809075-21812372
>Gm12:21812409-21816864
>Gm12:21816901-21820304
>Gm12:21820602-21820637
>Gm12:21820835-21821391
>Gm12:21821432-21822085
>Gm12:21822285-21822422
>Gm12:21822650-21822690
>Gm12:21822905-21823131
>Gm12:21823218-21823946
>Gm12:21823991-21824531
>Gm12:21824614-21845494
>Gm12:21845519-21849753
>Gm12:21850738-21856945
>Gm12:21857515-21858246
>Gm12:21858496-21858614
>Gm12:21859063-21859140
>Gm12:21860197-21860357
>Gm12:21860680-21860845
>Gm12:21862045-21862095
>Gm12:21862248-21862395
>Gm12:21862507-21862543
>Gm12:21863903-21863944
>Gm12:21864203-21864417
>Gm12:21864480-21866133
>Gm12:21867024-21867098
>Gm12:21869261-21869291
>Gm12:21869404-21869453
>Gm12:21870401-21871320
>Gm12:21874274-21874488
>Gm12:21875288-21875326
>Gm12:21876337-21876387
>Gm12:21876539-21876686
>Gm12:21876784-21876834
>Gm12:21878426-21878581
>Gm12:21878631-21878686
>Gm12:21878804-21880262
>Gm12:21881532-21881590
>Gm12:21881827-21881956
>Gm12:21881994-21882055
>Gm12:21882966-21883272
>Gm12:21883757-21883833
>Gm12:21884026-21885316
>Gm12:21885393-21887446
>Gm12:21887553-21887847
>Gm12:21887869-21888580
>Gm12:21888713-21888749
>Gm12:21888805-21889008
>Gm12:21889238-21891086
>Gm12:21891208-21891337
>Gm12:21891676-21891873
>Gm12:21891982-21892093
>Gm12:21892244-21892284
>Gm12:21892442-21892765
>Gm12:21892872-21893216
>Gm12:21893366-21893396
>Gm12:21894117-21894496
>Gm12:21894587-21894613
>Gm12:21894743-21895193
>Gm12:21895266-21895367
>Gm12:21895434-21907963
>Gm12:21908180-21911484
>Gm12:21911637-21916785
>Gm12:21916816-21928046
>Gm12:21928089-21928159
>Gm12:21928259-21931890
>Gm12:21931959-21935111
>Gm12:21935584-21935619
>Gm12:21935763-21940398
>Gm12:21941064-21941155
>Gm12:21941498-21941635
>Gm12:21942610-21948243
>Gm12:21948620-21948721
>Gm12:21952858-21952918
>Gm12:21952993-21953095
>Gm12:21953303-21953372
>Gm12:21953467-21953588
>Gm12:21953707-21953739
>Gm12:21954094-21954123
>Gm12:21954213-21954250
>Gm12:21954322-21954478
>Gm12:21954649-21954694
>Gm12:21954929-21955122
>Gm12:21955220-21955380
>Gm12:21956304-21956355
>Gm12:21956988-21957050
>Gm12:21957699-21958676
>Gm12:21958754-21958865
>Gm12:21958899-21959059
>Gm12:21959413-21959484
>Gm12:21959706-21959738
>Gm12:21959947-21959981
>Gm12:21960305-21960339
>Gm12:21960662-21960749
>Gm12:21961062-21961113
>Gm12:21961341-21961390
>Gm12:21961447-21961502
>Gm12:21961583-21961653
>Gm12:21961686-21961779
>Gm12:21961923-21961976
>Gm12:21962226-21962277
>Gm12:21963799-21963860
>Gm12:21963915-21963965
>Gm12:21966256-21966328
>Gm12:21966411-21966440
>Gm12:21968580-21968672
>Gm12:21968742-21968806
>Gm12:21968977-21969371
>Gm12:21971942-21971989
>Gm12:21972784-21972852
>Gm12:21974391-21974476
>Gm12:21974628-21974802
>Gm12:21975244-21975371
>Gm12:21976450-21976519
>Gm12:21977616-21977654
>Gm12:21979446-21979466
>Gm12:21980104-21980395
>Gm12:21980463-21980567
>Gm12:21980592-21980606
>Gm12:22002828-22004213
>Gm12:22004338-22005646
>Gm12:22005972-22007454
>Gm12:22007557-22010590
>Gm12:22010747-22014295
>Gm12:22014365-22015699
>Gm12:22015971-22017779
>Gm12:22024555-22027998
>Gm12:22028029-22029571
>Gm12:22029927-22033234
>Gm12:22035831-22036795
>Gm12:22036895-22040808
>Gm12:22042954-22043938
>Gm12:22044092-22048670
>Gm12:22048888-22051010
>Gm12:22051046-22051100
>Gm12:22051330-22051499
>Gm12:22051545-22051602
>Gm12:22051725-22051769
>Gm12:22052428-22053664
>Gm12:22053733-22053774
>Gm12:22053819-22057917
>Gm12:22057954-22059437
>Gm12:22059605-22059688
>Gm12:22059813-22060326
>Gm12:22060525-22062399
>Gm12:22062696-22062751
>Gm12:22062822-22062855
>Gm12:22062881-22062931
>Gm12:22063241-22063285
>Gm12:22064348-22064393
>Gm12:22064770-22064791
>Gm12:22064968-22065039
>Gm12:22065908-22065947
>Gm12:22067728-22067839
>Gm12:22067880-22067984
>Gm12:22068173-22070475
>Gm12:22070528-22070815
>Gm12:22070857-22071605
>Gm12:22071892-22072602
>Gm12:22072686-22088295
>Gm12:22088457-22088494
>Gm12:22088964-22089026
>Gm12:22089514-22089570
>Gm12:22089626-22089715
>Gm12:22089763-22089906
>Gm12:22090015-22090149
>Gm12:22090228-22090354
>Gm12:22090477-22093390
>Gm12:22093518-22093696
>Gm12:22093717-22093915
>Gm12:22094023-22094057
>Gm12:22094219-22094427
>Gm12:22094508-22094629
>Gm12:22094671-22094795
>Gm12:22095001-22095299
>Gm12:22095349-22095494
>Gm12:22095543-22098335
>Gm12:22098724-22098759
>Gm12:22099320-22099374
>Gm12:22099436-22101099
>Gm12:22101199-22103809
>Gm12:22103851-22105527
>Gm12:22105818-22105868
>Gm12:22105966-22106000
>Gm12:22107103-22108042
>Gm12:22108702-22108818
>Gm12:22109026-22109056
>Gm12:22109302-22109564
>Gm12:22109731-22109774
>Gm12:22109878-22109932
>Gm12:22110575-22110631
>Gm12:22110744-22110874
>Gm12:22110922-22110948
>Gm12:22111023-22111040
>Gm12:22113702-22113733
>Gm12:22113971-22114021
>Gm12:22114097-22114248
>Gm12:22114289-22114337
>Gm12:22115635-22115685
>Gm12:22115737-22115814
>Gm12:22116511-22116563
>Gm12:22117258-22117519
>Gm12:22117643-22123736
>Gm12:22123788-22124492
>Gm12:22124523-22124707
>Gm12:22124853-22130884
>Gm12:22130912-22133656
>Gm12:22133757-22134050
>Gm12:22134185-22134233
>Gm12:22134881-22136278
>Gm12:22136565-22136921
>Gm12:22137022-22140131
>Gm12:22140326-22140456
>Gm12:22140511-22141176
>Gm12:22141245-22142557
>Gm12:22142631-22142863
>Gm12:22142908-22144320
>Gm12:22146360-22146566
>Gm12:22151845-22151885
>Gm12:22152428-22152504
>Gm12:22152808-22152859
>Gm12:22155638-22155675
>Gm12:22156814-22158330
>Gm12:22158970-22159163
>Gm12:22159831-22160029
>Gm12:22160182-22160349
>Gm12:22160374-22160434
>Gm12:22160459-22160754
>Gm12:22160812-22160935
>Gm12:22161036-22161448
>Gm12:22161480-22161698
>Gm12:22161791-22163126
>Gm12:22163174-22163404
>Gm12:22163448-22164522
>Gm12:22164568-22164774
>Gm12:22164849-22165129
>Gm12:22165173-22165276
>Gm12:22165354-22165652
>Gm12:22165722-22165969
>Gm12:22166081-22166612
>Gm12:22166684-22166909
>Gm12:22166981-22167011
>Gm12:22167046-22167071
>Gm12:22167530-22167622
>Gm12:22167677-22168027
>Gm12:22168123-22168176
>Gm12:22168281-22168525
>Gm12:22168665-22168759
>Gm12:22169108-22169137
>Gm12:22169361-22169856
>Gm12:22169913-22170024
>Gm12:22170354-22170383
>Gm12:22170459-22170614
>Gm12:22170838-22171522
>Gm12:22171543-22171571
>Gm12:22171647-22172079
>Gm12:22172113-22172568
>Gm12:22172608-22172829
>Gm12:22172873-22173245
>Gm12:22173282-22173771
>Gm12:22173813-22173849
>Gm12:22174073-22174473
>Gm12:22174501-22174553
>Gm12:22175728-22175775
>Gm12:22175805-22176021
>Gm12:22176104-22176252
>Gm12:22176282-22176497
>Gm12:22176646-22176829
>Gm12:22176861-22176892
>Gm12:22177026-22177185
>Gm12:22177252-22177293
>Gm12:22177561-22177694
>Gm12:22177847-22177872
>Gm12:22177939-22178027
>Gm12:22178071-22178498
>Gm12:22178582-22178686
>Gm12:22178809-22179537
>Gm12:22179579-22179799
>Gm12:22179863-22179919
>Gm12:22180016-22180312
>Gm12:22180346-22180556
>Gm12:22180686-22180720
>Gm12:22180755-22181438
>Gm12:22181556-22181687
>Gm12:22181828-22181983
>Gm12:22182110-22182866
>Gm12:22182898-22183125
>Gm12:22183194-22184179
>Gm12:22184253-22184425
>Gm12:22185319-22185438
>Gm12:22188319-22189446
>Gm12:22189872-22189943
>Gm12:22189993-22192543
>Gm12:22192577-22192811
>Gm12:22192858-22194125
>Gm12:22194184-22194371
>Gm12:22194691-22194758
>Gm12:22195087-22195279
>Gm12:22195307-22195502
>Gm12:22195753-22195850
>Gm12:22195892-22195931
>Gm12:22195977-22196064
>Gm12:22196280-22196572
>Gm12:22196662-22196716
>Gm12:22197063-22197142
>Gm12:22197175-22198420
>Gm12:22198446-22200754
>Gm12:22200811-22201120
>Gm12:22202740-22208466
>Gm12:22208509-22228519
>Gm12:22228568-22234627
>Gm12:22234659-22243742
>Gm12:22243770-22246090
>Gm12:22246148-22253126
>Gm12:22253152-22253840
>Gm12:22253895-22254221
>Gm12:22254247-22256561
>Gm12:22256988-22257567
>Gm12:22259784-22259823
>Gm12:22259858-22260003
>Gm12:22260228-22260310
>Gm12:22260364-22261579
>Gm12:22261716-22261800
>Gm12:22261982-22263703
>Gm12:22263782-22263885
>Gm12:22264001-22264095
>Gm12:22264233-22269455
>Gm12:22269568-22269895
>Gm12:22269938-22270026
>Gm12:22270189-22270546
>Gm12:22271272-22271322
>Gm12:22271808-22271873
>Gm12:22274998-22275779
>Gm12:22275863-22276058
>Gm12:22276104-22276138
>Gm12:22276215-22276252
>Gm12:22277963-22278029
>Gm12:22278476-22278605
>Gm12:22279616-22279665
>Gm12:22280552-22281064
>Gm12:22281096-22281156
>Gm12:22281650-22281692
>Gm12:22284466-22284589
>Gm12:22285033-22286979
>Gm12:22287027-22288350
>Gm12:22288378-22290665
>Gm12:22290821-22290855
>Gm12:22290919-22290957
>Gm12:22293328-22293369
>Gm12:22294682-22294730
>Gm12:22294821-22294875
>Gm12:22294941-22294974
>Gm12:22296515-22296595
>Gm12:22297997-22299258
>Gm12:22299442-22303358
>Gm12:22304282-22304332
>Gm12:22307456-22307517
>Gm12:22309033-22309078
>Gm12:22309896-22309962
>Gm12:22311155-22311261
>Gm12:22319400-22319453
>Gm12:22319580-22319672
>Gm12:22319898-22319974
>Gm12:22320642-22320803
>Gm12:22320861-22321165
>Gm12:22321215-22321690
>Gm12:22322389-22322502
>Gm12:22323160-22323207
>Gm12:22324088-22324181
>Gm12:22324344-22324439
>Gm12:22326147-22326402
>Gm12:22326473-22326612
>Gm12:22327058-22327168
>Gm12:22327229-22327266
>Gm12:22328402-22328474
>Gm12:22328945-22329540
>Gm12:22329618-22330101
>Gm12:22330135-22330195
>Gm12:22330326-22330509
>Gm12:22331902-22331975
>Gm12:22333656-22333689
>Gm12:22334068-22334134
>Gm12:22334328-22334399
>Gm12:22334610-22334683
>Gm12:22334724-22334767
>Gm12:22334816-22334992
>Gm12:22335239-22335305
>Gm12:22335511-22335574
>Gm12:22335673-22335784
>Gm12:22335906-22335945
>Gm12:22335977-22336042
>Gm12:22336680-22336717
>Gm12:22339219-22339327
>Gm12:22339396-22339453
>Gm12:22339540-22339956
>Gm12:22340101-22340145
>Gm12:22340167-22340372
>Gm12:22340491-22340680
>Gm12:22340748-22340906
>Gm12:22340953-22341382
>Gm12:22341414-22341498
>Gm12:22341728-22341815
>Gm12:22341879-22341908
>Gm12:22342069-22342165
>Gm12:22342357-22342632
>Gm12:22342660-22342695
>Gm12:22342741-22342955
>Gm12:22343358-22343535
>Gm12:22345976-22346094
>Gm12:22346178-22346229
>Gm12:22347350-22347394
>Gm12:22349383-22349454
>Gm12:22349531-22349595
>Gm12:22350331-22350374
>Gm12:22351112-22351326
>Gm12:22353530-22353581
>Gm12:22356342-22356376
>Gm12:22356703-22356780
>Gm12:22357394-22359765
>Gm12:22359799-22361120
>Gm12:22361302-22361334
>Gm12:22361587-22361873
>Gm12:22362139-22362253
>Gm12:22364819-22364989
>Gm12:22365185-22369187
>Gm12:22369231-22369498
>Gm12:22370086-22370424
>Gm12:22370621-22370656
>Gm12:22370720-22370879
>Gm12:22371239-22371840
>Gm12:22371872-22371906
>Gm12:22371964-22372390
>Gm12:22372494-22372556
>Gm12:22372881-22373135
>Gm12:22373196-22373557
>Gm12:22373770-22373877
>Gm12:22374077-22374400
>Gm12:22374682-22374713
>Gm12:22374803-22374858
>Gm12:22374907-22375167
>Gm12:22375317-22375401
>Gm12:22375512-22375674
>Gm12:22375840-22376060
>Gm12:22376173-22376300
>Gm12:22376513-22376565
>Gm12:22376745-22377412
>Gm12:22377629-22378391
>Gm12:22379470-22379606
>Gm12:22380643-22380693
>Gm12:22381739-22381785
>Gm12:22382557-22382645
>Gm12:22385375-22385408
>Gm12:22386441-22386803
>Gm12:22386879-22387536
>Gm12:22387575-22389809
>Gm12:22389833-22391833
>Gm12:22391872-22391971
>Gm12:22392146-22392263
>Gm12:22392323-22392374
>Gm12:22400842-22400897
>Gm12:22401049-22401104
>Gm12:22401283-22401420
>Gm12:22401516-22401724
>Gm12:22401751-22403163
>Gm12:22403215-22403300
>Gm12:22403471-22403525
>Gm12:22403630-22403652
>Gm12:22403718-22403820
>Gm12:22404483-22404556
>Gm12:22404754-22404804
>Gm12:22404925-22404963
>Gm12:22405087-22405200
>Gm12:22405281-22405360
>Gm12:22405443-22405545
>Gm12:22405818-22406053
>Gm12:22406171-22406240
>Gm12:22406381-22406497
>Gm12:22406909-22406973
>Gm12:22407047-22407075
>Gm12:22407151-22407233
>Gm12:22407292-22407391
>Gm12:22407416-22407508
>Gm12:22407640-22407676
>Gm12:22408033-22408303
>Gm12:22408366-22408482
>Gm12:22409414-22409486
>Gm12:22409722-22409798
>Gm12:22409837-22410132
>Gm12:22410172-22410346
>Gm12:22410379-22411648
>Gm12:22411698-22411805
>Gm12:22411861-22411913
>Gm12:22411986-22412026
>Gm12:22412068-22412112
>Gm12:22412596-22412647
>Gm12:22413180-22413472
>Gm12:22413502-22414048
>Gm12:22414091-22414350
>Gm12:22414379-22414903
>Gm12:22414937-22415117
>Gm12:22415164-22415200
>Gm12:22415380-22415421
>Gm12:22415483-22415609
>Gm12:22415819-22415897
>Gm12:22415955-22416084
>Gm12:22416900-22416941
>Gm12:22417122-22417266
>Gm12:22417500-22417557
>Gm12:22419174-22419325
>Gm12:22419394-22419728
>Gm12:22419797-22420380
>Gm12:22420428-22420778
>Gm12:22420817-22421223
>Gm12:22421337-22428581
>Gm12:22428633-22428823
>Gm12:22428858-22428999
>Gm12:22429115-22429591
>Gm12:22429839-22430498
>Gm12:22430529-22436478
>Gm12:22436494-22449009
>Gm12:22449041-22449067
>Gm12:22449118-22449456
>Gm12:22449501-22449559
>Gm12:22449644-22449716
>Gm12:22449749-22449863
>Gm12:22449912-22450009
>Gm12:22450100-22453383
>Gm12:22453423-22458933
>Gm12:22458978-22459436
>Gm12:22459472-22459621
>Gm12:22459741-22459901
>Gm12:22459973-22460277
>Gm12:22460324-22460535
>Gm12:22460568-22460885
>Gm12:22460937-22460963
>Gm12:22461001-22461106
>Gm12:22461181-22462132
>Gm12:22462198-22462548
>Gm12:22462614-22463032
>Gm12:22464301-22464385
>Gm12:22466705-22467796
>Gm12:22468062-22468191
>Gm12:22468600-22468961
>Gm12:22469099-22469193
>Gm12:22470600-22470628
>Gm12:22471066-22471234
>Gm12:22471412-22473825
>Gm12:22473865-22475244
>Gm12:22475576-22476531
>Gm12:22476593-22477625
>Gm12:22478431-22479632
>Gm12:22479715-22479764
>Gm12:22480428-22480469
>Gm12:22480673-22482300
>Gm12:22488335-22488373
>Gm12:22488545-22488612
>Gm12:22488985-22489041
>Gm12:22489126-22489274
>Gm12:22489497-22489545
>Gm12:22489610-22491006
>Gm12:22491089-22491995
>Gm12:22492044-22493329
>Gm12:22493399-22493473
>Gm12:22493512-22493819
>Gm12:22493878-22495525
>Gm12:22495557-22496481
>Gm12:22496510-22500526
>Gm12:22500565-22500641
>Gm12:22500857-22501056
>Gm12:22501150-22501192
>Gm12:22501485-22501593
>Gm12:22501717-22501943
>Gm12:22502006-22502102
>Gm12:22502404-22502469
>Gm12:22502528-22502681
>Gm12:22502817-22502913
>Gm12:22503131-22503296
>Gm12:22503414-22503783
>Gm12:22503859-22504125
>Gm12:22504196-22504241
>Gm12:22504305-22504383
>Gm12:22504491-22504595
>Gm12:22504681-22505701
>Gm12:22506556-22506593
>Gm12:22506785-22514631
>Gm12:22514802-22514845
>Gm12:22514871-22515405
>Gm12:22516797-22516825
>Gm12:22520837-22544343
>Gm12:22545309-22547627
>Gm12:22547737-22549644
>Gm12:22549671-22562850
>Gm12:22563346-22566991
>Gm12:22567400-22570431
>Gm12:22571151-22571186
>Gm12:22571296-22571347
>Gm12:22571376-22571411
>Gm12:22571586-22571679
>Gm12:22572739-22573141
>Gm12:22577687-22578009
>Gm12:22578269-22578302
>Gm12:22579735-22582574
>Gm12:22584170-22584237
>Gm12:22584352-22584771
>Gm12:22584845-22585080
>Gm12:22585131-22586170
>Gm12:22586269-22587618
>Gm12:22587731-22588091
>Gm12:22588160-22588253
>Gm12:22588290-22588353
>Gm12:22588394-22590881
>Gm12:22590915-22592393
>Gm12:22592439-22593517
>Gm12:22593556-22594330
>Gm12:22594901-22595019
>Gm12:22595068-22595365
>Gm12:22595487-22599112
>Gm12:22599143-22609001
>Gm12:22609054-22609738
>Gm12:22609796-22609941
>Gm12:22609976-22648175
>Gm12:22648214-22648765
>Gm12:22648803-22649154
>Gm12:22649209-22649361
>Gm12:22649412-22649465
>Gm12:22649515-22649643
>Gm12:22649719-22650255
>Gm12:22650459-22650540
>Gm12:22650596-22650779
>Gm12:22650947-22650981
>Gm12:22651226-22656353
>Gm12:22656393-22656449
>Gm12:22656831-22656857
>Gm12:22656897-22657022
>Gm12:22657083-22657314
>Gm12:22657570-22657668
>Gm12:22657733-22657763
>Gm12:22657894-22658062
>Gm12:22658114-22658756
>Gm12:22658813-22659314
>Gm12:22659356-22660011
>Gm12:22660135-22660431
>Gm12:22660470-22660612
>Gm12:22660754-22661106
>Gm12:22661152-22662036
>Gm12:22662090-22662451
>Gm12:22662503-22662644
>Gm12:22662870-22663228
>Gm12:22663324-22663470
>Gm12:22664200-22664264
>Gm12:22665010-22665152
>Gm12:22671303-22671412
>Gm12:22671719-22671781
>Gm12:22671999-22672104
>Gm12:22672157-22672200
>Gm12:22672719-22672754
>Gm12:22673364-22673524
>Gm12:22673876-22673934
>Gm12:22674362-22674414
>Gm12:22674864-22677739
>Gm12:22679231-22682823
>Gm12:22683045-22683303
>Gm12:22683672-22683996
>Gm12:22684035-22684146
>Gm12:22684353-22685059
>Gm12:22686177-22686398
>Gm12:22686525-22686564
>Gm12:22686806-22687527
>Gm12:22691615-22691740
>Gm12:22691800-22691853
>Gm12:22696894-22696975
>Gm12:22698581-22698689
>Gm12:22698919-22699050
>Gm12:22699327-22701015
>Gm12:22701102-22701435
>Gm12:22701552-22701658
>Gm12:22701917-22702066
>Gm12:22702109-22702270
>Gm12:22702375-22702456
>Gm12:22702518-22702556
>Gm12:22702705-22702787
>Gm12:22702847-22702925
>Gm12:22703034-22703406
>Gm12:22703498-22703540
>Gm12:22703569-22703609
>Gm12:22703642-22703708
>Gm12:22703874-22703930
>Gm12:22703989-22704048
>Gm12:22704195-22704283
>Gm12:22704741-22704806
>Gm12:22705003-22705113
>Gm12:22705225-22705337
>Gm12:22705452-22705489
>Gm12:22705684-22705829
>Gm12:22705878-22705955
>Gm12:22706063-22706088
>Gm12:22706231-22706287
>Gm12:22706910-22707328
>Gm12:22707410-22707944
>Gm12:22708093-22709068
>Gm12:22709320-22709508
>Gm12:22709668-22709760
>Gm12:22709810-22711655
>Gm12:22713589-22713616
>Gm12:22713917-22713986
>Gm12:22714377-22714418
>Gm12:22714532-22714658
>Gm12:22714783-22715228
>Gm12:22715313-22715458
>Gm12:22715659-22716739
>Gm12:22716785-22716849
>Gm12:22716942-22717268
>Gm12:22717324-22717505
>Gm12:22717545-22717822
>Gm12:22717866-22717974
>Gm12:22718057-22720200
>Gm12:22720287-22720359
>Gm12:22720577-22720981
>Gm12:22721155-22722113
>Gm12:22722160-22722759
>Gm12:22722810-22722914
>Gm12:22723264-22723403
>Gm12:22723478-22723565
>Gm12:22723640-22723665
>Gm12:22723727-22723769
>Gm12:22724041-22724345
>Gm12:22725052-22725134
>Gm12:22726265-22726372
>Gm12:22726642-22726702
>Gm12:22728461-22728581
>Gm12:22728837-22729246
>Gm12:22729419-22729476
>Gm12:22729532-22730004
>Gm12:22730039-22751350
>Gm12:22751448-22751517
>Gm12:22751580-22751666
>Gm12:22751900-22752819
>Gm12:22752861-22753648
>Gm12:22753668-22753850
>Gm12:22753898-22753922
>Gm12:22754000-22755496
>Gm12:22755531-22755590
>Gm12:22755676-22755890
>Gm12:22756295-22757833
>Gm12:22759811-22759930
>Gm12:22761529-22761569
>Gm12:22762572-22762614
>Gm12:22763533-22763610
>Gm12:22764690-22764723
>Gm12:22764908-22765044
>Gm12:22765115-22765500
>Gm12:22765951-22765989
>Gm12:22767751-22767822
>Gm12:22767857-22769781
>Gm12:22769839-22769901
>Gm12:22769924-22770364
>Gm12:22770466-22770701
>Gm12:22770784-22772489
>Gm12:22772558-22772588
>Gm12:22772662-22773498
>Gm12:22773547-22775717
>Gm12:22775767-22776048
>Gm12:22776309-22776381
>Gm12:22776502-22776534
>Gm12:22776585-22776651
>Gm12:22776745-22776892
>Gm12:22781976-22782063
>Gm12:22782111-22782215
>Gm12:22782278-22782380
>Gm12:22782430-22782873
>Gm12:22784309-22784346
>Gm12:22787526-22787579
>Gm12:22787670-22789308
>Gm12:22790390-22790446
>Gm12:22792757-22797468
>Gm12:22797808-22802266
>Gm12:22802387-22802884
>Gm12:22802984-22810511
>Gm12:22811245-22811305
>Gm12:22812046-22812107
>Gm12:22813385-22813685
>Gm12:22813717-22815133
>Gm12:22815160-22815831
>Gm12:22815966-22816200
>Gm12:22820186-22820225
>Gm12:22820324-22820687
>Gm12:22822988-22829098
>Gm12:22832445-22832610
>Gm12:22832863-22832929
>Gm12:22833090-22833131
>Gm12:22833437-22838410
>Gm12:22838759-22838795
>Gm12:22839030-22839100
>Gm12:22839696-22839737
>Gm12:22840605-22840634
>Gm12:22841073-22841248
>Gm12:22842290-22842466
>Gm12:22842693-22842949
>Gm12:22843025-22843162
>Gm12:22843215-22843287
>Gm12:22843879-22844202
>Gm12:22844325-22844613
>Gm12:22844779-22844848
>Gm12:22844891-22845131
>Gm12:22845235-22845272
>Gm12:22845875-22848929
>Gm12:22850734-22852787
>Gm12:22855922-22858485
>Gm12:22859795-22859858
>Gm12:22860208-22860261
>Gm12:22861318-22861385
>Gm12:22861464-22861504
>Gm12:22861600-22861631
>Gm12:22861833-22861899
>Gm12:22861962-22862098
>Gm12:22862203-22862265
>Gm12:22863207-22863395
>Gm12:22863427-22863568
>Gm12:22863627-22863759
>Gm12:22863842-22865849
>Gm12:22874567-22874695
>Gm12:22874742-22874811
>Gm12:22874890-22874941
>Gm12:22877541-22877602
>Gm12:22877782-22877823
>Gm12:22877861-22877890
>Gm12:22877968-22878219
>Gm12:22878388-22878853
>Gm12:22880243-22880423
>Gm12:22880511-22880703
>Gm12:22880772-22881000
>Gm12:22881110-22881144
>Gm12:22881255-22881359
>Gm12:22885909-22886413
>Gm12:22886618-22886876
>Gm12:22886966-22887061
>Gm12:22887775-22887870
>Gm12:22887908-22888131
>Gm12:22888195-22888366
>Gm12:22888592-22888624
>Gm12:22890821-22898963
>Gm12:22898994-22903052
>Gm12:22903095-22903174
>Gm12:22903204-22903361
>Gm12:22903454-22903948
>Gm12:22904010-22904172
>Gm12:22904373-22905962
>Gm12:22906104-22906411
>Gm12:22906844-22906903
>Gm12:22907002-22907718
>Gm12:22907771-22907810
>Gm12:22908157-22908216
>Gm12:22908621-22908668
>Gm12:22911398-22911423
>Gm12:22913104-22913146
>Gm12:22916600-22916797
>Gm12:22916819-22916865
>Gm12:22916917-22916957
>Gm12:22920342-22920393
>Gm12:22922255-22922285
>Gm12:22927135-22927324
>Gm12:22927777-22927810
>Gm12:22927925-22928046
>Gm12:22928157-22928197
>Gm12:22928857-22928903
>Gm12:22930211-22931813
>Gm12:22931921-22932199
>Gm12:22932594-22932914
>Gm12:22932946-22933120
>Gm12:22933215-22933265
>Gm12:22933349-22933428
>Gm12:22933726-22934045
>Gm12:22934197-22934232
>Gm12:22934264-22934808
>Gm12:22934919-22935010
>Gm12:22935102-22935381
>Gm12:22935400-22935577
>Gm12:22935702-22935864
>Gm12:22935941-22935995
>Gm12:22936238-22936488
>Gm12:22936563-22936640
>Gm12:22936760-22936916
>Gm12:22936953-22937172
>Gm12:22937945-22938059
>Gm12:22938219-22938403
>Gm12:22938460-22948899
>Gm12:22949150-22949288
>Gm12:22949480-22949515
>Gm12:22949726-22949789
>Gm12:22949981-22950012
>Gm12:22950286-22950365
>Gm12:22951357-22951394
>Gm12:22951806-22951861
>Gm12:22952036-22952209
>Gm12:22953867-22954074
>Gm12:22954502-22954549
>Gm12:22957265-22957348
>Gm12:22957702-22961702
>Gm12:22962355-22962452
>Gm12:22964072-22964145
>Gm12:22966776-22966875
>Gm12:22968287-22968325
>Gm12:22971144-22971304
>Gm12:22971541-22971909
>Gm12:22974638-22976160
>Gm12:22976236-22978241
>Gm12:22979663-22979792
>Gm12:22979922-22980377
>Gm12:22980389-22980765
>Gm12:22981101-22981712
>Gm12:22981744-22982718
>Gm12:22983864-22983912
>Gm12:22984481-22984509
>Gm12:22984591-22984675
>Gm12:22985303-22985401
>Gm12:22985540-22985712
>Gm12:22985950-22986794
>Gm12:22986887-22986912
>Gm12:22989439-22989486
>Gm12:22991145-22992054
>Gm12:22992068-22992565
>Gm12:22992694-22992839
>Gm12:22992888-22993136
>Gm12:22993177-22993477
>Gm12:22993503-22993748
>Gm12:22993853-22993967
>Gm12:22994059-22994400
>Gm12:22994424-23001909
>Gm12:23002118-23002207
>Gm12:23002235-23002736
>Gm12:23002776-23003101
>Gm12:23003127-23003573
>Gm12:23004150-23004359
>Gm12:23004671-23004736
>Gm12:23004811-23007835
>Gm12:23007866-23009121
>Gm12:23009152-23009465
>Gm12:23009493-23011546
>Gm12:23011595-23011639
>Gm12:23011677-23011850
>Gm12:23011971-23012150
>Gm12:23012212-23013040
>Gm12:23013094-23013635
>Gm12:23013663-23013773
>Gm12:23013842-23014132
>Gm12:23014218-23014279
>Gm12:23014325-23017202
>Gm12:23017253-23021462
>Gm12:23021504-23023858
>Gm12:23023904-23024162
>Gm12:23027242-23027314
>Gm12:23027634-23027736
>Gm12:23027815-23027888
>Gm12:23027931-23028626
>Gm12:23028674-23029093
>Gm12:23029132-23029339
>Gm12:23029392-23029881
>Gm12:23032616-23032742
>Gm12:23033373-23047676
>Gm12:23047705-23047960
>Gm12:23047999-23049656
>Gm12:23049732-23049784
>Gm12:23049928-23050023
>Gm12:23050203-23050416
>Gm12:23051154-23051235
>Gm12:23051305-23051372
>Gm12:23051768-23051801
>Gm12:23051953-23052006
>Gm12:23052499-23070300
>Gm12:23070627-23070980
>Gm12:23071017-23071070
>Gm12:23071140-23071169
>Gm12:23072715-23072779
>Gm12:23073433-23073473
>Gm12:23073698-23073809
>Gm12:23073928-23074118
>Gm12:23074531-23074681
>Gm12:23074766-23074827
>Gm12:23074895-23074939
>Gm12:23075144-23075398
>Gm12:23075526-23075550
>Gm12:23075650-23075664
>Gm12:23075950-23075987
>Gm12:23076125-23076179
>Gm12:23076316-23077815
>Gm12:23077985-23078159
>Gm12:23078330-23078506
>Gm12:23079225-23092279
>Gm12:23095380-23099224
>Gm12:23099285-23099386
>Gm12:23099431-23102470
>Gm12:23102853-23102973
>Gm12:23103041-23103270
>Gm12:23103898-23103954
>Gm12:23104069-23104118
>Gm12:23105871-23105985
>Gm12:23106120-23106150
>Gm12:23106304-23106852
>Gm12:23107085-23107130
>Gm12:23107286-23107562
>Gm12:23107627-23107854
>Gm12:23107888-23107948
>Gm12:23108008-23108440
>Gm12:23108546-23108579
>Gm12:23112027-23113006
>Gm12:23114403-23116383
>Gm12:23116517-23116568
>Gm12:23116698-23117060
>Gm12:23117178-23117416
>Gm12:23117622-23117670
>Gm12:23118162-23118264
>Gm12:23122237-23127382
>Gm12:23127487-23129674
>Gm12:23129702-23142267
>Gm12:23142339-23142506
>Gm12:23142549-23143358
>Gm12:23143489-23143722
>Gm12:23143775-23143821
>Gm12:23143855-23144023
>Gm12:23144692-23146507
>Gm12:23147282-23162450
>Gm12:23162898-23163548
>Gm12:23163656-23163687
>Gm12:23164158-23164223
>Gm12:23164267-23164304
>Gm12:23164594-23164761
>Gm12:23164876-23165180
>Gm12:23165353-23165403
>Gm12:23165455-23165804
>Gm12:23165892-23165991
>Gm12:23166033-23166360
>Gm12:23166779-23166820
>Gm12:23167336-23167445
>Gm12:23167479-23167527
>Gm12:23167760-23167823
>Gm12:23168288-23168340
>Gm12:23168840-23168868
>Gm12:23169014-23169087
>Gm12:23169151-23169552
>Gm12:23169609-23169712
>Gm12:23169863-23169911
>Gm12:23169958-23169984
>Gm12:23170088-23172807
>Gm12:23172879-23173223
>Gm12:23173311-23173399
>Gm12:23173438-23173514
>Gm12:23173573-23173616
>Gm12:23173837-23176741
>Gm12:23176786-23177391
>Gm12:23177420-23188154
>Gm12:23188195-23188351
>Gm12:23188431-23188899
>Gm12:23188985-23190221
>Gm12:23190247-23191639
>Gm12:23191670-23192668
>Gm12:23192755-23192868
>Gm12:23193002-23193112
>Gm12:23193162-23193724
>Gm12:23193783-23194030
>Gm12:23194131-23196013
>Gm12:23196054-23199195
>Gm12:23199316-23199438
>Gm12:23200026-23200059
>Gm12:23202300-23202351
>Gm12:23206133-23206259
>Gm12:23206687-23206796
>Gm12:23209518-23209604
>Gm12:23210209-23210322
>Gm12:23210593-23210625
>Gm12:23210674-23210802
>Gm12:23210949-23211041
>Gm12:23211158-23211196
>Gm12:23211467-23211569
>Gm12:23211663-23212042
>Gm12:23212099-23212910
>Gm12:23212916-23220656
>Gm12:23220762-23220972
>Gm12:23221034-23221435
>Gm12:23221542-23221742
>Gm12:23221768-23222350
>Gm12:23222383-23226489
>Gm12:23226508-23229335
>Gm12:23229389-23230968
>Gm12:23230997-23231483
>Gm12:23233270-23233575
>Gm12:23233637-23234259
>Gm12:23234307-23234706
>Gm12:23234737-23235573
>Gm12:23235616-23235727
>Gm12:23235818-23236585
>Gm12:23236630-23236999
>Gm12:23237028-23237863
>Gm12:23237946-23239302
>Gm12:23239496-23257459
>Gm12:23257490-23262518
>Gm12:23262746-23262792
>Gm12:23263353-23263626
>Gm12:23263663-23263880
>Gm12:23263931-23264055
>Gm12:23264162-23265408
>Gm12:23265805-23265857
>Gm12:23267485-23267597
>Gm12:23267688-23267805
>Gm12:23269012-23269115
>Gm12:23271358-23277697
>Gm12:23277779-23278242
>Gm12:23278338-23279110
>Gm12:23279374-23279553
>Gm12:23279695-23280767
>Gm12:23280797-23280819
>Gm12:23282157-23285899
>Gm12:23285937-23287327
>Gm12:23287384-23287892
>Gm12:23287935-23288071
>Gm12:23288164-23288746
>Gm12:23288791-23314075
>Gm12:23314209-23314260
>Gm12:23314348-23314749
>Gm12:23314841-23317017
>Gm12:23317148-23317184
>Gm12:23317217-23319304
>Gm12:23319371-23319406
>Gm12:23319583-23323525
>Gm12:23323630-23345865
>Gm12:23345902-23347940
>Gm12:23347971-23359071
>Gm12:23359129-23366021
>Gm12:23366178-23376298
>Gm12:23376312-23379731
>Gm12:23381322-23381366
>Gm12:23381543-23381602
>Gm12:23381793-23382712
>Gm12:23383428-23391682
>Gm12:23394156-23394228
>Gm12:23394343-23394377
>Gm12:23394466-23394658
>Gm12:23395327-23395357
>Gm12:23396764-23397468
>Gm12:23397534-23397831
>Gm12:23397872-23398013
>Gm12:23398142-23398181
>Gm12:23398271-23398333
>Gm12:23402990-23403061
>Gm12:23403954-23404106
>Gm12:23404150-23404331
>Gm12:23404439-23405415
>Gm12:23405458-23408058
>Gm12:23408136-23408189
>Gm12:23408265-23409385
>Gm12:23409441-23410672
>Gm12:23410756-23410835
>Gm12:23410858-23437409
>Gm12:23437526-23437575
>Gm12:23438443-23438626
>Gm12:23438738-23438767
>Gm12:23438840-23438878
>Gm12:23439198-23439239
>Gm12:23439278-23439334
>Gm12:23439458-23439574
>Gm12:23439601-23440769
>Gm12:23440806-23441418
>Gm12:23441476-23441990
>Gm12:23442035-23442274
>Gm12:23442372-23443741
>Gm12:23443823-23444183
>Gm12:23444241-23444292
>Gm12:23444345-23444465
>Gm12:23444505-23444649
>Gm12:23444714-23444779
>Gm12:23444976-23445005
>Gm12:23446467-23446521
>Gm12:23447786-23447839
>Gm12:23447921-23447972
>Gm12:23448008-23448068
>Gm12:23448152-23448289
>Gm12:23448361-23449410
>Gm12:23449444-23452168
>Gm12:23452205-23464338
>Gm12:23464386-23465327
>Gm12:23465364-23466431
>Gm12:23466455-23468997
>Gm12:23469139-23469714
>Gm12:23469845-23470168
>Gm12:23470219-23470846
>Gm12:23470873-23472214
>Gm12:23472564-23472786
>Gm12:23474605-23474635
>Gm12:23474668-23474804
>Gm12:23474972-23475074
>Gm12:23475115-23475323
>Gm12:23476150-23476366
>Gm12:23476398-23476660
>Gm12:23476836-23476907
>Gm12:23477051-23477985
>Gm12:23478303-23478412
>Gm12:23478451-23479891
>Gm12:23479946-23480566
>Gm12:23480629-23480675
>Gm12:23481288-23482168
>Gm12:23482192-23482277
>Gm12:23483110-23483604
>Gm12:23483672-23483790
>Gm12:23483899-23484178
>Gm12:23484282-23484335
>Gm12:23485293-23485322
>Gm12:23485684-23485788
>Gm12:23486126-23486261
>Gm12:23486369-23486534
>Gm12:23486655-23486731
>Gm12:23486782-23486954
>Gm12:23487037-23487098
>Gm12:23487118-23487179
>Gm12:23487441-23487649
>Gm12:23487716-23488314
>Gm12:23488376-23488411
>Gm12:23489132-23489172
>Gm12:23490100-23490938
>Gm12:23491132-23491409
>Gm12:23491466-23494445
>Gm12:23494521-23501233
>Gm12:23501275-23502288
>Gm12:23502344-23504087
>Gm12:23504128-23504510
>Gm12:23504542-23504662
>Gm12:23504823-23505176
>Gm12:23505247-23507025
>Gm12:23507054-23507813
>Gm12:23507844-23508856
>Gm12:23508885-23509605
>Gm12:23509699-23509940
>Gm12:23510010-23510300
>Gm12:23510363-23519025
>Gm12:23519375-23519423
>Gm12:23519510-23522368
>Gm12:23522461-23522491
>Gm12:23522626-23522720
>Gm12:23522757-23523370
>Gm12:23523506-23524251
>Gm12:23524279-23525601
>Gm12:23525625-23526320
>Gm12:23526344-23531249
>Gm12:23531292-23533873
>Gm12:23533906-23534750
>Gm12:23534933-23539746
>Gm12:23539787-23540368
>Gm12:23552601-23552615
>Gm12:23552781-23552837
>Gm12:23552912-23554452
>Gm12:23554473-23554506
>Gm12:23554587-23554623
>Gm12:23554658-23554675
>Gm12:23554779-23561536
>Gm12:23561584-23561988
>Gm12:23562000-23562168
>Gm12:23562207-23563508
>Gm12:23563691-23567444
>Gm12:23567572-23568468
>Gm12:23568509-23569758
>Gm12:23569802-23570454
>Gm12:23570538-23573139
>Gm12:23574188-23574277
>Gm12:23574611-23574643
>Gm12:23575319-23575343
>Gm12:23576362-23576387
>Gm12:23576541-23576938
>Gm12:23576976-23577077
>Gm12:23577129-23578050
>Gm12:23578097-23578382
>Gm12:23578433-23578508
>Gm12:23578705-23579017
>Gm12:23579123-23579257
>Gm12:23579323-23579488
>Gm12:23579567-23579772
>Gm12:23579888-23583906
>Gm12:23583927-23583960
>Gm12:23584041-23584080
>Gm12:23584160-23592411
>Gm12:23592515-23592919
>Gm12:23592931-23593099
>Gm12:23593138-23593382
>Gm12:23593495-23593641
>Gm12:23593670-23593885
>Gm12:23593965-23594165
>Gm12:23594199-23594227
>Gm12:23594275-23594433
>Gm12:23594508-23599396
>Gm12:23599420-23604075
>Gm12:23604100-23605030
>Gm12:23605063-23608068
>Gm12:23608090-23612524
>Gm12:23612580-23617960
>Gm12:23617990-23624565
>Gm12:23624686-23627310
>Gm12:23627362-23638696
>Gm12:23638759-23638939
>Gm12:23638994-23639237
>Gm12:23639270-23639894
>Gm12:23639922-23645172
>Gm12:23645224-23651355
>Gm12:23651400-23652774
>Gm12:23652800-23656941
>Gm12:23657076-23657193
>Gm12:23657244-23657428
>Gm12:23657616-23657672
>Gm12:23657944-23658083
>Gm12:23661800-23661867
>Gm12:23662166-23662241
>Gm12:23662290-23662324
>Gm12:23662948-23663163
>Gm12:23663269-23663304
>Gm12:23663337-23664208
>Gm12:23664293-23664454
>Gm12:23664501-23664909
>Gm12:23665189-23665266
>Gm12:23665508-23665679
>Gm12:23665709-23667126
>Gm12:23667170-23667250
>Gm12:23667453-23667627
>Gm12:23667651-23667754
>Gm12:23667875-23668067
>Gm12:23669381-23669481
>Gm12:23669621-23669719
>Gm12:23671737-23672555
>Gm12:23672581-23673197
>Gm12:23675186-23675263
>Gm12:23675378-23677435
>Gm12:23677458-23678658
>Gm12:23678681-23681975
>Gm12:23682078-23682130
>Gm12:23682209-23682388
>Gm12:23682729-23682897
>Gm12:23683031-23683341
>Gm12:23683814-23683860
>Gm12:23684872-23684917
>Gm12:23687095-23688081
>Gm12:23689213-23689336
>Gm12:23689601-23691245
>Gm12:23695031-23695108
>Gm12:23695198-23695229
>Gm12:23695632-23695716
>Gm12:23697766-23697963
>Gm12:23698110-23698577
>Gm12:23698682-23699707
>Gm12:23699952-23700124
>Gm12:23700207-23700430
>Gm12:23701200-23701236
>Gm12:23702314-23702381
>Gm12:23702571-23702638
>Gm12:23707062-23707091
>Gm12:23707276-23707851
>Gm12:23708241-23708275
>Gm12:23709173-23711518
>Gm12:23711586-23711878
>Gm12:23711911-23711950
>Gm12:23711996-23712441
>Gm12:23712470-23713060
>Gm12:23713109-23720388
>Gm12:23720439-23723442
>Gm12:23723472-23723502
>Gm12:23723533-23724173
>Gm12:23724200-23724502
>Gm12:23724638-23725339
>Gm12:23725384-23725445
>Gm12:23725517-23725550
>Gm12:23725653-23725731
>Gm12:23725767-23725819
>Gm12:23725960-23726224
>Gm12:23726292-23726399
>Gm12:23726434-23726629
>Gm12:23726787-23726895
>Gm12:23727027-23727151
>Gm12:23727278-23727415
>Gm12:23727450-23727519
>Gm12:23727682-23727751
>Gm12:23727880-23728083
>Gm12:23728227-23728435
>Gm12:23728497-23728547
>Gm12:23728785-23728820
>Gm12:23728896-23729053
>Gm12:23729407-23729456
>Gm12:23729512-23730056
>Gm12:23730095-23730543
>Gm12:23730578-23730769
>Gm12:23730854-23732762
>Gm12:23732834-23738526
>Gm12:23738569-23748930
>Gm12:23748982-23753318
>Gm12:23753353-23784130
>Gm12:23784175-23788638
>Gm12:23788705-23788758
>Gm12:23792171-23792274
>Gm12:23792491-23792561
>Gm12:23793087-23793139
>Gm12:23793372-23793409
>Gm12:23793449-23793482
>Gm12:23795817-23795905
>Gm12:23795936-23796065
>Gm12:23796092-23799536
>Gm12:23799586-23817588
>Gm12:23817631-23817678
>Gm12:23817736-23818151
>Gm12:23819209-23819254
>Gm12:23819429-23819568
>Gm12:23819759-23821342
>Gm12:23822087-23822260
>Gm12:23822471-23822522
>Gm12:23822920-23822983
>Gm12:23823192-23823245
>Gm12:23824366-23824407
>Gm12:23824549-23824602
>Gm12:23824885-23824916
>Gm12:23825003-23825036
>Gm12:23825212-23825270
>Gm12:23825379-23827635
>Gm12:23827667-23827928
>Gm12:23828182-23828257
>Gm12:23829382-23829425
>Gm12:23829503-23829656
>Gm12:23833745-23833813
>Gm12:23833897-23833930
>Gm12:23834313-23835582
>Gm12:23835616-23836944
>Gm12:23837013-23837362
>Gm12:23837398-23837518
>Gm12:23837557-23837660
>Gm12:23838319-23838383
>Gm12:23839691-23840291
>Gm12:23840382-23840813
>Gm12:23842652-23842711
>Gm12:23843623-23843662
>Gm12:23845933-23845975
>Gm12:23846220-23846254
>Gm12:23852535-23854340
>Gm12:23854435-23855613
>Gm12:23855652-23856090
>Gm12:23856143-23856655
>Gm12:23856849-23857315
>Gm12:23857374-23857932
>Gm12:23857994-23858353
>Gm12:23858444-23858483
>Gm12:23858510-23864824
>Gm12:23864984-23865023
>Gm12:23865496-23866010
>Gm12:23866051-23866411
>Gm12:23866458-23866874
>Gm12:23867045-23868169
>Gm12:23868193-23868347
>Gm12:23869813-23869846
>Gm12:23869858-23869935
>Gm12:23869980-23870013
>Gm12:23870981-23871056
>Gm12:23871360-23871394
>Gm12:23871459-23871498
>Gm12:23871632-23871661
>Gm12:23874118-23874173
>Gm12:23874285-23874317
>Gm12:23875612-23875648
>Gm12:23875970-23876152
>Gm12:23876243-23876290
>Gm12:23876349-23876384
>Gm12:23876588-23876715
>Gm12:23876816-23877172
>Gm12:23877269-23877348
>Gm12:23877483-23877611
>Gm12:23877836-23878071
>Gm12:23879220-23879246
>Gm12:23879386-23879705
>Gm12:23885416-23885485
>Gm12:23886108-23889392
>Gm12:23890007-23890097
>Gm12:23890131-23890161
>Gm12:23890664-23890906
>Gm12:23891108-23891444
>Gm12:23891511-23891632
>Gm12:23891768-23893348
>Gm12:23893600-23893663
>Gm12:23893797-23893914
>Gm12:23893989-23895970
>Gm12:23896021-23896253
>Gm12:23896305-23896462
>Gm12:23896576-23898426
>Gm12:23898730-23898763
>Gm12:23898884-23898977
>Gm12:23899198-23899311
>Gm12:23899615-23899715
>Gm12:23900463-23900499
>Gm12:23900607-23900629
>Gm12:23901368-23901481
>Gm12:23903210-23903455
>Gm12:23903845-23904010
>Gm12:23904039-23904068
>Gm12:23905499-23905610
>Gm12:23906192-23906267
>Gm12:23906379-23906463
>Gm12:23906486-23906585
>Gm12:23906643-23906745
>Gm12:23906840-23907303
>Gm12:23907358-23907526
>Gm12:23907786-23907847
>Gm12:23907996-23908439
>Gm12:23908506-23909791
>Gm12:23909830-23919751
>Gm12:23920249-23920361
>Gm12:23920672-23920706
>Gm12:23924610-23924659
>Gm12:23925100-23925323
>Gm12:23925430-23925520
>Gm12:23925692-23925733
>Gm12:23925841-23925912
>Gm12:23926020-23926094
>Gm12:23927489-23931189
>Gm12:23931247-23934895
>Gm12:23939799-23944641
>Gm12:23947786-23947931
>Gm12:23949362-23949407
>Gm12:23949877-23951588
>Gm12:23954498-23954550
>Gm12:23954861-23954906
>Gm12:23954962-23955003
>Gm12:23955725-23956263
>Gm12:23956297-23956463
>Gm12:23956495-23956875
>Gm12:23957033-23957194
>Gm12:23957295-23957908
>Gm12:23958000-23958393
>Gm12:23958813-23958849
>Gm12:23959280-23959344
>Gm12:23960204-23960368
>Gm12:23964239-23964329
>Gm12:23964389-23964456
>Gm12:23964830-23965093
>Gm12:23965265-23965320
>Gm12:23965481-23966168
>Gm12:23966184-23967086
>Gm12:23967142-23967935
>Gm12:23967984-23968315
>Gm12:23968393-23973013
>Gm12:23973066-23973120
>Gm12:23973515-23973578
>Gm12:23973759-23973823
>Gm12:23973872-23973907
>Gm12:23974656-23974793
>Gm12:23975603-23975699
>Gm12:23976660-23976723
>Gm12:23976832-23976959
>Gm12:23977055-23977117
>Gm12:23977841-23977890
>Gm12:23978097-23978357
>Gm12:23979338-23979725
>Gm12:23979748-23979855
>Gm12:23979910-23980067
>Gm12:23980432-23980470
>Gm12:23982063-23982150
>Gm12:23982290-23982339
>Gm12:23982608-23982828
>Gm12:23983980-23984016
>Gm12:23985909-23986032
>Gm12:23986075-23986180
>Gm12:23986242-23986631
>Gm12:23987885-23987936
>Gm12:23988233-23992712
>Gm12:23992751-23993625
>Gm12:23993747-23993795
>Gm12:23993986-23994051
>Gm12:23994118-23994236
>Gm12:23995920-23996481
>Gm12:23996596-23996972
>Gm12:23996993-23997197
>Gm12:23998453-23998487
>Gm12:23998557-23998647
>Gm12:23998786-23998832
>Gm12:23999301-23999348
>Gm12:23999921-24000072
>Gm12:24000204-24000283
>Gm12:24000438-24000608
>Gm12:24000756-24000830
>Gm12:24000858-24002761
>Gm12:24002933-24003219
>Gm12:24003244-24003599
>Gm12:24003832-24004064
>Gm12:24004199-24004713
>Gm12:24004811-24005001
>Gm12:24005636-24006039
>Gm12:24006064-24006144
>Gm12:24006460-24006607
>Gm12:24006960-24007110
>Gm12:24007160-24007411
>Gm12:24007644-24007735
>Gm12:24008065-24008109
>Gm12:24008148-24008355
>Gm12:24008907-24010056
>Gm12:24011497-24011528
>Gm12:24012287-24012350
>Gm12:24013112-24013151
>Gm12:24019541-24019581
>Gm12:24019994-24020250
>Gm12:24023039-24023132
>Gm12:24023215-24023355
>Gm12:24023572-24025833
>Gm12:24025905-24026529
>Gm12:24028864-24031829
>Gm12:24031890-24033317
>Gm12:24036625-24036709
>Gm12:24038786-24038834
>Gm12:24038924-24040219
>Gm12:24040323-24040388
>Gm12:24040473-24059264
>Gm12:24059535-24059654
>Gm12:24059795-24059869
>Gm12:24060263-24060441
>Gm12:24060893-24061279
>Gm12:24061363-24061540
>Gm12:24061670-24061787
>Gm12:24061826-24061947
>Gm12:24062471-24062564
>Gm12:24062688-24062738
>Gm12:24062761-24062795
>Gm12:24063060-24063100
>Gm12:24063259-24063340
>Gm12:24063562-24063601
>Gm12:24063709-24063743
>Gm12:24063817-24063929
>Gm12:24064100-24064128
>Gm12:24064439-24064630
>Gm12:24065153-24065298
>Gm12:24065386-24065452
>Gm12:24065777-24069648
>Gm12:24069880-24075337
>Gm12:24075746-24077173
>Gm12:24077273-24079671
>Gm12:24079771-24081420
>Gm12:24081520-24090349
>Gm12:24090821-24090888
>Gm12:24091077-24091114
>Gm12:24091165-24091223
>Gm12:24091319-24091456
>Gm12:24094111-24094608
>Gm12:24094776-24094908
>Gm12:24095257-24095310
>Gm12:24095353-24095392
>Gm12:24095489-24095524
>Gm12:24097019-24097479
>Gm12:24097552-24097588
>Gm12:24097639-24097700
>Gm12:24097912-24097986
>Gm12:24098025-24098083
>Gm12:24098111-24098403
>Gm12:24098587-24098640
>Gm12:24099991-24101602
>Gm12:24101646-24101718
>Gm12:24101738-24101810
>Gm12:24101849-24102278
>Gm12:24102381-24102420
>Gm12:24102483-24104492
>Gm12:24111048-24111089
>Gm12:24111355-24111430
>Gm12:24112000-24112103
>Gm12:24113786-24113819
>Gm12:24114085-24114127
>Gm12:24115737-24116992
>Gm12:24117318-24117375
>Gm12:24117403-24117473
>Gm12:24117599-24118043
>Gm12:24118131-24118215
>Gm12:24118288-24124709
>Gm12:24124746-24125895
>Gm12:24125927-24126449
>Gm12:24126496-24126884
>Gm12:24126940-24127945
>Gm12:24128348-24128448
>Gm12:24128757-24128833
>Gm12:24130645-24130750
>Gm12:24130860-24145974
>Gm12:24146140-24146689
>Gm12:24146715-24146892
>Gm12:24146929-24147231
>Gm12:24147446-24147503
>Gm12:24147581-24148124
>Gm12:24148176-24148738
>Gm12:24148768-24148827
>Gm12:24148906-24150215
>Gm12:24150444-24150471
>Gm12:24150702-24150744
>Gm12:24150787-24150868
>Gm12:24150920-24151237
>Gm12:24151305-24151941
>Gm12:24152002-24152648
>Gm12:24152678-24152908
>Gm12:24152966-24153204
>Gm12:24153437-24153706
>Gm12:24153753-24154099
>Gm12:24154317-24154407
>Gm12:24154433-24154983
>Gm12:24155115-24155214
>Gm12:24155280-24155818
>Gm12:24155874-24157093
>Gm12:24157198-24158377
>Gm12:24158414-24158639
>Gm12:24158672-24160536
>Gm12:24160851-24161084
>Gm12:24161133-24161226
>Gm12:24161418-24161809
>Gm12:24162017-24162226
>Gm12:24162262-24164015
>Gm12:24164475-24164628
>Gm12:24164659-24164921
>Gm12:24165150-24166203
>Gm12:24167157-24167221
>Gm12:24167373-24167400
>Gm12:24168556-24177955
>Gm12:24177994-24180839
>Gm12:24181110-24181195
>Gm12:24181687-24181730
>Gm12:24185727-24185840
>Gm12:24187003-24187116
>Gm12:24187292-24187991
>Gm12:24188770-24188799
>Gm12:24188897-24189037
>Gm12:24189161-24189216
>Gm12:24189728-24189757
>Gm12:24191202-24192208
>Gm12:24192515-24192709
>Gm12:24192724-24192802
>Gm12:24192819-24193033
>Gm12:24193070-24194410
>Gm12:24194475-24195060
>Gm12:24199185-24199229
>Gm12:24200045-24201205
>Gm12:24201285-24201376
>Gm12:24201960-24201987
>Gm12:24202031-24202114
>Gm12:24202139-24202225
>Gm12:24203951-24204331
>Gm12:24204403-24212529
>Gm12:24212615-24217173
>Gm12:24218079-24232738
>Gm12:24233022-24235232
>Gm12:24235929-24236355
>Gm12:24237834-24237892
>Gm12:24238168-24239236
>Gm12:24243208-24243258
>Gm12:24244532-24244576
>Gm12:24250558-24250645
>Gm12:24251269-24251419
>Gm12:24252324-24252355
>Gm12:24256444-24256553
>Gm12:24258508-24258550
>Gm12:24259425-24259511
>Gm12:24260049-24260111
>Gm12:24261363-24261410
>Gm12:24261519-24261563
>Gm12:24262877-24262958
>Gm12:24263625-24263723
>Gm12:24263755-24263802
>Gm12:24264530-24264577
>Gm12:24264929-24265010
>Gm12:24265489-24265506
>Gm12:24266350-24266404
>Gm12:24267607-24267622
>Gm12:24267722-24267737
>Gm12:24271183-24271222
>Gm12:24271576-24271668
>Gm12:24274228-24274367
>Gm12:24274412-24274448
>Gm12:24275144-24275158
>Gm12:24275342-24275449
>Gm12:24276797-24276882
>Gm12:24277275-24277314
>Gm12:24279314-24281396
>Gm12:24281434-24284852
>Gm12:24284925-24286364
>Gm12:24286445-24286665
>Gm12:24286833-24286893
>Gm12:24286931-24287446
>Gm12:24287473-24288085
>Gm12:24288130-24288845
>Gm12:24288881-24289249
>Gm12:24289315-24290274
>Gm12:24290372-24291824
>Gm12:24291938-24292740
>Gm12:24292774-24293949
>Gm12:24294032-24294296
>Gm12:24294472-24296169
>Gm12:24296226-24301578
>Gm12:24301771-24301871
>Gm12:24301908-24301950
>Gm12:24301986-24302148
>Gm12:24302237-24302536
>Gm12:24302625-24303971
>Gm12:24305578-24307599
>Gm12:24307651-24307791
>Gm12:24307831-24307981
>Gm12:24308039-24308308
>Gm12:24309690-24311570
>Gm12:24313714-24313801
>Gm12:24313927-24313998
>Gm12:24314046-24314088
>Gm12:24314278-24314529
>Gm12:24314614-24317388
>Gm12:24317439-24317583
>Gm12:24317964-24318117
>Gm12:24319871-24319933
>Gm12:24320129-24320178
>Gm12:24320994-24321021
>Gm12:24326292-24326334
>Gm12:24327442-24327484
>Gm12:24327730-24327811
>Gm12:24328053-24328110
>Gm12:24328905-24329027
>Gm12:24337133-24337212
>Gm12:24342183-24342291
>Gm12:24343972-24344041
>Gm12:24347683-24347761
>Gm12:24348159-24348207
>Gm12:24349064-24349123
>Gm12:24349485-24349616
>Gm12:24349808-24349915
>Gm12:24350041-24350083
>Gm12:24350296-24350778
>Gm12:24351832-24351907
>Gm12:24352067-24352164
>Gm12:24352390-24352484
>Gm12:24352875-24353074
>Gm12:24356479-24357267
>Gm12:24357404-24357423
>Gm12:24357466-24357949
>Gm12:24358466-24358563
>Gm12:24361099-24361204
>Gm12:24361515-24361678
>Gm12:24365042-24365116
>Gm12:24365153-24365234
>Gm12:24371000-24375818
>Gm12:24375890-24377840
>Gm12:24380712-24380767
>Gm12:24381682-24381782
>Gm12:24381921-24382065
>Gm12:24385120-24385157
>Gm12:24386581-24386611
>Gm12:24389397-24389494
>Gm12:24390234-24390386
>Gm12:24390891-24391298
>Gm12:24391331-24391475
>Gm12:24392539-24392695
>Gm12:24392775-24393030
>Gm12:24393236-24393419
>Gm12:24393536-24393678
>Gm12:24393724-24393828
>Gm12:24394336-24394395
>Gm12:24394505-24394543
>Gm12:24394832-24394869
>Gm12:24395123-24395186
>Gm12:24395233-24395268
>Gm12:24395415-24395606
>Gm12:24395691-24395752
>Gm12:24397116-24397144
>Gm12:24397691-24397913
>Gm12:24398417-24398509
>Gm12:24399286-24399360
>Gm12:24399647-24399703
>Gm12:24399827-24400063
>Gm12:24400244-24401091
>Gm12:24401452-24401966
>Gm12:24403587-24403654
>Gm12:24403721-24403835
>Gm12:24405256-24405309
>Gm12:24406050-24406084
>Gm12:24406140-24406212
>Gm12:24406342-24406368
>Gm12:24407954-24408010
>Gm12:24410062-24410229
>Gm12:24410294-24410346
>Gm12:24410606-24410707
>Gm12:24410937-24411553
>Gm12:24412253-24412631
>Gm12:24412680-24413066
>Gm12:24413096-24413455
>Gm12:24413791-24413837
>Gm12:24414161-24414203
>Gm12:24414857-24415335
>Gm12:24415415-24415616
>Gm12:24418930-24419534
>Gm12:24419585-24421906
>Gm12:24421965-24423722
>Gm12:24423826-24426250
>Gm12:24426314-24427239
>Gm12:24428572-24429673
>Gm12:24430209-24430412
>Gm12:24430725-24430816
>Gm12:24431090-24431164
>Gm12:24431553-24431629
>Gm12:24431897-24431930
>Gm12:24433001-24433126
>Gm12:24433441-24433655
>Gm12:24433957-24434022
>Gm12:24434748-24435812
>Gm12:24438412-24438478
>Gm12:24439870-24439900
>Gm12:24440633-24441370
>Gm12:24441588-24442037
>Gm12:24442192-24481441
>Gm12:24481870-24481908
>Gm12:24482060-24482096
>Gm12:24483038-24483078
>Gm12:24483360-24483404
>Gm12:24483981-24484421
>Gm12:24484474-24484507
>Gm12:24484696-24485682
>Gm12:24485718-24503907
>Gm12:24503946-24504677
>Gm12:24505668-24505746
>Gm12:24507250-24523097
>Gm12:24523846-24523954
>Gm12:24524000-24524113
>Gm12:24524312-24524379
>Gm12:24525301-24526214
>Gm12:24526462-24526500
>Gm12:24528379-24528415
>Gm12:24531479-24532124
>Gm12:24532242-24532355
>Gm12:24532451-24532905
>Gm12:24532915-24533227
>Gm12:24533323-24533390
>Gm12:24533462-24533499
>Gm12:24535367-24535641
>Gm12:24535882-24535912
>Gm12:24536302-24536392
>Gm12:24536472-24536638
>Gm12:24536856-24536938
>Gm12:24537240-24537312
>Gm12:24538174-24538281
>Gm12:24538298-24538556
>Gm12:24539879-24542513
>Gm12:24547853-24547949
>Gm12:24548088-24548365
>Gm12:24548431-24548518
>Gm12:24548619-24550499
>Gm12:24550807-24551590
>Gm12:24551653-24551912
>Gm12:24552487-24552577
>Gm12:24552656-24552716
>Gm12:24559180-24559347
>Gm12:24559408-24559635
>Gm12:24560073-24560110
>Gm12:24560190-24560236
>Gm12:24560314-24560372
>Gm12:24560557-24560582
>Gm12:24560835-24560978
>Gm12:24561308-24561365
>Gm12:24562455-24562534
>Gm12:24562682-24562794
>Gm12:24562998-24563142
>Gm12:24563300-24563357
>Gm12:24563918-24563984
>Gm12:24565049-24570331
>Gm12:24573015-24583147
>Gm12:24583189-24584383
>Gm12:24584436-24591080
>Gm12:24594138-24595088
>Gm12:24597564-24597595
>Gm12:24597856-24597889
>Gm12:24599500-24604978
>Gm12:24605090-24605572
>Gm12:24605765-24605885
>Gm12:24607451-24607523
>Gm12:24610066-24616081
>Gm12:24616134-24619793
>Gm12:24620265-24620361
>Gm12:24621641-24621799
>Gm12:24623156-24623186
>Gm12:24623880-24625496
>Gm12:24631473-24631500
>Gm12:24632387-24632443
>Gm12:24632691-24632847
>Gm12:24633232-24633278
>Gm12:24633699-24633855
>Gm12:24633924-24634116
>Gm12:24634981-24635033
>Gm12:24635739-24635760
>Gm12:24638676-24638805
>Gm12:24639030-24641758
>Gm12:24641787-24641845
>Gm12:24641910-24642053
>Gm12:24642137-24642258
>Gm12:24642299-24642500
>Gm12:24643822-24643869
>Gm12:24644363-24644482
>Gm12:24644916-24645560
>Gm12:24647189-24647304
>Gm12:24650826-24650907
>Gm12:24652713-24652800
>Gm12:24652867-24653048
>Gm12:24653490-24653877
>Gm12:24654020-24654207
>Gm12:24654313-24654611
>Gm12:24654699-24654949
>Gm12:24655032-24655128
>Gm12:24655354-24655468
>Gm12:24655552-24655668
>Gm12:24655822-24655853
>Gm12:24655969-24656461
>Gm12:24656532-24663552
>Gm12:24663596-24665315
>Gm12:24667154-24667223
>Gm12:24668326-24668410
>Gm12:24668982-24669138
>Gm12:24669356-24669570
>Gm12:24670001-24670189
>Gm12:24670266-24670569
>Gm12:24670738-24670924
>Gm12:24670998-24671390
>Gm12:24671432-24671489
>Gm12:24671903-24672155
>Gm12:24672320-24672895
>Gm12:24672944-24674386
>Gm12:24674505-24674625
>Gm12:24674829-24674856
>Gm12:24675397-24675594
>Gm12:24675693-24675864
>Gm12:24675960-24676922
>Gm12:24677009-24677230
>Gm12:24677271-24678130
>Gm12:24678205-24678666
>Gm12:24679116-24679195
>Gm12:24679226-24679495
>Gm12:24682928-24682962
>Gm12:24684396-24684453
>Gm12:24684853-24684998
>Gm12:24685063-24685180
>Gm12:24685316-24685502
>Gm12:24685634-24685673
>Gm12:24685723-24685774
>Gm12:24685960-24686022
>Gm12:24686377-24686478
>Gm12:24686509-24686550
>Gm12:24686583-24686609
>Gm12:24687654-24687751
>Gm12:24689810-24689824
>Gm12:24693733-24693787
>Gm12:24695476-24695624
>Gm12:24695677-24695709
>Gm12:24700751-24700795
>Gm12:24700998-24701115
>Gm12:24701174-24701315
>Gm12:24701554-24702439
>Gm12:24702460-24707084
>Gm12:24707120-24712273
>Gm12:24712312-24712959
>Gm12:24713118-24713163
>Gm12:24717114-24717145
>Gm12:24717294-24717647
>Gm12:24718301-24718424
>Gm12:24718591-24718703
>Gm12:24721417-24721516
>Gm12:24722016-24722070
>Gm12:24722236-24722281
>Gm12:24722478-24722658
>Gm12:24722701-24724509
>Gm12:24724865-24727878
>Gm12:24727939-24728034
>Gm12:24728100-24728186
>Gm12:24728437-24728494
>Gm12:24728989-24729021
>Gm12:24729682-24729741
>Gm12:24730632-24730673
>Gm12:24736433-24736542
>Gm12:24737160-24737240
>Gm12:24737790-24737837
>Gm12:24739172-24739784
>Gm12:24739871-24746093
>Gm12:24746135-24748976
>Gm12:24749369-24749548
>Gm12:24749584-24749676
>Gm12:24749751-24749944
>Gm12:24750028-24750184
>Gm12:24750442-24750534
>Gm12:24750610-24750815
>Gm12:24750839-24750894
>Gm12:24751055-24751080
>Gm12:24752878-24754408
>Gm12:24754626-24754790
>Gm12:24754893-24755058
>Gm12:24755180-24755319
>Gm12:24755667-24755799
>Gm12:24756223-24757008
>Gm12:24757034-24757881
>Gm12:24758687-24758715
>Gm12:24759133-24759168
>Gm12:24759245-24759296
>Gm12:24759647-24760631
>Gm12:24761321-24761403
>Gm12:24762266-24762385
>Gm12:24763219-24763322
>Gm12:24763421-24763551
>Gm12:24764386-24764444
>Gm12:24764641-24765133
>Gm12:24765296-24765562
>Gm12:24765619-24765888
>Gm12:24765926-24766044
>Gm12:24766113-24766459
>Gm12:24769254-24769327
>Gm12:24771576-24771618
>Gm12:24771885-24771929
>Gm12:24772384-24790069
>Gm12:24790113-24802152
>Gm12:24802263-24802295
>Gm12:24802426-24802543
>Gm12:24802592-24803484
>Gm12:24803521-24803700
>Gm12:24803765-24833472
>Gm12:24833562-24833661
>Gm12:24833723-24833794
>Gm12:24833892-24834134
>Gm12:24834226-24834405
>Gm12:24834543-24834596
>Gm12:24834656-24834896
>Gm12:24835062-24835124
>Gm12:24835225-24835319
>Gm12:24835416-24835476
>Gm12:24835563-24835789
>Gm12:24836337-24842560
>Gm12:24842609-24846749
>Gm12:24846781-24850788
>Gm12:24850854-24850964
>Gm12:24851094-24851302
>Gm12:24852527-24852563
>Gm12:24853410-24853445
>Gm12:24853617-24853649
>Gm12:24853768-24853804
>Gm12:24853897-24859265
>Gm12:24859928-24860067
>Gm12:24860195-24860249
>Gm12:24860348-24860423
>Gm12:24864487-24884524
>Gm12:24884551-24891440
>Gm12:24891841-24891902
>Gm12:24896816-24896864
>Gm12:24897001-24897048
>Gm12:24897172-24897202
>Gm12:24897366-24897460
>Gm12:24897645-24897727
>Gm12:24897803-24898016
>Gm12:24898255-24898287
>Gm12:24898327-24898357
>Gm12:24898402-24898632
>Gm12:24898961-24899079
>Gm12:24899328-24899425
>Gm12:24899456-24899512
>Gm12:24899583-24900064
>Gm12:24900093-24900177
>Gm12:24900234-24900513
>Gm12:24900587-24900739
>Gm12:24900913-24901112
>Gm12:24901135-24901305
>Gm12:24901333-24902371
>Gm12:24902471-24902542
>Gm12:24902614-24903244
>Gm12:24903317-24903460
>Gm12:24903604-24903694
>Gm12:24906244-24912267
>Gm12:24912364-24912690
>Gm12:24916975-24917039
>Gm12:24918213-24918290
>Gm12:24924202-24924245
>Gm12:24926511-24926618
>Gm12:24927099-24927150
>Gm12:24927637-24927659
>Gm12:24928128-24928167
>Gm12:24928214-24928293
>Gm12:24928508-24928598
>Gm12:24929712-24929816
>Gm12:24930513-24930549
>Gm12:24931222-24931343
>Gm12:24931425-24931949
>Gm12:24934670-24934727
>Gm12:24935295-24935342
>Gm12:24935545-24935585
>Gm12:24936066-24936248
>Gm12:24936355-24936436
>Gm12:24936462-24936496
>Gm12:24936894-24936937
>Gm12:24937527-24937698
>Gm12:24938776-24939558
>Gm12:24939596-24939830
>Gm12:24939972-24940077
>Gm12:24941629-24942012
>Gm12:24942169-24942315
>Gm12:24942401-24942625
>Gm12:24942705-24942945
>Gm12:24943410-24944021
>Gm12:24944050-24946867
>Gm12:24947892-24948342
>Gm12:24948432-24949018
>Gm12:24949085-24949450
>Gm12:24951745-24952458
>Gm12:24954545-24954693
>Gm12:24955166-24955192
>Gm12:24955244-24955344
>Gm12:24955949-24956208
>Gm12:24956618-24956685
>Gm12:24956734-24957450
>Gm12:24957550-24961754
>Gm12:24961990-24962053
>Gm12:24962085-24962427
>Gm12:24962540-24962563
>Gm12:24962832-24962859
>Gm12:24962976-24963157
>Gm12:24963323-24963407
>Gm12:24963536-24963586
>Gm12:24963879-24964192
>Gm12:24964347-24964487
>Gm12:24964644-24964743
>Gm12:24965017-24965242
>Gm12:24966168-24966607
>Gm12:24966690-24966868
>Gm12:24966961-24967167
>Gm12:24967444-24967571
>Gm12:24967664-24967720
>Gm12:24968105-24968497
>Gm12:24968535-24968852
>Gm12:24968928-24969346
>Gm12:24969376-24969460
>Gm12:24970128-24970207
>Gm12:24970264-24970536
>Gm12:24971388-24971425
>Gm12:24972950-24973004
>Gm12:24973089-24973155
>Gm12:24973329-24973448
>Gm12:24973765-24973844
>Gm12:24975403-24975500
>Gm12:24975964-24976045
>Gm12:24976229-24976340
>Gm12:24980175-24980200
>Gm12:24980357-24980431
>Gm12:24982635-24982669
>Gm12:24983297-24983335
>Gm12:24984421-24984492
>Gm12:24984734-24984981
>Gm12:24985428-24988892
>Gm12:24988975-24989225
>Gm12:24990175-24992934
>Gm12:24993060-24993279
>Gm12:24993356-24993440
>Gm12:24993910-24993984
>Gm12:24994350-24994578
>Gm12:24994697-24994728
>Gm12:24995933-24996569
>Gm12:24996699-24996747
>Gm12:24996896-24996950
>Gm12:24997045-24997156
>Gm12:24997193-24997400
>Gm12:24997992-24998443
>Gm12:24998552-24998592
>Gm12:24998664-24998829
>Gm12:24998932-24999125
>Gm12:24999260-24999454
>Gm12:24999563-24999676
>Gm12:24999776-25000257
>Gm12:25000375-25000464
>Gm12:25001168-25001242
>Gm12:25005135-25005185
>Gm12:25008001-25008081
>Gm12:25008155-25008687
>Gm12:25009111-25009152
>Gm12:25010238-25010306
>Gm12:25013437-25013578
>Gm12:25014146-25014199
>Gm12:25015191-25016745
>Gm12:25017355-25017436
>Gm12:25017465-25017713
>Gm12:25017962-25018004
>Gm12:25018073-25018108
>Gm12:25018146-25018291
>Gm12:25018427-25018647
>Gm12:25018692-25018871
>Gm12:25018965-25019122
>Gm12:25019168-25019241
>Gm12:25019394-25019453
>Gm12:25019571-25019660
>Gm12:25019780-25019854
>Gm12:25019895-25020096
>Gm12:25020733-25020756
>Gm12:25021450-25022324
>Gm12:25022496-25023697
>Gm12:25024585-25024918
>Gm12:25024970-25025028
>Gm12:25025188-25025247
>Gm12:25025445-25025809
>Gm12:25025940-25026040
>Gm12:25026207-25026281
>Gm12:25026408-25026459
>Gm12:25026991-25027373
>Gm12:25027426-25027657
>Gm12:25027999-25028065
>Gm12:25028109-25028856
>Gm12:25028953-25029097
>Gm12:25029158-25029432
>Gm12:25033086-25033149
>Gm12:25033848-25033908
>Gm12:25034019-25034090
>Gm12:25034719-25034756
>Gm12:25039637-25039736
>Gm12:25040301-25040366
>Gm12:25040534-25041451
>Gm12:25041513-25041809
>Gm12:25041847-25044330
>Gm12:25044361-25045112
>Gm12:25045259-25045307
>Gm12:25045331-25050965
>Gm12:25050989-25051431
>Gm12:25051525-25052780
>Gm12:25053019-25053474
>Gm12:25055219-25055356
>Gm12:25056596-25056784
>Gm12:25056819-25056944
>Gm12:25057356-25057498
>Gm12:25057637-25057707
>Gm12:25057800-25057951
>Gm12:25060604-25060696
>Gm12:25060980-25061071
>Gm12:25062619-25062684
>Gm12:25062853-25062962
>Gm12:25063296-25063382
>Gm12:25064728-25064882
>Gm12:25064959-25065126
>Gm12:25065384-25065553
>Gm12:25065797-25065862
>Gm12:25066210-25066324
>Gm12:25067206-25067303
>Gm12:25068634-25068896
>Gm12:25068947-25069107
>Gm12:25069229-25070188
>Gm12:25070250-25074094
>Gm12:25074140-25074676
>Gm12:25074746-25075625
>Gm12:25075702-25075742
>Gm12:25076043-25076690
>Gm12:25076765-25076944
>Gm12:25076993-25077067
>Gm12:25077256-25077419
>Gm12:25077494-25077764
>Gm12:25077808-25077882
>Gm12:25077964-25078017
>Gm12:25078080-25078124
>Gm12:25078290-25078390
>Gm12:25078486-25078585
>Gm12:25078724-25079090
>Gm12:25079393-25079947
>Gm12:25079996-25080578
>Gm12:25080641-25081577
>Gm12:25081650-25081792
>Gm12:25081850-25082333
>Gm12:25082367-25082591
>Gm12:25082750-25083431
>Gm12:25083529-25083770
>Gm12:25083838-25083954
>Gm12:25084085-25084175
>Gm12:25085995-25086024
>Gm12:25086789-25086911
>Gm12:25087147-25087263
>Gm12:25087356-25087679
>Gm12:25088872-25088923
>Gm12:25089305-25089368
>Gm12:25089856-25089937
>Gm12:25090778-25096732
>Gm12:25096806-25097212
>Gm12:25097384-25098131
>Gm12:25098421-25098488
>Gm12:25098684-25098782
>Gm12:25098810-25098867
>Gm12:25098929-25100048
>Gm12:25100929-25101000
>Gm12:25101334-25101485
>Gm12:25101568-25110099
>Gm12:25110139-25110177
>Gm12:25110205-25110283
>Gm12:25110412-25110672
>Gm12:25110758-25110835
>Gm12:25112025-25112055
>Gm12:25113577-25113671
>Gm12:25114445-25114509
>Gm12:25114665-25114902
>Gm12:25115235-25115262
>Gm12:25115351-25115383
>Gm12:25115855-25115869
>Gm12:25116748-25116978
>Gm12:25117001-25117099
>Gm12:25117142-25118965
>Gm12:25118990-25119106
>Gm12:25119139-25125797
>Gm12:25126449-25144182
>Gm12:25144267-25147620
>Gm12:25147850-25147932
>Gm12:25148048-25148327
>Gm12:25152467-25152501
>Gm12:25155598-25155666
>Gm12:25156707-25156781
>Gm12:25158399-25158474
>Gm12:25161073-25161161
>Gm12:25164160-25164318
>Gm12:25164674-25164725
>Gm12:25170231-25170445
>Gm12:25170653-25170708
>Gm12:25170884-25171034
>Gm12:25171142-25171899
>Gm12:25172041-25172366
>Gm12:25172459-25172594
>Gm12:25172851-25173397
>Gm12:25173443-25173561
>Gm12:25173586-25174120
>Gm12:25174149-25175062
>Gm12:25175162-25177126
>Gm12:25177251-25177840
>Gm12:25177870-25179916
>Gm12:25180117-25180196
>Gm12:25180252-25182428
>Gm12:25182471-25183001
>Gm12:25183133-25183624
>Gm12:25183742-25183887
>Gm12:25183980-25184407
>Gm12:25184558-25184592
>Gm12:25184690-25184907
>Gm12:25184973-25185018
>Gm12:25189672-25189797
>Gm12:25195716-25195811
>Gm12:25197532-25202075
>Gm12:25206095-25209893
>Gm12:25214609-25214636
>Gm12:25214839-25215014
>Gm12:25215081-25215124
>Gm12:25215171-25215217
>Gm12:25215483-25215546
>Gm12:25216350-25216434
>Gm12:25216484-25216526
>Gm12:25217178-25217255
>Gm12:25217499-25217606
>Gm12:25217673-25217732
>Gm12:25217934-25238502
>Gm12:25238743-25239076
>Gm12:25239810-25239852
>Gm12:25240602-25240828
>Gm12:25240852-25241176
>Gm12:25241820-25242015
>Gm12:25242094-25242251
>Gm12:25242315-25242353
>Gm12:25242441-25242524
>Gm12:25242648-25242706
>Gm12:25242780-25243012
>Gm12:25248251-25250105
>Gm12:25250258-25251850
>Gm12:25253324-25259456
>Gm12:25259487-25260192
>Gm12:25260858-25261026
>Gm12:25261976-25262258
>Gm12:25263243-25263295
>Gm12:25263468-25263626
>Gm12:25266353-25266436
>Gm12:25266572-25266663
>Gm12:25267500-25267531
>Gm12:25268567-25268624
>Gm12:25272343-25272394
>Gm12:25273319-25274605
>Gm12:25274665-25274717
>Gm12:25279227-25279269
>Gm12:25279614-25279805
>Gm12:25279840-25279901
>Gm12:25280393-25280472
>Gm12:25281686-25281719
>Gm12:25281866-25281896
>Gm12:25282528-25282581
>Gm12:25287354-25287476
>Gm12:25287552-25287680
>Gm12:25287727-25287843
>Gm12:25287962-25287990
>Gm12:25288190-25288362
>Gm12:25288461-25288524
>Gm12:25288586-25288791
>Gm12:25288922-25289132
>Gm12:25289216-25289680
>Gm12:25289769-25290042
>Gm12:25290101-25290708
>Gm12:25290746-25290933
>Gm12:25291367-25291399
>Gm12:25291542-25291668
>Gm12:25291742-25291772
>Gm12:25291881-25291946
>Gm12:25292019-25292071
>Gm12:25292208-25292292
>Gm12:25292351-25292471
>Gm12:25292592-25292645
>Gm12:25292705-25292741
>Gm12:25293075-25293354
>Gm12:25293681-25293714
>Gm12:25293822-25293895
>Gm12:25293966-25294047
>Gm12:25299170-25299219
>Gm12:25301375-25301419
>Gm12:25302336-25302362
>Gm12:25302559-25302619
>Gm12:25302702-25302811
>Gm12:25303932-25303970
>Gm12:25304218-25304355
>Gm12:25304588-25304721
>Gm12:25304841-25304890
>Gm12:25305949-25306041
>Gm12:25307075-25307184
>Gm12:25307553-25307577
>Gm12:25308262-25309986
>Gm12:25311820-25314971
>Gm12:25315007-25318125
>Gm12:25322051-25322135
>Gm12:25322198-25325465
>Gm12:25325497-25326528
>Gm12:25326557-25327614
>Gm12:25329040-25329935
>Gm12:25330660-25330687
>Gm12:25336232-25336286
>Gm12:25336964-25338380
>Gm12:25338575-25343645
>Gm12:25343682-25344584
>Gm12:25344684-25344999
>Gm12:25345043-25345530
>Gm12:25346626-25347021
>Gm12:25347602-25347657
>Gm12:25348235-25348267
>Gm12:25348686-25348883
>Gm12:25348926-25348989
>Gm12:25349046-25349073
>Gm12:25349554-25349815
>Gm12:25352595-25352662
>Gm12:25352818-25352959
>Gm12:25352990-25353203
>Gm12:25353311-25353597
>Gm12:25353706-25353863
>Gm12:25354125-25354391
>Gm12:25354560-25354601
>Gm12:25354654-25355295
>Gm12:25355394-25355441
>Gm12:25355577-25355720
>Gm12:25355840-25356057
>Gm12:25356104-25356187
>Gm12:25356195-25356427
>Gm12:25357468-25357540
>Gm12:25361312-25361961
>Gm12:25362773-25363404
>Gm12:25363860-25363921
>Gm12:25365854-25365937
>Gm12:25367812-25367961
>Gm12:25368137-25368198
>Gm12:25373284-25373335
>Gm12:25373409-25373445
>Gm12:25373607-25373878
>Gm12:25374104-25374174
>Gm12:25374241-25374427
>Gm12:25374623-25374695
>Gm12:25374759-25375106
>Gm12:25375186-25375277
>Gm12:25375393-25375470
>Gm12:25375572-25376000
>Gm12:25376042-25376101
>Gm12:25376237-25376271
>Gm12:25376338-25376417
>Gm12:25376484-25376635
>Gm12:25376720-25376784
>Gm12:25376822-25376861
>Gm12:25376908-25377017
>Gm12:25377116-25378228
>Gm12:25378850-25380290
>Gm12:25381524-25383150
>Gm12:25386108-25386881
>Gm12:25386939-25388204
>Gm12:25388256-25391316
>Gm12:25391397-25392795
>Gm12:25393344-25399997
>Gm12:25400343-25401820
>Gm12:25401871-25401936
>Gm12:25402462-25402497
>Gm12:25403107-25403641
>Gm12:25405932-25406015
>Gm12:25406568-25409751
>Gm12:25410755-25410819
>Gm12:25414579-25414756
>Gm12:25414954-25415054
>Gm12:25415665-25415697
>Gm12:25419307-25419387
>Gm12:25419873-25419915
>Gm12:25419954-25419992
>Gm12:25420078-25420261
>Gm12:25421223-25421269
>Gm12:25422259-25422370
>Gm12:25423976-25424021
>Gm12:25426731-25426904
>Gm12:25426972-25427327
>Gm12:25427381-25429169
>Gm12:25429256-25429911
>Gm12:25430084-25430467
>Gm12:25430559-25430673
>Gm12:25430760-25430805
>Gm12:25430885-25431772
>Gm12:25431946-25431974
>Gm12:25432007-25432144
>Gm12:25432197-25432700
>Gm12:25432780-25433184
>Gm12:25433216-25441273
>Gm12:25441337-25441628
>Gm12:25441690-25441770
>Gm12:25441806-25441933
>Gm12:25441969-25442176
>Gm12:25442234-25443740
>Gm12:25443850-25444104
>Gm12:25444568-25444647
>Gm12:25444689-25445422
>Gm12:25445458-25445668
>Gm12:25445715-25448729
>Gm12:25449122-25449192
>Gm12:25451032-25451067
>Gm12:25454816-25454888
>Gm12:25457512-25457617
>Gm12:25457690-25457848
>Gm12:25462373-25462474
>Gm12:25462477-25462509
>Gm12:25463372-25463418
>Gm12:25463793-25468856
>Gm12:25469042-25471552
>Gm12:25471782-25471921
>Gm12:25471947-25472431
>Gm12:25472460-25472802
>Gm12:25473357-25481472
>Gm12:25481600-25481757
>Gm12:25482670-25482743
>Gm12:25482890-25482939
>Gm12:25483156-25483184
>Gm12:25483265-25483492
>Gm12:25483786-25483836
>Gm12:25484189-25484262
>Gm12:25484459-25484507
>Gm12:25484628-25484671
>Gm12:25487634-25487718
>Gm12:25487831-25487887
>Gm12:25489649-25489830
>Gm12:25490147-25490198
>Gm12:25490374-25490411
>Gm12:25490713-25490800
>Gm12:25490913-25490943
>Gm12:25491303-25491475
>Gm12:25491853-25491992
>Gm12:25493319-25493558
>Gm12:25493665-25493787
>Gm12:25496091-25496122
>Gm12:25496180-25496955
>Gm12:25497002-25497251
>Gm12:25497334-25497556
>Gm12:25499272-25499434
>Gm12:25499572-25499620
>Gm12:25499678-25500167
>Gm12:25500201-25500337
>Gm12:25501236-25501370
>Gm12:25503276-25503422
>Gm12:25505652-25505812
>Gm12:25507311-25507725
>Gm12:25509992-25511138
>Gm12:25511746-25511783
>Gm12:25512516-25512634
>Gm12:25513823-25515293
>Gm12:25515313-25523135
>Gm12:25523235-25525687
>Gm12:25526763-25526892
>Gm12:25527791-25527966
>Gm12:25528147-25528365
>Gm12:25528683-25534165
>Gm12:25534289-25535153
>Gm12:25536662-25536826
>Gm12:25536866-25536918
>Gm12:25536995-25537058
>Gm12:25537433-25537462
>Gm12:25537507-25537579
>Gm12:25537797-25537920
>Gm12:25539103-25539142
>Gm12:25539391-25539427
>Gm12:25539492-25540623
>Gm12:25540722-25540847
>Gm12:25540952-25541107
>Gm12:25541706-25541851
>Gm12:25542978-25543051
>Gm12:25543331-25543427
>Gm12:25543548-25544967
>Gm12:25545263-25545820
>Gm12:25545851-25547408
>Gm12:25547495-25547675
>Gm12:25547751-25547816
>Gm12:25548970-25549038
>Gm12:25549065-25549141
>Gm12:25549480-25549562
>Gm12:25549940-25550103
>Gm12:25550296-25553920
>Gm12:25553935-25557154
>Gm12:25557978-25558294
>Gm12:25558434-25558846
>Gm12:25559281-25559458
>Gm12:25564559-25564634
>Gm12:25564766-25564977
>Gm12:25566862-25566907
>Gm12:25572881-25572910
>Gm12:25574017-25575440
>Gm12:25575471-25576756
>Gm12:25576810-25576941
>Gm12:25576968-25581033
>Gm12:25581058-25581115
>Gm12:25581283-25584202
>Gm12:25586546-25586615
>Gm12:25586655-25586858
>Gm12:25588852-25588993
>Gm12:25590348-25590396
>Gm12:25593336-25593433
>Gm12:25593509-25593608
>Gm12:25595578-25595751
>Gm12:25596702-25596742
>Gm12:25596843-25597035
>Gm12:25597194-25597250
>Gm12:25597797-25597846
>Gm12:25599891-25600112
>Gm12:25600765-25600805
>Gm12:25601566-25601616
>Gm12:25603798-25603842
>Gm12:25604331-25604386
>Gm12:25604642-25604765
>Gm12:25606143-25606177
>Gm12:25606250-25606521
>Gm12:25606580-25608026
>Gm12:25608088-25608264
>Gm12:25608288-25609427
>Gm12:25609478-25610240
>Gm12:25610288-25654218
>Gm12:25654318-25658584
>Gm12:25658623-25659243
>Gm12:25659644-25659845
>Gm12:25662782-25662853
>Gm12:25666567-25666709
>Gm12:25667064-25667097
>Gm12:25667332-25667396
>Gm12:25667472-25667697
>Gm12:25667748-25668054
>Gm12:25668183-25668218
>Gm12:25668311-25668486
>Gm12:25668610-25668663
>Gm12:25670111-25670186
>Gm12:25671551-25671750
>Gm12:25671868-25672049
>Gm12:25672221-25672389
>Gm12:25672488-25672647
>Gm12:25680573-25682712
>Gm12:25682747-25684382
>Gm12:25684704-25685135
>Gm12:25685165-25685228
>Gm12:25685279-25685495
>Gm12:25685548-25685728
>Gm12:25685802-25686090
>Gm12:25686599-25687256
>Gm12:25689414-25691404
>Gm12:25693926-25694000
>Gm12:25694715-25694758
>Gm12:25695339-25695470
>Gm12:25699134-25705597
>Gm12:25708191-25708237
>Gm12:25708563-25708641
>Gm12:25713729-25713825
>Gm12:25714208-25714703
>Gm12:25714802-25714869
>Gm12:25717340-25717402
>Gm12:25717970-25717995
>Gm12:25718360-25719159
>Gm12:25719217-25720535
>Gm12:25720612-25720639
>Gm12:25720871-25725306
>Gm12:25725329-25728159
>Gm12:25728237-25728279
>Gm12:25728324-25728421
>Gm12:25728706-25728813
>Gm12:25728870-25729036
>Gm12:25729120-25729906
>Gm12:25729996-25730438
>Gm12:25730574-25731641
>Gm12:25731724-25733606
>Gm12:25733780-25733997
>Gm12:25734031-25734255
>Gm12:25734334-25734415
>Gm12:25734721-25734785
>Gm12:25734851-25735534
>Gm12:25735596-25735757
>Gm12:25735829-25736079
>Gm12:25736124-25736283
>Gm12:25736315-25736527
>Gm12:25736570-25736833
>Gm12:25737053-25738067
>Gm12:25738125-25738358
>Gm12:25738505-25741270
>Gm12:25741341-25741783
>Gm12:25741824-25742259
>Gm12:25742324-25742696
>Gm12:25755895-25755927
>Gm12:25759519-25759625
>Gm12:25760093-25760230
>Gm12:25762980-25763021
>Gm12:25763073-25763782
>Gm12:25763894-25764799
>Gm12:25764971-25765381
>Gm12:25765406-25765452
>Gm12:25766189-25766233
>Gm12:25772704-25772806
>Gm12:25772905-25772940
>Gm12:25773064-25773152
>Gm12:25773225-25773417
>Gm12:25773498-25773554
>Gm12:25774155-25774205
>Gm12:25774300-25774356
>Gm12:25774535-25774579
>Gm12:25774745-25774814
>Gm12:25774841-25774984
>Gm12:25775146-25775331
>Gm12:25775368-25775428
>Gm12:25775533-25775561
>Gm12:25775636-25776062
>Gm12:25776118-25776167
>Gm12:25776239-25776305
>Gm12:25776416-25776864
>Gm12:25776952-25777471
>Gm12:25777508-25777703
>Gm12:25777728-25778017
>Gm12:25778069-25778147
>Gm12:25778276-25778520
>Gm12:25778575-25778795
>Gm12:25779432-25781203
>Gm12:25782439-25783051
>Gm12:25783328-25791313
>Gm12:25792406-25797935
>Gm12:25800604-25800722
>Gm12:25801031-25801073
>Gm12:25803578-25803616
>Gm12:25805670-25805723
>Gm12:25806665-25806786
>Gm12:25807496-25807665
>Gm12:25807706-25807881
>Gm12:25807962-25807994
>Gm12:25808634-25808700
>Gm12:25811010-25811063
>Gm12:25811805-25811873
>Gm12:25812149-25812245
>Gm12:25812283-25812367
>Gm12:25813176-25813244
>Gm12:25813283-25813321
>Gm12:25813620-25827749
>Gm12:25827789-25833917
>Gm12:25833976-25834144
>Gm12:25834157-25834198
>Gm12:25834966-25834991
>Gm12:25835018-25835108
>Gm12:25835272-25837505
>Gm12:25837547-25837798
>Gm12:25837841-25838217
>Gm12:25838253-25838672
>Gm12:25838825-25838983
>Gm12:25839030-25839072
>Gm12:25839115-25839221
>Gm12:25839256-25839466
>Gm12:25839588-25839767
>Gm12:25839798-25839896
>Gm12:25839941-25840172
>Gm12:25840288-25840531
>Gm12:25840672-25841024
>Gm12:25841088-25841212
>Gm12:25841304-25841399
>Gm12:25841466-25841770
>Gm12:25841833-25842063
>Gm12:25842632-25842671
>Gm12:25843130-25848391
>Gm12:25848485-25848552
>Gm12:25848767-25848854
>Gm12:25849126-25849236
>Gm12:25849263-25849983
>Gm12:25850028-25850088
>Gm12:25850135-25851217
>Gm12:25851253-25851351
>Gm12:25851395-25852544
>Gm12:25852631-25852926
>Gm12:25852981-25853317
>Gm12:25853356-25853449
>Gm12:25853528-25853642
>Gm12:25853669-25853937
>Gm12:25853998-25854101
>Gm12:25855718-25855891
>Gm12:25856061-25856116
>Gm12:25856540-25856738
>Gm12:25858040-25858831
>Gm12:25861167-25861207
>Gm12:25861710-25861768
>Gm12:25862782-25862838
>Gm12:25862960-25862992
>Gm12:25863725-25864791
>Gm12:25867807-25867922
>Gm12:25868001-25868074
>Gm12:25869483-25870531
>Gm12:25874574-25884160
>Gm12:25884452-25884541
>Gm12:25885117-25885167
>Gm12:25885974-25888304
>Gm12:25890146-25890174
>Gm12:25890636-25890799
>Gm12:25891667-25898144
>Gm12:25903431-25903488
>Gm12:25904363-25904394
>Gm12:25907590-25907715
>Gm12:25909995-25910057
>Gm12:25910271-25910402
>Gm12:25911084-25911161
>Gm12:25911788-25911831
>Gm12:25911888-25911957
>Gm12:25912418-25912455
>Gm12:25912667-25912811
>Gm12:25912890-25913261
>Gm12:25913285-25914071
>Gm12:25914144-25914747
>Gm12:25914878-25916702
>Gm12:25916739-25917218
>Gm12:25917301-25917328
>Gm12:25917377-25917453
>Gm12:25917497-25918068
>Gm12:25918212-25918250
>Gm12:25918827-25919016
>Gm12:25919060-25919202
>Gm12:25919281-25919450
>Gm12:25919736-25919764
>Gm12:25921731-25921806
[truncated: 205,225 more chars]
