# Supplementary material for: Red: an intelligent, rapid, accurate tool for detecting repeats de-novo on the genomic scale
Source: BMC Bioinformatics. 2015 Jul 24;16:227. doi: 10.1186/s12859-015-0654-5 (PMC4513396; doi:10.1186/s12859-015-0654-5)
Supplement: Additional file 9 — Supplementary data set 8 — Red’s repeats of the Glycine max genome. The command “tar -xzf file” results in a directory that contains the locations of repeats found by Red in the genome of the Glycine max. [file 12859_2015_654_MOESM9_ESM.gz › GnmRptGm/Gm13.rpt]

>Gm13:4235-4272
>Gm13:5751-5942
>Gm13:6112-6204
>Gm13:6581-6757
>Gm13:9867-9981
>Gm13:15031-15116
>Gm13:15193-15243
>Gm13:15597-15904
>Gm13:15947-16003
>Gm13:19869-19915
>Gm13:20974-21009
>Gm13:24282-24341
>Gm13:25048-25079
>Gm13:29702-29767
>Gm13:30093-30124
>Gm13:33953-33991
>Gm13:34712-34774
>Gm13:35072-35227
>Gm13:38988-39015
>Gm13:39782-39840
>Gm13:40430-40523
>Gm13:44709-44972
>Gm13:47243-47320
>Gm13:47379-47457
>Gm13:47982-48057
>Gm13:48287-48357
>Gm13:49180-49498
>Gm13:50165-50215
>Gm13:53984-54176
>Gm13:55452-55485
>Gm13:55657-55702
>Gm13:57673-57714
>Gm13:57734-57893
>Gm13:58084-58202
>Gm13:58303-58347
>Gm13:60526-60565
>Gm13:60756-60829
>Gm13:61518-61590
>Gm13:61887-61927
>Gm13:66250-66278
>Gm13:72595-72883
>Gm13:74634-74708
>Gm13:75035-75110
>Gm13:75290-75349
>Gm13:75507-75534
>Gm13:75610-75670
>Gm13:75783-75877
>Gm13:83180-83253
>Gm13:83322-83361
>Gm13:83398-83434
>Gm13:83590-83634
>Gm13:92339-92396
>Gm13:94676-94720
>Gm13:96449-96502
>Gm13:96755-96901
>Gm13:100545-100729
>Gm13:102241-102305
>Gm13:103656-103701
>Gm13:108510-108550
>Gm13:110561-110649
>Gm13:110766-110903
>Gm13:113932-113998
>Gm13:114836-114965
>Gm13:115349-115435
>Gm13:115795-115839
>Gm13:116092-116134
>Gm13:118686-118818
>Gm13:118841-118897
>Gm13:120035-120129
>Gm13:120883-121043
>Gm13:122271-122386
>Gm13:122928-123095
>Gm13:123311-123371
>Gm13:123842-123948
>Gm13:125702-125756
>Gm13:126265-126303
>Gm13:129592-129758
>Gm13:131203-131402
>Gm13:131593-131627
>Gm13:137029-137115
>Gm13:139942-139978
>Gm13:140737-140791
>Gm13:147584-147622
>Gm13:147880-148198
>Gm13:148246-148353
>Gm13:151682-151720
>Gm13:156991-157213
>Gm13:157274-157288
>Gm13:157388-157497
>Gm13:162672-163535
>Gm13:165848-165884
>Gm13:166051-166110
>Gm13:166168-166214
>Gm13:166382-166454
>Gm13:171279-171387
>Gm13:172431-172469
>Gm13:173010-173058
>Gm13:174983-175031
>Gm13:175947-175976
>Gm13:176282-176354
>Gm13:178919-178979
>Gm13:182528-182675
>Gm13:183916-184022
>Gm13:184413-184976
>Gm13:185571-185617
>Gm13:185717-185759
>Gm13:186727-186798
>Gm13:186827-186901
>Gm13:188320-188380
>Gm13:191014-191039
>Gm13:191242-191287
>Gm13:193675-193716
>Gm13:194217-194263
>Gm13:194466-194723
>Gm13:194767-195039
>Gm13:195113-195431
>Gm13:195473-196115
>Gm13:196166-196215
>Gm13:196588-196730
>Gm13:197418-197683
>Gm13:199815-199945
>Gm13:200288-200341
>Gm13:202235-202267
>Gm13:210628-210693
>Gm13:213362-213386
>Gm13:228311-228411
>Gm13:230924-231049
>Gm13:231604-231794
>Gm13:232423-232460
>Gm13:232827-232929
>Gm13:233271-233588
>Gm13:241794-241808
>Gm13:242510-243053
>Gm13:243126-243398
>Gm13:244889-244930
>Gm13:244999-245047
>Gm13:248610-248653
>Gm13:250901-250940
>Gm13:252028-252078
>Gm13:252302-252367
>Gm13:254210-254247
>Gm13:260636-260776
>Gm13:262770-262801
>Gm13:263291-263687
>Gm13:263765-263824
>Gm13:272706-272761
>Gm13:285555-285707
>Gm13:297786-300719
>Gm13:304187-304486
>Gm13:305793-305993
>Gm13:306796-306841
>Gm13:310386-310428
>Gm13:319747-319786
>Gm13:320831-321078
>Gm13:321661-321725
>Gm13:323366-323400
>Gm13:334069-334161
>Gm13:334193-334235
>Gm13:334394-334506
>Gm13:335030-335068
>Gm13:335906-335961
>Gm13:337132-337288
>Gm13:337388-337616
>Gm13:338118-338240
>Gm13:339201-339321
>Gm13:341747-341853
>Gm13:341891-341938
>Gm13:341998-342162
>Gm13:342403-342821
>Gm13:342872-343070
>Gm13:343107-343273
>Gm13:344577-344693
>Gm13:346051-346147
>Gm13:346642-346688
>Gm13:354415-354535
>Gm13:354596-354657
>Gm13:355914-355949
>Gm13:357143-357222
>Gm13:357533-357606
>Gm13:358470-359016
>Gm13:359087-359249
>Gm13:359288-359356
>Gm13:359405-359554
>Gm13:359681-359781
>Gm13:359857-360658
>Gm13:360681-361290
>Gm13:362035-362069
>Gm13:366102-366147
>Gm13:366807-366866
>Gm13:370000-370428
>Gm13:377682-377725
>Gm13:377765-377842
>Gm13:378188-378254
>Gm13:384244-384285
>Gm13:386089-386190
>Gm13:386699-386773
>Gm13:386907-386953
>Gm13:387363-387398
>Gm13:388168-388295
>Gm13:388454-388535
>Gm13:388717-388778
>Gm13:389059-389113
>Gm13:389450-389596
>Gm13:389852-390030
>Gm13:392683-392942
>Gm13:393515-393545
>Gm13:394275-394391
>Gm13:394770-394802
>Gm13:395843-395945
>Gm13:397248-397302
>Gm13:397326-397380
>Gm13:397418-397463
>Gm13:399884-399922
>Gm13:401964-402078
>Gm13:402123-402168
>Gm13:403668-403719
>Gm13:404031-404431
>Gm13:404452-404556
>Gm13:404585-404956
>Gm13:405065-405164
>Gm13:405244-405781
>Gm13:406599-407496
>Gm13:408061-408096
>Gm13:408596-408801
>Gm13:419000-419069
>Gm13:419156-419293
>Gm13:424280-424351
>Gm13:432459-432520
>Gm13:433645-433803
>Gm13:433861-434491
>Gm13:434890-435176
>Gm13:435230-435622
>Gm13:435992-436075
>Gm13:437136-437227
>Gm13:438128-438191
>Gm13:438479-439054
>Gm13:439952-440114
>Gm13:440381-440665
>Gm13:440833-440865
>Gm13:440874-441459
>Gm13:441949-441994
>Gm13:442253-442730
>Gm13:444092-444145
>Gm13:444257-444341
>Gm13:444466-444601
>Gm13:446311-446403
>Gm13:446696-446731
>Gm13:447506-447561
>Gm13:447709-447747
>Gm13:448398-448509
>Gm13:448549-448599
>Gm13:448714-448880
>Gm13:449375-449500
>Gm13:449557-449703
>Gm13:450265-450350
>Gm13:452648-452810
>Gm13:453077-453299
>Gm13:453424-453492
>Gm13:453531-453771
>Gm13:453814-453892
>Gm13:453945-454134
>Gm13:454450-454963
>Gm13:456317-456443
>Gm13:456482-456566
>Gm13:456996-457049
>Gm13:458039-458119
>Gm13:458288-458793
>Gm13:458893-458962
>Gm13:459081-459270
>Gm13:459530-459585
>Gm13:459733-459771
>Gm13:460406-460503
>Gm13:460536-460654
>Gm13:461450-461553
>Gm13:461705-461754
>Gm13:461965-462017
>Gm13:462154-462260
>Gm13:462712-462776
>Gm13:464092-464475
>Gm13:464639-465297
>Gm13:465414-465641
>Gm13:465899-466143
>Gm13:472097-472173
>Gm13:472440-472679
>Gm13:473184-473268
>Gm13:474317-474555
>Gm13:474706-474932
>Gm13:475103-475147
>Gm13:475534-476166
>Gm13:476266-476356
>Gm13:476419-476725
>Gm13:476773-476886
>Gm13:476933-477071
>Gm13:477157-477274
>Gm13:477338-477459
>Gm13:477633-477725
>Gm13:478377-478612
>Gm13:480072-480110
>Gm13:495892-495985
>Gm13:502854-502943
>Gm13:502976-503049
>Gm13:503091-505376
>Gm13:505901-505935
>Gm13:506208-506286
>Gm13:507537-507607
>Gm13:511417-511455
>Gm13:512607-512730
>Gm13:517049-517122
>Gm13:518001-518073
>Gm13:518157-518346
>Gm13:521428-521620
>Gm13:522075-522165
>Gm13:522395-522473
>Gm13:522696-522757
>Gm13:523557-523629
>Gm13:523864-523994
>Gm13:524057-524111
>Gm13:524369-524493
>Gm13:527137-527171
>Gm13:528926-529173
>Gm13:529564-530256
>Gm13:530457-530540
>Gm13:538284-538339
>Gm13:542104-542119
>Gm13:543132-543147
>Gm13:546516-546565
>Gm13:547066-547202
>Gm13:549161-549356
>Gm13:549438-549508
>Gm13:550378-550695
>Gm13:552967-553012
>Gm13:561691-562236
>Gm13:565769-565819
>Gm13:566496-566570
>Gm13:567839-567894
>Gm13:567913-568257
>Gm13:568577-568610
>Gm13:568722-569185
>Gm13:569220-571878
>Gm13:572231-573281
>Gm13:577427-577480
>Gm13:577933-577970
>Gm13:578393-578486
>Gm13:583302-583344
>Gm13:583447-583707
>Gm13:583989-584020
>Gm13:585015-585095
>Gm13:591132-591189
>Gm13:591486-591599
>Gm13:591624-591678
>Gm13:591680-591720
>Gm13:591811-591864
>Gm13:591915-591992
>Gm13:592257-592314
>Gm13:597836-597980
>Gm13:611856-611903
>Gm13:611965-612001
>Gm13:614438-614562
>Gm13:617464-617489
>Gm13:620479-620765
>Gm13:624871-624923
>Gm13:638668-638761
>Gm13:642829-642935
>Gm13:646005-646040
>Gm13:646386-646496
>Gm13:647176-647270
>Gm13:649926-649982
>Gm13:651357-653713
>Gm13:653758-657920
>Gm13:664372-664437
>Gm13:664662-664778
>Gm13:669062-669622
>Gm13:670100-670236
>Gm13:675543-675618
>Gm13:675703-675751
>Gm13:675985-676046
>Gm13:677711-677755
>Gm13:678155-678199
>Gm13:678851-679041
>Gm13:679150-679193
>Gm13:682466-682646
>Gm13:682726-682766
>Gm13:686771-686813
>Gm13:690114-690207
>Gm13:692731-692796
>Gm13:692985-693029
>Gm13:695320-695390
>Gm13:695616-695687
>Gm13:696024-696068
>Gm13:696142-696194
>Gm13:698000-698046
>Gm13:698167-698216
>Gm13:698381-698850
>Gm13:698871-699185
>Gm13:699705-699737
>Gm13:702433-702523
>Gm13:702570-702686
>Gm13:711710-711797
>Gm13:711853-711882
>Gm13:712421-712482
>Gm13:719267-719322
>Gm13:732242-732269
>Gm13:734242-734293
>Gm13:738879-738955
>Gm13:738982-739161
>Gm13:742783-742851
>Gm13:743466-743518
>Gm13:746274-746308
>Gm13:747698-747745
>Gm13:748409-748452
>Gm13:749821-749835
>Gm13:754462-754504
>Gm13:754557-754627
>Gm13:755130-755650
>Gm13:755698-755734
>Gm13:755846-756399
>Gm13:756445-756916
>Gm13:757238-757265
>Gm13:758111-758177
>Gm13:759291-759417
>Gm13:761514-761812
>Gm13:762568-762753
>Gm13:765976-766090
>Gm13:766235-766264
>Gm13:768769-768807
>Gm13:769205-769295
>Gm13:772172-772203
>Gm13:775806-775835
>Gm13:776689-776771
>Gm13:779412-779471
>Gm13:784335-784538
>Gm13:788047-788127
>Gm13:789147-789183
>Gm13:790443-790567
>Gm13:790618-793305
>Gm13:793364-794156
>Gm13:794348-794391
>Gm13:794452-794678
>Gm13:796090-796146
>Gm13:796335-796430
>Gm13:796527-796849
>Gm13:797036-797088
>Gm13:797293-797438
>Gm13:797823-797902
>Gm13:800151-800204
>Gm13:800344-800435
>Gm13:800697-800744
>Gm13:806624-806911
>Gm13:808191-808242
>Gm13:810205-810273
>Gm13:811328-811367
>Gm13:814698-814740
>Gm13:817182-817375
>Gm13:818613-818652
>Gm13:820094-820123
>Gm13:822606-822662
>Gm13:824480-824555
>Gm13:827397-827882
>Gm13:830783-833124
>Gm13:833358-833429
>Gm13:833808-833863
>Gm13:834577-834635
>Gm13:834891-834935
>Gm13:835011-835049
>Gm13:835326-835356
>Gm13:836167-836205
>Gm13:836270-836352
>Gm13:837556-837594
>Gm13:837740-837767
>Gm13:838784-839268
>Gm13:839404-839858
>Gm13:839953-840097
>Gm13:840163-841016
>Gm13:841057-841139
>Gm13:842964-843192
>Gm13:843292-843743
>Gm13:846462-846577
>Gm13:846720-846773
>Gm13:846862-846905
>Gm13:848919-848967
>Gm13:852538-852610
>Gm13:855313-855351
>Gm13:855731-855885
>Gm13:856046-856083
>Gm13:856144-856603
>Gm13:859681-859723
>Gm13:860581-860701
>Gm13:862740-862795
>Gm13:866834-866863
>Gm13:867802-867892
>Gm13:869912-869989
>Gm13:870749-870783
>Gm13:875739-875914
>Gm13:877870-877924
>Gm13:878192-878229
>Gm13:881116-881244
>Gm13:881391-881469
>Gm13:883092-883633
>Gm13:883970-884046
>Gm13:893261-893344
>Gm13:893767-893934
>Gm13:903361-903563
>Gm13:907271-907374
>Gm13:907425-907473
>Gm13:907796-908015
>Gm13:908057-908129
>Gm13:909944-909975
>Gm13:914022-914091
>Gm13:918197-918288
>Gm13:919264-919676
>Gm13:921681-921725
>Gm13:922007-922039
>Gm13:924122-924174
>Gm13:924235-924285
>Gm13:924456-924490
>Gm13:925529-925869
>Gm13:925984-926115
>Gm13:926241-926286
>Gm13:926506-926622
>Gm13:926872-926943
>Gm13:927024-927052
>Gm13:927365-927396
>Gm13:930818-931097
>Gm13:933933-933974
>Gm13:939192-939230
>Gm13:943479-943536
>Gm13:945242-945333
>Gm13:947194-947285
>Gm13:947324-947425
>Gm13:948065-948216
>Gm13:949282-949341
>Gm13:949538-949600
>Gm13:949829-949910
>Gm13:951701-951744
>Gm13:957941-957974
>Gm13:958061-958206
>Gm13:963278-963329
>Gm13:965695-965830
>Gm13:966088-966141
>Gm13:966746-966803
>Gm13:966899-966981
>Gm13:967030-967360
>Gm13:967479-967611
>Gm13:967668-967715
>Gm13:969056-969081
>Gm13:969666-969717
>Gm13:969860-969912
>Gm13:970668-970922
>Gm13:977292-977343
>Gm13:980457-980687
>Gm13:981017-981092
>Gm13:981242-981281
>Gm13:981444-981497
>Gm13:981642-981926
>Gm13:982047-982238
>Gm13:983374-983513
>Gm13:983575-983635
>Gm13:984419-984742
>Gm13:985532-985658
>Gm13:987238-987307
>Gm13:987739-987788
>Gm13:993867-993927
>Gm13:994539-995008
>Gm13:997131-997253
>Gm13:997399-997488
>Gm13:997633-997683
>Gm13:1002423-1002455
>Gm13:1002786-1002827
>Gm13:1005443-1005477
>Gm13:1008147-1008202
>Gm13:1008679-1008727
>Gm13:1008838-1008930
>Gm13:1009956-1009990
>Gm13:1010985-1011045
>Gm13:1011136-1011177
>Gm13:1015138-1015307
>Gm13:1015341-1015446
>Gm13:1018295-1018467
>Gm13:1019648-1019714
>Gm13:1022989-1023130
>Gm13:1023783-1023832
>Gm13:1024100-1024200
>Gm13:1024284-1024479
>Gm13:1024714-1024814
>Gm13:1025076-1025226
>Gm13:1025500-1025573
>Gm13:1027277-1027325
>Gm13:1027465-1027499
>Gm13:1028778-1028812
>Gm13:1032758-1038993
>Gm13:1039626-1039655
>Gm13:1039800-1039944
>Gm13:1039998-1040256
>Gm13:1040441-1040621
>Gm13:1040680-1040861
>Gm13:1040941-1041132
>Gm13:1041188-1041289
>Gm13:1041454-1041657
>Gm13:1042473-1042545
>Gm13:1043662-1043696
>Gm13:1052131-1052200
>Gm13:1054489-1054651
>Gm13:1055156-1055311
>Gm13:1055393-1055469
>Gm13:1056308-1056864
>Gm13:1057122-1057189
>Gm13:1061399-1061444
>Gm13:1070051-1070133
>Gm13:1074892-1074929
>Gm13:1075285-1079457
>Gm13:1086248-1086584
>Gm13:1088097-1088192
>Gm13:1088214-1088283
>Gm13:1088998-1089030
>Gm13:1089932-1089969
>Gm13:1090387-1090475
>Gm13:1090609-1090719
>Gm13:1091007-1091052
>Gm13:1091764-1091830
>Gm13:1099984-1100011
>Gm13:1101537-1101612
>Gm13:1101649-1101752
>Gm13:1102550-1102600
>Gm13:1102755-1102869
>Gm13:1103626-1104240
>Gm13:1104284-1104854
>Gm13:1104930-1105106
>Gm13:1119347-1119397
>Gm13:1119618-1119701
>Gm13:1120915-1121160
>Gm13:1122644-1122817
>Gm13:1123921-1123985
>Gm13:1125831-1125966
>Gm13:1127126-1127415
>Gm13:1127450-1127527
>Gm13:1127573-1127800
>Gm13:1127918-1127948
>Gm13:1130668-1130747
>Gm13:1131277-1131337
>Gm13:1132914-1132946
>Gm13:1135514-1135606
>Gm13:1135844-1136205
>Gm13:1138640-1138682
>Gm13:1138727-1138817
>Gm13:1139293-1139365
>Gm13:1141834-1141875
>Gm13:1145485-1145502
>Gm13:1145658-1145833
>Gm13:1145917-1145991
>Gm13:1147022-1147100
>Gm13:1147635-1147714
>Gm13:1148104-1148152
>Gm13:1148585-1148668
>Gm13:1149165-1149200
>Gm13:1151259-1151323
>Gm13:1151846-1151889
>Gm13:1151952-1151982
>Gm13:1153072-1153268
>Gm13:1156983-1157867
>Gm13:1157898-1158326
>Gm13:1158421-1158563
>Gm13:1158670-1158741
>Gm13:1162591-1162624
>Gm13:1163364-1163450
>Gm13:1165458-1165601
>Gm13:1167741-1167813
>Gm13:1169651-1169666
>Gm13:1174551-1174608
>Gm13:1177129-1177159
>Gm13:1182237-1182262
>Gm13:1182592-1182608
>Gm13:1184578-1184685
>Gm13:1186125-1186173
>Gm13:1186251-1186311
>Gm13:1187309-1187351
>Gm13:1187723-1187785
>Gm13:1198922-1198953
>Gm13:1200422-1200527
>Gm13:1201647-1201708
>Gm13:1207254-1207322
>Gm13:1219954-1220027
>Gm13:1222524-1222607
>Gm13:1223927-1223992
>Gm13:1224158-1224174
>Gm13:1227496-1227564
>Gm13:1230059-1230112
>Gm13:1232085-1232181
>Gm13:1232448-1232488
>Gm13:1236659-1236685
>Gm13:1237965-1237996
>Gm13:1241750-1241809
>Gm13:1244316-1244378
>Gm13:1248572-1248646
>Gm13:1248773-1248967
>Gm13:1249981-1250038
>Gm13:1251625-1251886
>Gm13:1256629-1256679
>Gm13:1257810-1257884
>Gm13:1257971-1257997
>Gm13:1258304-1258352
>Gm13:1260338-1260424
>Gm13:1262272-1262358
>Gm13:1264610-1264639
>Gm13:1266076-1266162
>Gm13:1267303-1267334
>Gm13:1268711-1268757
>Gm13:1269040-1269088
>Gm13:1269327-1269438
>Gm13:1273955-1274034
>Gm13:1274408-1274472
>Gm13:1276787-1276812
>Gm13:1278432-1278490
>Gm13:1279477-1279546
>Gm13:1281851-1282207
>Gm13:1282757-1282771
>Gm13:1283007-1283130
>Gm13:1284191-1284245
>Gm13:1284349-1284393
>Gm13:1285205-1285243
>Gm13:1285264-1285331
>Gm13:1285799-1285961
>Gm13:1291433-1291493
>Gm13:1291733-1291797
>Gm13:1291857-1291902
>Gm13:1292389-1292438
>Gm13:1292733-1292874
>Gm13:1293172-1293203
>Gm13:1293921-1293972
>Gm13:1301490-1301556
>Gm13:1303398-1303434
>Gm13:1303591-1303694
>Gm13:1306845-1306907
>Gm13:1307830-1308151
>Gm13:1309454-1309490
>Gm13:1309614-1309661
>Gm13:1311459-1311498
>Gm13:1316696-1316817
>Gm13:1316933-1318418
>Gm13:1320441-1320571
>Gm13:1320701-1321362
>Gm13:1327536-1331260
>Gm13:1332545-1332872
>Gm13:1336721-1336754
>Gm13:1337171-1337440
>Gm13:1339517-1339555
>Gm13:1339622-1339724
>Gm13:1339784-1339823
>Gm13:1340500-1340547
>Gm13:1340581-1340618
>Gm13:1341465-1341508
>Gm13:1341566-1341618
>Gm13:1342835-1342934
>Gm13:1346174-1346226
>Gm13:1346774-1346852
>Gm13:1347127-1347231
>Gm13:1348943-1348986
>Gm13:1351649-1351716
>Gm13:1351787-1351880
>Gm13:1351886-1351929
>Gm13:1353558-1353632
>Gm13:1354377-1354443
>Gm13:1354827-1354852
>Gm13:1356219-1356667
>Gm13:1357061-1357283
>Gm13:1359312-1359401
>Gm13:1359448-1359595
>Gm13:1359757-1359807
>Gm13:1360392-1360418
>Gm13:1361265-1362964
>Gm13:1363023-1363406
>Gm13:1363859-1363968
>Gm13:1364662-1364704
>Gm13:1365150-1365191
>Gm13:1366443-1366478
>Gm13:1367483-1367535
>Gm13:1369713-1369758
>Gm13:1369960-1370076
>Gm13:1370721-1370791
>Gm13:1371333-1371392
>Gm13:1371447-1381191
>Gm13:1381611-1381684
>Gm13:1382513-1382558
>Gm13:1382638-1382662
>Gm13:1383560-1383732
>Gm13:1383805-1383909
>Gm13:1384091-1385021
>Gm13:1385657-1385834
>Gm13:1385993-1386063
>Gm13:1386218-1386873
>Gm13:1386924-1387047
>Gm13:1387150-1387257
>Gm13:1387289-1387321
>Gm13:1387534-1387971
>Gm13:1388064-1388220
>Gm13:1388255-1388284
>Gm13:1388395-1388523
>Gm13:1388587-1388884
>Gm13:1389286-1389552
>Gm13:1389770-1389840
>Gm13:1391794-1391833
>Gm13:1393865-1393996
>Gm13:1396021-1396081
>Gm13:1402056-1402134
>Gm13:1409480-1409509
>Gm13:1415454-1415548
>Gm13:1415988-1416061
>Gm13:1416584-1416632
>Gm13:1417221-1417308
>Gm13:1418554-1418590
>Gm13:1418821-1419196
>Gm13:1419224-1419595
>Gm13:1419640-1425177
>Gm13:1425258-1425316
>Gm13:1427784-1432815
>Gm13:1432968-1433017
>Gm13:1433241-1433339
>Gm13:1437577-1437669
>Gm13:1437997-1438318
>Gm13:1438584-1438621
>Gm13:1438635-1438798
>Gm13:1439447-1439570
>Gm13:1440027-1440086
>Gm13:1440112-1440226
>Gm13:1444537-1444596
>Gm13:1444781-1444820
>Gm13:1449829-1450003
>Gm13:1451737-1451791
>Gm13:1455671-1455754
>Gm13:1460463-1460742
>Gm13:1460879-1460987
>Gm13:1461273-1463229
>Gm13:1463284-1463358
>Gm13:1463438-1463626
>Gm13:1463749-1463991
>Gm13:1464848-1464931
>Gm13:1464971-1465121
>Gm13:1466121-1466186
>Gm13:1466242-1466663
>Gm13:1466822-1467032
>Gm13:1467077-1467525
>Gm13:1468625-1468692
>Gm13:1468753-1468798
>Gm13:1472418-1472635
>Gm13:1472874-1473041
>Gm13:1474115-1474257
>Gm13:1474414-1474442
>Gm13:1476465-1476517
>Gm13:1476590-1476632
>Gm13:1476913-1477115
>Gm13:1484115-1485056
>Gm13:1485393-1486602
>Gm13:1486913-1487532
>Gm13:1487560-1488355
>Gm13:1488447-1489459
>Gm13:1497134-1497217
>Gm13:1497662-1497709
>Gm13:1500016-1501771
>Gm13:1501827-1502095
>Gm13:1502126-1502392
>Gm13:1502461-1502784
>Gm13:1502897-1502932
>Gm13:1503063-1503121
>Gm13:1503382-1503397
>Gm13:1503577-1503619
>Gm13:1503695-1503832
>Gm13:1503887-1503942
>Gm13:1505079-1505842
>Gm13:1505888-1505952
>Gm13:1506165-1506340
>Gm13:1507484-1507931
>Gm13:1512630-1513328
>Gm13:1513387-1513464
>Gm13:1513560-1513701
>Gm13:1513829-1514216
>Gm13:1514629-1514901
>Gm13:1517451-1517618
>Gm13:1517905-1523511
>Gm13:1523549-1523742
>Gm13:1523772-1523869
>Gm13:1523902-1524436
>Gm13:1525970-1526066
>Gm13:1526109-1526231
>Gm13:1528701-1528732
>Gm13:1530015-1530070
>Gm13:1530097-1530129
>Gm13:1531135-1531271
>Gm13:1531791-1531890
>Gm13:1531946-1532031
>Gm13:1537073-1537238
>Gm13:1541410-1541520
>Gm13:1541926-1542038
>Gm13:1542084-1542180
>Gm13:1542234-1542291
>Gm13:1542443-1542512
>Gm13:1543849-1543923
>Gm13:1545521-1545621
>Gm13:1545787-1545962
>Gm13:1548601-1548723
>Gm13:1549266-1550645
>Gm13:1550697-1553776
>Gm13:1555867-1555978
>Gm13:1557975-1558104
>Gm13:1559485-1559815
>Gm13:1560015-1560066
>Gm13:1560939-1561010
>Gm13:1561300-1564993
>Gm13:1565182-1565391
>Gm13:1566398-1566517
>Gm13:1578553-1578665
>Gm13:1579752-1579827
>Gm13:1582099-1582247
>Gm13:1582571-1582612
>Gm13:1582759-1582784
>Gm13:1582902-1582998
>Gm13:1583059-1583144
>Gm13:1583177-1583336
>Gm13:1583435-1583648
>Gm13:1583678-1584203
>Gm13:1584252-1584621
>Gm13:1584692-1585381
>Gm13:1585422-1585772
>Gm13:1585854-1586107
>Gm13:1587361-1591978
>Gm13:1596720-1596856
>Gm13:1596945-1597083
>Gm13:1597422-1597486
>Gm13:1597902-1597938
>Gm13:1598137-1598186
>Gm13:1598396-1598445
>Gm13:1599022-1599097
>Gm13:1600769-1600819
>Gm13:1600897-1601109
>Gm13:1601239-1601322
>Gm13:1601615-1601646
>Gm13:1601704-1601788
>Gm13:1601905-1601966
>Gm13:1602031-1602115
>Gm13:1602478-1602507
>Gm13:1602782-1602976
>Gm13:1603147-1603219
>Gm13:1604761-1604812
>Gm13:1607752-1607823
>Gm13:1609265-1609359
>Gm13:1610296-1610764
>Gm13:1611036-1612773
>Gm13:1614711-1614778
>Gm13:1618531-1618632
>Gm13:1619141-1619228
>Gm13:1619328-1619352
>Gm13:1621313-1621328
>Gm13:1621428-1621519
>Gm13:1621560-1621664
>Gm13:1621727-1621803
>Gm13:1624098-1624140
>Gm13:1626098-1626153
>Gm13:1626861-1626918
>Gm13:1627142-1627235
>Gm13:1628051-1628086
>Gm13:1628337-1629614
>Gm13:1632268-1632303
>Gm13:1632506-1632594
>Gm13:1633808-1633873
>Gm13:1637911-1637948
>Gm13:1638879-1638926
>Gm13:1640417-1640472
>Gm13:1642285-1642359
>Gm13:1646385-1646427
>Gm13:1647893-1647950
>Gm13:1648741-1648770
>Gm13:1649825-1649867
>Gm13:1650148-1650228
>Gm13:1662902-1662942
>Gm13:1664269-1664297
>Gm13:1671219-1671326
>Gm13:1671570-1671616
>Gm13:1672328-1672680
>Gm13:1672746-1672788
>Gm13:1672968-1673109
>Gm13:1673179-1673268
>Gm13:1673565-1674218
>Gm13:1674360-1674440
>Gm13:1674541-1674970
>Gm13:1675013-1675391
>Gm13:1675436-1675513
>Gm13:1675575-1675736
>Gm13:1675768-1675930
>Gm13:1676074-1676139
>Gm13:1676178-1677430
>Gm13:1678336-1678372
>Gm13:1678802-1678895
>Gm13:1679244-1679364
>Gm13:1679453-1679678
>Gm13:1684525-1684570
>Gm13:1687990-1688049
>Gm13:1688584-1691772
>Gm13:1691837-1691903
>Gm13:1696642-1696656
>Gm13:1701077-1701128
>Gm13:1713503-1713601
>Gm13:1713678-1713723
>Gm13:1713915-1713965
>Gm13:1714064-1714218
>Gm13:1714389-1714546
>Gm13:1717455-1717472
>Gm13:1718542-1718629
>Gm13:1718855-1718875
>Gm13:1719257-1719272
>Gm13:1719730-1719834
>Gm13:1720047-1720142
>Gm13:1720627-1720717
>Gm13:1721496-1721654
>Gm13:1723161-1723204
>Gm13:1725038-1725132
>Gm13:1725377-1725402
>Gm13:1726731-1727225
>Gm13:1727384-1727494
>Gm13:1727551-1728044
>Gm13:1733135-1733197
>Gm13:1733706-1733747
>Gm13:1733851-1734024
>Gm13:1734070-1734299
>Gm13:1734487-1734555
>Gm13:1734655-1734820
>Gm13:1734861-1734921
>Gm13:1735031-1735094
>Gm13:1735235-1735446
>Gm13:1735742-1735779
>Gm13:1736082-1736188
>Gm13:1736281-1736345
>Gm13:1736419-1736559
>Gm13:1736883-1736934
>Gm13:1737363-1737533
>Gm13:1737815-1737926
>Gm13:1737988-1738991
>Gm13:1739238-1739320
>Gm13:1739349-1739479
>Gm13:1739534-1739730
>Gm13:1739754-1739893
>Gm13:1740163-1740283
>Gm13:1740313-1740637
>Gm13:1740680-1741182
>Gm13:1741716-1741988
>Gm13:1743397-1743434
>Gm13:1743740-1748173
>Gm13:1749334-1749422
>Gm13:1749827-1749870
>Gm13:1750552-1753855
>Gm13:1753895-1754524
>Gm13:1754811-1755044
>Gm13:1755076-1755250
>Gm13:1755790-1755873
>Gm13:1757564-1757737
>Gm13:1761020-1761180
>Gm13:1761236-1761312
>Gm13:1761838-1761928
>Gm13:1765548-1765789
>Gm13:1768806-1768839
>Gm13:1770545-1770612
>Gm13:1770990-1771074
>Gm13:1774076-1774113
>Gm13:1775586-1775636
>Gm13:1775721-1775755
>Gm13:1775932-1775999
>Gm13:1779171-1779263
>Gm13:1779469-1779527
>Gm13:1779586-1779688
>Gm13:1779732-1781097
>Gm13:1781131-1781646
>Gm13:1781761-1781853
>Gm13:1781921-1782174
>Gm13:1782261-1782346
>Gm13:1782410-1782534
>Gm13:1782576-1782788
>Gm13:1782849-1782948
>Gm13:1783060-1783135
>Gm13:1783205-1783289
>Gm13:1783382-1783579
>Gm13:1783662-1783771
>Gm13:1789627-1789689
>Gm13:1790191-1791280
>Gm13:1791314-1791393
>Gm13:1791513-1792134
>Gm13:1792188-1792280
>Gm13:1792436-1792558
>Gm13:1792593-1792724
>Gm13:1792785-1792827
>Gm13:1792852-1792939
>Gm13:1793087-1793188
>Gm13:1793290-1793450
>Gm13:1793532-1794464
>Gm13:1794563-1794712
>Gm13:1794768-1795665
>Gm13:1795727-1799156
>Gm13:1799189-1799215
>Gm13:1799311-1799431
>Gm13:1802040-1802128
>Gm13:1802591-1802787
>Gm13:1802943-1803008
>Gm13:1804131-1804636
>Gm13:1804754-1805026
>Gm13:1805075-1822287
>Gm13:1822332-1822459
>Gm13:1822603-1822813
>Gm13:1822864-1822915
>Gm13:1822977-1823015
>Gm13:1823119-1823215
>Gm13:1823251-1823604
>Gm13:1823934-1824091
>Gm13:1824125-1824557
>Gm13:1824602-1824765
>Gm13:1824831-1825048
>Gm13:1825162-1825463
>Gm13:1826442-1826589
>Gm13:1834287-1834320
>Gm13:1834820-1834913
>Gm13:1836272-1836410
>Gm13:1836645-1836741
>Gm13:1836792-1837243
>Gm13:1843596-1843666
>Gm13:1843818-1843873
>Gm13:1845184-1845329
>Gm13:1847751-1847788
>Gm13:1847836-1851206
>Gm13:1851310-1851375
>Gm13:1851427-1851629
>Gm13:1851913-1851949
>Gm13:1851994-1852390
>Gm13:1852457-1852648
>Gm13:1852705-1852738
>Gm13:1852886-1852961
>Gm13:1853033-1853183
>Gm13:1853238-1853410
>Gm13:1853437-1853469
>Gm13:1853539-1853655
>Gm13:1853701-1853769
>Gm13:1853790-1853840
>Gm13:1853963-1854070
>Gm13:1854194-1854359
>Gm13:1854580-1854680
>Gm13:1854765-1854823
>Gm13:1855252-1855334
>Gm13:1856888-1857064
>Gm13:1860780-1860869
>Gm13:1862264-1863049
>Gm13:1863139-1863785
>Gm13:1866965-1867138
>Gm13:1868365-1868419
>Gm13:1872140-1872200
>Gm13:1875785-1875839
>Gm13:1875915-1876045
>Gm13:1876260-1876333
>Gm13:1876346-1876547
>Gm13:1876568-1876815
>Gm13:1876887-1877839
>Gm13:1877913-1878138
>Gm13:1878254-1878761
>Gm13:1878813-1879207
>Gm13:1879237-1879448
>Gm13:1879516-1879820
>Gm13:1880574-1880669
>Gm13:1880725-1881219
>Gm13:1882443-1882567
>Gm13:1883769-1884043
>Gm13:1884591-1884605
>Gm13:1885570-1885589
>Gm13:1885973-1886035
>Gm13:1886454-1886486
>Gm13:1888884-1888914
>Gm13:1889393-1889455
>Gm13:1889874-1889906
>Gm13:1890863-1890976
>Gm13:1891942-1891982
>Gm13:1892402-1892446
>Gm13:1892554-1892620
>Gm13:1896896-1896936
>Gm13:1897387-1897427
>Gm13:1897784-1897869
>Gm13:1898571-1898599
>Gm13:1899030-1899096
>Gm13:1899160-1899267
>Gm13:1900359-1900394
>Gm13:1900647-1900837
>Gm13:1900924-1901317
>Gm13:1901353-1901414
>Gm13:1901615-1902025
>Gm13:1902074-1902165
>Gm13:1902452-1902489
>Gm13:1902605-1903347
>Gm13:1903400-1904060
>Gm13:1904083-1905798
>Gm13:1905877-1906091
>Gm13:1907347-1907537
>Gm13:1908565-1908634
>Gm13:1917523-1917567
>Gm13:1917758-1917856
>Gm13:1918695-1918826
>Gm13:1919004-1919068
>Gm13:1919317-1920702
>Gm13:1920723-1920934
>Gm13:1921005-1921419
>Gm13:1921601-1922339
>Gm13:1922579-1925013
>Gm13:1925442-1925480
>Gm13:1926024-1928644
>Gm13:1929137-1929186
>Gm13:1929692-1929737
>Gm13:1931635-1931713
>Gm13:1932501-1932533
>Gm13:1932866-1932940
>Gm13:1933751-1934085
>Gm13:1934115-1934255
>Gm13:1934305-1934884
>Gm13:1934943-1935178
>Gm13:1935207-1935821
>Gm13:1936022-1938591
>Gm13:1938672-1938929
>Gm13:1939150-1939705
>Gm13:1947275-1947320
>Gm13:1947346-1947397
>Gm13:1947596-1947644
>Gm13:1947717-1947787
>Gm13:1948030-1948094
>Gm13:1948536-1948600
>Gm13:1948791-1948827
>Gm13:1948920-1948991
>Gm13:1949351-1949504
>Gm13:1949657-1949713
>Gm13:1949938-1950105
>Gm13:1950434-1950530
>Gm13:1952958-1953092
>Gm13:1955393-1955473
>Gm13:1955511-1955547
>Gm13:1955575-1955591
>Gm13:1956386-1956468
>Gm13:1956566-1956631
>Gm13:1956668-1956823
>Gm13:1956933-1958086
>Gm13:1958118-1958168
>Gm13:1958286-1958458
>Gm13:1958485-1959002
>Gm13:1959654-1963187
>Gm13:1963981-1964010
>Gm13:1965500-1965616
>Gm13:1965875-1965943
>Gm13:1966182-1966216
>Gm13:1966388-1966784
>Gm13:1966951-1967106
>Gm13:1967161-1967264
>Gm13:1967341-1967374
>Gm13:1967421-1968186
>Gm13:1968459-1968753
>Gm13:1971192-1971276
>Gm13:1981827-1981861
>Gm13:1982004-1982143
>Gm13:1982318-1982358
>Gm13:1983497-1985174
>Gm13:1989010-1989250
>Gm13:1991943-1992045
>Gm13:1992133-1992202
>Gm13:1997943-1997979
>Gm13:1998157-1998230
>Gm13:1998850-1998895
>Gm13:1999444-1999530
>Gm13:2000580-2000631
>Gm13:2001497-2001630
>Gm13:2001794-2001893
>Gm13:2001972-2002152
>Gm13:2002175-2002667
>Gm13:2002777-2002869
>Gm13:2002913-2003118
>Gm13:2004784-2004958
>Gm13:2008650-2008698
>Gm13:2013484-2013579
>Gm13:2013946-2013999
>Gm13:2014092-2014389
>Gm13:2014452-2014573
>Gm13:2014614-2015956
>Gm13:2015987-2016753
>Gm13:2016922-2017291
>Gm13:2017516-2017566
>Gm13:2017715-2018054
>Gm13:2018109-2018278
>Gm13:2018478-2018663
>Gm13:2024323-2024353
>Gm13:2025285-2025347
>Gm13:2033156-2033247
>Gm13:2033734-2033815
>Gm13:2036311-2036381
>Gm13:2036502-2036535
>Gm13:2036714-2036762
>Gm13:2036924-2037070
>Gm13:2037632-2037665
>Gm13:2041054-2046488
>Gm13:2048659-2048731
>Gm13:2050174-2050713
>Gm13:2050773-2051508
>Gm13:2051614-2051684
>Gm13:2052063-2052224
>Gm13:2053264-2053331
>Gm13:2053643-2053756
>Gm13:2054588-2054644
>Gm13:2055235-2055336
>Gm13:2055457-2055471
>Gm13:2055942-2056045
>Gm13:2056108-2056179
>Gm13:2058275-2058357
>Gm13:2061915-2061982
>Gm13:2062469-2062572
>Gm13:2063273-2063327
>Gm13:2063572-2063769
>Gm13:2063843-2064209
>Gm13:2064241-2064810
>Gm13:2064897-2065332
>Gm13:2065360-2065775
>Gm13:2065836-2065993
>Gm13:2066298-2066443
>Gm13:2066480-2066528
>Gm13:2068427-2068701
>Gm13:2068725-2068904
>Gm13:2068960-2069927
>Gm13:2070060-2072579
>Gm13:2072736-2073154
>Gm13:2073234-2073279
>Gm13:2073306-2073459
>Gm13:2073514-2073555
>Gm13:2073622-2074033
>Gm13:2074059-2074813
>Gm13:2074868-2077019
>Gm13:2077114-2077222
>Gm13:2077265-2078417
>Gm13:2078469-2079009
>Gm13:2079034-2079387
>Gm13:2079415-2080054
>Gm13:2080093-2080559
>Gm13:2083518-2083588
>Gm13:2084153-2084193
>Gm13:2086104-2086168
>Gm13:2088402-2088493
>Gm13:2089376-2089441
>Gm13:2092358-2092400
>Gm13:2092464-2092507
>Gm13:2092573-2093427
>Gm13:2093456-2094402
>Gm13:2094625-2094996
>Gm13:2095024-2095249
>Gm13:2095389-2095493
>Gm13:2095980-2097372
>Gm13:2099185-2099245
>Gm13:2099321-2099616
>Gm13:2099656-2099727
>Gm13:2099775-2100644
>Gm13:2100762-2100804
>Gm13:2102684-2102804
>Gm13:2107535-2107622
>Gm13:2107765-2107918
>Gm13:2108011-2108045
>Gm13:2108152-2108354
>Gm13:2108410-2108503
>Gm13:2111369-2111771
>Gm13:2111800-2111871
>Gm13:2111909-2112284
>Gm13:2112321-2112394
>Gm13:2112426-2112816
>Gm13:2114756-2114806
>Gm13:2115013-2115142
>Gm13:2115801-2117010
>Gm13:2117762-2117935
>Gm13:2118236-2118297
>Gm13:2118341-2118464
>Gm13:2118634-2118731
>Gm13:2118813-2118932
>Gm13:2118966-2119003
>Gm13:2119523-2119553
>Gm13:2119656-2119727
>Gm13:2119917-2120020
>Gm13:2126801-2127141
>Gm13:2127217-2128464
>Gm13:2128569-2132460
>Gm13:2132658-2132710
>Gm13:2136040-2136098
>Gm13:2136269-2136385
>Gm13:2136522-2136612
>Gm13:2137078-2137141
>Gm13:2137482-2137511
>Gm13:2137745-2138217
>Gm13:2138309-2138352
>Gm13:2138422-2138478
>Gm13:2138612-2138806
>Gm13:2139428-2139617
>Gm13:2139658-2141520
>Gm13:2141658-2141703
>Gm13:2141783-2141814
>Gm13:2142820-2143189
>Gm13:2143254-2143330
>Gm13:2143620-2143752
>Gm13:2143808-2143841
>Gm13:2143899-2144136
>Gm13:2144325-2144515
>Gm13:2144602-2144664
>Gm13:2144792-2144898
>Gm13:2144969-2145172
>Gm13:2145240-2145311
>Gm13:2145675-2145728
>Gm13:2145760-2145831
>Gm13:2146053-2146178
>Gm13:2146367-2146465
>Gm13:2146603-2146729
>Gm13:2146807-2146903
>Gm13:2147030-2147083
>Gm13:2147414-2147538
>Gm13:2147674-2147856
>Gm13:2147916-2148292
>Gm13:2148371-2148686
>Gm13:2148783-2148917
>Gm13:2150886-2150977
>Gm13:2151243-2151329
>Gm13:2151564-2151651
>Gm13:2151808-2151990
>Gm13:2159889-2159944
>Gm13:2163039-2163079
>Gm13:2163403-2163673
>Gm13:2163877-2164061
>Gm13:2165661-2165732
>Gm13:2167491-2167589
>Gm13:2167643-2167676
>Gm13:2167726-2167755
>Gm13:2167829-2168103
>Gm13:2171422-2171479
>Gm13:2171532-2171562
>Gm13:2172158-2172234
>Gm13:2173182-2173236
>Gm13:2173516-2173936
>Gm13:2174026-2174257
>Gm13:2174315-2174905
>Gm13:2174970-2175125
>Gm13:2175215-2175541
>Gm13:2175590-2176073
>Gm13:2176130-2176183
>Gm13:2177066-2177132
>Gm13:2177684-2177740
>Gm13:2177946-2177993
>Gm13:2178185-2178362
>Gm13:2178519-2178604
>Gm13:2179040-2179071
>Gm13:2179149-2179230
>Gm13:2180162-2180208
>Gm13:2180446-2181994
>Gm13:2182045-2182129
>Gm13:2182282-2182574
>Gm13:2182643-2182793
>Gm13:2182848-2183028
>Gm13:2183072-2187511
>Gm13:2190343-2191167
>Gm13:2191293-2191387
>Gm13:2191446-2191499
>Gm13:2191681-2191737
>Gm13:2192348-2192645
>Gm13:2192818-2192878
>Gm13:2193000-2193266
>Gm13:2193357-2193455
>Gm13:2194794-2194832
>Gm13:2195060-2195115
>Gm13:2195780-2195895
>Gm13:2195999-2196195
>Gm13:2196394-2196494
>Gm13:2196897-2196955
>Gm13:2199520-2199700
>Gm13:2208262-2208291
>Gm13:2208332-2208507
>Gm13:2210362-2210403
>Gm13:2210710-2210760
>Gm13:2210780-2210824
>Gm13:2210903-2211010
>Gm13:2211338-2211378
>Gm13:2212608-2212665
>Gm13:2212782-2212860
>Gm13:2213009-2213038
>Gm13:2213854-2213906
>Gm13:2214464-2214506
>Gm13:2214753-2214785
>Gm13:2215619-2215692
>Gm13:2216828-2216914
>Gm13:2218204-2218331
>Gm13:2218338-2218794
>Gm13:2218827-2219086
>Gm13:2219229-2219334
>Gm13:2219459-2219667
>Gm13:2221378-2221420
>Gm13:2223137-2223219
>Gm13:2224327-2224367
>Gm13:2226004-2226090
>Gm13:2227291-2227356
>Gm13:2227467-2227672
>Gm13:2228429-2229071
>Gm13:2229125-2229504
>Gm13:2229596-2230183
>Gm13:2234183-2234220
>Gm13:2235059-2235448
>Gm13:2235485-2235855
>Gm13:2235873-2236084
>Gm13:2237331-2237983
>Gm13:2239366-2239481
>Gm13:2240096-2240130
>Gm13:2240194-2240231
>Gm13:2240296-2240353
>Gm13:2240578-2240633
>Gm13:2242083-2242272
>Gm13:2242323-2242534
>Gm13:2242559-2243089
>Gm13:2243129-2243280
>Gm13:2243314-2243353
>Gm13:2243426-2243785
>Gm13:2243976-2244024
>Gm13:2244071-2244086
>Gm13:2244552-2247627
>Gm13:2247727-2248299
>Gm13:2249212-2249254
>Gm13:2249883-2249945
>Gm13:2255500-2255612
>Gm13:2257834-2258023
>Gm13:2258184-2258394
>Gm13:2258460-2262171
>Gm13:2262236-2262900
>Gm13:2262957-2263416
>Gm13:2263522-2263954
>Gm13:2264269-2264472
>Gm13:2264572-2264668
>Gm13:2264801-2264970
>Gm13:2265094-2265468
>Gm13:2265632-2265815
>Gm13:2265950-2266061
>Gm13:2266295-2266390
>Gm13:2266442-2266660
>Gm13:2266789-2266890
>Gm13:2266966-2267278
>Gm13:2267423-2268604
>Gm13:2268653-2268890
>Gm13:2268970-2269304
>Gm13:2269358-2269387
>Gm13:2269478-2269507
>Gm13:2269568-2269647
>Gm13:2269687-2269834
>Gm13:2269870-2269959
>Gm13:2270007-2270545
>Gm13:2270626-2270658
>Gm13:2270779-2270868
>Gm13:2271242-2271274
>Gm13:2271404-2271442
>Gm13:2271533-2271640
>Gm13:2271740-2271887
>Gm13:2274328-2274386
>Gm13:2280718-2280770
>Gm13:2280844-2280994
>Gm13:2283183-2283491
>Gm13:2283749-2283809
>Gm13:2283841-2284041
>Gm13:2284091-2284655
>Gm13:2284734-2284965
>Gm13:2285031-2286109
>Gm13:2287179-2287228
>Gm13:2287241-2287340
>Gm13:2288048-2288123
>Gm13:2288278-2288480
>Gm13:2288527-2288633
>Gm13:2288675-2288728
>Gm13:2294881-2295216
>Gm13:2296592-2296654
>Gm13:2297946-2298018
>Gm13:2301047-2301106
>Gm13:2301419-2301457
>Gm13:2301531-2301609
>Gm13:2305903-2306369
>Gm13:2307569-2307720
>Gm13:2307911-2307946
>Gm13:2308231-2308342
>Gm13:2309795-2311695
>Gm13:2312618-2313730
>Gm13:2316235-2316299
>Gm13:2325250-2325312
>Gm13:2325628-2325853
>Gm13:2325886-2325946
>Gm13:2326007-2326132
>Gm13:2326165-2326260
>Gm13:2326327-2326468
>Gm13:2326583-2326682
>Gm13:2326771-2326830
>Gm13:2329063-2329308
>Gm13:2329492-2329594
>Gm13:2329682-2329723
>Gm13:2332837-2332877
>Gm13:2340871-2340911
>Gm13:2341263-2341298
>Gm13:2341949-2341984
>Gm13:2344080-2344141
>Gm13:2344178-2344294
>Gm13:2347776-2347892
>Gm13:2347966-2348073
>Gm13:2351636-2351683
>Gm13:2357350-2357672
>Gm13:2359323-2359391
>Gm13:2359939-2359982
>Gm13:2360848-2360907
>Gm13:2361068-2361178
>Gm13:2361262-2361425
>Gm13:2362211-2362257
>Gm13:2363658-2363790
>Gm13:2363883-2364575
>Gm13:2364604-2364723
>Gm13:2364856-2365120
>Gm13:2365236-2366095
>Gm13:2366142-2366263
>Gm13:2366320-2366443
>Gm13:2366498-2366837
>Gm13:2366893-2367160
>Gm13:2367197-2367507
>Gm13:2367541-2367719
>Gm13:2369164-2370407
>Gm13:2371619-2371670
>Gm13:2371758-2371801
>Gm13:2372625-2373886
>Gm13:2374292-2374478
>Gm13:2375085-2375779
>Gm13:2377667-2377721
>Gm13:2378387-2378459
>Gm13:2378913-2378968
>Gm13:2379416-2379463
>Gm13:2380597-2380819
>Gm13:2382899-2383005
>Gm13:2383804-2383880
>Gm13:2384069-2384255
>Gm13:2384436-2384646
>Gm13:2384709-2384815
>Gm13:2384994-2385081
>Gm13:2385258-2385438
>Gm13:2385687-2385813
>Gm13:2388170-2388264
>Gm13:2390204-2390252
>Gm13:2390921-2390991
>Gm13:2392385-2392512
>Gm13:2393681-2393727
>Gm13:2394185-2394218
>Gm13:2395121-2395229
>Gm13:2395550-2395612
>Gm13:2398464-2398514
>Gm13:2399857-2399899
>Gm13:2403032-2403189
>Gm13:2404478-2404524
>Gm13:2405201-2405742
>Gm13:2405941-2407219
>Gm13:2407296-2407394
>Gm13:2408368-2408433
>Gm13:2408668-2408739
>Gm13:2408818-2408877
>Gm13:2409539-2409593
>Gm13:2409671-2409743
>Gm13:2411153-2411230
>Gm13:2411647-2411881
>Gm13:2412042-2412086
>Gm13:2412108-2412204
>Gm13:2412262-2412334
>Gm13:2412481-2412534
>Gm13:2412571-2412595
>Gm13:2412698-2412858
>Gm13:2412905-2412939
>Gm13:2412977-2413342
>Gm13:2413373-2413477
>Gm13:2413553-2413584
>Gm13:2413640-2413741
>Gm13:2413815-2414239
>Gm13:2414390-2414422
>Gm13:2414649-2414863
>Gm13:2414988-2415642
>Gm13:2418063-2418183
>Gm13:2418280-2418315
>Gm13:2420106-2420167
>Gm13:2420681-2420728
>Gm13:2421705-2421769
>Gm13:2422152-2422238
>Gm13:2428809-2428836
>Gm13:2428915-2428959
>Gm13:2429003-2429114
>Gm13:2431831-2431937
>Gm13:2432093-2432332
>Gm13:2432679-2432756
>Gm13:2432848-2433111
>Gm13:2433530-2434137
>Gm13:2434774-2435306
>Gm13:2435594-2435658
>Gm13:2435875-2435947
>Gm13:2436048-2436139
>Gm13:2443806-2443860
>Gm13:2443879-2443906
>Gm13:2445042-2445076
>Gm13:2445175-2445297
>Gm13:2445435-2445494
>Gm13:2447973-2448436
>Gm13:2452356-2452391
>Gm13:2452453-2452497
>Gm13:2456392-2456601
>Gm13:2457840-2457887
>Gm13:2458288-2458326
>Gm13:2458629-2458732
>Gm13:2460010-2460083
>Gm13:2461777-2461853
>Gm13:2462731-2462985
>Gm13:2463104-2463415
>Gm13:2468735-2468780
>Gm13:2469030-2469073
>Gm13:2469508-2469590
>Gm13:2471835-2471876
>Gm13:2474173-2474222
>Gm13:2475966-2479202
>Gm13:2479313-2480366
>Gm13:2482238-2486155
>Gm13:2486290-2486518
>Gm13:2486757-2486839
>Gm13:2486886-2486922
>Gm13:2486964-2489755
>Gm13:2492053-2492104
>Gm13:2492226-2492264
>Gm13:2492750-2492791
>Gm13:2493253-2493511
>Gm13:2497333-2497383
>Gm13:2497944-2497995
>Gm13:2499485-2499544
>Gm13:2500157-2500250
>Gm13:2503374-2504277
>Gm13:2506682-2506933
>Gm13:2507311-2507363
>Gm13:2508994-2509039
>Gm13:2509653-2509772
>Gm13:2509991-2510037
>Gm13:2510107-2510185
>Gm13:2510304-2510530
>Gm13:2511547-2511609
>Gm13:2511911-2511943
>Gm13:2512330-2512437
>Gm13:2513272-2513312
>Gm13:2514834-2514886
>Gm13:2515225-2515281
>Gm13:2516108-2516240
>Gm13:2516270-2516337
>Gm13:2516772-2517584
>Gm13:2517851-2517980
>Gm13:2518047-2518141
>Gm13:2518230-2518424
>Gm13:2519275-2519371
>Gm13:2526939-2527664
>Gm13:2527732-2527934
>Gm13:2528139-2528290
>Gm13:2528431-2528463
>Gm13:2528613-2529006
>Gm13:2529091-2529200
>Gm13:2529305-2529371
>Gm13:2529402-2529602
>Gm13:2529729-2529869
>Gm13:2529963-2530566
>Gm13:2530643-2530786
>Gm13:2530889-2531083
>Gm13:2531391-2531453
>Gm13:2534105-2543310
>Gm13:2543792-2543820
>Gm13:2545353-2545406
>Gm13:2546453-2546571
>Gm13:2548026-2548091
>Gm13:2563276-2563454
>Gm13:2563647-2563769
>Gm13:2563805-2563842
>Gm13:2563958-2563995
>Gm13:2564833-2564877
>Gm13:2566514-2566556
>Gm13:2566591-2566661
>Gm13:2568999-2569039
>Gm13:2570905-2570980
>Gm13:2572056-2572080
>Gm13:2573861-2574548
>Gm13:2574862-2575023
>Gm13:2575093-2575142
>Gm13:2584694-2585754
>Gm13:2586996-2587939
>Gm13:2587976-2588533
>Gm13:2588562-2589048
>Gm13:2589208-2589634
>Gm13:2592030-2592060
>Gm13:2592126-2592170
>Gm13:2595342-2595385
>Gm13:2596517-2596554
>Gm13:2596710-2596789
>Gm13:2599384-2599440
>Gm13:2600094-2600206
>Gm13:2600491-2600522
>Gm13:2605060-2605093
>Gm13:2608044-2608109
>Gm13:2612991-2613051
>Gm13:2613233-2613270
>Gm13:2616545-2616591
>Gm13:2617987-2618169
>Gm13:2621258-2621293
>Gm13:2622850-2622864
>Gm13:2623668-2624841
>Gm13:2625585-2625599
>Gm13:2625699-2625713
>Gm13:2627466-2627628
>Gm13:2627771-2627814
>Gm13:2628437-2628481
>Gm13:2628955-2628990
>Gm13:2629068-2629300
>Gm13:2630240-2630292
>Gm13:2631084-2633584
>Gm13:2633621-2633655
>Gm13:2633701-2635489
>Gm13:2635522-2635890
>Gm13:2636127-2636346
>Gm13:2636386-2636449
>Gm13:2636484-2636709
>Gm13:2637134-2637201
>Gm13:2637598-2638907
>Gm13:2639165-2639234
>Gm13:2641282-2641308
>Gm13:2641938-2642223
>Gm13:2642437-2642852
>Gm13:2648372-2648495
>Gm13:2649723-2649756
>Gm13:2649902-2649960
>Gm13:2651137-2651274
>Gm13:2651299-2651571
>Gm13:2652378-2652439
>Gm13:2652739-2653847
>Gm13:2654050-2654091
>Gm13:2654330-2654363
>Gm13:2655574-2655625
>Gm13:2655652-2655684
>Gm13:2656413-2656444
>Gm13:2658251-2658326
>Gm13:2658555-2658606
>Gm13:2660967-2661046
>Gm13:2661135-2661282
>Gm13:2663279-2663309
>Gm13:2663553-2663586
>Gm13:2663673-2663860
>Gm13:2664830-2664922
>Gm13:2666261-2666294
>Gm13:2666330-2666457
>Gm13:2666527-2666563
>Gm13:2666727-2666757
>Gm13:2670520-2670579
>Gm13:2671677-2671773
>Gm13:2672694-2676339
>Gm13:2676669-2676764
>Gm13:2677349-2678458
>Gm13:2678491-2679228
>Gm13:2680060-2680109
>Gm13:2686536-2686722
>Gm13:2686761-2687011
>Gm13:2687160-2687209
>Gm13:2687293-2687497
>Gm13:2687612-2688061
>Gm13:2688125-2688574
>Gm13:2688621-2689931
>Gm13:2689971-2690135
>Gm13:2690255-2690549
>Gm13:2690592-2690655
>Gm13:2690727-2690877
>Gm13:2690963-2691004
>Gm13:2691100-2691135
>Gm13:2691165-2691207
>Gm13:2692118-2692193
>Gm13:2693698-2693771
>Gm13:2694818-2694865
>Gm13:2695981-2696857
>Gm13:2698541-2700233
>Gm13:2700284-2701359
>Gm13:2704588-2704602
>Gm13:2706471-2706610
>Gm13:2708698-2708736
>Gm13:2711087-2711161
>Gm13:2713391-2713488
>Gm13:2714081-2714232
>Gm13:2715028-2715170
>Gm13:2715267-2715391
>Gm13:2715562-2715821
>Gm13:2715891-2715930
>Gm13:2716030-2716062
>Gm13:2716890-2716924
>Gm13:2717430-2717534
>Gm13:2720030-2720129
>Gm13:2720983-2721022
>Gm13:2721199-2721320
>Gm13:2721366-2721524
>Gm13:2721629-2721718
>Gm13:2721872-2721980
>Gm13:2722164-2722208
>Gm13:2723650-2723722
>Gm13:2724102-2724147
>Gm13:2724602-2724765
>Gm13:2725408-2725463
>Gm13:2725618-2725746
>Gm13:2725770-2725847
>Gm13:2726107-2726151
>Gm13:2728784-2728861
>Gm13:2734231-2734325
>Gm13:2734762-2735016
>Gm13:2735141-2735182
>Gm13:2736107-2741763
>Gm13:2741797-2743991
>Gm13:2744505-2744614
>Gm13:2748710-2748748
>Gm13:2748941-2749508
>Gm13:2753059-2753138
>Gm13:2754948-2754991
>Gm13:2755151-2755240
>Gm13:2755431-2755494
>Gm13:2755627-2755824
>Gm13:2756901-2756978
>Gm13:2757953-2758079
>Gm13:2758256-2758342
>Gm13:2758678-2760199
>Gm13:2760233-2760315
>Gm13:2760739-2760764
>Gm13:2761783-2761820
>Gm13:2762687-2762802
>Gm13:2762951-2764197
>Gm13:2764398-2764550
>Gm13:2765369-2765467
>Gm13:2766292-2766368
>Gm13:2767155-2767237
>Gm13:2767323-2767402
>Gm13:2767833-2767858
>Gm13:2769450-2769503
>Gm13:2770236-2770283
>Gm13:2772528-2772561
>Gm13:2772681-2772842
>Gm13:2773761-2773836
>Gm13:2774302-2774344
>Gm13:2781684-2782064
>Gm13:2782507-2783274
>Gm13:2783494-2783768
>Gm13:2789052-2789080
>Gm13:2789495-2789586
>Gm13:2792832-2793002
>Gm13:2794195-2794228
>Gm13:2794378-2794480
>Gm13:2794699-2795098
>Gm13:2796211-2796278
>Gm13:2796439-2796519
>Gm13:2796614-2796800
>Gm13:2796845-2796884
>Gm13:2796990-2797226
>Gm13:2799332-2799515
>Gm13:2799702-2799744
>Gm13:2799836-2800338
>Gm13:2800382-2800820
>Gm13:2800870-2800928
>Gm13:2800963-2801028
>Gm13:2801230-2801285
>Gm13:2801452-2801595
>Gm13:2801729-2801941
>Gm13:2801983-2802042
>Gm13:2802526-2802675
>Gm13:2802734-2802814
>Gm13:2802919-2802951
>Gm13:2803025-2803093
>Gm13:2803434-2803609
>Gm13:2803684-2804145
>Gm13:2804415-2804455
>Gm13:2804574-2805469
>Gm13:2805528-2806011
>Gm13:2806071-2806305
>Gm13:2811475-2811567
>Gm13:2813102-2813169
>Gm13:2813925-2814306
>Gm13:2815028-2815144
>Gm13:2815238-2815426
>Gm13:2817449-2817511
>Gm13:2819523-2819558
>Gm13:2821041-2821065
>Gm13:2822700-2822768
>Gm13:2824103-2824171
>Gm13:2824319-2824452
>Gm13:2824510-2824591
>Gm13:2824685-2824792
>Gm13:2824931-2825002
>Gm13:2825085-2825799
>Gm13:2825829-2825954
>Gm13:2826100-2827330
>Gm13:2827921-2828006
>Gm13:2828045-2828132
>Gm13:2831807-2831979
>Gm13:2834937-2837791
>Gm13:2837830-2838763
>Gm13:2838791-2839249
>Gm13:2839358-2840748
>Gm13:2841008-2841081
>Gm13:2841277-2841311
>Gm13:2841448-2841514
>Gm13:2842485-2842637
>Gm13:2842699-2844537
>Gm13:2844608-2846110
>Gm13:2846189-2847011
>Gm13:2849267-2849318
>Gm13:2851166-2851447
>Gm13:2852476-2852593
>Gm13:2854892-2854999
>Gm13:2855055-2855089
>Gm13:2855166-2855285
>Gm13:2855388-2855537
>Gm13:2855634-2855831
>Gm13:2855905-2855999
>Gm13:2856040-2858893
>Gm13:2858926-2861727
>Gm13:2861759-2862133
>Gm13:2862180-2862858
>Gm13:2862900-2863975
>Gm13:2864064-2864402
>Gm13:2864495-2864629
>Gm13:2868319-2868358
>Gm13:2869496-2869549
>Gm13:2869905-2873420
>Gm13:2878700-2882380
>Gm13:2882424-2882554
>Gm13:2882660-2882712
>Gm13:2882824-2882865
>Gm13:2882912-2883020
>Gm13:2883042-2883264
>Gm13:2883367-2883421
>Gm13:2883608-2883641
>Gm13:2883847-2884188
>Gm13:2884251-2884487
>Gm13:2884543-2886830
>Gm13:2887193-2887894
>Gm13:2888664-2888937
>Gm13:2889038-2889123
>Gm13:2890786-2890878
>Gm13:2894893-2894928
>Gm13:2894957-2895001
>Gm13:2902106-2902439
>Gm13:2902795-2902836
>Gm13:2903021-2903054
>Gm13:2905871-2905930
>Gm13:2910375-2910441
>Gm13:2910495-2910749
>Gm13:2911699-2913100
>Gm13:2913151-2913922
>Gm13:2913948-2916608
>Gm13:2919006-2920658
>Gm13:2920986-2921017
>Gm13:2923131-2923218
>Gm13:2923269-2923509
>Gm13:2927201-2927336
>Gm13:2927943-2927970
>Gm13:2929295-2929343
>Gm13:2929802-2929933
>Gm13:2931545-2931875
>Gm13:2932041-2932176
>Gm13:2932261-2932302
>Gm13:2932490-2933238
>Gm13:2933381-2933444
>Gm13:2933568-2933946
>Gm13:2933992-2935113
>Gm13:2935184-2935339
>Gm13:2935375-2935588
>Gm13:2935739-2937684
>Gm13:2937743-2939363
>Gm13:2939425-2939863
>Gm13:2940033-2940205
>Gm13:2940645-2940954
>Gm13:2940981-2941519
>Gm13:2941576-2941741
>Gm13:2941770-2942339
>Gm13:2942381-2942419
>Gm13:2942543-2942643
>Gm13:2942932-2943116
>Gm13:2943236-2943414
>Gm13:2943492-2944475
>Gm13:2946517-2946588
>Gm13:2948343-2948469
>Gm13:2948494-2948557
>Gm13:2953202-2953234
>Gm13:2953324-2953470
>Gm13:2953505-2953607
>Gm13:2958184-2958438
>Gm13:2958617-2958684
>Gm13:2958935-2959058
>Gm13:2960182-2961785
>Gm13:2962396-2962423
>Gm13:2964693-2964751
>Gm13:2964942-2965833
>Gm13:2965876-2966688
>Gm13:2966714-2968091
>Gm13:2968127-2968875
>Gm13:2968906-2972539
>Gm13:2972590-2973223
>Gm13:2973308-2973336
>Gm13:2973612-2973639
>Gm13:2973731-2974242
>Gm13:2974261-2974288
>Gm13:2975903-2976012
>Gm13:2976470-2976624
>Gm13:2977889-2978138
>Gm13:2978200-2979690
>Gm13:2979802-2980174
>Gm13:2980219-2980278
>Gm13:2983869-2983912
>Gm13:2984288-2984339
>Gm13:2984929-2984947
>Gm13:2985047-2985099
>Gm13:2987319-2987352
>Gm13:2987433-2987634
>Gm13:2989016-2989054
>Gm13:2989615-2989787
>Gm13:2989833-2989879
>Gm13:2991357-2991458
>Gm13:2991651-2991707
>Gm13:2993978-2994017
>Gm13:2996043-2996120
>Gm13:2998251-2998326
>Gm13:2999518-2999561
>Gm13:2999925-2999970
>Gm13:3003255-3003327
>Gm13:3004158-3004212
>Gm13:3004923-3005078
>Gm13:3006466-3006549
>Gm13:3008350-3008536
>Gm13:3009251-3009265
>Gm13:3011078-3011141
>Gm13:3011835-3011899
>Gm13:3013003-3013109
>Gm13:3013880-3013987
>Gm13:3014452-3014561
>Gm13:3016472-3016635
>Gm13:3016726-3016930
>Gm13:3017715-3017805
>Gm13:3018512-3022568
>Gm13:3022593-3027503
>Gm13:3027544-3027731
>Gm13:3029133-3029191
>Gm13:3031040-3031262
>Gm13:3031370-3031563
>Gm13:3031745-3035716
>Gm13:3035816-3042229
>Gm13:3042281-3042436
>Gm13:3043344-3043391
>Gm13:3043735-3043820
>Gm13:3045454-3045500
>Gm13:3045864-3045940
>Gm13:3046149-3046297
>Gm13:3046437-3046618
>Gm13:3046708-3046890
>Gm13:3046922-3046994
>Gm13:3047145-3047241
>Gm13:3047313-3047341
>Gm13:3047495-3047538
>Gm13:3047718-3047818
>Gm13:3047854-3048320
>Gm13:3048476-3048752
>Gm13:3048834-3048890
>Gm13:3048941-3048983
>Gm13:3049064-3049195
>Gm13:3049494-3049582
>Gm13:3050118-3050168
>Gm13:3050278-3050357
>Gm13:3050804-3050941
>Gm13:3050970-3051129
>Gm13:3051181-3051443
>Gm13:3051715-3051954
>Gm13:3052094-3055463
>Gm13:3055529-3055559
>Gm13:3055615-3055922
>Gm13:3055971-3057034
>Gm13:3057139-3057286
>Gm13:3057423-3057506
>Gm13:3057556-3058132
>Gm13:3058241-3058566
>Gm13:3058661-3058720
>Gm13:3058805-3060028
>Gm13:3060076-3060906
>Gm13:3060932-3061251
>Gm13:3063997-3064817
>Gm13:3064864-3068435
>Gm13:3069853-3069911
>Gm13:3071759-3071894
>Gm13:3071943-3071980
>Gm13:3072127-3072457
>Gm13:3072498-3072584
>Gm13:3072917-3072953
>Gm13:3073562-3073609
>Gm13:3073722-3073797
>Gm13:3073962-3074034
>Gm13:3074644-3074678
>Gm13:3075272-3076486
>Gm13:3076774-3076817
>Gm13:3076863-3076961
>Gm13:3077072-3077282
>Gm13:3077372-3077554
>Gm13:3077586-3077658
>Gm13:3077809-3078022
>Gm13:3078162-3078282
>Gm13:3078385-3078420
>Gm13:3078516-3078706
>Gm13:3078821-3078848
>Gm13:3078898-3079045
>Gm13:3079147-3080054
>Gm13:3080122-3080486
>Gm13:3080568-3080620
>Gm13:3081008-3081034
>Gm13:3081228-3081453
>Gm13:3081866-3081960
>Gm13:3081997-3082089
>Gm13:3082173-3082232
>Gm13:3082639-3082677
>Gm13:3082755-3082798
>Gm13:3083113-3083213
>Gm13:3083478-3083521
>Gm13:3083668-3083742
>Gm13:3083889-3084072
>Gm13:3084101-3084574
>Gm13:3084815-3085082
>Gm13:3085110-3086557
>Gm13:3086670-3088207
>Gm13:3088722-3088755
>Gm13:3089004-3089128
>Gm13:3089221-3089312
>Gm13:3089771-3089862
>Gm13:3091529-3091565
>Gm13:3091597-3091958
>Gm13:3092025-3092072
>Gm13:3092118-3092148
>Gm13:3096619-3096746
>Gm13:3096797-3097415
>Gm13:3097443-3097607
>Gm13:3097658-3098161
>Gm13:3098189-3099215
>Gm13:3099322-3099385
>Gm13:3099523-3099719
>Gm13:3099859-3106738
>Gm13:3110331-3110387
>Gm13:3110665-3110734
>Gm13:3112424-3112458
>Gm13:3115640-3115699
>Gm13:3116257-3116311
>Gm13:3116605-3116649
>Gm13:3116930-3117063
>Gm13:3117215-3117300
>Gm13:3117772-3117849
>Gm13:3117883-3117946
>Gm13:3118174-3118204
>Gm13:3118283-3118309
>Gm13:3120675-3120704
>Gm13:3125357-3125404
>Gm13:3125765-3125844
>Gm13:3127005-3127065
>Gm13:3128437-3128478
>Gm13:3129829-3129857
>Gm13:3131203-3131236
>Gm13:3131324-3131582
>Gm13:3131644-3131677
>Gm13:3131721-3131803
>Gm13:3131848-3132830
>Gm13:3132877-3133014
>Gm13:3134679-3134738
>Gm13:3135764-3135832
>Gm13:3137171-3137229
>Gm13:3137346-3137423
>Gm13:3138104-3138528
>Gm13:3138848-3138897
>Gm13:3139580-3139692
>Gm13:3139871-3139963
>Gm13:3140947-3140981
>Gm13:3141249-3141284
>Gm13:3143710-3146149
>Gm13:3146173-3146973
>Gm13:3147039-3147187
>Gm13:3147281-3147705
>Gm13:3147747-3148410
>Gm13:3149373-3149433
>Gm13:3149627-3149709
>Gm13:3150424-3150510
>Gm13:3150844-3150935
>Gm13:3153878-3153918
>Gm13:3154760-3155227
>Gm13:3157610-3157674
>Gm13:3159409-3159823
>Gm13:3160929-3160979
>Gm13:3163728-3163767
>Gm13:3163788-3163842
>Gm13:3164966-3165021
>Gm13:3167066-3167117
>Gm13:3170950-3171004
>Gm13:3175920-3176127
>Gm13:3176167-3176201
>Gm13:3176622-3176671
>Gm13:3178098-3178156
>Gm13:3178264-3178324
>Gm13:3178498-3178534
>Gm13:3178642-3178694
>Gm13:3178769-3178833
>Gm13:3178879-3179104
>Gm13:3179396-3179536
>Gm13:3179601-3179903
>Gm13:3180042-3180165
>Gm13:3180205-3180556
>Gm13:3180977-3181141
>Gm13:3181396-3181462
>Gm13:3181522-3181575
>Gm13:3181747-3181811
>Gm13:3183460-3183495
>Gm13:3183549-3183603
>Gm13:3183956-3184226
>Gm13:3184379-3184415
>Gm13:3187067-3187168
>Gm13:3187716-3187804
>Gm13:3193011-3193031
>Gm13:3198210-3198307
>Gm13:3198416-3198467
>Gm13:3199865-3199972
>Gm13:3200001-3200112
>Gm13:3203146-3203219
>Gm13:3203942-3204073
>Gm13:3205796-3205835
>Gm13:3206015-3206043
>Gm13:3206399-3206431
>Gm13:3207882-3212231
>Gm13:3212301-3212744
>Gm13:3213644-3213715
>Gm13:3213864-3213915
>Gm13:3217194-3217225
>Gm13:3218365-3218468
>Gm13:3220571-3220622
>Gm13:3221078-3221615
>Gm13:3222438-3222454
>Gm13:3222831-3222952
>Gm13:3225166-3225230
>Gm13:3226031-3226156
>Gm13:3226675-3226741
>Gm13:3228212-3228350
>Gm13:3232232-3232276
>Gm13:3234915-3234995
>Gm13:3235015-3235156
>Gm13:3235216-3235285
>Gm13:3239002-3239034
>Gm13:3239405-3239483
>Gm13:3243541-3243667
>Gm13:3245702-3245781
>Gm13:3249158-3249226
>Gm13:3250194-3251035
>Gm13:3252103-3252176
>Gm13:3252556-3252641
>Gm13:3256119-3256268
>Gm13:3256382-3256460
>Gm13:3257794-3257835
>Gm13:3258064-3258133
>Gm13:3266814-3266939
>Gm13:3267872-3267896
>Gm13:3267996-3268010
>Gm13:3268716-3268730
>Gm13:3269882-3269907
>Gm13:3270438-3270471
>Gm13:3270741-3270774
>Gm13:3271748-3271792
>Gm13:3272032-3272075
>Gm13:3272238-3272286
>Gm13:3272622-3272699
>Gm13:3272916-3272932
>Gm13:3274141-3274156
>Gm13:3275222-3275551
>Gm13:3276517-3276605
>Gm13:3278281-3278341
>Gm13:3279155-3279180
>Gm13:3279385-3279471
>Gm13:3281164-3281206
>Gm13:3281537-3281581
>Gm13:3282123-3282155
>Gm13:3282273-3282302
>Gm13:3282403-3282468
>Gm13:3283939-3284161
>Gm13:3286035-3286143
>Gm13:3288135-3288199
>Gm13:3293653-3293725
>Gm13:3293848-3293947
>Gm13:3294001-3294269
>Gm13:3294349-3295324
>Gm13:3295358-3295893
>Gm13:3296018-3296062
>Gm13:3296150-3296272
>Gm13:3296319-3296413
>Gm13:3296562-3296596
>Gm13:3296650-3296755
>Gm13:3296889-3296973
>Gm13:3297118-3297162
>Gm13:3297593-3300154
>Gm13:3300633-3300675
>Gm13:3302993-3303017
>Gm13:3303826-3303958
>Gm13:3304164-3304223
>Gm13:3304279-3304323
>Gm13:3304400-3304547
>Gm13:3304615-3304737
>Gm13:3304829-3305050
>Gm13:3305101-3305731
>Gm13:3305869-3305944
>Gm13:3305981-3306177
>Gm13:3306257-3306315
>Gm13:3306370-3306414
>Gm13:3306472-3306567
>Gm13:3306623-3307034
>Gm13:3307086-3307225
>Gm13:3307311-3307352
>Gm13:3308331-3308428
>Gm13:3308697-3308868
>Gm13:3309525-3309563
>Gm13:3313554-3313592
>Gm13:3314240-3314381
>Gm13:3314416-3314447
>Gm13:3314502-3314559
>Gm13:3314622-3314805
>Gm13:3318582-3318693
>Gm13:3319403-3319452
>Gm13:3319913-3320261
>Gm13:3320339-3320380
>Gm13:3320455-3320665
>Gm13:3320698-3320813
>Gm13:3321090-3321367
>Gm13:3321433-3321577
>Gm13:3325714-3325748
>Gm13:3326978-3327040
>Gm13:3327105-3328103
>Gm13:3328131-3328712
>Gm13:3328778-3330484
>Gm13:3330951-3331053
>Gm13:3332048-3332126
>Gm13:3332255-3332387
>Gm13:3333253-3333377
>Gm13:3334383-3334912
>Gm13:3335071-3335123
>Gm13:3335189-3335411
>Gm13:3335466-3336215
>Gm13:3336235-3336751
>Gm13:3337115-3337199
>Gm13:3337274-3337299
>Gm13:3337332-3337565
>Gm13:3337829-3337877
>Gm13:3337936-3338974
>Gm13:3339050-3339323
>Gm13:3339724-3339757
>Gm13:3339785-3339946
>Gm13:3340017-3340055
>Gm13:3340711-3340817
>Gm13:3341145-3341391
>Gm13:3341751-3341777
>Gm13:3341933-3342010
>Gm13:3342080-3342118
>Gm13:3342876-3343056
>Gm13:3343261-3343337
>Gm13:3343386-3343667
>Gm13:3343736-3343867
>Gm13:3344181-3344404
>Gm13:3344499-3344691
>Gm13:3344945-3345197
>Gm13:3345307-3346125
>Gm13:3346174-3346855
>Gm13:3346947-3347138
>Gm13:3348979-3349013
>Gm13:3349203-3349226
>Gm13:3349337-3349374
>Gm13:3349822-3349855
>Gm13:3350327-3350353
>Gm13:3350442-3350495
>Gm13:3350533-3350590
>Gm13:3350622-3350651
>Gm13:3350817-3352199
>Gm13:3352580-3352609
>Gm13:3352697-3352752
>Gm13:3352825-3352916
>Gm13:3353039-3353227
>Gm13:3353271-3353316
>Gm13:3353465-3353501
>Gm13:3353773-3353806
>Gm13:3354363-3354404
>Gm13:3355324-3355354
>Gm13:3358159-3358255
>Gm13:3367408-3367453
>Gm13:3367874-3367908
>Gm13:3368693-3368757
>Gm13:3369260-3369311
>Gm13:3373580-3373821
>Gm13:3373859-3375697
>Gm13:3375745-3379401
>Gm13:3384958-3385014
>Gm13:3385710-3385777
>Gm13:3385953-3386013
>Gm13:3386056-3386135
>Gm13:3386232-3386275
>Gm13:3386324-3386408
>Gm13:3386686-3387167
>Gm13:3387215-3387301
>Gm13:3387391-3387590
>Gm13:3387642-3387782
>Gm13:3387823-3387933
>Gm13:3388108-3388549
>Gm13:3388595-3389621
>Gm13:3389654-3391064
>Gm13:3391100-3392429
>Gm13:3392682-3392723
>Gm13:3392781-3392812
>Gm13:3394631-3394670
>Gm13:3395554-3395673
>Gm13:3396013-3396081
>Gm13:3396548-3396633
>Gm13:3400020-3400125
>Gm13:3401178-3401217
>Gm13:3401477-3401512
>Gm13:3402613-3403118
>Gm13:3403246-3403302
>Gm13:3408185-3408271
>Gm13:3411780-3411809
>Gm13:3416072-3416147
>Gm13:3416618-3416691
>Gm13:3416844-3416952
>Gm13:3417030-3417415
>Gm13:3417450-3418654
>Gm13:3418699-3419004
>Gm13:3419092-3420951
>Gm13:3421340-3421375
>Gm13:3422588-3422637
>Gm13:3422977-3423007
>Gm13:3423946-3423981
>Gm13:3424954-3425099
>Gm13:3425514-3429303
>Gm13:3429432-3429808
>Gm13:3429859-3430191
>Gm13:3430224-3430392
>Gm13:3430433-3430517
>Gm13:3430539-3430571
>Gm13:3430763-3431434
>Gm13:3431614-3431741
>Gm13:3431924-3432047
>Gm13:3432100-3432234
>Gm13:3432275-3432333
>Gm13:3432371-3432508
>Gm13:3432611-3432759
>Gm13:3432802-3432845
>Gm13:3432995-3433632
>Gm13:3433789-3433994
>Gm13:3434069-3434112
>Gm13:3434443-3434479
>Gm13:3434738-3434842
>Gm13:3435888-3436093
>Gm13:3437276-3437586
>Gm13:3437639-3437960
>Gm13:3441635-3441672
>Gm13:3445598-3445637
>Gm13:3446564-3446652
>Gm13:3447425-3447466
>Gm13:3447669-3447734
>Gm13:3448532-3448594
>Gm13:3448823-3448860
>Gm13:3449072-3449124
>Gm13:3449255-3449298
>Gm13:3449633-3449672
>Gm13:3451468-3451586
>Gm13:3451653-3451690
>Gm13:3453428-3453636
>Gm13:3455574-3455682
>Gm13:3456187-3456260
>Gm13:3456635-3456752
>Gm13:3456852-3456931
>Gm13:3457024-3457051
>Gm13:3457253-3457436
>Gm13:3459866-3460970
>Gm13:3462795-3465508
>Gm13:3467313-3467341
>Gm13:3473389-3473447
>Gm13:3473598-3473669
>Gm13:3474387-3474423
>Gm13:3475944-3476000
>Gm13:3478261-3478301
>Gm13:3479146-3479179
>Gm13:3479225-3479365
>Gm13:3479626-3479667
>Gm13:3479896-3480059
>Gm13:3480099-3480248
>Gm13:3480299-3481777
>Gm13:3481802-3482776
>Gm13:3482849-3483414
>Gm13:3483604-3483894
>Gm13:3483972-3484099
>Gm13:3484136-3484202
>Gm13:3484457-3484509
>Gm13:3484578-3484741
>Gm13:3484806-3485185
>Gm13:3485233-3485667
>Gm13:3485751-3485870
>Gm13:3485919-3486178
>Gm13:3486301-3486373
>Gm13:3486465-3486647
>Gm13:3486679-3486746
>Gm13:3488018-3488066
>Gm13:3493107-3493152
>Gm13:3493768-3493826
>Gm13:3495024-3495151
>Gm13:3496110-3496169
>Gm13:3498777-3501566
>Gm13:3505659-3505750
>Gm13:3505925-3506328
>Gm13:3506360-3506505
>Gm13:3506832-3506870
>Gm13:3507011-3507043
>Gm13:3507375-3507436
>Gm13:3507481-3507775
>Gm13:3512530-3512582
>Gm13:3514667-3514798
>Gm13:3516927-3516989
>Gm13:3520136-3520201
>Gm13:3520389-3520467
>Gm13:3520505-3520540
>Gm13:3520713-3520939
>Gm13:3520992-3524177
>Gm13:3526061-3526161
>Gm13:3528060-3528122
>Gm13:3530859-3531098
>Gm13:3532353-3532381
>Gm13:3533190-3533589
>Gm13:3534278-3534344
>Gm13:3534485-3534542
>Gm13:3534997-3535056
>Gm13:3537357-3537404
>Gm13:3539246-3539390
>Gm13:3540211-3540284
>Gm13:3542552-3542586
>Gm13:3544386-3544484
>Gm13:3544508-3544554
>Gm13:3544999-3545091
>Gm13:3547695-3547886
>Gm13:3548047-3548140
>Gm13:3548231-3548313
>Gm13:3550380-3550421
>Gm13:3550586-3551568
>Gm13:3552630-3552697
>Gm13:3552893-3552943
>Gm13:3552965-3553174
>Gm13:3553216-3553353
>Gm13:3553392-3553614
>Gm13:3553745-3553836
>Gm13:3555721-3555794
>Gm13:3556594-3557170
>Gm13:3557308-3557611
>Gm13:3559102-3559205
>Gm13:3559308-3559392
>Gm13:3559481-3559594
>Gm13:3560217-3560324
>Gm13:3564080-3564398
>Gm13:3565194-3565279
>Gm13:3565921-3565993
>Gm13:3567531-3569301
>Gm13:3569471-3569693
>Gm13:3569747-3570344
>Gm13:3570528-3570687
>Gm13:3570761-3570861
>Gm13:3571017-3571693
>Gm13:3572081-3572180
>Gm13:3572353-3572828
>Gm13:3572925-3580711
>Gm13:3581874-3582002
>Gm13:3582317-3582957
>Gm13:3582989-3584495
>Gm13:3584539-3585998
>Gm13:3586476-3586556
>Gm13:3586677-3586712
>Gm13:3586748-3588653
>Gm13:3588808-3588846
>Gm13:3588973-3589039
>Gm13:3596884-3600638
>Gm13:3600771-3601017
>Gm13:3601044-3603108
>Gm13:3603138-3604520
>Gm13:3604552-3607593
>Gm13:3607628-3611950
>Gm13:3613899-3614031
>Gm13:3614784-3614829
>Gm13:3616998-3617051
>Gm13:3618376-3618422
>Gm13:3620992-3621065
>Gm13:3621090-3621116
>Gm13:3621171-3621259
>Gm13:3622089-3622131
>Gm13:3623746-3623808
>Gm13:3624014-3624078
>Gm13:3624412-3624771
>Gm13:3624789-3625025
>Gm13:3625371-3625429
>Gm13:3625467-3625650
>Gm13:3626930-3628588
>Gm13:3630108-3630254
>Gm13:3632402-3638703
>Gm13:3639800-3639851
>Gm13:3640425-3643044
>Gm13:3643126-3643796
>Gm13:3646890-3646927
>Gm13:3650101-3655649
>Gm13:3656402-3656436
>Gm13:3657048-3657220
>Gm13:3657370-3657407
>Gm13:3657698-3657760
>Gm13:3658728-3659176
>Gm13:3659386-3659495
>Gm13:3661674-3661821
>Gm13:3662208-3662460
>Gm13:3662515-3662585
>Gm13:3662692-3662761
>Gm13:3662836-3662891
>Gm13:3663122-3663222
>Gm13:3663367-3663471
>Gm13:3667873-3667915
>Gm13:3668826-3668888
>Gm13:3669579-3669734
>Gm13:3669786-3669821
>Gm13:3672808-3672940
>Gm13:3673228-3673473
>Gm13:3675221-3675643
>Gm13:3675670-3675864
>Gm13:3675929-3676002
>Gm13:3676028-3677042
>Gm13:3677097-3678212
>Gm13:3678365-3679996
>Gm13:3680197-3680667
>Gm13:3680720-3680918
>Gm13:3680974-3681580
>Gm13:3681649-3684072
>Gm13:3684154-3684497
>Gm13:3684597-3685666
>Gm13:3685691-3688694
>Gm13:3688752-3688943
>Gm13:3688971-3689520
>Gm13:3690778-3690824
>Gm13:3693579-3693824
>Gm13:3693889-3694342
>Gm13:3694370-3694984
>Gm13:3695018-3695327
>Gm13:3695356-3696840
>Gm13:3696951-3697010
>Gm13:3698894-3698941
>Gm13:3699279-3702327
>Gm13:3702867-3703060
>Gm13:3703099-3703733
>Gm13:3703779-3704096
>Gm13:3704218-3704852
>Gm13:3704940-3707996
>Gm13:3708022-3708182
>Gm13:3708215-3708691
>Gm13:3708819-3708992
>Gm13:3709053-3709120
>Gm13:3709151-3709183
>Gm13:3709220-3709339
>Gm13:3710220-3710286
>Gm13:3711900-3713665
>Gm13:3713836-3713899
>Gm13:3714888-3715061
>Gm13:3719461-3719584
>Gm13:3719828-3719860
>Gm13:3720359-3720413
>Gm13:3720577-3720819
>Gm13:3721044-3721155
>Gm13:3721456-3721523
>Gm13:3721726-3721832
>Gm13:3721942-3722067
>Gm13:3722326-3722362
>Gm13:3724802-3726217
>Gm13:3726248-3731246
>Gm13:3731320-3737967
>Gm13:3738032-3738185
>Gm13:3738247-3738306
>Gm13:3738376-3738452
>Gm13:3738632-3738869
>Gm13:3741759-3741826
>Gm13:3742750-3742843
>Gm13:3746900-3746962
>Gm13:3749035-3749128
>Gm13:3751205-3751247
>Gm13:3751932-3752079
>Gm13:3752420-3752615
>Gm13:3752693-3753174
>Gm13:3753497-3753868
>Gm13:3754771-3754952
>Gm13:3756848-3756914
>Gm13:3757158-3757615
>Gm13:3758109-3758223
>Gm13:3758319-3758698
>Gm13:3758783-3759023
>Gm13:3759107-3759180
>Gm13:3759349-3759421
>Gm13:3760577-3760759
>Gm13:3760820-3760947
>Gm13:3763211-3764176
>Gm13:3764844-3766451
>Gm13:3767656-3767711
>Gm13:3768970-3772551
>Gm13:3772585-3773726
>Gm13:3774933-3780128
>Gm13:3788174-3788266
>Gm13:3789158-3789196
>Gm13:3789499-3789709
>Gm13:3790346-3790469
>Gm13:3792129-3792189
>Gm13:3793231-3793537
>Gm13:3793666-3793758
>Gm13:3793977-3794008
>Gm13:3794573-3794679
>Gm13:3796122-3796209
>Gm13:3796362-3796393
>Gm13:3796507-3802270
>Gm13:3802334-3802370
>Gm13:3802395-3802690
>Gm13:3802756-3802848
>Gm13:3802950-3802996
>Gm13:3803053-3803120
>Gm13:3803436-3803468
>Gm13:3804463-3804519
>Gm13:3806918-3806975
>Gm13:3807121-3807160
>Gm13:3807223-3807276
>Gm13:3808114-3808164
>Gm13:3808311-3808361
>Gm13:3808434-3808526
>Gm13:3809026-3809156
>Gm13:3809290-3809508
>Gm13:3809580-3809737
>Gm13:3809925-3810377
>Gm13:3810425-3810465
>Gm13:3810584-3810885
>Gm13:3810939-3811084
>Gm13:3811247-3811342
>Gm13:3812189-3812254
>Gm13:3813035-3813105
>Gm13:3813400-3813782
>Gm13:3813967-3815028
>Gm13:3815118-3815174
>Gm13:3815845-3819375
>Gm13:3819456-3820252
>Gm13:3824280-3824318
>Gm13:3824478-3824642
>Gm13:3824780-3824847
>Gm13:3825215-3825266
>Gm13:3834634-3834767
>Gm13:3834968-3835052
>Gm13:3836166-3836202
>Gm13:3837408-3840966
>Gm13:3841006-3846463
>Gm13:3848226-3848289
>Gm13:3852841-3852972
>Gm13:3853086-3853286
>Gm13:3856555-3856676
>Gm13:3856730-3856817
>Gm13:3856884-3857051
>Gm13:3857400-3857469
>Gm13:3857519-3857572
>Gm13:3857694-3857760
>Gm13:3857893-3858007
>Gm13:3858069-3858116
>Gm13:3858532-3858597
>Gm13:3858775-3858959
>Gm13:3859205-3867308
>Gm13:3867468-3867595
>Gm13:3867631-3868337
>Gm13:3868378-3868413
>Gm13:3868520-3869667
>Gm13:3869754-3870368
>Gm13:3870409-3870555
>Gm13:3870587-3870648
>Gm13:3870711-3871393
>Gm13:3871457-3874065
>Gm13:3874111-3875213
>Gm13:3875244-3876885
>Gm13:3876911-3876996
>Gm13:3877030-3877973
>Gm13:3878038-3878214
>Gm13:3878301-3879582
>Gm13:3879617-3890104
>Gm13:3890135-3890261
>Gm13:3890315-3890391
>Gm13:3890485-3890634
>Gm13:3890935-3890993
>Gm13:3892839-3892902
>Gm13:3894863-3894963
>Gm13:3895514-3895758
>Gm13:3895784-3895835
>Gm13:3895883-3895946
>Gm13:3895987-3896410
>Gm13:3896497-3896535
>Gm13:3900706-3900746
>Gm13:3902133-3902198
>Gm13:3904755-3904877
>Gm13:3904985-3905187
>Gm13:3907103-3907162
>Gm13:3907241-3907397
>Gm13:3907785-3907845
>Gm13:3909497-3909537
>Gm13:3911607-3911634
>Gm13:3916106-3916269
>Gm13:3916858-3916963
>Gm13:3917871-3928070
>Gm13:3929294-3929329
>Gm13:3930681-3930724
>Gm13:3931333-3931381
>Gm13:3932424-3932475
>Gm13:3935219-3935257
>Gm13:3936226-3936264
>Gm13:3936847-3937056
>Gm13:3938600-3938647
>Gm13:3939464-3939625
>Gm13:3940632-3940882
>Gm13:3940968-3941224
>Gm13:3941274-3941538
>Gm13:3941599-3941651
>Gm13:3941715-3941765
>Gm13:3941818-3942368
>Gm13:3942401-3942558
>Gm13:3942644-3942751
>Gm13:3942825-3942933
>Gm13:3943083-3943327
>Gm13:3943556-3943698
>Gm13:3943938-3944050
>Gm13:3944223-3944263
>Gm13:3944326-3944442
>Gm13:3945301-3946541
>Gm13:3946637-3955159
>Gm13:3955216-3955339
>Gm13:3955458-3955618
>Gm13:3955818-3955856
>Gm13:3955952-3956339
>Gm13:3956619-3957590
>Gm13:3959938-3960075
>Gm13:3960125-3960278
>Gm13:3960809-3960852
>Gm13:3961413-3962480
>Gm13:3962911-3964094
>Gm13:3964477-3965235
>Gm13:3966461-3966541
>Gm13:3970390-3970443
>Gm13:3972992-3973089
>Gm13:3973366-3973449
>Gm13:3973648-3973677
>Gm13:3973732-3974014
>Gm13:3976146-3976325
>Gm13:3976369-3976561
>Gm13:3976603-3977490
>Gm13:3977743-3978208
>Gm13:3978527-3978666
>Gm13:3978733-3979064
>Gm13:3979096-3979161
>Gm13:3979262-3979353
>Gm13:3979411-3979444
>Gm13:3979517-3979722
>Gm13:3979799-3979967
>Gm13:3980035-3980073
>Gm13:3980107-3980239
>Gm13:3980428-3980468
>Gm13:3980604-3980931
>Gm13:3981036-3981286
>Gm13:3981363-3981503
>Gm13:3981756-3981815
>Gm13:3981948-3982053
>Gm13:3982122-3982575
>Gm13:3982988-3983405
>Gm13:3983504-3983562
>Gm13:3983598-3983635
>Gm13:3983675-3983807
>Gm13:3983844-3983915
>Gm13:3984026-3984144
>Gm13:3984736-3984814
>Gm13:3985011-3985133
>Gm13:3985301-3985522
>Gm13:3985611-3985842
>Gm13:3985897-3985980
>Gm13:3986074-3986536
>Gm13:3986963-3991468
>Gm13:3993243-3993330
>Gm13:3994756-3995685
>Gm13:3997440-3997488
>Gm13:3998680-3998719
>Gm13:3998874-3998896
>Gm13:3999146-3999210
>Gm13:4000000-4000050
>Gm13:4000107-4000204
>Gm13:4000343-4000694
>Gm13:4000760-4001348
>Gm13:4001376-4001970
>Gm13:4002047-4002191
>Gm13:4002302-4002704
>Gm13:4002732-4002870
>Gm13:4002925-4003067
>Gm13:4003151-4003467
>Gm13:4003522-4003703
>Gm13:4004318-4004348
>Gm13:4004504-4004789
>Gm13:4004891-4004927
>Gm13:4004985-4005394
>Gm13:4005514-4005762
>Gm13:4005809-4005917
>Gm13:4006078-4006571
>Gm13:4006736-4006836
>Gm13:4006944-4007480
>Gm13:4007534-4007768
>Gm13:4007810-4008253
>Gm13:4008331-4008679
>Gm13:4008781-4009651
>Gm13:4009731-4010326
>Gm13:4010823-4010961
>Gm13:4011913-4012042
>Gm13:4012075-4012252
>Gm13:4012738-4012774
>Gm13:4012864-4014206
>Gm13:4014326-4014433
>Gm13:4015821-4016031
>Gm13:4021726-4021798
>Gm13:4021906-4021986
>Gm13:4030500-4030584
>Gm13:4033040-4033092
>Gm13:4033212-4033343
>Gm13:4033376-4033465
>Gm13:4033993-4034087
>Gm13:4034210-4034355
>Gm13:4034463-4034977
>Gm13:4035023-4035942
>Gm13:4039376-4039391
>Gm13:4044554-4044739
>Gm13:4045101-4045220
>Gm13:4045532-4045607
>Gm13:4046354-4046392
>Gm13:4047435-4047650
>Gm13:4048225-4048299
>Gm13:4050073-4050147
>Gm13:4051013-4051116
>Gm13:4052310-4052490
>Gm13:4052929-4052943
>Gm13:4054823-4054897
>Gm13:4055250-4055333
>Gm13:4057092-4057159
>Gm13:4058313-4058414
>Gm13:4060122-4060220
>Gm13:4060260-4060363
>Gm13:4060929-4066483
>Gm13:4066537-4066774
>Gm13:4067206-4070963
>Gm13:4072576-4072607
>Gm13:4072795-4072844
>Gm13:4073124-4073197
>Gm13:4073312-4073363
>Gm13:4073490-4073528
>Gm13:4077646-4077698
>Gm13:4077905-4077991
>Gm13:4078211-4078253
>Gm13:4078297-4078562
>Gm13:4083437-4083550
>Gm13:4083943-4084124
>Gm13:4084354-4084388
>Gm13:4084649-4084701
>Gm13:4085169-4085305
>Gm13:4085607-4085691
>Gm13:4085816-4086188
>Gm13:4086192-4086267
>Gm13:4086560-4086603
>Gm13:4086953-4087032
>Gm13:4087136-4087187
>Gm13:4087290-4087443
>Gm13:4090319-4090346
>Gm13:4092046-4092073
>Gm13:4096738-4096827
>Gm13:4096928-4097097
>Gm13:4097185-4097311
>Gm13:4097351-4097488
>Gm13:4097604-4097822
>Gm13:4098429-4098471
>Gm13:4103700-4103747
>Gm13:4104763-4104786
>Gm13:4105252-4105954
>Gm13:4106626-4106912
>Gm13:4107007-4109290
>Gm13:4109344-4110724
>Gm13:4111352-4113853
>Gm13:4113923-4116326
>Gm13:4117245-4118849
>Gm13:4119014-4119767
>Gm13:4119821-4119853
>Gm13:4119924-4125127
>Gm13:4125284-4125385
>Gm13:4125438-4125597
>Gm13:4125758-4136147
>Gm13:4136201-4136233
>Gm13:4136371-4136406
>Gm13:4136977-4137061
>Gm13:4137368-4137588
>Gm13:4137627-4137729
>Gm13:4137804-4137874
>Gm13:4137912-4137965
>Gm13:4138027-4138068
>Gm13:4138159-4138235
>Gm13:4138774-4138878
>Gm13:4139932-4139964
>Gm13:4143893-4143958
>Gm13:4146449-4146497
>Gm13:4153145-4153301
>Gm13:4153350-4153549
>Gm13:4153647-4153869
>Gm13:4153907-4154227
>Gm13:4154331-4155748
>Gm13:4156187-4156280
>Gm13:4158475-4169006
>Gm13:4169165-4169284
>Gm13:4169307-4171572
>Gm13:4171604-4171633
>Gm13:4171687-4172058
>Gm13:4172145-4172437
>Gm13:4172636-4172715
>Gm13:4172803-4172864
>Gm13:4172986-4173123
>Gm13:4173189-4173359
>Gm13:4173445-4173736
>Gm13:4173840-4173942
>Gm13:4174066-4174103
>Gm13:4174308-4174927
>Gm13:4177885-4177933
>Gm13:4178054-4178477
>Gm13:4184164-4184316
>Gm13:4186274-4186496
>Gm13:4186827-4187109
>Gm13:4188680-4189922
>Gm13:4190487-4190520
>Gm13:4190699-4190763
>Gm13:4190842-4191039
>Gm13:4191069-4191121
>Gm13:4191537-4191651
>Gm13:4193051-4193097
>Gm13:4193292-4193434
>Gm13:4194265-4194302
>Gm13:4194349-4194425
>Gm13:4194974-4195192
>Gm13:4195345-4195391
>Gm13:4196208-4196283
>Gm13:4197551-4197687
>Gm13:4197768-4197965
>Gm13:4198357-4198403
>Gm13:4198909-4199085
>Gm13:4199606-4199690
>Gm13:4199724-4199953
>Gm13:4200017-4200049
>Gm13:4200095-4200131
>Gm13:4200194-4200482
>Gm13:4200717-4200963
>Gm13:4201083-4201231
>Gm13:4201268-4201457
>Gm13:4201531-4201609
>Gm13:4201731-4201932
>Gm13:4202014-4202221
>Gm13:4202270-4202303
>Gm13:4203945-4203973
>Gm13:4204937-4204996
>Gm13:4205079-4205107
>Gm13:4205210-4205235
>Gm13:4206639-4206822
>Gm13:4206872-4206924
>Gm13:4207320-4207363
>Gm13:4207711-4207742
>Gm13:4211559-4211625
>Gm13:4213346-4213472
>Gm13:4213582-4213614
>Gm13:4213884-4213981
>Gm13:4216471-4216605
>Gm13:4216674-4216725
>Gm13:4216796-4217101
>Gm13:4217421-4217536
>Gm13:4217621-4219981
>Gm13:4220134-4220210
>Gm13:4220269-4221792
>Gm13:4221925-4222241
>Gm13:4222445-4222513
>Gm13:4222630-4222721
>Gm13:4223002-4223068
>Gm13:4223627-4223658
>Gm13:4228961-4228994
>Gm13:4230891-4231002
>Gm13:4231706-4231839
>Gm13:4231875-4231938
>Gm13:4232250-4232367
>Gm13:4232470-4232585
>Gm13:4232836-4232901
>Gm13:4233437-4233575
>Gm13:4234292-4234356
>Gm13:4234368-4234417
>Gm13:4234448-4234531
>Gm13:4234575-4234604
>Gm13:4234867-4236058
>Gm13:4236096-4236595
>Gm13:4236694-4236720
>Gm13:4237136-4237168
>Gm13:4237263-4237314
>Gm13:4238517-4238567
>Gm13:4239700-4239733
>Gm13:4240439-4241168
>Gm13:4242124-4242167
>Gm13:4242806-4242844
>Gm13:4242989-4243106
>Gm13:4243145-4243200
>Gm13:4243289-4243331
>Gm13:4243425-4243453
>Gm13:4243863-4243898
>Gm13:4244227-4244322
>Gm13:4244391-4244419
>Gm13:4248167-4248300
>Gm13:4248591-4248669
>Gm13:4251194-4251340
>Gm13:4251420-4251483
>Gm13:4251579-4256742
>Gm13:4256783-4257382
>Gm13:4257449-4257691
>Gm13:4257807-4258606
>Gm13:4258675-4263146
>Gm13:4263641-4264706
>Gm13:4264738-4265643
>Gm13:4265683-4266137
>Gm13:4266254-4267344
>Gm13:4268431-4269548
>Gm13:4269610-4271948
>Gm13:4272004-4272440
>Gm13:4272597-4272927
>Gm13:4273284-4274635
>Gm13:4274687-4275162
>Gm13:4275380-4290088
>Gm13:4292016-4292376
>Gm13:4292517-4292851
>Gm13:4292969-4293148
>Gm13:4294114-4294227
>Gm13:4295212-4295276
>Gm13:4295373-4295431
>Gm13:4295931-4296105
>Gm13:4297692-4297787
>Gm13:4298033-4298246
>Gm13:4298291-4298344
>Gm13:4298372-4299708
>Gm13:4299769-4300070
>Gm13:4300124-4300826
>Gm13:4300858-4300951
>Gm13:4306982-4307272
>Gm13:4309663-4312314
>Gm13:4312347-4313823
>Gm13:4314088-4314123
>Gm13:4314313-4314458
>Gm13:4315515-4315544
>Gm13:4316872-4319515
>Gm13:4319617-4319681
>Gm13:4319904-4321507
>Gm13:4321547-4321615
>Gm13:4322663-4322753
>Gm13:4323970-4324003
>Gm13:4324153-4324207
>Gm13:4324234-4324465
>Gm13:4324560-4325060
>Gm13:4325102-4325202
>Gm13:4325756-4326545
>Gm13:4326605-4326719
>Gm13:4326760-4326958
>Gm13:4327900-4330512
>Gm13:4330546-4341304
>Gm13:4341616-4341706
>Gm13:4341916-4342012
>Gm13:4346710-4346741
>Gm13:4347828-4347857
>Gm13:4348146-4349872
>Gm13:4350545-4350598
>Gm13:4351448-4351746
>Gm13:4352103-4365160
>Gm13:4365216-4365838
>Gm13:4365878-4371279
>Gm13:4371299-4371947
>Gm13:4371993-4377940
>Gm13:4378047-4378394
>Gm13:4378425-4378798
>Gm13:4378867-4378892
>Gm13:4378969-4383149
>Gm13:4383447-4383556
>Gm13:4383604-4383717
>Gm13:4384221-4384852
>Gm13:4384900-4384935
>Gm13:4386292-4386344
>Gm13:4386399-4386591
>Gm13:4386862-4386912
>Gm13:4387983-4388198
>Gm13:4388257-4389372
>Gm13:4389965-4389997
>Gm13:4391550-4391608
>Gm13:4392187-4392218
>Gm13:4392301-4392376
>Gm13:4392408-4392571
>Gm13:4392617-4393002
>Gm13:4400023-4400538
>Gm13:4400770-4402140
>Gm13:4403453-4403531
>Gm13:4403639-4403834
>Gm13:4403895-4403983
>Gm13:4404210-4404450
>Gm13:4404507-4404674
>Gm13:4404712-4404749
>Gm13:4404841-4404890
>Gm13:4405765-4407218
>Gm13:4414362-4414412
>Gm13:4414616-4414649
>Gm13:4414968-4415040
>Gm13:4415099-4415136
>Gm13:4415806-4415994
>Gm13:4416091-4416121
>Gm13:4416380-4416501
>Gm13:4416648-4416676
>Gm13:4416830-4416885
>Gm13:4416953-4417053
>Gm13:4417194-4417236
>Gm13:4417344-4417434
>Gm13:4417610-4417754
>Gm13:4418288-4418416
>Gm13:4420189-4420323
>Gm13:4422930-4422979
>Gm13:4423371-4423409
>Gm13:4423661-4423753
>Gm13:4426594-4426901
>Gm13:4429873-4430703
>Gm13:4430958-4431058
>Gm13:4433348-4434957
>Gm13:4435072-4435231
>Gm13:4435329-4435374
>Gm13:4437692-4437721
>Gm13:4439071-4439190
>Gm13:4439799-4439879
>Gm13:4441431-4441504
>Gm13:4441812-4441864
>Gm13:4442234-4442303
>Gm13:4442376-4442573
>Gm13:4443012-4443083
>Gm13:4443485-4443608
>Gm13:4443956-4443987
>Gm13:4444068-4444134
>Gm13:4444540-4444718
>Gm13:4445049-4445284
>Gm13:4445608-4445997
>Gm13:4446197-4446262
>Gm13:4446312-4446373
>Gm13:4446967-4447169
>Gm13:4447261-4447370
>Gm13:4447512-4447568
>Gm13:4447613-4447774
>Gm13:4449501-4449553
>Gm13:4449627-4449847
>Gm13:4449898-4450084
>Gm13:4450111-4450211
>Gm13:4456968-4457006
>Gm13:4461731-4462055
>Gm13:4463183-4463423
>Gm13:4465569-4465618
>Gm13:4466270-4466608
>Gm13:4467267-4467345
>Gm13:4467468-4467509
>Gm13:4477642-4477713
>Gm13:4481156-4481407
>Gm13:4481700-4481763
>Gm13:4481863-4481878
>Gm13:4482120-4482300
>Gm13:4482393-4482438
>Gm13:4482628-4482689
>Gm13:4485490-4485588
>Gm13:4485647-4485693
>Gm13:4485786-4485824
>Gm13:4489644-4489777
>Gm13:4490350-4490411
>Gm13:4492249-4492446
>Gm13:4492494-4492523
>Gm13:4492639-4492678
>Gm13:4494064-4494144
>Gm13:4494187-4494889
>Gm13:4495171-4495364
>Gm13:4495423-4497193
>Gm13:4497227-4497807
>Gm13:4497902-4497956
>Gm13:4497979-4498115
>Gm13:4500052-4500098
>Gm13:4500176-4500301
>Gm13:4500346-4500383
>Gm13:4500388-4500490
>Gm13:4500512-4500692
>Gm13:4500712-4501061
>Gm13:4501266-4501313
>Gm13:4505998-4506216
>Gm13:4507230-4507373
>Gm13:4507960-4507999
>Gm13:4510307-4510363
>Gm13:4510574-4510611
>Gm13:4512636-4512676
>Gm13:4513511-4513638
>Gm13:4513684-4514195
>Gm13:4514259-4514422
>Gm13:4514787-4514843
>Gm13:4516948-4516977
>Gm13:4519798-4519854
>Gm13:4525778-4525824
>Gm13:4526062-4526122
>Gm13:4527014-4527072
>Gm13:4528658-4528816
>Gm13:4528928-4529002
>Gm13:4529329-4529356
>Gm13:4530654-4531004
>Gm13:4531101-4531286
>Gm13:4531324-4531630
>Gm13:4531705-4531794
>Gm13:4532228-4532297
>Gm13:4532344-4532493
>Gm13:4532788-4532842
>Gm13:4533092-4533618
>Gm13:4533685-4536244
>Gm13:4536354-4536491
>Gm13:4536872-4536911
>Gm13:4537012-4537068
>Gm13:4538619-4538666
>Gm13:4538735-4538786
>Gm13:4539477-4539570
>Gm13:4539702-4539753
>Gm13:4540151-4540188
>Gm13:4540334-4540526
>Gm13:4540780-4541095
>Gm13:4541321-4541360
>Gm13:4541433-4541466
>Gm13:4541680-4541811
>Gm13:4541885-4541944
>Gm13:4542051-4542420
>Gm13:4543045-4543167
>Gm13:4547714-4547857
>Gm13:4548068-4548083
>Gm13:4548503-4548581
>Gm13:4555000-4555135
>Gm13:4558112-4558215
>Gm13:4558972-4559075
>Gm13:4559150-4559191
>Gm13:4559367-4559396
>Gm13:4559622-4559772
>Gm13:4559939-4560009
>Gm13:4560098-4560275
>Gm13:4560449-4560512
>Gm13:4560711-4560791
>Gm13:4560865-4560934
>Gm13:4561087-4561185
>Gm13:4561487-4561852
>Gm13:4562558-4562604
>Gm13:4565190-4565231
>Gm13:4566209-4566343
>Gm13:4566415-4566449
>Gm13:4568284-4568311
>Gm13:4568354-4568607
>Gm13:4568693-4568743
>Gm13:4568798-4568850
>Gm13:4569524-4569671
>Gm13:4569710-4569835
>Gm13:4569859-4570237
>Gm13:4570270-4570811
>Gm13:4570896-4571103
>Gm13:4571240-4571489
>Gm13:4571611-4571806
>Gm13:4571839-4573996
>Gm13:4574059-4574098
>Gm13:4574507-4574586
>Gm13:4575582-4575666
>Gm13:4582578-4582760
>Gm13:4582807-4582915
>Gm13:4584224-4584282
>Gm13:4584677-4585088
>Gm13:4585143-4585299
>Gm13:4585648-4586274
>Gm13:4586574-4587602
>Gm13:4587632-4587825
>Gm13:4587929-4588546
>Gm13:4589164-4589210
>Gm13:4589955-4590090
>Gm13:4592313-4593418
>Gm13:4593701-4593740
>Gm13:4598729-4598762
>Gm13:4599751-4599819
>Gm13:4599926-4599991
>Gm13:4600039-4600884
>Gm13:4600985-4601096
>Gm13:4601180-4601213
>Gm13:4601243-4603459
>Gm13:4605134-4605179
>Gm13:4606214-4606330
>Gm13:4607867-4607945
>Gm13:4608619-4608662
>Gm13:4609849-4612627
>Gm13:4612873-4612964
>Gm13:4613066-4613114
>Gm13:4617683-4617728
>Gm13:4617877-4617907
>Gm13:4618010-4618187
>Gm13:4619059-4619094
>Gm13:4619155-4619234
>Gm13:4620531-4620642
>Gm13:4620805-4620869
>Gm13:4621175-4621224
>Gm13:4622255-4622332
>Gm13:4622468-4622504
>Gm13:4626509-4626545
>Gm13:4626784-4626873
>Gm13:4628021-4628105
>Gm13:4629034-4629107
>Gm13:4629781-4629835
>Gm13:4630211-4630324
>Gm13:4630703-4630773
>Gm13:4632803-4634923
>Gm13:4636627-4636672
>Gm13:4637706-4637998
>Gm13:4639355-4639433
>Gm13:4640104-4640147
>Gm13:4641374-4641910
>Gm13:4642154-4642292
>Gm13:4642344-4642393
>Gm13:4646997-4647042
>Gm13:4647192-4647222
>Gm13:4647246-4647283
>Gm13:4647325-4647502
>Gm13:4648374-4648409
>Gm13:4648470-4648549
>Gm13:4649846-4649957
>Gm13:4650116-4650170
>Gm13:4650476-4650525
>Gm13:4651494-4651652
>Gm13:4651715-4651826
>Gm13:4654217-4656644
>Gm13:4658181-4658225
>Gm13:4662538-4662570
>Gm13:4662745-4662794
>Gm13:4664253-4679155
>Gm13:4679670-4679732
>Gm13:4680691-4680765
>Gm13:4680861-4680981
>Gm13:4681339-4681390
>Gm13:4681449-4681566
>Gm13:4688069-4688153
>Gm13:4691139-4691178
>Gm13:4693750-4693916
>Gm13:4693954-4694222
>Gm13:4694666-4694765
>Gm13:4695321-4695372
>Gm13:4697001-4697050
>Gm13:4699505-4699626
>Gm13:4699766-4699929
>Gm13:4699966-4701644
>Gm13:4706987-4707273
>Gm13:4708977-4709155
>Gm13:4709313-4709428
>Gm13:4709452-4709508
>Gm13:4709663-4709706
>Gm13:4709792-4709855
>Gm13:4711395-4712251
>Gm13:4712285-4717762
>Gm13:4718605-4718642
>Gm13:4719882-4719916
>Gm13:4720053-4720089
>Gm13:4721329-4731089
>Gm13:4733531-4733585
>Gm13:4734180-4734225
>Gm13:4734477-4734511
>Gm13:4734648-4734684
>Gm13:4735851-4735877
>Gm13:4736401-4736479
>Gm13:4737759-4737810
>Gm13:4738066-4738118
>Gm13:4738476-4738515
>Gm13:4738960-4739074
>Gm13:4739312-4739377
>Gm13:4739425-4739461
>Gm13:4739518-4739788
>Gm13:4742293-4742334
>Gm13:4744063-4744099
>Gm13:4745481-4745600
>Gm13:4748052-4748114
>Gm13:4754517-4754776
>Gm13:4758166-4758269
>Gm13:4759630-4759694
>Gm13:4759729-4759787
>Gm13:4760202-4760264
>Gm13:4765292-4765456
>Gm13:4765779-4766010
>Gm13:4766394-4766439
>Gm13:4775101-4775131
>Gm13:4776625-4777109
>Gm13:4779065-4779101
>Gm13:4779608-4779649
>Gm13:4780657-4780731
>Gm13:4780855-4781067
>Gm13:4781569-4781670
>Gm13:4782200-4782216
>Gm13:4782698-4782864
>Gm13:4782968-4783045
>Gm13:4783366-4783414
>Gm13:4784341-4784552
>Gm13:4784595-4784657
>Gm13:4785178-4785310
>Gm13:4793948-4794010
>Gm13:4794063-4794131
>Gm13:4795546-4795670
>Gm13:4798518-4798554
>Gm13:4802052-4802162
>Gm13:4804289-4804419
>Gm13:4805886-4806189
>Gm13:4807773-4807861
>Gm13:4808277-4808454
>Gm13:4808700-4808759
>Gm13:4808776-4808827
>Gm13:4808954-4809181
>Gm13:4809306-4809341
>Gm13:4809439-4809586
>Gm13:4810359-4810442
>Gm13:4810486-4810535
>Gm13:4811090-4811220
>Gm13:4811613-4811995
>Gm13:4812082-4812494
>Gm13:4812640-4812709
>Gm13:4812881-4812984
>Gm13:4813035-4814075
>Gm13:4814119-4814376
>Gm13:4814678-4814716
>Gm13:4814955-4815020
>Gm13:4817684-4818086
>Gm13:4821753-4821958
>Gm13:4824200-4824280
>Gm13:4825355-4825395
>Gm13:4826804-4826856
>Gm13:4826995-4827074
>Gm13:4832546-4832575
>Gm13:4843136-4843350
>Gm13:4844957-4845008
>Gm13:4845238-4845434
>Gm13:4852105-4852255
>Gm13:4852347-4852412
>Gm13:4852787-4852830
>Gm13:4852904-4852963
>Gm13:4853733-4853844
>Gm13:4857409-4857547
>Gm13:4857830-4857886
>Gm13:4859129-4859212
>Gm13:4859257-4859687
>Gm13:4865844-4865878
>Gm13:4868346-4868391
>Gm13:4868470-4868527
>Gm13:4868876-4868923
>Gm13:4872244-4872348
>Gm13:4872392-4872470
>Gm13:4872745-4873089
>Gm13:4873127-4873201
>Gm13:4873514-4873554
>Gm13:4874778-4874986
>Gm13:4876997-4877026
>Gm13:4879846-4879905
>Gm13:4880770-4880824
>Gm13:4881061-4881362
>Gm13:4882973-4883942
>Gm13:4883973-4884849
>Gm13:4884941-4885292
>Gm13:4885438-4887582
>Gm13:4889722-4889782
>Gm13:4890274-4890312
>Gm13:4890475-4890509
>Gm13:4891471-4891583
>Gm13:4896206-4896468
>Gm13:4896508-4897363
>Gm13:4897455-4897792
>Gm13:4897837-4899406
>Gm13:4899902-4900475
>Gm13:4900518-4900611
>Gm13:4900701-4901348
>Gm13:4902114-4902159
>Gm13:4902274-4902312
>Gm13:4902592-4902688
>Gm13:4903734-4903973
>Gm13:4904052-4904090
>Gm13:4904199-4904253
>Gm13:4905164-4905285
>Gm13:4905798-4905946
>Gm13:4909860-4910064
>Gm13:4916470-4917879
>Gm13:4917945-4919332
>Gm13:4919404-4920203
>Gm13:4920345-4920544
>Gm13:4921073-4921168
>Gm13:4921447-4921622
>Gm13:4921761-4921865
>Gm13:4921952-4921991
>Gm13:4922032-4924024
>Gm13:4924055-4924649
>Gm13:4924704-4926050
>Gm13:4927413-4927453
>Gm13:4929855-4929903
>Gm13:4930069-4930132
>Gm13:4931062-4931111
>Gm13:4933986-4934095
>Gm13:4934206-4934279
>Gm13:4934382-4935076
>Gm13:4935466-4935790
>Gm13:4935858-4935953
>Gm13:4936330-4936408
>Gm13:4940755-4940798
>Gm13:4941043-4941683
>Gm13:4948790-4948839
>Gm13:4950129-4950216
>Gm13:4950244-4950355
>Gm13:4950479-4950557
>Gm13:4950766-4951000
>Gm13:4952791-4952864
>Gm13:4953204-4953312
>Gm13:4953498-4953707
>Gm13:4956319-4956563
>Gm13:4958849-4958894
>Gm13:4958951-4959072
>Gm13:4959142-4959388
>Gm13:4959544-4959742
>Gm13:4960434-4960781
>Gm13:4960941-4961207
>Gm13:4962883-4962915
>Gm13:4964127-4964238
>Gm13:4964595-4964691
>Gm13:4970230-4970269
>Gm13:4970544-4970574
>Gm13:4971044-4971385
>Gm13:4972304-4972341
>Gm13:4973325-4973360
>Gm13:4973830-4974164
>Gm13:4977016-4977113
>Gm13:4980735-4981255
>Gm13:4981306-4981492
>Gm13:4981785-4981852
>Gm13:4982285-4982414
>Gm13:4983274-4983369
>Gm13:4986759-4986957
>Gm13:4989768-4989922
>Gm13:4990294-4990435
>Gm13:4990566-4990660
>Gm13:4992148-4992280
>Gm13:4992500-4992599
>Gm13:4994253-4994447
>Gm13:4999006-4999041
>Gm13:5000111-5000149
>Gm13:5001001-5001034
>Gm13:5001070-5001119
>Gm13:5002694-5002744
>Gm13:5002779-5002816
>Gm13:5004216-5004261
>Gm13:5006496-5006539
>Gm13:5006888-5006928
>Gm13:5007773-5007856
>Gm13:5010047-5010111
>Gm13:5010710-5010866
>Gm13:5011136-5011169
>Gm13:5011348-5011511
>Gm13:5011597-5011648
>Gm13:5013428-5013489
>Gm13:5014204-5014248
>Gm13:5014389-5014971
>Gm13:5016170-5016201
>Gm13:5016250-5016300
>Gm13:5016840-5016928
>Gm13:5018175-5018244
>Gm13:5018340-5018474
>Gm13:5024853-5024991
>Gm13:5025663-5025698
>Gm13:5026301-5026352
>Gm13:5028839-5029193
>Gm13:5029449-5029483
>Gm13:5033068-5033131
>Gm13:5034202-5034337
>Gm13:5034681-5034766
>Gm13:5035404-5035434
>Gm13:5035495-5035550
>Gm13:5035655-5035687
>Gm13:5036248-5036471
>Gm13:5036893-5037084
>Gm13:5037286-5037342
>Gm13:5037707-5037749
>Gm13:5037939-5037973
>Gm13:5039177-5039217
>Gm13:5044955-5045004
>Gm13:5045669-5045741
>Gm13:5049304-5049363
>Gm13:5049439-5049550
>Gm13:5050154-5050214
>Gm13:5050354-5050517
>Gm13:5051091-5051233
>Gm13:5051334-5051686
>Gm13:5051795-5051877
>Gm13:5052124-5052183
>Gm13:5052250-5052309
>Gm13:5052340-5052705
>Gm13:5052761-5053200
>Gm13:5053404-5053556
>Gm13:5054081-5054984
>Gm13:5055080-5055150
>Gm13:5061371-5061431
>Gm13:5067709-5067786
>Gm13:5069035-5069111
>Gm13:5069220-5069273
>Gm13:5070078-5070116
>Gm13:5070258-5070364
>Gm13:5078152-5078478
>Gm13:5078568-5078664
>Gm13:5080372-5080489
>Gm13:5081467-5081499
>Gm13:5081706-5081900
>Gm13:5082090-5082443
>Gm13:5084669-5084712
>Gm13:5090476-5090521
>Gm13:5090860-5090901
>Gm13:5091063-5091327
>Gm13:5091424-5091545
>Gm13:5094506-5094584
>Gm13:5094635-5094664
>Gm13:5095568-5095636
>Gm13:5095682-5096076
>Gm13:5096125-5096912
>Gm13:5097719-5097758
>Gm13:5098814-5098875
>Gm13:5099486-5099533
>Gm13:5103652-5103848
>Gm13:5103871-5105702
>Gm13:5105762-5106003
>Gm13:5106043-5106209
>Gm13:5107311-5107364
>Gm13:5109448-5109506
>Gm13:5110806-5111277
>Gm13:5111284-5111333
>Gm13:5111586-5111721
>Gm13:5121711-5121727
>Gm13:5122483-5122567
>Gm13:5123296-5123382
>Gm13:5123648-5123662
>Gm13:5124038-5124103
>Gm13:5124308-5124351
>Gm13:5124435-5124777
>Gm13:5126217-5126249
>Gm13:5129467-5129583
>Gm13:5136232-5139411
>Gm13:5140177-5140286
>Gm13:5140701-5140772
>Gm13:5140804-5141119
>Gm13:5141190-5141549
>Gm13:5141643-5141673
>Gm13:5143144-5143235
>Gm13:5143882-5143956
>Gm13:5146707-5146824
>Gm13:5147142-5147226
>Gm13:5148184-5148240
>Gm13:5148486-5148527
>Gm13:5148650-5148750
>Gm13:5148858-5148971
>Gm13:5149122-5149136
>Gm13:5153861-5153918
>Gm13:5154189-5154230
>Gm13:5155334-5155521
>Gm13:5155616-5155665
>Gm13:5163224-5163682
>Gm13:5165694-5165789
>Gm13:5169866-5169929
>Gm13:5171862-5172293
>Gm13:5176630-5176673
>Gm13:5177781-5177838
>Gm13:5178247-5178466
>Gm13:5179762-5179832
>Gm13:5179916-5179946
>Gm13:5179968-5180109
>Gm13:5186744-5186822
>Gm13:5198041-5198095
>Gm13:5198669-5198766
>Gm13:5200357-5200449
>Gm13:5201322-5201346
>Gm13:5201472-5201778
>Gm13:5205111-5205143
>Gm13:5217878-5217949
>Gm13:5218656-5218704
>Gm13:5219018-5219061
>Gm13:5219371-5219403
>Gm13:5219434-5219520
>Gm13:5219710-5220952
>Gm13:5221065-5221104
>Gm13:5221284-5222932
>Gm13:5223126-5223157
>Gm13:5223714-5223791
>Gm13:5223935-5224062
>Gm13:5225853-5225994
>Gm13:5226292-5226368
>Gm13:5226494-5226535
>Gm13:5226613-5226879
>Gm13:5226912-5227142
>Gm13:5227261-5227385
>Gm13:5227438-5227670
>Gm13:5227749-5227786
>Gm13:5227864-5227942
>Gm13:5228038-5228169
>Gm13:5228196-5228351
>Gm13:5228406-5228689
>Gm13:5228735-5228839
>Gm13:5228908-5229320
>Gm13:5229355-5229396
>Gm13:5229471-5229872
>Gm13:5229934-5230000
>Gm13:5231362-5231395
>Gm13:5234484-5234526
>Gm13:5234731-5234778
>Gm13:5234950-5235113
>Gm13:5238390-5238513
>Gm13:5240307-5240381
>Gm13:5243836-5243901
>Gm13:5244196-5244233
>Gm13:5245915-5245956
>Gm13:5246167-5246227
>Gm13:5246434-5246527
>Gm13:5246565-5246671
>Gm13:5246746-5246896
>Gm13:5247455-5247571
>Gm13:5247606-5247662
>Gm13:5247690-5247769
>Gm13:5247997-5248173
>Gm13:5248425-5248491
>Gm13:5248830-5248948
>Gm13:5249339-5249381
>Gm13:5249468-5249516
>Gm13:5250606-5250795
>Gm13:5251785-5251873
>Gm13:5252318-5252368
>Gm13:5252775-5252830
>Gm13:5253729-5253763
>Gm13:5253816-5253854
>Gm13:5254502-5254554
>Gm13:5255525-5256000
>Gm13:5256100-5256114
>Gm13:5256295-5256336
>Gm13:5258836-5258896
>Gm13:5260672-5260739
>Gm13:5263243-5263291
>Gm13:5263354-5263433
>Gm13:5272891-5272921
>Gm13:5272954-5273076
>Gm13:5273346-5273416
>Gm13:5273489-5273525
>Gm13:5276559-5276644
>Gm13:5278071-5278212
>Gm13:5278334-5278364
>Gm13:5278451-5278486
>Gm13:5278599-5278660
>Gm13:5279056-5279093
>Gm13:5279468-5279561
>Gm13:5280159-5280199
>Gm13:5280592-5280647
>Gm13:5282619-5282690
>Gm13:5294015-5294079
>Gm13:5294120-5295315
>Gm13:5295361-5295704
>Gm13:5295757-5295813
>Gm13:5295944-5297280
>Gm13:5297333-5297626
>Gm13:5297769-5298095
>Gm13:5298158-5298623
>Gm13:5298667-5298711
>Gm13:5298884-5299112
>Gm13:5299162-5299231
>Gm13:5300783-5300836
>Gm13:5303698-5303747
>Gm13:5306457-5306509
>Gm13:5306634-5306751
>Gm13:5310572-5310676
>Gm13:5310964-5311007
>Gm13:5312699-5312749
>Gm13:5312866-5312913
>Gm13:5314911-5315031
>Gm13:5315729-5315775
>Gm13:5319185-5320600
>Gm13:5320629-5324308
>Gm13:5324378-5324481
>Gm13:5325797-5326312
>Gm13:5333107-5333173
>Gm13:5333580-5333643
>Gm13:5333705-5333794
>Gm13:5334019-5334083
>Gm13:5334244-5334418
>Gm13:5339167-5339216
>Gm13:5340495-5340525
>Gm13:5340702-5340876
>Gm13:5341227-5341359
>Gm13:5342084-5342147
>Gm13:5343091-5343173
>Gm13:5345520-5345638
>Gm13:5346112-5346240
>Gm13:5346584-5346610
>Gm13:5347050-5347149
>Gm13:5347320-5347365
>Gm13:5347657-5347783
>Gm13:5347881-5347928
>Gm13:5348125-5348191
>Gm13:5348443-5348499
>Gm13:5348642-5349120
>Gm13:5352808-5352860
>Gm13:5353460-5353518
>Gm13:5354459-5354473
>Gm13:5355225-5355275
>Gm13:5356216-5356360
>Gm13:5356460-5356654
>Gm13:5364598-5364642
>Gm13:5364737-5364809
>Gm13:5365822-5366886
>Gm13:5367290-5367337
>Gm13:5367374-5367487
>Gm13:5367642-5367683
>Gm13:5368327-5368423
>Gm13:5369529-5369648
>Gm13:5370346-5370508
>Gm13:5371277-5371333
>Gm13:5371910-5371988
>Gm13:5375036-5375112
>Gm13:5377283-5377378
>Gm13:5378333-5378372
>Gm13:5379548-5379585
>Gm13:5379998-5380025
>Gm13:5381469-5381517
>Gm13:5382568-5382716
>Gm13:5382967-5383037
>Gm13:5383186-5383288
>Gm13:5383447-5383715
>Gm13:5384058-5384131
>Gm13:5384142-5384204
>Gm13:5384811-5384880
>Gm13:5385621-5385685
>Gm13:5392338-5392378
>Gm13:5396251-5396329
>Gm13:5400062-5400125
>Gm13:5402485-5402525
>Gm13:5407365-5407423
>Gm13:5407763-5407813
>Gm13:5407926-5408000
>Gm13:5409059-5409156
>Gm13:5409211-5409339
>Gm13:5409380-5409473
>Gm13:5410326-5410396
>Gm13:5412580-5412717
>Gm13:5416959-5416974
>Gm13:5420577-5420984
>Gm13:5421156-5421197
>Gm13:5421377-5421507
>Gm13:5421541-5421598
>Gm13:5421652-5422079
>Gm13:5422202-5422319
>Gm13:5422401-5422455
>Gm13:5423263-5424371
>Gm13:5425664-5425707
>Gm13:5426120-5426156
>Gm13:5426263-5426304
>Gm13:5431122-5431172
>Gm13:5431215-5431246
>Gm13:5431602-5431676
>Gm13:5432496-5432536
>Gm13:5433331-5433464
>Gm13:5434604-5434634
>Gm13:5434793-5434822
>Gm13:5434892-5434958
>Gm13:5434989-5435099
>Gm13:5435689-5435810
>Gm13:5436112-5436195
>Gm13:5436596-5436633
>Gm13:5436958-5437062
>Gm13:5438658-5438753
>Gm13:5438981-5439030
>Gm13:5439285-5439469
>Gm13:5439644-5439816
>Gm13:5440346-5440407
>Gm13:5443103-5443163
>Gm13:5446581-5446650
>Gm13:5448442-5448524
>Gm13:5450566-5450608
>Gm13:5455501-5455539
>Gm13:5459668-5459726
>Gm13:5459842-5459916
>Gm13:5460549-5461504
>Gm13:5461536-5462281
>Gm13:5462406-5462932
>Gm13:5464125-5464183
>Gm13:5465131-5465161
>Gm13:5465639-5465673
>Gm13:5465808-5465995
>Gm13:5466788-5467023
>Gm13:5470602-5470657
>Gm13:5471975-5472014
>Gm13:5476455-5476542
>Gm13:5477925-5477988
>Gm13:5478095-5478144
>Gm13:5478714-5478775
>Gm13:5482316-5484938
>Gm13:5485884-5485930
>Gm13:5486174-5486234
>Gm13:5486549-5486624
>Gm13:5490394-5490481
>Gm13:5492300-5492344
>Gm13:5498365-5498394
>Gm13:5500198-5500272
>Gm13:5501393-5501497
>Gm13:5501580-5501918
>Gm13:5502004-5502308
>Gm13:5502338-5502467
>Gm13:5502508-5502574
>Gm13:5502630-5502688
>Gm13:5502786-5502935
>Gm13:5503092-5503151
>Gm13:5503209-5503338
>Gm13:5503991-5504052
>Gm13:5504237-5504288
>Gm13:5506486-5506509
>Gm13:5506855-5506900
>Gm13:5506921-5507181
>Gm13:5508719-5508770
>Gm13:5509174-5509232
>Gm13:5509458-5509542
>Gm13:5509912-5509965
>Gm13:5513540-5513568
>Gm13:5515010-5515128
>Gm13:5515170-5515219
>Gm13:5516869-5517003
>Gm13:5520894-5521141
>Gm13:5521283-5521410
>Gm13:5521553-5522151
>Gm13:5522237-5522480
>Gm13:5522673-5522749
>Gm13:5523063-5523151
>Gm13:5524961-5524989
>Gm13:5527329-5527371
>Gm13:5528417-5528465
>Gm13:5529654-5529718
>Gm13:5530353-5530426
>Gm13:5530643-5530706
>Gm13:5530948-5530994
>Gm13:5532180-5532239
>Gm13:5535517-5535623
>Gm13:5535778-5535900
>Gm13:5536812-5536870
>Gm13:5537044-5538061
>Gm13:5540941-5541077
>Gm13:5543381-5543412
>Gm13:5546432-5546571
>Gm13:5547368-5547555
>Gm13:5547587-5547958
>Gm13:5548081-5548276
>Gm13:5548708-5548916
>Gm13:5549965-5550101
>Gm13:5550164-5550249
>Gm13:5551710-5551750
>Gm13:5552633-5552668
>Gm13:5552970-5553034
>Gm13:5553692-5553728
>Gm13:5553847-5553884
>Gm13:5553905-5553996
>Gm13:5556464-5556506
>Gm13:5557297-5557335
>Gm13:5558210-5558426
>Gm13:5558528-5558564
>Gm13:5558596-5558740
>Gm13:5561193-5561241
>Gm13:5563493-5563550
>Gm13:5564507-5564540
>Gm13:5576840-5577768
>Gm13:5577845-5577981
>Gm13:5578303-5578385
>Gm13:5578671-5578706
>Gm13:5580844-5580936
>Gm13:5580961-5581028
>Gm13:5583135-5583223
>Gm13:5585598-5585638
>Gm13:5588484-5591680
>Gm13:5591833-5591904
>Gm13:5592165-5592904
>Gm13:5593096-5593332
>Gm13:5593361-5593532
>Gm13:5593708-5594164
>Gm13:5594305-5594347
>Gm13:5594917-5595445
>Gm13:5595482-5595613
>Gm13:5595746-5595786
>Gm13:5596236-5596275
>Gm13:5597635-5597696
>Gm13:5597939-5597966
>Gm13:5598307-5598350
>Gm13:5598434-5598576
>Gm13:5599112-5599215
>Gm13:5599624-5599740
>Gm13:5599766-5599906
>Gm13:5599953-5599986
>Gm13:5600021-5600318
>Gm13:5602400-5602444
>Gm13:5608630-5608805
>Gm13:5608912-5609677
>Gm13:5610004-5610041
>Gm13:5610294-5610526
>Gm13:5610623-5610661
>Gm13:5611823-5611904
>Gm13:5611975-5612045
>Gm13:5612296-5612352
>Gm13:5612440-5612505
>Gm13:5612571-5612670
>Gm13:5612795-5612895
>Gm13:5613023-5613188
>Gm13:5613658-5613701
>Gm13:5613937-5613996
>Gm13:5614089-5614598
>Gm13:5614694-5614821
>Gm13:5615178-5615220
>Gm13:5616368-5616683
>Gm13:5616729-5616867
>Gm13:5619272-5619511
>Gm13:5619533-5619815
>Gm13:5624001-5624061
>Gm13:5625461-5625498
>Gm13:5626175-5626221
>Gm13:5626392-5626518
>Gm13:5632228-5632280
>Gm13:5632326-5632424
>Gm13:5632876-5632908
>Gm13:5634325-5634383
>Gm13:5634678-5634713
>Gm13:5634972-5635009
>Gm13:5635040-5635191
>Gm13:5635996-5636220
>Gm13:5639385-5639415
>Gm13:5639703-5639733
>Gm13:5642230-5642825
>Gm13:5643012-5643056
>Gm13:5643251-5643305
>Gm13:5643345-5643564
>Gm13:5643629-5643676
>Gm13:5644431-5644511
>Gm13:5644528-5644564
>Gm13:5644569-5644670
>Gm13:5644774-5644835
>Gm13:5644965-5645160
>Gm13:5645199-5645410
>Gm13:5645483-5645623
>Gm13:5645663-5645768
>Gm13:5646026-5646121
>Gm13:5647633-5647707
>Gm13:5649150-5649200
>Gm13:5652119-5652377
>Gm13:5652558-5652628
>Gm13:5653546-5653573
>Gm13:5653932-5654038
>Gm13:5654761-5654921
>Gm13:5654987-5655107
>Gm13:5655175-5655244
>Gm13:5655464-5655789
>Gm13:5655816-5656674
>Gm13:5656720-5656758
>Gm13:5656830-5659059
>Gm13:5662894-5662970
>Gm13:5672029-5672097
>Gm13:5674614-5674685
>Gm13:5675619-5675735
>Gm13:5676720-5676776
>Gm13:5679050-5679191
>Gm13:5680657-5681641
>Gm13:5681740-5681916
>Gm13:5681948-5682201
>Gm13:5682274-5682407
>Gm13:5682798-5682834
>Gm13:5683256-5683300
>Gm13:5683584-5683706
>Gm13:5684179-5684225
>Gm13:5684610-5684677
>Gm13:5684794-5684825
>Gm13:5685109-5685146
>Gm13:5685390-5686810
>Gm13:5686864-5687085
>Gm13:5687196-5687275
>Gm13:5687300-5687356
>Gm13:5687640-5688053
>Gm13:5688202-5688234
>Gm13:5688412-5688458
>Gm13:5689632-5689661
>Gm13:5689732-5690722
>Gm13:5690790-5691246
>Gm13:5696331-5696545
>Gm13:5696795-5696829
>Gm13:5705909-5706415
>Gm13:5707131-5707240
>Gm13:5710866-5710912
>Gm13:5711128-5711237
>Gm13:5711295-5711351
>Gm13:5713159-5713202
>Gm13:5713600-5713730
>Gm13:5714842-5714907
>Gm13:5715539-5715597
>Gm13:5715867-5715904
>Gm13:5716133-5716164
>Gm13:5718319-5718521
>Gm13:5726100-5726172
>Gm13:5726226-5726391
>Gm13:5726770-5726924
>Gm13:5727165-5727405
>Gm13:5727442-5728073
>Gm13:5728118-5728254
>Gm13:5728517-5728655
>Gm13:5728758-5728873
>Gm13:5728949-5729014
>Gm13:5729131-5729226
>Gm13:5729442-5729486
>Gm13:5729664-5730051
>Gm13:5730686-5730737
>Gm13:5730982-5731162
>Gm13:5732622-5732702
>Gm13:5732758-5732834
>Gm13:5732864-5732952
>Gm13:5733018-5733066
>Gm13:5735860-5735952
>Gm13:5736836-5737044
>Gm13:5737141-5737181
>Gm13:5737437-5740067
>Gm13:5741449-5742011
>Gm13:5742277-5742317
>Gm13:5742570-5742645
>Gm13:5745274-5745367
>Gm13:5745701-5745842
>Gm13:5747700-5747879
>Gm13:5751847-5751905
>Gm13:5753725-5754006
>Gm13:5754084-5754270
>Gm13:5754527-5755143
>Gm13:5757075-5757203
>Gm13:5757311-5757428
>Gm13:5757489-5757846
>Gm13:5758212-5758314
>Gm13:5758625-5758689
>Gm13:5758779-5758809
>Gm13:5759041-5759097
>Gm13:5759377-5759439
>Gm13:5759806-5759887
>Gm13:5760474-5760887
>Gm13:5765058-5765083
>Gm13:5765120-5765153
>Gm13:5767550-5767676
>Gm13:5767873-5767908
>Gm13:5768694-5768730
>Gm13:5768866-5768897
>Gm13:5769224-5771645
>Gm13:5772696-5772798
>Gm13:5773696-5773723
>Gm13:5776439-5776504
>Gm13:5776826-5776886
>Gm13:5778413-5778595
>Gm13:5785249-5785362
>Gm13:5785554-5785576
>Gm13:5792128-5792266
>Gm13:5792667-5792748
>Gm13:5793036-5793139
>Gm13:5793980-5794007
>Gm13:5795768-5795910
>Gm13:5795994-5796054
>Gm13:5796143-5796172
>Gm13:5796335-5796409
>Gm13:5799259-5799329
>Gm13:5801262-5801431
>Gm13:5803355-5803387
>Gm13:5808927-5809037
>Gm13:5809590-5809777
>Gm13:5810214-5810285
>Gm13:5810857-5810920
>Gm13:5812724-5812753
>Gm13:5816192-5816252
>Gm13:5817140-5820273
>Gm13:5820338-5820436
>Gm13:5820818-5821017
>Gm13:5821058-5821266
>Gm13:5821607-5822932
>Gm13:5822970-5825148
>Gm13:5825194-5827659
>Gm13:5827818-5827842
>Gm13:5827887-5828096
>Gm13:5828552-5828655
>Gm13:5828811-5828946
>Gm13:5834761-5834794
>Gm13:5836737-5837150
>Gm13:5840435-5840644
>Gm13:5840854-5840898
>Gm13:5843190-5843224
>Gm13:5846000-5847139
>Gm13:5848221-5848319
>Gm13:5848452-5848532
>Gm13:5850489-5850538
>Gm13:5851901-5852017
>Gm13:5852049-5852282
>Gm13:5852309-5852664
>Gm13:5852750-5853136
>Gm13:5853209-5853473
>Gm13:5853531-5853689
>Gm13:5853737-5855378
>Gm13:5855466-5855497
>Gm13:5855529-5855561
>Gm13:5855603-5856436
>Gm13:5856522-5856778
>Gm13:5856964-5857002
>Gm13:5857143-5857171
>Gm13:5857587-5857636
>Gm13:5857761-5857798
>Gm13:5858423-5858562
>Gm13:5858713-5858957
>Gm13:5859164-5859416
>Gm13:5860061-5860108
>Gm13:5863999-5864117
>Gm13:5864789-5864865
>Gm13:5868985-5869179
>Gm13:5869770-5869830
>Gm13:5871002-5871372
>Gm13:5871423-5871689
>Gm13:5871794-5871903
>Gm13:5872001-5872281
>Gm13:5872506-5872587
>Gm13:5873737-5874044
>Gm13:5874410-5874451
>Gm13:5877399-5877451
>Gm13:5879942-5879995
>Gm13:5880100-5880179
>Gm13:5880233-5880318
>Gm13:5880373-5880697
>Gm13:5880744-5880848
>Gm13:5880884-5884352
>Gm13:5884570-5884674
>Gm13:5886635-5886788
>Gm13:5887097-5887145
>Gm13:5887606-5888073
>Gm13:5888739-5888801
>Gm13:5890256-5890327
>Gm13:5890365-5890399
>Gm13:5891092-5891139
>Gm13:5891392-5891425
>Gm13:5891643-5891760
>Gm13:5891925-5892546
>Gm13:5897152-5897184
>Gm13:5897271-5897388
>Gm13:5899806-5900062
>Gm13:5905331-5905470
>Gm13:5910929-5910995
>Gm13:5913573-5913646
>Gm13:5913718-5913777
>Gm13:5919180-5919210
>Gm13:5920436-5920598
>Gm13:5922149-5922259
>Gm13:5922441-5922636
>Gm13:5923155-5923722
>Gm13:5925653-5925943
>Gm13:5926221-5926247
>Gm13:5926275-5933832
>Gm13:5939301-5939466
>Gm13:5939488-5940754
>Gm13:5940912-5941443
>Gm13:5941512-5941992
>Gm13:5942133-5942198
>Gm13:5943955-5944030
>Gm13:5948546-5948652
>Gm13:5951538-5951643
>Gm13:5951982-5952043
>Gm13:5952192-5952317
>Gm13:5952461-5952784
>Gm13:5953850-5953914
>Gm13:5956870-5956987
>Gm13:5957397-5957482
>Gm13:5957954-5958006
>Gm13:5960133-5960180
>Gm13:5960317-5960516
>Gm13:5961554-5962295
>Gm13:5963315-5963385
>Gm13:5964080-5964278
>Gm13:5965352-5965378
>Gm13:5966205-5967144
>Gm13:5967231-5967262
>Gm13:5970419-5970476
>Gm13:5970626-5970661
>Gm13:5971562-5971693
>Gm13:5972021-5972084
>Gm13:5972178-5972407
>Gm13:5972502-5972563
>Gm13:5973218-5973275
>Gm13:5973611-5973664
>Gm13:5974293-5974397
>Gm13:5975246-5975274
>Gm13:5975907-5976008
>Gm13:5976055-5978666
>Gm13:5978679-5978895
>Gm13:5985579-5985628
>Gm13:5986061-5986179
>Gm13:5986279-5986299
>Gm13:5987110-5987198
>Gm13:5987365-5987486
>Gm13:5989392-5989447
>Gm13:5990498-5990626
>Gm13:5992594-5992722
>Gm13:5992930-5993762
>Gm13:5993814-5994566
>Gm13:5994651-5994715
>Gm13:5995114-5995338
>Gm13:5995487-5995567
>Gm13:5995646-5995800
>Gm13:5995838-5996412
>Gm13:5996433-5997035
>Gm13:5997090-5997230
>Gm13:5997284-5997484
>Gm13:5997972-5998322
>Gm13:5998447-5999073
>Gm13:5999101-6002083
>Gm13:6002659-6007416
>Gm13:6007513-6008046
>Gm13:6008170-6008463
>Gm13:6009751-6009819
>Gm13:6009889-6009926
>Gm13:6014989-6015017
>Gm13:6021823-6021977
>Gm13:6022874-6022913
>Gm13:6023078-6023118
>Gm13:6023442-6023628
>Gm13:6023793-6023896
>Gm13:6024465-6024696
>Gm13:6030215-6030278
>Gm13:6030894-6031889
>Gm13:6032843-6032960
>Gm13:6034305-6034436
>Gm13:6035229-6035457
>Gm13:6035588-6035824
>Gm13:6038209-6038402
>Gm13:6043221-6043315
>Gm13:6043441-6043533
>Gm13:6043971-6044013
>Gm13:6044672-6044719
>Gm13:6045119-6045193
>Gm13:6051707-6051762
>Gm13:6056635-6056669
>Gm13:6057411-6057512
>Gm13:6062597-6062838
>Gm13:6063223-6063633
>Gm13:6063757-6063875
>Gm13:6063925-6063980
>Gm13:6064038-6064224
>Gm13:6065012-6065075
>Gm13:6065106-6065649
>Gm13:6065864-6066070
>Gm13:6069521-6069618
>Gm13:6070201-6070242
>Gm13:6075279-6075361
>Gm13:6075823-6075912
>Gm13:6075964-6076030
>Gm13:6076422-6076564
>Gm13:6077106-6077223
>Gm13:6077479-6077509
>Gm13:6078685-6078728
>Gm13:6085367-6085430
>Gm13:6086716-6086797
>Gm13:6088737-6088782
>Gm13:6088863-6088975
>Gm13:6089029-6089080
>Gm13:6089558-6089647
>Gm13:6100063-6103318
>Gm13:6103355-6104389
>Gm13:6104778-6104833
>Gm13:6105546-6105585
>Gm13:6106675-6106750
>Gm13:6107097-6107172
>Gm13:6108504-6108704
>Gm13:6108958-6108989
>Gm13:6109019-6109422
>Gm13:6109487-6109859
>Gm13:6109901-6110222
>Gm13:6110263-6110403
>Gm13:6110466-6110549
>Gm13:6110610-6110717
>Gm13:6110944-6111004
>Gm13:6112476-6112562
>Gm13:6112673-6112869
>Gm13:6112923-6112962
>Gm13:6113012-6113046
>Gm13:6113129-6113166
>Gm13:6113408-6113508
>Gm13:6113905-6114044
>Gm13:6114163-6114201
>Gm13:6114302-6114737
>Gm13:6114775-6114914
>Gm13:6115006-6115256
>Gm13:6115295-6115588
>Gm13:6116791-6116832
>Gm13:6123592-6123620
>Gm13:6125490-6125536
>Gm13:6127296-6127437
>Gm13:6128836-6128917
>Gm13:6129196-6129558
>Gm13:6129944-6130200
>Gm13:6130870-6130907
>Gm13:6130961-6131061
>Gm13:6131124-6131338
>Gm13:6131432-6131644
>Gm13:6132515-6132588
>Gm13:6132835-6132881
>Gm13:6132956-6133078
>Gm13:6133935-6133960
>Gm13:6135607-6135764
>Gm13:6136031-6136094
>Gm13:6136527-6136654
>Gm13:6139780-6139874
>Gm13:6139969-6140037
>Gm13:6140341-6140414
>Gm13:6142417-6142495
>Gm13:6143702-6144245
>Gm13:6148630-6148761
>Gm13:6149376-6149525
>Gm13:6150705-6150751
>Gm13:6150858-6150944
>Gm13:6151015-6151192
>Gm13:6151215-6151540
>Gm13:6151596-6151678
>Gm13:6152081-6152139
>Gm13:6152180-6152740
>Gm13:6154232-6154260
>Gm13:6159246-6159278
>Gm13:6160164-6160208
>Gm13:6160289-6161091
>Gm13:6161184-6161219
>Gm13:6161306-6161354
>Gm13:6173127-6173217
>Gm13:6173272-6173489
>Gm13:6173605-6173667
>Gm13:6173680-6174285
>Gm13:6174321-6174531
>Gm13:6178457-6178504
>Gm13:6181833-6182002
>Gm13:6185347-6185497
>Gm13:6185607-6185659
>Gm13:6186595-6186625
>Gm13:6189970-6190109
>Gm13:6192034-6192111
>Gm13:6192265-6192358
>Gm13:6192506-6192624
>Gm13:6192740-6192848
>Gm13:6197404-6197481
>Gm13:6197553-6197793
>Gm13:6198472-6198512
>Gm13:6198562-6198671
>Gm13:6199122-6199162
>Gm13:6199652-6199696
>Gm13:6205994-6206045
>Gm13:6206325-6207452
>Gm13:6208407-6208450
>Gm13:6208950-6209002
>Gm13:6209966-6210205
>Gm13:6210295-6210358
>Gm13:6210998-6211058
>Gm13:6211119-6211438
>Gm13:6214404-6214529
>Gm13:6214670-6214711
>Gm13:6216781-6216904
>Gm13:6220684-6220928
>Gm13:6221656-6221698
>Gm13:6221807-6221878
>Gm13:6223152-6223835
>Gm13:6224012-6224036
>Gm13:6224096-6224239
>Gm13:6224403-6224721
>Gm13:6224950-6224989
>Gm13:6232828-6232980
>Gm13:6233947-6234009
>Gm13:6234104-6234171
>Gm13:6234622-6234820
>Gm13:6235002-6235092
>Gm13:6235335-6235493
>Gm13:6235804-6235898
>Gm13:6235967-6236042
>Gm13:6236188-6236305
>Gm13:6237816-6237850
>Gm13:6237887-6237919
>Gm13:6239859-6240043
>Gm13:6240178-6240633
>Gm13:6240711-6240748
>Gm13:6241605-6241684
>Gm13:6242799-6242850
>Gm13:6243204-6243394
>Gm13:6248766-6248807
>Gm13:6249289-6249328
>Gm13:6249578-6249610
>Gm13:6249862-6249914
>Gm13:6253846-6253928
>Gm13:6262167-6262201
>Gm13:6263252-6263297
>Gm13:6266305-6266347
>Gm13:6266443-6266563
>Gm13:6268964-6269632
>Gm13:6271741-6271781
>Gm13:6271860-6271891
>Gm13:6271997-6272025
>Gm13:6272192-6272490
>Gm13:6272582-6272627
>Gm13:6273295-6273371
>Gm13:6273594-6273670
>Gm13:6273809-6273877
>Gm13:6273994-6274076
>Gm13:6274155-6274245
>Gm13:6274573-6276586
>Gm13:6280555-6286519
>Gm13:6293056-6293097
>Gm13:6294769-6295023
>Gm13:6296246-6296275
>Gm13:6300347-6300442
>Gm13:6300608-6300710
>Gm13:6303445-6303661
>Gm13:6304065-6304310
>Gm13:6305706-6305772
>Gm13:6305902-6305962
>Gm13:6307261-6307459
>Gm13:6311543-6311612
>Gm13:6312617-6312744
>Gm13:6314883-6314961
>Gm13:6316916-6316980
>Gm13:6318190-6318329
>Gm13:6318395-6318473
>Gm13:6318580-6318730
>Gm13:6319845-6319895
>Gm13:6320290-6320394
>Gm13:6320520-6321116
>Gm13:6321190-6322129
>Gm13:6322309-6322346
>Gm13:6322668-6323079
>Gm13:6323167-6323974
>Gm13:6324168-6324286
>Gm13:6325113-6325252
>Gm13:6325636-6325676
>Gm13:6325733-6325759
>Gm13:6326459-6326637
>Gm13:6326721-6327657
>Gm13:6328346-6328520
>Gm13:6328613-6329862
>Gm13:6329901-6330142
>Gm13:6330175-6330537
>Gm13:6330632-6331093
>Gm13:6333119-6333916
>Gm13:6334916-6335913
>Gm13:6336080-6336125
>Gm13:6351766-6351849
>Gm13:6353769-6353831
>Gm13:6354222-6354290
>Gm13:6358165-6358268
>Gm13:6363048-6363086
>Gm13:6364273-6364363
>Gm13:6364533-6364564
>Gm13:6368925-6368956
>Gm13:6369228-6369262
>Gm13:6369812-6370508
>Gm13:6371898-6371974
>Gm13:6374707-6376526
>Gm13:6376626-6376683
>Gm13:6376721-6376835
>Gm13:6377572-6377624
>Gm13:6378693-6379078
>Gm13:6379644-6379694
>Gm13:6384613-6384801
>Gm13:6387047-6387389
>Gm13:6389657-6389708
>Gm13:6389753-6389916
>Gm13:6390135-6390323
>Gm13:6390362-6390826
>Gm13:6390871-6391085
>Gm13:6391195-6391354
>Gm13:6391850-6392041
>Gm13:6392418-6392493
>Gm13:6392614-6392644
>Gm13:6392711-6392758
>Gm13:6392842-6392915
>Gm13:6393004-6393040
>Gm13:6393188-6393257
>Gm13:6393324-6393358
>Gm13:6393656-6393755
>Gm13:6394216-6394241
>Gm13:6394309-6394347
>Gm13:6410160-6410204
>Gm13:6410748-6410807
>Gm13:6410932-6411403
>Gm13:6411532-6411605
>Gm13:6411643-6411914
>Gm13:6412425-6412894
>Gm13:6413072-6413260
>Gm13:6413583-6414371
>Gm13:6414440-6414472
>Gm13:6414632-6414727
>Gm13:6415071-6415864
>Gm13:6415924-6419896
>Gm13:6421959-6422010
>Gm13:6428518-6428619
>Gm13:6429158-6429203
>Gm13:6429272-6429472
>Gm13:6429967-6430051
>Gm13:6434206-6434255
>Gm13:6434371-6439232
>Gm13:6439356-6439574
>Gm13:6439606-6439703
>Gm13:6441946-6442004
>Gm13:6442141-6442209
>Gm13:6451041-6451159
>Gm13:6451260-6451860
>Gm13:6454654-6454972
>Gm13:6456912-6456973
>Gm13:6457144-6457221
>Gm13:6457483-6457606
>Gm13:6457914-6457946
>Gm13:6458805-6458912
>Gm13:6459121-6459340
>Gm13:6459432-6459575
>Gm13:6459765-6459808
>Gm13:6460892-6462371
>Gm13:6473219-6473284
>Gm13:6474524-6474566
>Gm13:6475767-6475861
>Gm13:6477614-6477717
>Gm13:6477771-6477836
>Gm13:6477858-6478009
>Gm13:6478082-6478262
>Gm13:6483868-6483985
>Gm13:6484248-6484328
>Gm13:6484412-6484455
>Gm13:6484785-6484832
>Gm13:6485161-6485233
>Gm13:6491416-6491491
>Gm13:6491574-6491636
>Gm13:6492052-6492096
>Gm13:6493298-6493378
>Gm13:6496371-6496507
>Gm13:6497020-6497069
>Gm13:6497122-6497217
>Gm13:6497439-6497482
>Gm13:6497717-6497751
>Gm13:6498080-6498116
>Gm13:6498153-6498228
>Gm13:6498790-6498968
>Gm13:6499218-6499639
>Gm13:6500975-6501172
>Gm13:6502853-6503029
>Gm13:6505057-6505188
>Gm13:6505231-6505335
>Gm13:6505749-6505916
>Gm13:6506793-6506881
>Gm13:6507554-6507983
>Gm13:6508291-6508332
>Gm13:6508549-6508580
>Gm13:6510101-6510176
>Gm13:6510582-6510617
>Gm13:6510640-6510726
>Gm13:6512729-6512815
>Gm13:6513267-6513281
>Gm13:6513371-6513418
>Gm13:6514777-6514844
>Gm13:6515673-6515687
>Gm13:6517529-6517564
>Gm13:6517649-6517710
>Gm13:6518186-6518505
>Gm13:6518561-6518602
>Gm13:6518619-6518718
>Gm13:6518825-6518918
>Gm13:6519612-6519708
>Gm13:6520244-6520298
>Gm13:6521862-6521908
>Gm13:6522233-6522247
>Gm13:6522760-6522778
>Gm13:6523107-6523165
>Gm13:6526014-6526162
>Gm13:6526400-6526453
>Gm13:6527109-6527205
>Gm13:6527589-6527739
>Gm13:6529349-6529417
>Gm13:6532798-6532833
>Gm13:6539071-6539142
>Gm13:6539934-6540102
>Gm13:6540330-6540444
>Gm13:6540493-6540526
>Gm13:6541236-6541316
>Gm13:6541386-6541557
>Gm13:6542789-6542852
>Gm13:6543021-6543073
>Gm13:6543466-6543571
>Gm13:6548886-6549028
>Gm13:6551150-6551223
>Gm13:6556400-6556468
>Gm13:6557356-6557386
>Gm13:6557555-6557590
>Gm13:6557891-6557942
>Gm13:6558111-6558203
>Gm13:6558894-6559044
>Gm13:6560202-6560247
>Gm13:6560880-6561113
>Gm13:6561184-6561526
>Gm13:6561551-6561773
>Gm13:6567134-6567189
>Gm13:6576435-6576499
>Gm13:6578331-6578904
>Gm13:6580753-6580914
>Gm13:6583553-6583598
>Gm13:6584536-6584651
>Gm13:6584837-6584937
>Gm13:6586981-6587102
>Gm13:6589774-6589811
>Gm13:6589884-6589925
>Gm13:6591006-6591060
>Gm13:6591542-6591578
>Gm13:6591630-6591679
>Gm13:6593313-6593355
>Gm13:6594734-6594841
>Gm13:6594960-6595052
>Gm13:6598671-6598779
>Gm13:6599338-6599584
>Gm13:6600134-6600262
>Gm13:6600346-6600435
>Gm13:6600749-6600789
>Gm13:6601287-6601347
>Gm13:6603251-6603327
>Gm13:6604723-6604875
>Gm13:6604901-6608458
>Gm13:6609006-6609040
>Gm13:6609853-6609974
>Gm13:6610730-6610800
>Gm13:6612301-6612358
>Gm13:6612755-6612794
>Gm13:6613008-6613147
>Gm13:6614771-6614861
>Gm13:6615006-6615089
>Gm13:6615559-6615594
>Gm13:6616367-6617392
>Gm13:6617464-6617662
>Gm13:6617711-6618074
>Gm13:6618126-6618429
>Gm13:6619169-6619537
>Gm13:6619900-6620065
>Gm13:6620315-6620663
>Gm13:6620712-6621227
>Gm13:6621352-6621449
>Gm13:6621498-6621838
>Gm13:6622138-6622261
>Gm13:6622300-6622628
>Gm13:6622865-6622932
>Gm13:6623173-6623214
>Gm13:6623596-6623689
>Gm13:6627276-6628030
>Gm13:6631030-6631109
>Gm13:6631304-6631548
>Gm13:6634908-6634964
>Gm13:6636834-6636866
>Gm13:6637800-6637841
>Gm13:6639186-6639266
>Gm13:6639373-6639407
>Gm13:6639479-6639639
>Gm13:6639720-6639971
>Gm13:6640015-6642093
>Gm13:6642142-6642609
>Gm13:6643320-6643422
>Gm13:6643858-6644000
>Gm13:6644458-6644663
>Gm13:6649846-6649960
>Gm13:6650144-6650200
>Gm13:6650299-6650314
>Gm13:6651440-6651455
>Gm13:6652521-6652663
>Gm13:6658285-6658345
>Gm13:6660253-6660362
>Gm13:6664696-6664781
>Gm13:6664924-6664956
>Gm13:6666214-6666743
>Gm13:6666814-6667574
>Gm13:6668079-6668185
>Gm13:6668450-6668563
>Gm13:6674630-6674763
>Gm13:6674788-6675020
>Gm13:6675962-6676013
>Gm13:6676364-6676474
>Gm13:6679508-6679597
>Gm13:6680847-6680948
>Gm13:6681020-6681075
>Gm13:6681478-6681551
>Gm13:6682296-6682362
>Gm13:6682733-6682799
>Gm13:6684467-6684619
>Gm13:6684677-6684795
>Gm13:6688816-6688831
>Gm13:6690629-6690645
>Gm13:6690972-6691002
>Gm13:6691265-6691350
>Gm13:6691643-6691905
>Gm13:6692244-6692335
>Gm13:6692479-6692525
>Gm13:6697326-6697364
>Gm13:6697464-6697618
>Gm13:6698117-6698172
>Gm13:6698468-6698482
>Gm13:6698603-6698709
>Gm13:6700024-6700136
>Gm13:6700282-6700422
>Gm13:6702363-6702524
>Gm13:6704317-6704390
>Gm13:6714559-6714620
>Gm13:6715472-6716108
>Gm13:6716148-6717048
>Gm13:6719724-6720176
>Gm13:6720399-6720633
>Gm13:6720786-6721012
>Gm13:6724626-6727072
>Gm13:6728719-6728757
>Gm13:6728831-6728875
>Gm13:6731280-6731600
>Gm13:6731842-6732061
>Gm13:6732214-6732363
>Gm13:6736166-6736267
>Gm13:6736344-6736448
>Gm13:6736892-6737151
>Gm13:6737343-6737425
>Gm13:6737475-6737585
>Gm13:6737779-6737933
>Gm13:6738042-6738167
>Gm13:6738437-6738595
>Gm13:6741799-6741933
>Gm13:6742345-6742449
>Gm13:6742483-6742535
>Gm13:6743293-6743453
>Gm13:6743553-6743658
>Gm13:6744122-6744301
>Gm13:6744429-6744504
>Gm13:6745542-6745994
>Gm13:6746217-6746397
>Gm13:6746619-6746830
>Gm13:6750763-6756092
>Gm13:6758619-6758701
>Gm13:6758850-6758912
>Gm13:6763928-6764154
>Gm13:6764828-6764962
>Gm13:6765249-6765311
>Gm13:6765384-6765431
>Gm13:6765550-6765598
>Gm13:6768606-6768885
>Gm13:6770743-6770908
>Gm13:6774584-6774649
>Gm13:6775774-6776112
>Gm13:6776534-6776654
>Gm13:6776698-6776861
>Gm13:6777058-6777096
>Gm13:6777185-6777227
>Gm13:6777580-6778109
>Gm13:6778202-6778263
>Gm13:6778332-6778540
>Gm13:6782847-6785441
>Gm13:6789635-6789698
>Gm13:6789957-6790152
>Gm13:6791149-6791256
>Gm13:6792466-6792902
>Gm13:6793273-6793389
>Gm13:6793659-6793811
>Gm13:6794017-6794099
>Gm13:6797227-6797438
>Gm13:6798064-6798259
>Gm13:6799557-6799632
>Gm13:6799760-6799939
>Gm13:6800417-6800477
>Gm13:6800634-6800679
>Gm13:6800681-6800771
>Gm13:6801520-6801588
>Gm13:6801621-6801674
>Gm13:6801990-6802062
>Gm13:6802188-6802252
>Gm13:6804547-6804723
>Gm13:6805170-6805439
>Gm13:6805482-6805580
>Gm13:6807180-6807220
>Gm13:6808378-6808426
>Gm13:6820141-6820406
>Gm13:6820624-6820681
>Gm13:6821099-6821258
>Gm13:6821773-6821820
>Gm13:6823982-6824040
>Gm13:6827470-6827518
>Gm13:6830972-6831025
>Gm13:6831142-6831178
>Gm13:6840075-6840142
>Gm13:6840342-6840380
>Gm13:6842514-6842564
>Gm13:6842643-6842754
>Gm13:6843909-6843965
>Gm13:6844051-6844269
>Gm13:6845672-6845747
>Gm13:6846891-6846941
>Gm13:6847962-6848032
>Gm13:6849802-6849845
>Gm13:6851341-6851393
>Gm13:6857186-6857361
>Gm13:6860037-6861361
>Gm13:6861408-6861688
>Gm13:6864092-6864124
>Gm13:6865882-6865953
>Gm13:6869982-6870033
>Gm13:6871665-6871841
>Gm13:6876769-6876820
>Gm13:6877061-6877512
>Gm13:6882668-6882776
>Gm13:6882840-6882992
>Gm13:6883031-6883199
>Gm13:6883682-6883960
>Gm13:6884021-6884160
>Gm13:6884183-6884530
>Gm13:6884726-6885115
>Gm13:6885930-6886538
>Gm13:6886801-6887022
>Gm13:6887895-6887940
>Gm13:6888590-6888618
>Gm13:6889268-6889299
>Gm13:6893864-6893935
>Gm13:6894306-6894351
>Gm13:6894446-6894555
>Gm13:6898837-6898898
>Gm13:6899289-6899506
>Gm13:6901632-6901749
>Gm13:6902832-6909414
>Gm13:6910461-6910577
>Gm13:6910734-6910804
>Gm13:6913558-6913639
>Gm13:6914088-6914144
>Gm13:6914776-6914826
>Gm13:6914869-6915078
>Gm13:6915152-6915240
>Gm13:6915273-6915719
>Gm13:6916201-6916264
>Gm13:6917671-6917735
>Gm13:6917884-6917926
>Gm13:6917971-6918112
>Gm13:6918152-6918259
>Gm13:6918567-6918605
>Gm13:6919831-6919942
>Gm13:6920329-6920398
>Gm13:6920622-6920718
>Gm13:6920842-6921184
>Gm13:6921231-6922045
>Gm13:6922181-6923902
>Gm13:6924210-6924409
>Gm13:6924459-6924490
>Gm13:6924526-6924621
>Gm13:6924643-6924758
>Gm13:6925900-6925979
>Gm13:6932549-6932607
>Gm13:6932638-6932681
>Gm13:6933307-6933338
>Gm13:6935273-6935347
>Gm13:6936089-6936395
>Gm13:6936478-6936605
>Gm13:6936754-6937266
>Gm13:6937499-6937535
>Gm13:6938523-6938576
>Gm13:6938938-6939051
>Gm13:6939150-6939184
>Gm13:6940639-6941152
>Gm13:6941468-6941657
>Gm13:6941710-6942025
>Gm13:6942039-6942071
>Gm13:6942110-6942151
>Gm13:6942303-6942525
>Gm13:6942792-6942954
>Gm13:6943314-6943405
>Gm13:6944251-6944297
>Gm13:6945813-6945871
>Gm13:6945906-6945950
>Gm13:6946075-6946221
>Gm13:6946278-6946403
>Gm13:6946822-6947065
>Gm13:6947177-6947227
>Gm13:6947267-6947434
>Gm13:6947534-6947588
>Gm13:6948102-6948148
>Gm13:6948289-6948330
>Gm13:6949116-6949151
>Gm13:6949444-6949536
>Gm13:6950229-6950295
>Gm13:6951466-6951618
>Gm13:6951730-6951783
>Gm13:6953116-6953616
>Gm13:6953873-6953918
>Gm13:6954412-6954501
>Gm13:6954694-6954748
>Gm13:6954815-6955014
>Gm13:6955023-6955055
>Gm13:6956176-6961009
>Gm13:6966637-6966690
>Gm13:6970038-6970111
>Gm13:6970584-6970633
>Gm13:6971276-6971323
>Gm13:6971935-6971977
>Gm13:6972906-6972994
>Gm13:6973857-6973895
>Gm13:6979653-6979769
>Gm13:6981019-6981048
>Gm13:6981585-6981718
>Gm13:6983907-6984012
>Gm13:6985478-6987644
>Gm13:6988358-6988410
>Gm13:6990598-6990631
>Gm13:6990692-6990770
>Gm13:6990961-6991059
>Gm13:6991929-6992015
>Gm13:6992113-6992165
>Gm13:6992371-6992414
>Gm13:6992838-6992898
>Gm13:6994589-6994625
>Gm13:6995992-6996076
>Gm13:6997657-6997707
>Gm13:6997928-6997954
>Gm13:7000460-7000952
>Gm13:7002796-7003136
>Gm13:7011896-7012087
>Gm13:7012244-7012291
>Gm13:7013291-7014671
>Gm13:7014716-7025425
>Gm13:7025458-7031275
>Gm13:7031337-7032037
>Gm13:7032315-7032541
>Gm13:7033378-7033449
>Gm13:7033530-7033595
>Gm13:7033907-7034084
>Gm13:7035131-7035243
>Gm13:7036215-7036260
>Gm13:7036402-7037376
>Gm13:7037413-7037884
>Gm13:7037956-7038108
>Gm13:7038136-7039042
>Gm13:7039079-7039798
>Gm13:7040519-7042349
>Gm13:7042379-7043508
>Gm13:7045928-7046047
>Gm13:7046722-7055739
>Gm13:7056447-7056632
>Gm13:7057796-7057858
>Gm13:7058169-7058232
>Gm13:7059386-7059444
>Gm13:7064016-7064043
>Gm13:7064480-7064635
>Gm13:7064709-7064769
>Gm13:7065260-7065355
>Gm13:7065842-7065907
>Gm13:7066059-7066271
>Gm13:7066290-7066383
>Gm13:7066431-7066505
>Gm13:7066567-7066618
>Gm13:7066901-7067033
>Gm13:7067170-7067319
>Gm13:7067357-7067679
>Gm13:7067745-7067790
>Gm13:7071841-7072317
>Gm13:7072892-7073000
>Gm13:7073184-7073343
>Gm13:7073367-7073536
>Gm13:7073638-7073693
>Gm13:7073752-7073808
>Gm13:7073966-7074004
>Gm13:7074187-7074287
>Gm13:7074314-7074449
>Gm13:7074637-7074719
>Gm13:7074865-7074921
>Gm13:7075261-7075327
>Gm13:7077073-7077111
>Gm13:7077302-7077483
>Gm13:7077887-7078293
>Gm13:7078343-7078377
>Gm13:7082909-7082939
>Gm13:7088044-7088106
>Gm13:7088719-7088754
>Gm13:7088786-7089129
>Gm13:7090700-7090863
>Gm13:7092277-7092334
>Gm13:7094805-7094895
>Gm13:7096012-7096060
>Gm13:7096405-7096571
>Gm13:7096880-7096976
>Gm13:7097034-7097064
>Gm13:7097098-7097201
>Gm13:7097349-7097404
>Gm13:7097433-7097549
>Gm13:7097905-7097949
>Gm13:7098001-7098049
>Gm13:7098093-7098122
>Gm13:7098172-7098425
>Gm13:7098561-7098939
>Gm13:7099104-7099370
>Gm13:7099469-7099651
>Gm13:7099792-7100023
>Gm13:7100148-7100246
>Gm13:7101125-7101612
>Gm13:7101653-7102214
>Gm13:7102262-7102491
>Gm13:7102913-7103025
>Gm13:7107637-7107755
>Gm13:7109041-7109109
>Gm13:7109830-7109898
>Gm13:7109991-7110018
>Gm13:7110169-7110240
>Gm13:7110291-7110362
>Gm13:7110388-7111142
>Gm13:7111186-7111500
>Gm13:7111554-7111673
>Gm13:7111761-7111809
>Gm13:7112174-7112210
>Gm13:7112865-7113057
>Gm13:7119095-7119193
>Gm13:7119603-7119660
>Gm13:7120131-7120308
>Gm13:7124065-7124184
>Gm13:7124380-7124526
>Gm13:7125013-7125056
>Gm13:7129691-7129730
>Gm13:7130558-7130582
>Gm13:7133850-7133881
>Gm13:7136326-7136476
>Gm13:7137419-7137622
>Gm13:7137682-7139472
>Gm13:7139551-7139631
>Gm13:7139700-7139809
>Gm13:7140143-7140181
>Gm13:7140450-7140504
>Gm13:7142251-7142345
>Gm13:7143565-7143644
>Gm13:7146199-7146262
>Gm13:7147861-7147991
>Gm13:7153736-7153832
>Gm13:7153878-7154078
>Gm13:7154510-7154635
>Gm13:7155841-7155893
>Gm13:7157305-7157575
>Gm13:7159759-7159886
>Gm13:7160027-7160066
>Gm13:7162802-7162833
>Gm13:7163230-7163347
>Gm13:7164020-7164054
>Gm13:7166144-7166160
>Gm13:7166611-7166665
>Gm13:7167161-7167218
>Gm13:7168293-7168349
>Gm13:7168413-7168510
>Gm13:7168723-7168803
>Gm13:7168948-7169005
>Gm13:7169098-7169134
>Gm13:7169170-7169300
>Gm13:7169323-7169442
>Gm13:7169608-7169655
>Gm13:7169687-7169721
>Gm13:7169755-7169879
>Gm13:7169972-7170121
>Gm13:7170137-7172801
>Gm13:7172960-7173069
>Gm13:7173214-7173349
>Gm13:7173477-7173708
>Gm13:7173765-7173961
>Gm13:7174033-7174781
>Gm13:7174866-7175123
>Gm13:7175212-7175293
>Gm13:7175329-7175492
>Gm13:7175581-7175690
>Gm13:7175748-7175938
>Gm13:7176130-7176184
>Gm13:7176416-7176467
>Gm13:7176591-7176666
>Gm13:7176823-7176934
>Gm13:7178802-7178857
>Gm13:7179276-7179307
>Gm13:7180187-7180239
>Gm13:7181593-7181662
>Gm13:7182290-7182764
>Gm13:7182836-7183121
>Gm13:7185283-7185313
>Gm13:7185607-7185637
>Gm13:7189050-7189161
>Gm13:7189259-7189578
>Gm13:7189606-7189761
>Gm13:7189806-7189908
>Gm13:7189959-7190024
>Gm13:7190354-7190405
>Gm13:7191253-7191279
>Gm13:7191315-7191371
>Gm13:7191805-7191863
>Gm13:7192330-7192408
>Gm13:7195061-7195134
>Gm13:7195166-7195210
>Gm13:7197025-7197159
>Gm13:7199445-7199496
>Gm13:7202588-7202642
>Gm13:7202760-7203047
>Gm13:7203157-7203300
>Gm13:7203346-7204099
>Gm13:7204117-7204767
>Gm13:7204795-7205749
>Gm13:7205785-7207788
>Gm13:7207863-7208487
>Gm13:7208530-7208584
>Gm13:7209005-7209063
>Gm13:7210019-7210484
>Gm13:7210942-7211170
>Gm13:7213291-7213334
>Gm13:7215451-7215536
>Gm13:7220070-7220108
>Gm13:7221108-7221141
>Gm13:7225177-7226437
>Gm13:7226497-7226555
>Gm13:7226591-7227520
>Gm13:7227565-7227683
>Gm13:7228198-7228302
>Gm13:7230074-7230116
>Gm13:7230171-7230240
>Gm13:7234251-7234289
>Gm13:7236038-7236121
>Gm13:7236955-7237000
>Gm13:7237298-7237331
>Gm13:7237604-7237641
>Gm13:7238348-7238490
>Gm13:7238496-7238749
>Gm13:7240623-7240657
>Gm13:7246112-7246184
>Gm13:7247590-7247630
>Gm13:7247981-7248179
>Gm13:7248283-7248357
>Gm13:7251199-7251293
>Gm13:7252139-7252208
>Gm13:7253106-7253227
>Gm13:7254233-7254409
>Gm13:7255240-7255344
>Gm13:7255642-7255681
>Gm13:7264414-7266675
>Gm13:7268073-7268250
>Gm13:7269825-7269865
>Gm13:7270097-7270219
>Gm13:7271738-7271881
>Gm13:7278228-7278313
>Gm13:7278590-7278710
>Gm13:7278749-7278809
>Gm13:7278869-7278928
>Gm13:7281010-7281099
>Gm13:7281360-7281459
>Gm13:7283113-7283160
>Gm13:7283658-7283807
>Gm13:7285133-7285223
>Gm13:7286756-7286804
>Gm13:7292522-7292589
>Gm13:7293536-7293590
>Gm13:7298130-7298210
>Gm13:7298347-7298391
>Gm13:7299447-7299554
>Gm13:7299976-7300106
>Gm13:7300175-7300242
>Gm13:7300350-7300406
>Gm13:7303993-7304397
>Gm13:7304583-7304619
>Gm13:7304732-7304823
>Gm13:7305399-7305928
>Gm13:7306040-7309559
>Gm13:7309589-7309657
>Gm13:7309697-7309856
>Gm13:7309907-7310378
>Gm13:7313985-7314043
>Gm13:7315688-7315802
>Gm13:7319127-7319215
>Gm13:7320048-7320088
>Gm13:7321988-7322018
>Gm13:7322341-7322776
>Gm13:7322835-7322883
>Gm13:7323014-7323212
>Gm13:7323336-7323868
>Gm13:7323909-7324176
>Gm13:7324222-7324274
>Gm13:7324338-7324508
>Gm13:7324616-7324762
>Gm13:7325091-7325145
>Gm13:7325210-7325488
>Gm13:7325523-7325866
>Gm13:7326967-7327016
>Gm13:7327518-7327616
>Gm13:7328183-7328216
>Gm13:7329289-7329441
>Gm13:7329992-7330104
>Gm13:7330216-7330345
>Gm13:7331211-7331255
>Gm13:7331333-7331580
>Gm13:7332717-7332802
>Gm13:7333905-7333967
>Gm13:7334177-7334283
>Gm13:7334503-7334591
>Gm13:7334630-7334700
>Gm13:7334957-7335061
>Gm13:7335230-7335275
>Gm13:7337180-7340179
>Gm13:7340246-7340392
>Gm13:7340511-7340828
>Gm13:7340907-7341018
>Gm13:7341212-7341500
>Gm13:7341984-7342028
>Gm13:7342242-7342286
>Gm13:7344378-7344503
>Gm13:7347687-7347762
>Gm13:7350933-7350999
>Gm13:7351060-7351168
>Gm13:7351211-7351371
>Gm13:7353782-7353890
>Gm13:7354184-7354223
>Gm13:7356376-7356571
>Gm13:7356605-7356643
>Gm13:7356698-7356754
>Gm13:7357027-7357158
>Gm13:7357176-7357257
>Gm13:7357328-7357707
>Gm13:7357758-7358839
>Gm13:7359546-7361230
>Gm13:7361679-7361693
>Gm13:7361721-7365334
>Gm13:7365374-7366201
>Gm13:7366436-7366583
>Gm13:7366680-7366962
>Gm13:7367504-7367554
>Gm13:7368005-7368058
>Gm13:7370659-7370774
>Gm13:7375654-7375843
>Gm13:7376677-7377053
>Gm13:7378168-7378250
>Gm13:7381424-7381486
>Gm13:7382266-7382435
>Gm13:7386373-7386399
>Gm13:7386594-7386656
>Gm13:7390187-7390293
>Gm13:7391251-7391330
>Gm13:7393212-7393226
>Gm13:7395964-7396166
>Gm13:7400953-7400987
>Gm13:7403062-7403086
>Gm13:7403393-7403407
>Gm13:7403508-7403540
>Gm13:7404444-7404502
>Gm13:7404572-7404700
>Gm13:7404957-7405024
>Gm13:7405251-7405323
>Gm13:7405483-7405497
>Gm13:7406002-7406050
>Gm13:7406312-7406379
>Gm13:7407177-7407431
>Gm13:7409165-7409239
>Gm13:7409388-7409425
>Gm13:7409639-7409692
>Gm13:7409819-7409960
>Gm13:7410149-7410280
>Gm13:7410356-7410404
>Gm13:7412116-7412233
>Gm13:7412322-7412458
>Gm13:7412802-7412975
>Gm13:7413021-7413231
>Gm13:7413294-7413567
>Gm13:7416120-7416202
>Gm13:7416429-7416501
>Gm13:7416933-7416969
>Gm13:7418049-7418289
>Gm13:7419969-7420008
>Gm13:7420167-7420298
>Gm13:7420820-7420865
>Gm13:7421363-7422093
>Gm13:7422382-7422624
>Gm13:7424486-7424653
>Gm13:7424913-7424945
>Gm13:7425849-7425907
>Gm13:7425977-7426105
>Gm13:7426361-7426440
>Gm13:7426667-7426739
>Gm13:7426929-7426980
>Gm13:7427418-7427463
>Gm13:7427750-7427838
>Gm13:7428536-7428846
>Gm13:7430548-7430645
>Gm13:7430734-7430859
>Gm13:7431043-7431895
>Gm13:7432058-7432114
>Gm13:7432197-7432318
>Gm13:7432369-7432435
>Gm13:7432842-7433278
>Gm13:7433383-7433616
>Gm13:7434075-7434123
>Gm13:7437054-7437090
>Gm13:7438178-7438307
>Gm13:7440133-7440172
>Gm13:7440321-7440441
>Gm13:7440963-7441008
>Gm13:7441514-7442260
>Gm13:7442508-7442770
>Gm13:7446570-7448369
>Gm13:7448419-7454186
>Gm13:7454250-7454525
>Gm13:7455065-7460642
>Gm13:7460696-7465011
>Gm13:7465062-7465101
>Gm13:7465762-7469251
>Gm13:7469506-7469551
>Gm13:7470757-7470881
>Gm13:7470927-7471611
>Gm13:7471684-7472005
>Gm13:7472050-7472467
>Gm13:7472495-7473121
>Gm13:7473624-7474522
>Gm13:7474563-7474693
>Gm13:7474731-7474813
>Gm13:7474868-7474923
>Gm13:7477307-7477408
>Gm13:7479246-7479292
>Gm13:7479384-7482306
>Gm13:7482454-7482589
>Gm13:7482652-7482821
>Gm13:7482857-7487367
>Gm13:7487413-7487523
>Gm13:7487666-7487802
>Gm13:7487866-7488104
>Gm13:7488166-7488309
>Gm13:7488352-7488626
>Gm13:7488968-7489708
>Gm13:7489739-7490009
>Gm13:7490425-7492603
>Gm13:7492621-7496308
>Gm13:7496496-7496612
>Gm13:7497221-7497269
>Gm13:7497498-7498021
>Gm13:7498048-7498395
>Gm13:7498429-7498495
>Gm13:7499031-7504463
>Gm13:7504525-7505123
>Gm13:7505146-7506952
>Gm13:7507068-7507105
>Gm13:7507367-7507543
>Gm13:7507721-7507784
>Gm13:7507902-7507941
>Gm13:7508234-7508335
>Gm13:7508418-7508464
>Gm13:7508529-7508560
>Gm13:7508626-7508674
>Gm13:7508750-7508870
>Gm13:7508912-7509002
>Gm13:7509062-7509391
>Gm13:7509432-7509517
>Gm13:7509649-7510706
>Gm13:7511168-7511236
>Gm13:7512063-7512125
>Gm13:7515594-7515691
>Gm13:7517818-7517885
>Gm13:7518148-7518312
>Gm13:7518539-7518570
>Gm13:7518817-7518848
>Gm13:7519576-7520037
>Gm13:7522019-7522082
>Gm13:7529785-7529869
>Gm13:7531946-7532057
>Gm13:7532432-7532488
>Gm13:7533390-7533453
>Gm13:7533490-7533582
>Gm13:7533667-7533734
>Gm13:7534068-7534212
>Gm13:7534412-7534445
>Gm13:7537862-7537941
>Gm13:7540844-7540890
>Gm13:7543988-7544097
>Gm13:7544188-7544232
>Gm13:7544850-7544885
>Gm13:7548647-7549081
>Gm13:7551845-7551875
>Gm13:7559573-7559614
>Gm13:7561143-7561229
>Gm13:7561407-7561444
>Gm13:7561927-7562005
>Gm13:7562129-7562337
>Gm13:7562409-7562442
>Gm13:7562551-7562746
>Gm13:7562843-7562952
>Gm13:7563799-7563987
>Gm13:7564029-7564693
>Gm13:7564836-7564886
>Gm13:7565033-7565097
>Gm13:7565231-7565268
>Gm13:7565390-7565427
>Gm13:7565711-7566001
>Gm13:7566237-7566267
>Gm13:7568046-7568075
>Gm13:7568129-7568331
>Gm13:7568535-7568701
>Gm13:7578395-7578460
>Gm13:7578545-7578586
>Gm13:7578683-7578813
>Gm13:7579027-7579071
>Gm13:7580677-7580733
>Gm13:7580897-7581013
>Gm13:7582332-7582425
>Gm13:7586786-7587027
>Gm13:7588330-7588393
>Gm13:7588483-7588579
>Gm13:7590070-7590256
>Gm13:7590602-7590648
>Gm13:7596157-7596211
>Gm13:7598147-7598238
>Gm13:7598318-7598364
>Gm13:7599092-7599129
>Gm13:7599333-7599498
>Gm13:7599817-7599869
>Gm13:7600025-7600055
>Gm13:7600102-7600292
>Gm13:7603620-7604406
>Gm13:7604488-7605402
>Gm13:7605425-7608718
>Gm13:7608761-7608882
>Gm13:7609020-7609095
>Gm13:7609622-7610071
>Gm13:7612879-7613162
>Gm13:7613237-7613756
>Gm13:7613801-7613935
>Gm13:7613975-7614426
>Gm13:7614536-7614622
>Gm13:7614719-7614772
>Gm13:7615524-7619643
>Gm13:7619689-7620195
>Gm13:7620390-7620583
>Gm13:7620886-7620915
>Gm13:7621379-7621455
>Gm13:7623802-7629526
>Gm13:7629746-7629784
>Gm13:7630260-7630368
>Gm13:7630397-7630489
>Gm13:7631181-7631273
>Gm13:7631817-7631886
>Gm13:7632764-7634306
>Gm13:7634404-7634524
>Gm13:7634655-7634860
>Gm13:7635183-7635257
>Gm13:7635899-7635958
>Gm13:7636075-7636116
>Gm13:7639255-7639431
>Gm13:7639756-7640217
>Gm13:7640326-7640487
>Gm13:7643419-7643712
>Gm13:7647158-7647263
>Gm13:7647316-7647360
>Gm13:7647961-7648022
>Gm13:7648137-7648176
>Gm13:7648818-7648865
>Gm13:7650033-7650489
>Gm13:7651843-7653163
>Gm13:7653809-7653982
>Gm13:7656557-7656603
>Gm13:7663267-7663367
>Gm13:7663516-7663960
>Gm13:7664015-7664512
>Gm13:7665460-7665894
>Gm13:7665993-7666506
>Gm13:7667987-7668119
>Gm13:7668274-7668337
>Gm13:7668654-7668723
>Gm13:7670485-7670585
>Gm13:7672010-7672090
>Gm13:7672893-7672907
>Gm13:7675944-7676335
>Gm13:7676480-7676651
>Gm13:7679686-7679723
>Gm13:7684319-7684410
>Gm13:7689452-7689535
>Gm13:7691290-7691385
>Gm13:7692298-7692420
>Gm13:7692550-7692604
>Gm13:7692956-7693015
>Gm13:7693658-7693749
>Gm13:7694222-7694420
>Gm13:7694515-7694577
>Gm13:7701007-7701057
>Gm13:7701623-7701648
>Gm13:7703254-7703346
>Gm13:7704379-7704513
>Gm13:7705179-7705221
>Gm13:7705741-7705800
>Gm13:7706129-7706208
>Gm13:7706274-7706311
>Gm13:7706455-7706553
>Gm13:7706969-7707005
>Gm13:7707409-7707509
>Gm13:7707680-7707720
>Gm13:7707748-7707810
>Gm13:7707909-7707970
>Gm13:7708016-7708107
>Gm13:7708165-7708505
>Gm13:7708572-7708623
>Gm13:7708646-7708677
>Gm13:7709087-7709171
>Gm13:7709259-7709310
>Gm13:7709336-7709495
>Gm13:7709771-7709849
>Gm13:7709940-7710317
>Gm13:7710369-7710626
>Gm13:7710662-7710742
>Gm13:7710914-7711508
>Gm13:7711681-7711850
>Gm13:7712094-7712196
>Gm13:7714719-7714785
>Gm13:7721771-7721807
>Gm13:7724450-7724567
>Gm13:7725248-7725332
>Gm13:7726567-7726719
>Gm13:7726775-7727010
>Gm13:7727049-7727146
>Gm13:7727213-7727290
>Gm13:7727323-7727387
>Gm13:7727587-7727679
>Gm13:7729886-7729960
>Gm13:7730700-7730803
>Gm13:7731043-7731099
>Gm13:7732320-7732434
>Gm13:7734189-7735047
>Gm13:7740444-7740548
>Gm13:7741147-7741207
>Gm13:7741744-7742324
>Gm13:7743154-7743306
>Gm13:7743332-7743783
>Gm13:7743849-7745952
>Gm13:7746941-7747008
>Gm13:7749498-7749527
>Gm13:7749799-7749867
>Gm13:7750032-7750060
>Gm13:7750093-7750162
>Gm13:7750479-7750578
>Gm13:7751093-7751152
>Gm13:7751338-7751436
>Gm13:7751926-7751956
>Gm13:7751991-7752122
>Gm13:7753196-7753229
>Gm13:7754513-7754633
>Gm13:7756195-7756282
>Gm13:7756856-7756932
>Gm13:7757672-7757705
>Gm13:7757890-7757942
>Gm13:7758305-7758344
>Gm13:7758661-7758693
>Gm13:7759026-7759061
>Gm13:7759250-7759283
>Gm13:7759317-7759505
>Gm13:7760773-7760898
>Gm13:7763399-7763468
>Gm13:7765877-7765918
>Gm13:7765971-7766091
>Gm13:7766188-7766257
>Gm13:7766371-7766425
>Gm13:7766644-7766689
>Gm13:7766756-7766806
>Gm13:7766867-7766919
>Gm13:7767086-7767546
>Gm13:7767668-7767727
>Gm13:7767826-7767904
>Gm13:7767977-7768295
>Gm13:7772168-7772329
>Gm13:7773023-7773059
>Gm13:7773451-7773548
>Gm13:7773652-7773704
>Gm13:7774370-7774460
>Gm13:7774791-7774833
>Gm13:7778611-7778682
>Gm13:7778937-7779095
>Gm13:7779370-7779419
>Gm13:7779566-7779654
>Gm13:7780509-7780620
>Gm13:7780749-7781081
>Gm13:7782996-7783041
>Gm13:7783655-7783700
>Gm13:7785456-7785525
>Gm13:7792687-7792733
>Gm13:7792835-7792865
>Gm13:7792919-7793049
>Gm13:7793166-7793213
>Gm13:7793236-7793303
>Gm13:7793454-7793498
>Gm13:7793774-7796936
>Gm13:7797292-7797388
>Gm13:7798458-7798494
>Gm13:7798783-7798821
>Gm13:7800977-7801013
>Gm13:7801512-7801685
>Gm13:7802545-7802633
>Gm13:7802730-7802770
>Gm13:7807859-7807897
>Gm13:7808033-7808090
>Gm13:7809963-7810027
>Gm13:7813069-7813150
>Gm13:7816492-7816595
>Gm13:7816718-7816857
>Gm13:7817883-7817927
>Gm13:7818151-7818183
>Gm13:7818264-7818298
>Gm13:7818346-7818390
>Gm13:7818692-7818736
>Gm13:7818779-7818815
>Gm13:7819098-7819391
>Gm13:7819438-7819912
>Gm13:7819939-7822318
>Gm13:7822322-7822336
>Gm13:7823402-7823449
>Gm13:7823684-7823819
>Gm13:7830131-7830306
>Gm13:7830772-7830970
>Gm13:7831281-7831317
>Gm13:7831515-7831586
>Gm13:7832066-7832128
>Gm13:7832905-7832972
>Gm13:7837234-7837324
>Gm13:7837454-7837497
>Gm13:7839658-7839706
>Gm13:7843462-7845368
>Gm13:7845407-7846043
>Gm13:7846098-7847364
>Gm13:7847517-7847782
>Gm13:7847970-7848205
>Gm13:7848236-7855305
>Gm13:7855891-7855968
>Gm13:7856080-7856147
>Gm13:7856730-7856892
>Gm13:7856989-7857107
>Gm13:7857266-7857295
>Gm13:7862817-7862868
>Gm13:7865602-7865660
>Gm13:7867644-7867722
>Gm13:7868230-7868271
>Gm13:7868333-7868406
>Gm13:7868621-7868690
>Gm13:7868740-7868918
>Gm13:7868949-7869333
>Gm13:7869371-7869571
>Gm13:7869688-7870246
>Gm13:7870434-7870499
>Gm13:7870555-7871080
>Gm13:7871142-7871311
>Gm13:7871408-7871904
>Gm13:7871960-7872018
>Gm13:7872065-7872287
>Gm13:7872415-7872511
>Gm13:7872665-7874740
>Gm13:7874783-7874927
>Gm13:7874979-7875371
>Gm13:7875512-7875709
>Gm13:7875860-7876115
>Gm13:7876170-7876373
>Gm13:7876523-7876685
>Gm13:7883076-7883396
>Gm13:7885143-7885554
>Gm13:7885712-7886021
>Gm13:7886336-7886355
>Gm13:7886364-7887547
>Gm13:7887590-7887694
>Gm13:7887796-7887923
>Gm13:7887974-7888613
>Gm13:7888726-7889294
>Gm13:7889344-7890268
>Gm13:7892448-7893246
>Gm13:7893396-7893656
>Gm13:7893858-7893958
>Gm13:7894235-7894268
>Gm13:7894299-7894535
>Gm13:7895804-7895843
>Gm13:7897030-7897155
>Gm13:7898076-7898483
>Gm13:7898554-7898725
>Gm13:7899352-7899549
>Gm13:7900417-7900450
>Gm13:7900828-7900877
>Gm13:7902403-7902495
>Gm13:7902673-7903030
>Gm13:7903213-7903259
>Gm13:7904776-7904873
>Gm13:7908694-7908725
>Gm13:7909809-7909861
>Gm13:7912039-7912129
>Gm13:7912792-7913087
>Gm13:7913181-7913241
>Gm13:7913305-7913386
>Gm13:7913661-7913693
>Gm13:7913740-7913798
>Gm13:7913859-7914009
>Gm13:7914298-7914331
>Gm13:7914467-7914717
>Gm13:7914947-7915018
>Gm13:7915455-7915504
>Gm13:7916092-7916136
>Gm13:7918431-7918488
>Gm13:7918839-7918874
>Gm13:7918970-7919050
>Gm13:7919122-7919163
>Gm13:7919435-7919469
>Gm13:7919625-7920027
>Gm13:7920072-7920282
>Gm13:7920435-7920489
>Gm13:7920709-7920741
>Gm13:7921125-7921178
>Gm13:7921365-7921457
>Gm13:7927724-7927852
>Gm13:7928715-7928873
>Gm13:7929794-7929944
>Gm13:7930071-7930353
>Gm13:7933886-7933929
>Gm13:7934016-7934670
>Gm13:7936073-7936191
>Gm13:7936294-7936400
>Gm13:7936884-7937009
>Gm13:7937873-7938047
>Gm13:7938479-7938602
>Gm13:7942855-7942920
>Gm13:7944073-7944210
>Gm13:7944970-7945047
>Gm13:7947922-7948020
>Gm13:7948252-7948373
>Gm13:7948421-7948643
>Gm13:7948685-7949494
>Gm13:7949526-7949930
>Gm13:7950119-7950216
>Gm13:7951469-7951683
>Gm13:7952668-7957528
>Gm13:7958662-7958685
>Gm13:7961790-7961818
>Gm13:7963016-7963123
>Gm13:7963233-7963366
>Gm13:7963442-7963525
>Gm13:7965968-7966149
>Gm13:7968927-7968987
>Gm13:7969302-7969371
>Gm13:7970200-7970630
>Gm13:7971081-7971276
>Gm13:7971436-7971495
>Gm13:7971640-7971697
>Gm13:7971790-7971841
>Gm13:7971905-7971950
>Gm13:7971994-7972072
>Gm13:7972118-7972333
>Gm13:7972604-7974638
>Gm13:7974669-7975163
>Gm13:7975383-7975423
>Gm13:7976844-7976930
>Gm13:7976994-7977378
>Gm13:7977513-7978004
>Gm13:7978472-7978526
>Gm13:7978622-7978927
>Gm13:7978968-7979076
>Gm13:7980096-7980500
>Gm13:7980654-7981008
>Gm13:7981071-7981144
>Gm13:7981904-7982169
>Gm13:7987351-7987593
>Gm13:7988401-7988551
>Gm13:7988580-7988759
>Gm13:7989696-7989745
>Gm13:7989791-7989901
>Gm13:7992693-7992755
>Gm13:7992898-7992942
>Gm13:7993016-7993043
>Gm13:7996770-7997122
>Gm13:7997276-7997331
>Gm13:7997931-7998161
>Gm13:7998318-7998394
>Gm13:7999521-8000499
>Gm13:8000597-8000630
>Gm13:8001038-8001091
>Gm13:8001875-8001986
>Gm13:8006581-8011451
>Gm13:8015325-8015390
>Gm13:8019038-8019073
>Gm13:8021981-8022571
>Gm13:8022637-8023130
>Gm13:8023168-8024477
>Gm13:8028782-8028960
>Gm13:8030997-8031108
>Gm13:8032424-8032817
>Gm13:8032920-8032952
>Gm13:8033000-8033027
>Gm13:8033251-8033305
>Gm13:8033681-8033705
>Gm13:8033799-8033891
>Gm13:8033958-8034049
>Gm13:8034123-8034148
>Gm13:8034196-8034437
>Gm13:8034548-8034608
>Gm13:8034637-8034727
>Gm13:8034802-8034863
>Gm13:8034885-8035041
>Gm13:8035116-8035198
>Gm13:8035544-8035588
>Gm13:8035626-8035674
>Gm13:8035741-8035788
>Gm13:8036073-8036138
>Gm13:8036166-8036552
>Gm13:8036610-8037122
>Gm13:8037188-8037290
>Gm13:8037327-8037362
>Gm13:8038607-8038679
>Gm13:8040320-8040354
>Gm13:8041369-8041453
>Gm13:8042222-8042453
>Gm13:8042531-8042732
>Gm13:8043076-8043184
>Gm13:8043306-8043340
>Gm13:8043564-8043999
>Gm13:8046303-8046360
>Gm13:8056196-8056412
>Gm13:8057432-8058001
>Gm13:8058301-8058380
>Gm13:8058501-8058585
>Gm13:8058661-8058812
>Gm13:8058878-8059076
>Gm13:8060556-8060670
>Gm13:8064460-8064702
>Gm13:8065003-8066529
>Gm13:8066620-8066885
>Gm13:8066949-8066991
>Gm13:8068452-8071957
>Gm13:8077817-8077891
>Gm13:8078415-8079781
>Gm13:8079813-8079958
>Gm13:8086249-8086316
>Gm13:8087738-8087899
>Gm13:8088077-8088177
>Gm13:8088308-8088372
>Gm13:8088473-8088632
>Gm13:8088692-8088908
>Gm13:8089073-8089164
>Gm13:8089269-8089838
>Gm13:8090200-8090250
>Gm13:8090353-8090713
>Gm13:8090773-8090882
>Gm13:8090922-8091093
>Gm13:8091179-8091388
>Gm13:8091460-8091661
>Gm13:8091904-8091964
>Gm13:8092003-8092118
>Gm13:8092719-8092800
>Gm13:8093423-8093456
>Gm13:8093640-8093691
>Gm13:8097452-8097513
>Gm13:8097631-8097763
>Gm13:8097787-8097867
>Gm13:8098130-8098258
>Gm13:8098438-8098542
>Gm13:8099061-8099204
>Gm13:8100256-8100363
>Gm13:8105179-8105305
>Gm13:8108020-8108125
>Gm13:8110092-8110163
>Gm13:8110220-8110517
>Gm13:8110599-8110692
>Gm13:8110760-8110812
>Gm13:8110967-8111102
>Gm13:8111189-8111232
>Gm13:8111496-8111528
>Gm13:8111566-8111593
>Gm13:8111712-8111787
>Gm13:8111836-8112000
>Gm13:8112061-8112316
>Gm13:8112414-8112454
>Gm13:8112998-8113063
>Gm13:8114484-8114541
>Gm13:8115722-8115756
>Gm13:8116432-8116521
>Gm13:8119561-8119591
>Gm13:8122224-8122356
>Gm13:8125731-8125814
>Gm13:8126257-8126295
>Gm13:8126340-8126410
>Gm13:8128687-8128761
>Gm13:8137084-8137150
>Gm13:8137216-8137438
>Gm13:8137572-8138228
>Gm13:8139962-8140028
>Gm13:8140275-8140472
>Gm13:8140732-8140794
>Gm13:8144573-8144610
>Gm13:8147563-8147738
>Gm13:8149515-8149542
>Gm13:8153587-8153619
>Gm13:8153896-8159409
>Gm13:8159459-8159511
>Gm13:8159603-8159686
>Gm13:8162077-8162116
>Gm13:8165364-8165424
>Gm13:8165484-8166493
>Gm13:8168857-8168968
>Gm13:8169750-8169807
>Gm13:8170011-8170043
>Gm13:8170091-8170133
>Gm13:8172208-8172702
>Gm13:8173852-8173936
>Gm13:8175067-8175607
>Gm13:8176309-8176348
>Gm13:8178403-8178455
>Gm13:8178493-8178561
>Gm13:8178750-8178792
>Gm13:8182041-8182069
>Gm13:8182657-8182731
>Gm13:8182835-8182880
>Gm13:8183133-8183180
>Gm13:8183456-8183485
>Gm13:8183559-8184260
>Gm13:8188320-8188988
>Gm13:8189036-8189319
>Gm13:8189916-8190522
>Gm13:8190674-8190714
>Gm13:8191587-8191630
>Gm13:8194557-8194605
>Gm13:8195021-8195130
>Gm13:8195272-8195321
>Gm13:8195452-8195527
>Gm13:8195630-8195697
>Gm13:8196059-8196136
>Gm13:8196238-8196288
>Gm13:8196898-8197022
>Gm13:8197242-8197316
>Gm13:8197462-8197526
>Gm13:8197663-8197767
>Gm13:8198337-8198518
>Gm13:8199562-8199632
>Gm13:8200562-8200736
>Gm13:8201327-8201606
>Gm13:8201635-8201998
>Gm13:8202044-8202171
>Gm13:8202300-8202335
>Gm13:8202656-8206828
>Gm13:8206996-8207065
>Gm13:8207189-8207580
>Gm13:8207991-8208270
>Gm13:8209306-8210176
>Gm13:8212461-8212702
>Gm13:8212725-8212917
>Gm13:8212985-8213045
>Gm13:8213106-8213222
>Gm13:8213252-8218170
>Gm13:8218200-8218240
>Gm13:8218555-8218603
>Gm13:8222325-8222386
>Gm13:8222514-8222579
>Gm13:8223236-8223284
>Gm13:8226697-8226795
>Gm13:8229310-8229358
>Gm13:8231367-8231693
>Gm13:8231746-8231854
>Gm13:8233796-8233886
>Gm13:8236100-8236114
>Gm13:8236214-8236252
>Gm13:8236980-8237023
>Gm13:8237524-8237694
>Gm13:8237745-8237795
>Gm13:8238039-8238139
>Gm13:8238460-8238799
>Gm13:8239029-8239088
>Gm13:8239255-8239285
>Gm13:8239619-8239674
>Gm13:8243092-8243145
>Gm13:8245247-8245321
>Gm13:8247733-8247861
>Gm13:8248397-8248450
>Gm13:8252060-8252115
>Gm13:8252317-8252416
>Gm13:8252603-8252648
>Gm13:8252675-8252772
>Gm13:8252869-8252908
>Gm13:8253139-8253213
>Gm13:8253708-8253797
>Gm13:8253985-8254018
>Gm13:8255131-8255206
>Gm13:8255568-8255655
>Gm13:8255849-8255889
>Gm13:8256582-8256623
>Gm13:8256897-8256952
>Gm13:8258824-8258859
>Gm13:8259161-8259918
>Gm13:8260261-8260336
>Gm13:8260391-8260434
>Gm13:8260507-8260546
>Gm13:8263982-8264025
>Gm13:8267025-8273460
>Gm13:8280838-8280875
>Gm13:8281266-8281350
>Gm13:8282110-8282151
>Gm13:8286659-8286758
>Gm13:8286808-8286845
>Gm13:8287617-8287689
>Gm13:8287719-8287902
>Gm13:8287962-8288206
>Gm13:8288518-8288552
>Gm13:8291635-8291810
>Gm13:8296233-8296279
>Gm13:8296539-8296626
>Gm13:8297565-8297703
>Gm13:8297893-8297970
>Gm13:8298213-8298344
>Gm13:8298417-8298744
>Gm13:8298800-8299019
>Gm13:8302288-8302312
>Gm13:8305829-8305927
>Gm13:8305989-8306629
>Gm13:8306673-8306854
>Gm13:8306935-8306985
>Gm13:8307049-8307175
>Gm13:8309701-8326341
>Gm13:8326375-8326716
>Gm13:8327109-8327150
>Gm13:8327547-8327593
>Gm13:8330516-8331415
>Gm13:8336271-8336718
>Gm13:8338286-8338318
>Gm13:8340172-8340273
>Gm13:8343948-8343993
>Gm13:8344566-8345171
>Gm13:8345309-8345401
>Gm13:8345475-8351040
>Gm13:8351245-8385327
>Gm13:8385386-8389366
>Gm13:8389510-8391951
>Gm13:8393266-8393333
>Gm13:8396875-8396907
>Gm13:8397554-8397683
>Gm13:8397816-8398974
>Gm13:8399398-8399477
>Gm13:8399904-8399946
>Gm13:8400030-8400080
>Gm13:8408313-8408399
>Gm13:8408512-8408633
>Gm13:8409595-8409683
>Gm13:8410552-8410566
>Gm13:8410666-8410681
>Gm13:8413636-8413735
>Gm13:8414713-8414764
>Gm13:8419314-8419420
>Gm13:8421547-8422323
>Gm13:8422393-8422945
>Gm13:8422993-8432388
>Gm13:8432429-8434085
>Gm13:8434113-8434699
>Gm13:8434852-8434932
>Gm13:8435094-8436021
>Gm13:8437784-8439039
>Gm13:8439082-8439325
>Gm13:8441342-8441411
>Gm13:8442661-8442732
>Gm13:8446925-8447031
>Gm13:8451729-8451757
>Gm13:8452229-8453246
>Gm13:8453298-8465177
>Gm13:8465198-8471512
>Gm13:8471581-8471822
>Gm13:8471890-8472090
>Gm13:8472171-8472376
>Gm13:8472560-8472648
>Gm13:8472730-8473045
>Gm13:8473092-8474113
>Gm13:8474151-8474581
>Gm13:8474667-8475026
>Gm13:8475113-8475231
>Gm13:8475280-8475567
>Gm13:8475632-8475938
>Gm13:8475987-8476646
>Gm13:8476687-8476758
>Gm13:8476805-8477060
>Gm13:8477104-8477237
>Gm13:8477331-8477434
>Gm13:8477523-8477632
>Gm13:8477670-8477730
>Gm13:8477776-8477844
>Gm13:8477906-8477980
>Gm13:8478040-8478090
>Gm13:8478268-8478518
>Gm13:8478600-8478677
>Gm13:8478743-8478843
>Gm13:8478899-8479004
>Gm13:8479049-8481566
>Gm13:8481595-8482351
>Gm13:8482412-8482616
>Gm13:8482679-8482842
>Gm13:8483056-8483171
>Gm13:8483250-8483470
>Gm13:8483556-8483667
>Gm13:8484029-8484104
>Gm13:8486639-8489292
>Gm13:8490655-8490696
>Gm13:8490928-8491005
>Gm13:8492217-8492249
>Gm13:8492413-8492540
>Gm13:8492666-8492801
>Gm13:8492872-8492924
>Gm13:8493133-8493172
>Gm13:8493424-8493533
>Gm13:8493617-8493811
>Gm13:8494115-8494202
>Gm13:8494333-8494560
>Gm13:8494953-8495138
>Gm13:8495167-8495284
>Gm13:8495566-8495637
>Gm13:8495675-8495722
>Gm13:8496003-8496123
>Gm13:8496516-8496600
>Gm13:8496657-8496729
>Gm13:8496762-8496839
>Gm13:8497173-8497243
>Gm13:8497487-8497578
>Gm13:8497781-8497999
>Gm13:8498080-8498128
>Gm13:8498155-8498216
>Gm13:8498367-8498536
>Gm13:8498946-8499093
>Gm13:8499421-8499569
>Gm13:8500725-8501574
>Gm13:8501601-8501675
>Gm13:8501761-8501792
>Gm13:8501834-8501958
>Gm13:8502052-8502331
>Gm13:8506361-8506414
>Gm13:8506608-8506734
>Gm13:8506805-8506894
>Gm13:8509958-8510081
>Gm13:8510225-8510295
>Gm13:8510699-8510772
>Gm13:8516004-8516043
>Gm13:8519193-8519239
>Gm13:8519375-8519440
>Gm13:8519471-8519571
>Gm13:8519610-8520317
>Gm13:8520415-8520693
>Gm13:8520718-8520783
>Gm13:8520843-8521441
>Gm13:8521481-8521762
>Gm13:8521895-8522123
>Gm13:8522181-8522331
>Gm13:8522677-8524072
>Gm13:8524165-8524239
>Gm13:8524475-8524955
>Gm13:8525049-8525104
>Gm13:8525283-8525347
>Gm13:8525470-8525627
>Gm13:8525833-8525864
>Gm13:8526029-8526066
>Gm13:8526527-8526714
>Gm13:8528579-8528720
>Gm13:8529839-8530036
>Gm13:8530071-8530170
>Gm13:8530715-8530861
>Gm13:8531275-8531326
>Gm13:8531364-8531417
>Gm13:8534786-8534816
>Gm13:8535941-8535983
>Gm13:8536339-8536372
>Gm13:8536815-8536861
>Gm13:8537090-8537475
>Gm13:8538691-8538835
>Gm13:8538931-8538967
>Gm13:8539213-8539669
>Gm13:8539747-8539845
>Gm13:8539939-8540014
>Gm13:8540042-8541048
>Gm13:8541185-8541263
>Gm13:8541456-8544330
>Gm13:8544359-8547748
>Gm13:8547780-8549870
>Gm13:8549906-8550090
>Gm13:8550344-8550564
>Gm13:8551270-8551437
>Gm13:8552387-8552549
>Gm13:8552941-8553099
>Gm13:8553860-8554019
>Gm13:8554627-8554730
>Gm13:8554770-8555130
>Gm13:8557159-8557699
>Gm13:8557743-8563298
>Gm13:8563318-8567444
>Gm13:8567467-8567658
>Gm13:8567696-8568112
>Gm13:8569775-8569949
>Gm13:8573709-8573794
>Gm13:8575162-8575301
>Gm13:8575705-8575786
>Gm13:8577243-8577297
>Gm13:8579516-8579673
>Gm13:8579784-8580831
>Gm13:8580994-8581026
>Gm13:8581590-8581691
>Gm13:8581985-8582018
>Gm13:8582209-8582353
>Gm13:8582484-8582570
>Gm13:8582713-8582999
>Gm13:8583183-8583214
>Gm13:8583298-8583339
>Gm13:8583577-8583619
>Gm13:8583829-8583865
>Gm13:8584293-8584352
>Gm13:8584834-8584890
>Gm13:8585026-8585155
>Gm13:8585187-8585481
>Gm13:8585511-8586730
>Gm13:8586928-8587017
>Gm13:8587134-8587204
>Gm13:8588128-8588189
>Gm13:8588269-8588358
>Gm13:8588474-8588499
>Gm13:8588555-8588659
>Gm13:8588759-8588787
>Gm13:8589109-8589340
>Gm13:8589439-8589527
>Gm13:8589587-8590026
>Gm13:8590221-8590296
>Gm13:8590798-8591017
>Gm13:8591086-8591145
>Gm13:8591205-8591269
>Gm13:8591444-8591520
>Gm13:8592087-8592224
>Gm13:8592240-8592406
>Gm13:8592638-8592673
>Gm13:8592716-8592777
>Gm13:8593100-8593254
>Gm13:8593293-8593873
>Gm13:8593916-8593947
>Gm13:8594042-8594232
>Gm13:8594295-8594385
>Gm13:8594946-8594996
>Gm13:8596135-8596165
>Gm13:8596281-8596725
>Gm13:8596748-8596987
>Gm13:8597028-8602558
>Gm13:8602613-8604836
>Gm13:8604880-8612045
>Gm13:8612104-8616307
>Gm13:8617214-8617412
>Gm13:8617858-8617915
>Gm13:8618384-8618415
>Gm13:8619245-8619375
>Gm13:8619516-8619699
>Gm13:8619910-8619957
>Gm13:8620041-8620088
>Gm13:8620124-8620156
>Gm13:8620224-8620439
>Gm13:8620577-8620658
>Gm13:8622738-8623621
>Gm13:8623891-8623937
>Gm13:8624302-8624334
>Gm13:8624564-8625125
>Gm13:8625152-8625902
>Gm13:8625961-8627234
>Gm13:8627300-8627502
>Gm13:8627585-8627686
>Gm13:8627828-8628624
>Gm13:8628687-8629007
>Gm13:8629092-8629189
>Gm13:8629332-8629536
>Gm13:8629597-8630145
>Gm13:8630206-8630675
>Gm13:8630932-8631854
>Gm13:8631890-8631926
>Gm13:8632096-8634258
>Gm13:8634286-8634654
>Gm13:8634884-8635156
>Gm13:8635198-8635245
>Gm13:8635424-8635686
>Gm13:8635743-8635827
>Gm13:8635983-8636042
>Gm13:8636092-8636356
>Gm13:8636465-8636503
>Gm13:8636587-8637796
>Gm13:8637836-8638142
>Gm13:8638174-8659897
>Gm13:8659931-8661744
>Gm13:8661833-8674592
>Gm13:8674642-8684379
>Gm13:8684439-8686844
>Gm13:8688557-8688654
>Gm13:8693533-8693647
>Gm13:8694939-8695083
>Gm13:8695602-8695639
>Gm13:8695812-8695861
>Gm13:8695916-8696054
>Gm13:8696319-8696396
>Gm13:8697235-8697320
>Gm13:8697480-8698267
>Gm13:8698292-8698375
>Gm13:8698421-8700689
>Gm13:8700802-8700873
>Gm13:8700911-8712640
>Gm13:8713215-8713352
>Gm13:8713618-8713694
>Gm13:8713864-8713903
>Gm13:8713955-8714013
>Gm13:8714186-8714241
>Gm13:8714415-8714496
>Gm13:8715043-8715057
>Gm13:8715177-8715270
>Gm13:8715332-8717193
>Gm13:8717231-8717369
>Gm13:8717436-8717535
>Gm13:8717658-8717808
>Gm13:8717903-8718040
>Gm13:8718191-8718226
>Gm13:8720805-8720915
>Gm13:8721928-8721979
>Gm13:8724519-8724917
>Gm13:8725505-8725601
>Gm13:8727162-8727197
>Gm13:8727248-8727301
>Gm13:8727933-8728034
>Gm13:8728763-8728819
>Gm13:8729039-8729078
>Gm13:8729250-8729359
>Gm13:8729437-8729563
>Gm13:8729673-8729714
>Gm13:8730717-8730779
>Gm13:8732383-8732433
>Gm13:8732654-8732786
>Gm13:8732824-8733053
>Gm13:8733107-8733186
>Gm13:8735145-8735194
>Gm13:8735394-8735429
>Gm13:8735964-8736017
>Gm13:8736085-8736127
>Gm13:8736193-8736253
>Gm13:8736332-8736384
>Gm13:8736608-8738089
>Gm13:8738170-8738330
>Gm13:8738522-8738589
>Gm13:8738825-8758297
>Gm13:8758389-8764928
>Gm13:8765792-8765895
>Gm13:8766796-8768375
>Gm13:8770474-8770531
>Gm13:8771474-8771512
>Gm13:8771760-8771847
>Gm13:8772503-8772587
>Gm13:8772793-8772888
>Gm13:8774184-8774236
>Gm13:8774250-8779458
>Gm13:8780558-8780703
>Gm13:8780741-8780781
>Gm13:8780842-8781436
>Gm13:8781620-8782572
>Gm13:8782623-8782807
>Gm13:8784195-8785895
>Gm13:8785943-8787790
>Gm13:8787844-8789597
>Gm13:8789993-8809784
>Gm13:8810889-8811121
>Gm13:8811395-8811434
>Gm13:8811478-8813110
>Gm13:8813135-8820120
>Gm13:8820184-8820774
>Gm13:8820859-8821187
>Gm13:8821233-8822041
>Gm13:8822198-8822579
>Gm13:8822828-8823816
>Gm13:8823901-8824256
>Gm13:8824320-8824548
>Gm13:8824585-8824677
>Gm13:8829454-8829468
>Gm13:8830353-8830367
>Gm13:8831204-8831255
>Gm13:8832371-8832449
>Gm13:8833364-8833448
>Gm13:8833677-8833873
>Gm13:8834016-8834051
>Gm13:8834369-8834401
>Gm13:8834441-8834528
>Gm13:8834569-8834654
>Gm13:8834693-8834733
>Gm13:8834763-8835133
>Gm13:8835197-8837170
>Gm13:8837284-8837473
>Gm13:8839184-8839211
>Gm13:8839960-8840572
>Gm13:8841496-8841529
>Gm13:8841585-8841616
>Gm13:8841737-8842015
>Gm13:8842074-8842145
>Gm13:8842256-8842497
>Gm13:8842527-8842697
>Gm13:8843055-8844111
>Gm13:8844350-8844390
>Gm13:8844436-8844503
>Gm13:8844710-8844914
>Gm13:8845064-8845180
>Gm13:8845226-8845565
>Gm13:8845602-8845684
>Gm13:8845747-8845833
>Gm13:8845902-8845963
>Gm13:8846049-8846116
>Gm13:8846198-8846242
>Gm13:8846329-8846363
>Gm13:8847151-8847255
>Gm13:8847295-8847384
>Gm13:8847787-8847819
>Gm13:8848092-8848120
>Gm13:8848167-8848444
>Gm13:8848608-8848677
>Gm13:8848841-8848885
>Gm13:8848928-8848962
>Gm13:8849027-8849392
>Gm13:8849421-8849446
>Gm13:8849564-8849787
>Gm13:8849837-8850247
>Gm13:8850357-8850636
>Gm13:8850745-8850807
>Gm13:8850971-8851176
>Gm13:8851247-8851725
>Gm13:8851852-8852065
>Gm13:8852326-8852663
>Gm13:8852701-8852729
>Gm13:8852800-8853124
>Gm13:8853177-8853276
>Gm13:8854947-8854993
>Gm13:8855173-8855283
>Gm13:8855517-8856419
>Gm13:8857025-8861307
>Gm13:8861398-8861731
>Gm13:8861764-8862263
>Gm13:8862357-8863754
>Gm13:8863801-8864587
>Gm13:8864624-8887817
>Gm13:8887917-8888569
>Gm13:8888645-8913211
>Gm13:8913519-8913581
>Gm13:8913646-8913787
>Gm13:8914095-8914152
>Gm13:8914211-8914362
>Gm13:8914476-8914680
>Gm13:8914759-8914917
>Gm13:8915231-8915301
>Gm13:8915852-8915981
>Gm13:8918908-8919054
>Gm13:8919114-8919170
>Gm13:8919264-8919391
>Gm13:8919432-8919463
>Gm13:8919608-8919640
>Gm13:8919750-8919840
>Gm13:8919941-8920168
>Gm13:8920219-8920287
>Gm13:8920507-8920558
>Gm13:8922410-8922457
>Gm13:8922563-8922598
>Gm13:8923314-8923365
>Gm13:8924865-8924963
>Gm13:8926030-8926087
>Gm13:8927227-8927274
>Gm13:8927409-8927447
>Gm13:8927774-8927822
>Gm13:8927876-8927900
>Gm13:8928199-8928352
>Gm13:8929080-8929119
>Gm13:8930427-8940486
>Gm13:8942994-8947715
>Gm13:8949034-8949070
>Gm13:8949104-8949670
>Gm13:8949720-8950367
>Gm13:8956111-8956226
>Gm13:8960831-8960936
>Gm13:8961788-8961814
>Gm13:8962006-8962068
>Gm13:8962465-8962534
>Gm13:8962816-8963067
>Gm13:8963137-8963600
>Gm13:8963795-8963941
>Gm13:8964178-8964233
>Gm13:8964259-8964286
>Gm13:8967241-8967266
>Gm13:8968638-8968712
>Gm13:8975436-8975583
>Gm13:8975981-8976042
>Gm13:8976479-8976524
>Gm13:8977322-8977384
>Gm13:8982287-8982314
>Gm13:8987783-8992969
>Gm13:8993291-8998229
>Gm13:8998303-8999868
>Gm13:8999894-9000595
>Gm13:9000632-9003695
>Gm13:9004085-9004129
>Gm13:9004502-9004556
>Gm13:9004745-9004780
>Gm13:9005239-9005456
>Gm13:9005514-9005817
>Gm13:9005863-9006372
>Gm13:9006471-9007287
>Gm13:9007326-9007596
>Gm13:9007677-9007862
>Gm13:9007911-9008407
>Gm13:9008489-9008778
>Gm13:9008801-9008943
>Gm13:9008995-9009740
>Gm13:9009787-9010235
>Gm13:9010318-9010390
>Gm13:9010630-9010748
>Gm13:9011226-9011388
>Gm13:9011426-9011473
>Gm13:9012450-9012509
>Gm13:9012744-9012827
>Gm13:9014817-9014889
>Gm13:9014991-9015028
>Gm13:9015280-9015439
>Gm13:9016180-9016256
>Gm13:9016528-9018638
>Gm13:9019863-9019956
>Gm13:9020316-9021154
>Gm13:9022929-9026295
>Gm13:9026399-9027447
>Gm13:9028372-9028426
>Gm13:9029548-9037293
>Gm13:9037920-9037997
>Gm13:9038151-9038262
>Gm13:9038945-9039013
>Gm13:9039226-9039390
>Gm13:9039469-9040380
>Gm13:9040491-9040616
>Gm13:9040688-9040795
>Gm13:9040860-9040894
>Gm13:9040923-9041403
>Gm13:9041431-9041633
>Gm13:9041699-9042705
>Gm13:9042736-9048093
>Gm13:9048131-9048858
>Gm13:9048906-9049708
>Gm13:9052420-9052453
>Gm13:9053069-9053217
>Gm13:9053276-9053644
>Gm13:9053732-9053797
>Gm13:9053884-9053917
>Gm13:9053956-9054568
>Gm13:9054624-9057527
>Gm13:9057565-9057923
>Gm13:9057982-9058247
>Gm13:9058536-9058610
>Gm13:9058636-9058970
>Gm13:9059810-9059880
>Gm13:9063037-9063151
>Gm13:9064533-9064646
>Gm13:9065840-9065881
>Gm13:9066516-9066583
>Gm13:9066789-9066834
>Gm13:9068320-9068709
>Gm13:9068864-9068926
>Gm13:9069439-9069604
>Gm13:9069688-9069734
>Gm13:9069763-9069882
>Gm13:9070060-9070242
>Gm13:9070380-9070413
>Gm13:9070625-9072427
>Gm13:9072527-9076228
>Gm13:9076270-9076830
>Gm13:9076887-9077068
>Gm13:9077565-9077751
>Gm13:9078539-9079888
>Gm13:9080290-9080487
>Gm13:9080564-9080706
>Gm13:9081266-9081561
>Gm13:9082118-9082348
>Gm13:9082546-9083059
>Gm13:9083552-9083767
>Gm13:9085604-9085636
>Gm13:9085782-9085826
>Gm13:9085860-9085892
>Gm13:9086700-9086749
>Gm13:9086800-9086844
>Gm13:9086915-9087176
>Gm13:9087395-9087659
>Gm13:9087747-9087815
>Gm13:9087854-9088208
>Gm13:9088319-9088604
>Gm13:9088654-9088784
>Gm13:9088842-9089074
>Gm13:9089132-9089319
>Gm13:9089365-9089596
>Gm13:9089678-9089720
>Gm13:9089780-9090164
>Gm13:9090640-9111571
>Gm13:9111594-9131282
>Gm13:9131334-9161988
>Gm13:9162095-9162141
>Gm13:9162216-9162832
>Gm13:9162892-9163803
>Gm13:9163822-9164322
>Gm13:9164459-9164491
>Gm13:9164789-9164875
>Gm13:9165029-9165179
>Gm13:9165252-9165447
>Gm13:9165587-9165957
>Gm13:9166011-9166317
>Gm13:9166340-9166485
>Gm13:9166575-9166838
>Gm13:9166988-9167024
>Gm13:9167083-9167244
>Gm13:9167284-9167354
>Gm13:9167464-9167552
>Gm13:9167799-9168015
>Gm13:9168055-9168401
>Gm13:9168627-9169036
>Gm13:9169417-9169455
>Gm13:9169498-9169699
>Gm13:9169821-9186173
>Gm13:9186248-9217019
>Gm13:9217045-9225394
>Gm13:9225422-9228005
>Gm13:9228053-9228128
>Gm13:9228212-9228349
>Gm13:9228407-9228459
>Gm13:9228750-9229006
>Gm13:9229055-9229214
>Gm13:9229437-9229749
>Gm13:9230254-9230307
>Gm13:9230612-9230855
>Gm13:9234701-9234986
>Gm13:9237751-9237880
>Gm13:9238255-9238782
>Gm13:9238862-9239798
>Gm13:9239874-9240026
>Gm13:9240078-9240134
>Gm13:9240183-9241197
>Gm13:9241307-9241502
>Gm13:9241622-9241762
>Gm13:9243495-9243568
>Gm13:9243620-9243674
>Gm13:9243820-9243862
>Gm13:9244051-9244305
>Gm13:9244390-9244690
>Gm13:9244727-9244905
>Gm13:9245088-9245195
>Gm13:9245237-9245297
>Gm13:9246027-9246313
>Gm13:9246480-9246549
>Gm13:9246641-9246812
>Gm13:9246872-9247610
>Gm13:9247659-9248272
>Gm13:9248385-9248553
>Gm13:9248593-9249131
>Gm13:9249159-9250461
>Gm13:9251170-9251257
>Gm13:9251384-9251496
>Gm13:9251708-9253347
>Gm13:9254447-9254478
>Gm13:9254732-9254788
>Gm13:9254913-9255214
>Gm13:9255332-9255363
>Gm13:9255702-9255825
>Gm13:9255919-9256067
>Gm13:9256239-9261738
>Gm13:9261818-9270981
>Gm13:9271176-9271392
>Gm13:9273822-9278634
>Gm13:9283062-9283184
>Gm13:9284586-9284750
>Gm13:9284834-9287201
>Gm13:9287275-9301308
>Gm13:9301332-9323664
>Gm13:9323699-9323841
>Gm13:9324544-9324576
>Gm13:9329058-9329129
>Gm13:9335879-9335973
>Gm13:9337027-9337230
>Gm13:9337368-9337446
>Gm13:9337581-9338754
>Gm13:9338814-9339857
>Gm13:9339932-9340032
>Gm13:9340096-9340296
>Gm13:9340360-9340716
>Gm13:9340771-9342527
>Gm13:9342580-9372292
>Gm13:9372372-9372693
>Gm13:9372731-9373060
>Gm13:9373108-9373173
>Gm13:9373318-9373697
>Gm13:9373771-9373999
>Gm13:9374097-9374146
>Gm13:9374198-9374291
>Gm13:9374482-9379855
>Gm13:9379894-9379968
>Gm13:9380000-9380706
>Gm13:9380732-9381090
>Gm13:9382306-9382594
>Gm13:9382624-9382720
>Gm13:9383178-9383298
>Gm13:9383466-9383572
>Gm13:9385301-9385385
>Gm13:9385474-9385859
>Gm13:9385918-9386295
>Gm13:9386362-9386536
>Gm13:9387319-9387561
>Gm13:9387656-9387909
>Gm13:9388034-9388163
>Gm13:9388276-9388441
>Gm13:9388535-9388628
>Gm13:9388673-9389103
>Gm13:9389164-9389385
>Gm13:9389443-9389862
>Gm13:9390022-9390198
>Gm13:9390231-9392493
>Gm13:9392569-9393051
>Gm13:9393078-9394824
>Gm13:9394876-9397730
>Gm13:9397759-9397809
>Gm13:9401118-9401147
>Gm13:9401223-9403142
>Gm13:9403219-9403501
>Gm13:9403619-9403911
>Gm13:9404042-9405343
>Gm13:9405376-9405471
>Gm13:9405528-9405914
>Gm13:9405950-9406349
>Gm13:9406465-9406698
>Gm13:9406769-9407145
>Gm13:9407274-9407431
>Gm13:9407563-9421386
>Gm13:9421574-9421652
>Gm13:9422222-9422292
>Gm13:9424514-9425516
>Gm13:9428193-9428951
>Gm13:9428992-9433528
>Gm13:9433573-9435161
>Gm13:9435253-9435282
>Gm13:9435343-9438948
>Gm13:9438981-9439345
>Gm13:9439357-9440162
>Gm13:9440295-9440476
>Gm13:9440503-9441416
>Gm13:9441442-9443346
>Gm13:9443374-9443875
>Gm13:9443927-9447102
>Gm13:9447150-9450454
>Gm13:9450694-9450922
>Gm13:9450950-9451108
>Gm13:9451144-9458826
>Gm13:9458878-9458979
>Gm13:9459809-9459872
>Gm13:9464122-9464505
>Gm13:9464551-9467579
>Gm13:9468330-9468460
>Gm13:9468564-9468591
>Gm13:9468686-9468785
>Gm13:9468888-9469068
>Gm13:9469095-9479866
>Gm13:9480021-9480107
>Gm13:9480164-9480438
>Gm13:9480810-9480871
>Gm13:9481041-9481110
>Gm13:9481275-9481837
>Gm13:9481857-9482036
>Gm13:9482066-9482517
>Gm13:9482550-9482731
>Gm13:9482790-9482987
>Gm13:9483062-9483152
>Gm13:9483232-9483360
>Gm13:9483423-9483494
>Gm13:9483572-9492577
>Gm13:9492646-9492745
>Gm13:9492831-9492866
>Gm13:9492962-9493269
>Gm13:9493428-9493463
>Gm13:9493599-9493941
>Gm13:9493980-9494102
>Gm13:9494145-9494743
>Gm13:9494779-9494895
>Gm13:9494975-9496681
>Gm13:9496773-9496818
>Gm13:9496882-9496937
>Gm13:9497483-9497514
>Gm13:9497556-9497595
>Gm13:9498076-9498554
>Gm13:9498583-9498749
>Gm13:9498804-9498833
>Gm13:9499246-9499333
>Gm13:9499437-9500015
>Gm13:9500099-9500130
>Gm13:9500219-9500243
>Gm13:9504617-9505273
>Gm13:9505285-9505866
>Gm13:9506272-9506340
>Gm13:9507886-9508145
>Gm13:9508196-9508244
>Gm13:9508431-9508535
>Gm13:9508975-9509073
>Gm13:9512171-9512245
>Gm13:9512478-9512529
>Gm13:9512805-9512954
>Gm13:9513980-9514077
>Gm13:9514482-9515490
>Gm13:9515697-9515788
>Gm13:9516331-9516478
>Gm13:9516661-9516786
>Gm13:9517233-9517300
>Gm13:9517669-9518163
>Gm13:9518216-9518585
>Gm13:9518753-9518878
>Gm13:9519097-9519267
>Gm13:9519429-9520037
>Gm13:9520159-9520303
>Gm13:9523431-9523534
>Gm13:9524504-9524560
>Gm13:9524600-9524762
>Gm13:9525284-9525396
>Gm13:9525837-9526371
>Gm13:9526396-9526565
>Gm13:9527275-9530783
>Gm13:9531169-9531978
>Gm13:9531991-9538169
>Gm13:9539348-9539419
>Gm13:9540626-9540669
>Gm13:9544206-9544552
>Gm13:9546280-9546486
>Gm13:9546551-9546579
>Gm13:9546609-9546702
>Gm13:9546847-9547566
>Gm13:9547698-9547782
>Gm13:9548004-9548114
>Gm13:9548813-9548843
>Gm13:9551878-9552050
>Gm13:9552387-9552602
>Gm13:9552705-9553244
>Gm13:9553614-9553660
>Gm13:9556782-9557018
>Gm13:9557626-9557675
>Gm13:9557867-9558045
>Gm13:9559817-9560095
>Gm13:9560194-9560506
>Gm13:9560551-9560620
>Gm13:9560666-9560772
>Gm13:9560795-9563310
>Gm13:9563377-9564780
>Gm13:9564810-9565332
>Gm13:9565361-9566140
>Gm13:9566196-9566673
>Gm13:9568055-9568192
>Gm13:9570330-9570359
>Gm13:9571016-9571133
>Gm13:9571630-9571703
>Gm13:9573591-9573678
>Gm13:9574060-9574177
>Gm13:9574275-9574355
>Gm13:9576024-9576049
>Gm13:9578537-9579023
>Gm13:9579095-9579188
>Gm13:9579228-9580401
>Gm13:9580464-9581292
>Gm13:9581327-9581951
>Gm13:9582097-9582136
>Gm13:9582270-9582370
>Gm13:9582481-9582514
>Gm13:9582675-9582777
>Gm13:9582980-9583047
>Gm13:9583411-9583482
>Gm13:9583684-9583719
>Gm13:9583957-9584008
>Gm13:9584729-9584880
>Gm13:9584948-9585190
>Gm13:9586751-9586947
>Gm13:9588795-9588846
>Gm13:9590111-9590151
>Gm13:9591641-9591696
>Gm13:9591797-9591857
>Gm13:9591958-9601700
>Gm13:9601724-9603936
>Gm13:9604041-9604207
>Gm13:9605994-9606055
>Gm13:9610949-9610986
>Gm13:9614013-9623256
>Gm13:9623423-9623494
>Gm13:9623578-9623628
>Gm13:9623662-9623767
>Gm13:9624213-9624291
>Gm13:9625478-9625527
>Gm13:9625826-9625912
>Gm13:9626242-9626287
>Gm13:9628994-9629075
>Gm13:9629589-9629676
>Gm13:9630077-9630171
>Gm13:9632935-9633113
>Gm13:9633138-9633363
>Gm13:9633542-9633569
>Gm13:9634124-9634170
>Gm13:9634220-9634372
>Gm13:9634496-9634544
>Gm13:9634818-9634881
>Gm13:9635110-9635156
>Gm13:9635958-9636002
>Gm13:9636373-9636398
>Gm13:9636907-9637102
>Gm13:9638943-9639845
>Gm13:9639887-9643930
>Gm13:9644012-9644158
>Gm13:9644212-9644830
>Gm13:9644980-9645527
>Gm13:9645582-9645882
>Gm13:9645931-9647158
>Gm13:9647174-9648307
>Gm13:9648330-9648420
>Gm13:9648443-9648813
>Gm13:9649357-9649399
>Gm13:9649818-9649848
>Gm13:9651461-9651547
>Gm13:9652379-9652421
>Gm13:9658140-9658282
>Gm13:9659311-9659364
>Gm13:9660075-9660114
>Gm13:9660239-9660306
>Gm13:9660921-9661002
>Gm13:9666539-9666762
>Gm13:9667397-9669932
>Gm13:9670377-9670421
>Gm13:9671286-9671418
>Gm13:9671488-9671568
>Gm13:9671779-9673017
>Gm13:9673099-9673494
>Gm13:9673582-9675884
>Gm13:9675966-9676078
>Gm13:9676118-9677621
>Gm13:9677649-9677694
>Gm13:9677739-9678024
>Gm13:9678143-9678205
>Gm13:9678306-9681403
>Gm13:9681466-9682201
>Gm13:9682257-9683506
>Gm13:9683565-9684156
>Gm13:9684236-9685309
>Gm13:9685392-9686079
>Gm13:9686110-9686336
>Gm13:9686416-9691147
>Gm13:9691238-9691768
>Gm13:9691822-9692155
>Gm13:9692226-9692500
>Gm13:9692595-9692678
>Gm13:9692742-9695057
>Gm13:9695265-9695353
>Gm13:9695394-9697614
>Gm13:9697719-9698564
>Gm13:9698617-9699013
>Gm13:9699064-9699306
>Gm13:9699334-9700578
>Gm13:9700627-9703170
>Gm13:9703225-9705088
>Gm13:9705152-9705215
>Gm13:9705381-9705720
>Gm13:9705787-9705930
>Gm13:9706362-9706610
>Gm13:9706659-9706760
>Gm13:9706851-9712270
>Gm13:9712478-9712530
>Gm13:9717523-9718114
>Gm13:9719397-9719451
>Gm13:9723331-9723587
>Gm13:9726101-9726150
>Gm13:9728197-9728338
>Gm13:9728371-9733401
>Gm13:9733474-9733624
>Gm13:9733685-9733968
>Gm13:9735096-9735395
>Gm13:9735585-9736304
>Gm13:9736865-9736942
>Gm13:9738880-9738966
>Gm13:9739160-9739211
>Gm13:9743752-9743848
>Gm13:9743883-9743929
>Gm13:9749166-9749204
>Gm13:9749408-9749457
>Gm13:9749546-9749654
>Gm13:9749807-9749859
>Gm13:9750334-9750448
>Gm13:9750854-9750910
>Gm13:9752663-9752810
>Gm13:9752871-9752901
>Gm13:9752945-9753316
>Gm13:9753497-9754555
>Gm13:9755263-9755656
>Gm13:9755726-9756282
>Gm13:9756916-9758404
>Gm13:9758497-9759017
>Gm13:9759042-9759142
>Gm13:9759431-9759803
>Gm13:9761296-9761327
>Gm13:9762355-9762427
>Gm13:9762690-9762732
>Gm13:9764285-9764326
>Gm13:9764877-9764946
>Gm13:9765042-9765190
>Gm13:9766653-9766727
>Gm13:9768739-9768876
>Gm13:9769296-9769564
>Gm13:9770127-9770173
>Gm13:9770272-9770329
>Gm13:9770688-9770885
>Gm13:9770987-9775192
>Gm13:9776036-9776101
>Gm13:9776687-9776728
>Gm13:9776766-9777175
>Gm13:9777430-9780784
>Gm13:9781209-9781240
>Gm13:9784198-9784260
>Gm13:9784764-9784830
>Gm13:9784955-9785103
>Gm13:9787108-9787182
>Gm13:9789184-9789225
>Gm13:9789741-9790009
>Gm13:9790158-9790273
>Gm13:9790612-9790658
>Gm13:9790757-9790814
>Gm13:9791229-9791336
>Gm13:9791473-9793509
>Gm13:9793530-9795436
>Gm13:9795882-9795922
>Gm13:9796280-9796345
>Gm13:9796932-9796973
>Gm13:9797011-9797418
>Gm13:9797673-9801030
>Gm13:9801454-9801485
>Gm13:9802514-9802584
>Gm13:9802850-9802892
>Gm13:9803658-9803706
>Gm13:9804447-9804488
>Gm13:9805038-9805107
>Gm13:9805203-9805351
>Gm13:9807356-9807430
>Gm13:9809432-9809473
>Gm13:9809989-9810257
>Gm13:9810406-9810527
>Gm13:9810867-9810913
>Gm13:9811012-9811069
>Gm13:9811427-9811624
>Gm13:9811726-9815930
>Gm13:9816378-9816418
>Gm13:9816776-9816841
>Gm13:9817427-9817468
>Gm13:9817506-9817913
>Gm13:9818168-9832882
>Gm13:9832916-9833441
>Gm13:9833475-9833508
>Gm13:9834661-9834723
>Gm13:9837347-9837386
>Gm13:9837986-9839097
>Gm13:9839187-9839289
>Gm13:9840019-9840152
>Gm13:9841526-9843305
>Gm13:9843337-9843500
>Gm13:9843540-9847492
>Gm13:9847550-9847655
>Gm13:9847974-9849597
>Gm13:9851868-9857130
>Gm13:9859103-9859148
>Gm13:9860174-9864823
>Gm13:9865247-9865360
>Gm13:9865658-9865753
>Gm13:9865872-9865973
>Gm13:9868088-9869903
>Gm13:9870134-9870255
>Gm13:9870308-9870430
>Gm13:9871392-9871474
>Gm13:9872900-9873095
>Gm13:9873138-9873279
>Gm13:9873369-9875436
>Gm13:9876312-9876379
>Gm13:9876964-9877022
>Gm13:9877133-9877213
>Gm13:9878818-9878916
>Gm13:9879111-9879176
>Gm13:9879286-9879344
>Gm13:9879504-9879558
>Gm13:9879629-9879751
>Gm13:9880328-9884977
>Gm13:9885145-9886543
>Gm13:9886907-9891147
>Gm13:9891172-9892693
>Gm13:9892729-9894085
>Gm13:9894116-9894185
>Gm13:9894256-9895759
>Gm13:9895789-9896944
>Gm13:9897046-9897131
>Gm13:9897185-9898532
>Gm13:9898572-9906208
>Gm13:9906258-9906581
>Gm13:9907836-9907875
>Gm13:9909830-9910052
>Gm13:9912413-9912816
>Gm13:9912858-9913006
>Gm13:9913359-9913401
>Gm13:9916949-9918050
>Gm13:9918121-9918421
>Gm13:9918485-9918623
>Gm13:9920693-9920744
>Gm13:9923103-9923216
>Gm13:9924297-9924353
>Gm13:9924806-9924856
>Gm13:9926249-9926334
>Gm13:9926443-9926560
>Gm13:9927656-9927850
>Gm13:9928555-9928759
>Gm13:9928839-9929051
>Gm13:9929237-9929321
>Gm13:9930137-9930199
>Gm13:9930260-9930372
>Gm13:9931082-9933360
>Gm13:9933444-9936502
>Gm13:9936540-9937276
>Gm13:9939581-9963911
>Gm13:9963961-9964164
>Gm13:9964229-9964394
>Gm13:9964486-9965027
>Gm13:9965333-9970336
>Gm13:9970382-9973575
>Gm13:9973598-9977376
>Gm13:9977455-9977543
>Gm13:9977613-9979441
>Gm13:9979478-9982891
>Gm13:9982966-9983298
>Gm13:9983814-9983877
>Gm13:9984342-9985618
>Gm13:9985651-9985837
>Gm13:9987029-9987112
>Gm13:9993192-9993286
>Gm13:9994420-9994815
>Gm13:9994924-9995491
>Gm13:9995539-10007371
>Gm13:10007597-10007954
>Gm13:10008029-10008194
>Gm13:10008283-10008930
>Gm13:10009137-10013426
>Gm13:10013475-10013923
>Gm13:10013977-10014115
>Gm13:10015363-10015398
>Gm13:10016523-10016616
>Gm13:10018217-10019089
>Gm13:10019118-10020894
>Gm13:10020933-10023138
>Gm13:10023237-10023304
>Gm13:10023497-10023654
>Gm13:10025948-10025973
>Gm13:10028920-10028968
>Gm13:10029474-10029628
>Gm13:10029917-10029963
>Gm13:10030141-10030176
>Gm13:10030239-10030384
>Gm13:10035923-10035963
>Gm13:10036516-10036582
>Gm13:10041467-10041537
>Gm13:10042544-10043013
>Gm13:10043042-10043910
>Gm13:10044110-10044153
>Gm13:10044792-10045086
>Gm13:10045443-10045473
>Gm13:10045828-10045942
>Gm13:10046028-10046063
>Gm13:10046152-10046354
>Gm13:10046425-10046664
>Gm13:10046760-10046816
>Gm13:10046886-10047029
>Gm13:10047063-10047172
>Gm13:10047294-10047340
>Gm13:10047414-10047546
>Gm13:10047604-10047674
>Gm13:10047945-10048007
>Gm13:10048032-10048114
>Gm13:10048178-10048222
>Gm13:10048358-10048481
>Gm13:10048557-10048621
>Gm13:10048656-10049928
>Gm13:10050826-10051373
>Gm13:10051610-10051908
>Gm13:10051958-10053598
>Gm13:10053673-10053774
>Gm13:10053843-10054015
>Gm13:10054044-10054109
>Gm13:10054342-10054381
>Gm13:10054440-10054523
>Gm13:10055617-10055720
>Gm13:10056650-10056680
>Gm13:10056785-10056873
>Gm13:10057450-10060129
>Gm13:10060169-10061205
>Gm13:10065590-10065675
>Gm13:10065719-10065745
>Gm13:10065781-10065854
>Gm13:10065890-10066018
>Gm13:10066263-10066311
>Gm13:10066560-10066591
>Gm13:10066857-10066933
>Gm13:10068255-10072327
>Gm13:10072358-10079378
>Gm13:10080382-10080535
>Gm13:10083495-10083524
>Gm13:10087137-10087212
>Gm13:10087510-10087619
>Gm13:10088133-10088201
>Gm13:10089394-10089518
>Gm13:10089607-10091777
>Gm13:10091811-10094562
>Gm13:10094739-10094903
>Gm13:10095376-10095545
>Gm13:10095736-10095850
>Gm13:10098077-10098201
>Gm13:10098309-10098470
>Gm13:10098548-10098731
>Gm13:10100213-10100445
>Gm13:10100530-10100694
>Gm13:10100834-10101150
>Gm13:10101212-10101514
>Gm13:10101545-10101612
>Gm13:10101668-10102708
>Gm13:10102735-10103095
>Gm13:10103237-10103385
>Gm13:10103397-10103542
>Gm13:10104245-10104874
>Gm13:10104901-10105223
>Gm13:10105258-10105304
>Gm13:10105348-10105536
>Gm13:10105723-10105801
>Gm13:10105916-10106058
>Gm13:10106721-10106825
>Gm13:10106999-10109004
>Gm13:10109108-10111472
>Gm13:10111503-10112510
>Gm13:10112571-10112708
>Gm13:10113142-10113538
>Gm13:10115864-10115954
>Gm13:10116542-10116643
>Gm13:10116728-10117158
>Gm13:10117273-10117703
>Gm13:10126881-10126964
>Gm13:10127767-10127965
>Gm13:10128145-10128233
>Gm13:10129111-10129163
>Gm13:10132053-10132191
>Gm13:10133810-10133982
>Gm13:10134093-10137398
>Gm13:10139790-10140323
>Gm13:10140379-10140426
>Gm13:10140457-10140611
>Gm13:10140644-10140720
>Gm13:10140802-10140951
>Gm13:10141005-10141837
>Gm13:10141900-10142022
>Gm13:10143973-10144137
>Gm13:10145817-10151126
>Gm13:10151861-10152027
>Gm13:10152388-10154162
>Gm13:10154185-10157030
>Gm13:10157093-10157430
>Gm13:10157736-10157857
>Gm13:10158738-10158867
>Gm13:10160262-10160371
>Gm13:10161328-10161515
>Gm13:10163457-10163517
>Gm13:10167488-10167594
>Gm13:10167671-10167728
>Gm13:10167802-10167865
>Gm13:10174520-10174575
>Gm13:10174669-10177967
>Gm13:10177995-10178097
>Gm13:10178177-10179221
>Gm13:10179374-10179458
>Gm13:10179523-10179920
>Gm13:10179986-10180113
>Gm13:10180243-10180270
>Gm13:10180321-10180377
>Gm13:10181139-10181722
>Gm13:10181751-10181930
>Gm13:10181960-10182598
>Gm13:10182679-10184067
>Gm13:10184617-10184655
>Gm13:10186279-10190540
>Gm13:10190752-10194996
>Gm13:10195041-10195277
>Gm13:10195326-10197836
>Gm13:10198164-10200073
>Gm13:10200128-10200369
>Gm13:10200634-10200773
>Gm13:10201195-10201824
>Gm13:10202799-10203078
>Gm13:10203629-10203685
>Gm13:10203743-10203836
>Gm13:10206032-10206076
>Gm13:10208061-10208117
>Gm13:10209167-10209370
>Gm13:10209416-10209536
>Gm13:10209631-10211817
>Gm13:10211836-10218389
>Gm13:10220782-10220872
>Gm13:10221975-10222026
>Gm13:10222807-10223004
>Gm13:10226086-10226184
>Gm13:10226759-10227103
>Gm13:10227151-10227209
>Gm13:10227288-10227717
>Gm13:10227877-10227914
>Gm13:10227988-10228099
>Gm13:10228273-10228399
>Gm13:10228499-10228572
>Gm13:10228854-10229010
>Gm13:10229235-10229658
>Gm13:10229706-10229781
>Gm13:10229809-10231220
>Gm13:10231245-10231445
>Gm13:10232512-10232638
>Gm13:10232684-10232869
>Gm13:10232988-10233026
>Gm13:10233104-10233172
>Gm13:10233802-10235469
>Gm13:10236284-10236369
>Gm13:10236440-10236498
>Gm13:10237333-10237470
>Gm13:10237493-10237539
>Gm13:10237587-10237622
>Gm13:10237719-10237899
>Gm13:10238074-10238555
>Gm13:10238592-10239167
>Gm13:10239389-10239457
>Gm13:10239640-10239739
>Gm13:10239865-10240075
>Gm13:10240268-10240337
>Gm13:10240478-10240561
>Gm13:10240913-10240951
>Gm13:10241043-10241101
>Gm13:10241495-10241656
>Gm13:10241847-10241920
>Gm13:10241983-10242193
>Gm13:10242319-10242353
>Gm13:10242780-10242850
>Gm13:10243669-10243735
>Gm13:10246084-10246168
>Gm13:10246837-10246991
>Gm13:10251386-10251474
>Gm13:10252343-10252413
>Gm13:10253193-10253230
>Gm13:10255170-10255223
>Gm13:10260367-10260534
>Gm13:10264793-10269624
>Gm13:10269648-10286196
>Gm13:10286218-10296667
>Gm13:10296722-10298952
>Gm13:10298994-10311801
>Gm13:10311847-10313832
>Gm13:10313885-10318706
>Gm13:10318783-10322709
>Gm13:10322833-10322893
>Gm13:10323040-10323120
>Gm13:10323283-10323348
>Gm13:10323839-10323892
>Gm13:10323972-10324345
>Gm13:10324451-10324764
>Gm13:10325015-10325731
>Gm13:10328795-10328843
>Gm13:10328874-10329047
>Gm13:10332640-10333518
>Gm13:10333610-10333708
>Gm13:10333748-10333905
>Gm13:10333931-10335650
>Gm13:10337548-10337661
>Gm13:10338150-10338268
>Gm13:10338630-10338913
>Gm13:10343435-10343656
>Gm13:10345401-10345637
>Gm13:10345919-10346179
>Gm13:10346243-10347619
>Gm13:10347710-10347776
>Gm13:10353044-10353263
>Gm13:10353411-10353449
>Gm13:10353525-10353733
>Gm13:10355332-10355516
>Gm13:10355552-10356105
>Gm13:10356277-10366414
>Gm13:10366494-10366552
>Gm13:10366633-10366828
>Gm13:10366876-10383880
>Gm13:10383956-10384560
>Gm13:10384679-10384841
>Gm13:10384890-10385051
>Gm13:10385256-10385412
>Gm13:10385456-10389066
>Gm13:10389144-10389500
>Gm13:10389580-10389663
>Gm13:10389706-10390325
>Gm13:10390431-10390520
>Gm13:10390685-10390720
>Gm13:10390777-10390809
>Gm13:10391057-10391086
>Gm13:10391327-10391370
>Gm13:10391766-10391826
>Gm13:10392081-10392141
>Gm13:10392220-10392312
>Gm13:10392932-10392979
>Gm13:10394358-10394401
>Gm13:10394427-10394490
>Gm13:10394521-10394774
>Gm13:10397192-10397308
>Gm13:10397625-10397666
>Gm13:10401351-10401402
>Gm13:10401985-10402281
>Gm13:10402711-10402820
>Gm13:10407180-10407232
>Gm13:10407810-10407974
>Gm13:10408075-10408177
>Gm13:10409713-10410074
>Gm13:10410241-10413212
>Gm13:10413310-10413369
>Gm13:10416346-10416428
>Gm13:10419872-10419905
>Gm13:10421423-10421708
>Gm13:10422712-10423066
>Gm13:10423123-10423429
>Gm13:10423505-10423645
>Gm13:10423697-10423858
>Gm13:10423934-10424109
>Gm13:10424148-10424479
>Gm13:10424600-10424670
>Gm13:10424712-10424878
>Gm13:10425638-10425744
>Gm13:10425835-10426244
>Gm13:10427376-10427508
>Gm13:10428036-10428113
>Gm13:10428574-10428628
>Gm13:10428824-10428907
>Gm13:10429434-10429507
>Gm13:10431813-10431844
>Gm13:10432361-10432444
>Gm13:10432659-10432786
>Gm13:10432981-10433013
>Gm13:10433659-10434116
>Gm13:10434195-10434720
>Gm13:10434850-10435716
>Gm13:10435816-10436037
>Gm13:10436093-10436248
>Gm13:10436285-10436409
>Gm13:10436768-10436956
>Gm13:10437098-10437143
>Gm13:10437388-10437421
>Gm13:10439892-10439922
>Gm13:10440765-10440827
>Gm13:10441571-10441650
>Gm13:10441712-10441751
>Gm13:10442699-10444787
>Gm13:10444858-10448455
>Gm13:10449731-10450718
>Gm13:10451550-10451649
>Gm13:10453352-10453403
>Gm13:10458937-10459152
>Gm13:10459185-10459225
>Gm13:10461585-10461632
>Gm13:10463287-10463315
>Gm13:10463431-10463483
>Gm13:10464429-10464581
>Gm13:10464597-10464645
>Gm13:10465321-10465393
>Gm13:10465998-10466142
>Gm13:10466576-10466673
>Gm13:10468205-10468244
>Gm13:10468756-10471978
>Gm13:10471998-10472064
>Gm13:10472600-10472658
>Gm13:10477072-10477144
>Gm13:10485485-10485522
>Gm13:10491242-10491306
>Gm13:10493036-10494810
>Gm13:10495300-10495453
>Gm13:10496907-10496996
>Gm13:10497078-10497273
>Gm13:10498097-10499146
>Gm13:10501578-10501662
>Gm13:10502723-10502948
>Gm13:10503162-10503473
>Gm13:10503503-10503798
>Gm13:10503858-10505242
>Gm13:10507621-10507700
>Gm13:10507828-10507900
>Gm13:10508192-10508273
>Gm13:10508962-10508990
>Gm13:10509058-10509165
>Gm13:10511035-10511163
>Gm13:10512773-10513802
>Gm13:10514896-10514930
>Gm13:10515004-10515043
>Gm13:10516718-10518488
>Gm13:10518556-10518612
>Gm13:10518651-10518768
>Gm13:10518874-10518975
>Gm13:10519043-10519342
>Gm13:10519617-10519658
>Gm13:10519889-10520028
>Gm13:10520243-10520358
>Gm13:10520584-10522050
>Gm13:10522311-10522395
>Gm13:10522445-10522537
>Gm13:10522703-10522777
>Gm13:10522877-10522938
>Gm13:10523178-10523547
>Gm13:10523617-10526919
>Gm13:10527083-10527109
>Gm13:10527164-10527421
>Gm13:10527490-10527708
>Gm13:10527890-10537382
>Gm13:10537509-10537591
>Gm13:10537689-10537742
>Gm13:10537906-10537998
>Gm13:10538202-10538278
>Gm13:10538374-10538416
>Gm13:10538490-10538525
>Gm13:10538565-10538691
>Gm13:10538786-10538817
>Gm13:10539077-10539113
>Gm13:10539254-10539321
>Gm13:10539375-10539597
>Gm13:10539835-10539888
>Gm13:10540001-10540103
>Gm13:10540344-10540392
>Gm13:10540499-10540537
>Gm13:10540826-10540901
>Gm13:10541122-10541283
>Gm13:10541392-10542172
>Gm13:10542242-10542871
>Gm13:10542987-10543028
>Gm13:10543054-10543122
>Gm13:10543142-10543315
>Gm13:10543382-10543671
>Gm13:10544025-10544364
>Gm13:10544499-10544671
>Gm13:10544792-10544917
>Gm13:10544971-10545568
>Gm13:10545590-10545776
>Gm13:10548194-10548370
>Gm13:10548399-10548450
>Gm13:10548520-10548667
>Gm13:10550304-10550389
>Gm13:10552111-10552189
>Gm13:10555962-10556057
>Gm13:10556267-10556303
>Gm13:10556356-10556945
>Gm13:10557003-10557342
>Gm13:10557409-10557723
>Gm13:10557889-10558138
>Gm13:10558419-10565136
>Gm13:10565264-10565494
>Gm13:10565523-10565694
>Gm13:10565844-10581437
>Gm13:10581463-10588405
>Gm13:10588429-10590351
>Gm13:10590736-10594260
>Gm13:10594292-10596920
>Gm13:10597012-10599908
>Gm13:10600519-10600579
>Gm13:10600824-10600853
>Gm13:10601144-10601197
>Gm13:10601425-10604021
>Gm13:10604090-10604411
>Gm13:10604702-10604798
>Gm13:10604873-10605278
>Gm13:10606717-10606795
>Gm13:10607273-10607343
>Gm13:10607379-10607407
>Gm13:10608053-10608198
>Gm13:10610486-10610522
>Gm13:10612445-10612571
>Gm13:10613838-10614125
>Gm13:10614364-10617039
>Gm13:10617079-10621579
>Gm13:10621775-10621908
>Gm13:10622059-10622277
>Gm13:10622325-10622365
>Gm13:10622641-10622716
>Gm13:10622805-10623763
>Gm13:10624646-10624714
>Gm13:10625670-10625745
>Gm13:10626005-10627347
>Gm13:10627373-10627916
>Gm13:10628195-10628338
>Gm13:10628508-10628790
>Gm13:10630003-10630049
>Gm13:10630927-10631003
>Gm13:10632255-10632319
>Gm13:10633410-10634506
>Gm13:10635207-10635272
>Gm13:10635824-10635876
>Gm13:10636921-10641036
>Gm13:10641066-10645792
>Gm13:10646416-10646479
>Gm13:10646893-10646954
>Gm13:10647211-10648344
>Gm13:10648641-10648706
>Gm13:10648737-10650020
>Gm13:10650050-10650270
>Gm13:10650310-10650339
>Gm13:10650409-10668158
>Gm13:10668283-10671677
>Gm13:10671879-10671955
>Gm13:10672359-10672556
>Gm13:10674850-10675048
>Gm13:10675115-10675219
>Gm13:10675248-10675283
>Gm13:10678241-10678306
>Gm13:10682007-10682070
>Gm13:10684576-10684608
>Gm13:10684958-10685068
>Gm13:10685162-10686673
>Gm13:10686712-10686799
>Gm13:10686931-10686975
>Gm13:10687224-10687442
>Gm13:10687519-10687689
>Gm13:10688273-10688340
>Gm13:10688507-10688573
>Gm13:10688698-10688802
>Gm13:10688858-10689011
>Gm13:10689126-10689168
>Gm13:10689400-10689516
>Gm13:10689571-10689602
>Gm13:10689676-10689871
>Gm13:10690572-10690633
>Gm13:10690872-10690993
>Gm13:10691211-10691243
>Gm13:10691336-10691372
>Gm13:10691451-10691482
>Gm13:10692136-10692288
>Gm13:10692369-10693106
>Gm13:10693177-10693251
>Gm13:10693679-10693785
>Gm13:10696190-10696405
>Gm13:10696429-10696523
>Gm13:10696570-10696819
>Gm13:10696966-10697055
>Gm13:10697081-10698882
>Gm13:10701684-10701930
>Gm13:10701987-10703644
>Gm13:10703686-10703856
>Gm13:10703994-10704248
>Gm13:10704847-10705005
>Gm13:10705094-10705344
>Gm13:10705400-10705437
>Gm13:10705495-10705577
>Gm13:10705628-10706176
>Gm13:10706502-10706630
>Gm13:10706667-10706969
>Gm13:10707106-10707152
>Gm13:10707241-10707298
>Gm13:10708711-10708748
>Gm13:10710634-10710681
>Gm13:10711331-10711388
>Gm13:10713172-10713270
>Gm13:10713700-10713730
>Gm13:10713848-10713936
>Gm13:10713962-10718692
>Gm13:10718799-10718826
>Gm13:10718885-10718957
>Gm13:10720009-10720079
>Gm13:10720127-10720387
>Gm13:10724947-10724977
>Gm13:10727050-10727101
>Gm13:10727268-10728283
>Gm13:10728327-10728456
>Gm13:10728520-10728928
>Gm13:10728950-10730124
>Gm13:10730158-10731173
>Gm13:10731213-10733709
>Gm13:10733767-10734185
>Gm13:10734461-10734668
>Gm13:10734859-10735241
>Gm13:10735305-10735582
>Gm13:10735623-10735852
>Gm13:10735974-10736033
>Gm13:10736187-10736483
>Gm13:10736537-10736709
>Gm13:10736781-10737746
>Gm13:10737839-10738936
>Gm13:10738969-10741878
>Gm13:10742438-10742514
>Gm13:10742783-10742951
>Gm13:10743078-10746038
>Gm13:10746094-10748319
>Gm13:10748792-10748823
>Gm13:10749906-10756588
>Gm13:10757709-10757796
>Gm13:10757965-10758039
>Gm13:10758076-10758118
>Gm13:10758203-10758289
>Gm13:10758542-10758676
>Gm13:10762520-10762672
>Gm13:10763271-10763319
>Gm13:10763645-10763683
>Gm13:10763755-10763850
>Gm13:10763917-10764003
>Gm13:10764075-10764111
>Gm13:10764359-10764413
>Gm13:10764680-10764910
>Gm13:10764961-10764991
>Gm13:10765221-10765618
>Gm13:10765639-10766484
>Gm13:10767985-10768032
>Gm13:10768219-10768251
>Gm13:10769606-10769769
>Gm13:10770262-10770308
>Gm13:10770519-10773641
>Gm13:10774116-10778460
>Gm13:10779508-10779582
>Gm13:10781158-10781218
>Gm13:10781304-10781344
>Gm13:10782184-10782215
>Gm13:10782391-10782429
>Gm13:10786128-10786171
>Gm13:10786303-10786382
>Gm13:10786770-10786826
>Gm13:10787055-10787231
>Gm13:10787567-10787666
>Gm13:10788215-10788305
>Gm13:10788398-10788933
>Gm13:10789809-10792360
>Gm13:10792437-10796973
>Gm13:10797669-10798057
>Gm13:10798136-10798198
>Gm13:10798228-10798311
>Gm13:10798363-10798512
>Gm13:10798663-10798830
>Gm13:10798886-10799191
>Gm13:10799388-10799689
>Gm13:10799780-10800172
>Gm13:10800196-10803404
>Gm13:10803469-10805485
>Gm13:10805521-10805666
>Gm13:10805695-10807026
>Gm13:10807333-10807384
>Gm13:10807513-10807552
>Gm13:10807661-10807749
>Gm13:10807847-10807917
>Gm13:10808218-10810683
>Gm13:10810914-10811001
>Gm13:10811317-10811409
>Gm13:10811907-10812337
>Gm13:10812373-10812701
>Gm13:10812745-10813205
>Gm13:10813287-10813375
>Gm13:10813660-10813900
>Gm13:10813971-10815402
>Gm13:10815434-10821957
>Gm13:10822039-10822708
>Gm13:10822836-10822989
>Gm13:10823021-10823833
>Gm13:10824017-10824132
>Gm13:10824172-10824238
>Gm13:10824283-10824441
>Gm13:10824480-10824565
>Gm13:10824884-10825385
>Gm13:10825465-10825584
>Gm13:10825701-10826043
>Gm13:10826130-10826160
>Gm13:10826298-10826466
>Gm13:10826517-10826557
>Gm13:10826610-10826681
>Gm13:10826747-10826902
>Gm13:10826981-10827084
>Gm13:10830551-10830604
>Gm13:10830704-10830744
>Gm13:10830805-10831174
>Gm13:10831248-10833798
>Gm13:10833877-10834270
>Gm13:10834314-10834608
>Gm13:10834665-10834905
>Gm13:10834930-10835215
>Gm13:10835248-10835281
>Gm13:10835332-10835378
>Gm13:10835404-10835535
>Gm13:10835808-10836104
>Gm13:10836179-10836211
>Gm13:10836332-10836766
>Gm13:10836837-10837148
>Gm13:10837192-10837329
>Gm13:10837497-10839041
>Gm13:10839207-10839263
>Gm13:10839547-10839674
>Gm13:10839894-10839924
>Gm13:10840359-10840417
>Gm13:10844129-10844200
>Gm13:10844312-10844510
>Gm13:10846670-10847180
>Gm13:10847279-10847643
>Gm13:10847708-10847838
>Gm13:10847884-10848112
>Gm13:10848147-10849530
>Gm13:10849598-10849907
>Gm13:10850026-10850058
>Gm13:10850104-10852666
>Gm13:10852711-10855447
>Gm13:10855558-10855665
>Gm13:10855689-10855918
>Gm13:10855987-10856047
>Gm13:10856128-10856160
>Gm13:10856205-10856468
>Gm13:10856566-10856965
>Gm13:10857020-10857332
>Gm13:10857422-10857809
>Gm13:10857944-10858049
>Gm13:10858164-10858305
>Gm13:10858398-10859878
>Gm13:10859920-10860538
>Gm13:10860601-10860702
>Gm13:10860809-10860998
>Gm13:10861114-10861231
>Gm13:10861251-10861683
>Gm13:10861743-10862108
>Gm13:10862162-10862615
>Gm13:10862665-10862950
>Gm13:10863060-10863201
>Gm13:10863319-10864083
>Gm13:10864282-10864356
>Gm13:10864399-10864531
>Gm13:10864664-10868447
>Gm13:10868618-10868666
>Gm13:10868732-10873145
>Gm13:10873178-10874237
>Gm13:10874312-10874385
>Gm13:10874519-10875222
>Gm13:10875286-10876904
>Gm13:10876988-10877053
>Gm13:10877105-10877393
>Gm13:10877467-10877610
>Gm13:10877684-10877879
>Gm13:10878039-10878070
>Gm13:10878126-10878170
>Gm13:10878247-10878460
>Gm13:10878763-10878882
>Gm13:10878988-10879118
>Gm13:10879194-10879290
>Gm13:10879426-10879622
>Gm13:10879697-10879850
>Gm13:10880081-10880660
>Gm13:10880742-10881553
>Gm13:10881624-10885292
>Gm13:10885324-10885696
>Gm13:10886182-10886243
>Gm13:10886272-10886491
>Gm13:10887814-10887861
>Gm13:10891415-10892220
>Gm13:10892319-10893568
>Gm13:10893675-10894075
>Gm13:10894115-10894205
>Gm13:10894253-10894358
>Gm13:10898450-10898645
>Gm13:10898970-10899016
>Gm13:10899464-10899498
>Gm13:10899848-10900075
>Gm13:10900416-10900450
>Gm13:10901462-10901492
>Gm13:10901567-10901674
>Gm13:10901917-10901985
>Gm13:10902322-10902509
>Gm13:10902550-10902622
>Gm13:10902926-10903201
>Gm13:10903739-10903772
>Gm13:10904085-10904249
>Gm13:10905066-10905111
>Gm13:10911284-10911325
>Gm13:10912314-10912513
>Gm13:10914197-10915179
>Gm13:10919374-10919424
>Gm13:10919454-10919570
>Gm13:10919667-10919737
>Gm13:10919956-10921195
>Gm13:10921315-10921425
>Gm13:10921450-10921557
>Gm13:10921711-10922069
>Gm13:10922095-10922487
>Gm13:10924122-10924165
>Gm13:10924364-10924461
>Gm13:10925059-10925099
>Gm13:10925262-10925295
>Gm13:10925489-10925731
>Gm13:10927013-10927058
>Gm13:10927122-10927262
>Gm13:10928939-10929445
>Gm13:10930058-10930128
>Gm13:10934281-10934331
>Gm13:10935414-10935516
>Gm13:10936712-10936761
>Gm13:10937585-10937716
>Gm13:10937853-10937903
>Gm13:10942026-10942077
>Gm13:10942178-10942310
>Gm13:10942568-10942668
>Gm13:10942725-10943102
>Gm13:10943467-10943532
>Gm13:10943675-10943721
>Gm13:10943918-10944075
>Gm13:10944156-10944305
>Gm13:10944355-10944400
>Gm13:10944501-10944550
>Gm13:10944651-10944686
>Gm13:10944730-10944760
>Gm13:10944813-10944857
>Gm13:10945250-10945283
>Gm13:10945372-10945680
>Gm13:10945737-10945850
>Gm13:10945874-10946071
>Gm13:10946171-10946929
>Gm13:10947156-10947539
>Gm13:10947653-10948149
>Gm13:10948196-10948259
>Gm13:10948381-10948440
>Gm13:10948511-10948912
>Gm13:10952514-10952568
>Gm13:10953263-10953353
>Gm13:10955221-10955278
>Gm13:10955439-10955522
>Gm13:10956174-10956217
>Gm13:10959018-10959065
>Gm13:10959558-10959759
>Gm13:10961756-10961874
>Gm13:10962675-10962778
>Gm13:10963649-10963745
>Gm13:10964216-10964279
>Gm13:10964383-10964591
>Gm13:10964848-10965387
>Gm13:10965905-10965939
>Gm13:10967693-10967785
>Gm13:10968318-10968415
>Gm13:10969577-10969615
>Gm13:10969692-10969739
>Gm13:10969789-10970223
>Gm13:10970295-10970377
>Gm13:10970431-10970485
>Gm13:10970485-10970519
>Gm13:10970710-10971885
>Gm13:10971946-10972146
>Gm13:10974513-10974642
>Gm13:10977375-10977910
>Gm13:10977959-10978118
>Gm13:10978229-10978285
>Gm13:10979298-10981000
>Gm13:10982165-10982200
>Gm13:10982347-10982463
>Gm13:10982508-10982686
>Gm13:10982802-10984861
>Gm13:10985117-10985472
>Gm13:10985521-10989030
>Gm13:10993807-10993843
>Gm13:10995941-10996033
>Gm13:10996474-10997252
>Gm13:10997403-10997733
>Gm13:10997748-10999087
>Gm13:10999673-10999741
>Gm13:11000003-11000017
>Gm13:11001747-11001803
>Gm13:11002754-11002972
>Gm13:11003018-11003630
>Gm13:11003768-11003836
>Gm13:11003901-11003934
>Gm13:11004046-11004121
>Gm13:11004169-11004482
>Gm13:11004515-11004563
>Gm13:11004626-11004846
>Gm13:11004866-11005058
>Gm13:11005206-11005427
>Gm13:11005491-11005780
>Gm13:11005807-11006520
>Gm13:11006679-11006821
>Gm13:11006871-11006931
>Gm13:11007064-11007111
>Gm13:11007168-11007227
>Gm13:11007273-11007337
>Gm13:11007465-11007634
>Gm13:11007664-11007722
>Gm13:11007776-11008082
>Gm13:11008122-11008350
>Gm13:11008409-11008459
>Gm13:11008560-11008809
>Gm13:11008889-11008960
>Gm13:11009053-11009099
>Gm13:11010263-11010350
>Gm13:11011145-11012100
>Gm13:11014029-11014277
>Gm13:11014444-11014632
>Gm13:11014952-11015042
>Gm13:11015216-11015298
>Gm13:11015503-11015562
>Gm13:11015611-11017074
>Gm13:11017131-11017267
>Gm13:11017394-11017805
>Gm13:11017987-11018015
>Gm13:11018973-11019288
>Gm13:11021895-11022750
>Gm13:11023785-11024128
>Gm13:11025076-11025121
>Gm13:11026605-11026695
>Gm13:11026761-11026893
>Gm13:11026993-11028232
>Gm13:11028301-11029577
>Gm13:11029663-11029996
>Gm13:11030038-11031994
>Gm13:11032059-11032188
>Gm13:11032261-11032307
>Gm13:11032359-11032604
>Gm13:11032694-11034596
>Gm13:11034892-11034948
>Gm13:11034997-11035131
>Gm13:11037073-11037106
>Gm13:11037464-11037494
>Gm13:11037739-11037777
>Gm13:11037870-11037912
>Gm13:11038184-11038243
>Gm13:11038363-11038403
>Gm13:11039098-11039127
>Gm13:11039127-11039237
>Gm13:11048523-11048597
>Gm13:11048887-11049258
>Gm13:11049291-11049378
>Gm13:11049441-11049686
>Gm13:11055979-11056050
>Gm13:11056734-11056815
>Gm13:11058859-11058947
>Gm13:11059559-11059626
>Gm13:11059664-11059708
>Gm13:11059790-11059969
>Gm13:11060550-11060624
>Gm13:11066954-11067009
>Gm13:11067741-11067795
>Gm13:11068044-11068095
>Gm13:11070118-11070181
>Gm13:11070445-11070489
>Gm13:11070511-11073759
>Gm13:11073975-11074927
>Gm13:11074974-11075808
>Gm13:11075881-11075960
>Gm13:11076009-11078841
>Gm13:11078868-11081046
>Gm13:11081101-11081154
>Gm13:11081209-11081565
>Gm13:11082011-11082231
>Gm13:11082244-11082272
>Gm13:11083073-11083861
>Gm13:11083900-11088006
>Gm13:11088496-11088658
>Gm13:11088826-11089030
>Gm13:11089057-11089254
>Gm13:11089410-11089922
>Gm13:11089957-11090917
>Gm13:11091184-11091350
>Gm13:11091538-11091721
>Gm13:11091783-11092470
>Gm13:11092549-11095958
>Gm13:11096127-11096301
>Gm13:11096568-11096602
>Gm13:11097673-11097777
>Gm13:11105599-11105630
>Gm13:11105905-11105934
>Gm13:11108541-11108592
>Gm13:11108915-11108988
>Gm13:11109910-11110058
>Gm13:11110207-11110243
>Gm13:11110479-11110823
>Gm13:11111183-11111278
>Gm13:11111487-11111698
>Gm13:11111778-11111972
>Gm13:11112135-11112231
>Gm13:11112565-11112603
>Gm13:11113189-11113278
>Gm13:11113922-11114045
>Gm13:11114121-11114149
>Gm13:11114460-11114565
>Gm13:11114727-11114783
>Gm13:11122201-11122405
>Gm13:11123032-11123179
>Gm13:11123727-11123798
>Gm13:11124347-11124490
>Gm13:11126825-11126904
>Gm13:11126979-11127053
>Gm13:11127093-11127154
>Gm13:11127625-11128747
>Gm13:11129635-11129706
>Gm13:11130469-11130506
>Gm13:11130681-11130750
>Gm13:11133231-11133317
>Gm13:11133791-11133882
>Gm13:11134569-11134666
>Gm13:11134788-11134929
>Gm13:11135128-11135396
>Gm13:11135461-11135634
>Gm13:11135965-11136121
>Gm13:11136579-11136626
>Gm13:11136805-11136904
>Gm13:11137363-11137397
>Gm13:11137624-11137659
>Gm13:11138275-11138459
>Gm13:11138607-11138656
>Gm13:11138743-11138779
>Gm13:11140370-11140433
>Gm13:11140697-11140800
>Gm13:11140932-11140963
>Gm13:11141634-11141712
>Gm13:11141835-11141904
>Gm13:11142182-11142268
>Gm13:11142942-11143064
>Gm13:11143174-11143238
>Gm13:11145287-11145321
>Gm13:11145371-11145404
>Gm13:11145961-11146035
>Gm13:11151136-11152030
>Gm13:11154478-11154844
>Gm13:11155200-11155242
>Gm13:11155392-11155475
>Gm13:11155722-11155831
>Gm13:11155987-11156853
>Gm13:11156882-11156988
>Gm13:11157051-11157317
>Gm13:11157440-11157537
>Gm13:11159044-11159279
>Gm13:11160328-11160395
>Gm13:11160486-11160995
>Gm13:11161046-11161320
>Gm13:11161360-11161725
>Gm13:11161791-11161842
>Gm13:11161929-11161961
>Gm13:11164056-11164129
>Gm13:11164862-11164907
>Gm13:11165036-11165122
>Gm13:11165687-11165889
>Gm13:11166525-11166576
>Gm13:11167521-11167631
>Gm13:11168874-11168888
>Gm13:11168988-11169006
>Gm13:11170464-11170501
>Gm13:11171824-11171858
>Gm13:11171899-11172008
>Gm13:11172060-11172294
>Gm13:11172357-11174981
>Gm13:11175059-11175104
>Gm13:11177209-11177261
>Gm13:11177855-11177903
>Gm13:11178158-11178240
>Gm13:11183078-11183168
>Gm13:11183231-11183553
>Gm13:11187005-11187071
>Gm13:11187175-11187284
>Gm13:11187602-11187694
>Gm13:11188408-11188447
>Gm13:11189255-11189301
>Gm13:11189876-11189937
>Gm13:11191788-11194382
>Gm13:11194806-11194866
>Gm13:11195325-11195355
>Gm13:11195623-11195959
>Gm13:11196026-11196481
>Gm13:11196631-11196689
>Gm13:11196765-11196811
>Gm13:11196875-11196947
>Gm13:11197046-11197489
>Gm13:11197534-11197579
>Gm13:11197617-11197768
>Gm13:11197792-11198526
>Gm13:11198571-11198668
>Gm13:11198980-11199053
>Gm13:11199098-11199134
>Gm13:11199183-11199330
>Gm13:11199402-11199549
>Gm13:11199601-11199718
>Gm13:11199893-11199924
>Gm13:11199951-11200674
>Gm13:11200767-11200892
>Gm13:11200957-11201080
>Gm13:11201234-11201474
>Gm13:11201532-11201689
>Gm13:11201849-11202205
>Gm13:11202502-11202559
>Gm13:11202573-11202841
>Gm13:11203240-11203334
>Gm13:11204332-11204404
>Gm13:11204449-11204511
>Gm13:11204655-11204685
>Gm13:11204804-11204931
>Gm13:11204999-11205096
>Gm13:11205664-11205741
>Gm13:11205826-11205903
>Gm13:11206214-11206274
>Gm13:11206886-11206965
>Gm13:11207308-11207462
>Gm13:11207566-11207598
>Gm13:11207717-11207957
>Gm13:11208274-11208333
>Gm13:11208704-11208903
>Gm13:11209346-11209379
>Gm13:11209774-11209841
>Gm13:11209878-11209974
>Gm13:11210405-11210463
>Gm13:11210689-11210739
>Gm13:11210804-11210875
>Gm13:11211011-11211082
>Gm13:11211155-11211216
>Gm13:11211289-11211608
>Gm13:11211721-11211800
>Gm13:11211955-11212278
>Gm13:11212338-11212594
>Gm13:11212662-11212797
>Gm13:11212934-11213142
>Gm13:11213242-11213657
>Gm13:11213697-11214207
>Gm13:11214238-11214604
>Gm13:11214857-11214971
>Gm13:11215023-11215068
>Gm13:11216090-11216126
>Gm13:11216581-11217002
>Gm13:11217064-11217496
>Gm13:11217538-11217611
>Gm13:11223250-11223357
>Gm13:11224550-11224614
>Gm13:11224895-11225260
>Gm13:11225422-11225540
>Gm13:11225581-11225753
>Gm13:11225966-11226016
>Gm13:11226149-11226231
>Gm13:11226323-11226467
>Gm13:11226566-11226611
>Gm13:11226787-11226896
>Gm13:11227141-11227572
>Gm13:11227665-11228236
>Gm13:11228284-11228320
>Gm13:11228808-11228848
>Gm13:11230058-11231503
>Gm13:11231530-11233168
>Gm13:11233197-11234129
>Gm13:11238051-11238138
>Gm13:11238393-11238435
>Gm13:11238548-11238686
>Gm13:11239811-11239880
>Gm13:11240534-11240644
>Gm13:11240840-11240879
>Gm13:11241159-11241312
>Gm13:11241588-11241677
>Gm13:11241732-11242804
>Gm13:11242884-11242927
>Gm13:11244002-11246138
>Gm13:11246172-11247736
>Gm13:11247766-11248920
>Gm13:11249002-11249520
>Gm13:11249561-11251459
>Gm13:11251492-11251655
>Gm13:11251738-11255166
>Gm13:11255274-11255751
>Gm13:11255837-11256464
>Gm13:11261652-11261745
>Gm13:11266049-11266147
>Gm13:11268402-11269599
>Gm13:11269662-11278144
>Gm13:11279598-11279624
>Gm13:11280460-11280579
>Gm13:11280747-11280805
>Gm13:11281205-11281255
>Gm13:11281311-11281429
>Gm13:11281646-11281729
>Gm13:11281747-11281911
>Gm13:11282236-11283298
>Gm13:11284071-11284252
>Gm13:11284324-11285037
>Gm13:11285078-11285601
>Gm13:11286654-11286994
>Gm13:11289025-11289060
>Gm13:11289807-11289900
>Gm13:11289944-11290044
>Gm13:11290069-11290404
>Gm13:11290470-11290715
>Gm13:11290782-11291196
>Gm13:11292474-11292555
>Gm13:11293026-11293055
>Gm13:11294922-11295042
>Gm13:11295945-11296005
>Gm13:11296093-11296139
>Gm13:11296366-11296522
>Gm13:11296798-11296917
>Gm13:11297906-11298010
>Gm13:11298462-11298915
>Gm13:11299011-11299082
>Gm13:11299837-11300133
>Gm13:11300248-11300300
>Gm13:11300348-11300408
>Gm13:11300457-11300952
>Gm13:11301428-11301830
>Gm13:11302123-11302171
>Gm13:11302297-11302363
>Gm13:11302551-11302649
>Gm13:11302768-11302927
>Gm13:11302968-11303068
>Gm13:11303664-11304338
>Gm13:11304544-11304790
>Gm13:11304973-11305111
>Gm13:11305206-11305630
>Gm13:11305892-11305961
>Gm13:11306375-11306427
>Gm13:11306747-11306828
>Gm13:11307095-11307571
>Gm13:11307590-11307881
>Gm13:11307919-11307952
>Gm13:11308127-11308445
>Gm13:11310548-11310652
>Gm13:11312338-11312375
>Gm13:11312459-11312601
>Gm13:11312632-11312664
>Gm13:11312795-11312905
>Gm13:11313510-11313701
>Gm13:11316233-11316307
>Gm13:11316568-11317753
>Gm13:11317785-11317823
>Gm13:11317878-11321249
>Gm13:11321279-11321941
>Gm13:11322072-11322162
>Gm13:11322253-11322788
>Gm13:11323164-11323306
>Gm13:11323346-11323473
>Gm13:11323958-11324402
>Gm13:11324576-11324631
>Gm13:11324795-11324859
>Gm13:11324913-11325173
>Gm13:11325288-11325424
>Gm13:11326055-11326110
>Gm13:11326289-11326385
>Gm13:11326768-11326817
>Gm13:11327412-11328086
>Gm13:11328187-11328477
>Gm13:11328674-11328783
>Gm13:11328894-11328973
>Gm13:11329500-11329533
>Gm13:11329697-11329724
>Gm13:11330085-11330114
>Gm13:11330748-11331440
>Gm13:11331453-11331480
>Gm13:11331507-11331609
>Gm13:11332097-11332208
>Gm13:11332347-11332581
>Gm13:11332653-11332729
>Gm13:11332806-11332854
>Gm13:11334052-11334386
>Gm13:11334554-11334771
>Gm13:11335247-11335350
>Gm13:11335450-11335492
>Gm13:11335643-11335746
>Gm13:11336573-11336632
>Gm13:11336936-11337636
>Gm13:11337822-11338062
>Gm13:11338248-11338366
>Gm13:11339231-11339388
>Gm13:11339469-11339645
>Gm13:11339697-11339865
>Gm13:11340105-11341448
>Gm13:11341496-11342615
>Gm13:11342746-11342875
>Gm13:11342988-11343401
>Gm13:11343666-11343806
>Gm13:11343946-11344128
>Gm13:11344524-11344689
>Gm13:11345039-11345146
>Gm13:11345403-11345529
>Gm13:11345706-11345820
>Gm13:11345960-11346009
>Gm13:11346500-11346555
>Gm13:11346609-11347308
>Gm13:11347490-11347650
>Gm13:11347689-11347735
>Gm13:11347921-11347965
>Gm13:11348578-11348621
>Gm13:11348693-11349066
>Gm13:11349204-11349575
>Gm13:11349607-11349914
>Gm13:11350806-11350972
>Gm13:11351233-11351351
>Gm13:11351556-11351608
>Gm13:11351875-11351950
>Gm13:11351997-11352043
>Gm13:11352074-11352337
>Gm13:11352392-11352588
>Gm13:11352702-11353112
>Gm13:11353411-11353490
>Gm13:11354356-11354422
>Gm13:11354726-11354755
>Gm13:11356943-11357033
>Gm13:11357147-11357188
>Gm13:11358525-11358639
>Gm13:11359636-11359663
>Gm13:11359751-11359797
>Gm13:11360060-11360216
>Gm13:11360561-11360616
>Gm13:11361584-11361688
>Gm13:11362049-11362253
>Gm13:11362385-11362492
>Gm13:11362531-11362577
>Gm13:11363561-11363728
>Gm13:11363766-11363799
>Gm13:11363914-11363987
>Gm13:11364293-11364323
>Gm13:11364465-11364524
>Gm13:11364710-11364837
>Gm13:11365001-11365085
>Gm13:11365135-11365223
>Gm13:11366052-11366124
>Gm13:11366431-11366459
>Gm13:11366603-11367712
>Gm13:11367812-11367999
>Gm13:11368029-11368219
>Gm13:11368281-11368445
>Gm13:11368500-11368631
>Gm13:11368774-11368856
>Gm13:11368896-11368942
>Gm13:11369078-11369171
>Gm13:11369199-11369348
>Gm13:11369437-11370003
>Gm13:11370075-11370780
>Gm13:11370815-11371872
>Gm13:11371982-11372613
>Gm13:11372684-11373993
>Gm13:11374117-11374231
>Gm13:11374535-11374612
>Gm13:11374821-11374866
>Gm13:11375216-11375352
>Gm13:11375395-11375430
>Gm13:11375492-11375534
>Gm13:11375626-11375729
>Gm13:11375842-11377619
>Gm13:11377729-11377760
>Gm13:11377962-11378489
>Gm13:11378564-11378628
>Gm13:11378825-11378931
>Gm13:11378976-11379079
>Gm13:11379228-11379351
>Gm13:11379497-11379749
>Gm13:11379774-11380453
>Gm13:11380489-11380657
>Gm13:11380852-11380901
>Gm13:11381369-11381424
>Gm13:11381488-11381677
>Gm13:11381871-11382150
>Gm13:11382356-11382602
>Gm13:11382733-11382898
>Gm13:11382953-11383048
>Gm13:11383181-11383521
>Gm13:11383968-11384036
>Gm13:11384371-11384496
>Gm13:11384575-11384604
>Gm13:11384804-11384885
>Gm13:11385146-11386192
>Gm13:11386223-11387713
>Gm13:11387844-11387932
>Gm13:11387975-11388066
>Gm13:11388107-11388623
>Gm13:11388825-11388862
>Gm13:11388949-11388996
>Gm13:11389105-11390201
>Gm13:11390384-11390510
>Gm13:11390900-11390955
>Gm13:11391135-11391293
>Gm13:11391371-11391508
>Gm13:11391628-11391839
>Gm13:11392485-11392581
>Gm13:11392968-11393774
>Gm13:11393867-11393970
>Gm13:11394101-11394162
>Gm13:11394210-11394334
>Gm13:11394937-11396050
>Gm13:11396158-11396332
>Gm13:11396410-11396471
>Gm13:11396782-11396855
>Gm13:11397403-11397545
>Gm13:11397629-11397711
>Gm13:11400652-11400679
>Gm13:11400976-11401189
>Gm13:11401255-11401469
>Gm13:11401533-11401587
>Gm13:11401718-11401883
>Gm13:11402101-11402431
>Gm13:11402880-11402948
>Gm13:11403283-11403440
>Gm13:11403505-11403649
>Gm13:11403767-11403814
>Gm13:11404073-11406639
>Gm13:11406770-11406858
>Gm13:11406960-11407547
>Gm13:11407751-11407788
>Gm13:11407875-11407922
>Gm13:11408025-11409128
>Gm13:11409162-11409210
>Gm13:11409311-11409437
>Gm13:11409770-11409880
>Gm13:11410064-11410404
>Gm13:11410563-11410774
>Gm13:11411613-11411696
>Gm13:11411838-11411989
>Gm13:11412030-11412130
>Gm13:11412737-11413088
>Gm13:11413132-11413437
>Gm13:11413572-11413786
>Gm13:11413888-11414062
>Gm13:11415391-11415473
>Gm13:11416099-11416247
>Gm13:11420905-11420950
>Gm13:11424589-11424670
>Gm13:11424771-11424837
>Gm13:11425141-11425170
>Gm13:11426307-11426332
>Gm13:11427481-11427520
>Gm13:11427808-11428024
>Gm13:11428254-11428354
>Gm13:11429276-11429478
>Gm13:11429548-11429646
>Gm13:11429724-11429802
>Gm13:11430380-11430450
>Gm13:11430505-11430727
>Gm13:11430886-11431100
>Gm13:11431225-11431720
>Gm13:11432172-11432211
>Gm13:11432394-11432463
>Gm13:11432683-11432900
>Gm13:11433769-11434214
>Gm13:11434241-11434443
>Gm13:11434544-11434865
>Gm13:11435028-11435140
>Gm13:11435251-11435330
>Gm13:11436276-11436305
>Gm13:11436900-11437880
>Gm13:11437887-11438166
>Gm13:11438532-11438608
>Gm13:11438756-11438816
>Gm13:11441334-11441423
>Gm13:11443700-11443751
>Gm13:11444561-11444591
>Gm13:11445213-11445279
>Gm13:11445337-11445407
>Gm13:11445548-11445578
>Gm13:11445837-11445864
>Gm13:11445987-11446269
>Gm13:11446345-11446388
>Gm13:11446426-11446998
>Gm13:11447077-11447511
>Gm13:11447624-11447869
>Gm13:11447893-11448012
>Gm13:11448163-11448321
>Gm13:11448374-11448767
>Gm13:11448890-11449104
>Gm13:11449166-11449525
>Gm13:11449565-11449716
>Gm13:11449842-11449971
>Gm13:11450075-11450107
>Gm13:11450159-11450198
>Gm13:11450532-11450764
>Gm13:11450915-11450946
>Gm13:11451096-11451136
>Gm13:11451787-11451875
>Gm13:11451918-11451968
>Gm13:11452124-11452253
>Gm13:11452303-11452448
>Gm13:11453280-11453317
>Gm13:11453494-11453548
>Gm13:11453653-11453751
>Gm13:11453956-11454007
>Gm13:11454103-11454140
>Gm13:11455594-11455625
>Gm13:11456177-11456257
>Gm13:11456300-11456346
>Gm13:11456933-11457028
>Gm13:11457271-11457349
>Gm13:11457426-11457451
>Gm13:11457573-11461449
>Gm13:11462619-11462668
>Gm13:11464079-11464159
>Gm13:11464194-11464410
>Gm13:11464485-11464535
>Gm13:11464687-11464782
>Gm13:11464834-11464893
>Gm13:11464947-11465225
>Gm13:11465368-11465483
>Gm13:11465575-11465678
>Gm13:11465754-11466121
>Gm13:11466155-11466445
>Gm13:11466483-11466640
>Gm13:11466912-11467089
>Gm13:11467472-11467809
>Gm13:11467839-11468357
>Gm13:11468386-11468555
>Gm13:11468598-11468750
>Gm13:11468816-11471721
>Gm13:11471781-11471969
>Gm13:11472008-11472932
>Gm13:11472985-11473364
>Gm13:11473412-11473492
>Gm13:11473722-11473854
>Gm13:11474125-11474214
>Gm13:11474359-11474417
>Gm13:11474793-11476418
>Gm13:11476712-11476757
>Gm13:11477769-11477836
>Gm13:11477859-11478417
>Gm13:11478525-11478873
>Gm13:11479976-11480057
>Gm13:11480848-11483071
>Gm13:11483429-11483470
>Gm13:11483598-11484018
>Gm13:11484052-11484165
>Gm13:11484201-11484519
>Gm13:11484548-11485981
>Gm13:11486039-11488183
>Gm13:11491747-11491830
>Gm13:11492214-11492255
>Gm13:11495744-11495875
>Gm13:11499557-11499746
>Gm13:11499869-11500060
>Gm13:11500106-11500145
>Gm13:11500242-11500394
>Gm13:11510599-11510745
>Gm13:11511710-11511738
>Gm13:11516124-11516167
>Gm13:11517188-11517365
>Gm13:11517525-11517570
>Gm13:11517894-11517935
>Gm13:11519134-11519231
>Gm13:11520099-11520212
>Gm13:11522714-11522886
>Gm13:11523104-11523138
>Gm13:11523215-11523249
>Gm13:11523734-11523949
>Gm13:11524096-11524259
>Gm13:11524533-11524861
>Gm13:11524952-11526840
>Gm13:11532729-11532878
>Gm13:11538725-11538783
>Gm13:11540333-11540377
>Gm13:11543917-11544009
>Gm13:11544996-11545166
>Gm13:11546100-11546188
>Gm13:11548170-11548218
>Gm13:11548527-11548577
>Gm13:11551777-11552526
>Gm13:11552578-11553094
>Gm13:11553428-11553537
>Gm13:11554497-11554582
>Gm13:11554675-11555535
>Gm13:11555666-11555711
>Gm13:11556078-11556387
>Gm13:11556688-11558315
>Gm13:11558365-11560182
>Gm13:11562183-11562224
>Gm13:11562378-11562879
>Gm13:11563011-11563323
>Gm13:11563567-11564019
>Gm13:11564180-11568751
>Gm13:11568802-11568830
>Gm13:11568890-11568956
>Gm13:11569878-11570040
>Gm13:11570130-11570317
>Gm13:11571159-11571313
>Gm13:11571384-11571765
>Gm13:11571795-11571875
>Gm13:11571921-11571999
>Gm13:11579244-11579453
>Gm13:11579770-11579808
>Gm13:11579960-11580162
>Gm13:11581107-11581163
>Gm13:11581500-11581578
>Gm13:11581616-11581659
>Gm13:11581729-11581975
>Gm13:11582238-11582322
>Gm13:11582392-11582465
>Gm13:11582553-11582694
>Gm13:11583003-11583275
>Gm13:11583348-11583521
>Gm13:11583579-11583622
>Gm13:11583728-11583835
>Gm13:11583885-11583912
>Gm13:11584168-11584273
>Gm13:11584512-11584539
>Gm13:11584615-11584746
>Gm13:11584964-11585054
>Gm13:11585298-11585412
>Gm13:11585494-11585524
>Gm13:11585873-11586050
>Gm13:11587522-11587597
>Gm13:11588215-11588269
>Gm13:11588967-11589362
>Gm13:11589559-11590286
>Gm13:11590349-11590434
>Gm13:11590850-11590880
>Gm13:11591171-11591438
>Gm13:11593038-11593230
>Gm13:11593403-11593664
>Gm13:11593803-11593938
>Gm13:11594044-11594223
>Gm13:11595817-11595881
>Gm13:11597548-11597835
>Gm13:11598124-11598184
>Gm13:11599839-11600106
>Gm13:11600412-11600473
>Gm13:11600825-11600860
>Gm13:11601357-11601457
>Gm13:11602544-11602664
>Gm13:11604085-11604153
>Gm13:11604203-11604484
>Gm13:11604826-11604877
>Gm13:11605432-11605526
>Gm13:11606169-11606252
>Gm13:11607389-11607812
>Gm13:11611714-11611784
>Gm13:11611958-11619715
>Gm13:11620681-11622456
>Gm13:11624359-11624600
>Gm13:11625476-11625520
>Gm13:11625819-11625855
>Gm13:11627640-11627751
>Gm13:11630745-11630815
>Gm13:11631015-11631053
>Gm13:11631179-11631221
>Gm13:11631630-11631686
>Gm13:11636920-11637057
>Gm13:11647125-11647275
>Gm13:11648227-11648253
>Gm13:11648360-11648554
>Gm13:11648582-11648823
>Gm13:11648962-11649186
>Gm13:11652220-11652275
>Gm13:11652821-11653156
>Gm13:11653189-11653218
>Gm13:11655319-11655472
>Gm13:11659584-11659622
>Gm13:11661092-11661143
>Gm13:11661227-11661291
>Gm13:11662193-11662262
>Gm13:11662919-11664574
>Gm13:11664754-11664853
>Gm13:11666510-11666568
>Gm13:11670070-11670940
>Gm13:11670990-11671201
>Gm13:11672320-11672391
>Gm13:11672422-11672520
>Gm13:11673144-11673392
>Gm13:11674907-11675293
>Gm13:11675309-11676089
>Gm13:11680127-11680187
>Gm13:11681369-11681470
>Gm13:11686926-11686994
>Gm13:11694998-11695441
>Gm13:11696382-11696484
>Gm13:11696588-11696668
>Gm13:11696736-11696954
>Gm13:11697108-11697296
>Gm13:11697349-11697554
>Gm13:11697842-11698199
>Gm13:11698282-11699366
>Gm13:11699389-11701164
>Gm13:11701497-11701597
>Gm13:11701634-11702115
>Gm13:11702218-11702256
>Gm13:11703092-11703141
>Gm13:11704115-11704318
>Gm13:11710382-11710433
>Gm13:11710463-11710590
>Gm13:11710733-11710766
>Gm13:11711027-11711135
>Gm13:11713997-11714069
>Gm13:11715846-11716706
>Gm13:11716762-11716918
>Gm13:11717027-11717218
>Gm13:11717901-11717919
>Gm13:11718488-11718529
>Gm13:11719003-11719019
>Gm13:11720958-11721119
>Gm13:11721320-11721365
>Gm13:11721497-11721567
>Gm13:11722014-11722055
>Gm13:11722668-11722742
>Gm13:11722781-11722945
>Gm13:11723106-11723253
>Gm13:11723604-11723818
>Gm13:11723877-11724021
>Gm13:11724169-11724361
>Gm13:11724512-11724541
>Gm13:11725193-11725269
>Gm13:11725302-11725363
>Gm13:11725601-11725686
>Gm13:11725711-11727601
>Gm13:11727641-11728666
>Gm13:11728699-11731235
>Gm13:11731318-11732647
>Gm13:11734027-11734108
>Gm13:11734174-11734403
>Gm13:11734514-11734800
>Gm13:11736475-11737359
>Gm13:11737795-11737824
>Gm13:11737881-11738144
>Gm13:11738827-11740907
>Gm13:11740939-11741545
>Gm13:11741581-11742184
>Gm13:11743427-11743637
>Gm13:11743817-11744020
>Gm13:11744194-11744273
>Gm13:11744351-11744390
>Gm13:11745658-11745710
>Gm13:11748107-11750477
>Gm13:11750541-11750898
>Gm13:11751059-11773395
>Gm13:11773437-11773974
>Gm13:11774021-11774330
>Gm13:11774351-11774508
>Gm13:11774622-11780207
>Gm13:11780384-11784849
>Gm13:11785295-11785375
>Gm13:11785800-11785859
>Gm13:11786200-11786386
>Gm13:11787803-11787851
>Gm13:11788279-11788355
>Gm13:11788453-11788556
>Gm13:11788664-11788704
>Gm13:11788762-11788805
>Gm13:11788998-11789833
>Gm13:11789881-11790381
>Gm13:11790531-11790867
>Gm13:11791082-11791404
>Gm13:11791496-11791695
>Gm13:11791912-11792033
>Gm13:11792194-11792489
>Gm13:11792633-11792659
>Gm13:11792735-11792829
>Gm13:11792869-11792966
>Gm13:11792993-11793018
>Gm13:11793037-11793087
>Gm13:11793112-11793273
>Gm13:11793633-11793737
>Gm13:11793906-11793936
>Gm13:11794113-11794376
>Gm13:11794483-11794644
>Gm13:11794700-11794774
>Gm13:11794824-11795142
>Gm13:11795421-11795479
>Gm13:11795506-11795647
>Gm13:11797420-11797466
>Gm13:11797690-11797723
>Gm13:11798595-11799257
>Gm13:11804832-11804983
>Gm13:11805357-11805482
>Gm13:11805547-11805623
>Gm13:11808862-11808892
>Gm13:11809626-11809682
>Gm13:11809947-11810071
>Gm13:11810193-11810249
>Gm13:11810577-11810628
>Gm13:11810684-11811277
>Gm13:11811304-11811379
>Gm13:11811433-11811597
>Gm13:11811704-11812420
>Gm13:11812638-11812898
>Gm13:11812937-11814751
>Gm13:11815327-11815378
>Gm13:11815431-11815690
>Gm13:11816094-11816142
>Gm13:11817659-11817735
>Gm13:11821971-11822022
>Gm13:11823613-11823709
>Gm13:11824168-11824217
>Gm13:11824395-11824532
>Gm13:11824600-11824719
>Gm13:11824973-11825205
>Gm13:11825244-11826274
>Gm13:11826514-11826689
>Gm13:11826719-11827222
>Gm13:11827265-11827395
>Gm13:11827437-11827885
>Gm13:11828466-11829451
>Gm13:11829484-11829529
>Gm13:11829658-11829874
>Gm13:11829946-11830129
>Gm13:11830289-11830333
>Gm13:11830369-11830435
>Gm13:11832184-11832249
>Gm13:11832606-11834233
>Gm13:11834368-11834527
>Gm13:11834825-11834974
>Gm13:11835100-11835144
>Gm13:11835882-11835925
>Gm13:11836517-11836694
>Gm13:11837028-11837055
>Gm13:11837166-11837244
>Gm13:11837408-11837450
>Gm13:11837788-11837821
>Gm13:11838111-11838167
>Gm13:11838785-11839335
>Gm13:11839389-11840022
>Gm13:11840505-11840622
>Gm13:11843407-11843443
>Gm13:11843966-11844014
>Gm13:11844123-11844207
>Gm13:11844425-11844540
>Gm13:11844841-11845059
>Gm13:11845138-11845511
>Gm13:11845538-11845587
>Gm13:11845657-11845731
>Gm13:11845825-11845876
>Gm13:11846074-11847067
>Gm13:11847301-11847388
>Gm13:11847441-11847487
>Gm13:11847724-11847770
>Gm13:11847821-11847889
>Gm13:11848386-11848459
>Gm13:11848495-11848645
>Gm13:11848757-11848837
>Gm13:11849078-11849124
>Gm13:11849264-11849382
>Gm13:11849522-11849726
>Gm13:11850049-11850099
>Gm13:11850284-11850325
>Gm13:11850592-11850761
>Gm13:11850914-11850967
>Gm13:11851035-11855806
>Gm13:11855837-11859523
>Gm13:11859577-11860760
>Gm13:11860951-11861056
>Gm13:11861181-11861225
>Gm13:11861265-11861332
>Gm13:11861574-11861621
>Gm13:11861665-11861709
>Gm13:11862102-11862130
>Gm13:11864578-11864909
>Gm13:11866036-11866069
>Gm13:11867894-11867948
>Gm13:11868006-11868133
>Gm13:11868173-11868412
>Gm13:11869085-11869153
>Gm13:11869283-11869317
>Gm13:11871658-11871918
>Gm13:11872122-11872222
>Gm13:11872333-11872463
>Gm13:11872539-11872644
>Gm13:11873331-11873374
>Gm13:11873659-11874400
>Gm13:11874542-11874664
>Gm13:11877299-11877696
>Gm13:11878376-11878418
>Gm13:11880658-11880740
>Gm13:11880815-11887221
>Gm13:11887295-11887876
>Gm13:11887908-11888140
>Gm13:11888173-11888640
>Gm13:11888709-11888750
>Gm13:11888842-11889041
>Gm13:11889243-11889292
>Gm13:11889370-11889399
>Gm13:11889568-11889602
>Gm13:11890414-11890447
>Gm13:11890622-11890654
>Gm13:11890905-11891097
>Gm13:11891173-11891340
>Gm13:11891872-11892072
>Gm13:11892497-11900826
>Gm13:11900885-11902696
>Gm13:11902794-11902826
>Gm13:11903092-11903176
>Gm13:11903217-11903248
>Gm13:11903370-11903417
>Gm13:11903844-11903908
>Gm13:11905448-11905475
>Gm13:11906147-11906215
>Gm13:11906319-11906381
>Gm13:11908286-11908355
>Gm13:11908392-11913074
>Gm13:11913131-11915681
>Gm13:11916264-11916293
>Gm13:11917254-11917292
>Gm13:11917448-11917496
>Gm13:11918043-11918105
>Gm13:11920489-11920527
>Gm13:11920981-11921690
>Gm13:11921967-11922743
>Gm13:11922775-11929212
>Gm13:11929244-11929595
>Gm13:11933698-11933732
>Gm13:11934007-11934059
>Gm13:11934112-11934196
>Gm13:11934317-11934872
>Gm13:11934904-11935009
>Gm13:11935169-11935293
>Gm13:11935514-11935549
>Gm13:11935681-11935765
>Gm13:11935937-11936085
>Gm13:11937021-11937091
>Gm13:11937414-11937478
>Gm13:11938062-11938107
>Gm13:11938981-11939037
>Gm13:11939208-11939394
>Gm13:11941314-11941364
>Gm13:11941394-11941446
>Gm13:11941650-11941778
>Gm13:11941840-11941911
>Gm13:11943407-11943854
>Gm13:11943896-11944027
>Gm13:11944084-11944281
>Gm13:11944322-11944438
>Gm13:11944489-11944666
>Gm13:11944706-11944770
>Gm13:11944822-11945502
>Gm13:11945537-11946014
>Gm13:11946066-11946446
>Gm13:11946509-11946544
>Gm13:11948708-11948739
>Gm13:11948828-11948856
>Gm13:11949485-11949567
>Gm13:11949602-11949722
>Gm13:11949788-11949891
>Gm13:11950060-11950139
>Gm13:11950178-11950381
>Gm13:11950474-11950508
>Gm13:11950610-11950784
>Gm13:11950814-11950952
>Gm13:11951181-11951270
>Gm13:11951506-11951972
>Gm13:11952149-11952197
>Gm13:11952267-11952441
>Gm13:11952487-11952841
>Gm13:11953017-11953154
>Gm13:11953208-11953259
>Gm13:11953419-11953661
>Gm13:11953964-11954489
>Gm13:11954561-11954753
>Gm13:11954985-11955302
>Gm13:11955404-11955471
>Gm13:11955577-11956771
>Gm13:11956840-11957077
>Gm13:11957107-11957351
>Gm13:11957403-11958021
>Gm13:11958081-11958109
>Gm13:11959896-11959975
>Gm13:11965547-11965614
>Gm13:11966659-11966699
>Gm13:11967389-11967492
>Gm13:11967563-11967615
>Gm13:11969157-11969241
>Gm13:11969652-11970236
>Gm13:11970448-11970786
>Gm13:11970838-11971298
>Gm13:11971349-11971506
>Gm13:11971555-11971652
>Gm13:11971722-11971986
>Gm13:11972086-11972123
>Gm13:11972150-11973669
>Gm13:11973911-11973935
>Gm13:11974216-11974407
>Gm13:11974671-11974721
>Gm13:11974739-11974897
>Gm13:11974990-11975223
>Gm13:11975343-11989619
>Gm13:11989666-11989971
>Gm13:11990011-11990083
>Gm13:11990149-11990445
>Gm13:11990512-11991258
>Gm13:11991302-11992624
>Gm13:11992679-11993052
>Gm13:11993083-11993623
>Gm13:11993720-11994650
>Gm13:11994803-11994969
>Gm13:11995126-11995156
>Gm13:11995302-11995477
>Gm13:11995577-11995710
>Gm13:11996183-11996556
>Gm13:11996622-11996695
>Gm13:11996938-11997087
>Gm13:11997453-11997530
>Gm13:11997637-11997695
>Gm13:11997889-11997926
>Gm13:11998263-11999127
>Gm13:11999221-11999723
>Gm13:12001738-12001882
>Gm13:12002025-12002069
>Gm13:12002204-12002240
>Gm13:12002361-12002432
>Gm13:12002517-12002597
>Gm13:12002638-12003878
>Gm13:12005071-12005102
>Gm13:12005530-12005782
>Gm13:12005811-12005921
>Gm13:12006001-12006269
>Gm13:12006322-12006348
>Gm13:12006386-12007526
>Gm13:12007666-12007869
>Gm13:12007963-12008338
>Gm13:12008381-12008448
>Gm13:12008608-12008874
>Gm13:12008912-12009494
>Gm13:12009570-12011783
>Gm13:12011911-12012114
>Gm13:12012240-12012363
>Gm13:12012664-12012754
>Gm13:12012846-12013095
>Gm13:12013134-12013272
>Gm13:12013363-12013464
>Gm13:12013624-12013744
>Gm13:12013874-12013995
>Gm13:12014210-12014309
>Gm13:12014461-12014517
>Gm13:12014728-12014820
>Gm13:12015011-12015423
>Gm13:12015457-12015563
>Gm13:12015647-12015856
>Gm13:12022468-12022597
>Gm13:12022773-12022853
>Gm13:12022895-12022946
>Gm13:12023152-12023253
>Gm13:12023299-12023551
>Gm13:12023704-12023907
>Gm13:12023960-12024337
>Gm13:12025548-12025726
>Gm13:12026639-12026681
>Gm13:12026713-12026760
>Gm13:12028144-12028175
>Gm13:12028871-12028937
>Gm13:12029635-12029672
>Gm13:12030025-12030070
>Gm13:12030310-12030355
>Gm13:12030406-12030510
>Gm13:12030564-12031546
>Gm13:12034213-12034339
>Gm13:12035886-12035957
>Gm13:12036437-12036482
>Gm13:12036786-12036838
>Gm13:12037079-12037149
>Gm13:12038142-12038252
>Gm13:12043190-12043235
>Gm13:12043471-12044562
>Gm13:12044719-12044959
>Gm13:12046374-12047690
>Gm13:12047893-12047950
>Gm13:12048166-12048232
>Gm13:12048281-12048419
>Gm13:12048822-12049013
>Gm13:12049484-12049533
>Gm13:12049655-12049768
>Gm13:12050320-12050348
>Gm13:12050690-12071057
>Gm13:12071096-12073427
>Gm13:12073751-12073806
>Gm13:12073991-12074173
>Gm13:12074825-12074870
>Gm13:12075223-12075259
>Gm13:12077301-12078364
>Gm13:12079875-12080865
>Gm13:12081526-12092430
>Gm13:12092475-12092575
>Gm13:12097442-12097661
>Gm13:12097880-12097993
>Gm13:12098038-12098334
>Gm13:12098377-12098405
>Gm13:12098468-12098621
>Gm13:12098860-12098922
>Gm13:12099121-12099152
>Gm13:12099768-12099900
>Gm13:12100126-12100195
>Gm13:12100371-12100579
>Gm13:12100653-12100760
>Gm13:12100837-12100891
>Gm13:12100946-12101542
>Gm13:12101591-12101775
>Gm13:12101805-12102401
>Gm13:12102483-12104007
>Gm13:12104046-12104155
>Gm13:12104298-12104383
>Gm13:12104711-12104766
>Gm13:12104828-12104962
>Gm13:12105195-12105788
>Gm13:12105863-12105910
>Gm13:12106073-12106438
>Gm13:12107172-12107223
>Gm13:12107555-12107625
>Gm13:12113302-12113437
>Gm13:12113869-12114064
>Gm13:12114689-12114764
>Gm13:12115880-12117482
>Gm13:12117848-12118830
>Gm13:12120197-12120258
>Gm13:12120335-12120363
>Gm13:12120597-12120687
>Gm13:12120846-12120874
>Gm13:12120960-12121045
>Gm13:12121279-12121389
>Gm13:12121800-12121934
>Gm13:12121983-12122027
>Gm13:12122097-12122167
>Gm13:12122253-12122309
>Gm13:12122366-12122396
>Gm13:12123220-12123271
>Gm13:12123456-12123505
>Gm13:12124400-12124874
>Gm13:12124923-12125508
>Gm13:12125559-12125695
>Gm13:12126267-12126310
>Gm13:12126479-12126553
>Gm13:12127043-12127125
>Gm13:12127172-12127614
>Gm13:12127873-12127979
>Gm13:12128210-12128389
>Gm13:12128451-12128487
>Gm13:12128530-12128698
>Gm13:12128777-12129063
>Gm13:12129322-12130575
>Gm13:12130679-12130791
>Gm13:12130818-12130896
>Gm13:12131000-12131038
>Gm13:12131099-12131136
>Gm13:12131205-12131253
>Gm13:12131425-12131588
>Gm13:12131628-12132014
>Gm13:12132071-12132513
>Gm13:12132544-12132609
>Gm13:12132701-12132805
>Gm13:12132890-12132942
>Gm13:12132996-12133102
>Gm13:12133338-12133415
>Gm13:12133908-12134084
>Gm13:12134133-12134233
>Gm13:12134324-12134724
>Gm13:12134765-12135146
>Gm13:12137388-12137449
>Gm13:12137529-12137701
>Gm13:12137821-12137896
>Gm13:12138192-12138240
>Gm13:12142181-12142309
>Gm13:12142364-12142402
>Gm13:12142484-12142516
>Gm13:12142604-12145280
>Gm13:12145350-12145642
>Gm13:12145690-12151474
>Gm13:12152549-12152584
>Gm13:12153467-12153599
>Gm13:12153696-12153791
>Gm13:12154322-12154455
>Gm13:12154536-12154612
>Gm13:12154664-12154762
>Gm13:12155039-12155096
>Gm13:12155303-12155346
>Gm13:12155437-12156866
>Gm13:12156936-12157808
>Gm13:12157920-12157995
>Gm13:12158668-12158760
>Gm13:12158832-12158943
>Gm13:12159064-12159350
>Gm13:12159400-12159497
>Gm13:12161817-12161908
>Gm13:12162050-12162184
>Gm13:12162345-12162443
>Gm13:12164822-12164876
>Gm13:12165414-12165644
>Gm13:12165669-12165872
>Gm13:12165905-12166760
>Gm13:12168236-12168573
>Gm13:12168693-12168947
>Gm13:12169081-12169109
>Gm13:12169157-12169716
>Gm13:12169798-12171090
>Gm13:12171193-12171582
>Gm13:12171624-12171666
>Gm13:12171974-12172002
>Gm13:12173338-12179331
>Gm13:12179677-12179701
>Gm13:12180189-12180268
>Gm13:12180302-12180396
>Gm13:12180628-12180706
>Gm13:12180757-12183363
>Gm13:12183436-12187661
>Gm13:12187735-12188044
>Gm13:12188423-12188454
>Gm13:12188496-12188528
>Gm13:12189002-12189155
>Gm13:12189221-12189309
>Gm13:12189396-12189634
>Gm13:12189711-12191820
>Gm13:12191865-12193324
>Gm13:12193689-12193837
>Gm13:12194715-12194752
>Gm13:12194911-12194966
>Gm13:12198249-12199325
>Gm13:12199465-12199538
>Gm13:12199681-12200083
>Gm13:12200136-12200473
>Gm13:12200541-12200738
>Gm13:12200780-12200869
>Gm13:12201016-12201291
>Gm13:12201367-12201884
>Gm13:12201950-12202770
>Gm13:12203448-12203682
>Gm13:12203730-12203837
>Gm13:12204510-12204558
>Gm13:12204693-12204806
>Gm13:12204828-12205343
>Gm13:12205354-12205544
>Gm13:12205621-12205704
>Gm13:12205720-12206104
>Gm13:12206127-12206374
>Gm13:12206418-12206600
>Gm13:12206609-12221005
>Gm13:12221231-12223866
>Gm13:12224411-12224547
>Gm13:12224565-12224690
>Gm13:12229793-12229902
>Gm13:12230267-12230368
>Gm13:12231315-12231355
>Gm13:12233138-12233208
>Gm13:12233405-12233469
>Gm13:12234314-12234352
>Gm13:12234492-12234556
>Gm13:12234829-12234916
>Gm13:12235867-12236070
>Gm13:12236115-12236302
>Gm13:12236482-12236528
>Gm13:12236666-12236699
>Gm13:12236835-12236903
>Gm13:12237545-12237671
>Gm13:12237715-12237846
>Gm13:12238468-12238538
>Gm13:12238586-12238699
>Gm13:12238844-12239025
>Gm13:12239132-12239243
>Gm13:12239275-12239427
>Gm13:12239700-12239731
>Gm13:12240001-12240228
>Gm13:12240365-12240446
>Gm13:12243791-12243871
>Gm13:12243958-12244062
>Gm13:12245228-12245319
>Gm13:12245360-12245396
>Gm13:12245722-12245774
>Gm13:12245913-12246028
>Gm13:12246368-12246398
>Gm13:12246797-12246835
>Gm13:12247002-12247080
>Gm13:12247191-12247249
>Gm13:12247380-12247407
>Gm13:12247554-12247605
>Gm13:12248399-12248429
>Gm13:12249039-12249084
>Gm13:12249296-12251349
>Gm13:12251486-12251540
>Gm13:12252894-12252930
>Gm13:12252973-12253071
>Gm13:12253701-12253751
>Gm13:12253871-12253924
>Gm13:12254212-12254261
>Gm13:12254470-12254522
>Gm13:12254675-12254763
>Gm13:12255090-12255209
>Gm13:12257199-12257376
>Gm13:12258094-12258302
>Gm13:12258463-12258525
>Gm13:12259445-12259563
>Gm13:12260637-12260696
>Gm13:12261469-12261752
>Gm13:12262779-12262817
>Gm13:12267862-12268311
>Gm13:12268341-12268687
>Gm13:12268847-12268912
>Gm13:12269122-12269222
>Gm13:12273539-12273659
>Gm13:12275268-12275333
>Gm13:12275959-12276012
>Gm13:12276327-12276392
>Gm13:12276954-12277052
>Gm13:12277429-12277499
>Gm13:12277774-12277906
>Gm13:12278164-12278241
>Gm13:12278356-12278391
>Gm13:12285705-12285842
>Gm13:12285901-12285980
>Gm13:12287821-12287854
>Gm13:12293291-12293467
>Gm13:12293702-12293749
>Gm13:12297442-12297856
>Gm13:12300054-12300147
>Gm13:12300587-12300657
>Gm13:12300688-12300869
>Gm13:12300987-12301131
>Gm13:12301419-12301564
>Gm13:12303206-12303266
>Gm13:12304290-12314609
>Gm13:12314730-12314877
>Gm13:12315709-12316222
>Gm13:12317148-12317244
>Gm13:12317471-12317500
>Gm13:12317585-12317654
>Gm13:12317680-12318042
>Gm13:12318088-12319078
>Gm13:12319893-12320037
>Gm13:12320168-12320514
>Gm13:12321200-12321285
>Gm13:12322074-12322115
>Gm13:12324417-12324529
>Gm13:12325918-12325954
>Gm13:12326485-12326646
>Gm13:12327285-12327623
>Gm13:12328000-12328066
>Gm13:12328574-12328644
>Gm13:12329110-12329182
>Gm13:12329299-12329369
>Gm13:12329494-12329721
>Gm13:12329825-12329857
>Gm13:12329935-12330021
>Gm13:12330618-12330702
>Gm13:12332757-12332884
>Gm13:12332990-12333337
>Gm13:12336286-12336360
>Gm13:12337042-12337129
>Gm13:12337553-12337635
>Gm13:12338855-12339135
>Gm13:12339410-12339472
>Gm13:12341185-12341337
>Gm13:12341479-12341547
>Gm13:12343174-12343468
>Gm13:12343525-12344166
>Gm13:12344263-12344458
>Gm13:12344794-12344896
>Gm13:12345037-12345084
>Gm13:12346578-12346615
>Gm13:12355499-12355566
>Gm13:12355631-12355795
>Gm13:12356422-12356570
>Gm13:12356621-12356686
>Gm13:12356741-12356798
>Gm13:12356933-12357056
>Gm13:12357143-12357195
>Gm13:12357519-12357585
>Gm13:12357657-12357761
>Gm13:12357838-12357887
>Gm13:12358214-12358243
>Gm13:12359991-12360021
>Gm13:12360713-12360788
>Gm13:12361547-12361593
>Gm13:12361782-12361891
>Gm13:12362524-12362680
>Gm13:12363519-12363596
>Gm13:12363660-12363740
>Gm13:12363878-12364047
>Gm13:12364304-12364471
>Gm13:12364878-12364946
>Gm13:12365773-12365829
>Gm13:12366255-12366335
>Gm13:12366661-12366728
>Gm13:12366831-12366901
>Gm13:12367018-12367162
>Gm13:12367225-12367269
>Gm13:12367314-12367931
>Gm13:12367989-12368073
>Gm13:12368139-12368513
>Gm13:12368544-12368636
>Gm13:12368682-12368958
>Gm13:12369063-12369161
>Gm13:12369210-12369486
>Gm13:12369650-12369694
>Gm13:12369902-12369959
>Gm13:12370010-12370058
>Gm13:12370333-12370694
>Gm13:12370849-12370873
>Gm13:12370993-12371258
>Gm13:12371365-12371639
>Gm13:12371704-12372528
>Gm13:12372621-12373827
>Gm13:12373898-12374127
>Gm13:12374240-12374373
>Gm13:12374503-12374849
>Gm13:12374989-12375496
>Gm13:12375732-12375814
>Gm13:12376134-12376384
>Gm13:12376422-12376464
>Gm13:12376530-12376669
>Gm13:12376958-12376985
>Gm13:12377381-12377440
>Gm13:12377949-12378036
>Gm13:12378151-12378185
>Gm13:12378754-12378782
>Gm13:12378977-12382770
>Gm13:12383371-12383491
>Gm13:12383810-12383849
>Gm13:12383941-12384034
>Gm13:12384295-12384418
>Gm13:12384518-12384560
>Gm13:12385141-12385222
>Gm13:12385282-12385357
>Gm13:12385868-12385926
>Gm13:12386177-12386488
>Gm13:12386614-12386960
>Gm13:12388498-12388838
>Gm13:12388922-12390214
>Gm13:12390320-12390368
>Gm13:12390567-12390802
>Gm13:12390856-12391113
>Gm13:12391173-12391256
>Gm13:12391307-12391728
>Gm13:12391772-12392023
>Gm13:12392119-12392180
>Gm13:12392216-12392739
>Gm13:12392798-12393102
>Gm13:12393156-12393368
>Gm13:12393394-12393551
>Gm13:12393594-12393939
>Gm13:12394198-12394494
>Gm13:12394519-12395404
>Gm13:12395451-12395775
>Gm13:12395817-12396412
>Gm13:12396527-12396604
>Gm13:12396652-12396794
>Gm13:12401359-12401384
>Gm13:12406627-12406755
>Gm13:12406796-12406887
>Gm13:12407026-12407112
>Gm13:12407167-12407196
>Gm13:12407496-12407786
>Gm13:12412004-12412129
>Gm13:12412268-12412758
>Gm13:12412993-12413053
>Gm13:12413280-12413592
>Gm13:12413712-12414186
>Gm13:12414223-12416101
>Gm13:12416138-12417554
>Gm13:12417651-12418103
>Gm13:12418135-12418780
>Gm13:12418944-12419090
>Gm13:12419116-12419193
>Gm13:12424020-12424321
>Gm13:12424442-12424485
>Gm13:12424603-12424636
>Gm13:12424703-12427380
>Gm13:12427715-12427766
>Gm13:12428306-12428344
>Gm13:12428447-12428664
>Gm13:12428696-12428762
>Gm13:12428842-12429149
>Gm13:12429310-12430369
>Gm13:12430420-12431231
>Gm13:12434212-12434284
>Gm13:12434666-12434837
>Gm13:12435398-12435469
>Gm13:12436211-12436264
>Gm13:12436678-12436870
>Gm13:12437480-12437564
>Gm13:12440183-12440242
>Gm13:12440491-12440537
>Gm13:12440698-12440822
>Gm13:12443114-12443161
>Gm13:12443774-12443944
>Gm13:12445321-12445383
>Gm13:12447131-12447192
>Gm13:12447553-12447623
>Gm13:12447765-12447924
>Gm13:12447983-12448030
>Gm13:12448319-12448368
>Gm13:12448503-12448538
>Gm13:12449498-12449544
>Gm13:12449830-12449910
>Gm13:12449989-12450083
>Gm13:12454809-12454967
>Gm13:12454998-12455068
>Gm13:12455149-12455903
>Gm13:12455996-12456057
>Gm13:12456278-12456311
>Gm13:12456810-12456869
>Gm13:12458786-12458996
>Gm13:12459053-12461139
>Gm13:12461471-12461503
>Gm13:12464901-12465976
>Gm13:12466316-12466359
>Gm13:12466527-12466636
>Gm13:12466674-12466760
>Gm13:12466882-12466915
>Gm13:12467037-12467200
>Gm13:12467408-12467514
>Gm13:12468237-12468350
>Gm13:12468407-12468516
>Gm13:12468964-12469075
>Gm13:12469360-12469463
>Gm13:12470256-12470292
>Gm13:12470743-12470864
>Gm13:12471056-12471209
>Gm13:12472486-12472623
>Gm13:12473375-12473501
>Gm13:12473983-12474211
>Gm13:12474294-12474380
>Gm13:12474754-12474781
>Gm13:12474886-12474952
>Gm13:12475185-12475259
>Gm13:12475413-12475536
>Gm13:12475614-12475728
>Gm13:12476060-12476117
>Gm13:12476237-12476292
>Gm13:12476812-12476886
>Gm13:12477186-12477375
>Gm13:12477579-12477617
>Gm13:12477660-12477825
>Gm13:12477891-12478005
>Gm13:12478176-12478221
>Gm13:12478797-12478874
>Gm13:12479493-12479627
>Gm13:12480417-12480452
>Gm13:12480504-12480672
>Gm13:12481154-12481224
>Gm13:12481270-12481411
>Gm13:12481623-12481733
>Gm13:12481821-12482282
>Gm13:12482312-12483015
>Gm13:12483190-12483255
>Gm13:12487405-12487440
>Gm13:12487562-12487628
>Gm13:12487818-12487864
>Gm13:12488399-12488438
>Gm13:12489160-12489343
>Gm13:12489368-12489714
>Gm13:12490672-12502906
>Gm13:12503093-12503183
>Gm13:12503877-12503962
>Gm13:12506122-12507712
>Gm13:12507896-12508084
>Gm13:12510855-12510874
>Gm13:12512028-12512198
>Gm13:12512257-12512300
>Gm13:12512427-12512468
>Gm13:12512510-12512639
>Gm13:12512902-12512999
>Gm13:12513044-12513081
>Gm13:12513544-12513683
>Gm13:12513807-12513892
>Gm13:12513938-12513981
>Gm13:12514089-12514125
>Gm13:12514272-12514322
>Gm13:12514375-12514432
>Gm13:12514824-12514951
>Gm13:12515096-12515207
>Gm13:12515360-12516075
>Gm13:12516322-12516461
>Gm13:12516516-12516571
>Gm13:12518596-12518724
>Gm13:12518976-12519061
>Gm13:12519422-12519501
>Gm13:12520281-12520327
>Gm13:12520406-12520459
>Gm13:12520813-12520870
>Gm13:12520997-12521209
>Gm13:12521301-12521838
>Gm13:12522213-12522496
>Gm13:12522966-12523089
>Gm13:12523131-12523190
>Gm13:12523316-12523391
>Gm13:12523639-12523693
>Gm13:12523951-12523992
>Gm13:12524214-12524427
>Gm13:12524661-12524738
>Gm13:12524896-12530130
>Gm13:12530178-12532568
>Gm13:12532670-12535072
>Gm13:12535460-12535546
>Gm13:12535611-12535694
>Gm13:12535998-12536065
>Gm13:12536189-12536224
>Gm13:12536677-12536755
>Gm13:12537702-12537734
>Gm13:12539790-12539831
>Gm13:12541623-12541968
>Gm13:12542187-12542321
>Gm13:12542363-12542411
>Gm13:12542460-12542502
>Gm13:12542688-12542838
>Gm13:12542879-12542915
>Gm13:12542950-12543003
>Gm13:12543201-12543332
>Gm13:12543544-12543576
>Gm13:12544332-12544462
>Gm13:12544643-12544807
>Gm13:12545815-12545888
>Gm13:12546417-12546562
>Gm13:12549644-12549902
>Gm13:12551391-12551650
>Gm13:12558706-12558749
>Gm13:12558927-12561887
>Gm13:12561910-12562519
>Gm13:12562595-12563120
>Gm13:12563159-12563601
>Gm13:12563671-12565040
>Gm13:12565068-12565398
>Gm13:12567695-12567794
>Gm13:12567833-12567921
>Gm13:12568305-12573443
>Gm13:12573487-12590166
>Gm13:12591116-12592052
>Gm13:12592089-12592821
>Gm13:12592850-12599997
>Gm13:12600079-12600451
>Gm13:12600497-12602067
>Gm13:12602847-12602930
>Gm13:12603178-12603242
>Gm13:12603699-12603759
>Gm13:12604087-12605588
>Gm13:12606342-12606397
>Gm13:12606579-12606647
>Gm13:12606819-12606957
>Gm13:12608338-12608419
>Gm13:12608558-12608594
>Gm13:12612206-12612270
>Gm13:12612517-12612632
>Gm13:12613150-12613290
>Gm13:12613496-12613557
>Gm13:12613902-12613989
>Gm13:12614018-12614063
>Gm13:12614106-12614279
>Gm13:12614668-12614700
>Gm13:12614793-12615008
>Gm13:12615406-12615442
>Gm13:12615574-12615602
>Gm13:12615786-12616000
>Gm13:12616544-12618119
>Gm13:12618158-12619644
>Gm13:12619704-12620512
>Gm13:12620540-12620756
>Gm13:12620843-12621064
>Gm13:12621287-12621487
>Gm13:12621824-12621862
>Gm13:12625615-12626068
>Gm13:12626128-12626502
>Gm13:12626569-12626880
>Gm13:12631658-12631769
>Gm13:12632302-12637529
>Gm13:12638179-12638276
>Gm13:12638299-12638441
>Gm13:12638484-12639109
>Gm13:12639203-12639513
>Gm13:12639560-12640294
>Gm13:12640370-12640780
>Gm13:12640909-12641065
>Gm13:12641287-12641320
>Gm13:12641352-12641456
>Gm13:12641757-12641786
>Gm13:12641887-12643677
>Gm13:12643799-12643888
>Gm13:12644010-12644068
>Gm13:12644450-12644500
>Gm13:12644581-12644644
>Gm13:12644736-12644864
>Gm13:12645086-12645179
>Gm13:12645202-12645271
>Gm13:12645413-12645554
>Gm13:12645591-12645726
>Gm13:12646142-12646193
>Gm13:12646228-12647679
>Gm13:12647696-12647831
>Gm13:12647976-12649401
>Gm13:12649448-12652682
>Gm13:12652712-12653175
>Gm13:12653216-12655721
>Gm13:12655807-12655850
>Gm13:12656020-12656056
>Gm13:12656846-12656889
>Gm13:12660612-12660869
>Gm13:12666349-12666405
>Gm13:12666447-12666482
>Gm13:12667081-12667153
>Gm13:12667232-12667290
>Gm13:12667881-12667911
>Gm13:12668446-12668538
>Gm13:12668793-12668842
>Gm13:12668896-12668945
>Gm13:12669076-12669114
>Gm13:12669694-12669980
>Gm13:12670024-12670195
>Gm13:12670224-12672320
>Gm13:12673878-12674233
>Gm13:12674381-12674635
>Gm13:12675247-12675306
>Gm13:12675740-12680598
>Gm13:12682886-12682948
>Gm13:12683004-12691117
>Gm13:12693352-12693460
>Gm13:12693544-12693730
>Gm13:12694449-12695429
>Gm13:12697134-12697170
>Gm13:12699486-12707465
>Gm13:12707493-12718802
>Gm13:12719360-12719474
>Gm13:12719514-12719593
>Gm13:12719697-12719793
>Gm13:12719843-12719948
>Gm13:12726310-12726335
>Gm13:12728851-12729103
>Gm13:12736391-12736679
>Gm13:12736827-12736870
>Gm13:12736894-12736981
>Gm13:12737033-12737172
>Gm13:12737271-12737585
>Gm13:12737675-12737908
>Gm13:12738030-12738312
>Gm13:12738355-12738545
>Gm13:12738584-12738751
>Gm13:12738827-12738860
>Gm13:12738932-12739159
>Gm13:12739351-12740514
>Gm13:12740565-12740591
>Gm13:12740840-12740874
>Gm13:12741573-12741666
>Gm13:12741772-12741800
>Gm13:12745234-12745277
>Gm13:12746492-12754964
>Gm13:12755692-12756071
>Gm13:12757579-12757673
>Gm13:12757810-12758006
>Gm13:12758980-12759007
>Gm13:12762176-12762226
>Gm13:12766222-12766338
>Gm13:12766439-12767590
>Gm13:12767632-12767699
>Gm13:12773348-12773415
>Gm13:12782179-12782457
>Gm13:12783064-12783124
>Gm13:12783210-12783438
>Gm13:12783514-12783540
>Gm13:12783581-12783640
>Gm13:12784272-12788932
>Gm13:12788963-12789332
>Gm13:12789360-12789582
>Gm13:12789694-12789731
>Gm13:12789889-12789973
>Gm13:12790045-12790211
>Gm13:12790290-12790329
>Gm13:12790381-12790412
>Gm13:12790434-12790484
>Gm13:12790776-12790912
>Gm13:12790952-12790993
>Gm13:12791895-12791938
>Gm13:12793566-12793981
>Gm13:12794048-12794303
>Gm13:12794355-12794415
>Gm13:12794458-12794918
>Gm13:12799370-12799435
>Gm13:12802890-12802958
>Gm13:12808959-12808985
>Gm13:12809811-12809955
>Gm13:12809982-12810041
>Gm13:12810253-12810320
>Gm13:12811480-12812467
>Gm13:12812480-12812871
>Gm13:12812926-12818538
>Gm13:12818612-12822340
>Gm13:12822383-12822712
>Gm13:12822740-12822877
>Gm13:12822993-12823045
>Gm13:12824534-12824657
>Gm13:12825579-12825780
>Gm13:12825816-12827745
>Gm13:12827776-12828048
>Gm13:12828152-12828393
>Gm13:12829039-12829105
>Gm13:12829174-12831008
>Gm13:12833275-12833317
>Gm13:12834518-12834567
>Gm13:12835218-12835265
>Gm13:12835481-12835525
>Gm13:12836857-12837204
>Gm13:12837585-12837848
>Gm13:12838948-12839272
>Gm13:12843126-12843173
>Gm13:12848094-12848158
>Gm13:12848407-12848473
>Gm13:12848984-12849051
>Gm13:12849142-12849192
>Gm13:12849273-12853375
>Gm13:12853416-12854326
>Gm13:12854989-12855090
>Gm13:12855268-12855396
>Gm13:12855570-12859917
>Gm13:12859978-12872007
>Gm13:12873704-12873721
>Gm13:12874418-12874642
>Gm13:12874885-12874956
>Gm13:12875133-12875248
>Gm13:12875313-12875405
>Gm13:12876692-12876877
>Gm13:12876931-12877758
>Gm13:12877824-12877983
>Gm13:12878095-12878458
>Gm13:12878515-12878625
>Gm13:12878653-12878851
>Gm13:12878889-12878974
>Gm13:12879657-12879710
>Gm13:12880592-12880659
>Gm13:12880822-12880887
>Gm13:12881108-12881281
>Gm13:12881481-12881655
>Gm13:12881897-12881960
>Gm13:12882499-12882650
>Gm13:12882771-12882987
>Gm13:12883152-12883241
>Gm13:12883454-12883506
>Gm13:12883796-12883854
>Gm13:12884020-12884055
>Gm13:12884239-12884273
>Gm13:12884458-12884497
>Gm13:12884746-12884884
>Gm13:12885701-12885858
>Gm13:12886025-12886052
>Gm13:12886164-12886192
>Gm13:12887523-12887587
>Gm13:12887662-12887709
>Gm13:12887979-12888041
>Gm13:12888328-12888384
>Gm13:12888746-12888785
>Gm13:12888889-12889059
>Gm13:12889119-12889309
>Gm13:12889588-12889619
>Gm13:12889751-12889868
>Gm13:12890022-12890141
>Gm13:12890200-12890322
>Gm13:12890379-12890439
>Gm13:12890509-12890687
>Gm13:12890795-12891358
>Gm13:12891474-12891781
>Gm13:12891823-12892092
>Gm13:12892133-12893651
>Gm13:12893718-12893763
>Gm13:12893840-12894067
>Gm13:12894116-12894170
>Gm13:12894207-12894757
>Gm13:12894805-12895072
>Gm13:12895189-12895216
>Gm13:12895359-12895459
>Gm13:12895539-12895592
>Gm13:12895644-12895757
>Gm13:12895867-12896026
>Gm13:12896061-12896474
>Gm13:12896574-12896605
>Gm13:12896688-12896796
>Gm13:12896909-12896949
>Gm13:12897014-12897292
>Gm13:12897405-12897656
>Gm13:12897683-12897764
>Gm13:12897813-12897932
>Gm13:12898432-12898579
>Gm13:12900292-12900353
>Gm13:12901655-12901782
>Gm13:12901931-12902958
>Gm13:12903277-12903333
>Gm13:12904792-12905032
>Gm13:12906073-12906263
>Gm13:12907940-12908341
>Gm13:12908972-12909009
>Gm13:12910368-12910586
>Gm13:12910673-12910739
>Gm13:12911045-12911715
>Gm13:12916704-12916857
>Gm13:12916923-12917458
>Gm13:12917506-12922190
>Gm13:12922219-12923401
>Gm13:12923448-12923519
>Gm13:12924290-12924333
>Gm13:12924383-12924633
>Gm13:12924665-12924905
>Gm13:12924960-12925460
>Gm13:12925518-12925609
>Gm13:12930322-12930349
>Gm13:12931315-12931354
>Gm13:12931957-12932157
>Gm13:12934860-12934910
>Gm13:12934963-12935012
>Gm13:12935176-12935226
>Gm13:12935279-12935685
>Gm13:12935754-12935786
>Gm13:12935933-12935982
>Gm13:12936022-12936192
>Gm13:12937499-12938237
>Gm13:12938338-12938397
>Gm13:12938586-12938758
>Gm13:12938891-12939031
>Gm13:12939099-12939343
>Gm13:12939492-12939595
>Gm13:12939712-12939747
>Gm13:12939842-12939894
>Gm13:12940060-12940902
>Gm13:12940943-12941948
>Gm13:12941985-12943322
>Gm13:12943384-12943789
>Gm13:12945402-12945568
>Gm13:12945790-12946106
>Gm13:12946157-12946315
>Gm13:12947618-12947647
>Gm13:12949015-12949071
>Gm13:12949195-12949314
>Gm13:12950880-12950999
>Gm13:12951384-12951486
>Gm13:12951552-12951928
>Gm13:12953292-12953327
>Gm13:12953588-12953682
>Gm13:12953908-12954062
>Gm13:12954731-12954773
>Gm13:12955318-12955360
>Gm13:12956040-12956081
>Gm13:12956269-12956416
>Gm13:12957183-12957210
>Gm13:12957520-12957574
>Gm13:12958093-12958231
>Gm13:12958288-12958343
>Gm13:12962624-12962846
>Gm13:12963133-12963283
>Gm13:12963402-12963502
>Gm13:12964400-12964452
>Gm13:12964482-12964824
>Gm13:12965253-12965287
>Gm13:12965401-12965449
>Gm13:12965636-12965671
>Gm13:12967233-12967339
>Gm13:12967570-12967758
>Gm13:12968101-12968229
>Gm13:12968310-12968361
>Gm13:12969072-12969167
>Gm13:12971820-12972013
>Gm13:12972302-12972353
>Gm13:12973499-12973546
>Gm13:12974117-12974221
>Gm13:12975393-12975448
>Gm13:12976328-12976466
>Gm13:12976614-12978096
>Gm13:12978145-12978377
>Gm13:12978513-12978676
>Gm13:12979309-12979352
>Gm13:12979404-12979485
>Gm13:12979680-12979744
>Gm13:12979846-12979916
>Gm13:12980121-12980160
>Gm13:12981390-12981621
>Gm13:12981909-12981943
>Gm13:12982031-12982066
>Gm13:12982457-12982522
>Gm13:12983556-12983621
>Gm13:12984041-12984170
>Gm13:12984412-12985079
>Gm13:12985204-12987977
>Gm13:12988023-12988586
>Gm13:12988624-12988677
>Gm13:12988775-12991624
>Gm13:12991655-12992413
>Gm13:12992585-13034133
>Gm13:13034368-13034581
>Gm13:13034701-13036400
>Gm13:13039355-13039398
>Gm13:13039789-13041491
>Gm13:13041796-13042059
>Gm13:13042124-13044266
>Gm13:13044319-13044462
>Gm13:13044540-13044697
>Gm13:13044751-13047104
>Gm13:13047155-13048638
>Gm13:13050228-13051265
>Gm13:13052164-13052381
>Gm13:13052447-13052884
>Gm13:13054412-13054541
>Gm13:13058221-13058246
>Gm13:13058783-13058823
>Gm13:13060095-13060131
>Gm13:13061077-13061484
>Gm13:13061576-13062279
>Gm13:13062407-13062438
>Gm13:13062484-13062711
>Gm13:13064404-13064498
>Gm13:13064850-13065554
>Gm13:13065694-13065771
>Gm13:13067332-13067564
>Gm13:13067615-13068896
>Gm13:13068944-13069007
>Gm13:13069137-13069354
>Gm13:13069397-13072434
>Gm13:13072473-13072861
>Gm13:13072916-13073565
>Gm13:13073652-13074595
>Gm13:13074681-13074741
>Gm13:13074939-13075055
>Gm13:13075192-13075249
>Gm13:13075308-13075478
>Gm13:13075561-13075736
>Gm13:13075950-13075980
>Gm13:13076015-13076047
>Gm13:13076177-13077142
>Gm13:13077222-13077262
>Gm13:13078355-13078423
>Gm13:13079193-13079253
>Gm13:13079906-13081997
>Gm13:13085398-13085433
>Gm13:13088961-13090084
>Gm13:13090115-13090270
>Gm13:13090302-13091566
>Gm13:13091620-13095446
>Gm13:13095494-13102937
>Gm13:13103018-13103917
>Gm13:13103988-13104245
>Gm13:13105220-13105348
>Gm13:13105837-13105934
>Gm13:13106439-13106487
>Gm13:13107034-13108244
>Gm13:13108289-13108321
>Gm13:13108380-13108510
>Gm13:13108646-13108763
>Gm13:13109006-13109312
>Gm13:13109988-13110141
>Gm13:13110367-13110474
>Gm13:13110654-13110694
>Gm13:13110753-13110849
>Gm13:13110971-13111411
>Gm13:13111536-13111647
>Gm13:13112605-13112761
>Gm13:13113272-13113306
>Gm13:13113371-13113414
>Gm13:13113553-13113597
>Gm13:13113667-13113772
>Gm13:13114103-13114186
>Gm13:13114427-13114684
>Gm13:13114946-13115044
>Gm13:13115850-13115927
>Gm13:13116151-13116211
>Gm13:13116594-13116655
>Gm13:13116941-13117245
>Gm13:13117322-13117493
>Gm13:13117686-13117801
>Gm13:13119232-13119277
>Gm13:13119305-13119337
>Gm13:13119667-13120072
>Gm13:13120367-13120414
>Gm13:13120472-13120606
>Gm13:13120944-13121010
>Gm13:13121517-13121587
>Gm13:13122363-13122627
>Gm13:13124230-13125067
>Gm13:13125239-13135560
>Gm13:13135588-13138011
>Gm13:13138060-13138264
>Gm13:13138291-13138418
>Gm13:13138564-13138614
>Gm13:13139476-13139740
>Gm13:13140010-13140036
>Gm13:13140159-13140380
>Gm13:13140814-13141040
>Gm13:13141070-13141187
>Gm13:13142256-13142441
>Gm13:13142477-13142553
>Gm13:13143517-13143554
>Gm13:13145896-13145929
>Gm13:13146850-13146881
>Gm13:13147175-13147242
>Gm13:13148300-13148723
>Gm13:13148813-13148857
>Gm13:13149245-13149435
>Gm13:13152394-13153372
>Gm13:13153460-13158704
>Gm13:13158736-13159489
>Gm13:13161553-13161616
>Gm13:13161761-13161815
>Gm13:13161845-13161884
>Gm13:13165987-13166025
>Gm13:13166292-13166326
>Gm13:13166747-13166822
>Gm13:13167992-13168024
>Gm13:13168247-13168331
>Gm13:13168569-13168602
>Gm13:13168673-13168723
>Gm13:13169199-13171760
>Gm13:13171822-13171885
>Gm13:13171941-13176549
>Gm13:13176607-13176633
>Gm13:13177186-13177221
>Gm13:13181215-13182725
>Gm13:13183294-13183388
>Gm13:13186834-13187008
>Gm13:13187095-13187962
>Gm13:13189187-13189237
>Gm13:13189519-13189552
>Gm13:13189980-13190041
>Gm13:13190556-13190687
>Gm13:13191240-13191294
>Gm13:13191496-13191581
>Gm13:13191972-13192093
>Gm13:13192390-13192423
>Gm13:13192603-13192751
>Gm13:13193050-13193087
>Gm13:13195873-13195917
>Gm13:13196068-13196170
>Gm13:13196222-13196907
>Gm13:13197691-13197759
>Gm13:13197805-13198909
>Gm13:13198948-13202882
>Gm13:13202902-13204353
>Gm13:13205346-13205403
>Gm13:13206198-13206716
>Gm13:13206834-13218129
>Gm13:13219618-13219709
>Gm13:13220291-13224930
>Gm13:13225549-13236613
>Gm13:13236666-13237958
>Gm13:13238018-13238205
>Gm13:13238848-13238907
>Gm13:13239006-13239148
>Gm13:13239178-13239314
>Gm13:13240779-13240869
>Gm13:13244017-13246082
>Gm13:13246120-13246701
>Gm13:13247274-13251049
>Gm13:13251932-13252164
>Gm13:13252206-13252463
>Gm13:13255088-13255137
>Gm13:13255359-13255388
>Gm13:13255497-13255633
>Gm13:13255803-13257043
>Gm13:13257210-13257253
>Gm13:13257512-13257609
>Gm13:13259368-13259401
>Gm13:13259604-13259672
>Gm13:13259718-13259786
>Gm13:13259916-13259958
>Gm13:13260077-13260234
>Gm13:13260367-13260395
>Gm13:13260562-13260617
>Gm13:13261187-13261357
>Gm13:13261779-13261818
>Gm13:13261901-13261984
>Gm13:13262141-13262178
>Gm13:13262256-13262320
>Gm13:13262395-13281825
>Gm13:13281916-13282205
>Gm13:13282229-13309869
>Gm13:13309920-13311280
>Gm13:13311432-13311616
>Gm13:13311695-13311735
>Gm13:13311844-13312170
>Gm13:13312452-13314441
>Gm13:13314532-13322268
>Gm13:13323525-13326410
>Gm13:13326669-13326712
>Gm13:13327122-13330860
>Gm13:13332221-13332257
>Gm13:13332711-13332811
>Gm13:13333309-13333343
>Gm13:13333815-13333848
>Gm13:13335721-13335764
>Gm13:13337194-13337238
>Gm13:13337343-13337402
>Gm13:13338106-13338154
>Gm13:13339810-13339861
>Gm13:13340118-13340235
>Gm13:13340429-13341161
>Gm13:13341248-13341372
>Gm13:13342834-13342887
>Gm13:13351198-13351236
>Gm13:13352354-13352420
>Gm13:13354134-13354178
>Gm13:13356339-13356379
>Gm13:13356918-13356985
>Gm13:13357020-13357298
>Gm13:13357408-13357669
>Gm13:13357740-13357953
>Gm13:13358035-13358835
>Gm13:13358905-13358945
>Gm13:13359003-13359073
>Gm13:13359185-13359857
>Gm13:13360139-13360562
>Gm13:13360763-13361298
>Gm13:13361419-13362462
>Gm13:13362726-13363028
>Gm13:13363144-13363733
>Gm13:13363927-13364030
>Gm13:13364106-13364341
>Gm13:13364486-13364577
>Gm13:13364618-13364705
>Gm13:13364798-13364923
>Gm13:13365019-13365324
>Gm13:13365491-13365659
>Gm13:13365841-13365923
>Gm13:13365955-13366069
>Gm13:13366109-13366214
>Gm13:13366386-13366526
>Gm13:13366555-13366618
>Gm13:13366765-13366836
>Gm13:13367418-13367512
>Gm13:13367629-13367942
>Gm13:13368036-13368758
>Gm13:13369030-13369279
>Gm13:13369396-13370259
>Gm13:13370339-13370404
>Gm13:13370656-13370877
>Gm13:13370886-13371483
>Gm13:13371538-13371710
>Gm13:13371748-13371854
>Gm13:13372064-13372126
>Gm13:13372615-13372647
>Gm13:13372840-13372907
>Gm13:13373029-13373060
>Gm13:13373141-13373195
>Gm13:13373256-13373335
>Gm13:13373418-13373514
>Gm13:13373731-13373771
>Gm13:13373893-13373947
>Gm13:13374293-13374325
>Gm13:13374433-13374459
>Gm13:13374780-13374855
>Gm13:13375707-13375788
>Gm13:13379260-13379411
>Gm13:13381892-13381946
>Gm13:13384694-13384730
>Gm13:13384882-13385091
>Gm13:13385165-13385278
>Gm13:13385313-13385374
>Gm13:13385433-13385522
>Gm13:13385585-13385731
>Gm13:13385929-13386012
>Gm13:13386059-13386111
>Gm13:13386395-13386469
>Gm13:13386571-13386646
>Gm13:13386787-13386823
>Gm13:13386976-13387005
>Gm13:13387086-13387124
>Gm13:13387280-13387323
>Gm13:13387489-13387517
>Gm13:13387608-13387674
>Gm13:13387805-13387866
>Gm13:13387931-13388192
>Gm13:13388222-13390227
>Gm13:13390305-13390523
>Gm13:13390667-13391304
>Gm13:13391393-13391496
>Gm13:13391580-13391748
>Gm13:13391794-13391826
>Gm13:13391938-13392036
>Gm13:13392159-13392220
>Gm13:13392255-13392313
>Gm13:13392363-13392459
>Gm13:13393934-13394053
>Gm13:13395541-13395596
>Gm13:13396596-13396687
>Gm13:13396812-13396893
>Gm13:13397000-13397426
>Gm13:13397464-13397871
>Gm13:13398951-13399034
>Gm13:13399565-13399711
>Gm13:13399967-13400062
>Gm13:13400129-13400226
>Gm13:13401939-13401990
>Gm13:13403110-13403198
>Gm13:13404881-13404939
>Gm13:13405021-13405174
>Gm13:13405226-13405354
>Gm13:13405395-13405432
>Gm13:13405567-13405648
>Gm13:13405688-13405719
>Gm13:13405733-13405931
>Gm13:13406009-13406047
>Gm13:13406194-13406319
>Gm13:13406552-13406594
>Gm13:13406798-13406826
>Gm13:13406935-13406990
>Gm13:13407157-13407185
>Gm13:13407328-13407486
>Gm13:13407589-13407794
>Gm13:13408114-13408147
>Gm13:13408233-13408272
>Gm13:13408684-13408795
>Gm13:13408841-13408909
>Gm13:13409112-13409145
>Gm13:13410495-13410541
>Gm13:13410819-13410916
>Gm13:13411479-13412568
>Gm13:13412738-13412874
>Gm13:13412983-13413013
>Gm13:13413234-13413283
>Gm13:13415474-13415528
>Gm13:13416178-13416457
>Gm13:13416490-13416732
>Gm13:13416831-13416874
>Gm13:13418301-13418723
>Gm13:13418767-13421022
>Gm13:13421878-13421973
>Gm13:13423481-13423581
>Gm13:13423636-13423695
>Gm13:13424438-13424485
>Gm13:13424497-13425415
>Gm13:13425540-13425588
>Gm13:13427586-13427651
>Gm13:13429239-13429275
>Gm13:13429853-13429954
>Gm13:13433401-13433761
>Gm13:13433915-13434392
>Gm13:13434494-13435323
>Gm13:13435359-13435570
>Gm13:13435614-13435746
>Gm13:13435775-13435959
>Gm13:13435983-13436051
>Gm13:13437564-13437812
>Gm13:13438693-13438769
>Gm13:13439005-13439053
>Gm13:13439561-13439660
>Gm13:13440198-13440271
>Gm13:13440374-13440511
>Gm13:13440592-13440736
>Gm13:13440874-13440906
>Gm13:13441611-13443367
>Gm13:13443727-13443789
>Gm13:13443987-13444127
>Gm13:13444230-13444271
>Gm13:13444552-13444722
>Gm13:13444777-13444842
>Gm13:13445283-13445915
>Gm13:13446042-13446389
>Gm13:13446447-13446651
>Gm13:13447306-13447353
>Gm13:13447952-13448103
>Gm13:13448527-13448567
>Gm13:13449976-13450575
>Gm13:13450664-13451940
>Gm13:13452230-13456295
>Gm13:13457032-13457107
>Gm13:13457572-13457605
>Gm13:13457980-13458017
>Gm13:13458661-13458752
>Gm13:13458823-13472023
>Gm13:13473299-13473390
>Gm13:13473613-13476248
>Gm13:13478879-13479283
>Gm13:13479745-13481739
>Gm13:13481873-13485065
>Gm13:13486502-13486565
>Gm13:13486685-13486785
>Gm13:13486837-13486957
>Gm13:13487233-13487292
>Gm13:13487332-13487449
>Gm13:13489146-13489312
>Gm13:13489588-13489647
>Gm13:13489711-13489817
>Gm13:13490190-13493210
>Gm13:13493254-13494976
>Gm13:13495071-13497949
>Gm13:13498022-13498611
>Gm13:13498737-13504739
>Gm13:13504813-13505163
>Gm13:13505208-13507371
>Gm13:13507418-13512363
>Gm13:13512542-13512661
>Gm13:13512801-13512997
>Gm13:13514078-13514113
>Gm13:13515743-13515792
>Gm13:13520117-13520159
>Gm13:13521136-13521190
>Gm13:13521326-13521420
>Gm13:13521487-13521548
>Gm13:13521593-13521838
>Gm13:13521976-13522091
>Gm13:13522124-13522177
>Gm13:13522204-13522227
>Gm13:13522398-13522545
>Gm13:13522591-13522769
>Gm13:13522893-13523229
>Gm13:13523312-13523371
>Gm13:13523473-13523629
>Gm13:13523971-13524019
>Gm13:13524251-13529134
>Gm13:13529184-13531344
>Gm13:13536968-13539022
>Gm13:13539050-13540770
>Gm13:13540792-13549255
>Gm13:13549292-13550340
>Gm13:13552109-13552323
>Gm13:13552495-13552540
>Gm13:13553382-13553417
>Gm13:13554702-13554758
>Gm13:13556584-13556611
>Gm13:13556659-13556690
>Gm13:13556926-13556967
>Gm13:13557037-13557115
>Gm13:13557285-13557374
>Gm13:13559915-13559957
>Gm13:13561805-13562804
>Gm13:13563712-13563854
>Gm13:13564747-13565003
>Gm13:13565296-13566186
>Gm13:13566219-13566445
>Gm13:13566473-13566590
>Gm13:13566742-13566873
>Gm13:13566943-13567133
>Gm13:13567356-13567434
>Gm13:13567682-13567819
>Gm13:13567892-13567982
>Gm13:13568367-13568401
>Gm13:13568463-13569261
>Gm13:13569651-13569687
>Gm13:13570333-13570410
>Gm13:13570452-13570623
>Gm13:13571110-13571166
>Gm13:13572552-13572635
>Gm13:13574093-13574182
>Gm13:13582283-13582356
>Gm13:13583013-13583105
>Gm13:13583610-13586233
>Gm13:13586674-13586731
>Gm13:13587034-13588452
>Gm13:13588508-13588649
>Gm13:13588955-13589018
>Gm13:13589092-13589120
>Gm13:13589442-13589636
>Gm13:13589797-13589841
>Gm13:13589980-13590037
>Gm13:13590102-13590248
>Gm13:13590491-13590856
>Gm13:13591131-13591289
>Gm13:13591559-13591594
>Gm13:13591759-13591802
>Gm13:13592004-13592208
>Gm13:13592334-13592406
>Gm13:13592467-13592536
>Gm13:13592691-13592816
>Gm13:13592941-13593271
>Gm13:13595317-13595410
>Gm13:13595579-13595662
>Gm13:13596572-13596641
>Gm13:13596742-13598162
>Gm13:13603667-13603690
>Gm13:13605821-13605900
>Gm13:13607417-13607631
>Gm13:13608152-13608418
>Gm13:13608561-13608618
>Gm13:13611355-13611402
>Gm13:13612260-13612363
>Gm13:13612501-13612552
>Gm13:13612696-13612748
>Gm13:13612867-13612913
>Gm13:13613745-13617130
>Gm13:13617163-13617910
>Gm13:13618630-13618694
>Gm13:13618742-13618905
>Gm13:13619053-13620696
>Gm13:13620922-13621050
>Gm13:13621206-13621344
>Gm13:13624107-13624192
>Gm13:13630179-13630221
>Gm13:13633665-13633764
>Gm13:13633829-13633859
>Gm13:13634230-13634317
>Gm13:13634376-13634443
>Gm13:13636078-13636122
>Gm13:13636352-13636465
>Gm13:13636802-13636877
>Gm13:13637066-13637221
>Gm13:13637252-13637603
>Gm13:13637970-13637986
>Gm13:13639054-13639677
>Gm13:13639803-13639833
>Gm13:13640833-13640886
>Gm13:13641700-13641740
>Gm13:13641844-13641898
>Gm13:13641996-13642051
>Gm13:13642105-13642165
>Gm13:13642876-13642964
>Gm13:13643018-13644023
>Gm13:13644385-13644422
>Gm13:13644619-13645538
>Gm13:13645872-13645964
>Gm13:13646044-13646188
>Gm13:13646301-13646372
>Gm13:13646856-13646978
>Gm13:13647049-13647194
>Gm13:13647276-13647326
>Gm13:13647562-13647651
>Gm13:13647669-13647716
>Gm13:13647833-13647861
>Gm13:13648054-13648425
>Gm13:13648576-13648812
>Gm13:13648890-13649055
>Gm13:13649146-13649185
>Gm13:13649355-13649457
>Gm13:13649503-13649578
>Gm13:13649617-13649942
>Gm13:13649966-13650944
>Gm13:13651292-13651324
>Gm13:13651962-13652049
>Gm13:13652333-13652380
>Gm13:13653035-13653086
>Gm13:13653298-13653565
>Gm13:13654741-13654767
>Gm13:13654886-13654961
>Gm13:13654988-13655090
>Gm13:13655562-13655720
>Gm13:13655764-13655791
>Gm13:13655947-13656115
>Gm13:13656322-13656456
>Gm13:13656564-13657025
>Gm13:13657172-13657316
>Gm13:13657415-13657511
>Gm13:13657559-13657590
>Gm13:13657702-13657872
>Gm13:13661915-13661952
>Gm13:13666720-13666760
>Gm13:13666908-13666948
>Gm13:13667001-13667181
>Gm13:13667232-13667598
>Gm13:13671477-13671536
>Gm13:13674957-13675010
>Gm13:13675462-13675657
>Gm13:13675681-13675728
>Gm13:13676369-13676403
>Gm13:13676596-13676635
>Gm13:13677013-13677062
>Gm13:13680310-13680482
>Gm13:13681516-13681565
>Gm13:13681611-13681739
>Gm13:13681926-13682008
>Gm13:13682224-13682296
>Gm13:13682420-13682571
>Gm13:13686816-13695985
>Gm13:13696219-13696307
>Gm13:13696762-13696852
>Gm13:13696894-13696996
>Gm13:13697064-13697198
>Gm13:13697267-13697342
>Gm13:13697556-13697688
>Gm13:13702231-13702285
>Gm13:13703131-13703163
>Gm13:13703343-13703522
>Gm13:13703559-13703672
>Gm13:13704028-13704108
>Gm13:13704167-13704214
>Gm13:13704543-13704625
>Gm13:13704802-13704921
>Gm13:13705060-13705264
>Gm13:13706336-13708189
>Gm13:13708242-13708419
>Gm13:13708636-13709165
>Gm13:13713044-13713129
>Gm13:13713743-13714046
>Gm13:13714346-13714673
>Gm13:13715537-13715645
>Gm13:13716234-13716308
>Gm13:13716538-13716608
>Gm13:13716693-13716983
>Gm13:13717057-13717085
>Gm13:13718189-13718237
>Gm13:13718320-13718371
>Gm13:13718458-13718520
>Gm13:13718557-13718669
>Gm13:13718816-13718991
>Gm13:13719607-13719675
>Gm13:13720128-13720374
>Gm13:13720397-13720638
>Gm13:13720761-13723145
>Gm13:13725121-13725272
>Gm13:13725448-13725527
>Gm13:13729944-13729987
>Gm13:13730840-13748764
>Gm13:13748831-13748859
>Gm13:13748959-13750715
>Gm13:13750805-13750857
>Gm13:13751758-13751817
>Gm13:13752044-13752120
>Gm13:13752326-13752356
>Gm13:13753043-13753109
>Gm13:13754726-13754766
>Gm13:13755590-13755654
>Gm13:13755825-13755887
>Gm13:13758254-13758281
>Gm13:13758412-13758922
>Gm13:13758936-13759498
>Gm13:13759741-13759825
>Gm13:13761385-13766924
>Gm13:13768446-13768508
>Gm13:13769210-13769255
>Gm13:13770254-13770315
>Gm13:13770679-13770734
>Gm13:13770883-13771062
>Gm13:13771110-13771160
>Gm13:13771243-13771279
>Gm13:13771445-13771532
>Gm13:13772163-13772265
>Gm13:13772624-13772649
>Gm13:13773490-13774317
>Gm13:13774342-13774430
>Gm13:13774458-13779370
>Gm13:13780746-13780941
>Gm13:13780961-13781389
>Gm13:13781596-13781655
>Gm13:13782395-13782503
>Gm13:13784282-13784332
>Gm13:13784469-13784656
>Gm13:13785072-13785235
>Gm13:13785722-13785788
>Gm13:13785920-13786007
>Gm13:13786389-13786419
>Gm13:13786759-13786874
>Gm13:13787034-13787070
>Gm13:13787105-13787135
>Gm13:13787436-13787559
>Gm13:13787706-13787851
>Gm13:13787999-13788037
>Gm13:13788163-13788221
>Gm13:13788342-13788451
>Gm13:13788518-13788602
>Gm13:13789585-13789681
>Gm13:13791771-13791827
>Gm13:13791959-13792081
>Gm13:13792159-13792367
>Gm13:13792700-13792815
>Gm13:13792944-13793002
>Gm13:13793029-13793224
>Gm13:13793263-13793312
>Gm13:13793485-13793531
>Gm13:13793689-13793842
>Gm13:13793849-13793966
>Gm13:13794326-13794415
>Gm13:13794612-13794672
>Gm13:13794716-13794835
>Gm13:13794953-13795075
>Gm13:13795326-13795551
>Gm13:13795967-13796015
>Gm13:13796053-13796273
>Gm13:13796318-13796455
>Gm13:13796573-13796617
>Gm13:13796972-13797022
>Gm13:13797095-13797161
>Gm13:13797202-13797240
>Gm13:13797930-13799609
>Gm13:13799920-13800185
>Gm13:13801116-13801192
>Gm13:13801368-13801419
>Gm13:13804103-13804308
>Gm13:13804352-13804667
>Gm13:13804726-13804792
>Gm13:13804890-13805571
>Gm13:13805608-13807375
>Gm13:13807654-13808000
>Gm13:13808062-13808289
>Gm13:13808622-13808675
>Gm13:13808779-13808870
>Gm13:13809115-13809577
>Gm13:13809586-13809752
>Gm13:13809787-13810090
>Gm13:13810208-13810689
>Gm13:13810848-13810930
>Gm13:13811021-13811064
>Gm13:13811088-13811188
>Gm13:13811345-13811444
>Gm13:13811565-13811716
>Gm13:13811966-13811996
>Gm13:13812165-13813416
>Gm13:13813478-13815139
>Gm13:13815435-13815552
>Gm13:13815870-13816026
>Gm13:13816055-13816257
>Gm13:13816319-13816728
>Gm13:13816759-13816917
>Gm13:13816994-13817391
>Gm13:13817395-13817654
>Gm13:13822358-13822392
>Gm13:13825335-13825385
>Gm13:13830667-13832199
>Gm13:13832478-13832572
>Gm13:13833207-13833252
>Gm13:13834482-13834588
>Gm13:13835862-13836035
>Gm13:13837630-13837824
>Gm13:13837884-13838111
>Gm13:13838176-13838408
>Gm13:13838693-13838924
>Gm13:13839035-13839272
>Gm13:13839968-13840041
>Gm13:13841248-13841293
>Gm13:13841457-13841492
>Gm13:13841666-13841849
>Gm13:13841922-13842278
>Gm13:13842298-13842869
>Gm13:13843507-13843598
>Gm13:13843648-13843675
>Gm13:13843679-13843711
>Gm13:13845867-13845946
>Gm13:13849462-13852936
>Gm13:13853405-13853645
>Gm13:13853853-13853895
>Gm13:13853932-13853978
>Gm13:13854407-13854470
>Gm13:13854575-13854874
>Gm13:13854967-13855311
>Gm13:13855345-13855384
>Gm13:13855544-13855659
>Gm13:13855805-13855867
>Gm13:13856044-13856354
>Gm13:13856388-13856470
>Gm13:13856522-13856728
>Gm13:13856806-13856887
>Gm13:13856952-13857121
>Gm13:13857211-13857525
>Gm13:13857609-13857672
>Gm13:13857785-13857844
>Gm13:13858144-13858209
>Gm13:13858310-13858473
>Gm13:13858507-13858764
>Gm13:13858802-13858855
>Gm13:13858956-13859222
>Gm13:13859851-13859915
>Gm13:13860224-13860276
>Gm13:13860480-13860523
>Gm13:13861256-13861299
>Gm13:13861922-13862342
>Gm13:13862663-13862713
>Gm13:13862844-13862872
>Gm13:13863107-13863173
>Gm13:13863394-13863444
>Gm13:13863781-13863936
>Gm13:13864254-13872500
>Gm13:13872558-13881769
>Gm13:13881824-13883611
>Gm13:13885793-13885867
>Gm13:13886124-13886152
>Gm13:13887341-13889262
>Gm13:13891529-13891586
>Gm13:13891713-13891789
>Gm13:13892841-13895053
>Gm13:13895837-13895915
>Gm13:13896363-13896436
>Gm13:13899865-13916568
>Gm13:13917313-13918600
>Gm13:13919485-13920143
>Gm13:13920223-13920431
>Gm13:13920462-13920887
>Gm13:13921040-13921709
>Gm13:13922424-13922467
>Gm13:13923364-13924666
>Gm13:13927051-13927143
>Gm13:13927190-13929029
>Gm13:13929117-13929231
>Gm13:13929389-13929529
>Gm13:13929654-13929868
>Gm13:13930141-13930309
>Gm13:13935072-13935135
>Gm13:13935651-13935784
>Gm13:13936369-13936590
>Gm13:13936644-13936691
>Gm13:13937201-13937270
>Gm13:13937466-13937536
>Gm13:13937646-13937730
>Gm13:13937798-13937905
>Gm13:13938348-13938801
>Gm13:13938881-13939075
>Gm13:13939149-13939189
>Gm13:13939757-13939904
>Gm13:13940301-13942034
>Gm13:13942603-13942673
>Gm13:13942843-13944095
>Gm13:13944270-13944377
>Gm13:13944495-13944848
>Gm13:13945568-13946170
>Gm13:13946267-13946326
>Gm13:13946356-13946599
>Gm13:13946643-13946743
>Gm13:13946887-13946995
>Gm13:13947404-13947443
>Gm13:13947569-13947635
>Gm13:13947670-13947699
>Gm13:13947785-13947824
>Gm13:13947960-13948184
>Gm13:13948262-13948313
>Gm13:13948902-13948970
>Gm13:13949074-13949375
>Gm13:13949683-13949956
>Gm13:13950500-13950713
>Gm13:13950895-13951089
>Gm13:13951450-13953272
>Gm13:13953434-13954016
>Gm13:13954110-13954152
>Gm13:13954321-13954448
>Gm13:13954599-13954645
>Gm13:13954690-13954728
>Gm13:13954763-13955080
>Gm13:13955240-13955302
>Gm13:13955386-13955506
>Gm13:13955709-13955980
>Gm13:13956058-13956310
>Gm13:13956589-13956936
>Gm13:13957062-13957475
>Gm13:13957531-13957601
>Gm13:13957635-13957721
>Gm13:13957796-13958126
>Gm13:13958488-13958740
>Gm13:13958775-13959457
>Gm13:13959482-13959545
>Gm13:13959582-13959695
>Gm13:13959781-13959883
>Gm13:13959967-13970204
>Gm13:13970243-13978993
>Gm13:13979028-13979319
>Gm13:13981693-13982794
>Gm13:13983504-13984227
>Gm13:13984292-14033884
>Gm13:14034511-14034557
>Gm13:14035797-14035836
>Gm13:14037045-14040412
>Gm13:14040461-14044614
>Gm13:14045181-14045206
>Gm13:14045306-14046435
>Gm13:14046542-14047257
>Gm13:14047742-14047810
>Gm13:14047822-14047972
>Gm13:14052668-14052707
>Gm13:14052798-14052946
>Gm13:14057663-14057929
>Gm13:14058795-14059102
>Gm13:14059314-14059388
>Gm13:14059447-14059492
>Gm13:14059641-14062411
>Gm13:14062469-14062499
>Gm13:14062568-14062662
>Gm13:14062712-14088439
>Gm13:14088525-14088610
>Gm13:14088640-14088691
>Gm13:14088885-14089155
>Gm13:14089279-14089515
>Gm13:14089553-14089632
>Gm13:14089745-14089910
>Gm13:14089968-14090586
>Gm13:14090657-14090696
>Gm13:14090794-14092744
>Gm13:14092800-14094075
>Gm13:14095897-14096060
>Gm13:14096092-14096118
>Gm13:14096178-14096389
>Gm13:14096414-14096461
>Gm13:14096510-14097322
>Gm13:14097462-14097531
>Gm13:14097577-14097605
>Gm13:14097760-14098802
>Gm13:14107802-14108587
>Gm13:14110651-14110780
>Gm13:14112140-14112219
>Gm13:14112468-14112506
>Gm13:14112832-14112868
>Gm13:14114723-14114774
>Gm13:14116589-14116616
>Gm13:14117444-14117474
>Gm13:14117720-14117796
>Gm13:14118069-14118156
>Gm13:14119195-14119249
>Gm13:14119977-14120025
>Gm13:14120921-14120981
>Gm13:14121612-14122577
>Gm13:14126270-14126308
>Gm13:14126649-14126684
>Gm13:14127315-14127397
>Gm13:14127423-14127464
>Gm13:14127510-14127689
>Gm13:14128498-14128912
>Gm13:14129009-14129060
>Gm13:14129405-14129564
>Gm13:14130194-14130301
>Gm13:14130417-14130517
>Gm13:14131545-14131572
>Gm13:14131828-14132100
>Gm13:14132147-14133649
>Gm13:14133705-14133919
>Gm13:14133977-14134105
>Gm13:14134160-14134229
>Gm13:14134294-14134454
>Gm13:14134502-14134755
>Gm13:14134833-14135381
>Gm13:14135420-14135607
>Gm13:14136349-14137167
>Gm13:14137782-14137815
>Gm13:14139226-14139288
>Gm13:14139801-14139838
>Gm13:14139880-14139942
>Gm13:14140161-14140192
>Gm13:14140435-14140528
>Gm13:14140627-14140666
>Gm13:14140712-14140763
>Gm13:14140844-14140983
>Gm13:14141425-14141452
>Gm13:14142384-14144096
>Gm13:14144903-14145069
>Gm13:14145548-14145577
>Gm13:14146171-14146218
>Gm13:14149125-14149165
>Gm13:14150481-14150555
>Gm13:14153083-14153176
>Gm13:14153802-14153951
>Gm13:14154027-14154137
>Gm13:14154309-14154379
>Gm13:14154470-14154513
>Gm13:14154682-14154785
>Gm13:14154895-14154987
>Gm13:14155059-14155249
>Gm13:14155306-14155447
>Gm13:14156165-14156317
>Gm13:14156500-14156665
>Gm13:14159671-14159768
>Gm13:14160171-14160267
>Gm13:14160447-14160495
>Gm13:14168722-14170298
>Gm13:14175828-14176483
>Gm13:14177155-14178747
>Gm13:14178995-14179096
>Gm13:14179307-14179989
>Gm13:14184223-14185534
>Gm13:14185556-14185838
>Gm13:14188473-14188503
>Gm13:14188589-14188673
>Gm13:14188721-14188777
>Gm13:14188890-14189112
>Gm13:14190241-14190310
>Gm13:14190412-14190468
>Gm13:14191251-14191439
>Gm13:14191469-14192888
>Gm13:14192934-14193029
>Gm13:14193079-14196000
>Gm13:14196079-14196421
>Gm13:14196505-14196663
>Gm13:14196698-14197332
>Gm13:14197420-14198169
>Gm13:14198230-14198441
>Gm13:14198672-14217938
>Gm13:14218043-14219928
>Gm13:14220031-14220156
>Gm13:14220262-14220776
>Gm13:14224610-14224789
>Gm13:14224875-14224932
>Gm13:14226127-14226183
>Gm13:14226957-14227202
>Gm13:14227227-14227537
>Gm13:14227585-14227854
>Gm13:14227905-14228194
>Gm13:14228248-14228751
>Gm13:14228784-14232914
>Gm13:14232964-14233598
>Gm13:14233626-14234529
>Gm13:14234568-14235293
>Gm13:14235323-14236079
>Gm13:14236120-14236894
>Gm13:14236926-14237990
>Gm13:14238688-14238776
>Gm13:14239724-14239759
>Gm13:14241301-14241331
>Gm13:14241518-14241574
>Gm13:14241701-14241769
>Gm13:14242121-14242178
>Gm13:14242628-14242818
>Gm13:14243034-14243113
>Gm13:14243449-14243670
>Gm13:14243798-14243900
>Gm13:14243953-14244018
>Gm13:14244050-14244357
>Gm13:14244431-14244521
>Gm13:14245880-14245959
>Gm13:14246060-14246116
>Gm13:14249207-14249668
>Gm13:14250250-14250285
>Gm13:14251518-14251568
>Gm13:14251650-14251703
>Gm13:14252791-14252995
>Gm13:14253673-14253717
>Gm13:14254110-14254168
>Gm13:14254412-14254610
>Gm13:14254654-14254735
>Gm13:14257049-14257120
>Gm13:14257338-14257536
>Gm13:14257578-14257661
>Gm13:14257693-14257812
>Gm13:14257867-14257897
>Gm13:14258149-14258240
>Gm13:14258374-14258485
>Gm13:14258550-14259003
>Gm13:14259040-14260507
>Gm13:14261850-14262058
>Gm13:14262111-14262584
>Gm13:14262635-14262935
>Gm13:14263001-14263324
>Gm13:14263420-14263484
>Gm13:14263562-14263600
>Gm13:14263750-14264118
>Gm13:14264430-14264501
>Gm13:14264785-14264855
>Gm13:14265079-14265125
>Gm13:14265743-14265784
>Gm13:14269861-14269916
>Gm13:14270773-14270978
>Gm13:14271676-14271730
>Gm13:14272489-14272613
>Gm13:14273065-14273816
>Gm13:14274995-14275103
>Gm13:14276922-14276968
>Gm13:14277683-14277736
>Gm13:14279140-14279210
>Gm13:14279344-14279521
>Gm13:14279704-14279760
>Gm13:14280622-14280656
>Gm13:14281293-14281805
>Gm13:14281833-14281871
>Gm13:14281953-14282026
>Gm13:14283379-14283500
>Gm13:14283584-14283680
>Gm13:14288112-14288194
>Gm13:14291200-14291300
>Gm13:14292068-14293560
>Gm13:14293582-14294136
>Gm13:14294174-14295670
>Gm13:14295708-14297081
>Gm13:14297224-14297375
>Gm13:14297399-14298322
>Gm13:14298414-14298444
>Gm13:14298926-14298989
>Gm13:14299723-14301405
>Gm13:14302142-14302175
>Gm13:14303521-14303832
>Gm13:14304312-14304442
>Gm13:14306500-14306617
>Gm13:14306799-14306844
>Gm13:14307211-14307250
>Gm13:14307754-14307829
>Gm13:14307975-14308010
>Gm13:14308925-14308972
>Gm13:14309241-14309563
>Gm13:14309700-14310634
>Gm13:14310733-14311029
>Gm13:14311110-14313936
>Gm13:14313992-14314761
>Gm13:14314844-14314892
>Gm13:14314930-14314996
>Gm13:14315031-14315160
>Gm13:14315338-14315377
>Gm13:14316241-14316277
>Gm13:14316901-14316973
>Gm13:14318843-14318940
>Gm13:14319013-14319159
>Gm13:14319547-14320300
>Gm13:14320331-14320614
>Gm13:14320789-14320864
>Gm13:14320959-14321056
>Gm13:14323776-14323825
>Gm13:14325218-14325443
>Gm13:14325529-14325581
>Gm13:14327592-14327622
>Gm13:14327680-14327746
>Gm13:14327945-14328033
>Gm13:14328278-14328353
>Gm13:14328415-14328550
>Gm13:14328586-14328648
>Gm13:14328720-14329057
>Gm13:14329192-14329309
>Gm13:14329636-14329906
>Gm13:14331090-14331160
>Gm13:14333194-14333312
>Gm13:14334038-14334077
>Gm13:14341054-14341254
>Gm13:14341919-14342030
>Gm13:14342242-14342286
>Gm13:14342782-14342886
>Gm13:14343153-14343392
>Gm13:14343436-14343545
>Gm13:14343592-14343808
>Gm13:14343953-14344732
>Gm13:14344830-14345065
>Gm13:14345159-14345404
>Gm13:14345420-14345786
>Gm13:14347121-14347162
>Gm13:14347601-14347702
>Gm13:14347984-14348047
>Gm13:14353351-14353496
>Gm13:14353913-14354596
>Gm13:14356884-14356913
>Gm13:14357054-14357320
>Gm13:14357723-14357834
>Gm13:14359854-14359903
>Gm13:14360856-14360889
>Gm13:14361022-14361104
>Gm13:14361529-14361573
>Gm13:14362536-14363473
>Gm13:14366324-14366367
>Gm13:14371471-14371565
>Gm13:14371933-14372050
>Gm13:14372415-14372490
>Gm13:14372875-14372938
>Gm13:14373061-14373236
>Gm13:14375543-14375623
>Gm13:14375653-14378023
>Gm13:14378427-14379557
>Gm13:14379601-14379844
>Gm13:14379942-14380056
>Gm13:14380242-14380376
>Gm13:14383598-14383666
>Gm13:14383721-14383815
>Gm13:14383955-14384095
>Gm13:14384156-14384202
>Gm13:14384212-14384422
>Gm13:14384555-14388415
>Gm13:14390217-14392623
>Gm13:14393040-14393069
>Gm13:14393938-14394044
>Gm13:14394982-14395027
>Gm13:14396529-14396593
>Gm13:14398566-14398592
>Gm13:14399498-14399528
>Gm13:14400293-14400361
>Gm13:14401118-14401207
>Gm13:14401817-14401857
>Gm13:14402672-14402706
>Gm13:14403452-14404551
>Gm13:14405624-14405672
>Gm13:14406119-14406206
>Gm13:14406670-14406731
>Gm13:14407299-14407499
>Gm13:14407658-14407703
>Gm13:14407860-14407947
>Gm13:14408054-14408089
>Gm13:14411225-14411272
>Gm13:14411456-14411491
>Gm13:14411621-14411756
>Gm13:14412052-14412093
>Gm13:14412146-14412183
>Gm13:14412345-14412415
>Gm13:14412517-14412553
>Gm13:14412608-14412746
>Gm13:14416704-14416738
>Gm13:14417962-14418023
>Gm13:14418058-14422157
>Gm13:14422242-14422488
>Gm13:14422755-14422801
>Gm13:14425084-14425158
>Gm13:14425635-14425737
>Gm13:14425805-14425848
>Gm13:14425916-14425961
>Gm13:14426050-14426447
>Gm13:14428112-14428324
>Gm13:14428627-14428734
>Gm13:14428818-14429215
>Gm13:14430186-14430222
>Gm13:14431507-14431581
>Gm13:14431672-14431764
>Gm13:14431908-14431999
>Gm13:14432089-14432197
>Gm13:14432222-14432377
>Gm13:14432464-14432570
>Gm13:14432602-14432648
>Gm13:14432744-14432792
>Gm13:14432851-14432972
>Gm13:14433628-14433725
>Gm13:14434596-14434694
>Gm13:14436010-14436048
>Gm13:14439793-14441807
>Gm13:14441830-14441955
>Gm13:14442055-14444389
>Gm13:14449521-14449668
>Gm13:14453555-14453620
>Gm13:14455279-14455311
>Gm13:14455452-14455519
>Gm13:14455686-14455734
>Gm13:14455896-14455950
>Gm13:14456801-14456840
>Gm13:14457236-14457266
>Gm13:14458566-14458604
>Gm13:14458666-14458748
>Gm13:14458909-14459722
>Gm13:14459767-14460264
>Gm13:14460325-14465769
>Gm13:14465877-14465924
>Gm13:14465982-14466090
>Gm13:14466148-14467843
>Gm13:14467925-14467975
>Gm13:14468329-14468459
>Gm13:14468593-14468623
>Gm13:14468855-14468888
>Gm13:14468937-14469015
>Gm13:14469043-14470052
>Gm13:14470235-14470401
>Gm13:14470465-14470506
>Gm13:14470542-14470617
>Gm13:14470944-14470995
>Gm13:14471106-14471177
>Gm13:14471823-14471852
>Gm13:14472084-14472154
>Gm13:14472260-14472293
>Gm13:14472357-14472397
>Gm13:14472571-14472599
>Gm13:14472656-14472726
>Gm13:14472947-14472983
>Gm13:14473190-14473221
>Gm13:14473856-14473909
>Gm13:14474046-14474073
>Gm13:14474123-14474171
>Gm13:14474276-14474339
>Gm13:14474473-14474872
>Gm13:14476420-14476475
>Gm13:14477648-14477912
>Gm13:14477952-14478155
>Gm13:14478253-14483719
>Gm13:14483763-14483794
>Gm13:14484168-14484422
>Gm13:14484532-14484990
>Gm13:14485071-14485127
>Gm13:14485309-14485473
>Gm13:14485608-14485740
>Gm13:14493562-14493635
>Gm13:14494008-14494041
>Gm13:14494184-14494294
>Gm13:14494405-14499563
>Gm13:14499966-14500052
>Gm13:14500368-14500430
>Gm13:14500484-14500577
>Gm13:14500798-14500834
>Gm13:14502138-14502197
>Gm13:14503754-14503796
>Gm13:14503954-14503985
>Gm13:14505387-14513884
>Gm13:14516868-14516912
>Gm13:14517235-14517476
>Gm13:14517628-14518155
>Gm13:14518253-14519902
>Gm13:14519940-14519989
>Gm13:14520019-14520150
>Gm13:14520233-14520964
>Gm13:14521093-14521238
>Gm13:14521816-14521852
>Gm13:14521936-14521991
>Gm13:14522140-14524661
>Gm13:14524792-14525092
>Gm13:14530482-14534643
>Gm13:14535200-14537418
>Gm13:14537532-14538091
>Gm13:14538766-14538800
>Gm13:14539723-14539815
>Gm13:14540018-14541117
>Gm13:14542046-14542153
>Gm13:14542578-14542614
>Gm13:14545444-14545498
>Gm13:14545555-14545988
>Gm13:14546076-14546423
>Gm13:14546518-14546568
>Gm13:14547103-14547268
>Gm13:14547473-14547515
>Gm13:14549445-14549587
>Gm13:14550652-14550766
>Gm13:14555390-14555417
>Gm13:14556233-14556438
>Gm13:14556827-14557119
>Gm13:14557202-14557445
>Gm13:14557808-14557999
>Gm13:14558130-14558187
>Gm13:14558235-14558333
>Gm13:14558412-14559349
>Gm13:14560203-14560556
>Gm13:14560602-14560680
>Gm13:14561928-14569413
>Gm13:14569441-14582932
>Gm13:14583734-14583804
>Gm13:14584000-14584085
>Gm13:14584135-14584173
>Gm13:14584809-14587675
>Gm13:14589115-14589883
>Gm13:14589945-14591096
>Gm13:14591169-14591274
>Gm13:14591335-14591646
>Gm13:14592901-14593064
>Gm13:14593117-14593455
>Gm13:14593497-14594938
>Gm13:14596775-14596844
>Gm13:14601092-14603443
>Gm13:14603687-14603737
>Gm13:14603837-14603867
>Gm13:14604520-14604976
>Gm13:14605537-14605579
>Gm13:14605683-14605732
>Gm13:14606571-14606618
>Gm13:14607273-14607328
>Gm13:14607529-14607715
>Gm13:14607779-14607895
>Gm13:14608326-14608476
>Gm13:14609110-14609163
>Gm13:14618168-14618287
>Gm13:14621220-14621342
>Gm13:14621696-14621744
>Gm13:14621963-14622016
>Gm13:14622726-14622770
>Gm13:14623344-14623369
>Gm13:14624035-14624517
>Gm13:14624581-14624608
>Gm13:14624726-14634770
>Gm13:14634806-14637287
>Gm13:14637381-14637456
>Gm13:14637493-14637555
>Gm13:14637958-14638002
>Gm13:14638178-14638207
>Gm13:14638975-14639021
>Gm13:14640013-14640527
>Gm13:14640567-14640895
>Gm13:14640929-14641332
>Gm13:14641408-14646468
>Gm13:14647354-14647419
>Gm13:14648011-14648043
>Gm13:14648306-14648349
>Gm13:14648624-14648689
>Gm13:14648872-14648959
>Gm13:14651263-14651473
>Gm13:14651494-14651540
>Gm13:14651614-14651648
>Gm13:14653693-14654145
>Gm13:14654274-14656082
>Gm13:14656117-14663967
>Gm13:14664060-14666508
>Gm13:14666602-14666910
>Gm13:14666932-14667155
>Gm13:14667698-14667921
>Gm13:14667945-14667984
>Gm13:14668093-14668428
>Gm13:14668465-14668898
>Gm13:14668981-14669176
>Gm13:14670242-14670402
>Gm13:14670445-14670485
>Gm13:14670632-14670722
>Gm13:14670751-14674830
>Gm13:14674930-14675089
>Gm13:14675144-14681218
>Gm13:14681255-14681299
>Gm13:14681455-14681512
>Gm13:14681857-14682167
>Gm13:14685632-14686069
>Gm13:14686356-14686480
>Gm13:14687197-14710306
>Gm13:14710341-14712090
>Gm13:14712137-14712279
>Gm13:14712308-14718049
>Gm13:14718080-14718806
>Gm13:14718867-14719774
>Gm13:14719980-14720156
>Gm13:14720200-14720423
>Gm13:14720472-14721096
>Gm13:14721209-14721521
>Gm13:14721559-14721688
>Gm13:14721729-14721902
>Gm13:14721948-14722098
>Gm13:14722122-14722582
>Gm13:14722760-14722840
>Gm13:14722921-14723118
>Gm13:14723161-14723361
>Gm13:14723521-14723695
>Gm13:14723800-14724016
>Gm13:14724104-14724218
>Gm13:14724262-14725467
>Gm13:14725501-14725823
>Gm13:14725909-14729233
>Gm13:14729327-14729493
>Gm13:14729876-14730153
>Gm13:14730217-14730374
>Gm13:14730414-14730971
>Gm13:14731089-14731188
>Gm13:14731238-14731269
>Gm13:14731376-14731530
>Gm13:14731576-14732631
>Gm13:14732688-14732719
>Gm13:14732749-14733244
>Gm13:14733303-14734021
>Gm13:14734148-14734661
>Gm13:14734899-14735143
>Gm13:14735315-14735797
>Gm13:14735838-14735867
>Gm13:14736096-14736180
>Gm13:14736223-14736382
>Gm13:14736519-14736829
>Gm13:14736926-14737007
>Gm13:14737044-14737084
>Gm13:14737557-14737610
>Gm13:14737676-14738793
>Gm13:14739306-14739475
>Gm13:14739590-14744181
>Gm13:14744689-14744798
>Gm13:14744879-14745196
>Gm13:14745573-14745621
>Gm13:14745761-14745795
>Gm13:14746089-14746272
>Gm13:14746342-14746376
>Gm13:14746535-14746574
>Gm13:14746673-14746823
>Gm13:14746969-14747016
>Gm13:14747065-14747412
>Gm13:14747490-14751489
>Gm13:14751511-14752700
>Gm13:14752872-14752960
>Gm13:14753066-14753105
>Gm13:14753294-14753472
>Gm13:14753568-14753961
>Gm13:14754010-14754091
>Gm13:14754134-14754180
>Gm13:14754299-14754838
>Gm13:14754871-14755128
>Gm13:14755166-14755238
>Gm13:14755320-14755373
>Gm13:14756831-14757800
>Gm13:14758025-14758118
>Gm13:14758248-14758294
>Gm13:14758341-14758398
>Gm13:14759320-14759718
>Gm13:14760036-14769314
>Gm13:14769602-14769631
>Gm13:14775607-14775649
>Gm13:14777199-14777350
>Gm13:14779146-14779216
>Gm13:14782538-14782766
>Gm13:14782865-14782898
>Gm13:14783203-14783233
>Gm13:14783260-14783516
>Gm13:14783612-14783654
>Gm13:14783913-14783950
>Gm13:14784132-14784161
>Gm13:14784302-14791910
>Gm13:14798358-14822658
>Gm13:14822758-14831724
>Gm13:14831862-14867976
>Gm13:14868120-14869476
>Gm13:14869676-14875433
>Gm13:14875533-14883958
>Gm13:14884062-14941895
>Gm13:14941994-14942014
>Gm13:14942153-14948764
>Gm13:14948899-14960709
>Gm13:14960823-14985787
>Gm13:14988407-14993752
>Gm13:14994673-15058311
>Gm13:15058413-15101389
>Gm13:15102453-15114741
>Gm13:15117155-15118259
>Gm13:15120179-15121435
>Gm13:15121745-15123401
>Gm13:15135424-15156701
>Gm13:15157339-15159275
>Gm13:15159506-15159528
>Gm13:15161106-15166377
>Gm13:15166479-15185399
>Gm13:15188909-15238509
>Gm13:15238775-15240939
>Gm13:15241236-15244950
>Gm13:15249815-15296437
>Gm13:15296757-15299156
>Gm13:15299269-15315780
>Gm13:15315904-15333961
>Gm13:15334065-15334102
>Gm13:15334163-15391927
>Gm13:15391997-15569262
>Gm13:15569285-15574792
>Gm13:15575006-15575031
>Gm13:15575133-15575164
>Gm13:15575225-15575395
>Gm13:15575564-15575590
>Gm13:15575731-15575757
>Gm13:15576052-15576082
>Gm13:15576240-15576285
>Gm13:15577014-15577142
>Gm13:15577190-15577259
>Gm13:15577925-15578033
>Gm13:15578093-15578121
>Gm13:15578373-15578417
>Gm13:15579022-15579092
>Gm13:15579150-15579186
>Gm13:15579449-15579536
>Gm13:15580346-15580372
>Gm13:15580713-15580985
>Gm13:15581018-15581094
>Gm13:15582199-15582253
>Gm13:15583755-15584262
>Gm13:15584336-15585586
>Gm13:15585669-15585692
>Gm13:15586941-15587030
>Gm13:15588008-15588305
>Gm13:15588486-15588518
>Gm13:15588559-15588592
>Gm13:15588643-15588771
>Gm13:15589558-15589614
>Gm13:15592692-15593163
>Gm13:15594149-15594289
>Gm13:15596244-15599110
>Gm13:15599179-15601197
>Gm13:15605086-15605197
>Gm13:15605234-15605438
>Gm13:15605920-15614624
>Gm13:15614642-15614796
>Gm13:15614877-15616475
>Gm13:15616551-15619974
>Gm13:15620009-15620855
>Gm13:15620894-15621182
>Gm13:15621221-15621588
>Gm13:15621639-15622472
>Gm13:15622634-15622731
>Gm13:15622792-15630451
>Gm13:15630478-15630504
>Gm13:15630549-15630642
>Gm13:15630724-15631081
>Gm13:15631142-15631368
>Gm13:15631391-15631626
>Gm13:15631700-15632298
>Gm13:15632354-15632555
>Gm13:15632580-15634736
>Gm13:15634762-15644627
>Gm13:15644727-15644752
>Gm13:15644838-15678249
>Gm13:15679044-15695383
>Gm13:15695456-15700529
>Gm13:15700761-15702266
>Gm13:15702366-15713313
>Gm13:15713663-15716254
>Gm13:15716789-15719546
>Gm13:15720238-15725463
>Gm13:15725487-15741032
>Gm13:15741132-15743120
>Gm13:15743220-15750622
>Gm13:15750661-15759086
>Gm13:15759379-15760932
>Gm13:15761052-15761066
>Gm13:15761075-15765206
>Gm13:15765248-15766276
>Gm13:15769415-15775200
>Gm13:15775214-15778904
>Gm13:15778992-15779011
>Gm13:15779144-15779461
>Gm13:15779723-15784308
>Gm13:15784355-15788943
>Gm13:15788973-15791264
>Gm13:15791308-15792400
>Gm13:15792435-15793241
>Gm13:15793258-15794422
>Gm13:15794591-15795464
>Gm13:15795491-15797518
>Gm13:15805601-15808873
>Gm13:15808950-15829178
>Gm13:15829797-15831171
>Gm13:15831271-15831299
>Gm13:15831332-15832321
>Gm13:15832511-15834095
>Gm13:15851273-15862794
>Gm13:15862911-15864958
>Gm13:15864993-15865066
>Gm13:15865166-15865886
>Gm13:15866221-15866235
>Gm13:15866289-15867746
>Gm13:15872286-15872300
>Gm13:15872312-15873219
>Gm13:15873368-15876407
>Gm13:15876876-15877656
>Gm13:15881432-15882923
>Gm13:15883993-15885924
>Gm13:15886332-15886346
>Gm13:15886374-15887873
>Gm13:15887897-15888072
>Gm13:15888110-15902244
>Gm13:15902302-15903000
>Gm13:15903047-15904374
>Gm13:15904408-15904424
>Gm13:15904635-15906529
>Gm13:15906899-15909047
>Gm13:15909098-15909156
>Gm13:15913489-15915295
>Gm13:15915472-15919217
>Gm13:15919317-15941843
>Gm13:15941886-15947131
>Gm13:15947231-15948383
>Gm13:15948419-15949746
>Gm13:15949781-15963366
>Gm13:15963419-15969600
>Gm13:15969661-15973107
>Gm13:15973167-15975302
>Gm13:15975341-15975833
>Gm13:15975911-15999424
>Gm13:15999531-15999962
>Gm13:16000120-16000623
>Gm13:16000733-16000791
>Gm13:16000819-16001212
>Gm13:16001269-16001760
>Gm13:16001820-16002912
>Gm13:16003011-16004407
>Gm13:16004523-16004825
>Gm13:16004904-16006472
>Gm13:16006519-16006563
>Gm13:16006661-16006949
>Gm13:16007113-16007474
>Gm13:16007547-16007623
>Gm13:16007816-16007963
>Gm13:16008035-16008178
>Gm13:16008286-16009094
>Gm13:16010055-16010098
>Gm13:16011076-16011118
>Gm13:16011751-16011930
>Gm13:16011942-16011995
>Gm13:16012403-16012493
>Gm13:16016120-16016183
>Gm13:16017198-16019856
>Gm13:16020191-16020296
>Gm13:16020341-16020379
>Gm13:16020507-16020540
>Gm13:16024250-16024585
>Gm13:16024640-16024721
>Gm13:16025203-16025248
>Gm13:16025547-16025778
>Gm13:16026364-16026495
>Gm13:16028184-16028262
>Gm13:16029723-16029758
>Gm13:16030432-16030484
>Gm13:16030745-16030808
>Gm13:16031461-16031574
>Gm13:16034878-16034966
>Gm13:16038004-16038131
>Gm13:16038716-16038982
>Gm13:16040158-16040300
>Gm13:16040344-16041071
>Gm13:16041161-16041796
>Gm13:16041871-16042194
>Gm13:16042302-16042424
>Gm13:16042502-16042688
>Gm13:16042932-16042984
>Gm13:16043064-16043078
>Gm13:16043558-16043721
>Gm13:16043764-16043943
>Gm13:16044038-16044617
>Gm13:16044683-16045514
>Gm13:16045550-16045699
>Gm13:16046468-16046538
>Gm13:16046595-16046883
>Gm13:16047443-16047532
>Gm13:16047622-16047695
>Gm13:16047810-16047960
>Gm13:16048388-16048528
>Gm13:16048914-16048986
>Gm13:16049311-16049357
>Gm13:16049650-16049956
>Gm13:16050297-16050372
>Gm13:16050457-16050543
>Gm13:16051075-16051117
>Gm13:16051322-16051390
>Gm13:16051836-16051946
>Gm13:16052216-16052390
>Gm13:16054450-16054568
>Gm13:16054812-16054929
>Gm13:16055783-16055879
>Gm13:16056241-16056278
>Gm13:16056541-16056631
>Gm13:16056848-16057134
>Gm13:16057332-16057468
>Gm13:16057575-16057852
>Gm13:16057922-16058230
>Gm13:16058403-16058492
>Gm13:16058630-16058671
>Gm13:16059435-16059733
>Gm13:16059762-16059944
>Gm13:16060062-16060102
>Gm13:16060170-16060335
>Gm13:16060604-16060846
>Gm13:16060898-16060966
>Gm13:16061093-16061151
>Gm13:16061197-16061308
>Gm13:16061584-16061824
>Gm13:16061930-16062100
>Gm13:16062296-16062495
>Gm13:16063415-16063510
>Gm13:16063552-16063622
>Gm13:16063872-16063900
>Gm13:16063972-16064061
>Gm13:16064186-16064825
>Gm13:16066802-16066893
>Gm13:16066922-16067032
>Gm13:16067183-16067240
>Gm13:16067799-16067836
>Gm13:16067972-16068055
>Gm13:16068307-16068423
>Gm13:16068642-16068704
>Gm13:16069630-16069717
>Gm13:16069958-16070042
>Gm13:16070071-16070168
>Gm13:16070288-16070398
>Gm13:16070486-16070633
>Gm13:16070905-16070945
>Gm13:16071128-16071193
>Gm13:16071597-16071664
>Gm13:16071772-16072208
>Gm13:16072383-16072475
>Gm13:16074091-16075840
>Gm13:16076107-16077112
>Gm13:16079766-16079871
>Gm13:16080433-16080617
>Gm13:16080782-16080839
>Gm13:16080870-16081124
>Gm13:16081262-16082798
>Gm13:16082999-16083089
>Gm13:16083157-16083438
>Gm13:16083579-16083675
>Gm13:16084105-16084785
>Gm13:16084838-16085130
>Gm13:16085155-16085525
>Gm13:16085581-16085668
>Gm13:16085737-16085789
>Gm13:16085925-16086308
>Gm13:16086329-16086443
>Gm13:16086569-16086669
>Gm13:16086790-16086935
>Gm13:16087059-16091015
>Gm13:16091121-16091224
>Gm13:16091682-16092334
>Gm13:16092542-16092720
>Gm13:16092766-16093112
>Gm13:16093216-16093756
>Gm13:16093782-16094789
>Gm13:16094871-16095473
>Gm13:16095498-16095549
>Gm13:16095604-16095662
>Gm13:16095762-16097064
>Gm13:16097123-16097990
>Gm13:16098047-16098375
>Gm13:16098418-16098459
>Gm13:16098530-16098663
>Gm13:16098781-16099168
>Gm13:16099227-16099275
>Gm13:16099346-16099387
>Gm13:16099963-16100019
>Gm13:16100714-16100746
>Gm13:16101059-16101898
>Gm13:16103059-16103083
>Gm13:16103183-16103198
>Gm13:16103977-16104013
>Gm13:16104634-16104691
>Gm13:16104727-16105682
>Gm13:16105811-16105851
>Gm13:16105904-16105980
>Gm13:16106317-16106371
>Gm13:16107030-16107073
>Gm13:16107961-16108129
>Gm13:16108141-16108195
>Gm13:16108602-16108692
>Gm13:16111196-16111247
>Gm13:16112257-16112320
>Gm13:16113888-16113934
>Gm13:16114062-16114095
>Gm13:16118312-16118406
>Gm13:16119909-16119941
>Gm13:16120794-16120858
>Gm13:16122913-16123237
>Gm13:16123865-16123910
>Gm13:16124209-16124347
>Gm13:16124395-16124444
>Gm13:16124911-16125042
>Gm13:16126731-16126836
>Gm13:16128270-16128305
>Gm13:16128979-16129031
>Gm13:16130026-16130141
>Gm13:16133317-16133420
>Gm13:16136443-16136570
>Gm13:16137192-16137366
>Gm13:16138595-16139114
>Gm13:16139152-16139468
>Gm13:16139558-16140545
>Gm13:16140639-16140906
>Gm13:16141146-16141174
>Gm13:16141246-16141304
>Gm13:16141460-16141923
>Gm13:16142002-16142106
>Gm13:16143802-16143886
>Gm13:16144280-16144364
>Gm13:16144393-16144490
>Gm13:16144610-16144746
>Gm13:16144838-16144953
>Gm13:16145179-16145265
>Gm13:16145448-16145513
>Gm13:16145915-16145986
>Gm13:16146092-16146463
>Gm13:16146611-16148390
>Gm13:16148442-16148500
>Gm13:16153109-16153214
>Gm13:16154327-16154373
>Gm13:16161065-16161146
>Gm13:16162103-16163683
>Gm13:16163708-16163974
>Gm13:16164041-16164505
>Gm13:16164548-16164638
>Gm13:16164705-16164935
>Gm13:16165955-16166057
>Gm13:16166102-16167787
>Gm13:16167919-16168373
>Gm13:16168490-16168534
>Gm13:16168559-16168864
>Gm13:16168963-16170541
>Gm13:16170742-16170836
>Gm13:16170898-16171181
>Gm13:16171322-16171418
>Gm13:16171869-16172407
>Gm13:16172482-16172526
>Gm13:16172579-16173302
>Gm13:16173358-16173447
>Gm13:16173701-16174100
>Gm13:16174129-16174252
>Gm13:16174361-16174418
>Gm13:16174576-16174727
>Gm13:16174991-16175093
>Gm13:16175554-16176025
>Gm13:16176109-16176223
>Gm13:16176431-16176609
>Gm13:16176770-16177444
>Gm13:16177470-16177757
>Gm13:16177811-16178476
>Gm13:16178524-16178687
>Gm13:16178794-16179253
>Gm13:16179327-16179385
>Gm13:16179485-16181900
>Gm13:16181940-16182098
>Gm13:16182141-16182291
>Gm13:16182327-16182386
>Gm13:16182492-16182858
>Gm13:16182925-16182992
>Gm13:16184475-16184507
>Gm13:16184823-16185635
>Gm13:16188000-16188740
>Gm13:16188746-16188963
>Gm13:16188987-16190218
>Gm13:16190247-16192589
>Gm13:16192615-16193277
>Gm13:16193436-16193835
>Gm13:16193903-16193939
>Gm13:16194026-16196227
>Gm13:16196326-16197729
>Gm13:16197846-16199806
>Gm13:16199853-16199897
>Gm13:16200182-16200213
>Gm13:16200510-16200757
>Gm13:16200811-16200887
>Gm13:16200956-16201228
>Gm13:16201301-16201442
>Gm13:16201506-16201590
>Gm13:16201631-16202358
>Gm13:16203319-16203362
>Gm13:16204170-16204223
>Gm13:16204897-16204945
>Gm13:16205246-16205336
>Gm13:16206140-16206190
>Gm13:16206621-16206982
>Gm13:16207032-16207301
>Gm13:16207338-16208102
>Gm13:16208547-16208660
>Gm13:16208793-16208833
>Gm13:16208889-16209274
>Gm13:16209462-16209537
>Gm13:16210550-16210826
>Gm13:16211894-16211945
>Gm13:16212214-16212277
>Gm13:16212896-16212959
>Gm13:16213974-16215557
>Gm13:16215642-16216863
>Gm13:16217198-16217264
>Gm13:16217340-16217386
>Gm13:16220467-16220810
>Gm13:16220854-16220942
>Gm13:16221419-16221464
>Gm13:16221763-16221990
>Gm13:16222574-16222705
>Gm13:16224438-16224473
>Gm13:16224786-16224884
>Gm13:16226630-16226697
>Gm13:16226957-16227020
>Gm13:16227674-16227798
>Gm13:16230688-16230803
>Gm13:16231400-16231611
>Gm13:16232844-16233404
>Gm13:16233441-16234837
>Gm13:16234931-16235084
>Gm13:16235436-16235464
>Gm13:16235536-16235594
>Gm13:16235746-16236382
>Gm13:16238354-16238584
>Gm13:16238735-16238792
>Gm13:16239385-16239422
>Gm13:16239903-16240019
>Gm13:16241226-16241316
>Gm13:16241589-16241642
>Gm13:16241671-16241768
>Gm13:16241888-16241998
>Gm13:16242086-16242233
>Gm13:16242457-16242545
>Gm13:16242732-16242797
>Gm13:16243186-16243255
>Gm13:16243362-16243798
>Gm13:16244004-16244062
>Gm13:16246053-16249068
>Gm13:16251714-16251819
>Gm13:16253123-16253462
>Gm13:16258094-16258361
>Gm13:16259019-16259203
>Gm13:16259545-16259603
>Gm13:16260511-16261373
>Gm13:16261428-16271552
>Gm13:16274696-16276842
>Gm13:16276867-16286854
>Gm13:16288931-16290078
>Gm13:16290110-16290581
>Gm13:16290612-16292272
>Gm13:16297026-16297134
>Gm13:16297493-16298402
>Gm13:16298427-16298711
>Gm13:16299341-16299586
>Gm13:16300136-16302521
>Gm13:16302578-16346059
>Gm13:16346091-16362490
>Gm13:16362568-16362605
>Gm13:16362743-16363127
>Gm13:16363202-16365839
>Gm13:16365884-16366041
>Gm13:16366142-16366244
>Gm13:16366276-16368052
>Gm13:16368131-16368242
>Gm13:16368307-16368560
>Gm13:16368599-16368967
>Gm13:16369575-16369655
>Gm13:16369831-16369948
>Gm13:16370054-16370894
>Gm13:16370926-16377288
>Gm13:16377377-16377507
>Gm13:16377533-16377944
>Gm13:16378071-16378085
>Gm13:16378185-16380674
>Gm13:16380707-16387566
>Gm13:16387601-16429852
>Gm13:16429932-16431472
>Gm13:16431572-16431796
>Gm13:16431896-16444431
>Gm13:16444452-16451544
>Gm13:16451607-16454015
>Gm13:16454224-16456178
>Gm13:16456272-16479953
>Gm13:16479997-16481875
>Gm13:16481958-16483151
>Gm13:16483205-16483380
>Gm13:16483471-16483815
>Gm13:16483904-16483946
>Gm13:16484129-16490406
>Gm13:16490485-16491584
>Gm13:16491650-16491871
>Gm13:16491923-16492266
>Gm13:16492326-16496343
>Gm13:16496366-16501381
>Gm13:16501436-16501492
>Gm13:16501551-16501740
>Gm13:16501776-16502947
>Gm13:16502971-16515295
>Gm13:16515324-16531404
>Gm13:16531854-16542935
>Gm13:16542973-16563392
>Gm13:16563463-16570277
>Gm13:16570309-16570370
>Gm13:16572727-16575703
>Gm13:16575787-16576211
>Gm13:16576367-16576488
>Gm13:16576556-16576771
>Gm13:16576825-16576971
>Gm13:16577146-16577217
>Gm13:16581077-16581514
>Gm13:16581598-16581726
>Gm13:16581802-16581977
>Gm13:16582571-16582660
>Gm13:16582902-16582945
>Gm13:16583013-16584022
>Gm13:16584293-16584841
>Gm13:16584929-16584985
>Gm13:16585154-16585651
>Gm13:16585683-16585757
>Gm13:16585925-16586045
>Gm13:16589341-16590968
>Gm13:16591016-16591052
>Gm13:16591248-16591683
>Gm13:16591813-16591860
>Gm13:16591954-16592224
>Gm13:16592285-16592315
>Gm13:16593160-16594818
>Gm13:16596352-16596543
>Gm13:16596838-16597251
>Gm13:16597411-16597506
>Gm13:16601991-16605349
>Gm13:16605414-16605582
>Gm13:16605631-16606555
>Gm13:16606604-16607034
>Gm13:16607087-16607239
>Gm13:16607261-16607313
>Gm13:16607350-16613471
>Gm13:16613842-16613947
>Gm13:16614149-16614222
>Gm13:16614281-16614361
>Gm13:16614408-16614523
>Gm13:16614572-16614613
>Gm13:16614958-16614993
>Gm13:16615044-16615159
>Gm13:16615292-16617082
>Gm13:16617246-16619232
>Gm13:16619346-16619555
>Gm13:16619609-16619913
>Gm13:16620006-16620039
>Gm13:16620255-16620437
>Gm13:16624850-16624879
>Gm13:16625511-16625778
>Gm13:16625836-16627212
>Gm13:16627326-16629740
>Gm13:16629769-16632406
>Gm13:16632585-16633299
>Gm13:16633395-16633543
>Gm13:16633635-16633932
>Gm13:16633985-16634087
>Gm13:16634202-16635042
>Gm13:16635088-16636005
>Gm13:16636141-16637136
>Gm13:16637544-16637705
>Gm13:16638171-16638232
>Gm13:16638435-16638474
>Gm13:16638881-16639017
>Gm13:16639129-16639744
>Gm13:16639775-16639908
>Gm13:16640044-16641048
>Gm13:16641208-16641290
>Gm13:16641352-16641388
>Gm13:16641448-16642000
>Gm13:16642064-16642278
>Gm13:16642872-16642919
>Gm13:16643047-16643226
>Gm13:16643323-16644970
>Gm13:16645038-16645104
>Gm13:16645222-16645297
>Gm13:16645501-16645657
>Gm13:16645701-16665254
>Gm13:16665408-16665543
>Gm13:16665582-16665786
>Gm13:16665856-16665909
>Gm13:16666066-16667003
>Gm13:16667029-16667260
>Gm13:16667317-16667509
>Gm13:16667534-16667577
>Gm13:16667626-16667753
>Gm13:16667785-16667833
>Gm13:16667894-16668337
>Gm13:16668406-16668993
>Gm13:16669039-16669327
>Gm13:16669374-16669562
>Gm13:16669620-16669669
>Gm13:16669732-16681606
>Gm13:16681646-16682738
>Gm13:16682768-16683626
>Gm13:16683684-16684613
>Gm13:16684660-16685169
>Gm13:16685195-16685259
>Gm13:16685292-16685374
>Gm13:16685876-16685962
>Gm13:16686027-16686207
>Gm13:16686253-16686508
>Gm13:16686615-16686991
>Gm13:16687079-16688057
>Gm13:16688120-16688249
>Gm13:16688310-16688814
>Gm13:16689088-16689299
>Gm13:16689351-16689478
>Gm13:16689637-16690833
>Gm13:16690904-16690991
>Gm13:16691125-16691188
>Gm13:16691804-16691882
>Gm13:16692180-16692371
>Gm13:16692483-16692615
>Gm13:16692808-16695757
>Gm13:16695796-16696109
>Gm13:16696253-16696388
>Gm13:16696552-16696604
>Gm13:16696679-16696722
>Gm13:16702746-16703017
>Gm13:16703094-16703487
>Gm13:16703924-16703950
>Gm13:16703989-16704275
>Gm13:16704328-16704465
>Gm13:16704494-16704880
>Gm13:16704909-16705060
>Gm13:16705112-16705219
>Gm13:16705274-16705316
>Gm13:16705346-16705384
>Gm13:16705748-16705794
>Gm13:16706039-16706500
>Gm13:16706683-16706804
>Gm13:16707439-16707473
>Gm13:16707628-16707708
>Gm13:16709049-16709089
>Gm13:16709609-16709741
>Gm13:16711869-16711922
>Gm13:16712210-16712275
>Gm13:16713229-16714048
>Gm13:16714105-16714366
>Gm13:16714406-16715858
>Gm13:16715911-16716334
>Gm13:16716526-16717538
>Gm13:16717791-16717966
>Gm13:16718099-16718191
>Gm13:16718285-16718872
>Gm13:16719077-16719161
>Gm13:16719418-16719548
>Gm13:16719589-16720579
>Gm13:16720616-16720641
>Gm13:16720706-16721209
>Gm13:16721369-16721447
>Gm13:16721527-16721556
>Gm13:16721862-16722654
>Gm13:16722751-16722996
>Gm13:16723038-16723422
>Gm13:16723469-16744773
>Gm13:16744805-16747212
>Gm13:16747244-16747457
>Gm13:16747531-16747660
>Gm13:16747898-16748061
>Gm13:16748090-16748543
>Gm13:16748636-16748694
>Gm13:16748842-16750383
>Gm13:16750441-16750921
>Gm13:16751034-16751185
>Gm13:16751228-16751300
>Gm13:16751374-16751596
>Gm13:16751632-16751869
>Gm13:16751892-16752361
>Gm13:16752631-16752893
>Gm13:16752942-16753192
>Gm13:16753319-16753812
>Gm13:16753853-16753969
>Gm13:16754133-16754465
>Gm13:16754556-16754690
>Gm13:16754721-16754901
>Gm13:16754996-16755035
>Gm13:16755095-16755143
>Gm13:16755273-16755879
>Gm13:16755912-16756030
>Gm13:16756098-16756384
>Gm13:16756442-16760296
>Gm13:16760395-16761967
>Gm13:16762016-16763643
>Gm13:16763699-16774632
>Gm13:16774699-16774847
>Gm13:16774881-16775231
>Gm13:16775255-16776804
>Gm13:16776841-16777523
>Gm13:16777563-16778759
>Gm13:16778815-16779029
>Gm13:16779100-16781172
>Gm13:16781226-16781487
>Gm13:16781534-16782214
>Gm13:16782281-16782827
>Gm13:16782914-16784215
>Gm13:16787748-16787832
>Gm13:16788022-16788101
>Gm13:16788368-16788535
>Gm13:16788644-16788735
>Gm13:16788864-16788897
>Gm13:16789876-16789914
>Gm13:16790047-16790150
>Gm13:16790528-16790568
>Gm13:16790602-16790680
>Gm13:16790782-16790811
>Gm13:16790908-16790936
>Gm13:16791451-16793089
>Gm13:16793836-16794847
>Gm13:16796791-16796897
>Gm13:16801028-16810626
>Gm13:16810699-16811848
>Gm13:16811888-16812010
>Gm13:16812118-16814895
>Gm13:16814970-16819879
>Gm13:16819910-16821344
>Gm13:16821387-16829950
>Gm13:16831078-16831163
>Gm13:16834077-16834137
>Gm13:16834246-16834277
>Gm13:16834880-16834917
>Gm13:16835530-16835585
>Gm13:16838122-16838279
>Gm13:16838449-16838549
>Gm13:16840422-16842641
>Gm13:16842850-16845111
>Gm13:16845347-16845378
>Gm13:16846847-16846979
>Gm13:16847635-16853071
>Gm13:16854567-16858418
>Gm13:16858638-16858697
>Gm13:16859451-16859476
>Gm13:16859574-16859700
>Gm13:16859780-16859921
>Gm13:16863651-16863696
>Gm13:16863803-16863831
>Gm13:16864331-16864364
>Gm13:16865228-16865277
>Gm13:16866289-16866393
>Gm13:16870622-16871231
>Gm13:16871633-16871668
>Gm13:16871700-16871807
>Gm13:16872074-16872427
>Gm13:16872497-16872516
>Gm13:16872616-16873208
>Gm13:16873235-16873759
>Gm13:16874018-16874415
>Gm13:16874525-16880266
>Gm13:16880886-16882578
>Gm13:16882607-16889100
>Gm13:16889150-16893048
>Gm13:16893660-16893772
>Gm13:16894273-16894436
>Gm13:16894476-16894509
>Gm13:16894567-16894628
>Gm13:16894739-16894795
>Gm13:16895618-16896098
>Gm13:16896546-16896809
>Gm13:16897088-16897231
>Gm13:16897272-16897710
>Gm13:16897873-16898132
>Gm13:16898386-16898578
>Gm13:16898662-16898924
>Gm13:16899443-16899623
>Gm13:16899653-16899687
>Gm13:16899728-16899772
>Gm13:16900574-16900937
>Gm13:16901065-16901864
>Gm13:16902147-16902201
>Gm13:16902234-16904709
>Gm13:16904761-16912602
>Gm13:16912761-16913307
>Gm13:16913326-16913696
>Gm13:16913806-16913870
>Gm13:16913958-16914217
>Gm13:16914268-16914530
>Gm13:16914585-16918913
>Gm13:16918976-16923357
>Gm13:16923382-16923784
>Gm13:16923807-16926580
>Gm13:16926718-16926825
>Gm13:16926855-16933006
>Gm13:16933031-16933436
>Gm13:16933605-16933668
>Gm13:16936306-16941805
>Gm13:16941828-16943290
>Gm13:16943369-16943595
>Gm13:16943636-16943801
>Gm13:16943954-16944361
>Gm13:16944393-16944764
>Gm13:16944970-16945484
>Gm13:16945657-16945737
>Gm13:16946046-16946295
>Gm13:16947960-16948076
>Gm13:16951781-16952021
>Gm13:16952706-16953231
>Gm13:16953283-16954147
>Gm13:16954248-16956504
>Gm13:16956608-16961792
>Gm13:16961842-16962911
>Gm13:16963011-16963072
>Gm13:16963161-16963258
>Gm13:16963390-16963645
>Gm13:16963888-16965356
>Gm13:16965418-16965486
>Gm13:16965692-16965748
>Gm13:16966020-16966403
>Gm13:16966447-16966478
>Gm13:16966659-16966726
>Gm13:16966778-16966830
>Gm13:16966864-16966915
>Gm13:16966949-16967012
>Gm13:16967075-16967331
>Gm13:16967387-16967634
>Gm13:16967688-16968049
>Gm13:16968120-16968421
>Gm13:16968463-16970163
>Gm13:16970219-16970540
>Gm13:16970639-16970674
>Gm13:16972677-16972730
>Gm13:16973274-16973324
>Gm13:16973588-16973630
>Gm13:16973725-16973820
>Gm13:16973909-16974032
>Gm13:16974184-16974280
>Gm13:16974413-16976730
>Gm13:16976838-16977145
>Gm13:16977274-16977328
>Gm13:16977378-16977517
>Gm13:16978604-16978667
>Gm13:16978883-16979137
>Gm13:16979215-16980239
>Gm13:16981900-16982172
>Gm13:16982213-16982400
>Gm13:16982467-16988840
>Gm13:16988874-16993364
>Gm13:16995187-16995262
>Gm13:16995358-16995390
>Gm13:16995461-16995506
>Gm13:16995605-16996216
>Gm13:16996328-16996391
>Gm13:16997613-17001351
>Gm13:17001384-17003682
>Gm13:17003747-17004089
>Gm13:17004131-17006108
>Gm13:17006136-17007725
>Gm13:17007750-17008127
>Gm13:17008180-17010451
>Gm13:17010532-17012401
>Gm13:17012457-17013213
>Gm13:17013323-17017663
>Gm13:17017723-17018384
>Gm13:17018421-17018563
>Gm13:17018647-17019046
>Gm13:17019074-17019863
>Gm13:17019900-17023448
>Gm13:17025965-17026173
>Gm13:17026221-17026532
>Gm13:17026613-17028924
>Gm13:17028975-17029730
>Gm13:17029784-17030046
>Gm13:17030182-17030344
>Gm13:17030395-17030453
>Gm13:17030794-17030948
>Gm13:17031192-17042592
>Gm13:17042640-17043014
>Gm13:17043068-17053215
>Gm13:17053265-17053394
>Gm13:17053420-17054268
>Gm13:17054303-17054664
>Gm13:17054694-17055355
>Gm13:17055402-17056202
>Gm13:17056228-17058017
>Gm13:17058083-17058339
>Gm13:17060023-17060516
>Gm13:17060565-17062469
>Gm13:17062615-17069037
>Gm13:17069070-17070185
>Gm13:17070628-17071787
>Gm13:17072109-17072186
>Gm13:17072219-17072632
>Gm13:17072668-17073300
>Gm13:17077365-17078354
>Gm13:17079087-17079171
>Gm13:17079252-17079730
>Gm13:17079779-17079841
>Gm13:17079903-17080079
>Gm13:17080095-17081860
>Gm13:17082679-17082806
>Gm13:17082872-17083300
>Gm13:17085724-17086296
>Gm13:17086382-17086601
>Gm13:17086771-17087059
>Gm13:17087106-17087382
>Gm13:17087521-17087801
>Gm13:17087930-17089287
>Gm13:17089320-17099588
>Gm13:17099653-17099692
>Gm13:17100627-17100767
>Gm13:17101238-17102002
>Gm13:17102041-17102074
>Gm13:17102207-17102256
>Gm13:17102294-17102333
>Gm13:17102424-17102487
>Gm13:17102665-17102831
>Gm13:17103146-17103392
>Gm13:17103502-17103611
>Gm13:17103651-17103897
>Gm13:17104008-17104080
>Gm13:17104174-17104211
>Gm13:17104655-17104763
>Gm13:17105997-17107104
>Gm13:17107172-17107206
>Gm13:17107241-17107503
>Gm13:17107791-17107868
>Gm13:17109921-17110050
>Gm13:17111877-17112119
>Gm13:17113390-17113471
>Gm13:17113709-17113743
>Gm13:17113945-17114045
>Gm13:17117102-17117217
>Gm13:17117757-17118089
>Gm13:17118312-17118454
>Gm13:17118485-17119977
>Gm13:17120011-17120474
>Gm13:17120524-17120840
>Gm13:17120877-17124152
>Gm13:17124228-17124961
>Gm13:17124987-17125357
>Gm13:17126063-17127018
>Gm13:17128206-17129170
>Gm13:17129214-17129295
>Gm13:17129386-17129838
>Gm13:17129956-17130176
>Gm13:17130200-17131073
>Gm13:17131188-17131268
>Gm13:17131415-17131587
>Gm13:17131690-17132496
>Gm13:17132655-17132891
>Gm13:17134759-17134805
>Gm13:17134940-17135090
>Gm13:17135239-17135479
>Gm13:17139854-17139951
>Gm13:17143149-17143675
>Gm13:17144578-17145957
>Gm13:17146010-17147614
>Gm13:17147657-17147690
>Gm13:17147715-17149452
>Gm13:17149557-17149750
>Gm13:17149789-17149892
>Gm13:17149953-17150172
>Gm13:17150217-17150342
>Gm13:17150501-17151389
>Gm13:17151658-17154521
>Gm13:17154571-17154683
>Gm13:17156951-17157052
>Gm13:17157211-17157422
>Gm13:17158658-17158706
>Gm13:17160196-17160232
>Gm13:17161887-17162363
>Gm13:17162508-17162561
>Gm13:17166017-17166083
>Gm13:17166903-17168050
>Gm13:17168166-17168684
>Gm13:17168729-17168768
>Gm13:17169034-17169063
>Gm13:17169147-17169182
>Gm13:17169342-17169377
>Gm13:17169671-17169784
>Gm13:17169810-17170129
>Gm13:17172043-17172443
>Gm13:17173959-17174006
>Gm13:17174483-17174526
>Gm13:17175772-17175873
>Gm13:17176228-17176272
>Gm13:17176557-17176633
>Gm13:17176887-17177089
>Gm13:17177139-17177290
>Gm13:17177326-17177372
>Gm13:17178869-17184889
>Gm13:17184947-17187829
>Gm13:17187889-17189826
>Gm13:17189870-17190032
>Gm13:17190117-17190224
>Gm13:17190294-17190440
>Gm13:17190486-17190841
>Gm13:17190930-17191074
>Gm13:17191223-17191359
>Gm13:17191423-17191465
>Gm13:17191510-17191568
>Gm13:17191607-17191646
>Gm13:17191682-17191761
>Gm13:17191908-17192116
>Gm13:17192170-17192278
>Gm13:17192665-17192788
>Gm13:17192820-17192921
>Gm13:17193066-17193253
>Gm13:17193420-17193934
>Gm13:17193984-17194012
>Gm13:17194065-17194121
>Gm13:17194170-17194329
>Gm13:17194425-17194559
>Gm13:17194818-17194942
>Gm13:17194968-17195020
>Gm13:17195145-17195474
>Gm13:17195543-17195583
>Gm13:17195614-17195650
>Gm13:17195784-17196106
>Gm13:17196224-17196451
>Gm13:17196536-17197178
>Gm13:17197240-17197499
>Gm13:17197570-17197879
>Gm13:17197920-17199462
>Gm13:17199535-17199970
>Gm13:17200001-17200094
>Gm13:17200174-17203329
>Gm13:17209744-17211529
>Gm13:17214496-17217321
>Gm13:17217648-17218793
>Gm13:17220045-17221624
>Gm13:17225153-17226745
>Gm13:17231589-17244533
>Gm13:17244863-17245359
>Gm13:17245566-17245811
>Gm13:17245911-17255080
>Gm13:17255217-17255545
>Gm13:17255600-17255634
>Gm13:17255726-17255956
>Gm13:17255984-17256348
>Gm13:17256468-17256538
>Gm13:17256638-17256754
>Gm13:17256935-17257014
>Gm13:17257147-17257212
>Gm13:17257366-17274153
>Gm13:17274279-17274328
>Gm13:17274443-17274480
>Gm13:17274611-17274743
>Gm13:17274803-17274898
>Gm13:17276016-17276202
>Gm13:17276253-17276296
>Gm13:17276484-17276811
>Gm13:17276851-17278532
>Gm13:17278554-17278752
>Gm13:17278794-17279617
>Gm13:17279923-17280119
>Gm13:17280463-17280566
>Gm13:17280627-17280921
>Gm13:17280972-17281141
>Gm13:17281222-17281798
>Gm13:17281841-17282083
>Gm13:17282411-17282470
>Gm13:17283518-17295325
>Gm13:17295733-17303016
>Gm13:17303416-17303458
>Gm13:17303759-17303837
>Gm13:17304016-17304225
>Gm13:17304279-17304462
>Gm13:17304496-17304582
>Gm13:17304630-17304793
>Gm13:17304842-17305174
>Gm13:17305288-17305353
>Gm13:17305863-17306072
>Gm13:17306188-17306215
>Gm13:17306272-17306372
>Gm13:17306400-17306564
>Gm13:17307232-17307330
>Gm13:17307390-17307566
>Gm13:17307640-17307699
>Gm13:17307763-17307815
>Gm13:17307913-17308011
>Gm13:17308097-17308258
>Gm13:17308457-17308540
>Gm13:17308683-17309820
>Gm13:17309858-17309958
>Gm13:17310068-17310317
>Gm13:17310463-17310524
>Gm13:17310621-17310801
>Gm13:17310853-17310900
>Gm13:17310981-17311090
>Gm13:17311820-17311930
>Gm13:17312131-17312174
>Gm13:17316314-17316413
>Gm13:17316455-17317998
>Gm13:17318531-17318560
>Gm13:17318622-17318751
>Gm13:17318893-17319176
>Gm13:17319230-17319438
>Gm13:17320919-17321270
>Gm13:17321309-17321733
>Gm13:17323396-17323530
>Gm13:17323807-17323889
>Gm13:17323971-17328682
>Gm13:17329913-17329967
>Gm13:17330255-17331330
>Gm13:17332006-17332051
>Gm13:17332351-17332410
>Gm13:17336018-17336065
>Gm13:17337199-17337226
>Gm13:17338408-17338928
>Gm13:17338966-17339485
>Gm13:17340360-17340546
>Gm13:17340595-17341079
>Gm13:17341142-17341354
>Gm13:17341382-17342465
>Gm13:17342534-17344394
>Gm13:17344435-17344790
>Gm13:17344854-17345066
>Gm13:17345181-17345228
>Gm13:17346998-17347170
>Gm13:17347519-17347791
>Gm13:17347875-17348173
>Gm13:17348528-17348556
>Gm13:17349721-17349768
>Gm13:17352217-17352245
>Gm13:17352624-17352731
>Gm13:17352779-17352941
>Gm13:17353888-17353991
>Gm13:17359248-17359300
>Gm13:17360064-17360127
>Gm13:17360332-17360360
>Gm13:17362118-17362155
>Gm13:17364826-17364918
>Gm13:17364961-17365177
>Gm13:17365260-17365302
>Gm13:17365655-17365705
>Gm13:17365772-17382717
>Gm13:17382877-17383276
>Gm13:17383338-17383843
>Gm13:17384132-17384205
>Gm13:17384228-17384276
>Gm13:17384354-17384879
>Gm13:17385015-17385114
>Gm13:17385176-17385684
>Gm13:17385814-17385974
>Gm13:17386016-17386190
>Gm13:17386274-17386763
>Gm13:17386826-17386992
>Gm13:17387040-17388304
>Gm13:17390467-17390513
>Gm13:17390971-17392064
>Gm13:17392203-17392246
>Gm13:17392318-17392404
>Gm13:17392575-17392720
>Gm13:17392828-17393003
>Gm13:17393509-17393577
>Gm13:17394432-17395209
>Gm13:17395237-17396504
>Gm13:17398021-17398056
>Gm13:17398160-17398196
>Gm13:17400694-17400843
>Gm13:17400899-17433988
>Gm13:17435561-17435636
>Gm13:17436421-17446099
>Gm13:17447127-17447197
>Gm13:17447526-17447802
>Gm13:17447993-17448164
>Gm13:17448233-17448274
>Gm13:17448458-17448594
>Gm13:17448663-17448703
>Gm13:17448797-17448833
>Gm13:17449232-17449278
>Gm13:17449692-17449782
>Gm13:17450377-17450403
>Gm13:17450502-17450965
>Gm13:17451050-17451425
>Gm13:17451615-17452035
>Gm13:17452058-17452161
>Gm13:17452187-17452583
>Gm13:17452641-17452778
>Gm13:17452823-17453078
>Gm13:17453107-17453269
>Gm13:17453345-17453795
>Gm13:17453882-17453946
>Gm13:17453982-17454394
>Gm13:17454468-17455234
>Gm13:17455337-17455460
>Gm13:17455532-17455884
>Gm13:17456052-17456422
>Gm13:17456668-17457251
>Gm13:17457277-17457722
>Gm13:17457775-17458353
>Gm13:17458418-17458633
>Gm13:17458747-17458790
>Gm13:17459197-17459317
>Gm13:17459478-17459599
>Gm13:17459637-17459775
>Gm13:17459824-17459974
>Gm13:17460184-17460290
>Gm13:17460314-17460346
>Gm13:17460892-17460935
>Gm13:17461172-17461207
>Gm13:17461331-17461652
>Gm13:17461745-17461887
>Gm13:17461972-17462028
>Gm13:17462180-17462218
>Gm13:17462386-17462456
>Gm13:17462489-17462564
>Gm13:17462635-17462808
>Gm13:17462842-17462889
>Gm13:17462926-17463061
>Gm13:17463099-17463167
>Gm13:17463219-17463463
>Gm13:17463655-17463733
>Gm13:17463846-17463885
>Gm13:17464135-17464191
>Gm13:17465337-17465367
>Gm13:17466228-17466669
>Gm13:17466690-17466728
>Gm13:17466790-17466902
>Gm13:17466948-17469296
>Gm13:17469319-17469471
>Gm13:17469563-17469628
>Gm13:17469750-17469845
>Gm13:17469951-17470149
>Gm13:17470194-17475388
>Gm13:17475561-17475866
>Gm13:17475948-17476115
>Gm13:17476228-17476318
>Gm13:17476421-17476607
>Gm13:17476679-17477254
>Gm13:17477853-17477951
>Gm13:17478041-17478150
>Gm13:17478388-17478434
>Gm13:17478903-17479001
>Gm13:17479234-17479282
>Gm13:17481459-17481493
>Gm13:17485387-17485571
>Gm13:17487112-17490101
>Gm13:17491886-17491924
>Gm13:17492054-17492266
>Gm13:17492313-17492383
>Gm13:17492472-17492554
>Gm13:17492681-17492791
>Gm13:17492874-17492974
>Gm13:17493175-17493214
>Gm13:17493335-17493481
>Gm13:17493587-17493678
>Gm13:17493785-17493836
>Gm13:17493887-17493936
>Gm13:17494114-17494410
>Gm13:17494939-17494982
>Gm13:17495246-17495310
>Gm13:17495465-17495510
>Gm13:17495624-17495669
>Gm13:17498179-17498242
>Gm13:17499950-17499990
>Gm13:17500783-17501791
>Gm13:17502156-17502194
>Gm13:17502271-17502314
>Gm13:17503544-17504251
>Gm13:17504301-17504820
>Gm13:17504870-17505123
>Gm13:17505164-17505293
>Gm13:17506242-17506341
>Gm13:17508942-17509027
>Gm13:17509155-17509195
>Gm13:17509388-17509748
>Gm13:17509902-17511093
>Gm13:17511175-17511207
>Gm13:17511247-17511317
>Gm13:17511470-17511966
>Gm13:17512035-17512114
>Gm13:17512170-17515483
>Gm13:17515587-17515902
>Gm13:17515969-17522469
>Gm13:17522513-17522585
>Gm13:17522959-17523131
>Gm13:17526672-17526939
>Gm13:17527666-17527764
>Gm13:17530070-17530216
>Gm13:17530363-17530499
>Gm13:17530597-17531210
>Gm13:17531253-17531284
>Gm13:17531344-17531597
>Gm13:17532737-17532808
>Gm13:17536049-17536100
>Gm13:17536906-17537444
>Gm13:17538001-17538029
>Gm13:17538726-17538772
>Gm13:17539126-17539174
>Gm13:17540252-17540287
>Gm13:17541797-17541844
>Gm13:17542623-17542691
>Gm13:17542819-17542960
>Gm13:17543107-17543190
>Gm13:17543270-17543354
>Gm13:17543404-17543459
>Gm13:17543511-17543762
>Gm13:17545523-17545558
>Gm13:17548605-17548650
>Gm13:17550372-17550406
>Gm13:17550573-17550890
>Gm13:17550943-17550995
>Gm13:17551354-17551424
>Gm13:17551775-17552015
>Gm13:17552096-17552290
>Gm13:17552379-17552443
>Gm13:17552483-17552726
>Gm13:17552748-17552856
>Gm13:17553911-17553967
>Gm13:17554099-17554176
>Gm13:17554350-17554376
>Gm13:17554598-17554669
>Gm13:17555098-17555151
>Gm13:17558268-17558687
>Gm13:17561102-17565026
>Gm13:17566068-17566133
>Gm13:17567547-17567614
>Gm13:17567972-17568100
>Gm13:17570008-17576713
>Gm13:17576767-17577141
>Gm13:17577399-17577473
>Gm13:17577961-17578033
>Gm13:17578252-17578348
>Gm13:17579170-17579269
>Gm13:17579367-17579721
>Gm13:17579912-17582828
>Gm13:17583066-17583162
>Gm13:17583304-17583344
>Gm13:17583627-17583708
>Gm13:17584901-17584996
>Gm13:17585332-17585367
>Gm13:17587555-17587691
>Gm13:17588618-17588665
>Gm13:17590896-17591041
>Gm13:17592565-17592666
>Gm13:17592792-17592828
>Gm13:17593249-17593279
>Gm13:17594357-17594412
>Gm13:17594791-17594834
>Gm13:17596146-17596193
>Gm13:17596688-17596740
>Gm13:17596781-17596837
>Gm13:17597238-17597271
>Gm13:17598197-17598346
>Gm13:17598501-17598539
>Gm13:17598893-17598956
>Gm13:17599003-17599182
>Gm13:17599227-17599302
>Gm13:17599681-17599823
>Gm13:17605810-17605853
>Gm13:17605961-17605991
>Gm13:17609010-17609054
>Gm13:17610417-17611827
>Gm13:17611857-17612058
>Gm13:17612661-17612675
>Gm13:17612775-17612789
>Gm13:17614586-17614648
>Gm13:17615991-17616083
>Gm13:17616921-17617048
>Gm13:17617112-17617147
>Gm13:17618203-17618230
>Gm13:17620390-17620437
>Gm13:17620952-17620991
>Gm13:17622751-17624783
>Gm13:17624842-17625169
>Gm13:17625274-17625878
>Gm13:17626874-17626957
>Gm13:17627194-17627244
>Gm13:17629823-17629901
>Gm13:17630055-17630090
>Gm13:17630348-17630456
>Gm13:17630699-17630752
>Gm13:17630889-17631049
>Gm13:17631086-17631124
>Gm13:17631498-17631560
>Gm13:17631764-17631821
>Gm13:17632753-17632802
>Gm13:17635347-17635390
>Gm13:17635484-17635517
>Gm13:17635818-17635890
>Gm13:17645486-17645608
>Gm13:17646663-17647074
>Gm13:17647286-17647322
>Gm13:17647405-17647741
>Gm13:17648125-17648159
>Gm13:17648201-17648257
>Gm13:17648433-17648473
>Gm13:17648936-17648982
>Gm13:17649944-17649985
>Gm13:17653303-17654431
>Gm13:17656677-17656738
>Gm13:17658417-17658463
>Gm13:17661292-17662078
>Gm13:17662130-17662170
>Gm13:17662262-17662608
>Gm13:17662682-17662717
>Gm13:17662791-17662915
>Gm13:17663075-17664407
>Gm13:17664442-17665142
>Gm13:17665178-17669107
>Gm13:17669163-17669510
>Gm13:17669544-17670269
>Gm13:17670317-17693793
>Gm13:17693827-17696418
>Gm13:17696475-17701674
>Gm13:17702113-17702338
>Gm13:17702362-17705058
>Gm13:17705341-17706762
>Gm13:17707136-17708659
>Gm13:17708873-17709860
>Gm13:17710047-17712039
>Gm13:17712327-17712567
>Gm13:17712617-17723113
>Gm13:17724688-17727250
>Gm13:17728754-17729789
>Gm13:17730790-17732438
>Gm13:17732782-17739095
>Gm13:17739195-17741255
>Gm13:17741523-17752724
>Gm13:17752891-17754305
>Gm13:17755185-17756622
>Gm13:17756722-17757843
>Gm13:17758877-17760129
>Gm13:17760603-17761129
>Gm13:17761819-17767651
>Gm13:17767751-17769654
>Gm13:17769874-17773519
>Gm13:17773553-17775743
>Gm13:17776094-17776167
>Gm13:17776211-17776651
>Gm13:17776691-17779903
>Gm13:17780003-17781443
>Gm13:17781694-17786641
>Gm13:17786741-17787519
>Gm13:17787619-17788421
>Gm13:17788820-17790585
>Gm13:17790615-17790863
>Gm13:17790976-17794686
>Gm13:17794786-17801010
>Gm13:17801179-17803798
>Gm13:17803898-17806322
>Gm13:17806525-17808058
>Gm13:17819700-17824761
>Gm13:17824919-17825732
>Gm13:17826164-17826996
>Gm13:17828430-17829215
>Gm13:17829767-17830582
>Gm13:17831685-17835880
>Gm13:17837590-17837781
>Gm13:17838149-17838247
>Gm13:17838456-17838482
>Gm13:17838795-17849132
>Gm13:17849163-17850289
>Gm13:17850444-17850629
>Gm13:17850731-17851173
>Gm13:17851231-17851267
>Gm13:17851322-17851384
>Gm13:17851419-17851944
>Gm13:17852115-17852308
>Gm13:17853169-17853233
>Gm13:17853301-17853378
>Gm13:17853500-17853629
>Gm13:17854091-17854162
>Gm13:17856323-17856369
>Gm13:17856858-17857047
>Gm13:17857156-17857201
>Gm13:17857472-17857520
>Gm13:17858247-17858331
>Gm13:17858424-17858492
>Gm13:17861175-17861205
>Gm13:17861477-17861645
>Gm13:17861778-17861937
>Gm13:17861986-17862009
>Gm13:17862119-17862163
>Gm13:17862496-17867177
>Gm13:17867224-17867457
>Gm13:17867488-17874993
>Gm13:17875038-17881104
>Gm13:17881136-17885737
>Gm13:17885770-17890916
>Gm13:17890992-17915516
>Gm13:17915545-17916289
>Gm13:17916326-17921537
>Gm13:17921697-17923396
>Gm13:17923482-17923818
>Gm13:17923874-17925544
>Gm13:17925593-17926398
>Gm13:17926448-17943581
>Gm13:17943603-17944242
>Gm13:17944283-17946899
>Gm13:17946972-17947224
>Gm13:17947388-17947621
>Gm13:17947728-17947754
>Gm13:17947805-17948277
>Gm13:17948966-17949445
>Gm13:17949539-17950902
>Gm13:17950960-17951023
>Gm13:17951048-17951371
>Gm13:17951401-17951852
>Gm13:17951879-17952141
>Gm13:17952203-17952302
>Gm13:17952371-17953541
>Gm13:17953608-17955919
>Gm13:17955948-17955978
>Gm13:17956006-17956605
>Gm13:17956680-17956703
>Gm13:17956837-17956984
>Gm13:17957330-17959563
>Gm13:17959627-17964344
>Gm13:17964397-17964473
>Gm13:17964539-17988767
>Gm13:17988893-17988962
>Gm13:17989083-17989559
>Gm13:17989640-18008876
>Gm13:18008927-18009076
>Gm13:18009129-18009266
>Gm13:18009342-18010487
>Gm13:18010590-18010811
>Gm13:18010843-18011606
>Gm13:18011769-18021054
>Gm13:18021170-18022504
>Gm13:18022697-18022791
>Gm13:18022938-18023019
>Gm13:18023045-18023138
>Gm13:18023164-18023241
>Gm13:18023400-18023494
>Gm13:18023860-18024134
>Gm13:18024253-18024589
>Gm13:18024821-18025615
>Gm13:18025718-18026417
>Gm13:18026483-18026536
>Gm13:18026661-18027601
>Gm13:18027650-18027900
>Gm13:18027927-18028775
>Gm13:18028844-18042058
>Gm13:18044144-18044249
>Gm13:18044407-18045238
>Gm13:18045307-18045422
>Gm13:18045621-18045754
>Gm13:18045814-18046037
>Gm13:18046097-18046305
>Gm13:18046342-18046427
>Gm13:18046486-18046711
>Gm13:18046781-18047179
>Gm13:18047206-18047404
>Gm13:18047469-18047558
>Gm13:18047622-18047857
>Gm13:18047989-18048468
>Gm13:18048521-18048718
>Gm13:18048756-18048949
>Gm13:18049047-18049350
>Gm13:18049487-18049652
>Gm13:18049730-18050103
>Gm13:18050223-18050948
>Gm13:18051027-18054693
>Gm13:18054745-18055170
>Gm13:18055266-18057250
>Gm13:18057317-18057598
>Gm13:18057642-18058766
>Gm13:18058820-18060100
>Gm13:18060201-18060370
>Gm13:18060420-18060937
>Gm13:18064592-18064629
>Gm13:18066243-18066366
>Gm13:18066749-18066816
>Gm13:18067765-18068025
>Gm13:18068240-18068340
>Gm13:18068363-18070077
>Gm13:18070158-18071880
>Gm13:18071934-18075782
>Gm13:18076043-18076202
>Gm13:18076391-18076454
>Gm13:18076694-18076764
>Gm13:18077145-18078563
>Gm13:18079015-18079056
>Gm13:18079122-18079196
>Gm13:18080005-18080050
>Gm13:18080377-18080724
>Gm13:18080814-18080904
>Gm13:18083061-18083111
>Gm13:18083262-18083312
>Gm13:18083367-18083440
>Gm13:18083776-18084174
>Gm13:18088612-18088655
>Gm13:18088814-18088886
>Gm13:18088927-18088971
>Gm13:18089192-18089893
>Gm13:18089934-18091094
>Gm13:18091131-18091245
>Gm13:18091302-18091589
>Gm13:18091942-18092090
>Gm13:18092204-18092261
>Gm13:18092495-18092579
>Gm13:18092619-18092669
>Gm13:18093141-18093190
>Gm13:18093215-18093249
>Gm13:18093309-18093346
>Gm13:18093397-18093484
>Gm13:18094282-18094412
>Gm13:18094453-18094620
>Gm13:18095138-18095226
>Gm13:18095915-18096120
>Gm13:18096152-18096225
>Gm13:18096394-18096501
>Gm13:18097463-18104200
>Gm13:18104248-18106965
>Gm13:18107065-18107930
>Gm13:18107959-18108150
>Gm13:18108199-18110797
>Gm13:18110897-18111080
>Gm13:18111125-18112654
>Gm13:18112747-18112974
>Gm13:18113074-18129930
>Gm13:18131767-18131791
>Gm13:18131903-18134322
>Gm13:18134406-18134471
>Gm13:18134534-18145020
>Gm13:18145121-18145177
>Gm13:18145291-18145328
>Gm13:18145471-18148185
>Gm13:18148584-18148638
>Gm13:18149331-18149368
>Gm13:18149489-18149817
>Gm13:18150121-18150197
>Gm13:18153636-18153660
>Gm13:18154127-18154482
>Gm13:18154508-18154543
>Gm13:18154609-18154695
>Gm13:18154747-18154877
>Gm13:18154977-18162003
>Gm13:18162069-18162150
>Gm13:18162529-18162597
>Gm13:18162796-18162925
>Gm13:18163046-18163161
>Gm13:18163317-18163377
>Gm13:18163478-18163629
>Gm13:18163675-18165752
>Gm13:18165829-18165898
>Gm13:18165946-18166057
>Gm13:18166143-18166810
>Gm13:18166864-18170995
>Gm13:18171039-18179610
>Gm13:18179654-18180411
>Gm13:18180468-18180612
>Gm13:18180678-18182647
>Gm13:18182726-18182842
>Gm13:18182945-18183073
>Gm13:18183128-18183209
>Gm13:18183240-18183555
>Gm13:18183680-18183749
>Gm13:18184002-18184156
>Gm13:18184209-18184380
>Gm13:18184488-18184811
>Gm13:18184908-18185260
>Gm13:18185345-18185395
>Gm13:18185478-18186017
>Gm13:18186099-18186172
>Gm13:18186268-18186327
>Gm13:18186437-18186523
>Gm13:18186767-18186864
>Gm13:18186944-18186987
>Gm13:18187014-18187137
>Gm13:18187303-18187427
>Gm13:18187503-18187562
>Gm13:18187752-18188350
>Gm13:18189018-18189063
>Gm13:18189217-18189285
>Gm13:18189471-18189519
>Gm13:18189708-18189749
>Gm13:18189855-18189936
>Gm13:18190009-18191222
>Gm13:18191344-18191735
>Gm13:18191769-18192122
>Gm13:18192154-18214016
>Gm13:18214551-18227102
>Gm13:18227114-18239501
>Gm13:18241862-18242773
>Gm13:18243781-18243950
>Gm13:18247438-18247516
>Gm13:18250287-18255098
>Gm13:18255149-18255524
>Gm13:18255580-18256052
>Gm13:18256120-18262740
>Gm13:18262917-18263579
>Gm13:18263704-18263757
>Gm13:18263873-18263930
>Gm13:18264012-18264151
>Gm13:18264489-18264624
>Gm13:18265051-18265079
>Gm13:18271176-18271443
>Gm13:18271514-18271959
>Gm13:18272051-18276244
>Gm13:18276287-18300651
>Gm13:18301737-18325464
>Gm13:18325505-18327621
>Gm13:18327649-18329370
>Gm13:18329405-18330521
>Gm13:18330545-18332029
>Gm13:18332051-18332826
>Gm13:18333112-18333260
>Gm13:18333393-18333605
>Gm13:18333662-18333773
>Gm13:18333892-18334006
>Gm13:18334053-18351468
>Gm13:18351774-18351887
>Gm13:18351974-18352030
>Gm13:18352195-18353212
>Gm13:18353235-18353678
>Gm13:18353755-18373047
>Gm13:18373898-18374059
>Gm13:18374084-18374402
>Gm13:18374449-18375569
>Gm13:18375649-18375747
>Gm13:18375776-18375849
>Gm13:18375955-18375987
>Gm13:18376049-18376167
>Gm13:18376217-18376267
>Gm13:18376386-18376431
>Gm13:18376654-18376721
>Gm13:18376796-18376870
>Gm13:18377062-18377093
>Gm13:18377307-18380032
>Gm13:18380045-18380948
>Gm13:18380991-18384119
>Gm13:18384168-18389623
>Gm13:18389663-18392879
>Gm13:18392949-18397399
>Gm13:18397440-18400220
>Gm13:18400285-18408513
>Gm13:18408543-18411245
>Gm13:18411275-18412299
>Gm13:18412370-18412841
>Gm13:18412966-18414484
>Gm13:18414542-18424130
>Gm13:18424167-18425027
>Gm13:18425090-18428448
>Gm13:18428512-18428902
>Gm13:18428980-18429084
>Gm13:18429104-18430549
>Gm13:18430602-18431685
>Gm13:18431740-18435755
>Gm13:18435809-18435937
>Gm13:18435998-18447730
>Gm13:18447769-18463016
>Gm13:18463041-18475624
>Gm13:18475690-18475851
>Gm13:18475876-18478461
>Gm13:18478493-18479165
>Gm13:18479240-18486518
>Gm13:18486558-18486586
>Gm13:18486681-18486970
>Gm13:18487037-18487349
>Gm13:18487400-18487528
>Gm13:18487577-18487633
>Gm13:18487658-18487690
>Gm13:18487738-18487984
>Gm13:18488081-18488272
>Gm13:18488310-18490263
>Gm13:18490599-18493112
>Gm13:18493436-18493485
>Gm13:18496461-18496502
>Gm13:18497406-18498251
>Gm13:18498539-18498855
>Gm13:18499104-18499268
>Gm13:18499352-18499495
>Gm13:18499870-18500290
>Gm13:18500543-18500844
>Gm13:18501023-18501284
>Gm13:18501346-18501593
>Gm13:18501798-18501946
>Gm13:18502717-18502851
>Gm13:18502900-18504042
>Gm13:18506214-18506273
>Gm13:18506470-18506499
>Gm13:18506747-18506779
>Gm13:18506929-18507024
>Gm13:18507345-18512631
>Gm13:18512731-18515330
>Gm13:18515405-18515860
>Gm13:18515890-18516225
>Gm13:18516269-18517253
>Gm13:18517302-18517790
>Gm13:18517864-18517906
>Gm13:18517984-18529715
>Gm13:18529745-18529821
>Gm13:18529937-18530000
>Gm13:18530283-18530426
>Gm13:18530685-18555092
>Gm13:18555110-18555517
>Gm13:18555590-18556083
>Gm13:18556244-18556356
>Gm13:18556398-18556647
>Gm13:18556766-18556862
>Gm13:18556917-18557123
>Gm13:18557167-18557270
>Gm13:18557387-18557461
>Gm13:18557811-18557841
>Gm13:18558460-18559700
>Gm13:18559736-18559767
>Gm13:18559858-18559938
>Gm13:18560000-18560157
>Gm13:18560298-18560390
>Gm13:18560450-18560562
>Gm13:18560606-18560677
>Gm13:18560725-18561035
>Gm13:18561085-18561217
>Gm13:18561276-18561973
>Gm13:18562053-18567704
>Gm13:18567804-18568628
>Gm13:18569673-18572428
>Gm13:18572521-18589015
>Gm13:18590863-18592161
>Gm13:18592250-18592294
>Gm13:18592387-18592927
>Gm13:18593023-18593546
>Gm13:18593580-18593702
>Gm13:18593968-18594156
>Gm13:18594301-18594491
>Gm13:18594557-18594597
>Gm13:18594788-18594834
>Gm13:18594867-18594963
>Gm13:18595133-18595176
>Gm13:18595243-18597383
>Gm13:18597548-18597641
>Gm13:18598500-18601094
>Gm13:18601139-18601527
>Gm13:18601589-18601677
>Gm13:18601902-18601988
>Gm13:18602054-18602100
>Gm13:18602582-18602619
>Gm13:18602870-18608898
>Gm13:18608940-18610663
>Gm13:18610706-18611214
>Gm13:18611320-18611659
>Gm13:18611791-18617638
>Gm13:18617725-18623918
>Gm13:18623941-18640096
>Gm13:18640117-18654150
>Gm13:18654182-18657445
>Gm13:18657466-18658271
>Gm13:18658695-18659656
>Gm13:18659696-18661046
>Gm13:18661088-18662082
>Gm13:18664223-18664298
>Gm13:18664441-18664525
>Gm13:18664710-18665001
>Gm13:18665163-18665207
>Gm13:18665405-18665847
>Gm13:18665903-18666204
>Gm13:18666251-18666790
>Gm13:18666877-18666946
>Gm13:18667162-18667301
>Gm13:18667498-18667535
>Gm13:18667752-18668106
>Gm13:18668584-18668760
>Gm13:18669013-18669046
>Gm13:18670228-18670263
>Gm13:18671309-18671335
>Gm13:18673161-18673236
>Gm13:18675231-18675296
>Gm13:18675465-18675494
>Gm13:18675623-18675656
>Gm13:18677423-18677488
>Gm13:18677534-18677568
>Gm13:18677774-18677817
>Gm13:18677998-18684174
>Gm13:18684228-18694553
>Gm13:18694610-18698402
>Gm13:18698568-18699153
>Gm13:18699195-18699245
>Gm13:18699306-18699604
>Gm13:18699658-18700340
>Gm13:18700378-18710363
>Gm13:18710517-18710861
>Gm13:18710971-18713703
>Gm13:18713744-18716485
>Gm13:18716533-18716559
>Gm13:18716600-18721721
>Gm13:18721758-18732600
>Gm13:18732691-18732765
>Gm13:18732903-18732988
>Gm13:18733098-18733647
>Gm13:18733685-18733902
>Gm13:18733928-18733984
>Gm13:18734019-18734068
>Gm13:18734133-18734458
>Gm13:18734523-18734635
>Gm13:18734701-18735730
>Gm13:18735802-18744497
>Gm13:18744708-18745916
>Gm13:18750131-18750738
>Gm13:18750766-18750894
>Gm13:18750937-18751199
>Gm13:18751299-18753226
>Gm13:18754793-18755572
>Gm13:18757482-18757888
>Gm13:18759033-18759508
>Gm13:18760768-18762026
>Gm13:18763872-18764517
>Gm13:18764855-18766665
>Gm13:18766765-18767910
>Gm13:18767945-18768211
>Gm13:18768314-18769038
>Gm13:18771796-18772608
>Gm13:18773111-18778061
>Gm13:18778404-18779046
>Gm13:18805686-18824937
>Gm13:18832586-18833370
>Gm13:18833533-18834226
>Gm13:18834592-18835356
>Gm13:18835759-18836789
>Gm13:18836904-18837798
>Gm13:18837898-18841317
>Gm13:18841417-18842179
>Gm13:18842404-18844366
>Gm13:18844618-18845047
>Gm13:18845963-18848331
>Gm13:18848380-18848418
>Gm13:18848477-18848598
>Gm13:18848867-18851160
>Gm13:18851260-18853116
>Gm13:18854050-18855113
>Gm13:18855860-18858015
>Gm13:18870482-18872126
>Gm13:18872519-18874421
>Gm13:18882550-18914448
>Gm13:18915779-18916350
>Gm13:18916361-18916403
>Gm13:18916468-18917313
>Gm13:18917345-18917410
>Gm13:18917465-18917696
>Gm13:18918258-18918368
>Gm13:18918523-18918551
>Gm13:18918969-18919977
>Gm13:18920199-18925458
>Gm13:18925953-18926280
>Gm13:18926925-18930800
>Gm13:18930829-18932310
>Gm13:18932341-18939609
>Gm13:18939644-18939965
>Gm13:18940014-18941224
>Gm13:18941264-18947717
>Gm13:18947760-18948057
>Gm13:18948254-18967273
>Gm13:18969771-18975159
>Gm13:18975482-18981776
>Gm13:18982067-18982097
>Gm13:18983149-18984794
>Gm13:18985606-18985635
>Gm13:18986034-18986080
>Gm13:18988078-18988174
>Gm13:18988952-18989767
>Gm13:18989790-18989825
>Gm13:18989998-18990108
>Gm13:18991520-18991579
>Gm13:18992124-18992227
>Gm13:18992357-18992481
>Gm13:18992768-18992801
>Gm13:18992868-18993000
>Gm13:18993148-18993246
>Gm13:18993645-18993765
>Gm13:18993801-18993859
>Gm13:18994527-18994867
>Gm13:18995372-18995522
>Gm13:18995585-18995733
>Gm13:18995782-18996139
>Gm13:18996221-18996246
>Gm13:18996303-18997203
>Gm13:18997234-18997514
>Gm13:18997555-18998682
>Gm13:18998750-18998862
>Gm13:18999055-18999158
>Gm13:18999373-18999412
>Gm13:18999472-18999662
>Gm13:18999716-18999825
>Gm13:18999880-19000091
>Gm13:19000835-19001113
>Gm13:19002219-19003613
>Gm13:19004425-19007366
>Gm13:19007471-19008351
>Gm13:19009728-19009777
>Gm13:19010095-19010163
>Gm13:19010784-19011093
>Gm13:19011230-19011356
>Gm13:19011450-19011671
>Gm13:19011722-19011943
>Gm13:19013597-19013650
>Gm13:19014286-19014425
>Gm13:19014513-19014654
>Gm13:19015042-19015153
>Gm13:19015352-19015742
>Gm13:19015758-19016026
>Gm13:19016127-19016170
>Gm13:19016293-19016328
>Gm13:19016424-19016537
>Gm13:19017757-19017871
>Gm13:19022716-19023366
>Gm13:19023848-19024014
>Gm13:19024580-19024610
>Gm13:19024717-19029587
>Gm13:19029621-19031732
>Gm13:19031809-19037017
>Gm13:19037173-19037410
>Gm13:19037473-19038412
>Gm13:19038738-19038872
>Gm13:19039200-19039331
>Gm13:19039446-19039774
>Gm13:19039845-19039965
>Gm13:19040113-19040806
>Gm13:19040873-19041258
>Gm13:19041298-19041345
>Gm13:19041504-19041548
>Gm13:19042926-19043349
>Gm13:19043454-19043604
>Gm13:19043818-19043873
>Gm13:19045431-19045542
>Gm13:19046090-19048240
>Gm13:19048785-19048886
>Gm13:19049209-19049275
>Gm13:19049421-19050615
>Gm13:19050776-19051129
>Gm13:19051181-19051363
>Gm13:19051395-19052632
>Gm13:19052821-19053095
>Gm13:19053249-19053767
>Gm13:19053890-19054492
>Gm13:19054564-19054838
>Gm13:19054982-19055119
>Gm13:19055213-19056624
>Gm13:19056658-19057979
>Gm13:19058059-19058164
>Gm13:19058195-19058236
>Gm13:19058285-19061062
>Gm13:19061097-19061306
>Gm13:19061418-19061879
>Gm13:19062114-19062295
>Gm13:19062401-19062496
>Gm13:19062744-19063468
>Gm13:19063586-19063883
>Gm13:19063955-19064235
>Gm13:19064320-19064716
>Gm13:19064796-19065548
>Gm13:19065654-19065780
>Gm13:19065853-19067794
>Gm13:19067840-19071903
>Gm13:19072007-19075155
>Gm13:19075190-19076109
>Gm13:19076145-19083930
>Gm13:19083996-19084447
>Gm13:19084512-19085896
>Gm13:19085931-19091185
>Gm13:19091427-19091467
>Gm13:19092617-19092654
>Gm13:19092719-19092767
>Gm13:19093064-19093221
>Gm13:19093281-19093411
>Gm13:19093569-19093776
>Gm13:19093800-19094008
>Gm13:19094101-19094987
>Gm13:19095014-19099318
>Gm13:19099350-19106474
>Gm13:19106506-19107601
>Gm13:19107632-19108777
>Gm13:19108845-19111830
>Gm13:19111990-19112080
>Gm13:19112131-19112263
>Gm13:19112446-19112474
>Gm13:19112964-19113259
>Gm13:19113346-19113534
>Gm13:19113698-19113848
>Gm13:19114033-19114097
>Gm13:19114172-19115356
>Gm13:19115409-19115760
>Gm13:19115947-19116304
>Gm13:19116347-19116452
>Gm13:19116482-19116716
>Gm13:19116754-19117564
>Gm13:19117624-19117676
>Gm13:19117724-19118737
>Gm13:19118768-19118972
>Gm13:19119009-19119176
>Gm13:19119339-19119471
>Gm13:19119500-19128556
>Gm13:19128605-19129997
>Gm13:19130023-19130888
>Gm13:19130977-19131276
>Gm13:19131440-19131490
>Gm13:19131538-19131580
>Gm13:19131669-19131800
>Gm13:19131964-19132023
>Gm13:19132140-19152298
>Gm13:19152398-19163441
>Gm13:19163627-19167432
>Gm13:19167518-19168241
>Gm13:19168362-19168687
>Gm13:19168741-19168950
>Gm13:19168984-19170507
>Gm13:19170539-19170598
>Gm13:19170633-19171626
>Gm13:19171697-19173817
>Gm13:19173928-19174055
>Gm13:19174192-19174220
>Gm13:19174395-19174467
>Gm13:19174528-19176046
>Gm13:19176081-19194369
>Gm13:19194432-19194786
>Gm13:19194874-19195349
>Gm13:19195393-19195582
>Gm13:19195673-19199411
>Gm13:19199462-19200288
>Gm13:19200324-19200414
>Gm13:19200503-19204192
>Gm13:19204230-19205687
>Gm13:19205718-19206481
>Gm13:19206644-19206692
>Gm13:19206889-19207635
>Gm13:19207690-19208474
>Gm13:19208532-19209431
>Gm13:19209556-19212000
>Gm13:19212076-19214855
>Gm13:19214945-19216670
>Gm13:19216822-19217622
>Gm13:19217647-19217747
>Gm13:19217866-19218112
>Gm13:19218261-19218387
>Gm13:19218415-19218458
>Gm13:19218537-19218666
>Gm13:19218907-19219287
>Gm13:19219632-19219709
>Gm13:19219752-19219782
>Gm13:19219837-19219904
>Gm13:19219947-19220052
>Gm13:19220106-19220141
>Gm13:19220315-19236790
>Gm13:19236832-19242902
>Gm13:19242946-19247626
>Gm13:19247666-19264632
>Gm13:19264674-19272604
>Gm13:19272643-19272736
>Gm13:19272898-19272949
>Gm13:19273141-19274033
>Gm13:19274081-19274815
>Gm13:19274901-19275015
>Gm13:19275098-19275917
>Gm13:19276180-19276931
>Gm13:19277084-19279119
>Gm13:19279292-19279337
>Gm13:19279878-19283385
>Gm13:19283469-19284022
>Gm13:19284109-19284323
>Gm13:19284372-19285156
>Gm13:19285219-19285580
>Gm13:19285635-19286716
>Gm13:19286758-19290261
>Gm13:19290313-19294127
>Gm13:19294156-19299385
>Gm13:19299423-19307830
>Gm13:19307875-19317690
>Gm13:19317767-19323255
>Gm13:19323392-19324700
>Gm13:19324794-19325549
>Gm13:19326086-19326620
>Gm13:19326682-19327219
>Gm13:19327303-19327556
>Gm13:19327633-19327673
>Gm13:19327699-19328226
>Gm13:19328284-19328586
>Gm13:19328605-19329724
>Gm13:19330714-19330943
>Gm13:19331034-19332743
>Gm13:19332783-19338803
>Gm13:19338900-19352699
>Gm13:19352720-19355128
>Gm13:19355175-19355202
>Gm13:19355234-19355501
>Gm13:19355541-19355585
>Gm13:19355628-19356206
>Gm13:19356296-19356386
>Gm13:19356660-19356688
>Gm13:19358133-19358316
>Gm13:19358808-19359727
>Gm13:19359772-19372378
>Gm13:19372405-19373564
>Gm13:19373667-19373751
>Gm13:19373927-19374068
>Gm13:19374309-19374338
>Gm13:19376414-19382354
>Gm13:19382416-19384849
>Gm13:19384885-19385074
>Gm13:19385109-19385189
>Gm13:19385248-19386215
>Gm13:19386262-19386438
>Gm13:19386476-19386893
>Gm13:19387133-19387228
>Gm13:19387397-19387453
>Gm13:19387734-19388384
>Gm13:19388431-19390174
>Gm13:19390354-19390555
>Gm13:19390670-19390877
>Gm13:19391046-19391112
>Gm13:19391166-19391870
>Gm13:19392038-19392297
>Gm13:19392447-19392483
>Gm13:19392530-19392639
>Gm13:19392925-19438068
>Gm13:19438114-19439914
>Gm13:19439951-19444265
>Gm13:19444294-19444376
>Gm13:19445270-19445352
>Gm13:19445380-19446096
>Gm13:19446684-19446737
>Gm13:19446762-19447051
>Gm13:19448498-19449443
>Gm13:19449587-19449693
>Gm13:19450806-19450925
>Gm13:19451094-19452103
>Gm13:19453828-19453930
>Gm13:19454199-19454263
>Gm13:19454541-19454571
>Gm13:19454674-19454866
>Gm13:19454925-19459441
>Gm13:19459472-19459702
>Gm13:19461386-19464542
>Gm13:19464567-19465259
>Gm13:19465399-19465750
>Gm13:19467208-19468369
>Gm13:19474010-19474083
>Gm13:19474973-19475579
>Gm13:19477915-19477956
>Gm13:19478464-19478529
>Gm13:19479563-19479689
>Gm13:19479815-19479868
>Gm13:19479892-19479970
>Gm13:19480035-19480333
>Gm13:19480527-19480584
>Gm13:19480823-19480854
>Gm13:19480997-19481022
>Gm13:19481143-19481183
>Gm13:19481821-19483717
>Gm13:19483974-19485583
>Gm13:19485874-19485941
>Gm13:19486421-19486549
>Gm13:19486650-19486931
>Gm13:19486966-19486985
>Gm13:19487085-19488552
>Gm13:19488603-19488695
>Gm13:19488781-19501937
>Gm13:19501986-19502456
>Gm13:19502621-19502674
>Gm13:19502914-19503018
>Gm13:19503131-19503181
>Gm13:19503513-19503550
>Gm13:19503649-19503694
>Gm13:19504054-19504117
>Gm13:19504832-19504867
>Gm13:19504893-19504967
>Gm13:19505009-19505368
>Gm13:19505503-19505668
>Gm13:19505803-19505909
>Gm13:19505958-19506203
>Gm13:19506331-19506888
>Gm13:19506953-19507251
>Gm13:19507286-19507613
>Gm13:19507661-19507777
>Gm13:19507832-19507912
>Gm13:19508072-19508512
>Gm13:19508590-19509112
>Gm13:19509207-19509256
>Gm13:19509314-19510071
>Gm13:19510309-19510701
>Gm13:19510773-19510838
>Gm13:19510863-19511033
>Gm13:19511073-19511764
>Gm13:19511854-19511908
>Gm13:19512038-19512430
>Gm13:19512556-19512728
>Gm13:19512843-19513396
>Gm13:19513475-19513656
>Gm13:19513802-19513926
>Gm13:19513979-19514111
>Gm13:19514248-19514336
>Gm13:19514613-19514956
>Gm13:19515030-19515339
>Gm13:19515390-19515444
>Gm13:19515508-19515626
>Gm13:19515757-19515794
>Gm13:19515967-19516100
>Gm13:19516407-19516443
>Gm13:19516593-19516670
>Gm13:19516726-19518267
>Gm13:19518296-19521316
>Gm13:19521339-19522759
>Gm13:19522824-19538613
>Gm13:19538685-19538817
>Gm13:19538855-19539082
>Gm13:19539168-19539286
>Gm13:19539345-19539872
>Gm13:19539906-19540263
>Gm13:19540296-19542168
>Gm13:19542317-19542639
>Gm13:19542735-19543663
>Gm13:19544699-19544734
>Gm13:19546354-19546481
>Gm13:19546763-19546794
>Gm13:19547152-19547508
>Gm13:19547539-19548052
>Gm13:19548114-19548606
>Gm13:19548828-19548898
>Gm13:19548937-19548970
>Gm13:19549105-19549386
>Gm13:19549466-19549968
>Gm13:19550003-19550141
>Gm13:19550223-19553385
>Gm13:19553487-19553544
>Gm13:19553570-19553641
>Gm13:19553811-19553844
>Gm13:19553870-19554039
>Gm13:19554147-19554547
>Gm13:19554627-19554853
>Gm13:19554972-19555098
>Gm13:19555160-19555948
>Gm13:19556053-19556626
>Gm13:19556652-19558854
>Gm13:19558914-19559264
>Gm13:19559301-19559456
>Gm13:19559486-19559805
>Gm13:19559863-19559978
>Gm13:19560006-19560098
>Gm13:19560262-19560306
>Gm13:19560404-19560871
>Gm13:19560919-19565111
>Gm13:19565156-19566629
>Gm13:19566816-19571058
>Gm13:19571112-19571739
>Gm13:19571795-19572071
>Gm13:19572093-19573704
>Gm13:19573826-19573897
>Gm13:19574077-19574128
>Gm13:19574368-19574399
>Gm13:19574411-19574482
>Gm13:19575471-19576472
>Gm13:19576922-19581953
>Gm13:19581972-19592886
>Gm13:19592925-19598347
>Gm13:19598381-19602596
>Gm13:19602630-19611915
>Gm13:19612015-19612063
>Gm13:19612267-19612600
>Gm13:19612778-19613133
>Gm13:19613297-19613338
>Gm13:19613428-19613487
>Gm13:19613608-19634430
>Gm13:19634776-19645032
>Gm13:19645069-19645536
>Gm13:19645573-19646931
>Gm13:19646942-19648139
>Gm13:19648186-19667397
>Gm13:19667453-19674309
>Gm13:19674339-19695246
>Gm13:19695293-19695890
>Gm13:19695963-19696882
>Gm13:19696933-19700489
>Gm13:19700543-19700590
>Gm13:19700750-19700788
>Gm13:19701133-19701291
>Gm13:19702855-19703152
>Gm13:19707941-19708005
>Gm13:19708036-19708132
>Gm13:19708185-19708433
>Gm13:19708669-19708810
>Gm13:19709228-19709257
>Gm13:19710020-19710073
>Gm13:19710324-19710402
>Gm13:19710438-19710791
>Gm13:19710874-19711586
>Gm13:19711618-19712737
>Gm13:19713192-19713239
>Gm13:19713264-19713318
>Gm13:19713874-19714108
>Gm13:19714175-19718753
>Gm13:19718789-19720860
>Gm13:19720898-19722852
>Gm13:19722878-19724104
>Gm13:19724168-19724192
>Gm13:19724348-19725426
>Gm13:19725490-19726191
>Gm13:19726224-19726477
>Gm13:19726639-19726816
>Gm13:19727069-19727291
>Gm13:19727321-19727385
>Gm13:19727773-19727862
>Gm13:19727925-19728567
>Gm13:19728632-19728784
>Gm13:19728834-19729069
>Gm13:19729208-19731646
>Gm13:19731669-19732749
>Gm13:19732823-19732972
>Gm13:19733020-19733275
>Gm13:19733312-19733364
>Gm13:19733410-19733773
>Gm13:19733826-19737573
>Gm13:19737621-19737675
>Gm13:19737713-19738250
>Gm13:19738384-19738589
>Gm13:19738638-19738754
>Gm13:19738862-19742229
>Gm13:19742256-19755189
>Gm13:19755219-19755912
>Gm13:19755952-19811801
>Gm13:19811838-19812869
>Gm13:19813823-19813865
>Gm13:19814355-19814426
>Gm13:19814454-19815497
>Gm13:19815553-19815674
>Gm13:19815705-19815818
>Gm13:19815843-19816145
>Gm13:19816382-19816445
>Gm13:19817730-19817905
>Gm13:19818065-19818408
>Gm13:19818494-19819653
>Gm13:19819687-19819740
>Gm13:19819808-19822281
>Gm13:19823263-19826357
>Gm13:19826398-19843137
>Gm13:19843183-19859673
>Gm13:19859805-19860610
>Gm13:19860661-19861107
>Gm13:19861143-19861610
>Gm13:19861734-19861806
>Gm13:19862009-19862319
>Gm13:19862567-19863192
>Gm13:19864347-19864427
>Gm13:19864473-19864548
>Gm13:19864619-19864734
>Gm13:19864828-19864899
>Gm13:19865156-19865189
>Gm13:19865236-19865445
>Gm13:19865689-19865775
>Gm13:19865835-19866101
>Gm13:19866306-19867293
>Gm13:19867503-19867535
>Gm13:19867780-19867872
>Gm13:19868147-19869594
>Gm13:19870268-19870301
>Gm13:19870376-19870414
>Gm13:19871667-19871729
>Gm13:19872172-19872341
>Gm13:19873553-19873744
>Gm13:19873828-19875291
>Gm13:19875383-19875929
>Gm13:19876016-19876631
>Gm13:19876729-19881046
>Gm13:19881082-19881452
>Gm13:19881498-19894146
>Gm13:19894161-19896731
>Gm13:19896817-19896907
>Gm13:19897199-19898983
>Gm13:19899181-19899453
>Gm13:19899491-19900022
>Gm13:19900051-19900324
>Gm13:19900400-19900720
>Gm13:19900772-19901193
>Gm13:19901373-19901688
>Gm13:19901750-19901778
>Gm13:19901833-19901930
>Gm13:19901968-19903143
>Gm13:19903189-19903364
>Gm13:19903574-19903993
>Gm13:19904065-19904181
>Gm13:19904232-19904403
>Gm13:19904445-19904491
>Gm13:19904642-19918134
>Gm13:19918400-19921237
>Gm13:19921318-19921700
>Gm13:19921792-19925433
>Gm13:19925793-19925832
>Gm13:19927119-19927184
>Gm13:19927214-19937842
>Gm13:19938660-19938711
>Gm13:19939548-19939618
>Gm13:19940339-19940516
>Gm13:19940571-19940613
>Gm13:19940808-19940844
>Gm13:19940879-19940915
>Gm13:19940979-19941014
>Gm13:19941200-19941348
>Gm13:19941404-19941534
>Gm13:19941653-19941766
>Gm13:19942079-19942180
>Gm13:19942413-19942625
>Gm13:19942661-19942742
>Gm13:19942806-19942968
>Gm13:19947242-19947531
>Gm13:19947639-19947664
>Gm13:19947823-19949151
>Gm13:19949187-19949321
>Gm13:19949413-19949457
>Gm13:19949540-19949704
>Gm13:19949798-19950111
>Gm13:19950557-19950896
>Gm13:19950940-19951039
>Gm13:19951204-19951268
>Gm13:19951440-19951624
>Gm13:19951714-19951752
>Gm13:19952258-19952301
>Gm13:19952810-19953110
>Gm13:19955605-19955919
>Gm13:19957725-19957853
>Gm13:19958153-19958344
>Gm13:19958451-19958824
>Gm13:19958984-19959016
>Gm13:19959420-19959525
>Gm13:19961083-19961163
>Gm13:19961547-19961850
>Gm13:19962015-19962066
>Gm13:19962311-19962488
>Gm13:19962626-19962674
>Gm13:19962708-19962734
>Gm13:19962913-19963206
>Gm13:19963532-19963590
>Gm13:19963700-19964536
>Gm13:19964591-19964654
>Gm13:19964746-19964822
>Gm13:19964856-19965161
>Gm13:19965373-19965527
>Gm13:19965768-19965826
>Gm13:19969147-19969224
>Gm13:19969261-19969589
>Gm13:19969719-19970063
>Gm13:19970969-19971003
>Gm13:19972366-19972392
>Gm13:19973063-19973158
>Gm13:19973235-19973284
>Gm13:19973715-19974211
>Gm13:19974264-19976059
>Gm13:19976096-19976194
>Gm13:19976227-19976634
>Gm13:19976690-19977795
>Gm13:19978059-19978142
>Gm13:19978448-19978480
>Gm13:19978797-19980466
>Gm13:19980531-19981598
>Gm13:19982238-19982253
>Gm13:19982326-19982620
>Gm13:19982663-19982722
>Gm13:19982831-19983290
>Gm13:19983340-19983663
>Gm13:19985004-19985025
>Gm13:19985125-19986503
>Gm13:19986557-19986780
>Gm13:19986845-19987963
>Gm13:19988006-19988065
>Gm13:19988174-19988633
>Gm13:19988683-19989006
>Gm13:19991511-19991679
>Gm13:19991942-19991985
>Gm13:19994837-19994958
>Gm13:19995293-19995530
>Gm13:19995836-19995891
>Gm13:19995938-19996210
>Gm13:19996222-19996472
>Gm13:19997963-19998000
>Gm13:19998526-19998695
>Gm13:19998769-19998874
>Gm13:19998911-19999073
>Gm13:19999413-19999521
>Gm13:19999652-19999847
>Gm13:19999986-20000180
>Gm13:20000231-20000374
>Gm13:20000438-20000483
>Gm13:20000528-20000743
>Gm13:20000802-20000961
>Gm13:20001088-20001138
>Gm13:20001348-20001467
>Gm13:20001559-20002103
>Gm13:20002193-20003034
>Gm13:20003068-20003114
>Gm13:20003137-20003654
>Gm13:20003722-20003756
>Gm13:20004577-20004950
>Gm13:20004984-20005264
>Gm13:20005423-20005522
>Gm13:20009202-20009286
>Gm13:20010112-20010236
>Gm13:20011013-20011079
>Gm13:20011305-20011343
>Gm13:20011647-20012113
>Gm13:20012169-20012337
>Gm13:20012370-20012555
>Gm13:20012822-20012930
>Gm13:20015327-20015668
>Gm13:20015844-20015926
>Gm13:20015980-20016061
>Gm13:20016384-20016502
>Gm13:20016547-20016580
>Gm13:20016683-20016748
>Gm13:20016815-20017611
>Gm13:20017751-20017823
>Gm13:20018043-20018110
>Gm13:20018977-20019011
>Gm13:20019070-20019134
>Gm13:20019782-20020488
>Gm13:20021433-20021494
>Gm13:20022616-20022683
>Gm13:20023438-20023615
>Gm13:20026368-20027180
>Gm13:20027955-20027995
>Gm13:20028492-20028526
>Gm13:20029135-20029169
>Gm13:20029260-20029322
>Gm13:20030091-20030152
>Gm13:20031254-20031294
>Gm13:20031897-20031956
>Gm13:20032119-20032801
>Gm13:20032871-20033132
>Gm13:20033302-20034734
>Gm13:20034821-20035017
>Gm13:20035096-20035309
>Gm13:20035471-20035536
>Gm13:20036185-20036294
>Gm13:20039850-20039888
>Gm13:20040472-20040851
>Gm13:20040882-20043624
>Gm13:20044616-20044646
>Gm13:20045337-20045463
>Gm13:20045992-20046036
>Gm13:20046222-20046325
>Gm13:20046532-20046618
>Gm13:20048093-20048195
>Gm13:20048329-20048367
>Gm13:20048398-20048483
>Gm13:20048756-20048923
>Gm13:20050115-20050195
>Gm13:20050527-20050626
>Gm13:20051533-20051576
>Gm13:20051944-20052016
>Gm13:20052178-20052237
>Gm13:20052395-20052446
>Gm13:20052505-20052968
>Gm13:20053068-20053704
>Gm13:20053735-20053828
>Gm13:20053873-20054116
>Gm13:20054255-20054688
>Gm13:20054775-20054885
>Gm13:20055093-20055248
>Gm13:20055456-20055738
>Gm13:20056040-20056069
>Gm13:20056190-20056300
>Gm13:20056449-20056629
>Gm13:20056774-20056824
>Gm13:20056861-20057721
>Gm13:20057775-20058389
>Gm13:20058442-20058601
>Gm13:20058642-20058965
>Gm13:20059024-20059770
>Gm13:20060128-20060177
>Gm13:20060208-20060301
>Gm13:20060346-20060540
>Gm13:20060640-20060658
>Gm13:20060747-20061180
>Gm13:20061267-20061377
>Gm13:20061585-20061740
>Gm13:20061862-20062230
>Gm13:20062532-20062561
>Gm13:20062682-20062887
>Gm13:20062945-20063125
>Gm13:20063270-20063320
>Gm13:20063357-20064217
>Gm13:20064271-20064885
>Gm13:20064938-20065097
>Gm13:20065138-20065461
>Gm13:20065520-20066246
>Gm13:20066351-20066507
>Gm13:20066663-20066815
>Gm13:20066955-20067122
>Gm13:20067323-20073287
>Gm13:20073333-20073409
>Gm13:20073454-20076690
>Gm13:20076734-20080436
>Gm13:20080468-20083403
>Gm13:20083427-20085019
>Gm13:20085040-20085173
>Gm13:20085217-20090479
>Gm13:20090504-20091668
>Gm13:20091696-20099398
>Gm13:20099467-20102478
>Gm13:20102523-20103179
>Gm13:20103254-20103623
>Gm13:20103657-20103901
>Gm13:20103980-20104365
>Gm13:20104463-20104735
>Gm13:20104921-20105011
>Gm13:20105052-20105196
>Gm13:20105363-20105488
>Gm13:20105566-20107153
>Gm13:20107165-20107345
>Gm13:20107429-20107628
>Gm13:20107680-20107862
>Gm13:20107885-20108545
>Gm13:20108871-20109540
>Gm13:20109594-20109779
>Gm13:20109845-20109958
>Gm13:20109994-20110048
>Gm13:20110407-20111722
>Gm13:20111782-20120343
>Gm13:20120599-20122222
>Gm13:20126529-20127677
>Gm13:20128023-20128819
>Gm13:20128919-20173946
>Gm13:20174627-20175412
>Gm13:20175744-20177244
>Gm13:20177271-20180678
>Gm13:20180778-20181915
>Gm13:20182269-20183103
>Gm13:20184307-20184367
>Gm13:20184404-20185751
>Gm13:20185850-20185868
>Gm13:20199396-20199426
>Gm13:20199690-20203583
>Gm13:20204223-20204862
>Gm13:20206385-20208394
>Gm13:20208542-20208683
>Gm13:20208973-20211741
>Gm13:20211841-20214950
>Gm13:20214983-20215838
>Gm13:20216367-20218524
>Gm13:20218598-20254052
>Gm13:20254104-20258675
>Gm13:20264651-20264778
>Gm13:20264809-20267425
>Gm13:20267541-20270904
>Gm13:20271152-20278191
>Gm13:20283872-20284655
>Gm13:20295268-20296685
>Gm13:20297480-20298408
>Gm13:20298550-20305753
>Gm13:20309084-20337620
>Gm13:20343856-20343926
>Gm13:20344014-20344119
>Gm13:20355120-20355161
>Gm13:20357678-20358011
>Gm13:20358054-20358218
>Gm13:20358333-20358678
>Gm13:20359739-20359776
>Gm13:20359918-20360249
>Gm13:20360486-20360562
>Gm13:20362639-20362690
>Gm13:20368656-20368797
>Gm13:20368903-20368953
>Gm13:20369624-20369666
>Gm13:20369785-20369923
>Gm13:20370627-20371106
>Gm13:20379765-20379802
>Gm13:20389173-20389249
>Gm13:20394351-20394427
>Gm13:20395575-20395639
>Gm13:20395913-20396271
>Gm13:20396420-20396549
>Gm13:20396802-20396889
>Gm13:20400916-20400988
>Gm13:20408718-20408750
>Gm13:20415780-20415896
>Gm13:20418500-20418768
>Gm13:20418858-20418909
>Gm13:20418934-20419044
>Gm13:20419089-20419179
>Gm13:20419420-20419536
>Gm13:20419684-20419709
>Gm13:20420206-20420283
>Gm13:20420346-20420387
>Gm13:20420455-20420485
>Gm13:20420645-20421318
>Gm13:20424046-20424228
>Gm13:20424560-20424772
>Gm13:20425365-20425403
>Gm13:20427985-20428016
>Gm13:20428119-20428195
>Gm13:20428329-20428412
>Gm13:20429475-20429568
>Gm13:20429912-20429990
>Gm13:20433651-20433723
>Gm13:20436844-20436881
>Gm13:20438553-20438594
>Gm13:20438795-20438824
>Gm13:20439403-20439441
>Gm13:20445939-20446032
>Gm13:20446219-20446702
>Gm13:20446755-20446940
>Gm13:20455339-20455408
>Gm13:20455463-20455490
>Gm13:20455623-20456148
>Gm13:20456296-20456348
>Gm13:20456777-20456845
>Gm13:20458796-20458835
>Gm13:20459371-20459495
>Gm13:20459926-20460378
>Gm13:20460470-20460561
>Gm13:20460625-20460672
>Gm13:20461465-20461524
>Gm13:20467408-20467638
>Gm13:20471890-20472358
>Gm13:20487936-20487989
>Gm13:20492734-20492767
>Gm13:20494454-20494669
>Gm13:20495783-20495815
>Gm13:20496295-20496384
>Gm13:20496473-20496593
>Gm13:20497809-20497855
>Gm13:20507768-20507846
>Gm13:20508051-20508080
>Gm13:20508333-20508371
>Gm13:20508783-20508842
>Gm13:20516670-20517016
>Gm13:20518310-20518691
>Gm13:20518921-20518954
>Gm13:20519041-20519117
>Gm13:20520121-20520182
>Gm13:20520317-20520556
>Gm13:20523012-20523106
>Gm13:20523450-20523590
>Gm13:20531061-20531235
>Gm13:20531702-20531998
>Gm13:20533037-20533113
>Gm13:20533261-20533287
>Gm13:20534319-20534362
>Gm13:20534495-20534677
>Gm13:20535164-20535208
>Gm13:20536213-20536251
>Gm13:20536648-20536698
>Gm13:20538830-20538919
>Gm13:20539228-20539353
>Gm13:20539377-20539440
>Gm13:20541446-20541484
>Gm13:20545691-20545741
>Gm13:20545780-20545847
>Gm13:20545903-20545949
>Gm13:20553774-20553869
>Gm13:20553916-20553959
>Gm13:20559396-20559445
>Gm13:20568305-20568345
>Gm13:20573811-20574125
>Gm13:20574191-20574311
>Gm13:20574363-20574428
>Gm13:20575034-20583565
>Gm13:20583720-20597185
>Gm13:20597216-20597500
>Gm13:20597539-20601938
>Gm13:20601987-20602378
>Gm13:20602429-20602593
>Gm13:20602834-20602919
>Gm13:20602949-20603060
>Gm13:20603191-20603592
>Gm13:20603648-20604286
>Gm13:20604478-20604857
>Gm13:20604933-20604968
>Gm13:20605030-20606144
>Gm13:20606411-20606734
>Gm13:20606854-20607167
>Gm13:20607226-20609687
>Gm13:20610476-20610534
>Gm13:20611090-20611188
>Gm13:20611306-20611395
>Gm13:20611602-20611650
>Gm13:20611795-20611810
>Gm13:20611910-20611932
>Gm13:20612055-20612103
>Gm13:20618102-20618252
>Gm13:20620319-20620345
>Gm13:20621681-20621727
>Gm13:20622295-20622329
>Gm13:20625983-20626080
>Gm13:20631089-20631205
>Gm13:20632397-20632427
>Gm13:20633248-20633338
>Gm13:20641253-20641333
>Gm13:20647002-20647110
>Gm13:20651904-20652031
>Gm13:20657286-20657318
>Gm13:20661745-20661805
>Gm13:20661985-20662092
>Gm13:20662617-20662656
>Gm13:20662749-20662902
>Gm13:20663300-20663355
>Gm13:20667486-20667522
>Gm13:20668699-20668762
>Gm13:20668843-20668883
>Gm13:20670082-20670338
>Gm13:20676680-20676810
>Gm13:20680295-20680325
>Gm13:20680657-20681201
>Gm13:20681442-20681786
>Gm13:20683185-20683225
>Gm13:20687614-20688697
>Gm13:20688742-20688790
>Gm13:20697325-20697375
>Gm13:20699071-20699130
>Gm13:20704079-20704116
>Gm13:20704173-20704220
>Gm13:20704281-20704370
>Gm13:20706065-20706132
>Gm13:20706364-20706479
>Gm13:20706520-20706574
>Gm13:20706677-20706714
>Gm13:20706819-20707144
>Gm13:20707231-20707338
>Gm13:20707363-20707409
>Gm13:20707486-20707536
>Gm13:20707576-20707836
>Gm13:20707894-20707924
>Gm13:20707989-20708090
>Gm13:20708308-20708348
>Gm13:20708395-20708442
>Gm13:20710228-20710265
>Gm13:20714493-20714553
>Gm13:20716530-20716564
>Gm13:20717621-20717752
>Gm13:20721100-20721223
>Gm13:20722623-20722668
>Gm13:20725356-20725424
>Gm13:20729497-20729540
>Gm13:20731345-20731404
>Gm13:20731463-20731489
>Gm13:20732961-20733017
>Gm13:20737479-20737594
>Gm13:20737774-20737925
>Gm13:20738407-20738455
>Gm13:20742059-20742099
>Gm13:20742200-20742285
>Gm13:20744779-20744813
>Gm13:20752006-20752054
>Gm13:20752406-20752456
>Gm13:20756005-20757125
>Gm13:20757718-20757884
>Gm13:20762096-20762147
>Gm13:20763639-20763724
>Gm13:20763828-20763909
>Gm13:20763933-20764069
>Gm13:20765545-20765657
>Gm13:20766546-20766599
>Gm13:20769317-20769371
>Gm13:20770447-20770483
>Gm13:20775378-20775501
>Gm13:20775541-20775585
>Gm13:20782640-20782702
>Gm13:20786287-20786357
>Gm13:20787175-20787290
>Gm13:20791766-20791794
>Gm13:20795822-20795864
>Gm13:20797409-20797446
>Gm13:20798369-20798407
>Gm13:20798571-20798665
>Gm13:20799640-20799817
>Gm13:20801869-20801960
>Gm13:20802021-20802071
>Gm13:20802909-20802934
>Gm13:20804113-20804162
>Gm13:20804245-20804308
>Gm13:20804343-20804440
>Gm13:20805578-20805769
>Gm13:20805788-20805901
>Gm13:20806019-20806210
>Gm13:20808951-20808985
>Gm13:20809007-20809068
>Gm13:20809148-20809195
>Gm13:20809203-20809282
>Gm13:20811019-20811076
>Gm13:20814170-20814255
>Gm13:20817268-20817312
>Gm13:20819202-20819235
>Gm13:20819941-20820081
>Gm13:20823167-20823205
>Gm13:20823299-20823361
>Gm13:20824701-20824749
>Gm13:20826256-20826326
>Gm13:20826367-20826602
>Gm13:20829888-20830038
>Gm13:20831341-20831550
>Gm13:20834377-20834520
>Gm13:20837842-20837905
>Gm13:20842620-20842678
>Gm13:20843316-20843359
>Gm13:20843856-20843929
>Gm13:20844282-20844339
>Gm13:20845910-20845967
>Gm13:20846180-20846249
>Gm13:20846468-20846509
>Gm13:20846640-20846696
>Gm13:20846806-20847053
>Gm13:20849465-20849479
>Gm13:20855187-20855238
>Gm13:20856392-20856456
>Gm13:20857421-20857495
>Gm13:20858578-20858704
>Gm13:20858732-20858777
>Gm13:20859973-20860105
>Gm13:20860236-20860290
>Gm13:20860463-20860507
>Gm13:20860705-20860739
>Gm13:20860829-20860892
>Gm13:20861063-20861112
>Gm13:20862923-20863100
>Gm13:20863999-20864051
>Gm13:20866919-20866989
>Gm13:20867856-20867953
>Gm13:20868500-20868535
>Gm13:20870773-20870814
>Gm13:20871359-20871395
>Gm13:20873707-20873735
>Gm13:20877138-20877167
>Gm13:20877204-20877330
>Gm13:20877370-20877479
>Gm13:20877571-20877639
>Gm13:20877749-20877932
>Gm13:20878235-20878307
>Gm13:20878361-20878429
>Gm13:20878523-20878564
>Gm13:20878636-20878798
>Gm13:20880570-20880604
>Gm13:20883129-20883206
>Gm13:20883263-20883475
>Gm13:20883672-20883710
>Gm13:20884031-20884112
>Gm13:20884304-20884386
>Gm13:20884545-20884586
>Gm13:20885782-20885868
>Gm13:20886715-20886751
>Gm13:20889268-20889382
>Gm13:20890189-20890248
>Gm13:20890969-20891034
>Gm13:20891916-20891958
>Gm13:20898094-20898128
>Gm13:20899620-20899673
>Gm13:20899755-20899980
>Gm13:20900569-20900616
>Gm13:20900838-20900886
>Gm13:20901090-20901137
>Gm13:20904438-20904505
>Gm13:20906407-20906538
>Gm13:20906627-20906687
>Gm13:20907614-20907908
>Gm13:20908088-20908140
>Gm13:20909747-20909796
>Gm13:20911414-20911484
>Gm13:20911851-20911977
>Gm13:20914289-20914366
>Gm13:20914561-20914576
>Gm13:20917124-20917200
>Gm13:20918718-20918841
>Gm13:20918914-20919067
>Gm13:20920440-20920559
>Gm13:20920855-20920974
>Gm13:20921598-20921682
>Gm13:20924363-20924402
>Gm13:20928297-20928333
>Gm13:20932452-20932553
>Gm13:20932665-20932872
>Gm13:20933480-20933536
>Gm13:20935173-20935244
>Gm13:20935433-20935477
>Gm13:20935852-20936036
>Gm13:20936112-20936267
>Gm13:20937223-20937340
>Gm13:20937717-20937758
>Gm13:20938140-20938175
>Gm13:20944781-20944861
>Gm13:20945141-20945197
>Gm13:20947424-20947540
>Gm13:20947638-20947686
>Gm13:20947862-20948021
>Gm13:20954779-20954827
>Gm13:20955351-20955386
>Gm13:20955639-20955670
>Gm13:20959310-20959384
>Gm13:20964233-20964281
>Gm13:20965195-20965260
>Gm13:20966522-20966641
>Gm13:20966710-20966936
>Gm13:20967578-20967661
>Gm13:20968514-20968632
>Gm13:20977140-20977216
>Gm13:20979339-20979377
>Gm13:20979860-20980011
>Gm13:20980101-20980167
>Gm13:20980351-20980437
>Gm13:20983223-20983279
>Gm13:20984697-20984764
>Gm13:20985514-20985774
>Gm13:20989654-20989796
>Gm13:20989910-20989986
>Gm13:20990084-20990257
>Gm13:20992414-20992507
>Gm13:20997768-20997837
>Gm13:20998179-20998209
>Gm13:21000610-21000645
>Gm13:21002931-21003010
>Gm13:21003497-21003565
>Gm13:21003982-21004020
>Gm13:21006209-21006259
>Gm13:21006913-21006951
>Gm13:21007183-21007215
>Gm13:21007551-21007638
>Gm13:21012251-21012425
>Gm13:21016433-21016474
>Gm13:21020546-21020586
>Gm13:21024292-21024328
>Gm13:21025694-21025797
>Gm13:21026536-21026581
>Gm13:21027251-21027309
>Gm13:21032940-21033060
>Gm13:21039529-21039615
>Gm13:21041106-21041132
>Gm13:21042528-21042679
>Gm13:21044400-21044505
>Gm13:21044661-21044720
>Gm13:21044920-21044990
>Gm13:21045233-21047598
>Gm13:21049782-21049971
>Gm13:21050339-21050396
>Gm13:21055092-21055126
>Gm13:21055341-21056852
>Gm13:21058018-21058057
>Gm13:21058216-21058357
>Gm13:21058813-21058893
>Gm13:21061624-21061647
>Gm13:21065594-21065692
>Gm13:21065922-21065969
>Gm13:21068393-21068532
>Gm13:21070063-21070340
>Gm13:21072862-21072897
>Gm13:21073197-21073378
>Gm13:21074150-21074201
>Gm13:21074686-21074879
>Gm13:21076087-21076172
>Gm13:21076509-21076581
>Gm13:21087826-21087924
>Gm13:21099695-21100434
>Gm13:21101517-21101595
>Gm13:21102272-21102343
>Gm13:21102432-21102539
>Gm13:21102605-21103261
>Gm13:21104114-21104175
>Gm13:21107296-21107464
>Gm13:21108643-21108755
>Gm13:21109096-21109143
>Gm13:21109478-21109538
>Gm13:21111211-21111334
>Gm13:21115209-21115292
>Gm13:21115589-21115632
>Gm13:21115868-21115940
>Gm13:21117520-21117546
>Gm13:21123796-21123864
>Gm13:21126394-21126435
>Gm13:21127437-21127496
>Gm13:21137211-21137265
>Gm13:21138409-21138848
>Gm13:21141714-21141806
>Gm13:21143873-21143940
>Gm13:21144858-21145018
>Gm13:21151933-21151973
>Gm13:21152310-21152513
>Gm13:21153581-21153638
>Gm13:21158837-21159062
>Gm13:21161101-21161164
>Gm13:21161670-21161703
>Gm13:21162312-21162357
>Gm13:21163885-21163942
>Gm13:21167281-21167347
>Gm13:21168789-21169117
>Gm13:21169323-21169382
>Gm13:21169589-21170980
>Gm13:21171119-21171680
>Gm13:21171726-21171956
>Gm13:21174994-21175068
>Gm13:21175132-21175187
>Gm13:21175338-21175363
>Gm13:21175731-21175833
>Gm13:21178228-21178263
>Gm13:21178533-21178569
>Gm13:21182134-21182295
>Gm13:21185154-21185202
>Gm13:21186361-21186409
>Gm13:21186511-21186559
>Gm13:21186887-21187075
>Gm13:21187847-21187881
>Gm13:21193266-21193311
>Gm13:21195805-21195890
>Gm13:21202056-21202103
>Gm13:21203821-21203862
>Gm13:21204503-21204588
>Gm13:21204953-21204979
>Gm13:21207932-21207993
>Gm13:21208637-21208726
>Gm13:21208990-21209093
>Gm13:21209945-21210033
>Gm13:21220201-21220305
>Gm13:21220401-21220430
>Gm13:21220547-21220580
>Gm13:21220760-21220827
>Gm13:21221820-21221863
>Gm13:21222279-21222341
>Gm13:21222946-21223016
>Gm13:21225420-21225555
>Gm13:21226086-21226190
>Gm13:21227901-21228146
>Gm13:21229056-21229198
>Gm13:21231088-21231193
>Gm13:21231397-21231496
>Gm13:21243052-21243093
>Gm13:21243314-21243358
>Gm13:21247907-21247986
>Gm13:21248010-21248113
>Gm13:21248175-21248390
>Gm13:21248461-21248895
>Gm13:21249045-21249955
>Gm13:21249978-21251168
>Gm13:21251245-21254032
>Gm13:21254079-21254848
>Gm13:21254890-21254924
>Gm13:21255717-21255885
>Gm13:21257716-21257781
>Gm13:21269231-21269279
>Gm13:21270282-21270483
>Gm13:21270834-21277225
>Gm13:21279112-21279151
>Gm13:21279968-21280128
>Gm13:21280973-21281052
>Gm13:21283976-21284008
>Gm13:21285029-21285070
>Gm13:21285432-21285649
>Gm13:21285948-21286028
>Gm13:21302479-21304334
>Gm13:21304395-21306953
>Gm13:21307002-21307291
>Gm13:21308285-21308456
>Gm13:21313328-21313372
>Gm13:21313488-21313576
>Gm13:21313706-21313743
>Gm13:21319558-21319596
>Gm13:21319896-21320056
>Gm13:21320392-21320476
>Gm13:21324569-21324601
>Gm13:21330008-21330074
>Gm13:21330985-21331033
>Gm13:21333434-21333490
>Gm13:21334756-21335017
>Gm13:21337455-21337532
>Gm13:21337954-21338000
>Gm13:21338171-21338309
>Gm13:21338490-21338721
>Gm13:21339539-21339589
>Gm13:21340157-21340196
>Gm13:21342057-21342211
>Gm13:21342926-21342992
>Gm13:21343845-21343996
>Gm13:21345782-21345837
>Gm13:21348453-21348502
>Gm13:21357752-21358113
>Gm13:21358225-21358409
>Gm13:21359811-21359949
>Gm13:21364628-21364803
>Gm13:21364841-21365427
>Gm13:21365842-21365885
>Gm13:21367649-21367705
>Gm13:21370645-21370673
>Gm13:21370884-21370939
>Gm13:21372842-21372889
>Gm13:21373984-21374054
>Gm13:21383957-21383987
>Gm13:21388020-21388074
>Gm13:21397098-21397123
>Gm13:21401790-21401852
>Gm13:21402452-21402487
>Gm13:21402704-21402774
>Gm13:21402899-21403378
>Gm13:21403419-21404026
>Gm13:21404103-21404186
>Gm13:21404292-21404334
>Gm13:21404437-21404495
>Gm13:21404709-21404749
>Gm13:21404759-21404798
>Gm13:21408667-21408713
>Gm13:21409422-21409511
>Gm13:21412081-21412151
>Gm13:21413095-21413162
>Gm13:21413227-21413262
>Gm13:21413574-21413635
>Gm13:21416200-21416293
>Gm13:21417754-21417783
>Gm13:21417918-21418113
>Gm13:21418548-21418716
>Gm13:21418765-21419448
>Gm13:21419526-21419804
>Gm13:21419877-21419934
>Gm13:21423048-21423152
>Gm13:21424084-21424212
>Gm13:21425947-21425991
>Gm13:21426819-21426913
>Gm13:21427196-21427231
>Gm13:21428324-21428417
>Gm13:21428771-21428838
>Gm13:21428899-21428954
>Gm13:21430179-21431275
>Gm13:21431526-21431612
>Gm13:21432042-21432093
>Gm13:21432638-21432727
>Gm13:21433196-21433273
>Gm13:21434077-21434136
>Gm13:21435698-21435838
>Gm13:21439182-21439239
>Gm13:21439709-21439740
>Gm13:21440197-21440291
>Gm13:21444768-21444848
>Gm13:21445009-21445084
>Gm13:21451696-21451850
>Gm13:21461433-21461488
>Gm13:21465402-21465440
>Gm13:21470858-21470899
>Gm13:21477282-21477420
>Gm13:21484888-21484979
>Gm13:21487949-21487981
>Gm13:21489856-21489906
>Gm13:21490022-21490175
>Gm13:21493938-21494003
>Gm13:21497438-21497577
>Gm13:21501467-21501551
>Gm13:21503124-21503192
>Gm13:21505411-21506444
>Gm13:21506559-21506591
>Gm13:21506655-21506734
>Gm13:21507780-21507812
>Gm13:21508004-21508099
>Gm13:21509574-21509629
>Gm13:21509954-21510240
>Gm13:21510361-21510524
>Gm13:21510602-21510630
>Gm13:21510870-21510969
>Gm13:21511066-21511093
>Gm13:21516070-21516109
>Gm13:21519731-21519771
>Gm13:21522862-21522939
>Gm13:21524988-21525123
>Gm13:21530023-21530048
>Gm13:21531993-21532022
>Gm13:21534387-21534476
>Gm13:21534969-21535057
>Gm13:21535208-21535262
>Gm13:21537271-21537302
>Gm13:21540600-21540667
>Gm13:21540762-21540854
>Gm13:21543551-21543660
>Gm13:21544341-21544392
>Gm13:21544797-21544842
>Gm13:21545248-21545352
>Gm13:21547663-21547837
>Gm13:21557773-21557855
>Gm13:21561322-21561354
>Gm13:21562380-21562411
>Gm13:21563252-21563337
>Gm13:21564240-21564297
>Gm13:21565404-21565441
>Gm13:21565604-21565662
>Gm13:21568711-21568778
>Gm13:21570393-21570417
>Gm13:21571071-21571116
>Gm13:21574729-21574859
>Gm13:21574954-21575119
>Gm13:21575262-21575436
>Gm13:21578913-21581065
>Gm13:21581153-21581505
>Gm13:21588504-21589007
>Gm13:21589079-21589128
>Gm13:21594313-21594483
>Gm13:21595116-21595263
>Gm13:21602439-21602559
>Gm13:21602643-21604019
>Gm13:21604187-21604253
>Gm13:21605485-21605601
>Gm13:21605816-21607191
>Gm13:21607261-21607408
>Gm13:21607456-21607676
>Gm13:21607715-21608147
>Gm13:21608196-21608695
>Gm13:21608751-21608911
>Gm13:21608942-21609038
>Gm13:21609109-21609188
>Gm13:21610538-21610585
>Gm13:21616442-21616515
>Gm13:21617071-21617102
>Gm13:21618715-21618761
>Gm13:21621942-21621982
>Gm13:21624211-21624261
>Gm13:21624405-21624478
>Gm13:21624577-21624645
>Gm13:21626297-21626392
>Gm13:21626585-21626636
>Gm13:21627345-21627447
>Gm13:21635607-21635722
>Gm13:21635983-21636158
>Gm13:21637137-21637614
>Gm13:21641291-21641430
>Gm13:21641789-21641865
>Gm13:21645852-21645935
>Gm13:21647556-21647657
>Gm13:21651030-21651513
>Gm13:21654007-21654133
>Gm13:21654292-21655075
>Gm13:21655187-21655453
>Gm13:21655966-21656063
>Gm13:21659364-21659429
>Gm13:21661880-21662055
>Gm13:21662625-21662663
>Gm13:21663562-21663842
>Gm13:21664785-21664815
>Gm13:21668791-21668830
>Gm13:21669597-21669706
>Gm13:21669764-21669969
>Gm13:21670041-21670131
>Gm13:21670186-21670253
>Gm13:21670317-21670476
>Gm13:21670570-21670661
>Gm13:21670996-21671026
>Gm13:21671251-21671407
>Gm13:21671669-21671943
>Gm13:21672010-21672433
>Gm13:21672460-21672635
>Gm13:21672660-21672874
>Gm13:21672965-21673256
>Gm13:21673389-21673454
>Gm13:21673719-21673964
>Gm13:21674002-21674322
>Gm13:21674530-21674595
>Gm13:21674759-21674896
>Gm13:21674969-21675284
>Gm13:21675499-21675587
>Gm13:21675618-21675763
>Gm13:21675969-21676040
>Gm13:21677584-21677617
>Gm13:21680936-21680992
>Gm13:21686918-21687091
>Gm13:21687179-21687417
>Gm13:21687773-21687862
>Gm13:21692418-21693032
>Gm13:21693076-21693134
>Gm13:21693227-21693405
>Gm13:21699782-21699855
>Gm13:21700528-21701068
>Gm13:21701627-21701665
>Gm13:21701965-21702019
>Gm13:21702587-21702661
>Gm13:21704013-21707597
>Gm13:21708780-21708915
>Gm13:21711938-21711978
>Gm13:21718506-21718542
>Gm13:21718657-21718734
>Gm13:21718808-21718915
>Gm13:21719563-21719692
>Gm13:21721397-21721467
>Gm13:21721521-21721570
>Gm13:21721686-21721847
>Gm13:21721939-21722162
>Gm13:21722246-21722396
>Gm13:21722481-21722885
>Gm13:21722923-21723124
>Gm13:21723151-21723242
>Gm13:21723352-21723974
>Gm13:21724231-21724288
>Gm13:21724376-21724828
>Gm13:21724988-21725104
>Gm13:21727008-21727048
>Gm13:21731190-21740312
>Gm13:21741690-21741728
>Gm13:21746711-21746753
>Gm13:21747835-21747890
>Gm13:21748439-21748528
>Gm13:21752251-21752351
>Gm13:21754809-21754937
>Gm13:21763692-21764154
>Gm13:21764199-21764280
>Gm13:21765721-21765798
>Gm13:21770930-21771005
>Gm13:21772353-21772394
>Gm13:21773484-21773612
>Gm13:21773706-21773742
>Gm13:21774007-21774130
>Gm13:21774887-21774953
>Gm13:21775855-21775908
>Gm13:21776011-21776173
>Gm13:21776378-21776411
>Gm13:21776546-21776618
>Gm13:21779414-21779557
>Gm13:21779604-21780000
>Gm13:21780062-21780270
>Gm13:21780464-21780714
>Gm13:21781024-21781218
>Gm13:21781812-21782224
>Gm13:21783461-21783595
>Gm13:21785511-21785555
>Gm13:21788416-21788775
>Gm13:21789979-21790074
>Gm13:21791896-21791978
>Gm13:21792369-21792452
>Gm13:21792468-21792506
>Gm13:21794043-21794108
>Gm13:21794544-21794648
>Gm13:21797032-21797061
>Gm13:21804399-21804433
>Gm13:21805262-21805591
>Gm13:21818133-21818192
>Gm13:21818818-21819039
>Gm13:21823590-21823700
>Gm13:21823797-21823868
>Gm13:21823906-21824035
>Gm13:21824377-21824428
>Gm13:21824461-21824757
>Gm13:21824807-21824992
>Gm13:21825123-21825186
>Gm13:21825238-21825277
>Gm13:21825394-21825471
>Gm13:21825564-21825721
>Gm13:21825856-21825928
>Gm13:21826103-21826367
>Gm13:21826402-21826465
>Gm13:21826679-21826708
>Gm13:21828410-21828466
>Gm13:21828740-21828808
>Gm13:21828982-21829025
>Gm13:21829129-21829172
>Gm13:21832489-21832639
>Gm13:21832925-21832960
>Gm13:21834015-21834083
>Gm13:21839999-21840055
>Gm13:21841268-21841330
>Gm13:21841412-21841486
>Gm13:21841730-21841830
>Gm13:21843229-21843367
>Gm13:21844193-21844313
>Gm13:21845526-21845624
>Gm13:21846283-21846324
>Gm13:21846690-21846736
>Gm13:21846772-21846838
>Gm13:21846956-21847019
>Gm13:21847884-21848004
>Gm13:21849327-21849369
>Gm13:21850596-21851181
>Gm13:21854019-21854088
>Gm13:21856358-21856418
>Gm13:21862684-21862706
>Gm13:21863059-21863118
>Gm13:21868074-21868187
>Gm13:21869447-21869572
>Gm13:21872276-21872320
>Gm13:21881126-21882187
>Gm13:21882333-21882593
>Gm13:21884040-21884106
>Gm13:21884182-21884307
>Gm13:21885205-21885298
>Gm13:21885399-21885469
>Gm13:21886626-21886701
>Gm13:21886985-21887011
>Gm13:21887094-21887188
>Gm13:21887539-21887693
>Gm13:21887804-21887902
>Gm13:21888069-21888193
>Gm13:21888287-21888559
>Gm13:21888613-21889153
>Gm13:21889594-21889635
>Gm13:21889765-21890324
>Gm13:21890347-21890438
>Gm13:21890495-21890732
>Gm13:21890841-21890888
>Gm13:21891030-21891111
>Gm13:21892285-21892426
>Gm13:21893681-21893764
>Gm13:21893820-21894055
>Gm13:21894246-21894320
>Gm13:21894631-21894714
>Gm13:21894783-21894877
>Gm13:21895404-21895514
>Gm13:21898034-21898430
>Gm13:21901734-21901808
>Gm13:21909364-21909434
>Gm13:21909929-21910018
>Gm13:21910404-21910436
>Gm13:21911154-21911179
>Gm13:21911694-21911752
>Gm13:21914185-21914368
>Gm13:21915864-21915906
>Gm13:21916040-21916076
>Gm13:21916437-21916582
>Gm13:21916700-21917355
>Gm13:21918498-21918638
>Gm13:21918849-21918907
>Gm13:21920260-21920334
>Gm13:21920952-21921036
>Gm13:21921696-21922070
>Gm13:21922109-21922593
>Gm13:21922646-21923498
>Gm13:21923678-21924158
>Gm13:21925422-21925603
>Gm13:21929610-21929902
>Gm13:21929950-21930075
>Gm13:21930164-21930587
>Gm13:21931289-21931375
>Gm13:21935032-21935077
>Gm13:21935956-21936031
>Gm13:21936539-21936671
>Gm13:21938556-21939757
>Gm13:21941386-21941492
>Gm13:21943570-21943660
>Gm13:21949800-21949843
>Gm13:21951060-21951134
>Gm13:21951783-21951910
>Gm13:21951940-21951994
>Gm13:21952230-21952810
>Gm13:21952863-21953130
>Gm13:21965020-21965074
>Gm13:21965588-21965653
>Gm13:21965933-21965959
>Gm13:21966196-21966236
>Gm13:21967075-21967246
>Gm13:21968773-21968820
>Gm13:21970004-21970062
>Gm13:21971500-21971847
>Gm13:21973028-21973131
>Gm13:21973183-21973212
>Gm13:21973350-21973419
>Gm13:21973464-21973504
>Gm13:21973621-21973885
>Gm13:21974617-21974728
>Gm13:21976322-21976373
>Gm13:21978734-21978771
>Gm13:21979799-21979876
>Gm13:21981107-21981242
>Gm13:21981637-21981690
>Gm13:21982044-21982120
>Gm13:21982416-21982532
>Gm13:21982564-21982623
>Gm13:21983012-21983062
>Gm13:21983513-21983557
>Gm13:21984454-21984518
>Gm13:21989797-21989901
>Gm13:21991523-21991571
>Gm13:21995692-21995827
>Gm13:21996627-21996700
>Gm13:21997043-21997101
>Gm13:21998255-21998317
>Gm13:21999268-21999824
>Gm13:22005869-22005915
>Gm13:22006688-22006787
>Gm13:22009444-22009521
>Gm13:22009578-22009624
>Gm13:22011559-22011633
>Gm13:22014508-22014609
>Gm13:22015269-22015402
>Gm13:22020157-22020207
>Gm13:22020243-22020361
>Gm13:22021134-22021191
>Gm13:22022258-22022285
>Gm13:22022940-22023188
>Gm13:22023223-22023279
>Gm13:22023477-22023531
>Gm13:22025667-22025848
>Gm13:22027713-22027788
>Gm13:22027905-22028047
>Gm13:22028259-22028302
>Gm13:22028498-22028542
>Gm13:22029970-22030112
>Gm13:22030382-22030459
>Gm13:22030574-22030607
>Gm13:22032041-22032161
>Gm13:22033511-22033995
>Gm13:22034044-22034885
>Gm13:22036171-22036298
>Gm13:22038157-22038576
>Gm13:22038598-22038786
>Gm13:22040423-22040588
>Gm13:22040685-22040953
>Gm13:22041585-22041675
>Gm13:22042320-22042335
>Gm13:22042910-22042945
>Gm13:22043125-22043190
>Gm13:22043579-22043634
>Gm13:22044937-22044963
>Gm13:22044995-22045111
>Gm13:22045771-22045840
>Gm13:22046300-22046837
>Gm13:22049466-22050428
>Gm13:22050660-22050684
>Gm13:22050867-22050936
>Gm13:22050965-22051121
>Gm13:22051183-22051209
>Gm13:22051264-22051496
>Gm13:22052519-22052556
>Gm13:22054085-22054357
>Gm13:22054584-22054691
>Gm13:22059195-22059471
>Gm13:22060687-22060740
>Gm13:22061238-22061298
>Gm13:22061526-22061596
>Gm13:22063377-22063747
>Gm13:22063881-22064052
>Gm13:22064148-22064201
>Gm13:22064391-22064510
>Gm13:22066464-22066497
>Gm13:22070588-22070706
>Gm13:22072943-22072979
>Gm13:22073052-22073160
>Gm13:22075968-22075992
>Gm13:22076044-22076077
>Gm13:22076528-22077148
>Gm13:22077250-22077408
>Gm13:22080312-22080397
>Gm13:22080641-22080688
>Gm13:22081917-22081955
>Gm13:22082265-22082362
>Gm13:22083894-22083926
>Gm13:22086049-22086154
>Gm13:22087246-22087382
>Gm13:22087517-22087663
>Gm13:22089100-22091778
>Gm13:22091816-22091922
>Gm13:22092023-22092059
>Gm13:22093245-22093318
>Gm13:22097631-22097788
>Gm13:22097933-22098048
>Gm13:22098103-22098205
>Gm13:22101584-22101667
>Gm13:22104394-22104421
>Gm13:22106386-22106427
>Gm13:22106465-22106517
>Gm13:22109495-22109537
>Gm13:22111491-22111523
>Gm13:22112721-22112813
>Gm13:22114687-22115343
>Gm13:22115455-22115659
>Gm13:22115700-22117888
>Gm13:22117946-22118938
>Gm13:22126713-22127059
>Gm13:22128419-22128457
>Gm13:22128797-22128864
>Gm13:22129458-22129594
>Gm13:22132458-22132500
>Gm13:22139135-22139204
>Gm13:22141876-22141917
>Gm13:22143807-22146253
>Gm13:22148752-22148778
>Gm13:22155223-22155285
>Gm13:22156168-22156305
>Gm13:22156998-22157317
>Gm13:22160923-22160974
>Gm13:22161061-22161085
>Gm13:22161111-22161208
>Gm13:22162926-22163080
>Gm13:22169787-22169815
>Gm13:22173922-22174387
>Gm13:22174453-22174618
>Gm13:22174659-22175149
>Gm13:22175186-22175219
>Gm13:22181613-22181693
>Gm13:22189826-22189973
>Gm13:22192768-22192819
>Gm13:22193208-22193277
>Gm13:22195516-22195573
>Gm13:22195983-22196047
>Gm13:22196795-22196826
>Gm13:22197641-22197686
>Gm13:22200462-22200506
>Gm13:22200537-22200583
>Gm13:22201417-22201459
>Gm13:22201567-22201695
>Gm13:22203747-22203790
>Gm13:22206970-22207023
>Gm13:22207095-22207211
>Gm13:22207578-22207658
>Gm13:22210423-22210473
>Gm13:22213447-22213499
>Gm13:22213796-22213837
>Gm13:22215806-22215874
>Gm13:22215985-22216308
>Gm13:22216382-22216573
>Gm13:22216916-22217100
>Gm13:22217493-22217692
>Gm13:22217770-22217900
>Gm13:22218061-22218153
>Gm13:22218935-22219040
>Gm13:22220639-22220669
>Gm13:22221247-22221322
>Gm13:22222272-22222416
>Gm13:22223320-22223373
>Gm13:22226536-22226598
>Gm13:22228969-22229012
>Gm13:22229461-22229489
>Gm13:22230323-22230350
>Gm13:22235710-22235738
>Gm13:22239045-22239141
>Gm13:22239698-22239729
>Gm13:22240486-22240607
>Gm13:22242488-22242538
>Gm13:22242734-22242813
>Gm13:22243023-22243149
>Gm13:22246070-22246184
>Gm13:22247204-22247268
>Gm13:22249755-22249858
>Gm13:22250231-22250352
>Gm13:22250403-22250441
>Gm13:22251859-22251925
>Gm13:22252033-22252070
>Gm13:22252179-22252290
>Gm13:22253273-22253340
>Gm13:22254388-22254411
>Gm13:22254482-22254685
>Gm13:22256265-22256329
>Gm13:22256481-22256571
>Gm13:22257612-22257649
>Gm13:22257717-22257775
>Gm13:22258881-22259028
>Gm13:22259909-22260001
>Gm13:22261103-22261131
>Gm13:22264674-22264743
>Gm13:22266392-22266457
>Gm13:22267482-22267566
>Gm13:22268361-22268461
>Gm13:22273392-22273440
>Gm13:22276461-22276494
>Gm13:22276712-22276753
>Gm13:22276783-22276852
>Gm13:22277374-22277440
>Gm13:22280700-22280763
>Gm13:22281071-22281094
>Gm13:22282848-22283572
>Gm13:22283830-22283876
>Gm13:22285162-22285201
>Gm13:22286607-22286676
>Gm13:22286726-22286751
>Gm13:22288912-22288961
>Gm13:22294479-22294533
>Gm13:22294732-22294789
>Gm13:22294932-22295016
>Gm13:22295183-22295323
>Gm13:22296130-22296176
>Gm13:22297775-22300586
>Gm13:22303035-22303170
>Gm13:22305029-22305102
>Gm13:22305516-22306317
>Gm13:22306954-22307005
>Gm13:22307455-22307516
>Gm13:22307726-22307761
>Gm13:22310537-22310726
>Gm13:22310781-22310870
>Gm13:22311633-22311695
>Gm13:22311746-22311823
>Gm13:22312197-22312262
>Gm13:22313328-22313359
>Gm13:22327986-22328129
>Gm13:22328252-22328313
>Gm13:22330309-22330385
>Gm13:22332372-22332400
>Gm13:22333064-22333174
>Gm13:22334602-22334691
>Gm13:22338646-22338705
>Gm13:22347730-22347842
>Gm13:22352660-22352741
>Gm13:22353597-22353636
>Gm13:22354624-22354682
>Gm13:22357657-22357682
>Gm13:22361340-22361426
>Gm13:22362350-22362417
>Gm13:22363958-22364008
>Gm13:22373735-22373774
>Gm13:22374343-22374432
>Gm13:22375023-22375072
>Gm13:22379317-22379360
>Gm13:22390538-22390573
>Gm13:22391343-22391838
>Gm13:22393281-22393455
>Gm13:22393596-22393741
>Gm13:22394568-22394827
>Gm13:22395738-22395885
>Gm13:22399602-22399655
>Gm13:22402484-22402577
>Gm13:22402928-22402982
>Gm13:22405300-22405341
>Gm13:22406503-22406563
>Gm13:22406948-22407018
>Gm13:22407909-22407941
>Gm13:22410110-22410168
>Gm13:22415817-22415848
>Gm13:22418711-22418791
>Gm13:22419126-22419234
>Gm13:22420511-22420572
>Gm13:22420781-22420963
>Gm13:22421008-22421038
>Gm13:22422514-22422565
>Gm13:22425793-22426039
>Gm13:22428272-22428354
>Gm13:22429006-22429042
>Gm13:22442791-22442968
>Gm13:22443035-22443121
>Gm13:22445705-22445765
>Gm13:22447539-22447631
>Gm13:22449189-22449232
>Gm13:22449305-22449350
>Gm13:22451699-22451751
>Gm13:22453667-22453996
>Gm13:22454023-22454073
>Gm13:22454267-22454563
>Gm13:22454597-22454657
>Gm13:22454717-22454891
>Gm13:22455495-22455538
>Gm13:22459008-22459105
>Gm13:22459198-22459340
>Gm13:22463379-22463512
>Gm13:22463927-22464047
>Gm13:22471685-22471742
>Gm13:22471858-22471919
>Gm13:22473192-22473250
>Gm13:22474599-22474635
>Gm13:22476848-22476917
>Gm13:22478060-22478121
>Gm13:22479163-22479207
>Gm13:22479358-22479391
>Gm13:22488326-22488351
>Gm13:22488461-22488502
>Gm13:22490758-22490800
>Gm13:22491116-22491164
>Gm13:22501954-22502034
>Gm13:22502058-22502266
>Gm13:22502402-22502458
>Gm13:22502514-22502570
>Gm13:22502649-22502724
>Gm13:22502879-22503084
>Gm13:22503164-22503212
>Gm13:22503251-22503394
>Gm13:22503618-22503686
>Gm13:22503823-22503984
>Gm13:22504387-22504447
>Gm13:22504542-22504584
>Gm13:22504623-22504684
>Gm13:22504788-22505004
>Gm13:22505991-22506071
>Gm13:22506280-22506386
>Gm13:22508559-22508698
>Gm13:22509763-22511247
>Gm13:22511769-22512685
>Gm13:22513537-22513636
>Gm13:22515541-22515628
>Gm13:22516447-22516562
>Gm13:22518978-22519061
>Gm13:22519300-22519603
>Gm13:22519683-22519767
>Gm13:22519812-22519929
>Gm13:22521198-22521311
>Gm13:22522131-22522181
>Gm13:22522200-22522406
>Gm13:22530450-22530618
>Gm13:22532961-22533000
>Gm13:22535102-22535148
>Gm13:22537528-22537562
>Gm13:22537946-22538016
>Gm13:22550251-22550385
>Gm13:22553456-22553540
>Gm13:22553633-22553666
>Gm13:22553840-22553965
>Gm13:22554511-22554563
>Gm13:22555739-22555944
>Gm13:22560530-22560707
>Gm13:22566570-22566784
>Gm13:22568078-22568497
>Gm13:22571691-22571833
>Gm13:22572262-22572461
>Gm13:22573501-22573552
>Gm13:22574447-22574497
>Gm13:22574679-22574720
>Gm13:22575182-22575275
>Gm13:22575801-22575841
>Gm13:22576618-22576669
>Gm13:22577419-22577463
>Gm13:22578463-22578479
>Gm13:22578484-22578535
>Gm13:22579738-22579832
>Gm13:22580521-22580588
>Gm13:22581165-22581220
>Gm13:22581614-22581672
>Gm13:22581733-22581787
>Gm13:22582017-22582063
>Gm13:22582213-22582357
>Gm13:22583271-22583290
>Gm13:22588001-22588178
>Gm13:22588512-22588595
>Gm13:22588841-22588909
>Gm13:22592568-22592597
>Gm13:22600584-22600645
>Gm13:22601393-22601811
>Gm13:22607254-22607317
>Gm13:22612634-22612695
>Gm13:22614471-22614506
>Gm13:22616866-22616970
>Gm13:22617126-22617196
>Gm13:22619989-22620030
>Gm13:22626462-22626495
>Gm13:22627412-22627596
>Gm13:22628766-22628803
>Gm13:22630788-22630957
>Gm13:22632566-22632613
>Gm13:22633628-22633754
>Gm13:22633783-22634146
>Gm13:22634177-22634277
>Gm13:22634357-22634545
>Gm13:22634642-22634780
>Gm13:22634857-22634928
>Gm13:22638074-22638129
>Gm13:22643230-22643356
>Gm13:22645958-22646318
>Gm13:22646394-22646431
>Gm13:22647866-22647984
>Gm13:22652709-22652765
>Gm13:22652828-22653029
>Gm13:22659581-22659684
>Gm13:22661067-22661081
>Gm13:22661288-22661361
>Gm13:22663275-22663325
>Gm13:22663566-22663636
>Gm13:22664021-22664086
>Gm13:22664593-22664630
>Gm13:22664720-22664744
>Gm13:22668204-22668266
>Gm13:22668655-22668710
>Gm13:22671821-22671886
>Gm13:22672027-22672076
>Gm13:22672750-22672785
>Gm13:22677686-22677764
>Gm13:22677895-22678067
>Gm13:22678289-22678331
>Gm13:22681160-22681190
>Gm13:22681337-22681399
>Gm13:22682066-22682117
>Gm13:22683639-22683729
>Gm13:22683871-22683913
>Gm13:22684015-22684128
>Gm13:22684230-22684288
>Gm13:22685255-22685382
>Gm13:22686143-22687958
>Gm13:22689938-22689971
>Gm13:22690077-22690105
>Gm13:22691545-22691594
>Gm13:22692451-22692465
>Gm13:22692574-22692652
>Gm13:22694996-22695070
>Gm13:22698259-22698311
>Gm13:22701535-22701671
>Gm13:22701715-22701770
>Gm13:22701816-22701902
>Gm13:22702022-22702229
>Gm13:22702367-22702434
>Gm13:22702519-22702557
>Gm13:22703592-22703643
>Gm13:22705190-22705234
>Gm13:22707125-22707169
>Gm13:22720482-22720537
>Gm13:22721398-22721429
>Gm13:22722379-22722464
>Gm13:22732115-22732200
>Gm13:22736075-22736166
>Gm13:22736356-22736412
>Gm13:22737484-22737670
>Gm13:22742250-22742295
>Gm13:22744184-22744234
>Gm13:22748857-22748898
>Gm13:22749992-22750031
>Gm13:22750405-22750560
>Gm13:22750707-22750743
>Gm13:22751777-22751817
>Gm13:22753037-22753089
>Gm13:22756033-22756139
>Gm13:22756265-22756380
>Gm13:22757477-22757500
>Gm13:22758216-22758285
>Gm13:22773537-22773664
>Gm13:22775169-22775304
>Gm13:22776229-22776291
>Gm13:22776919-22776976
>Gm13:22777377-22777430
>Gm13:22778946-22779047
>Gm13:22779199-22779362
>Gm13:22779457-22779552
>Gm13:22781496-22781657
>Gm13:22782188-22782372
>Gm13:22783339-22783578
>Gm13:22785098-22785140
>Gm13:22785197-22785242
>Gm13:22786927-22787065
>Gm13:22788742-22788884
>Gm13:22793819-22793874
>Gm13:22795255-22795322
>Gm13:22795461-22795523
>Gm13:22803700-22803754
>Gm13:22804640-22804687
>Gm13:22804791-22804849
>Gm13:22810495-22810530
>Gm13:22813128-22813344
>Gm13:22813384-22813449
>Gm13:22813529-22814315
>Gm13:22818178-22818247
>Gm13:22818645-22818832
>Gm13:22821197-22821232
>Gm13:22825217-22825252
>Gm13:22825979-22826002
>Gm13:22826259-22826386
>Gm13:22837271-22837335
>Gm13:22837981-22838036
>Gm13:22838401-22838469
>Gm13:22839722-22839787
>Gm13:22839825-22840064
>Gm13:22841533-22841581
>Gm13:22841684-22841845
>Gm13:22843704-22843738
>Gm13:22846421-22846497
>Gm13:22846538-22846570
>Gm13:22847717-22847826
>Gm13:22849197-22849253
>Gm13:22849422-22849490
>Gm13:22850800-22855450
>Gm13:22857350-22857441
>Gm13:22860685-22860734
>Gm13:22862253-22862408
>Gm13:22866105-22866205
>Gm13:22870000-22870065
>Gm13:22872965-22873117
>Gm13:22873141-22873174
>Gm13:22873207-22873246
>Gm13:22873747-22873798
>Gm13:22874195-22874257
>Gm13:22874837-22875528
>Gm13:22875697-22875759
>Gm13:22875769-22875812
>Gm13:22876637-22876733
>Gm13:22878029-22878549
>Gm13:22879867-22880070
>Gm13:22880251-22880571
>Gm13:22888409-22888549
>Gm13:22888682-22888785
>Gm13:22888867-22888896
>Gm13:22888931-22888993
>Gm13:22889988-22890054
>Gm13:22895362-22895513
>Gm13:22896612-22896650
>Gm13:22897569-22897620
>Gm13:22897729-22897881
>Gm13:22897954-22898225
>Gm13:22898522-22898560
>Gm13:22898747-22898788
>Gm13:22901656-22901721
>Gm13:22902178-22902220
>Gm13:22903498-22903549
>Gm13:22905432-22905475
>Gm13:22908418-22908962
>Gm13:22913012-22913048
>Gm13:22914004-22914037
>Gm13:22915423-22915524
>Gm13:22916208-22916284
>Gm13:22916340-22916396
>Gm13:22916572-22916616
>Gm13:22916734-22916847
>Gm13:22918738-22918851
>Gm13:22920435-22920592
>Gm13:22920682-22920752
>Gm13:22926107-22926197
>Gm13:22927725-22927839
>Gm13:22930968-22931000
>Gm13:22931459-22931555
>Gm13:22934890-22934938
>Gm13:22935047-22935155
>Gm13:22939928-22939958
>Gm13:22943690-22943727
>Gm13:22943967-22944004
>Gm13:22944114-22944166
>Gm13:22944270-22944343
>Gm13:22945029-22945077
>Gm13:22945277-22945308
>Gm13:22948558-22948673
>Gm13:22959477-22959629
>Gm13:22961381-22961469
>Gm13:22961749-22961829
>Gm13:22961933-22961976
>Gm13:22964846-22965312
>Gm13:22966487-22966557
>Gm13:22969630-22969665
>Gm13:22972912-22972940
>Gm13:22973378-22973682
>Gm13:22978132-22978557
>Gm13:22978584-22979393
>Gm13:22985476-22985541
>Gm13:22985831-22985883
>Gm13:22989151-22989230
>Gm13:22990551-22990710
>Gm13:22992234-22992644
>Gm13:22993150-22993426
>Gm13:22994922-22995070
>Gm13:22996674-22996731
>Gm13:22996843-22996891
>Gm13:22996957-22997421
>Gm13:22998733-22998770
>Gm13:22999452-22999566
>Gm13:22999726-22999782
>Gm13:23001879-23002012
>Gm13:23003656-23003794
>Gm13:23003852-23003997
>Gm13:23004189-23004249
>Gm13:23004713-23004788
>Gm13:23007540-23007588
>Gm13:23008055-23008100
>Gm13:23009283-23009374
>Gm13:23009684-23009853
>Gm13:23015934-23016070
>Gm13:23016628-23016667
>Gm13:23019572-23019603
>Gm13:23020535-23020593
>Gm13:23021558-23021589
>Gm13:23024171-23024257
>Gm13:23027263-23027372
>Gm13:23027632-23027665
>Gm13:23027837-23027953
>Gm13:23028181-23028267
>Gm13:23028570-23028632
>Gm13:23029153-23029196
>Gm13:23030187-23030288
>Gm13:23032736-23032778
>Gm13:23034394-23034586
>Gm13:23035456-23035496
>Gm13:23035935-23036072
>Gm13:23036206-23036297
>Gm13:23042483-23042534
>Gm13:23045869-23045900
>Gm13:23051218-23051504
>Gm13:23054604-23054643
>Gm13:23057914-23058011
>Gm13:23060706-23060744
>Gm13:23060809-23060845
>Gm13:23060892-23060928
>Gm13:23061484-23061526
>Gm13:23063633-23063695
>Gm13:23064699-23064760
>Gm13:23065843-23065891
>Gm13:23066118-23066182
>Gm13:23070743-23070806
>Gm13:23072809-23073459
>Gm13:23073508-23073602
>Gm13:23073763-23073791
>Gm13:23076835-23076898
>Gm13:23076936-23077078
>Gm13:23082745-23082762
>Gm13:23089450-23089535
>Gm13:23091360-23091424
>Gm13:23092194-23092273
>Gm13:23092566-23092610
>Gm13:23099269-23099313
>Gm13:23099348-23099516
>Gm13:23100303-23100330
>Gm13:23100778-23101045
>Gm13:23101239-23101380
>Gm13:23101801-23101833
>Gm13:23103734-23103784
>Gm13:23103906-23104107
>Gm13:23104194-23104274
>Gm13:23104311-23104425
>Gm13:23104794-23104871
>Gm13:23106746-23106804
>Gm13:23120715-23120812
>Gm13:23120999-23121181
>Gm13:23121310-23121344
>Gm13:23127199-23127345
>Gm13:23127465-23127544
>Gm13:23128703-23128774
>Gm13:23129030-23129079
>Gm13:23129263-23129682
>Gm13:23129719-23130332
>Gm13:23130448-23130554
>Gm13:23130580-23130636
>Gm13:23134541-23134569
>Gm13:23135328-23135462
>Gm13:23137188-23137286
>Gm13:23139542-23139629
>Gm13:23139953-23140097
>Gm13:23141384-23141479
>Gm13:23141798-23142392
>Gm13:23142671-23142757
>Gm13:23148772-23148819
>Gm13:23150347-23150681
>Gm13:23150738-23150941
>Gm13:23151008-23153100
>Gm13:23163403-23163445
>Gm13:23164194-23164270
>Gm13:23164655-23164759
>Gm13:23164803-23164982
>Gm13:23166551-23166635
>Gm13:23167676-23168121
>Gm13:23168146-23168197
>Gm13:23168345-23168359
>Gm13:23168459-23168475
>Gm13:23169161-23169226
>Gm13:23169547-23169670
>Gm13:23172389-23173024
>Gm13:23175349-23175403
>Gm13:23180040-23180167
>Gm13:23180334-23180424
>Gm13:23185488-23185543
>Gm13:23186151-23186202
>Gm13:23186473-23187091
>Gm13:23187159-23187294
>Gm13:23187347-23187833
>Gm13:23193245-23193424
>Gm13:23193685-23193775
>Gm13:23196176-23196251
>Gm13:23196287-23196379
>Gm13:23197069-23198554
>Gm13:23199059-23199100
>Gm13:23201205-23201380
>Gm13:23202508-23202682
>Gm13:23204661-23204806
>Gm13:23204865-23204900
>Gm13:23207797-23207854
>Gm13:23209226-23209275
>Gm13:23209366-23209403
>Gm13:23213118-23213236
>Gm13:23214246-23214409
>Gm13:23214504-23214570
>Gm13:23214645-23214705
>Gm13:23218779-23218939
>Gm13:23220937-23221303
>Gm13:23221438-23221899
>Gm13:23221929-23224438
>Gm13:23224570-23224771
>Gm13:23231970-23232153
>Gm13:23232175-23232268
>Gm13:23232709-23232948
>Gm13:23238788-23238904
>Gm13:23238952-23239044
>Gm13:23241285-23241356
>Gm13:23241532-23241645
>Gm13:23242293-23242649
>Gm13:23248734-23248803
>Gm13:23249896-23249959
>Gm13:23250339-23250379
>Gm13:23250404-23250442
>Gm13:23250483-23250566
>Gm13:23251664-23251721
>Gm13:23251884-23251969
>Gm13:23252132-23252190
>Gm13:23261503-23261545
>Gm13:23261801-23262141
>Gm13:23262209-23262355
>Gm13:23262490-23262925
>Gm13:23262950-23263098
>Gm13:23263734-23263789
>Gm13:23264805-23264910
>Gm13:23265756-23265886
>Gm13:23266869-23267031
>Gm13:23268080-23268137
>Gm13:23269892-23269933
>Gm13:23270312-23270380
>Gm13:23270542-23270580
>Gm13:23270712-23270762
>Gm13:23275822-23275873
>Gm13:23276258-23276311
>Gm13:23276678-23276778
>Gm13:23276824-23276890
>Gm13:23278667-23278752
>Gm13:23279080-23279137
>Gm13:23279897-23279963
>Gm13:23280433-23280487
>Gm13:23287385-23287457
>Gm13:23288161-23288425
>Gm13:23288871-23288954
>Gm13:23290888-23290952
>Gm13:23293300-23293494
>Gm13:23293674-23293790
>Gm13:23293852-23293939
>Gm13:23294110-23294173
>Gm13:23296956-23297013
>Gm13:23297956-23298025
>Gm13:23304962-23304991
>Gm13:23305160-23305198
>Gm13:23305719-23305824
>Gm13:23306159-23306324
>Gm13:23308264-23308307
>Gm13:23308451-23308535
>Gm13:23308650-23308698
>Gm13:23308830-23308906
>Gm13:23309804-23309870
>Gm13:23311437-23311510
>Gm13:23312338-23312492
>Gm13:23316488-23316576
>Gm13:23317503-23317569
>Gm13:23322069-23322210
>Gm13:23322902-23324866
>Gm13:23325303-23325626
>Gm13:23330366-23330497
>Gm13:23334617-23334738
>Gm13:23337861-23337904
>Gm13:23338443-23338591
>Gm13:23338630-23340526
>Gm13:23340555-23340852
>Gm13:23340938-23341002
>Gm13:23341106-23341211
>Gm13:23341247-23341299
>Gm13:23341379-23341456
>Gm13:23343037-23343051
>Gm13:23349620-23349714
>Gm13:23349821-23349888
>Gm13:23350280-23350322
>Gm13:23358913-23358960
>Gm13:23359011-23359081
>Gm13:23359176-23359255
>Gm13:23364288-23364377
>Gm13:23364754-23365014
>Gm13:23365137-23365280
>Gm13:23366123-23366165
>Gm13:23366754-23366839
>Gm13:23367187-23367281
>Gm13:23368081-23368116
>Gm13:23372699-23372743
>Gm13:23373529-23373588
>Gm13:23374830-23374880
>Gm13:23376118-23376184
>Gm13:23384623-23384913
>Gm13:23384960-23384992
>Gm13:23385016-23385257
>Gm13:23388253-23388322
>Gm13:23388369-23388425
>Gm13:23388477-23388510
>Gm13:23390322-23390507
>Gm13:23390570-23390651
>Gm13:23391810-23392792
>Gm13:23393205-23393417
>Gm13:23393609-23393731
>Gm13:23397482-23397626
>Gm13:23400511-23400693
>Gm13:23400827-23400999
>Gm13:23401242-23401551
>Gm13:23401613-23401651
>Gm13:23406635-23406742
>Gm13:23408762-23408811
>Gm13:23409316-23409346
>Gm13:23414452-23414485
>Gm13:23420168-23420198
>Gm13:23420294-23420519
>Gm13:23421059-23421172
>Gm13:23421420-23421539
>Gm13:23421724-23421764
>Gm13:23434872-23435017
>Gm13:23436494-23436639
>Gm13:23440359-23440585
>Gm13:23443504-23443638
>Gm13:23444731-23444823
>Gm13:23445261-23445408
>Gm13:23447833-23447866
>Gm13:23453473-23453602
>Gm13:23453703-23453750
>Gm13:23454166-23454196
>Gm13:23455643-23455705
>Gm13:23455713-23455753
>Gm13:23458667-23458744
>Gm13:23462429-23462470
>Gm13:23462912-23462997
>Gm13:23478272-23478591
>Gm13:23479028-23479088
>Gm13:23479134-23479213
>Gm13:23479611-23479794
>Gm13:23479846-23479903
>Gm13:23481526-23481687
>Gm13:23482476-23482491
>Gm13:23487647-23487661
>Gm13:23487781-23487837
>Gm13:23488007-23488107
>Gm13:23488164-23488291
>Gm13:23488484-23488586
>Gm13:23488913-23488945
>Gm13:23489103-23489191
>Gm13:23489221-23489330
>Gm13:23489640-23489686
>Gm13:23490638-23490741
>Gm13:23498251-23498395
>Gm13:23499652-23499818
>Gm13:23499924-23500091
>Gm13:23500569-23500627
>Gm13:23504178-23504258
>Gm13:23505532-23505593
>Gm13:23506602-23506864
>Gm13:23508947-23509001
>Gm13:23509026-23509066
>Gm13:23509127-23509288
>Gm13:23509389-23509423
>Gm13:23511005-23511070
>Gm13:23511343-23511478
>Gm13:23511895-23511998
>Gm13:23512130-23512180
>Gm13:23513950-23513990
>Gm13:23514497-23514782
>Gm13:23514904-23514997
>Gm13:23515137-23515170
>Gm13:23516155-23516268
>Gm13:23516667-23516906
>Gm13:23520792-23520826
>Gm13:23521957-23522010
>Gm13:23522128-23522236
>Gm13:23522273-23522337
>Gm13:23522732-23522772
>Gm13:23523421-23523456
>Gm13:23525221-23525254
>Gm13:23526016-23526121
>Gm13:23527514-23527614
>Gm13:23529046-23529106
>Gm13:23529375-23529429
>Gm13:23529672-23529719
>Gm13:23535847-23535913
>Gm13:23538006-23538357
>Gm13:23538964-23539088
>Gm13:23543638-23543667
>Gm13:23547879-23547971
>Gm13:23558947-23559220
>Gm13:23559338-23561066
>Gm13:23562741-23562791
>Gm13:23563423-23563503
>Gm13:23563597-23563643
>Gm13:23563902-23563998
>Gm13:23564038-23564609
>Gm13:23564812-23564922
>Gm13:23566939-23567179
>Gm13:23567289-23567362
>Gm13:23569728-23569791
>Gm13:23570466-23570668
>Gm13:23573555-23573732
>Gm13:23578609-23578983
>Gm13:23580099-23580144
>Gm13:23580489-23580556
>Gm13:23580991-23581052
>Gm13:23582008-23582110
>Gm13:23585967-23586070
>Gm13:23586395-23586476
>Gm13:23587804-23587881
>Gm13:23588431-23588465
>Gm13:23588535-23588620
>Gm13:23588932-23589035
>Gm13:23589159-23589451
>Gm13:23591335-23591366
>Gm13:23594321-23594422
>Gm13:23595880-23595980
>Gm13:23602332-23602471
>Gm13:23604272-23604323
>Gm13:23609825-23609884
>Gm13:23611502-23611552
>Gm13:23612415-23612484
>Gm13:23613482-23613533
>Gm13:23614560-23614644
>Gm13:23615998-23616111
>Gm13:23617830-23617907
>Gm13:23620343-23620365
>Gm13:23620485-23620538
>Gm13:23621361-23621476
>Gm13:23621559-23621589
>Gm13:23621636-23621695
>Gm13:23621817-23621869
>Gm13:23622105-23622311
>Gm13:23622370-23622441
>Gm13:23625241-23625290
>Gm13:23625729-23625755
>Gm13:23638321-23638363
>Gm13:23639819-23640028
>Gm13:23640441-23640560
>Gm13:23640685-23640769
>Gm13:23640818-23640931
>Gm13:23640990-23641258
>Gm13:23641422-23641530
>Gm13:23641566-23641642
>Gm13:23641670-23641760
>Gm13:23642700-23642794
>Gm13:23647221-23647270
>Gm13:23647859-23648016
>Gm13:23648481-23648568
>Gm13:23649032-23649081
>Gm13:23653693-23653760
>Gm13:23654582-23654973
>Gm13:23656549-23656632
>Gm13:23659048-23659088
>Gm13:23669839-23669901
>Gm13:23670460-23670488
>Gm13:23670596-23670819
>Gm13:23672755-23672905
>Gm13:23675997-23676104
>Gm13:23677376-23677418
>Gm13:23678536-23678606
>Gm13:23678688-23678737
>Gm13:23678772-23678861
>Gm13:23678901-23679167
>Gm13:23679299-23679500
>Gm13:23679596-23680042
>Gm13:23681060-23681112
>Gm13:23682179-23682254
>Gm13:23683791-23683886
>Gm13:23691266-23691411
>Gm13:23703386-23703454
>Gm13:23703841-23703957
>Gm13:23704401-23704460
>Gm13:23707660-23707716
>Gm13:23708707-23708781
>Gm13:23709121-23709177
>Gm13:23718999-23719056
>Gm13:23719474-23719643
>Gm13:23719823-23719894
>Gm13:23721232-23721317
>Gm13:23721988-23722129
>Gm13:23722745-23722792
>Gm13:23726731-23726754
>Gm13:23735936-23735994
>Gm13:23736018-23736207
>Gm13:23737510-23737581
>Gm13:23738696-23738731
>Gm13:23738909-23738962
>Gm13:23739347-23739388
>Gm13:23739672-23739784
>Gm13:23740184-23740252
>Gm13:23743969-23744003
>Gm13:23745189-23745282
>Gm13:23745325-23745458
>Gm13:23746376-23746421
>Gm13:23752737-23752765
>Gm13:23753878-23753924
>Gm13:23755600-23755778
>Gm13:23755876-23756080
>Gm13:23761272-23761344
>Gm13:23764931-23764992
>Gm13:23765353-23765516
>Gm13:23766503-23766733
>Gm13:23766800-23767200
>Gm13:23767740-23767777
>Gm13:23769074-23769514
>Gm13:23770500-23770636
>Gm13:23772699-23772731
>Gm13:23773347-23773476
>Gm13:23773752-23773889
>Gm13:23774840-23774950
>Gm13:23777960-23778108
>Gm13:23780034-23780113
>Gm13:23780882-23781069
>Gm13:23781099-23781241
>Gm13:23781297-23781704
>Gm13:23781778-23782011
>Gm13:23782122-23782359
>Gm13:23782535-23782593
>Gm13:23782625-23782680
>Gm13:23783115-23783235
>Gm13:23783303-23783511
>Gm13:23784174-23784217
>Gm13:23786223-23786301
>Gm13:23789386-23789432
>Gm13:23791119-23791152
>Gm13:23791484-23791688
>Gm13:23791751-23791814
>Gm13:23792629-23792701
>Gm13:23792791-23792867
>Gm13:23794687-23794740
>Gm13:23794956-23795053
>Gm13:23795171-23795252
>Gm13:23795992-23796033
>Gm13:23796323-23796449
>Gm13:23798106-23798219
>Gm13:23801658-23801874
>Gm13:23804947-23805035
>Gm13:23805945-23806096
>Gm13:23811290-23811325
>Gm13:23812036-23812078
>Gm13:23814011-23814051
>Gm13:23815354-23815942
>Gm13:23816511-23816637
>Gm13:23817643-23817681
>Gm13:23818223-23818548
>Gm13:23819183-23819220
>Gm13:23825556-23825603
>Gm13:23827214-23827460
>Gm13:23827881-23827956
>Gm13:23828598-23828709
>Gm13:23829872-23829944
>Gm13:23830110-23830181
>Gm13:23830386-23830548
>Gm13:23831469-23831529
>Gm13:23833224-23833240
>Gm13:23834116-23834167
>Gm13:23834492-23834646
>Gm13:23835860-23835895
>Gm13:23838098-23838239
>Gm13:23838452-23838563
>Gm13:23838654-23838701
>Gm13:23840407-23840523
>Gm13:23846234-23847113
>Gm13:23847600-23847672
>Gm13:23848473-23848513
>Gm13:23848584-23848625
>Gm13:23855765-23855884
>Gm13:23862879-23862912
>Gm13:23864218-23864948
>Gm13:23866298-23866754
>Gm13:23869534-23869579
>Gm13:23870133-23870195
>Gm13:23870626-23870733
>Gm13:23871012-23871083
>Gm13:23871156-23871248
>Gm13:23873441-23873509
>Gm13:23878484-23878532
>Gm13:23881233-23881304
>Gm13:23883009-23883047
>Gm13:23883118-23883189
>Gm13:23883780-23883846
>Gm13:23887792-23888256
>Gm13:23888361-23888453
>Gm13:23888526-23888590
>Gm13:23888682-23888769
>Gm13:23888905-23888948
>Gm13:23889205-23889270
>Gm13:23891119-23891226
>Gm13:23895319-23895407
>Gm13:23898179-23898245
>Gm13:23898717-23898782
>Gm13:23901956-23901987
>Gm13:23904012-23904173
>Gm13:23907015-23907109
>Gm13:23907368-23907420
>Gm13:23911660-23911706
>Gm13:23912461-23912507
>Gm13:23914262-23914297
>Gm13:23914607-23914681
>Gm13:23915691-23915841
>Gm13:23916016-23916191
>Gm13:23916754-23917128
>Gm13:23917156-23917395
>Gm13:23918860-23918897
>Gm13:23921161-23921198
>Gm13:23921765-23921816
>Gm13:23921961-23922078
>Gm13:23925669-23925756
>Gm13:23926127-23926297
>Gm13:23929525-23929572
>Gm13:23931062-23931153
>Gm13:23931868-23931959
>Gm13:23934344-23934369
>Gm13:23945036-23945359
>Gm13:23947135-23947205
>Gm13:23947462-23947539
>Gm13:23947825-23947862
>Gm13:23948008-23948268
>Gm13:23948360-23948580
>Gm13:23949138-23949350
>Gm13:23950573-23950609
>Gm13:23951837-23951867
>Gm13:23954535-23954606
>Gm13:23955166-23955247
>Gm13:23958488-23958543
>Gm13:23959030-23959072
>Gm13:23965455-23965574
>Gm13:23967317-23967361
>Gm13:23969827-23969935
>Gm13:23971815-23971829
>Gm13:23971829-23972333
>Gm13:23972481-23972774
>Gm13:23972812-23973688
>Gm13:23973744-23973785
>Gm13:23976022-23976059
>Gm13:23978230-23978308
>Gm13:23979757-23980053
>Gm13:23983614-23983668
>Gm13:23989325-23989361
>Gm13:23990377-23990470
>Gm13:23990529-23990836
>Gm13:23990917-23991665
>Gm13:23991715-23991970
>Gm13:23992083-23992175
>Gm13:23992217-23992252
>Gm13:23992307-23992341
>Gm13:23992396-23992590
>Gm13:23992641-23993541
>Gm13:23993603-23993733
>Gm13:23993972-23994000
>Gm13:23994084-23994204
>Gm13:23994315-23994651
>Gm13:23994792-23994920
>Gm13:23995046-23995443
>Gm13:23995496-23996680
>Gm13:24002524-24002703
>Gm13:24008298-24008346
>Gm13:24008640-24008694
>Gm13:24008817-24008930
>Gm13:24008974-24009088
>Gm13:24021842-24022374
>Gm13:24023438-24024019
>Gm13:24024598-24024742
>Gm13:24027512-24027562
>Gm13:24027744-24027785
>Gm13:24029039-24029154
>Gm13:24031281-24031658
>Gm13:24038496-24038528
>Gm13:24042997-24043484
>Gm13:24044723-24044840
>Gm13:24045561-24045642
>Gm13:24049135-24049182
>Gm13:24054072-24054162
>Gm13:24054692-24054744
>Gm13:24054931-24055108
>Gm13:24055427-24055508
>Gm13:24055634-24055735
>Gm13:24055781-24055817
>Gm13:24055920-24056041
>Gm13:24056754-24056847
>Gm13:24057777-24057851
>Gm13:24060412-24060449
>Gm13:24062257-24062304
>Gm13:24062632-24062679
>Gm13:24065920-24066176
>Gm13:24066209-24066283
>Gm13:24066604-24066841
>Gm13:24069485-24069522
>Gm13:24069931-24070085
>Gm13:24070860-24071416
>Gm13:24071726-24072058
>Gm13:24072092-24073042
>Gm13:24079192-24079391
>Gm13:24079965-24080102
>Gm13:24080378-24080567
>Gm13:24082409-24082476
>Gm13:24084317-24084344
>Gm13:24084382-24084410
>Gm13:24084750-24084776
>Gm13:24084894-24084958
>Gm13:24088406-24088510
>Gm13:24094805-24094857
>Gm13:24095355-24095426
>Gm13:24095950-24096071
>Gm13:24096374-24096420
>Gm13:24096453-24096684
>Gm13:24096735-24096786
>Gm13:24096866-24097180
>Gm13:24097248-24098948
>Gm13:24099085-24099161
>Gm13:24099247-24099353
>Gm13:24100349-24100450
>Gm13:24100478-24100518
>Gm13:24101767-24101830
>Gm13:24103349-24103445
>Gm13:24107882-24107952
>Gm13:24111124-24111161
>Gm13:24111595-24111652
>Gm13:24114450-24114525
>Gm13:24114799-24114895
>Gm13:24115859-24115918
>Gm13:24117454-24117639
>Gm13:24118588-24119397
>Gm13:24122340-24122600
>Gm13:24125021-24125080
>Gm13:24128127-24128167
>Gm13:24130609-24130701
>Gm13:24130984-24131083
>Gm13:24131123-24131168
>Gm13:24131417-24131829
>Gm13:24131969-24132088
>Gm13:24133079-24133119
>Gm13:24136053-24136090
>Gm13:24142239-24142338
>Gm13:24144921-24145348
>Gm13:24145382-24145501
>Gm13:24145558-24145586
>Gm13:24145640-24145678
>Gm13:24145726-24145847
>Gm13:24145885-24147278
>Gm13:24147314-24147778
>Gm13:24148498-24148545
>Gm13:24148942-24148981
>Gm13:24154787-24154938
>Gm13:24159902-24159978
>Gm13:24160260-24160318
>Gm13:24160450-24160505
>Gm13:24160581-24160885
>Gm13:24160943-24161266
>Gm13:24161298-24161609
>Gm13:24161647-24162220
>Gm13:24162318-24163782
>Gm13:24166536-24166587
>Gm13:24166661-24166828
>Gm13:24167440-24167483
>Gm13:24167509-24167666
>Gm13:24167752-24167863
>Gm13:24168258-24168498
>Gm13:24169032-24169102
>Gm13:24172297-24172343
>Gm13:24172604-24172662
>Gm13:24172706-24172864
>Gm13:24173835-24173925
>Gm13:24175569-24175621
>Gm13:24185302-24185338
>Gm13:24186796-24186841
>Gm13:24187438-24187497
>Gm13:24188122-24188214
>Gm13:24190109-24190183
>Gm13:24190766-24190803
>Gm13:24191760-24191819
>Gm13:24192114-24192204
>Gm13:24192428-24192510
>Gm13:24192584-24192794
>Gm13:24193195-24193268
>Gm13:24199992-24200103
>Gm13:24202075-24202173
>Gm13:24206293-24206335
>Gm13:24208029-24208069
>Gm13:24208621-24208733
>Gm13:24211007-24211191
>Gm13:24212440-24212475
>Gm13:24213096-24213152
>Gm13:24216389-24216438
>Gm13:24216947-24217209
>Gm13:24221981-24222080
>Gm13:24222444-24222624
>Gm13:24222682-24222726
>Gm13:24222808-24222855
>Gm13:24222955-24223225
>Gm13:24223425-24223668
>Gm13:24223895-24223988
>Gm13:24224202-24224227
>Gm13:24224952-24225054
>Gm13:24233127-24233162
>Gm13:24236106-24236241
>Gm13:24237036-24237241
>Gm13:24237410-24237735
>Gm13:24238516-24238589
>Gm13:24238673-24238715
>Gm13:24238806-24238845
>Gm13:24239698-24239995
>Gm13:24240944-24241054
>Gm13:24241756-24241833
>Gm13:24253240-24253291
>Gm13:24255713-24255761
>Gm13:24257610-24257668
>Gm13:24261147-24261191
>Gm13:24261398-24261478
>Gm13:24262296-24262398
>Gm13:24264667-24264695
>Gm13:24268734-24268769
>Gm13:24270108-24270358
>Gm13:24270649-24270694
>Gm13:24275508-24275547
>Gm13:24275856-24275904
>Gm13:24276410-24276531
>Gm13:24276962-24276996
>Gm13:24278871-24278924
>Gm13:24279431-24279603
>Gm13:24279954-24280089
>Gm13:24282346-24282427
>Gm13:24282834-24282859
>Gm13:24283123-24283210
>Gm13:24283327-24283465
>Gm13:24283569-24283648
>Gm13:24283689-24284017
>Gm13:24285155-24285335
>Gm13:24285861-24285890
>Gm13:24287040-24287076
>Gm13:24288655-24288717
>Gm13:24289142-24289187
>Gm13:24289225-24289472
>Gm13:24289539-24289583
>Gm13:24292805-24292860
>Gm13:24293126-24293182
>Gm13:24294213-24294345
>Gm13:24294464-24294941
>Gm13:24295062-24295396
>Gm13:24298425-24298524
>Gm13:24298594-24298638
>Gm13:24298676-24298709
>Gm13:24300721-24300774
>Gm13:24303485-24303675
>Gm13:24304079-24304112
>Gm13:24304876-24304951
>Gm13:24305953-24306074
>Gm13:24306152-24306232
>Gm13:24315767-24315814
>Gm13:24315825-24315865
>Gm13:24315974-24316014
>Gm13:24316224-24316254
>Gm13:24316761-24316795
>Gm13:24317588-24317636
>Gm13:24320603-24320706
>Gm13:24321330-24321383
>Gm13:24321441-24321477
>Gm13:24321691-24321778
>Gm13:24329621-24329712
>Gm13:24333223-24333274
>Gm13:24333529-24333601
>Gm13:24340292-24340453
>Gm13:24341732-24342165
>Gm13:24342210-24342303
>Gm13:24342781-24342822
>Gm13:24344927-24344975
>Gm13:24345216-24345257
>Gm13:24346251-24346289
>Gm13:24348711-24348826
>Gm13:24349852-24349907
>Gm13:24350698-24350837
>Gm13:24351559-24351705
>Gm13:24351776-24351842
>Gm13:24352835-24352967
>Gm13:24356904-24356978
>Gm13:24358392-24358461
>Gm13:24359711-24359783
>Gm13:24360373-24360426
>Gm13:24360924-24360965
>Gm13:24361134-24361182
>Gm13:24361243-24361303
>Gm13:24361632-24361667
>Gm13:24363323-24363376
>Gm13:24363970-24364017
>Gm13:24367193-24367250
>Gm13:24368695-24368827
>Gm13:24368955-24369198
>Gm13:24370964-24371011
>Gm13:24371134-24371187
>Gm13:24372180-24372316
>Gm13:24372617-24372706
>Gm13:24376674-24376720
>Gm13:24377166-24377239
>Gm13:24377348-24377393
>Gm13:24380852-24381175
>Gm13:24384265-24384304
>Gm13:24386146-24386227
>Gm13:24386281-24386365
>Gm13:24386626-24386674
>Gm13:24389669-24389710
>Gm13:24390628-24391050
>Gm13:24391090-24392544
>Gm13:24392644-24392769
>Gm13:24392888-24392924
>Gm13:24392990-24393023
>Gm13:24393194-24393356
>Gm13:24393441-24393567
>Gm13:24393616-24393867
>Gm13:24394008-24394454
>Gm13:24394485-24394520
>Gm13:24394624-24394755
>Gm13:24394791-24395130
>Gm13:24395218-24395252
>Gm13:24396199-24396250
>Gm13:24396751-24396877
>Gm13:24399556-24399635
>Gm13:24400702-24400755
>Gm13:24401656-24401696
>Gm13:24401812-24401849
>Gm13:24402927-24402961
>Gm13:24406704-24406744
>Gm13:24411467-24411537
>Gm13:24413739-24413796
>Gm13:24413861-24413916
>Gm13:24415236-24415399
>Gm13:24417526-24417541
>Gm13:24422217-24422250
>Gm13:24422591-24422721
>Gm13:24423339-24423410
>Gm13:24430178-24430278
>Gm13:24431584-24431641
>Gm13:24431850-24431929
>Gm13:24433352-24433423
>Gm13:24435010-24435128
>Gm13:24437517-24437548
>Gm13:24439360-24439424
>Gm13:24439932-24439984
>Gm13:24441117-24441192
>Gm13:24447933-24448316
>Gm13:24449205-24449259
>Gm13:24449428-24449504
>Gm13:24451342-24451465
>Gm13:24453220-24453693
>Gm13:24453807-24453928
>Gm13:24456555-24456617
>Gm13:24458633-24458680
>Gm13:24460364-24460398
>Gm13:24461136-24461200
>Gm13:24462281-24462327
>Gm13:24465160-24465268
>Gm13:24466349-24466479
>Gm13:24466563-24466650
>Gm13:24471573-24471818
>Gm13:24475216-24475252
>Gm13:24476937-24477150
>Gm13:24477192-24477269
>Gm13:24478209-24478397
>Gm13:24478563-24478667
>Gm13:24480144-24480210
>Gm13:24482978-24483050
>Gm13:24484052-24484101
>Gm13:24484632-24484663
>Gm13:24485771-24485836
>Gm13:24495729-24496231
>Gm13:24496294-24496403
>Gm13:24496462-24496890
>Gm13:24497094-24497635
>Gm13:24497713-24497753
>Gm13:24497863-24498157
>Gm13:24498223-24498511
>Gm13:24498599-24498649
>Gm13:24499496-24499565
>Gm13:24499839-24499876
>Gm13:24499920-24500154
>Gm13:24500525-24500815
>Gm13:24503918-24503979
>Gm13:24507564-24507639
>Gm13:24507674-24507733
>Gm13:24507891-24508301
>Gm13:24508541-24508756
>Gm13:24509059-24509133
>Gm13:24509239-24509279
>Gm13:24509289-24509421
>Gm13:24509632-24509769
>Gm13:24509889-24510013
>Gm13:24510088-24510150
>Gm13:24510252-24510303
>Gm13:24510327-24510361
>Gm13:24510964-24511072
>Gm13:24511626-24511700
>Gm13:24514081-24514119
>Gm13:24515570-24515680
>Gm13:24516019-24516170
>Gm13:24516321-24516444
>Gm13:24516479-24516572
>Gm13:24519777-24519826
>Gm13:24519887-24519942
>Gm13:24527113-24527149
>Gm13:24530655-24530706
>Gm13:24531402-24531501
>Gm13:24532671-24532705
>Gm13:24532791-24532877
>Gm13:24532918-24533003
>Gm13:24534303-24534348
>Gm13:24536119-24536161
>Gm13:24537783-24537910
>Gm13:24541723-24541776
>Gm13:24545671-24545704
>Gm13:24553538-24553586
>Gm13:24555524-24555565
>Gm13:24558659-24558690
>Gm13:24559058-24559115
>Gm13:24559410-24559491
>Gm13:24560006-24560067
>Gm13:24562473-24562542
>Gm13:24564952-24564989
>Gm13:24565098-24565177
>Gm13:24567003-24567063
>Gm13:24567197-24567387
>Gm13:24567504-24567553
>Gm13:24567735-24567809
>Gm13:24567880-24568016
>Gm13:24568059-24568130
>Gm13:24568439-24568602
>Gm13:24568722-24568859
>Gm13:24569134-24569285
>Gm13:24579863-24580145
>Gm13:24581282-24582836
>Gm13:24585933-24585986
>Gm13:24586517-24586653
>Gm13:24586979-24587195
>Gm13:24588240-24588484
>Gm13:24593114-24593242
>Gm13:24594454-24594588
>Gm13:24594937-24594983
>Gm13:24595092-24595172
>Gm13:24596141-24596173
>Gm13:24598124-24598166
>Gm13:24607961-24608241
>Gm13:24612286-24612316
>Gm13:24614288-24614399
>Gm13:24614465-24614675
>Gm13:24617772-24617837
>Gm13:24617867-24618019
>Gm13:24622222-24622302
>Gm13:24627565-24627705
>Gm13:24629367-24629407
>Gm13:24631196-24631225
>Gm13:24633160-24633249
>Gm13:24635280-24635309
>Gm13:24639367-24639494
>Gm13:24640199-24640286
>Gm13:24640409-24640475
>Gm13:24642488-24642542
>Gm13:24643279-24643463
>Gm13:24643671-24643725
>Gm13:24645305-24645387
>Gm13:24645978-24646105
>Gm13:24651504-24651549
>Gm13:24653679-24653890
>Gm13:24654796-24655057
>Gm13:24655228-24655382
>Gm13:24656834-24656873
>Gm13:24658932-24658980
>Gm13:24663325-24663801
>Gm13:24663905-24664011
>Gm13:24664190-24664257
>Gm13:24664685-24664722
>Gm13:24666496-24666536
>Gm13:24666675-24667922
>Gm13:24668015-24670004
>Gm13:24670039-24670160
>Gm13:24670928-24670981
>Gm13:24671115-24671181
>Gm13:24672787-24672863
>Gm13:24672930-24673497
>Gm13:24674066-24674234
>Gm13:24679780-24679820
>Gm13:24683890-24683951
>Gm13:24684100-24684196
>Gm13:24684369-24684475
>Gm13:24685385-24685460
>Gm13:24685695-24685709
>Gm13:24689169-24689453
>Gm13:24690159-24690203
>Gm13:24696501-24696670
>Gm13:24696746-24697046
>Gm13:24697220-24697492
>Gm13:24697899-24698134
>Gm13:24698323-24698454
>Gm13:24698559-24698722
>Gm13:24699266-24699590
>Gm13:24699652-24699708
>Gm13:24700269-24700370
>Gm13:24700866-24700940
>Gm13:24702359-24702396
>Gm13:24702689-24702794
>Gm13:24702896-24703533
>Gm13:24709616-24709645
>Gm13:24719463-24719589
>Gm13:24720294-24720326
>Gm13:24720603-24720637
>Gm13:24722299-24722486
>Gm13:24722949-24722990
>Gm13:24723044-24723098
>Gm13:24723152-24723264
>Gm13:24723292-24723355
>Gm13:24723537-24723701
>Gm13:24723922-24723985
>Gm13:24725828-24725912
>Gm13:24728906-24728969
>Gm13:24730145-24730185
>Gm13:24730225-24730304
>Gm13:24732071-24732102
>Gm13:24732356-24734414
>Gm13:24734515-24735162
>Gm13:24735199-24735581
>Gm13:24735655-24735703
>Gm13:24735799-24735916
>Gm13:24736135-24736236
>Gm13:24736363-24736421
>Gm13:24736483-24736551
>Gm13:24736790-24736865
>Gm13:24737128-24737267
>Gm13:24737328-24737522
>Gm13:24737570-24737602
>Gm13:24737780-24738064
>Gm13:24738198-24738511
>Gm13:24738622-24738699
>Gm13:24738741-24738913
>Gm13:24738939-24739461
>Gm13:24742497-24742808
>Gm13:24743369-24743448
>Gm13:24749197-24749521
>Gm13:24755716-24755748
>Gm13:24756189-24756253
>Gm13:24756669-24756729
>Gm13:24757400-24757507
>Gm13:24758611-24758677
>Gm13:24760470-24760588
>Gm13:24763101-24763292
>Gm13:24764306-24764377
>Gm13:24769176-24769251
>Gm13:24769493-24769559
>Gm13:24771907-24772041
>Gm13:24772434-24772540
>Gm13:24774553-24774601
>Gm13:24775589-24775785
>Gm13:24776033-24776109
>Gm13:24776225-24776289
>Gm13:24776397-24776584
>Gm13:24777807-24777952
>Gm13:24778050-24778132
>Gm13:24781469-24781574
>Gm13:24781681-24781764
>Gm13:24790762-24790785
>Gm13:24791045-24791076
>Gm13:24798050-24798105
>Gm13:24798583-24799127
>Gm13:24799345-24799656
>Gm13:24800831-24800893
>Gm13:24801480-24801919
>Gm13:24801964-24802119
>Gm13:24802946-24803007
>Gm13:24803340-24803567
>Gm13:24803847-24804116
>Gm13:24804328-24804499
>Gm13:24804558-24804816
>Gm13:24812704-24812773
>Gm13:24813284-24813422
>Gm13:24813799-24813968
>Gm13:24814052-24814091
>Gm13:24816345-24816443
>Gm13:24818029-24818090
>Gm13:24818688-24818789
>Gm13:24823697-24823747
>Gm13:24826257-24826349
>Gm13:24832869-24832970
>Gm13:24833186-24833305
>Gm13:24833774-24833832
>Gm13:24834084-24834153
>Gm13:24835300-24835331
>Gm13:24836781-24836842
>Gm13:24837504-24837546
>Gm13:24838828-24839037
>Gm13:24840733-24840757
>Gm13:24842469-24842526
>Gm13:24851509-24851550
>Gm13:24864485-24864605
>Gm13:24864677-24864851
>Gm13:24865765-24865827
>Gm13:24866012-24866183
>Gm13:24866230-24866266
>Gm13:24869293-24869319
>Gm13:24869958-24870154
>Gm13:24873041-24873109
>Gm13:24873177-24873233
>Gm13:24874156-24874197
>Gm13:24875603-24875663
>Gm13:24876573-24876967
>Gm13:24880912-24880951
>Gm13:24884417-24884458
>Gm13:24885478-24885533
>Gm13:24885606-24885693
>Gm13:24886270-24886312
>Gm13:24889224-24889271
>Gm13:24890038-24890111
>Gm13:24894640-24894671
>Gm13:24897496-24897566
>Gm13:24898406-24898528
>Gm13:24900754-24900811
>Gm13:24900915-24900998
>Gm13:24901033-24901059
>Gm13:24902495-24902579
>Gm13:24904518-24904570
>Gm13:24905959-24906126
>Gm13:24906695-24906938
>Gm13:24907826-24907863
>Gm13:24908394-24908476
>Gm13:24908721-24908928
>Gm13:24909312-24909347
>Gm13:24911082-24911147
>Gm13:24911412-24911480
>Gm13:24911672-24911712
>Gm13:24920262-24920387
>Gm13:24921483-24921568
>Gm13:24921738-24921953
>Gm13:24923277-24923347
>Gm13:24923670-24923697
>Gm13:24924144-24924181
>Gm13:24929711-24929807
>Gm13:24930239-24930464
>Gm13:24931046-24931080
>Gm13:24931565-24931593
>Gm13:24932494-24933032
>Gm13:24933663-24933726
>Gm13:24936259-24936298
>Gm13:24936692-24936744
>Gm13:24936778-24936814
>Gm13:24937303-24937337
>Gm13:24937564-24937619
>Gm13:24938595-24938666
>Gm13:24938887-24938914
>Gm13:24942729-24942801
>Gm13:24943891-24943928
>Gm13:24944163-24944218
>Gm13:24944526-24944568
>Gm13:24945092-24945182
>Gm13:24945530-24945569
>Gm13:24945818-24945902
>Gm13:24950205-24950391
>Gm13:24950440-24950489
>Gm13:24956896-24956932
>Gm13:24956988-24957066
>Gm13:24957464-24958044
>Gm13:24960042-24960124
>Gm13:24960408-24960504
>Gm13:24960692-24960887
>Gm13:24960934-24961213
>Gm13:24961284-24961540
>Gm13:24961575-24961672
>Gm13:24962710-24962982
>Gm13:24963011-24963081
>Gm13:24963111-24963435
>Gm13:24963496-24963870
>Gm13:24963919-24964307
>Gm13:24964333-24967959
>Gm13:24968043-24968152
>Gm13:24970007-24970063
>Gm13:24970755-24970834
>Gm13:24970918-24970986
>Gm13:24971808-24971842
>Gm13:24972321-24972366
>Gm13:24972456-24972581
>Gm13:24972968-24973049
>Gm13:24973128-24973182
>Gm13:24973913-24973966
>Gm13:24974045-24974140
>Gm13:24975888-24976012
>Gm13:24976904-24976981
>Gm13:24980906-24980936
>Gm13:24981141-24981218
>Gm13:24982783-24982944
>Gm13:24983866-24984079
>Gm13:24985351-24985771
>Gm13:24986168-24986292
>Gm13:24989016-24989037
>Gm13:24989540-24989588
>Gm13:24989666-24989749
>Gm13:24993605-24993688
>Gm13:24993815-24993934
>Gm13:24993969-24994150
>Gm13:24995270-24995337
>Gm13:24999466-25000406
>Gm13:25006351-25006569
>Gm13:25006629-25006787
>Gm13:25006987-25007054
>Gm13:25007328-25007360
>Gm13:25007511-25007571
>Gm13:25008143-25008190
>Gm13:25009183-25009270
>Gm13:25009541-25009600
>Gm13:25020902-25020967
>Gm13:25023064-25023181
>Gm13:25023243-25023349
>Gm13:25023705-25023776
>Gm13:25023958-25024261
>Gm13:25024336-25024394
>Gm13:25024769-25024960
>Gm13:25025072-25025279
>Gm13:25025552-25025608
>Gm13:25025743-25025896
>Gm13:25026990-25027022
>Gm13:25027830-25030025
>Gm13:25030125-25030614
>Gm13:25030678-25030730
>Gm13:25030801-25030911
>Gm13:25031075-25031468
>Gm13:25032883-25032924
>Gm13:25033660-25034308
>Gm13:25034554-25034590
>Gm13:25034632-25034700
>Gm13:25034767-25034838
>Gm13:25034899-25035024
>Gm13:25057826-25058039
>Gm13:25058189-25058330
>Gm13:25059496-25059689
>Gm13:25059749-25059963
>Gm13:25068340-25068396
>Gm13:25068793-25068882
>Gm13:25069274-25069456
>Gm13:25069590-25069746
>Gm13:25069790-25070019
>Gm13:25070224-25070300
>Gm13:25070527-25070572
>Gm13:25070612-25070651
>Gm13:25070795-25070981
>Gm13:25071012-25071217
>Gm13:25071294-25071327
>Gm13:25071603-25071662
>Gm13:25071742-25071772
>Gm13:25071902-25071981
>Gm13:25072169-25072202
>Gm13:25072933-25072963
>Gm13:25075101-25075161
>Gm13:25078703-25078796
>Gm13:25079605-25079807
>Gm13:25079888-25080046
>Gm13:25083029-25083078
>Gm13:25083270-25083409
>Gm13:25083612-25083698
>Gm13:25083732-25083805
>Gm13:25084481-25084601
>Gm13:25084677-25084738
>Gm13:25084791-25084852
>Gm13:25089006-25089043
>Gm13:25094661-25094728
>Gm13:25097457-25097538
>Gm13:25099040-25099076
>Gm13:25099265-25099335
>Gm13:25100117-25101276
>Gm13:25102940-25103503
>Gm13:25103584-25105873
>Gm13:25111969-25112526
>Gm13:25113971-25114040
>Gm13:25114083-25114149
>Gm13:25115442-25115590
>Gm13:25117206-25117291
>Gm13:25119955-25124556
>Gm13:25124656-25128113
>Gm13:25128371-25128993
>Gm13:25129074-25129638
>Gm13:25129893-25129993
>Gm13:25130416-25130462
>Gm13:25136562-25136663
>Gm13:25136781-25136830
>Gm13:25136931-25136971
>Gm13:25143329-25144103
>Gm13:25144145-25144520
>Gm13:25146484-25146563
>Gm13:25147155-25147177
>Gm13:25147267-25147343
>Gm13:25147715-25147753
>Gm13:25147841-25147922
>Gm13:25147956-25149072
>Gm13:25149199-25150038
>Gm13:25150211-25150329
>Gm13:25150378-25150439
>Gm13:25155936-25156077
>Gm13:25156239-25156312
>Gm13:25157591-25157702
>Gm13:25158281-25158386
[truncated: 260,257 more chars]
