# Supplementary material for: Red: an intelligent, rapid, accurate tool for detecting repeats de-novo on the genomic scale
Source: BMC Bioinformatics. 2015 Jul 24;16:227. doi: 10.1186/s12859-015-0654-5 (PMC4513396; doi:10.1186/s12859-015-0654-5)
Supplement: Additional file 9 — Supplementary data set 8 — Red’s repeats of the Glycine max genome. The command “tar -xzf file” results in a directory that contains the locations of repeats found by Red in the genome of the Glycine max. [file 12859_2015_654_MOESM9_ESM.gz › GnmRptGm/Gm14.rpt]

>Gm14:0-22
>Gm14:624-654
>Gm14:1014-1064
>Gm14:1560-2418
>Gm14:2472-2781
>Gm14:2872-2962
>Gm14:3028-3117
>Gm14:3446-3484
>Gm14:3744-4362
>Gm14:4485-4522
>Gm14:4523-4608
>Gm14:4832-5056
>Gm14:5141-5229
>Gm14:5286-5425
>Gm14:5483-5604
>Gm14:6081-6128
>Gm14:6402-6492
>Gm14:6905-7148
>Gm14:7199-7419
>Gm14:8035-8082
>Gm14:8356-8469
>Gm14:10838-11004
>Gm14:11081-11176
>Gm14:11242-11489
>Gm14:11537-11723
>Gm14:11757-11833
>Gm14:15915-16058
>Gm14:16217-16285
>Gm14:17640-17778
>Gm14:18020-18119
>Gm14:18175-18383
>Gm14:18434-18471
>Gm14:18834-18871
>Gm14:19676-19821
>Gm14:21201-21253
>Gm14:21670-21704
>Gm14:23418-23490
>Gm14:27254-27379
>Gm14:27977-28180
>Gm14:35348-35465
>Gm14:35574-35844
>Gm14:35919-36353
>Gm14:36599-36762
>Gm14:41114-41340
>Gm14:41471-41512
>Gm14:41588-41630
>Gm14:42525-42691
>Gm14:42860-42931
>Gm14:43291-43326
>Gm14:45367-45398
>Gm14:45551-45814
>Gm14:46330-46369
>Gm14:46488-46551
>Gm14:46991-47150
>Gm14:47211-47279
>Gm14:47375-47411
>Gm14:47602-47687
>Gm14:47754-47826
>Gm14:48066-48124
>Gm14:48426-48620
>Gm14:51545-51660
>Gm14:51794-51982
>Gm14:52288-52333
>Gm14:56177-56531
>Gm14:59171-59218
>Gm14:59288-59373
>Gm14:59398-59495
>Gm14:65700-65737
>Gm14:69633-69680
>Gm14:69735-69796
>Gm14:73223-73254
>Gm14:76471-76524
>Gm14:77519-77599
>Gm14:78120-78248
>Gm14:78354-78396
>Gm14:79879-80087
>Gm14:80138-80171
>Gm14:80191-80722
>Gm14:81140-81543
>Gm14:83810-84279
>Gm14:84338-85113
>Gm14:87891-87984
>Gm14:89247-89342
>Gm14:89771-89811
>Gm14:89890-89951
>Gm14:89998-90090
>Gm14:93230-93301
>Gm14:93589-93659
>Gm14:93720-94015
>Gm14:94095-94349
>Gm14:94398-94533
>Gm14:95827-95855
>Gm14:97540-97647
>Gm14:97904-98037
>Gm14:98429-98490
>Gm14:99994-100028
>Gm14:104680-104750
>Gm14:106430-106496
>Gm14:112212-112510
>Gm14:118169-118298
>Gm14:118349-118389
>Gm14:118431-118499
>Gm14:121188-121257
>Gm14:121291-121324
>Gm14:121427-121491
>Gm14:124723-124755
>Gm14:126047-126108
>Gm14:128718-128794
>Gm14:130790-130834
>Gm14:134079-134105
>Gm14:135005-135126
>Gm14:135252-135279
>Gm14:136379-136429
>Gm14:136696-136776
>Gm14:137629-137729
>Gm14:137794-138081
>Gm14:142958-144774
>Gm14:150598-150704
>Gm14:155720-155748
>Gm14:156251-156295
>Gm14:158675-158748
>Gm14:161433-161502
>Gm14:161577-161623
>Gm14:161767-161807
>Gm14:163569-163665
>Gm14:165010-165071
>Gm14:165329-165492
>Gm14:165605-165649
>Gm14:166005-166086
>Gm14:166120-166211
>Gm14:166474-166729
>Gm14:166788-166908
>Gm14:167480-167513
>Gm14:167581-167636
>Gm14:168195-168288
>Gm14:168908-168956
>Gm14:169111-169199
>Gm14:171234-171347
>Gm14:171991-174094
>Gm14:174165-174284
>Gm14:174442-174494
>Gm14:174628-175234
>Gm14:175331-175426
>Gm14:175939-176130
>Gm14:176209-176285
>Gm14:176350-176417
>Gm14:177053-177177
>Gm14:177224-177329
>Gm14:177629-177691
>Gm14:178158-178193
>Gm14:179043-179089
>Gm14:180344-180382
>Gm14:181121-181201
>Gm14:181288-181345
>Gm14:181477-181542
>Gm14:182670-182793
>Gm14:184870-184905
>Gm14:185091-185227
>Gm14:191692-191731
>Gm14:193284-193319
>Gm14:193434-193483
>Gm14:195111-195327
>Gm14:195527-195660
>Gm14:197470-197484
>Gm14:201072-201139
>Gm14:205069-205106
>Gm14:205546-205598
>Gm14:208064-208116
>Gm14:210885-210938
>Gm14:211962-212233
>Gm14:212413-212495
>Gm14:213593-213637
>Gm14:213656-213758
>Gm14:224208-224242
>Gm14:227040-227187
>Gm14:228234-228330
>Gm14:232997-233098
>Gm14:235846-235879
>Gm14:235979-235998
>Gm14:236129-236302
>Gm14:236773-236829
>Gm14:236888-236995
>Gm14:237097-237268
>Gm14:237314-237587
>Gm14:237675-237826
>Gm14:238280-238337
>Gm14:240888-240957
>Gm14:242879-242930
>Gm14:242942-242985
>Gm14:244843-244902
>Gm14:246429-246560
>Gm14:248069-248126
>Gm14:250022-250048
>Gm14:250284-250449
>Gm14:253548-253690
>Gm14:253744-253770
>Gm14:255133-255186
>Gm14:255694-255757
>Gm14:256897-256925
>Gm14:258962-259002
>Gm14:259156-259184
>Gm14:259219-259260
>Gm14:260012-260043
>Gm14:260162-260214
>Gm14:260364-260496
>Gm14:260531-260671
>Gm14:260826-260910
>Gm14:261100-261138
>Gm14:263929-264029
>Gm14:264061-264287
>Gm14:264327-264541
>Gm14:264647-264909
>Gm14:264934-265291
>Gm14:265338-265581
>Gm14:268411-268632
>Gm14:273252-273279
>Gm14:274491-274520
>Gm14:274928-274977
>Gm14:275231-275286
>Gm14:280817-280846
>Gm14:285214-285311
>Gm14:289167-289200
>Gm14:289277-289327
>Gm14:289427-289441
>Gm14:291524-291549
>Gm14:297010-297052
>Gm14:297335-297431
>Gm14:298004-298035
>Gm14:298814-298855
>Gm14:304709-304751
>Gm14:307100-307168
>Gm14:309972-310003
>Gm14:313412-313620
>Gm14:313723-313883
>Gm14:328455-328507
>Gm14:335580-335799
>Gm14:342282-342331
>Gm14:343528-343560
>Gm14:353190-353226
>Gm14:358075-358108
>Gm14:368999-369045
>Gm14:378613-378643
>Gm14:379119-379162
>Gm14:380960-381125
>Gm14:381167-381303
>Gm14:381843-381884
>Gm14:382256-382451
>Gm14:393947-393990
>Gm14:394508-394576
>Gm14:398774-398810
>Gm14:400143-400176
>Gm14:401489-401531
>Gm14:401604-401636
>Gm14:401905-401947
>Gm14:406789-406958
>Gm14:406983-407125
>Gm14:407912-407952
>Gm14:408392-408502
>Gm14:408714-408860
>Gm14:410079-410275
>Gm14:411589-411623
>Gm14:413231-413308
>Gm14:413493-413550
>Gm14:414183-414209
>Gm14:419091-419138
>Gm14:419853-419899
>Gm14:428286-428368
>Gm14:434416-434561
>Gm14:438704-438772
>Gm14:438990-439032
>Gm14:439329-439487
>Gm14:443014-443080
>Gm14:444095-444135
>Gm14:446627-446688
>Gm14:447702-447745
>Gm14:451174-451203
>Gm14:453795-453861
>Gm14:454145-454190
>Gm14:455069-455226
>Gm14:455468-455545
>Gm14:457243-457321
>Gm14:459739-459848
>Gm14:459908-460114
>Gm14:461206-461256
>Gm14:467922-468157
>Gm14:472294-472367
>Gm14:480511-480586
>Gm14:481151-481277
>Gm14:496290-496339
>Gm14:497030-497114
>Gm14:498181-498278
>Gm14:498428-498495
>Gm14:498574-498673
>Gm14:501957-502097
>Gm14:502317-502380
>Gm14:502691-502720
>Gm14:506570-506751
>Gm14:506853-506911
>Gm14:510397-510448
>Gm14:515514-515555
>Gm14:518642-518679
>Gm14:519417-519511
>Gm14:521371-521440
>Gm14:521494-521544
>Gm14:522301-522339
>Gm14:527005-527046
>Gm14:528028-528078
>Gm14:528319-528398
>Gm14:543468-543518
>Gm14:544135-544169
>Gm14:547249-547350
>Gm14:547375-547450
>Gm14:550975-551294
>Gm14:551367-551418
>Gm14:558572-558624
>Gm14:563372-563688
>Gm14:563755-563842
>Gm14:563958-564339
>Gm14:564411-564449
>Gm14:564648-564690
>Gm14:568700-568736
>Gm14:572168-572275
>Gm14:574706-574828
>Gm14:575207-575273
>Gm14:575586-575844
>Gm14:577301-577453
>Gm14:581636-581687
>Gm14:587985-588040
>Gm14:601081-601114
>Gm14:605873-605944
>Gm14:606353-606402
>Gm14:612073-612156
>Gm14:617720-617783
>Gm14:618693-618736
>Gm14:618893-618987
>Gm14:620304-620656
>Gm14:620953-621017
>Gm14:622369-622999
>Gm14:623178-623220
>Gm14:623268-623620
>Gm14:625980-626019
>Gm14:628673-628726
>Gm14:629700-629838
>Gm14:630032-630153
>Gm14:642734-642771
>Gm14:648277-648349
>Gm14:648430-648502
>Gm14:648537-648804
>Gm14:648856-649266
>Gm14:649304-649674
>Gm14:649694-649881
>Gm14:657177-657266
>Gm14:659789-659831
>Gm14:659899-659927
>Gm14:663261-663337
>Gm14:668949-669140
>Gm14:673438-673467
>Gm14:679162-679243
>Gm14:679931-679981
>Gm14:681160-681198
>Gm14:683029-683118
>Gm14:683296-683366
>Gm14:683921-683964
>Gm14:688465-688533
>Gm14:695954-696164
>Gm14:696410-696682
>Gm14:700523-700551
>Gm14:705615-705669
>Gm14:705991-706020
>Gm14:707322-707386
>Gm14:709058-709173
>Gm14:709634-709671
>Gm14:710797-710849
>Gm14:711004-711067
>Gm14:715591-715622
>Gm14:716604-716646
>Gm14:717498-717584
>Gm14:718631-718669
>Gm14:718725-718865
>Gm14:718946-719006
>Gm14:719120-719182
>Gm14:720289-720336
>Gm14:720687-720833
>Gm14:722854-722882
>Gm14:729143-729251
>Gm14:732040-732226
>Gm14:747110-747163
>Gm14:755378-755578
>Gm14:760988-761077
>Gm14:762782-762810
>Gm14:772254-772282
>Gm14:773330-773365
>Gm14:774764-774809
>Gm14:775685-775780
>Gm14:778675-778771
>Gm14:779153-779225
>Gm14:783736-785610
>Gm14:785648-792205
>Gm14:793624-793674
>Gm14:796050-796090
>Gm14:804092-804126
>Gm14:810791-810921
>Gm14:811216-811356
>Gm14:811552-811651
>Gm14:812327-812576
>Gm14:817596-817644
>Gm14:817716-817744
>Gm14:821409-821472
>Gm14:826763-826794
>Gm14:835400-835445
>Gm14:837352-837416
>Gm14:839010-839059
>Gm14:839723-839783
>Gm14:840759-840813
>Gm14:842973-843050
>Gm14:843392-843460
>Gm14:844686-844761
>Gm14:844936-844995
>Gm14:845390-845448
>Gm14:849102-849139
>Gm14:864747-864782
>Gm14:867034-867068
>Gm14:872361-872498
>Gm14:872767-872836
>Gm14:874645-874688
>Gm14:877790-877828
>Gm14:879056-879162
>Gm14:880776-880874
>Gm14:881406-881524
>Gm14:881553-881946
>Gm14:882042-882208
>Gm14:882244-882765
>Gm14:882879-883168
>Gm14:883304-883342
>Gm14:883382-883429
>Gm14:883845-883903
>Gm14:886723-886822
>Gm14:887400-887627
>Gm14:887733-888027
>Gm14:888954-889052
>Gm14:898053-898096
>Gm14:898974-899016
>Gm14:899262-899349
>Gm14:900344-900440
>Gm14:900547-900592
>Gm14:901338-901403
>Gm14:903169-903200
>Gm14:909684-909723
>Gm14:911481-911691
>Gm14:914936-914984
>Gm14:915588-915621
>Gm14:916294-916332
>Gm14:917201-917265
>Gm14:919780-919865
>Gm14:925785-925880
>Gm14:928545-928576
>Gm14:929852-929973
>Gm14:935459-935513
>Gm14:936962-937023
>Gm14:937147-937267
>Gm14:940544-940605
>Gm14:943153-943220
>Gm14:945952-945996
>Gm14:955734-955856
>Gm14:955970-956068
>Gm14:956148-956309
>Gm14:956381-956637
>Gm14:958212-958424
>Gm14:958677-958717
>Gm14:958882-959029
>Gm14:959914-959953
>Gm14:961145-961724
>Gm14:962669-962713
>Gm14:962772-962987
>Gm14:963697-963754
>Gm14:964657-964748
>Gm14:966096-966137
>Gm14:969383-969421
>Gm14:969645-969694
>Gm14:970195-970223
>Gm14:973447-973586
>Gm14:973629-973671
>Gm14:973745-973817
>Gm14:975592-975638
>Gm14:976493-976577
>Gm14:978115-978160
>Gm14:980085-980268
>Gm14:980441-980505
>Gm14:980873-980917
>Gm14:980978-981032
>Gm14:981069-981111
>Gm14:981712-981754
>Gm14:982862-982896
>Gm14:987162-987242
>Gm14:991403-991508
>Gm14:992955-993235
>Gm14:993369-993489
>Gm14:995721-995755
>Gm14:1005009-1007298
>Gm14:1007404-1007443
>Gm14:1008448-1008535
>Gm14:1010832-1010923
>Gm14:1015784-1016002
>Gm14:1018286-1018349
>Gm14:1018795-1018844
>Gm14:1025338-1025381
>Gm14:1031838-1031967
>Gm14:1035427-1035532
>Gm14:1036667-1036819
>Gm14:1036875-1036947
>Gm14:1037037-1037114
>Gm14:1037186-1037235
>Gm14:1037535-1037587
>Gm14:1042672-1042762
>Gm14:1048446-1048557
>Gm14:1052432-1052556
>Gm14:1054477-1054521
>Gm14:1054990-1055193
>Gm14:1056269-1056322
>Gm14:1057316-1057396
>Gm14:1057467-1058075
>Gm14:1059234-1059268
>Gm14:1061454-1061486
>Gm14:1064222-1064300
>Gm14:1067667-1067849
>Gm14:1067943-1068054
>Gm14:1069226-1069282
>Gm14:1072137-1072173
>Gm14:1075068-1075121
>Gm14:1082130-1082200
>Gm14:1083427-1083516
>Gm14:1085057-1085103
>Gm14:1092099-1092150
>Gm14:1094319-1095669
>Gm14:1096950-1096984
>Gm14:1097788-1097814
>Gm14:1098256-1098430
>Gm14:1111793-1111835
>Gm14:1113414-1113482
>Gm14:1117039-1117098
>Gm14:1127621-1127674
>Gm14:1134809-1134835
>Gm14:1140087-1140118
>Gm14:1143122-1143208
>Gm14:1152243-1152360
>Gm14:1158752-1158794
>Gm14:1158926-1159042
>Gm14:1159055-1159110
>Gm14:1159816-1159955
>Gm14:1161489-1161624
>Gm14:1164994-1165077
>Gm14:1166017-1166182
>Gm14:1167204-1167235
>Gm14:1167739-1167784
>Gm14:1167818-1167862
>Gm14:1167935-1168062
>Gm14:1168468-1168644
>Gm14:1168681-1168726
>Gm14:1168888-1169014
>Gm14:1175681-1175777
>Gm14:1178795-1178908
>Gm14:1179253-1179296
>Gm14:1181503-1181562
>Gm14:1186559-1186610
>Gm14:1193108-1193139
>Gm14:1198459-1198708
>Gm14:1200703-1200742
>Gm14:1202161-1202245
>Gm14:1202290-1202873
>Gm14:1203643-1203694
>Gm14:1204325-1204400
>Gm14:1211394-1211425
>Gm14:1211913-1211968
>Gm14:1221471-1221530
>Gm14:1222738-1222784
>Gm14:1223028-1223082
>Gm14:1223723-1223811
>Gm14:1225777-1225818
>Gm14:1226026-1226126
>Gm14:1226201-1226266
>Gm14:1226493-1226547
>Gm14:1228387-1228422
>Gm14:1230549-1230666
>Gm14:1230724-1230898
>Gm14:1237115-1237202
>Gm14:1240148-1240194
>Gm14:1255643-1255778
>Gm14:1256894-1256949
>Gm14:1259461-1259600
>Gm14:1260192-1260236
>Gm14:1261986-1262020
>Gm14:1262040-1262080
>Gm14:1264434-1264836
>Gm14:1264893-1264930
>Gm14:1268011-1268112
>Gm14:1272901-1272944
>Gm14:1273579-1273664
>Gm14:1273678-1273717
>Gm14:1274851-1274934
>Gm14:1277029-1277062
>Gm14:1277517-1277562
>Gm14:1284382-1284600
>Gm14:1285912-1285944
>Gm14:1289880-1289911
>Gm14:1291000-1291053
>Gm14:1291151-1291296
>Gm14:1316163-1316245
>Gm14:1318823-1318904
>Gm14:1318950-1319087
>Gm14:1321259-1321484
>Gm14:1323931-1324053
>Gm14:1327196-1327322
>Gm14:1327604-1327648
>Gm14:1327697-1327726
>Gm14:1329173-1329223
>Gm14:1330730-1330792
>Gm14:1330920-1331005
>Gm14:1336948-1337055
>Gm14:1340402-1340454
>Gm14:1340599-1340644
>Gm14:1348550-1348608
>Gm14:1349778-1349809
>Gm14:1350195-1350251
>Gm14:1351097-1351147
>Gm14:1351880-1352003
>Gm14:1354476-1354639
>Gm14:1354719-1355124
>Gm14:1355208-1355328
>Gm14:1358660-1358697
>Gm14:1360740-1360792
>Gm14:1360906-1361604
>Gm14:1361679-1361793
>Gm14:1362108-1362191
>Gm14:1363580-1363619
>Gm14:1364220-1364268
>Gm14:1364418-1364764
>Gm14:1364923-1364969
>Gm14:1365075-1365207
>Gm14:1365352-1365386
>Gm14:1368412-1368539
>Gm14:1372411-1372438
>Gm14:1372531-1372596
>Gm14:1373824-1373856
>Gm14:1374261-1374386
>Gm14:1375376-1375534
>Gm14:1375603-1375719
>Gm14:1375764-1376097
>Gm14:1376353-1376478
>Gm14:1376742-1376777
>Gm14:1386972-1387061
>Gm14:1390116-1390181
>Gm14:1390252-1390385
>Gm14:1390429-1391082
>Gm14:1391648-1391701
>Gm14:1393709-1393761
>Gm14:1394870-1394908
>Gm14:1395301-1395383
>Gm14:1395626-1395711
>Gm14:1396205-1396246
>Gm14:1399103-1399304
>Gm14:1401102-1401203
>Gm14:1402315-1402382
>Gm14:1405778-1405810
>Gm14:1408345-1408379
>Gm14:1411007-1411109
>Gm14:1411424-1411588
>Gm14:1413415-1413454
>Gm14:1424370-1424694
>Gm14:1424747-1424867
>Gm14:1428358-1428395
>Gm14:1428552-1428724
>Gm14:1429463-1429488
>Gm14:1430681-1430714
>Gm14:1434540-1434580
>Gm14:1441734-1441862
>Gm14:1442111-1442155
>Gm14:1442264-1442392
>Gm14:1445467-1445520
>Gm14:1445807-1445865
>Gm14:1446891-1447159
>Gm14:1449801-1449851
>Gm14:1449952-1450079
>Gm14:1450172-1450282
>Gm14:1450358-1450626
>Gm14:1450715-1450774
>Gm14:1451373-1451515
>Gm14:1451548-1451705
>Gm14:1451747-1451792
>Gm14:1451950-1452061
>Gm14:1452282-1452488
>Gm14:1452531-1452806
>Gm14:1452882-1453244
>Gm14:1453304-1454103
>Gm14:1454150-1454502
>Gm14:1454621-1454655
>Gm14:1455895-1455970
>Gm14:1456235-1456293
>Gm14:1457318-1457586
>Gm14:1457926-1457986
>Gm14:1458086-1458113
>Gm14:1459989-1460014
>Gm14:1460114-1460197
>Gm14:1461081-1461139
>Gm14:1461323-1461522
>Gm14:1465415-1465602
>Gm14:1465658-1465834
>Gm14:1466538-1466578
>Gm14:1468100-1468301
>Gm14:1468352-1468489
>Gm14:1469939-1469976
>Gm14:1470264-1470295
>Gm14:1471110-1471185
>Gm14:1471450-1471508
>Gm14:1472570-1472838
>Gm14:1475967-1476030
>Gm14:1476170-1476302
>Gm14:1476368-1476470
>Gm14:1476625-1476960
>Gm14:1477108-1477156
>Gm14:1477454-1477593
>Gm14:1482757-1482793
>Gm14:1482854-1482893
>Gm14:1483003-1483046
>Gm14:1493330-1493435
>Gm14:1493768-1493950
>Gm14:1495165-1495289
>Gm14:1495439-1495486
>Gm14:1502996-1503091
>Gm14:1511072-1511097
>Gm14:1511292-1511356
>Gm14:1513276-1513320
>Gm14:1513862-1514273
>Gm14:1515316-1515776
>Gm14:1515943-1516031
>Gm14:1516209-1516446
>Gm14:1518302-1518333
>Gm14:1523333-1523382
>Gm14:1524663-1524704
>Gm14:1528892-1528922
>Gm14:1529049-1529088
>Gm14:1529307-1529384
>Gm14:1531361-1531482
>Gm14:1534942-1535074
>Gm14:1540288-1540338
>Gm14:1541517-1541558
>Gm14:1543227-1543273
>Gm14:1543752-1543878
>Gm14:1543987-1544023
>Gm14:1544185-1544240
>Gm14:1550127-1550176
>Gm14:1552537-1552598
>Gm14:1562417-1562455
>Gm14:1563450-1563501
>Gm14:1564203-1564303
>Gm14:1577696-1577730
>Gm14:1581445-1581475
>Gm14:1582976-1583023
>Gm14:1584410-1584459
>Gm14:1584581-1584643
>Gm14:1585317-1585413
>Gm14:1585428-1585483
>Gm14:1592764-1592851
>Gm14:1599290-1599372
>Gm14:1602625-1602660
>Gm14:1605042-1606238
>Gm14:1606693-1606714
>Gm14:1606814-1606829
>Gm14:1607204-1607286
>Gm14:1612873-1612946
>Gm14:1613999-1614118
>Gm14:1618034-1618090
>Gm14:1619156-1619187
>Gm14:1620583-1620626
>Gm14:1625829-1625980
>Gm14:1626505-1626575
>Gm14:1626871-1626911
>Gm14:1627178-1627247
>Gm14:1628415-1628572
>Gm14:1628898-1629185
>Gm14:1631735-1631817
>Gm14:1632357-1632507
>Gm14:1635740-1636073
>Gm14:1636094-1636257
>Gm14:1639309-1639338
>Gm14:1639833-1639869
>Gm14:1640530-1640566
>Gm14:1640650-1640712
>Gm14:1641091-1641131
>Gm14:1641250-1641363
>Gm14:1641693-1641791
>Gm14:1642088-1642133
>Gm14:1643021-1643061
>Gm14:1643589-1643617
>Gm14:1645909-1645945
>Gm14:1646831-1646909
>Gm14:1646965-1647011
>Gm14:1649146-1649204
>Gm14:1653728-1653770
>Gm14:1653916-1654020
>Gm14:1654236-1654353
>Gm14:1654643-1654692
>Gm14:1658363-1658546
>Gm14:1658726-1658823
>Gm14:1659466-1659500
>Gm14:1660998-1661038
>Gm14:1661743-1661805
>Gm14:1662357-1662398
>Gm14:1673658-1673808
>Gm14:1678702-1678880
>Gm14:1679674-1680003
>Gm14:1680478-1680542
>Gm14:1680629-1680758
>Gm14:1680932-1681076
>Gm14:1681129-1681174
>Gm14:1681884-1681988
>Gm14:1682065-1682144
>Gm14:1683502-1683680
>Gm14:1683896-1684150
>Gm14:1684641-1684767
>Gm14:1684954-1685220
>Gm14:1685321-1686972
>Gm14:1687015-1688261
>Gm14:1688420-1688661
>Gm14:1688715-1688806
>Gm14:1688877-1689180
>Gm14:1689243-1689535
>Gm14:1689687-1689842
>Gm14:1689905-1690001
>Gm14:1690147-1690234
>Gm14:1690318-1690426
>Gm14:1694159-1694455
>Gm14:1694509-1694635
>Gm14:1694722-1694748
>Gm14:1694825-1694955
>Gm14:1695119-1695170
>Gm14:1696866-1696913
>Gm14:1697766-1697837
>Gm14:1698082-1698151
>Gm14:1700909-1701093
>Gm14:1705286-1705396
>Gm14:1710720-1710820
>Gm14:1714401-1714484
>Gm14:1714597-1714674
>Gm14:1715726-1715787
>Gm14:1716451-1716615
>Gm14:1722624-1722651
>Gm14:1723181-1723215
>Gm14:1730004-1730041
>Gm14:1733367-1733429
>Gm14:1734177-1734231
>Gm14:1734590-1734622
>Gm14:1737154-1737308
>Gm14:1737849-1737906
>Gm14:1738417-1739033
>Gm14:1740420-1740484
>Gm14:1746599-1746663
>Gm14:1746713-1746788
>Gm14:1750956-1751012
>Gm14:1751114-1751170
>Gm14:1753959-1754026
>Gm14:1755709-1755838
>Gm14:1760489-1760613
>Gm14:1761112-1761220
>Gm14:1762429-1762471
>Gm14:1764140-1764192
>Gm14:1775409-1775451
>Gm14:1787680-1787763
>Gm14:1788606-1788635
>Gm14:1793580-1793669
>Gm14:1793686-1793825
>Gm14:1797489-1797635
>Gm14:1799881-1799957
>Gm14:1800134-1800206
>Gm14:1801960-1802002
>Gm14:1802628-1802702
>Gm14:1804502-1804569
>Gm14:1808258-1808301
>Gm14:1808430-1808473
>Gm14:1809928-1810003
>Gm14:1810655-1810726
>Gm14:1811948-1811976
>Gm14:1812071-1812157
>Gm14:1817693-1817754
>Gm14:1819305-1819350
>Gm14:1820749-1820807
>Gm14:1820969-1821040
>Gm14:1823633-1823685
>Gm14:1824004-1824036
>Gm14:1824761-1824822
>Gm14:1825146-1825175
>Gm14:1827083-1827143
>Gm14:1837989-1838088
>Gm14:1839664-1839742
>Gm14:1843939-1844069
>Gm14:1844507-1844581
>Gm14:1847904-1847935
>Gm14:1848245-1848303
>Gm14:1848483-1848567
>Gm14:1850192-1850246
>Gm14:1851063-1851115
>Gm14:1856294-1857183
>Gm14:1860226-1860463
>Gm14:1861360-1861406
>Gm14:1861912-1861950
>Gm14:1862684-1862744
>Gm14:1866166-1866289
>Gm14:1868736-1869120
>Gm14:1876222-1876331
>Gm14:1878575-1878656
>Gm14:1879792-1879831
>Gm14:1879955-1880009
>Gm14:1880355-1880461
>Gm14:1880712-1880771
>Gm14:1882099-1882147
>Gm14:1883564-1883617
>Gm14:1886899-1886967
>Gm14:1889359-1889418
>Gm14:1889679-1889747
>Gm14:1890040-1890081
>Gm14:1890184-1890213
>Gm14:1896089-1896117
>Gm14:1897293-1897380
>Gm14:1901552-1901632
>Gm14:1903081-1903211
>Gm14:1903796-1903854
>Gm14:1904756-1904794
>Gm14:1909644-1909683
>Gm14:1910307-1910341
>Gm14:1910374-1910415
>Gm14:1910666-1910714
>Gm14:1914592-1914768
>Gm14:1917573-1917616
>Gm14:1917628-1918083
>Gm14:1918126-1918967
>Gm14:1926830-1926931
>Gm14:1928696-1928793
>Gm14:1933171-1933245
>Gm14:1937264-1937295
>Gm14:1938927-1939025
>Gm14:1939121-1939169
>Gm14:1939364-1939467
>Gm14:1939519-1939616
>Gm14:1939628-1940012
>Gm14:1941392-1941424
>Gm14:1945065-1945096
>Gm14:1955309-1955568
>Gm14:1955696-1955863
>Gm14:1956164-1956258
>Gm14:1956886-1956946
>Gm14:1957542-1958148
>Gm14:1958263-1958578
>Gm14:1959312-1959363
>Gm14:1959400-1959451
>Gm14:1960706-1960799
>Gm14:1961236-1961628
>Gm14:1962459-1962556
>Gm14:1963131-1963176
>Gm14:1963802-1963946
>Gm14:1964173-1964280
>Gm14:1965965-1966386
>Gm14:1969549-1969613
>Gm14:1975799-1975835
>Gm14:1975933-1976071
>Gm14:1979826-1979840
>Gm14:1985609-1985686
>Gm14:1994602-1994649
>Gm14:2001457-2001772
>Gm14:2004535-2004617
>Gm14:2005542-2005636
>Gm14:2005750-2005777
>Gm14:2009917-2010083
>Gm14:2014251-2014572
>Gm14:2016001-2016074
>Gm14:2017540-2017569
>Gm14:2020968-2021047
>Gm14:2021300-2021420
>Gm14:2022805-2022852
>Gm14:2028774-2028895
>Gm14:2032051-2032128
>Gm14:2033302-2033351
>Gm14:2033569-2033626
>Gm14:2038357-2038381
>Gm14:2042146-2042186
>Gm14:2042242-2042352
>Gm14:2042750-2042795
>Gm14:2045874-2045930
>Gm14:2046813-2046972
>Gm14:2047308-2047361
>Gm14:2049690-2049746
>Gm14:2053500-2053584
>Gm14:2056541-2056651
>Gm14:2057465-2057615
>Gm14:2057865-2057898
>Gm14:2058087-2058132
>Gm14:2058202-2058308
>Gm14:2058541-2058585
>Gm14:2058626-2058880
>Gm14:2058924-2058967
>Gm14:2060189-2060298
>Gm14:2066251-2066355
>Gm14:2067047-2067092
>Gm14:2067189-2067335
>Gm14:2067368-2068177
>Gm14:2069823-2069869
>Gm14:2070788-2070824
>Gm14:2073330-2073382
>Gm14:2073617-2073695
>Gm14:2073949-2074072
>Gm14:2076935-2076965
>Gm14:2082792-2083340
>Gm14:2083578-2083662
>Gm14:2084870-2085178
>Gm14:2085510-2085582
>Gm14:2087864-2087909
>Gm14:2094038-2094080
>Gm14:2094388-2094453
>Gm14:2095359-2095474
>Gm14:2095702-2095804
>Gm14:2105024-2105115
>Gm14:2106981-2107031
>Gm14:2110593-2110631
>Gm14:2110824-2110875
>Gm14:2112625-2112704
>Gm14:2114726-2114907
>Gm14:2124786-2124969
>Gm14:2125081-2125165
>Gm14:2125224-2125592
>Gm14:2126248-2126282
>Gm14:2129429-2129504
>Gm14:2141782-2141855
>Gm14:2143152-2143217
>Gm14:2146526-2146639
>Gm14:2147141-2147455
>Gm14:2148001-2148092
>Gm14:2150463-2150510
>Gm14:2155843-2155950
>Gm14:2156468-2156521
>Gm14:2161483-2161559
>Gm14:2170876-2170922
>Gm14:2171675-2171765
>Gm14:2175696-2175745
>Gm14:2177062-2177100
>Gm14:2179670-2180004
>Gm14:2185624-2185671
>Gm14:2187274-2187345
>Gm14:2187989-2188122
>Gm14:2190128-2190283
>Gm14:2190446-2190623
>Gm14:2192223-2192315
>Gm14:2194415-2194478
>Gm14:2195278-2195390
>Gm14:2202233-2202360
>Gm14:2202646-2202760
>Gm14:2202800-2202993
>Gm14:2203102-2203295
>Gm14:2205972-2206010
>Gm14:2211356-2211523
>Gm14:2219380-2219503
>Gm14:2219801-2219883
>Gm14:2221302-2221337
>Gm14:2221394-2221500
>Gm14:2228004-2228037
>Gm14:2228495-2228546
>Gm14:2236252-2236299
>Gm14:2236587-2236652
>Gm14:2236819-2236974
>Gm14:2238721-2238827
>Gm14:2240918-2240982
>Gm14:2241760-2241884
>Gm14:2241982-2242086
>Gm14:2242423-2242637
>Gm14:2242680-2242768
>Gm14:2242838-2242942
>Gm14:2243181-2243304
>Gm14:2244366-2244520
>Gm14:2247151-2247287
>Gm14:2249077-2249148
>Gm14:2249479-2249560
>Gm14:2249878-2249930
>Gm14:2251979-2252642
>Gm14:2252697-2256273
>Gm14:2257415-2257599
>Gm14:2259823-2260055
>Gm14:2261918-2261988
>Gm14:2264083-2264277
>Gm14:2267641-2267710
>Gm14:2270585-2270784
>Gm14:2270830-2270887
>Gm14:2271026-2271152
>Gm14:2271564-2271653
>Gm14:2271685-2271805
>Gm14:2271847-2271956
>Gm14:2272378-2272475
>Gm14:2277371-2277614
>Gm14:2277645-2277712
>Gm14:2280872-2280919
>Gm14:2285440-2285473
>Gm14:2286557-2286619
>Gm14:2287038-2287111
>Gm14:2291202-2291411
>Gm14:2292852-2292969
>Gm14:2296650-2296822
>Gm14:2298494-2298559
>Gm14:2308347-2308392
>Gm14:2309415-2309458
>Gm14:2315942-2316062
>Gm14:2316374-2316422
>Gm14:2319975-2320040
>Gm14:2321028-2321133
>Gm14:2321260-2321310
>Gm14:2321836-2321898
>Gm14:2326296-2326392
>Gm14:2326668-2326727
>Gm14:2326979-2327063
>Gm14:2327475-2327558
>Gm14:2327675-2327726
>Gm14:2330098-2330131
>Gm14:2333413-2333445
>Gm14:2334512-2334634
>Gm14:2335388-2335426
>Gm14:2335637-2335823
>Gm14:2335867-2335958
>Gm14:2339252-2339318
>Gm14:2342006-2342033
>Gm14:2342115-2342174
>Gm14:2342757-2342836
>Gm14:2343072-2343139
>Gm14:2346684-2346735
>Gm14:2352142-2352227
>Gm14:2352530-2352635
>Gm14:2357282-2357688
>Gm14:2357977-2358065
>Gm14:2358101-2358201
>Gm14:2367513-2367555
>Gm14:2371721-2371782
>Gm14:2381898-2381984
>Gm14:2384611-2384682
>Gm14:2384747-2384829
>Gm14:2384957-2385029
>Gm14:2385379-2385434
>Gm14:2385546-2385577
>Gm14:2386750-2386827
>Gm14:2387197-2387734
>Gm14:2389449-2389566
>Gm14:2391007-2391080
>Gm14:2391458-2391746
>Gm14:2394859-2394904
>Gm14:2397661-2397733
>Gm14:2400506-2400586
>Gm14:2401632-2401792
>Gm14:2402013-2402082
>Gm14:2404330-2404369
>Gm14:2405772-2405804
>Gm14:2409140-2409174
>Gm14:2413120-2413154
>Gm14:2414585-2414659
>Gm14:2414885-2414989
>Gm14:2421812-2421911
>Gm14:2422092-2422208
>Gm14:2425428-2425442
>Gm14:2425542-2425556
>Gm14:2428630-2428764
>Gm14:2429168-2429221
>Gm14:2430169-2430217
>Gm14:2430529-2430691
>Gm14:2433407-2433457
>Gm14:2434604-2434703
>Gm14:2440111-2440185
>Gm14:2440261-2440425
>Gm14:2442282-2442335
>Gm14:2443328-2443381
>Gm14:2443767-2443928
>Gm14:2444416-2444448
>Gm14:2444874-2444960
>Gm14:2445067-2445138
>Gm14:2447522-2447585
>Gm14:2449241-2449319
>Gm14:2451855-2452009
>Gm14:2455799-2456130
>Gm14:2456181-2456395
>Gm14:2457775-2457814
>Gm14:2466854-2466905
>Gm14:2468706-2468948
>Gm14:2471020-2471058
>Gm14:2471086-2471469
>Gm14:2471587-2471696
>Gm14:2474208-2474385
>Gm14:2474527-2474559
>Gm14:2478109-2478166
>Gm14:2484777-2484875
>Gm14:2487576-2487709
>Gm14:2487776-2487816
>Gm14:2488056-2488085
>Gm14:2489071-2489124
>Gm14:2501596-2501637
>Gm14:2502163-2502227
>Gm14:2503577-2503676
>Gm14:2503686-2503793
>Gm14:2503852-2503945
>Gm14:2504076-2504138
>Gm14:2504401-2504439
>Gm14:2505975-2506022
>Gm14:2506082-2506129
>Gm14:2510813-2511029
>Gm14:2511175-2511734
>Gm14:2511996-2512199
>Gm14:2515522-2515563
>Gm14:2519414-2519496
>Gm14:2522466-2522518
>Gm14:2526078-2526104
>Gm14:2526395-2526428
>Gm14:2527955-2528279
>Gm14:2529301-2529341
>Gm14:2529497-2529553
>Gm14:2531100-2531237
>Gm14:2533281-2533383
>Gm14:2537882-2537969
>Gm14:2541354-2541404
>Gm14:2544995-2545328
>Gm14:2548911-2548947
>Gm14:2549514-2549613
>Gm14:2550274-2550330
>Gm14:2550650-2550692
>Gm14:2552548-2552611
>Gm14:2553266-2553302
>Gm14:2554871-2554904
>Gm14:2558418-2558488
>Gm14:2559966-2560078
>Gm14:2561236-2561282
>Gm14:2567013-2567112
>Gm14:2569399-2569431
>Gm14:2573912-2574063
>Gm14:2575083-2575212
>Gm14:2578361-2578375
>Gm14:2582465-2582630
>Gm14:2582986-2583127
>Gm14:2583250-2583277
>Gm14:2584020-2584083
>Gm14:2590581-2590671
>Gm14:2590906-2590940
>Gm14:2594611-2594726
>Gm14:2600681-2600708
>Gm14:2600843-2600882
>Gm14:2602836-2602889
>Gm14:2603413-2603465
>Gm14:2606795-2606850
>Gm14:2606986-2607070
>Gm14:2607103-2607225
>Gm14:2607420-2607543
>Gm14:2607651-2607852
>Gm14:2608081-2608147
>Gm14:2608621-2608719
>Gm14:2609384-2609427
>Gm14:2610166-2610250
>Gm14:2627381-2627831
>Gm14:2627934-2628012
>Gm14:2634148-2634425
>Gm14:2639164-2639273
>Gm14:2641971-2642347
>Gm14:2642519-2642578
>Gm14:2644166-2644297
>Gm14:2644370-2644410
>Gm14:2645427-2645487
>Gm14:2651123-2651248
>Gm14:2655911-2655956
>Gm14:2657358-2657438
>Gm14:2664327-2664366
>Gm14:2666233-2666308
>Gm14:2666315-2666487
>Gm14:2675871-2675916
>Gm14:2678127-2678198
>Gm14:2683676-2683718
>Gm14:2688258-2688295
>Gm14:2688597-2688715
>Gm14:2689073-2689122
>Gm14:2689511-2689663
>Gm14:2689956-2690023
>Gm14:2702203-2702341
>Gm14:2705327-2705504
>Gm14:2705627-2705700
>Gm14:2705921-2705965
>Gm14:2707666-2707696
>Gm14:2709200-2709331
>Gm14:2710016-2710084
>Gm14:2710111-2710231
>Gm14:2712952-2712996
>Gm14:2714522-2714617
>Gm14:2714677-2714871
>Gm14:2715043-2715080
>Gm14:2715204-2715373
>Gm14:2715508-2715665
>Gm14:2716369-2716494
>Gm14:2725843-2725946
>Gm14:2726223-2726270
>Gm14:2726317-2726353
>Gm14:2727985-2728067
>Gm14:2736831-2736866
>Gm14:2737546-2737628
>Gm14:2737863-2737933
>Gm14:2738212-2738246
>Gm14:2741468-2741518
>Gm14:2741826-2741930
>Gm14:2742997-2743119
>Gm14:2744277-2744328
>Gm14:2744940-2745002
>Gm14:2745518-2745575
>Gm14:2745821-2746041
>Gm14:2751320-2751431
>Gm14:2753064-2753122
>Gm14:2756697-2756790
>Gm14:2758549-2758661
>Gm14:2765464-2765579
>Gm14:2765668-2765726
>Gm14:2765854-2765947
>Gm14:2768995-2769028
>Gm14:2777622-2777672
>Gm14:2780766-2780859
>Gm14:2786104-2786202
>Gm14:2790458-2790494
>Gm14:2790562-2790606
>Gm14:2791229-2791270
>Gm14:2791585-2791667
>Gm14:2791994-2792073
>Gm14:2792668-2792866
>Gm14:2796972-2797257
>Gm14:2797307-2797450
>Gm14:2808036-2808104
>Gm14:2811468-2811691
>Gm14:2813718-2813862
>Gm14:2815215-2815287
>Gm14:2818473-2818507
>Gm14:2821856-2822023
>Gm14:2822443-2822653
>Gm14:2828001-2828043
>Gm14:2831156-2831198
>Gm14:2837045-2837060
>Gm14:2837661-2837821
>Gm14:2840279-2840294
>Gm14:2841683-2841717
>Gm14:2844495-2844533
>Gm14:2845738-2845810
>Gm14:2846391-2846535
>Gm14:2851657-2851698
>Gm14:2852787-2852823
>Gm14:2853735-2853800
>Gm14:2857497-2857520
>Gm14:2859298-2859359
>Gm14:2860355-2860406
>Gm14:2860501-2860559
>Gm14:2861557-2861632
>Gm14:2861803-2861944
>Gm14:2862919-2863019
>Gm14:2863813-2863911
>Gm14:2864311-2864395
>Gm14:2866353-2866423
>Gm14:2869438-2869474
>Gm14:2870821-2870858
>Gm14:2872147-2872196
>Gm14:2877227-2877306
>Gm14:2883803-2884045
>Gm14:2886299-2886341
>Gm14:2892726-2892874
>Gm14:2894569-2894585
>Gm14:2894676-2894880
>Gm14:2894924-2894973
>Gm14:2895044-2899892
>Gm14:2902295-2906060
>Gm14:2906099-2906673
>Gm14:2907835-2907909
>Gm14:2909757-2909797
>Gm14:2915653-2915689
>Gm14:2922290-2922355
>Gm14:2922602-2922638
>Gm14:2924202-2924364
>Gm14:2924404-2924580
>Gm14:2924629-2924712
>Gm14:2932952-2932978
>Gm14:2933569-2933652
>Gm14:2933854-2933959
>Gm14:2934390-2934486
>Gm14:2937853-2937924
>Gm14:2944886-2944936
>Gm14:2947428-2947442
>Gm14:2948606-2948640
>Gm14:2949078-2949141
>Gm14:2950726-2950758
>Gm14:2951424-2951458
>Gm14:2951540-2951598
>Gm14:2954309-2954431
>Gm14:2954493-2954507
>Gm14:2954607-2954622
>Gm14:2954821-2954895
>Gm14:2959151-2959202
>Gm14:2959839-2959869
>Gm14:2960489-2960524
>Gm14:2964508-2964649
>Gm14:2966728-2966780
>Gm14:2967032-2967091
>Gm14:2967864-2967977
>Gm14:2968096-2968183
>Gm14:2976395-2976427
>Gm14:2976633-2976711
>Gm14:2978351-2978424
>Gm14:2979557-2979626
>Gm14:2979753-2979800
>Gm14:2987543-2987573
>Gm14:2987724-2987816
>Gm14:2988838-2988875
>Gm14:2990243-2990292
>Gm14:2991447-2991534
>Gm14:2992634-2992712
>Gm14:2993547-2993627
>Gm14:2999570-2999749
>Gm14:3002397-3002461
>Gm14:3005322-3005351
>Gm14:3007035-3007074
>Gm14:3007613-3007703
>Gm14:3012871-3013139
>Gm14:3017441-3017580
>Gm14:3018143-3018306
>Gm14:3018408-3018473
>Gm14:3020779-3020886
>Gm14:3022886-3023040
>Gm14:3025732-3025786
>Gm14:3030365-3030397
>Gm14:3031147-3031223
>Gm14:3031842-3031893
>Gm14:3032421-3038052
>Gm14:3038130-3038873
>Gm14:3044265-3044387
>Gm14:3044972-3045018
>Gm14:3045169-3045211
>Gm14:3045565-3045616
>Gm14:3047148-3047182
>Gm14:3048863-3048913
>Gm14:3052469-3052518
>Gm14:3054299-3054332
>Gm14:3063085-3063112
>Gm14:3063529-3063773
>Gm14:3064131-3064157
>Gm14:3064974-3065030
>Gm14:3066560-3066647
>Gm14:3070487-3070550
>Gm14:3072560-3072705
>Gm14:3077365-3077476
>Gm14:3083662-3083774
>Gm14:3093235-3093285
>Gm14:3093409-3093475
>Gm14:3093931-3094012
>Gm14:3094304-3094372
>Gm14:3094440-3094474
>Gm14:3096116-3096143
>Gm14:3096581-3096613
>Gm14:3096840-3096870
>Gm14:3097893-3097999
>Gm14:3101657-3101698
>Gm14:3101848-3101995
>Gm14:3106121-3106149
>Gm14:3109498-3109545
>Gm14:3110042-3110130
>Gm14:3111017-3111053
>Gm14:3111311-3111347
>Gm14:3113653-3113694
>Gm14:3113782-3113851
>Gm14:3116372-3116409
>Gm14:3118111-3118150
>Gm14:3118233-3118286
>Gm14:3118357-3118475
>Gm14:3123078-3123125
>Gm14:3123584-3123682
>Gm14:3123940-3124051
>Gm14:3125846-3125886
>Gm14:3126165-3126222
>Gm14:3129887-3129914
>Gm14:3131338-3131437
>Gm14:3131973-3132011
>Gm14:3133686-3133736
>Gm14:3140044-3140082
>Gm14:3140495-3140568
>Gm14:3140680-3140804
>Gm14:3144418-3144623
>Gm14:3146455-3146504
>Gm14:3146545-3146612
>Gm14:3146700-3146802
>Gm14:3148340-3148404
>Gm14:3148493-3148604
>Gm14:3150682-3150776
>Gm14:3161117-3161174
>Gm14:3161983-3162026
>Gm14:3166466-3166496
>Gm14:3167219-3167343
>Gm14:3167861-3167906
>Gm14:3168219-3168328
>Gm14:3172793-3172865
>Gm14:3174177-3174619
>Gm14:3174932-3175103
>Gm14:3175237-3175393
>Gm14:3175732-3176185
>Gm14:3176343-3176445
>Gm14:3176534-3176614
>Gm14:3176739-3176866
>Gm14:3177753-3177900
>Gm14:3178551-3178659
>Gm14:3178811-3178960
>Gm14:3179383-3179510
>Gm14:3180784-3180871
>Gm14:3180989-3181074
>Gm14:3181392-3181493
>Gm14:3181814-3181861
>Gm14:3183010-3183119
>Gm14:3184158-3184651
>Gm14:3184913-3185131
>Gm14:3185218-3185374
>Gm14:3185546-3185590
>Gm14:3185715-3186227
>Gm14:3186318-3186589
>Gm14:3187665-3187729
>Gm14:3187873-3187910
>Gm14:3188237-3188332
>Gm14:3188374-3188629
>Gm14:3188884-3188934
>Gm14:3190891-3190923
>Gm14:3191012-3191178
>Gm14:3191426-3191550
>Gm14:3191819-3191881
>Gm14:3191968-3192000
>Gm14:3193518-3193765
>Gm14:3194202-3194286
>Gm14:3197796-3197844
>Gm14:3199045-3199125
>Gm14:3199154-3199205
>Gm14:3199499-3199608
>Gm14:3200141-3200172
>Gm14:3200912-3200995
>Gm14:3201886-3201957
>Gm14:3202497-3202578
>Gm14:3203167-3205203
>Gm14:3205614-3205665
>Gm14:3205827-3205854
>Gm14:3206458-3206539
>Gm14:3206782-3206830
>Gm14:3206883-3207171
>Gm14:3208620-3208699
>Gm14:3209624-3209695
>Gm14:3210357-3210444
>Gm14:3211418-3211469
>Gm14:3211959-3212013
>Gm14:3212711-3212746
>Gm14:3212816-3212868
>Gm14:3213482-3226553
>Gm14:3228266-3228376
>Gm14:3228532-3228589
>Gm14:3228642-3228674
>Gm14:3228967-3229062
>Gm14:3229262-3229385
>Gm14:3229707-3229746
>Gm14:3229840-3230022
>Gm14:3230125-3230161
>Gm14:3230636-3230674
>Gm14:3230863-3230896
>Gm14:3231574-3231613
>Gm14:3232334-3232400
>Gm14:3232474-3232513
>Gm14:3232611-3232688
>Gm14:3233048-3233237
>Gm14:3234106-3234181
>Gm14:3234280-3234327
>Gm14:3234900-3234934
>Gm14:3234998-3235030
>Gm14:3235404-3235436
>Gm14:3237164-3237243
>Gm14:3237359-3238608
>Gm14:3242092-3242175
>Gm14:3246258-3246303
>Gm14:3246430-3246568
>Gm14:3246874-3246915
>Gm14:3247588-3247763
>Gm14:3247798-3248001
>Gm14:3248285-3248422
>Gm14:3248569-3248914
>Gm14:3249072-3249685
>Gm14:3249883-3250094
>Gm14:3250155-3250227
>Gm14:3250714-3250794
>Gm14:3251849-3251887
>Gm14:3251939-3252006
>Gm14:3253110-3253257
>Gm14:3254524-3255144
>Gm14:3255255-3255301
>Gm14:3255944-3256051
>Gm14:3256317-3256364
>Gm14:3256389-3257116
>Gm14:3258633-3258714
>Gm14:3259783-3260189
>Gm14:3260538-3260756
>Gm14:3260821-3260881
>Gm14:3260948-3260999
>Gm14:3261032-3261082
>Gm14:3261169-3261215
>Gm14:3261271-3261420
>Gm14:3261545-3261586
>Gm14:3261610-3261857
>Gm14:3262006-3262219
>Gm14:3262344-3262478
>Gm14:3263316-3263357
>Gm14:3263501-3263538
>Gm14:3263817-3264202
>Gm14:3264458-3264513
>Gm14:3266719-3266787
>Gm14:3266840-3267063
>Gm14:3267271-3267372
>Gm14:3267791-3267823
>Gm14:3268708-3268747
>Gm14:3269408-3269860
>Gm14:3270067-3270298
>Gm14:3270455-3270619
>Gm14:3271047-3271306
>Gm14:3271556-3271703
>Gm14:3273844-3273928
>Gm14:3276292-3276416
>Gm14:3276450-3276635
>Gm14:3276772-3276968
>Gm14:3277098-3277157
>Gm14:3278357-3278474
>Gm14:3278846-3278900
>Gm14:3279132-3279177
>Gm14:3279596-3279626
>Gm14:3279866-3279920
>Gm14:3280020-3280146
>Gm14:3280229-3280987
>Gm14:3281052-3281374
>Gm14:3281525-3281868
>Gm14:3282117-3282318
>Gm14:3282428-3282545
>Gm14:3282783-3282909
>Gm14:3282935-3283230
>Gm14:3283255-3283311
>Gm14:3283347-3283622
>Gm14:3283667-3283719
>Gm14:3284257-3284459
>Gm14:3287338-3287448
>Gm14:3287604-3287661
>Gm14:3288039-3288134
>Gm14:3288322-3288595
>Gm14:3288853-3289090
>Gm14:3289121-3289164
>Gm14:3289252-3289431
>Gm14:3289485-3289782
>Gm14:3289892-3290024
>Gm14:3290152-3290183
>Gm14:3290643-3290713
>Gm14:3290863-3290958
>Gm14:3291842-3291896
>Gm14:3292141-3292187
>Gm14:3292606-3292703
>Gm14:3293219-3293288
>Gm14:3293309-3293422
>Gm14:3294171-3294441
>Gm14:3297625-3297708
>Gm14:3302998-3303092
>Gm14:3310069-3310117
>Gm14:3316970-3317172
>Gm14:3317304-3317672
>Gm14:3317751-3317854
>Gm14:3317916-3317988
>Gm14:3318375-3318422
>Gm14:3328135-3328171
>Gm14:3330358-3330674
>Gm14:3330799-3331099
>Gm14:3331236-3331375
>Gm14:3331814-3332042
>Gm14:3336952-3336983
>Gm14:3339308-3339872
>Gm14:3348160-3348206
>Gm14:3348465-3348576
>Gm14:3350725-3350797
>Gm14:3350860-3350909
>Gm14:3351392-3351466
>Gm14:3351546-3351675
>Gm14:3351715-3351830
>Gm14:3352015-3352214
>Gm14:3352301-3352532
>Gm14:3352732-3352782
>Gm14:3352813-3353077
>Gm14:3353147-3353359
>Gm14:3353641-3354079
>Gm14:3356856-3356967
>Gm14:3361539-3361617
>Gm14:3362150-3362180
>Gm14:3362461-3362494
>Gm14:3369169-3369212
>Gm14:3372045-3372083
>Gm14:3375795-3375972
>Gm14:3376140-3376211
>Gm14:3378210-3378245
>Gm14:3389110-3389159
>Gm14:3389947-3390054
>Gm14:3390352-3390446
>Gm14:3395743-3396117
>Gm14:3402575-3402616
>Gm14:3402713-3402745
>Gm14:3402976-3403160
>Gm14:3403232-3403318
>Gm14:3403701-3403734
>Gm14:3404095-3404157
>Gm14:3404397-3404501
>Gm14:3406689-3406865
>Gm14:3408448-3408542
>Gm14:3411402-3411442
>Gm14:3412896-3412946
>Gm14:3415191-3415306
>Gm14:3424780-3424833
>Gm14:3424922-3425035
>Gm14:3425952-3425994
>Gm14:3437494-3437547
>Gm14:3437683-3437826
>Gm14:3438031-3438179
>Gm14:3438575-3438681
>Gm14:3438692-3438814
>Gm14:3438829-3438860
>Gm14:3439074-3439175
>Gm14:3439664-3439723
>Gm14:3443389-3443428
>Gm14:3443735-3443792
>Gm14:3443924-3444112
>Gm14:3445073-3445153
>Gm14:3446115-3446173
>Gm14:3446966-3447049
>Gm14:3458422-3458470
>Gm14:3459654-3459710
>Gm14:3461600-3461694
>Gm14:3464875-3464908
>Gm14:3465404-3465487
>Gm14:3466072-3466151
>Gm14:3466415-3466591
>Gm14:3471471-3471535
>Gm14:3472249-3472323
>Gm14:3475740-3475786
>Gm14:3479614-3479703
>Gm14:3479746-3479783
>Gm14:3481191-3481234
>Gm14:3481353-3481393
>Gm14:3481510-3481630
>Gm14:3481916-3482074
>Gm14:3482186-3482367
>Gm14:3482598-3482717
>Gm14:3483071-3483324
>Gm14:3483665-3483865
>Gm14:3484126-3484231
>Gm14:3484388-3484446
>Gm14:3486537-3486573
>Gm14:3486898-3486937
>Gm14:3488518-3488727
>Gm14:3488779-3488954
>Gm14:3489928-3490044
>Gm14:3491562-3491698
>Gm14:3492402-3492836
>Gm14:3493116-3493330
>Gm14:3493400-3493664
>Gm14:3493695-3493745
>Gm14:3493945-3494176
>Gm14:3494263-3494462
>Gm14:3494647-3494762
>Gm14:3494802-3494931
>Gm14:3495011-3495082
>Gm14:3499888-3500061
>Gm14:3500318-3500474
>Gm14:3501985-3502031
>Gm14:3509804-3509858
>Gm14:3510201-3510349
>Gm14:3511007-3511137
>Gm14:3511470-3511617
>Gm14:3514090-3514129
>Gm14:3517177-3517245
>Gm14:3517314-3517373
>Gm14:3524223-3524326
>Gm14:3525116-3525159
>Gm14:3525835-3525920
>Gm14:3526026-3526069
>Gm14:3526433-3526525
>Gm14:3526597-3526643
>Gm14:3530176-3530311
>Gm14:3530329-3530386
>Gm14:3530777-3530816
>Gm14:3531043-3531087
>Gm14:3534929-3534963
>Gm14:3535021-3535127
>Gm14:3542775-3542810
>Gm14:3543400-3543546
>Gm14:3549329-3549459
>Gm14:3549669-3549727
>Gm14:3553105-3553149
>Gm14:3556233-3556342
>Gm14:3557423-3557452
>Gm14:3558447-3558491
>Gm14:3559723-3559768
>Gm14:3559837-3559907
>Gm14:3560040-3560208
>Gm14:3561007-3561078
>Gm14:3563796-3563863
>Gm14:3565980-3566065
>Gm14:3566931-3566976
>Gm14:3567004-3567132
>Gm14:3569420-3569449
>Gm14:3575109-3575200
>Gm14:3584684-3584725
>Gm14:3587254-3587308
>Gm14:3587838-3588030
>Gm14:3590808-3590845
>Gm14:3596520-3596570
>Gm14:3601494-3601577
>Gm14:3601591-3601644
>Gm14:3604899-3604941
>Gm14:3605256-3605622
>Gm14:3605684-3606083
>Gm14:3607235-3607329
>Gm14:3609005-3609061
>Gm14:3609951-3609989
>Gm14:3614612-3614657
>Gm14:3614927-3614977
>Gm14:3617237-3617347
>Gm14:3618465-3618718
>Gm14:3620720-3620772
>Gm14:3622471-3622511
>Gm14:3624710-3624757
>Gm14:3625496-3625524
>Gm14:3625569-3625677
>Gm14:3625898-3625953
>Gm14:3626393-3626430
>Gm14:3629140-3629173
>Gm14:3634510-3634597
>Gm14:3638821-3638863
>Gm14:3638989-3639005
>Gm14:3639720-3639776
>Gm14:3640034-3640092
>Gm14:3640710-3640774
>Gm14:3642769-3642824
>Gm14:3644132-3644178
>Gm14:3648054-3648251
>Gm14:3648337-3648950
>Gm14:3649268-3649339
>Gm14:3649382-3649622
>Gm14:3649650-3650571
>Gm14:3650807-3650892
>Gm14:3651015-3651301
>Gm14:3654982-3655039
>Gm14:3660895-3660981
>Gm14:3666999-3667214
>Gm14:3667363-3667391
>Gm14:3671173-3671241
>Gm14:3672144-3672813
>Gm14:3673647-3673705
>Gm14:3673744-3673816
>Gm14:3673979-3674041
>Gm14:3674348-3674405
>Gm14:3674482-3674674
>Gm14:3675103-3675146
>Gm14:3676145-3676564
>Gm14:3677151-3677226
>Gm14:3677379-3677623
>Gm14:3677835-3677913
>Gm14:3678032-3678392
>Gm14:3678435-3678539
>Gm14:3678621-3682672
>Gm14:3682720-3687840
>Gm14:3687889-3688298
>Gm14:3688337-3688703
>Gm14:3688918-3691363
>Gm14:3691466-3699109
>Gm14:3700197-3700253
>Gm14:3703145-3703195
>Gm14:3706382-3706457
>Gm14:3706631-3706690
>Gm14:3707713-3707773
>Gm14:3709094-3709194
>Gm14:3713324-3713360
>Gm14:3716531-3716855
>Gm14:3716904-3716942
>Gm14:3722441-3722559
>Gm14:3723684-3723715
>Gm14:3723967-3724229
>Gm14:3724336-3724365
>Gm14:3724513-3724567
>Gm14:3724728-3724839
>Gm14:3730628-3730710
>Gm14:3732114-3732181
>Gm14:3732700-3732822
>Gm14:3734113-3738054
>Gm14:3738328-3738656
>Gm14:3739024-3739126
>Gm14:3739267-3739310
>Gm14:3739379-3739491
>Gm14:3739523-3739656
>Gm14:3739694-3739847
>Gm14:3739958-3740073
>Gm14:3740179-3740247
>Gm14:3740380-3740427
>Gm14:3740582-3740632
>Gm14:3741168-3741235
>Gm14:3742867-3743057
>Gm14:3743273-3743550
>Gm14:3750030-3750093
>Gm14:3750314-3750364
>Gm14:3751933-3752009
>Gm14:3755843-3755882
>Gm14:3755976-3756038
>Gm14:3756366-3756426
>Gm14:3756500-3756599
>Gm14:3759682-3759761
>Gm14:3761001-3761124
>Gm14:3761239-3761274
>Gm14:3761318-3761353
>Gm14:3761544-3761635
>Gm14:3774021-3774043
>Gm14:3774272-3774341
>Gm14:3774541-3774575
>Gm14:3775491-3775678
>Gm14:3779682-3779728
>Gm14:3779907-3779977
>Gm14:3780057-3780258
>Gm14:3782474-3782520
>Gm14:3785583-3785665
>Gm14:3790166-3790248
>Gm14:3791117-3791300
>Gm14:3791574-3791598
>Gm14:3791647-3791795
>Gm14:3793257-3793318
>Gm14:3793641-3793714
>Gm14:3794357-3794372
>Gm14:3794472-3794493
>Gm14:3795088-3795138
>Gm14:3796492-3796574
>Gm14:3799455-3799563
>Gm14:3799642-3799712
>Gm14:3800097-3800223
>Gm14:3803269-3803356
>Gm14:3804046-3804113
>Gm14:3805872-3805907
>Gm14:3806336-3806376
>Gm14:3807460-3807540
>Gm14:3807574-3807606
>Gm14:3807975-3808080
>Gm14:3813172-3813221
>Gm14:3813495-3813710
>Gm14:3813802-3813883
>Gm14:3813976-3814129
>Gm14:3814184-3814233
>Gm14:3814307-3814542
>Gm14:3814613-3814661
>Gm14:3814703-3814949
>Gm14:3815036-3816369
>Gm14:3816398-3816748
>Gm14:3816923-3817011
>Gm14:3817751-3817796
>Gm14:3821905-3821966
>Gm14:3824224-3824265
>Gm14:3826835-3826955
>Gm14:3831053-3831126
>Gm14:3832378-3832415
>Gm14:3833720-3833735
>Gm14:3833900-3833968
>Gm14:3841055-3841129
>Gm14:3841552-3841689
>Gm14:3842093-3842162
>Gm14:3847471-3847724
>Gm14:3848054-3848176
>Gm14:3848256-3848360
>Gm14:3850133-3850178
>Gm14:3851186-3851232
>Gm14:3852297-3852412
>Gm14:3853899-3854253
>Gm14:3854754-3854811
>Gm14:3855859-3855889
>Gm14:3862711-3862808
>Gm14:3870065-3870659
>Gm14:3877097-3877147
>Gm14:3879705-3879789
>Gm14:3881195-3881280
>Gm14:3881352-3881551
>Gm14:3885846-3885984
>Gm14:3893358-3893435
>Gm14:3896060-3896165
>Gm14:3896592-3896633
>Gm14:3897090-3897146
>Gm14:3897737-3897842
>Gm14:3897907-3898301
>Gm14:3898396-3898519
>Gm14:3898859-3898931
>Gm14:3899262-3899304
>Gm14:3901258-3901348
>Gm14:3903227-3903261
>Gm14:3903445-3903493
>Gm14:3903652-3904015
>Gm14:3904137-3904278
>Gm14:3904882-3904949
>Gm14:3905396-3905458
>Gm14:3906542-3906647
>Gm14:3907118-3907172
>Gm14:3908267-3908370
>Gm14:3912324-3912402
>Gm14:3914179-3914214
>Gm14:3919689-3919721
>Gm14:3923336-3923521
>Gm14:3923766-3923985
>Gm14:3925155-3925226
>Gm14:3925314-3925413
>Gm14:3929406-3929471
>Gm14:3936916-3936979
>Gm14:3937228-3937256
>Gm14:3953549-3953603
>Gm14:3953622-3953794
>Gm14:3961217-3961330
>Gm14:3965940-3966004
>Gm14:3968247-3968297
>Gm14:3969969-3970020
>Gm14:3971564-3971662
>Gm14:3972623-3972733
>Gm14:3973812-3973923
>Gm14:3974193-3974411
>Gm14:3974841-3975128
>Gm14:3976692-3976751
>Gm14:3976932-3977014
>Gm14:3983883-3983936
>Gm14:3983996-3984130
>Gm14:3985720-3985784
>Gm14:3985850-3986070
>Gm14:3988422-3988483
>Gm14:3988572-3988752
>Gm14:3989364-3989397
>Gm14:3999523-3999595
>Gm14:4002230-4002303
>Gm14:4003572-4003623
>Gm14:4004525-4004588
>Gm14:4004943-4005054
>Gm14:4005363-4005394
>Gm14:4005875-4005954
>Gm14:4006211-4006307
>Gm14:4012680-4012744
>Gm14:4017108-4017157
>Gm14:4018899-4018968
>Gm14:4019904-4021121
>Gm14:4025253-4025291
>Gm14:4026031-4026131
>Gm14:4031616-4031635
>Gm14:4032916-4032956
>Gm14:4034685-4035098
>Gm14:4038314-4038347
>Gm14:4039115-4039198
>Gm14:4039254-4039301
>Gm14:4039583-4039639
>Gm14:4040172-4040294
>Gm14:4040322-4040382
>Gm14:4046611-4046684
>Gm14:4048445-4048521
>Gm14:4048823-4048876
>Gm14:4051743-4051955
>Gm14:4052477-4052593
>Gm14:4053519-4053660
>Gm14:4053719-4053787
>Gm14:4054589-4055102
>Gm14:4055709-4055770
>Gm14:4057650-4058383
>Gm14:4059634-4059669
>Gm14:4062603-4062703
>Gm14:4063725-4064038
>Gm14:4064291-4064347
>Gm14:4065954-4066032
>Gm14:4072085-4072153
>Gm14:4075632-4075701
>Gm14:4075840-4075874
>Gm14:4076013-4076057
>Gm14:4076423-4076464
>Gm14:4077475-4077659
>Gm14:4078172-4078214
>Gm14:4084135-4084493
>Gm14:4084528-4084678
>Gm14:4084949-4085025
>Gm14:4085139-4085209
>Gm14:4086895-4086955
>Gm14:4092012-4092055
>Gm14:4092658-4092750
>Gm14:4094753-4094797
>Gm14:4095071-4095124
>Gm14:4098226-4098295
>Gm14:4098596-4098709
>Gm14:4098796-4098849
>Gm14:4099149-4099230
>Gm14:4100640-4100673
>Gm14:4102149-4102183
>Gm14:4102285-4102315
>Gm14:4103110-4103254
>Gm14:4104387-4104482
>Gm14:4105758-4105936
>Gm14:4107740-4107754
>Gm14:4108784-4108874
>Gm14:4108992-4109100
>Gm14:4109177-4109261
>Gm14:4109288-4109408
>Gm14:4109466-4109607
>Gm14:4109728-4109916
>Gm14:4110755-4110874
>Gm14:4110920-4110981
>Gm14:4111525-4111598
>Gm14:4112247-4112314
>Gm14:4112554-4112591
>Gm14:4114218-4114285
>Gm14:4115604-4115618
>Gm14:4116920-4116945
>Gm14:4117328-4117616
>Gm14:4117725-4117874
>Gm14:4118077-4118103
>Gm14:4118248-4118831
>Gm14:4119291-4119367
>Gm14:4121608-4121637
>Gm14:4121749-4121876
>Gm14:4123619-4123688
>Gm14:4123973-4124341
>Gm14:4126045-4126621
>Gm14:4126648-4127368
>Gm14:4127464-4127579
>Gm14:4127669-4127908
>Gm14:4128796-4128836
>Gm14:4129904-4129943
>Gm14:4130687-4130846
>Gm14:4131747-4131939
>Gm14:4132191-4132357
>Gm14:4133243-4133302
>Gm14:4135320-4135396
>Gm14:4135435-4135527
>Gm14:4137926-4138035
>Gm14:4139832-4139873
>Gm14:4141876-4141988
>Gm14:4142319-4142473
>Gm14:4142554-4143162
>Gm14:4143316-4143383
>Gm14:4144083-4144156
>Gm14:4144281-4144370
>Gm14:4144720-4144767
>Gm14:4145303-4145457
>Gm14:4146121-4146149
>Gm14:4146235-4146613
>Gm14:4146672-4146931
>Gm14:4146976-4147166
>Gm14:4147199-4147356
>Gm14:4148254-4148309
>Gm14:4148364-4148561
>Gm14:4150207-4150448
>Gm14:4151071-4151117
>Gm14:4151631-4151707
>Gm14:4152719-4152733
>Gm14:4152833-4152849
>Gm14:4153521-4153661
>Gm14:4153727-4153768
>Gm14:4155747-4155827
>Gm14:4156620-4156816
>Gm14:4157831-4157976
>Gm14:4158099-4158135
>Gm14:4158903-4158937
>Gm14:4159452-4159584
>Gm14:4159705-4159785
>Gm14:4160737-4160789
>Gm14:4160932-4161353
>Gm14:4161944-4161960
>Gm14:4175503-4175544
>Gm14:4177262-4177387
>Gm14:4178199-4178228
>Gm14:4178301-4178327
>Gm14:4178387-4178840
>Gm14:4178915-4179050
>Gm14:4179766-4179780
>Gm14:4180082-4180276
>Gm14:4183897-4183968
>Gm14:4184155-4184201
>Gm14:4184472-4184625
>Gm14:4184866-4184924
>Gm14:4186486-4186538
>Gm14:4187097-4187485
>Gm14:4187695-4187779
>Gm14:4189407-4189476
>Gm14:4193688-4193937
>Gm14:4194094-4194180
>Gm14:4194515-4194586
>Gm14:4197226-4197272
>Gm14:4197470-4197610
>Gm14:4198299-4198341
>Gm14:4198515-4198546
>Gm14:4209718-4209872
>Gm14:4217438-4217492
>Gm14:4218120-4218173
>Gm14:4218477-4218528
>Gm14:4220967-4221010
>Gm14:4223806-4223916
>Gm14:4224320-4224356
>Gm14:4224634-4224667
>Gm14:4224837-4224919
>Gm14:4224966-4225052
>Gm14:4225612-4225711
>Gm14:4230177-4230327
>Gm14:4232902-4232993
>Gm14:4237867-4237901
>Gm14:4238200-4238272
>Gm14:4238689-4238754
>Gm14:4239986-4240032
>Gm14:4240485-4240510
>Gm14:4241227-4241255
>Gm14:4241681-4241720
>Gm14:4242548-4242594
>Gm14:4242833-4242885
>Gm14:4244136-4244325
>Gm14:4248490-4248519
>Gm14:4250376-4250479
>Gm14:4253648-4253687
>Gm14:4255206-4255266
>Gm14:4257630-4257661
>Gm14:4260815-4260871
>Gm14:4264202-4264349
>Gm14:4264930-4264988
>Gm14:4265423-4265521
>Gm14:4267840-4271949
>Gm14:4271983-4272721
>Gm14:4272758-4280905
>Gm14:4284757-4284792
>Gm14:4285082-4286120
>Gm14:4288351-4288412
>Gm14:4292696-4292800
>Gm14:4293068-4293106
>Gm14:4294639-4294678
>Gm14:4297090-4297194
>Gm14:4298937-4299000
>Gm14:4300897-4301117
>Gm14:4305419-4305459
>Gm14:4306730-4306788
>Gm14:4306910-4306942
>Gm14:4309962-4310001
>Gm14:4311822-4311936
>Gm14:4315097-4315128
>Gm14:4316803-4316867
>Gm14:4317390-4317495
>Gm14:4320903-4321027
>Gm14:4323341-4323425
>Gm14:4325579-4325726
>Gm14:4327063-4327141
>Gm14:4327801-4327864
>Gm14:4328013-4328082
>Gm14:4328365-4328474
>Gm14:4328635-4328670
>Gm14:4335456-4335601
>Gm14:4336547-4336620
>Gm14:4336663-4336701
>Gm14:4336784-4336824
>Gm14:4336861-4336917
>Gm14:4338971-4339043
>Gm14:4342795-4342851
>Gm14:4352201-4352245
>Gm14:4352826-4352874
>Gm14:4354652-4354751
>Gm14:4354829-4354926
>Gm14:4356995-4357185
>Gm14:4357286-4357378
>Gm14:4357455-4357534
>Gm14:4357574-4357607
>Gm14:4357655-4357862
>Gm14:4357893-4358531
>Gm14:4358891-4359218
>Gm14:4359341-4359397
>Gm14:4359488-4359610
>Gm14:4359914-4360112
>Gm14:4360269-4360447
>Gm14:4360501-4360538
>Gm14:4360635-4360671
>Gm14:4370955-4370998
>Gm14:4377258-4377308
>Gm14:4379987-4380062
>Gm14:4380454-4380511
>Gm14:4382067-4382151
>Gm14:4383367-4383422
>Gm14:4384179-4384474
>Gm14:4384732-4384782
>Gm14:4385288-4385376
>Gm14:4385724-4385799
>Gm14:4386000-4386080
>Gm14:4386493-4386600
>Gm14:4386734-4386769
>Gm14:4387235-4387343
>Gm14:4387862-4387901
>Gm14:4388272-4388319
>Gm14:4390421-4390529
>Gm14:4390639-4390654
>Gm14:4392767-4392798
>Gm14:4401352-4401457
>Gm14:4402210-4402289
>Gm14:4403257-4403301
>Gm14:4403401-4403483
>Gm14:4404445-4404609
>Gm14:4408041-4408121
>Gm14:4409236-4409262
>Gm14:4414442-4414525
>Gm14:4414766-4414838
>Gm14:4415065-4415167
>Gm14:4415229-4415352
>Gm14:4419818-4419886
>Gm14:4423708-4423741
>Gm14:4424622-4424743
>Gm14:4425041-4425618
>Gm14:4425681-4427172
>Gm14:4436178-4436264
>Gm14:4436476-4436509
>Gm14:4438220-4438265
>Gm14:4442669-4442699
>Gm14:4445424-4445560
>Gm14:4447311-4447438
>Gm14:4448202-4448244
>Gm14:4448428-4448489
>Gm14:4448538-4448571
>Gm14:4449491-4449559
>Gm14:4449737-4449789
>Gm14:4452013-4452278
>Gm14:4452847-4452969
>Gm14:4454832-4455097
>Gm14:4455134-4455419
>Gm14:4455531-4455644
>Gm14:4456229-4456279
>Gm14:4461177-4461238
>Gm14:4461444-4461541
>Gm14:4462359-4462456
>Gm14:4462624-4462675
>Gm14:4463435-4463801
>Gm14:4464564-4464679
>Gm14:4464712-4464742
>Gm14:4465944-4466076
>Gm14:4466258-4466578
>Gm14:4467131-4467256
>Gm14:4467391-4467438
>Gm14:4472492-4472598
>Gm14:4474547-4474764
>Gm14:4475003-4475170
>Gm14:4476263-4476405
>Gm14:4476562-4476590
>Gm14:4477594-4477632
>Gm14:4478750-4478792
>Gm14:4479073-4479275
>Gm14:4482036-4482132
>Gm14:4487052-4487106
>Gm14:4495774-4495856
>Gm14:4495991-4496163
>Gm14:4502452-4502487
>Gm14:4502509-4502606
>Gm14:4502669-4502709
>Gm14:4503010-4503092
>Gm14:4507892-4507949
>Gm14:4507997-4508035
>Gm14:4508822-4508888
>Gm14:4509019-4509087
>Gm14:4510020-4510046
>Gm14:4513525-4513576
>Gm14:4513793-4513837
>Gm14:4516693-4516758
>Gm14:4520302-4520347
>Gm14:4524542-4524604
>Gm14:4531507-4531570
>Gm14:4532578-4532623
>Gm14:4534118-4534180
>Gm14:4535119-4535151
>Gm14:4538709-4538763
>Gm14:4542401-4542465
>Gm14:4542827-4542871
>Gm14:4546601-4546633
>Gm14:4547962-4548021
>Gm14:4548545-4548595
>Gm14:4549649-4549709
>Gm14:4550596-4551101
>Gm14:4553832-4553936
>Gm14:4554032-4554086
>Gm14:4555242-4555288
>Gm14:4557489-4557518
>Gm14:4557610-4557646
>Gm14:4557850-4557898
>Gm14:4560499-4560585
>Gm14:4563142-4563240
>Gm14:4563791-4563831
>Gm14:4564721-4565037
>Gm14:4569646-4569685
>Gm14:4570031-4570111
>Gm14:4571292-4571390
>Gm14:4571449-4571499
>Gm14:4571742-4571892
>Gm14:4572005-4572980
>Gm14:4582764-4582798
>Gm14:4583390-4583451
>Gm14:4584801-4584844
>Gm14:4588180-4588236
>Gm14:4588954-4589002
>Gm14:4590609-4590665
>Gm14:4592625-4592763
>Gm14:4594029-4594061
>Gm14:4594131-4594218
>Gm14:4595562-4595904
>Gm14:4597562-4597634
>Gm14:4597848-4598066
>Gm14:4598100-4598219
>Gm14:4598585-4599186
>Gm14:4602761-4602823
>Gm14:4606135-4606270
>Gm14:4611316-4611349
>Gm14:4611674-4611743
>Gm14:4611997-4612039
>Gm14:4616661-4616706
>Gm14:4617245-4617285
>Gm14:4620513-4620733
>Gm14:4622966-4623005
>Gm14:4626864-4626911
>Gm14:4630193-4630317
>Gm14:4630453-4630491
>Gm14:4631379-4631445
>Gm14:4632294-4632371
>Gm14:4636520-4636635
>Gm14:4637677-4637726
>Gm14:4639366-4639591
>Gm14:4640152-4640196
>Gm14:4640411-4640487
>Gm14:4640561-4640710
>Gm14:4641162-4641206
>Gm14:4643364-4643400
>Gm14:4644527-4644682
>Gm14:4648119-4648149
>Gm14:4648524-4648783
>Gm14:4650401-4650494
>Gm14:4650675-4650781
>Gm14:4650912-4651072
>Gm14:4651152-4651349
>Gm14:4651693-4651726
>Gm14:4653105-4653143
>Gm14:4653324-4653357
>Gm14:4654842-4654916
>Gm14:4661714-4661785
>Gm14:4663545-4663828
>Gm14:4666221-4666296
>Gm14:4668626-4668659
>Gm14:4668752-4668783
>Gm14:4670037-4670078
>Gm14:4671884-4672315
>Gm14:4672419-4672451
>Gm14:4673559-4673607
>Gm14:4677562-4677641
>Gm14:4680247-4680809
>Gm14:4682492-4682621
>Gm14:4682953-4683070
>Gm14:4683986-4684000
>Gm14:4684100-4684115
>Gm14:4685238-4685354
>Gm14:4685617-4685830
>Gm14:4689284-4689333
>Gm14:4691158-4691198
>Gm14:4691306-4691397
>Gm14:4691674-4691722
>Gm14:4693064-4693159
>Gm14:4694098-4694127
>Gm14:4694220-4694305
>Gm14:4694407-4694595
>Gm14:4694726-4695194
>Gm14:4695480-4695522
>Gm14:4695956-4696008
>Gm14:4696568-4696641
>Gm14:4698727-4698774
>Gm14:4699364-4699485
>Gm14:4700623-4700692
>Gm14:4700762-4700853
>Gm14:4700939-4700967
>Gm14:4705720-4705839
>Gm14:4709263-4709305
>Gm14:4709938-4710269
>Gm14:4710506-4710606
>Gm14:4711632-4711773
>Gm14:4712488-4712562
>Gm14:4721220-4721277
>Gm14:4721632-4721703
>Gm14:4721987-4722132
>Gm14:4722943-4722977
>Gm14:4726798-4726983
>Gm14:4731366-4731409
>Gm14:4733840-4734049
>Gm14:4734621-4734686
>Gm14:4734938-4735397
>Gm14:4735497-4735793
>Gm14:4744072-4744117
>Gm14:4747688-4747782
>Gm14:4749159-4749216
>Gm14:4752045-4752094
>Gm14:4752591-4752656
>Gm14:4754353-4754427
>Gm14:4755214-4755257
>Gm14:4755490-4755613
>Gm14:4757184-4757245
>Gm14:4760272-4760361
>Gm14:4760716-4760915
>Gm14:4763835-4763914
>Gm14:4766218-4766309
>Gm14:4766360-4766420
>Gm14:4766490-4766526
>Gm14:4767049-4767110
>Gm14:4767822-4767837
>Gm14:4767937-4767951
>Gm14:4769707-4769787
>Gm14:4770486-4770501
>Gm14:4772665-4772698
>Gm14:4776464-4776526
>Gm14:4776694-4776770
>Gm14:4780283-4780372
>Gm14:4780500-4780582
>Gm14:4781161-4781649
>Gm14:4783711-4783736
>Gm14:4790610-4790645
>Gm14:4798040-4800655
>Gm14:4800712-4801977
>Gm14:4802060-4802176
>Gm14:4802583-4802805
>Gm14:4802910-4810008
>Gm14:4810520-4810663
>Gm14:4810901-4810969
>Gm14:4811060-4811178
>Gm14:4811212-4811448
>Gm14:4811515-4812119
>Gm14:4813632-4813741
>Gm14:4813992-4814204
>Gm14:4820297-4820396
>Gm14:4820648-4820733
>Gm14:4828440-4828472
>Gm14:4829097-4829145
>Gm14:4839953-4840045
>Gm14:4840183-4840232
>Gm14:4842686-4842736
>Gm14:4843015-4843165
>Gm14:4846078-4846189
>Gm14:4847166-4847205
>Gm14:4854364-4854403
>Gm14:4860137-4860187
>Gm14:4861128-4861156
>Gm14:4865399-4865501
>Gm14:4866162-4866278
>Gm14:4866346-4866390
>Gm14:4873380-4873501
>Gm14:4875892-4875931
>Gm14:4876357-4876400
>Gm14:4876980-4877012
>Gm14:4881738-4881765
>Gm14:4885686-4885729
>Gm14:4885945-4885992
>Gm14:4888491-4888600
>Gm14:4890229-4890550
>Gm14:4891340-4891377
>Gm14:4894205-4894242
>Gm14:4897056-4897124
>Gm14:4897415-4897501
>Gm14:4897566-4897633
>Gm14:4899136-4899153
>Gm14:4904354-4904393
>Gm14:4904499-4904531
>Gm14:4904670-4904712
>Gm14:4905720-4905786
>Gm14:4909603-4909635
>Gm14:4914686-4914771
>Gm14:4915589-4916088
>Gm14:4917294-4917342
>Gm14:4918046-4918093
>Gm14:4929041-4929156
>Gm14:4931707-4931871
>Gm14:4932809-4932893
>Gm14:4935810-4935844
>Gm14:4936973-4937071
>Gm14:4937269-4938123
>Gm14:4938164-4938390
>Gm14:4938795-4939054
>Gm14:4939095-4939148
>Gm14:4939358-4939577
>Gm14:4940916-4944102
>Gm14:4945095-4945243
>Gm14:4945341-4945391
>Gm14:4948490-4948587
>Gm14:4950451-4950547
>Gm14:4951292-4951366
>Gm14:4951567-4951622
>Gm14:4968142-4968216
>Gm14:4968897-4968967
>Gm14:4970031-4970228
>Gm14:4970568-4970620
>Gm14:4971722-4971791
>Gm14:4975865-4975956
>Gm14:4980626-4980809
>Gm14:4983208-4983358
>Gm14:4983411-4983467
>Gm14:4983827-4983871
>Gm14:4984083-4984307
>Gm14:4985510-4985579
>Gm14:4985895-4985956
>Gm14:4989684-4989767
>Gm14:4991828-4991888
>Gm14:5000438-5000479
>Gm14:5000839-5000880
>Gm14:5001202-5001355
>Gm14:5012097-5012195
>Gm14:5019160-5019221
>Gm14:5019983-5020045
>Gm14:5020202-5020255
>Gm14:5021261-5021297
>Gm14:5021580-5021695
>Gm14:5022671-5022705
>Gm14:5023403-5023471
>Gm14:5023696-5023751
>Gm14:5024540-5024570
>Gm14:5034131-5034177
>Gm14:5036789-5036815
>Gm14:5037738-5037890
>Gm14:5043717-5043751
>Gm14:5044121-5044265
>Gm14:5044418-5044534
>Gm14:5045344-5045399
>Gm14:5047212-5047247
>Gm14:5049970-5050090
>Gm14:5050810-5050850
>Gm14:5053421-5053458
>Gm14:5056370-5056522
>Gm14:5057054-5057210
>Gm14:5058059-5058198
>Gm14:5059235-5059296
>Gm14:5067004-5067148
>Gm14:5071244-5071275
>Gm14:5074031-5074205
>Gm14:5074240-5074368
>Gm14:5074584-5074695
>Gm14:5078966-5079013
>Gm14:5080177-5080236
>Gm14:5080857-5081218
>Gm14:5081279-5081647
>Gm14:5082419-5082483
>Gm14:5085264-5085355
>Gm14:5085611-5085662
>Gm14:5088573-5088682
>Gm14:5091575-5091635
>Gm14:5093020-5093113
>Gm14:5094358-5094491
>Gm14:5094631-5094728
>Gm14:5095522-5095767
>Gm14:5095798-5095915
>Gm14:5100189-5100250
>Gm14:5101169-5101297
>Gm14:5101565-5101679
>Gm14:5102787-5102803
>Gm14:5103155-5103211
>Gm14:5103744-5103794
>Gm14:5108863-5108903
>Gm14:5109612-5109666
>Gm14:5112079-5112131
>Gm14:5115095-5115168
>Gm14:5115446-5115486
>Gm14:5117234-5117275
>Gm14:5117353-5117390
>Gm14:5118920-5118963
>Gm14:5123036-5123115
>Gm14:5124338-5124378
>Gm14:5126395-5126446
>Gm14:5129214-5129271
>Gm14:5129357-5129403
>Gm14:5130613-5130685
>Gm14:5131892-5131971
>Gm14:5132763-5132804
>Gm14:5135963-5136054
>Gm14:5136228-5136325
>Gm14:5138637-5138712
>Gm14:5139040-5139109
>Gm14:5141053-5141160
>Gm14:5141389-5141531
>Gm14:5141621-5141694
>Gm14:5143625-5143661
>Gm14:5143952-5143986
>Gm14:5144575-5147088
>Gm14:5149630-5149781
>Gm14:5149845-5149889
>Gm14:5151290-5151328
>Gm14:5151583-5151661
>Gm14:5153154-5153196
>Gm14:5155042-5155122
>Gm14:5155863-5155916
>Gm14:5157081-5157186
>Gm14:5158142-5158180
>Gm14:5160294-5160445
>Gm14:5161445-5161717
>Gm14:5161824-5161882
>Gm14:5162219-5162261
>Gm14:5163481-5163517
>Gm14:5164494-5164554
>Gm14:5166436-5166524
>Gm14:5166571-5166778
>Gm14:5166796-5166863
>Gm14:5166953-5166995
>Gm14:5167053-5167087
>Gm14:5167196-5167332
>Gm14:5168002-5168053
>Gm14:5170730-5170800
>Gm14:5171745-5171808
>Gm14:5172432-5172464
>Gm14:5177863-5177879
>Gm14:5177979-5178009
>Gm14:5179169-5179500
>Gm14:5180923-5180956
>Gm14:5180972-5181272
>Gm14:5181298-5181479
>Gm14:5181676-5181747
>Gm14:5182025-5182080
>Gm14:5189370-5189410
>Gm14:5190312-5190384
>Gm14:5193280-5193321
>Gm14:5194132-5194202
>Gm14:5195080-5195230
>Gm14:5196087-5196158
>Gm14:5196800-5197009
>Gm14:5197991-5198034
>Gm14:5198894-5198961
>Gm14:5201005-5201043
>Gm14:5201249-5201440
>Gm14:5202538-5202574
>Gm14:5203345-5203394
>Gm14:5205337-5205429
>Gm14:5205578-5205757
>Gm14:5205849-5205920
>Gm14:5206245-5206306
>Gm14:5207115-5207196
>Gm14:5207289-5207402
>Gm14:5210813-5210860
>Gm14:5214865-5214928
>Gm14:5216650-5216717
>Gm14:5219159-5219329
>Gm14:5221070-5221103
>Gm14:5221258-5221303
>Gm14:5230775-5230847
>Gm14:5234139-5234278
>Gm14:5238302-5238347
>Gm14:5238550-5238609
>Gm14:5240846-5240887
>Gm14:5242709-5242782
>Gm14:5246425-5246818
>Gm14:5249066-5249093
>Gm14:5249731-5249832
>Gm14:5249916-5249947
>Gm14:5251433-5251468
>Gm14:5251601-5251697
>Gm14:5251739-5251780
>Gm14:5252192-5252225
>Gm14:5254886-5254915
>Gm14:5260951-5261028
>Gm14:5261385-5261467
>Gm14:5268961-5269002
>Gm14:5270886-5270943
>Gm14:5271490-5271522
>Gm14:5271556-5271632
>Gm14:5272053-5272120
>Gm14:5272285-5272351
>Gm14:5278384-5278443
>Gm14:5278970-5279082
>Gm14:5284625-5284663
>Gm14:5289844-5289911
>Gm14:5290156-5290198
>Gm14:5290603-5290960
>Gm14:5292072-5292115
>Gm14:5292238-5292334
>Gm14:5302465-5302503
>Gm14:5308384-5308445
>Gm14:5312159-5312196
>Gm14:5315024-5315055
>Gm14:5318144-5318188
>Gm14:5318442-5318524
>Gm14:5321485-5321582
>Gm14:5322926-5323007
>Gm14:5323211-5323309
>Gm14:5325766-5325815
>Gm14:5327643-5327687
>Gm14:5329435-5329471
>Gm14:5329491-5329548
>Gm14:5332492-5332613
>Gm14:5340176-5340483
>Gm14:5340585-5340871
>Gm14:5342890-5343222
>Gm14:5343540-5343762
>Gm14:5343854-5344225
>Gm14:5344339-5345002
>Gm14:5345035-5345149
>Gm14:5345328-5346138
>Gm14:5349607-5349690
>Gm14:5349821-5349870
>Gm14:5349975-5350154
>Gm14:5350314-5350822
>Gm14:5351574-5351670
>Gm14:5355803-5355924
>Gm14:5362244-5362317
>Gm14:5362661-5362688
>Gm14:5363494-5363561
>Gm14:5364872-5364904
>Gm14:5365020-5365130
>Gm14:5366077-5366121
>Gm14:5366611-5366669
>Gm14:5370093-5370198
>Gm14:5375352-5375460
>Gm14:5375663-5375743
>Gm14:5376843-5376883
>Gm14:5377354-5377473
>Gm14:5377524-5377641
>Gm14:5377780-5377949
>Gm14:5378445-5378500
>Gm14:5379946-5379990
>Gm14:5388074-5388129
>Gm14:5388622-5388658
>Gm14:5388686-5388862
>Gm14:5388969-5389010
>Gm14:5390723-5390950
>Gm14:5394544-5394669
>Gm14:5394729-5394775
>Gm14:5395393-5395513
>Gm14:5396080-5396173
>Gm14:5398155-5398263
>Gm14:5398296-5398400
>Gm14:5398444-5398482
>Gm14:5398510-5398587
>Gm14:5399138-5399196
>Gm14:5399516-5399758
>Gm14:5399934-5399964
>Gm14:5401636-5401650
>Gm14:5401747-5401787
>Gm14:5403692-5404135
>Gm14:5404236-5404664
>Gm14:5404852-5405032
>Gm14:5405101-5405142
>Gm14:5405213-5405376
>Gm14:5405558-5405902
>Gm14:5408852-5408889
>Gm14:5409641-5409915
>Gm14:5410027-5410282
>Gm14:5410364-5410429
>Gm14:5410508-5410577
>Gm14:5412224-5412303
>Gm14:5412415-5412443
>Gm14:5412480-5412732
>Gm14:5412786-5413372
>Gm14:5413437-5413813
>Gm14:5414083-5414130
>Gm14:5414422-5414495
>Gm14:5414548-5414801
>Gm14:5415311-5415356
>Gm14:5415395-5415462
>Gm14:5415917-5416059
>Gm14:5416675-5416785
>Gm14:5420391-5420443
>Gm14:5421977-5422058
>Gm14:5422345-5422411
>Gm14:5423153-5423200
>Gm14:5423796-5423918
>Gm14:5424657-5424840
>Gm14:5424889-5425057
>Gm14:5428567-5428606
>Gm14:5428735-5428805
>Gm14:5429111-5429187
>Gm14:5436901-5437017
>Gm14:5440932-5441115
>Gm14:5441952-5442046
>Gm14:5443213-5443246
>Gm14:5444447-5444494
>Gm14:5445730-5445785
>Gm14:5445947-5446089
>Gm14:5448994-5449062
>Gm14:5449289-5449321
>Gm14:5450079-5450315
>Gm14:5453847-5453943
>Gm14:5456082-5456187
>Gm14:5459803-5459897
>Gm14:5460845-5460877
>Gm14:5461034-5461085
>Gm14:5463627-5463658
>Gm14:5467993-5468033
>Gm14:5468877-5469255
>Gm14:5469488-5469755
>Gm14:5470266-5470363
>Gm14:5472168-5472276
>Gm14:5474877-5474939
>Gm14:5475369-5475413
>Gm14:5476333-5476401
>Gm14:5478818-5478898
>Gm14:5480471-5480512
>Gm14:5480892-5480987
>Gm14:5481379-5481517
>Gm14:5482600-5482660
>Gm14:5484957-5485131
>Gm14:5486796-5486829
>Gm14:5487802-5487885
>Gm14:5488946-5489005
>Gm14:5490167-5490213
>Gm14:5490996-5491037
>Gm14:5492968-5493117
>Gm14:5493697-5493853
>Gm14:5494253-5494395
>Gm14:5495831-5495861
>Gm14:5496128-5496181
>Gm14:5496224-5496268
>Gm14:5499706-5499749
>Gm14:5502039-5503647
>Gm14:5506975-5507030
>Gm14:5508759-5508801
>Gm14:5510750-5510823
>Gm14:5511969-5512081
>Gm14:5512157-5512307
>Gm14:5512516-5512716
>Gm14:5513595-5513745
>Gm14:5518519-5518802
>Gm14:5519092-5519147
>Gm14:5519312-5519409
>Gm14:5519497-5519583
>Gm14:5519782-5519835
>Gm14:5520083-5520116
>Gm14:5520290-5520334
>Gm14:5520602-5520666
>Gm14:5520865-5520920
>Gm14:5520980-5521067
>Gm14:5522743-5522791
>Gm14:5523703-5523759
>Gm14:5527713-5527875
>Gm14:5528168-5528244
>Gm14:5530166-5530230
>Gm14:5530682-5530720
>Gm14:5530875-5530918
>Gm14:5531251-5531265
>Gm14:5533938-5534565
>Gm14:5534623-5534707
>Gm14:5535345-5535409
>Gm14:5536025-5536159
>Gm14:5538068-5543349
>Gm14:5546014-5546082
>Gm14:5546557-5546618
>Gm14:5551805-5551846
>Gm14:5553100-5553291
>Gm14:5553350-5553699
>Gm14:5553780-5554590
>Gm14:5554638-5554766
>Gm14:5554806-5556787
>Gm14:5557289-5557467
>Gm14:5560975-5560992
>Gm14:5563023-5563085
>Gm14:5571650-5571803
>Gm14:5571875-5571923
>Gm14:5572103-5572319
>Gm14:5572589-5572653
>Gm14:5573215-5573475
>Gm14:5573508-5573772
>Gm14:5573823-5574061
>Gm14:5574099-5574224
>Gm14:5574293-5574323
>Gm14:5574895-5575025
>Gm14:5575050-5575402
>Gm14:5575880-5576169
>Gm14:5576193-5576397
>Gm14:5576469-5577358
>Gm14:5577742-5577823
>Gm14:5579268-5579295
>Gm14:5581613-5581670
>Gm14:5583803-5583923
>Gm14:5584998-5585062
>Gm14:5586023-5586063
>Gm14:5587488-5587601
>Gm14:5588444-5588473
>Gm14:5588630-5588906
>Gm14:5595043-5595466
>Gm14:5600502-5600673
>Gm14:5611798-5611840
>Gm14:5613466-5613506
>Gm14:5616163-5616270
>Gm14:5617843-5617921
>Gm14:5618628-5618712
>Gm14:5620592-5620688
>Gm14:5624166-5624209
>Gm14:5626876-5626963
>Gm14:5628072-5628109
>Gm14:5628479-5628561
>Gm14:5633661-5633780
>Gm14:5635466-5635510
>Gm14:5642120-5642153
>Gm14:5642268-5642292
>Gm14:5642447-5642494
>Gm14:5645367-5645407
>Gm14:5646838-5646860
>Gm14:5646960-5646975
>Gm14:5648131-5648239
>Gm14:5648448-5648545
>Gm14:5651453-5651599
>Gm14:5653251-5653290
>Gm14:5661139-5661200
>Gm14:5662241-5662338
>Gm14:5668091-5668169
>Gm14:5668816-5668899
>Gm14:5672945-5673025
>Gm14:5673763-5673854
>Gm14:5677746-5677859
>Gm14:5679423-5679494
>Gm14:5679753-5679791
>Gm14:5680519-5680585
>Gm14:5682123-5682182
>Gm14:5683655-5683718
>Gm14:5685033-5685074
>Gm14:5686457-5686491
>Gm14:5686683-5686736
>Gm14:5689785-5689816
>Gm14:5689978-5690063
>Gm14:5693419-5693456
>Gm14:5694093-5694251
>Gm14:5694572-5694762
>Gm14:5694798-5694833
>Gm14:5695498-5695651
>Gm14:5695725-5695812
>Gm14:5695903-5695972
>Gm14:5696739-5696881
>Gm14:5698883-5698918
>Gm14:5699132-5699189
>Gm14:5699263-5699361
>Gm14:5699594-5699718
>Gm14:5701127-5701841
>Gm14:5701907-5702139
>Gm14:5702219-5702896
>Gm14:5702959-5703043
>Gm14:5704588-5704669
>Gm14:5705771-5705811
>Gm14:5706467-5706536
>Gm14:5708733-5708767
>Gm14:5710387-5710442
>Gm14:5716224-5716717
>Gm14:5723260-5723315
>Gm14:5724370-5724630
>Gm14:5726058-5726106
>Gm14:5727974-5728077
>Gm14:5729115-5729210
>Gm14:5729759-5729836
>Gm14:5735891-5735930
>Gm14:5736541-5736562
>Gm14:5736662-5736677
>Gm14:5742583-5742686
>Gm14:5749245-5749494
>Gm14:5750098-5750134
>Gm14:5756225-5756257
>Gm14:5756785-5756854
>Gm14:5756904-5756980
>Gm14:5757505-5757612
>Gm14:5757934-5757996
>Gm14:5758087-5758137
>Gm14:5758340-5758416
>Gm14:5759321-5759374
>Gm14:5760874-5760940
>Gm14:5761980-5762152
>Gm14:5767349-5767429
>Gm14:5767572-5767660
>Gm14:5770717-5770853
>Gm14:5776630-5776766
>Gm14:5780243-5780274
>Gm14:5781216-5781261
>Gm14:5782555-5782624
>Gm14:5782653-5782842
>Gm14:5782935-5782987
>Gm14:5784728-5784838
>Gm14:5787986-5788132
>Gm14:5790987-5791037
>Gm14:5791311-5791442
>Gm14:5791543-5791629
>Gm14:5794295-5794454
>Gm14:5800734-5800792
>Gm14:5801385-5801479
>Gm14:5801937-5802070
>Gm14:5802143-5802237
>Gm14:5802302-5802316
>Gm14:5802416-5802430
>Gm14:5802567-5802618
>Gm14:5802868-5802987
>Gm14:5806297-5806376
>Gm14:5807235-5807283
>Gm14:5808138-5808231
>Gm14:5811261-5811336
>Gm14:5811376-5811494
>Gm14:5812234-5812293
>Gm14:5816188-5816225
>Gm14:5817579-5817632
>Gm14:5817737-5817838
>Gm14:5818663-5818755
>Gm14:5820848-5820923
>Gm14:5822900-5822938
>Gm14:5824257-5824331
>Gm14:5825526-5825565
>Gm14:5825927-5825958
>Gm14:5830763-5830807
>Gm14:5831061-5831174
>Gm14:5832040-5832211
>Gm14:5832837-5833295
>Gm14:5833874-5833891
>Gm14:5833892-5834018
>Gm14:5834136-5834270
>Gm14:5834326-5834444
>Gm14:5835295-5835428
>Gm14:5836445-5836483
>Gm14:5844338-5844424
>Gm14:5847068-5847119
>Gm14:5848096-5848158
>Gm14:5852530-5852687
>Gm14:5855555-5855592
>Gm14:5858174-5858456
>Gm14:5859215-5859272
>Gm14:5859893-5859944
>Gm14:5860135-5860196
>Gm14:5860306-5860351
>Gm14:5860977-5861058
>Gm14:5864826-5864871
>Gm14:5866518-5866589
>Gm14:5866716-5866781
>Gm14:5868929-5868980
>Gm14:5869067-5869124
>Gm14:5875295-5875332
>Gm14:5880724-5880821
>Gm14:5882033-5882076
>Gm14:5883719-5883770
>Gm14:5883798-5883849
>Gm14:5884430-5884490
>Gm14:5884580-5884647
>Gm14:5884954-5885014
>Gm14:5887209-5887282
>Gm14:5887378-5887422
>Gm14:5890567-5890630
>Gm14:5890840-5890917
>Gm14:5890986-5891018
>Gm14:5891981-5892008
>Gm14:5892964-5893061
>Gm14:5895537-5895692
>Gm14:5895760-5895884
>Gm14:5899199-5899271
>Gm14:5901074-5901260
>Gm14:5909028-5909092
>Gm14:5911995-5912070
>Gm14:5914901-5915042
>Gm14:5916043-5916108
>Gm14:5917089-5917198
>Gm14:5917580-5917727
>Gm14:5917820-5917918
>Gm14:5918857-5918926
>Gm14:5920203-5920471
>Gm14:5920993-5921058
>Gm14:5921160-5921237
>Gm14:5921439-5921467
>Gm14:5921546-5921622
>Gm14:5925225-5925299
>Gm14:5926422-5926594
>Gm14:5937285-5937340
>Gm14:5938800-5938849
>Gm14:5939666-5939718
>Gm14:5943868-5943978
>Gm14:5951676-5951702
>Gm14:5951894-5951941
>Gm14:5953763-5953823
>Gm14:5954103-5954205
>Gm14:5954885-5954965
>Gm14:5955311-5955391
>Gm14:5957614-5957737
>Gm14:5957948-5958034
>Gm14:5960579-5962160
>Gm14:5962198-5962606
>Gm14:5964254-5964318
>Gm14:5965019-5965135
>Gm14:5967395-5967778
>Gm14:5967953-5968046
>Gm14:5968078-5968256
>Gm14:5969537-5969642
>Gm14:5971726-5971762
>Gm14:5972259-5972364
>Gm14:5978767-5978820
>Gm14:5979088-5979164
>Gm14:5980429-5980504
>Gm14:5981712-5981795
>Gm14:5981865-5981936
>Gm14:5983365-5983401
>Gm14:5991718-5991921
>Gm14:5992029-5992091
>Gm14:5994038-5994070
>Gm14:5994285-5994425
>Gm14:5997072-5997104
>Gm14:5997543-5997597
>Gm14:5997929-5997970
>Gm14:5999543-5999619
>Gm14:6000813-6000879
>Gm14:6006785-6006828
>Gm14:6007871-6007952
>Gm14:6008243-6008347
>Gm14:6008380-6008937
>Gm14:6009037-6009051
>Gm14:6009183-6009594
>Gm14:6010566-6010615
>Gm14:6011714-6011790
>Gm14:6011952-6012017
>Gm14:6012427-6012493
>Gm14:6014199-6017117
>Gm14:6018114-6018195
>Gm14:6019845-6019881
>Gm14:6020154-6020183
>Gm14:6022585-6022650
>Gm14:6026324-6026392
>Gm14:6026473-6026514
>Gm14:6026579-6026639
>Gm14:6027366-6027401
>Gm14:6030128-6030174
>Gm14:6030455-6030481
>Gm14:6030701-6030752
>Gm14:6031392-6031489
>Gm14:6032147-6032170
>Gm14:6032656-6032754
>Gm14:6033031-6033152
>Gm14:6035603-6036214
>Gm14:6036613-6036658
>Gm14:6039530-6039573
>Gm14:6039631-6039707
>Gm14:6041087-6041139
>Gm14:6041442-6041474
>Gm14:6043624-6043704
>Gm14:6043811-6044124
>Gm14:6044428-6044559
>Gm14:6046427-6046485
>Gm14:6047025-6047158
>Gm14:6050783-6050841
>Gm14:6060841-6060885
>Gm14:6062040-6062113
>Gm14:6066441-6066473
>Gm14:6068367-6068405
>Gm14:6072419-6072549
>Gm14:6073987-6074041
>Gm14:6074509-6074541
>Gm14:6075236-6075276
>Gm14:6075357-6075386
>Gm14:6075640-6075671
>Gm14:6076873-6076926
>Gm14:6078979-6079054
>Gm14:6079972-6080001
>Gm14:6081534-6081569
>Gm14:6081643-6081759
>Gm14:6084585-6084730
>Gm14:6086271-6086356
>Gm14:6090878-6091013
>Gm14:6091343-6091396
>Gm14:6093015-6093095
>Gm14:6094849-6094976
>Gm14:6097276-6097327
>Gm14:6097451-6097650
>Gm14:6098735-6098775
>Gm14:6098808-6098862
>Gm14:6099352-6099425
>Gm14:6099458-6099521
>Gm14:6100423-6100481
>Gm14:6100837-6101057
>Gm14:6102821-6102855
>Gm14:6106035-6106241
>Gm14:6106380-6106620
>Gm14:6106650-6108080
>Gm14:6108124-6108382
>Gm14:6108751-6109099
>Gm14:6109136-6109332
>Gm14:6109864-6109965
>Gm14:6111399-6111444
>Gm14:6114674-6114699
>Gm14:6115358-6115522
>Gm14:6115620-6115707
>Gm14:6115974-6116051
>Gm14:6116105-6116270
>Gm14:6122662-6122703
>Gm14:6123200-6123263
>Gm14:6124594-6124916
>Gm14:6124999-6125041
>Gm14:6125117-6125394
>Gm14:6125455-6126160
>Gm14:6126190-6126311
>Gm14:6126353-6127121
>Gm14:6127178-6127338
>Gm14:6131789-6131822
>Gm14:6132419-6132471
>Gm14:6138057-6138238
>Gm14:6138441-6138546
>Gm14:6139463-6139588
>Gm14:6139715-6139745
>Gm14:6139834-6139911
>Gm14:6142449-6142563
>Gm14:6151418-6151471
>Gm14:6152192-6152286
>Gm14:6155120-6155282
>Gm14:6156974-6157079
>Gm14:6160240-6160269
>Gm14:6160375-6160411
>Gm14:6162255-6162285
>Gm14:6164352-6164488
>Gm14:6170493-6170573
>Gm14:6170602-6170659
>Gm14:6180122-6180215
>Gm14:6180237-6180310
>Gm14:6182094-6182148
>Gm14:6182650-6182679
>Gm14:6183471-6183504
>Gm14:6183708-6183736
>Gm14:6184191-6184230
>Gm14:6186323-6186375
>Gm14:6192531-6192556
>Gm14:6192708-6192747
>Gm14:6194142-6194292
>Gm14:6198021-6198123
>Gm14:6202728-6202766
>Gm14:6202828-6202874
>Gm14:6203202-6203257
>Gm14:6203299-6203533
>Gm14:6203584-6203765
>Gm14:6203948-6204137
>Gm14:6204202-6204316
>Gm14:6204380-6204457
>Gm14:6204515-6205058
>Gm14:6205082-6205493
>Gm14:6205550-6205604
>Gm14:6206817-6206880
>Gm14:6206939-6207146
>Gm14:6207631-6207700
>Gm14:6211616-6211709
>Gm14:6212480-6212578
>Gm14:6217702-6217766
>Gm14:6219906-6220035
>Gm14:6220459-6220497
>Gm14:6223953-6224001
>Gm14:6225076-6225124
>Gm14:6227284-6227316
>Gm14:6227437-6227606
>Gm14:6230589-6230618
>Gm14:6231257-6231330
>Gm14:6233616-6233677
>Gm14:6234297-6234328
>Gm14:6237005-6237055
>Gm14:6237761-6237808
>Gm14:6238079-6238119
>Gm14:6239256-6239293
>Gm14:6239550-6239576
>Gm14:6239888-6239946
>Gm14:6240316-6240353
>Gm14:6242438-6242494
>Gm14:6242595-6242718
>Gm14:6242888-6242930
>Gm14:6243050-6243090
>Gm14:6243221-6243256
>Gm14:6243441-6243477
>Gm14:6243651-6243683
>Gm14:6243823-6243996
>Gm14:6244064-6244250
>Gm14:6244773-6244901
>Gm14:6245737-6245912
>Gm14:6257831-6257903
>Gm14:6258197-6258348
>Gm14:6268178-6268250
>Gm14:6270822-6270933
>Gm14:6271560-6271626
>Gm14:6272712-6272748
>Gm14:6275761-6275805
>Gm14:6277893-6277947
>Gm14:6282263-6282777
>Gm14:6282846-6282891
>Gm14:6285346-6285425
>Gm14:6288177-6288226
>Gm14:6288434-6288520
>Gm14:6292184-6292259
>Gm14:6294933-6294971
>Gm14:6295387-6295518
>Gm14:6296788-6296844
>Gm14:6297102-6297144
>Gm14:6298190-6298277
>Gm14:6298832-6298868
>Gm14:6299349-6299399
>Gm14:6299879-6299902
>Gm14:6301933-6301971
>Gm14:6302201-6302306
>Gm14:6302695-6302748
>Gm14:6303645-6303701
>Gm14:6307668-6312588
>Gm14:6314030-6314078
>Gm14:6314332-6314432
>Gm14:6315356-6315499
>Gm14:6317880-6317942
>Gm14:6318910-6319013
>Gm14:6319430-6319469
>Gm14:6319745-6319785
>Gm14:6323528-6323573
>Gm14:6326735-6326763
>Gm14:6328524-6328569
>Gm14:6335520-6335791
>Gm14:6335830-6336070
>Gm14:6336354-6336396
>Gm14:6336471-6336512
>Gm14:6336662-6336693
>Gm14:6336727-6336821
>Gm14:6336876-6337245
>Gm14:6337341-6337440
>Gm14:6337488-6337537
>Gm14:6340095-6340122
>Gm14:6340203-6340308
>Gm14:6343142-6343184
>Gm14:6347377-6347560
>Gm14:6348881-6349050
>Gm14:6349129-6349316
>Gm14:6349446-6349553
>Gm14:6350076-6350113
>Gm14:6350136-6350164
>Gm14:6352592-6352839
>Gm14:6354579-6354629
>Gm14:6354703-6354731
>Gm14:6355270-6355314
>Gm14:6355881-6355956
>Gm14:6356243-6356566
>Gm14:6358282-6358498
>Gm14:6359855-6359907
>Gm14:6360111-6360162
>Gm14:6361706-6361757
>Gm14:6361966-6362042
>Gm14:6362071-6362143
>Gm14:6362456-6362529
>Gm14:6363023-6363091
>Gm14:6363260-6363298
>Gm14:6363473-6363503
>Gm14:6363691-6363707
>Gm14:6363807-6363861
>Gm14:6365287-6365327
>Gm14:6365360-6365448
>Gm14:6365636-6365741
>Gm14:6366441-6366535
>Gm14:6366603-6366702
>Gm14:6367140-6367213
>Gm14:6368638-6368676
>Gm14:6372983-6372999
>Gm14:6376786-6376837
>Gm14:6377385-6377456
>Gm14:6377531-6377580
>Gm14:6378103-6381939
>Gm14:6383117-6383162
>Gm14:6384457-6384496
>Gm14:6384554-6384593
>Gm14:6385784-6387012
>Gm14:6387045-6387465
>Gm14:6387782-6387874
>Gm14:6389075-6389124
>Gm14:6391508-6391732
>Gm14:6392809-6392909
>Gm14:6393138-6393341
>Gm14:6403799-6403962
>Gm14:6404966-6405031
>Gm14:6405873-6405958
>Gm14:6406469-6406538
>Gm14:6406797-6406869
>Gm14:6407100-6407131
>Gm14:6407671-6407776
>Gm14:6409313-6409489
>Gm14:6413024-6413100
>Gm14:6413961-6414028
>Gm14:6415066-6415125
>Gm14:6416084-6416169
>Gm14:6416677-6416790
>Gm14:6417002-6417073
>Gm14:6417927-6417993
>Gm14:6420959-6420989
>Gm14:6421958-6422081
>Gm14:6424089-6424187
>Gm14:6425028-6425410
>Gm14:6425930-6425977
>Gm14:6427535-6427568
>Gm14:6430785-6430821
>Gm14:6431944-6432106
>Gm14:6434932-6435042
>Gm14:6435204-6436368
>Gm14:6436447-6436504
>Gm14:6440173-6440210
>Gm14:6443342-6443738
>Gm14:6443779-6444532
>Gm14:6444583-6445260
>Gm14:6447202-6447256
>Gm14:6449131-6449169
>Gm14:6452751-6452804
>Gm14:6456639-6456667
>Gm14:6456767-6456783
>Gm14:6458414-6458572
>Gm14:6458743-6458854
>Gm14:6458930-6459011
>Gm14:6459051-6459148
>Gm14:6459205-6459339
>Gm14:6459687-6459726
>Gm14:6459776-6459846
>Gm14:6462933-6462968
>Gm14:6464023-6464091
>Gm14:6464775-6464854
>Gm14:6465097-6465329
>Gm14:6466899-6466942
>Gm14:6467710-6467800
>Gm14:6477851-6477950
>Gm14:6481145-6481199
>Gm14:6482822-6482913
>Gm14:6483877-6483915
>Gm14:6484242-6484323
>Gm14:6484774-6484852
>Gm14:6487005-6487056
>Gm14:6490278-6490348
>Gm14:6491858-6491997
>Gm14:6492138-6492596
>Gm14:6492636-6494213
>Gm14:6494341-6494936
>Gm14:6495017-6495069
>Gm14:6498759-6498836
>Gm14:6499770-6499934
>Gm14:6501732-6501784
>Gm14:6503793-6503854
>Gm14:6503909-6504367
>Gm14:6507999-6508068
>Gm14:6509066-6509179
>Gm14:6509267-6509351
>Gm14:6509426-6509463
>Gm14:6512065-6512194
>Gm14:6512286-6512364
>Gm14:6512588-6512727
>Gm14:6513854-6514074
>Gm14:6520156-6520192
>Gm14:6520433-6520471
>Gm14:6522898-6522923
>Gm14:6524743-6524776
>Gm14:6524915-6524953
>Gm14:6529845-6529881
>Gm14:6529906-6530043
>Gm14:6531801-6531891
>Gm14:6531928-6531957
>Gm14:6532133-6532184
>Gm14:6535497-6535538
>Gm14:6536584-6536629
>Gm14:6539149-6539220
>Gm14:6539518-6539566
>Gm14:6539637-6539668
>Gm14:6539786-6539876
>Gm14:6540814-6540888
>Gm14:6543013-6543189
>Gm14:6543496-6543595
>Gm14:6545084-6545167
>Gm14:6545636-6545809
>Gm14:6546221-6546298
>Gm14:6548208-6548293
>Gm14:6548338-6548468
>Gm14:6552092-6552139
>Gm14:6554789-6554882
>Gm14:6556181-6556217
>Gm14:6557505-6557574
>Gm14:6558728-6559065
>Gm14:6559164-6559192
>Gm14:6568179-6568230
>Gm14:6568882-6568914
>Gm14:6569042-6569203
>Gm14:6570320-6570462
>Gm14:6570494-6570572
>Gm14:6572172-6572269
>Gm14:6574801-6574845
>Gm14:6576278-6576455
>Gm14:6576484-6576930
>Gm14:6576996-6577364
>Gm14:6577452-6578284
>Gm14:6578419-6578625
>Gm14:6578672-6578701
>Gm14:6578838-6578942
>Gm14:6579712-6579759
>Gm14:6579895-6580351
>Gm14:6581822-6581923
>Gm14:6582224-6582668
>Gm14:6582717-6582743
>Gm14:6582771-6582804
>Gm14:6584428-6584500
>Gm14:6587474-6587594
>Gm14:6589039-6589093
>Gm14:6590316-6590355
>Gm14:6591314-6591363
>Gm14:6597452-6597544
>Gm14:6599077-6599169
>Gm14:6599379-6599426
>Gm14:6600256-6600322
>Gm14:6601189-6601249
>Gm14:6601466-6601589
>Gm14:6604390-6604435
>Gm14:6605381-6605427
>Gm14:6607910-6607948
>Gm14:6610293-6610333
>Gm14:6612184-6612278
>Gm14:6612613-6612694
>Gm14:6614324-6614391
>Gm14:6615875-6616084
>Gm14:6617591-6617724
>Gm14:6620366-6620446
>Gm14:6620883-6620963
>Gm14:6624814-6625007
>Gm14:6625790-6625858
>Gm14:6626176-6626207
>Gm14:6628252-6628339
>Gm14:6628342-6628654
>Gm14:6630874-6630922
>Gm14:6630980-6631028
>Gm14:6631613-6631821
>Gm14:6635669-6635719
>Gm14:6636584-6636619
>Gm14:6637558-6637572
>Gm14:6639807-6639900
>Gm14:6641726-6647298
>Gm14:6647330-6647967
>Gm14:6649249-6649647
>Gm14:6651663-6651820
>Gm14:6656435-6656466
>Gm14:6656673-6656790
>Gm14:6658320-6658417
>Gm14:6658741-6658849
>Gm14:6660095-6660205
>Gm14:6660864-6660889
>Gm14:6663009-6663078
>Gm14:6663136-6663284
>Gm14:6664418-6664517
>Gm14:6664723-6664865
>Gm14:6669045-6669073
>Gm14:6671098-6671154
>Gm14:6672337-6672405
>Gm14:6674180-6675115
>Gm14:6675147-6676522
>Gm14:6676616-6678929
>Gm14:6678963-6693221
>Gm14:6693255-6695567
>Gm14:6695661-6696846
>Gm14:6697931-6698109
>Gm14:6700458-6700514
>Gm14:6701894-6702009
>Gm14:6702208-6702246
>Gm14:6702460-6702579
>Gm14:6711908-6711950
>Gm14:6712336-6712415
>Gm14:6716627-6716656
>Gm14:6717540-6717588
>Gm14:6720163-6720573
>Gm14:6720856-6721072
>Gm14:6729999-6730043
>Gm14:6735437-6735518
>Gm14:6738738-6738830
>Gm14:6740427-6740542
>Gm14:6741099-6741132
>Gm14:6741203-6741587
>Gm14:6741694-6741928
>Gm14:6741951-6741984
>Gm14:6742024-6742253
>Gm14:6742464-6742488
>Gm14:6745706-6745760
>Gm14:6748144-6748177
>Gm14:6748245-6748290
>Gm14:6748410-6748558
>Gm14:6748599-6748640
>Gm14:6749679-6749744
>Gm14:6749814-6749863
>Gm14:6760071-6760093
>Gm14:6761377-6761391
>Gm14:6765189-6765256
>Gm14:6766470-6766505
>Gm14:6769242-6769376
>Gm14:6769899-6769979
>Gm14:6771375-6771409
>Gm14:6773313-6773379
>Gm14:6773445-6773522
>Gm14:6774483-6774579
>Gm14:6776361-6776618
>Gm14:6776863-6776952
>Gm14:6776980-6777028
>Gm14:6778954-6779045
>Gm14:6780790-6793944
>Gm14:6793991-6794045
>Gm14:6794403-6794551
>Gm14:6794606-6794641
>Gm14:6794725-6795208
>Gm14:6795500-6795654
>Gm14:6795700-6796341
>Gm14:6796397-6797299
>Gm14:6797434-6797785
>Gm14:6797808-6798044
>Gm14:6798099-6798193
>Gm14:6799533-6799576
>Gm14:6803264-6803301
>Gm14:6808190-6808243
>Gm14:6809238-6809327
>Gm14:6813239-6813299
>Gm14:6816293-6816433
>Gm14:6816476-6817098
>Gm14:6817300-6817364
>Gm14:6817460-6817491
>Gm14:6817773-6818512
>Gm14:6818541-6820680
>Gm14:6820746-6821358
>Gm14:6821771-6822010
>Gm14:6822538-6822577
>Gm14:6823050-6823116
>Gm14:6823856-6823927
>Gm14:6825445-6825508
>Gm14:6826119-6826158
>Gm14:6826494-6827484
>Gm14:6827558-6827698
>Gm14:6827971-6828012
>Gm14:6828100-6828220
>Gm14:6828519-6828577
>Gm14:6828676-6828719
>Gm14:6829639-6829805
>Gm14:6830760-6830796
>Gm14:6830876-6830951
>Gm14:6834106-6834187
>Gm14:6834371-6834448
>Gm14:6834490-6834569
>Gm14:6835194-6835269
>Gm14:6841625-6841756
>Gm14:6843432-6843486
>Gm14:6844420-6844464
>Gm14:6845361-6845440
>Gm14:6847805-6847839
>Gm14:6850318-6850332
>Gm14:6851195-6851245
>Gm14:6854388-6854457
>Gm14:6854849-6855254
>Gm14:6855903-6855938
>Gm14:6857843-6857926
>Gm14:6859466-6859499
>Gm14:6859595-6859639
>Gm14:6862203-6862247
>Gm14:6870094-6870297
>Gm14:6870482-6870537
>Gm14:6870977-6871239
>Gm14:6871554-6871610
>Gm14:6871732-6871816
>Gm14:6872142-6872195
>Gm14:6872408-6872480
>Gm14:6872783-6872845
>Gm14:6876583-6876765
>Gm14:6876795-6876844
>Gm14:6878772-6878824
>Gm14:6882378-6882483
>Gm14:6885864-6885910
>Gm14:6894431-6894533
>Gm14:6899027-6899099
>Gm14:6901845-6901920
>Gm14:6903665-6903738
>Gm14:6903843-6903889
>Gm14:6903984-6904111
>Gm14:6904625-6904724
>Gm14:6905072-6905113
>Gm14:6907431-6907567
>Gm14:6915744-6915843
>Gm14:6922221-6922293
>Gm14:6923163-6923765
>Gm14:6933044-6933110
>Gm14:6934785-6934875
>Gm14:6934926-6934998
>Gm14:6935130-6935251
>Gm14:6935292-6935418
>Gm14:6935524-6935649
>Gm14:6940046-6940224
>Gm14:6945333-6946556
>Gm14:6947257-6947388
>Gm14:6949632-6950297
>Gm14:6952361-6952514
>Gm14:6952824-6952861
>Gm14:6953334-6953406
>Gm14:6955645-6955809
>Gm14:6955933-6956257
>Gm14:6956365-6956456
>Gm14:6957070-6957118
>Gm14:6958155-6958199
>Gm14:6958504-6958562
>Gm14:6963117-6963243
>Gm14:6967334-6967404
>Gm14:6967451-6967495
>Gm14:6968650-6968728
>Gm14:6973604-6973654
>Gm14:6974491-6974538
>Gm14:6975955-6976032
>Gm14:6978029-6978068
>Gm14:6980095-6980291
>Gm14:6984451-6984634
>Gm14:6985180-6985238
>Gm14:6986284-6986321
>Gm14:6991757-6991809
>Gm14:6992672-6992748
>Gm14:7001708-7002850
>Gm14:7002967-7005338
>Gm14:7005361-7013826
>Gm14:7014922-7014988
>Gm14:7016494-7016525
>Gm14:7016579-7016678
>Gm14:7017855-7018007
>Gm14:7018069-7018155
>Gm14:7018194-7018505
>Gm14:7018547-7018818
>Gm14:7018844-7019613
>Gm14:7019670-7020327
>Gm14:7020391-7020624
>Gm14:7022524-7022646
>Gm14:7027924-7027970
>Gm14:7028044-7028086
>Gm14:7028525-7028651
>Gm14:7031605-7031754
>Gm14:7033322-7033385
>Gm14:7033589-7033648
>Gm14:7035582-7036107
>Gm14:7036914-7036989
>Gm14:7038117-7038183
>Gm14:7038776-7039063
>Gm14:7040711-7040758
>Gm14:7041397-7041474
>Gm14:7041794-7041926
>Gm14:7042153-7042206
>Gm14:7051476-7051551
>Gm14:7052887-7052962
>Gm14:7053612-7053683
>Gm14:7053983-7054055
>Gm14:7054079-7054149
>Gm14:7054365-7054401
>Gm14:7055041-7055120
>Gm14:7055228-7055281
>Gm14:7055836-7055895
>Gm14:7058138-7058167
>Gm14:7058405-7058444
>Gm14:7059605-7059660
>Gm14:7059747-7059857
>Gm14:7060479-7060569
>Gm14:7060693-7060725
>Gm14:7065551-7065608
>Gm14:7065661-7065793
>Gm14:7066378-7066468
>Gm14:7073389-7073420
>Gm14:7077275-7077314
>Gm14:7077356-7077443
>Gm14:7077576-7077735
>Gm14:7077822-7078201
>Gm14:7078239-7078674
>Gm14:7078758-7078919
>Gm14:7079112-7079242
>Gm14:7079341-7079429
>Gm14:7079537-7079704
>Gm14:7079745-7079855
>Gm14:7079935-7080405
>Gm14:7080671-7080715
>Gm14:7084667-7084774
>Gm14:7084976-7085023
>Gm14:7085618-7085652
>Gm14:7091974-7092056
>Gm14:7093208-7093458
>Gm14:7093697-7093746
>Gm14:7098454-7098594
>Gm14:7099177-7099350
>Gm14:7099669-7099915
>Gm14:7102354-7102431
>Gm14:7102502-7102593
>Gm14:7102726-7102946
>Gm14:7102958-7103011
>Gm14:7103067-7103175
>Gm14:7104782-7104825
>Gm14:7104914-7104941
>Gm14:7106167-7106243
>Gm14:7107583-7107637
>Gm14:7107964-7108003
>Gm14:7108554-7108706
>Gm14:7111217-7111270
>Gm14:7113256-7113368
>Gm14:7114499-7114744
>Gm14:7120222-7120305
>Gm14:7120534-7120602
>Gm14:7120759-7120997
>Gm14:7122819-7123275
>Gm14:7123354-7123787
>Gm14:7124982-7125041
>Gm14:7126637-7126707
>Gm14:7129504-7129542
>Gm14:7137304-7137346
>Gm14:7142325-7142438
>Gm14:7146304-7146420
>Gm14:7146516-7146553
>Gm14:7146662-7146735
>Gm14:7150028-7150063
>Gm14:7153176-7153237
>Gm14:7153441-7153477
>Gm14:7156989-7157080
>Gm14:7165643-7165687
>Gm14:7166495-7166530
>Gm14:7166699-7166742
>Gm14:7166801-7166866
>Gm14:7169421-7169453
>Gm14:7169767-7169811
>Gm14:7178949-7179083
>Gm14:7179527-7179560
>Gm14:7184679-7184756
>Gm14:7185024-7185145
>Gm14:7185215-7185284
>Gm14:7185883-7185999
>Gm14:7186081-7186113
>Gm14:7186251-7186455
>Gm14:7190359-7190535
>Gm14:7190692-7191008
>Gm14:7192785-7192915
>Gm14:7200194-7200278
>Gm14:7200324-7200519
>Gm14:7200666-7200719
>Gm14:7201080-7201117
>Gm14:7205749-7205838
>Gm14:7206369-7207269
>Gm14:7207292-7207772
>Gm14:7208059-7208866
>Gm14:7209255-7209286
>Gm14:7209817-7209854
>Gm14:7210582-7210632
>Gm14:7211121-7211221
>Gm14:7212736-7212857
>Gm14:7213207-7213305
>Gm14:7214833-7214880
>Gm14:7216821-7216862
>Gm14:7217783-7217817
>Gm14:7217922-7217976
>Gm14:7218985-7219014
>Gm14:7219089-7219173
>Gm14:7219301-7219491
>Gm14:7219864-7219986
>Gm14:7221804-7221841
>Gm14:7222060-7222481
>Gm14:7222713-7222815
>Gm14:7222871-7226659
>Gm14:7226713-7226909
>Gm14:7226981-7227057
>Gm14:7227224-7227276
>Gm14:7229424-7229481
>Gm14:7230141-7230176
>Gm14:7231031-7231105
>Gm14:7232511-7232575
>Gm14:7232605-7232650
>Gm14:7232801-7232883
>Gm14:7235484-7235573
>Gm14:7236048-7236140
>Gm14:7242965-7243017
>Gm14:7246421-7246486
>Gm14:7248504-7248561
>Gm14:7248633-7249087
>Gm14:7251897-7252249
>Gm14:7252314-7252690
>Gm14:7255499-7258527
>Gm14:7258548-7259160
>Gm14:7260259-7260489
>Gm14:7260565-7260733
>Gm14:7261188-7261650
>Gm14:7265682-7265735
>Gm14:7267731-7267847
>Gm14:7269796-7269814
>Gm14:7274692-7274933
>Gm14:7277219-7277261
>Gm14:7277319-7277467
>Gm14:7277601-7277657
>Gm14:7277744-7277841
>Gm14:7277889-7279236
>Gm14:7281276-7281358
>Gm14:7281499-7281980
>Gm14:7283110-7283145
>Gm14:7285139-7285339
>Gm14:7285703-7285873
>Gm14:7286227-7286324
>Gm14:7286450-7286525
>Gm14:7287860-7287891
>Gm14:7290026-7290054
>Gm14:7291038-7291087
>Gm14:7291283-7291416
>Gm14:7291485-7291565
>Gm14:7291666-7291793
>Gm14:7291922-7291985
>Gm14:7298806-7298872
>Gm14:7299319-7299352
>Gm14:7300198-7300859
>Gm14:7301019-7301431
>Gm14:7303129-7303169
>Gm14:7308504-7308543
>Gm14:7308583-7308632
>Gm14:7308731-7308775
>Gm14:7309253-7309415
>Gm14:7309623-7309752
>Gm14:7310229-7310548
>Gm14:7310613-7311086
>Gm14:7311174-7311212
>Gm14:7311273-7311524
>Gm14:7311608-7311655
>Gm14:7311702-7311765
>Gm14:7311816-7311841
>Gm14:7312030-7312162
>Gm14:7312214-7312597
>Gm14:7312656-7313657
>Gm14:7313699-7314120
>Gm14:7314154-7314301
>Gm14:7314333-7314525
>Gm14:7314557-7314996
>Gm14:7315046-7315097
>Gm14:7315177-7315387
>Gm14:7315458-7315891
>Gm14:7316755-7316896
>Gm14:7317919-7317983
>Gm14:7322361-7322402
>Gm14:7324074-7324161
>Gm14:7325605-7325736
>Gm14:7326146-7326184
>Gm14:7329681-7329754
>Gm14:7330584-7330958
>Gm14:7331855-7332139
>Gm14:7335061-7335124
>Gm14:7336887-7336967
>Gm14:7337014-7337107
>Gm14:7345786-7345895
>Gm14:7347763-7347894
>Gm14:7348925-7348972
>Gm14:7349259-7349301
>Gm14:7350638-7350670
>Gm14:7351069-7351123
>Gm14:7352932-7353010
>Gm14:7353718-7353846
>Gm14:7354158-7354195
>Gm14:7356524-7356580
>Gm14:7356715-7356904
>Gm14:7357010-7357111
>Gm14:7357454-7357491
>Gm14:7357577-7357682
>Gm14:7359155-7359205
>Gm14:7360782-7360843
>Gm14:7361943-7362563
>Gm14:7362572-7362614
>Gm14:7363249-7363294
>Gm14:7363387-7363433
>Gm14:7373721-7373751
>Gm14:7374358-7374522
>Gm14:7383056-7383087
>Gm14:7385633-7385771
>Gm14:7386622-7386697
>Gm14:7389713-7389757
>Gm14:7390589-7390642
>Gm14:7396062-7396090
>Gm14:7397907-7398150
>Gm14:7398204-7398314
>Gm14:7398358-7398435
>Gm14:7398482-7398577
>Gm14:7398646-7398709
>Gm14:7399061-7399111
>Gm14:7399191-7399310
>Gm14:7399766-7399890
>Gm14:7403883-7403930
>Gm14:7408312-7408340
>Gm14:7409297-7409326
>Gm14:7410454-7410499
>Gm14:7411737-7411761
>Gm14:7413652-7414018
>Gm14:7414445-7414479
>Gm14:7419614-7419724
>Gm14:7419801-7419982
>Gm14:7420090-7420910
>Gm14:7420965-7421078
>Gm14:7421609-7421775
>Gm14:7423472-7423533
>Gm14:7423690-7423772
>Gm14:7423777-7423876
>Gm14:7424907-7425001
>Gm14:7425311-7425383
>Gm14:7426270-7426348
>Gm14:7431346-7431437
>Gm14:7441076-7441463
>Gm14:7441663-7441732
>Gm14:7446444-7446511
>Gm14:7451550-7451768
>Gm14:7457701-7457825
>Gm14:7458013-7458066
>Gm14:7458473-7458516
>Gm14:7460175-7460278
>Gm14:7460585-7460659
>Gm14:7460926-7461048
>Gm14:7461195-7461232
>Gm14:7461529-7461597
>Gm14:7461790-7461848
>Gm14:7463837-7463903
>Gm14:7464437-7464763
>Gm14:7465568-7465602
>Gm14:7465695-7465744
>Gm14:7465823-7465982
>Gm14:7466308-7466366
>Gm14:7467019-7467094
>Gm14:7467511-7468644
>Gm14:7468728-7468870
>Gm14:7470317-7470416
>Gm14:7472214-7472278
>Gm14:7472388-7472592
>Gm14:7473235-7473288
>Gm14:7473327-7473960
>Gm14:7474024-7474161
>Gm14:7474198-7480777
>Gm14:7480802-7481256
>Gm14:7481464-7481601
>Gm14:7481754-7481805
>Gm14:7484313-7484344
>Gm14:7486749-7487060
>Gm14:7487339-7487364
>Gm14:7487712-7487745
>Gm14:7487894-7488031
>Gm14:7488409-7488574
>Gm14:7488668-7488705
>Gm14:7490037-7490242
>Gm14:7490961-7491068
>Gm14:7491597-7491669
>Gm14:7491687-7491742
>Gm14:7492186-7492232
>Gm14:7492369-7492439
>Gm14:7492920-7493039
>Gm14:7493100-7493137
>Gm14:7494231-7494268
>Gm14:7494373-7494489
>Gm14:7494766-7494818
>Gm14:7495278-7495306
>Gm14:7495352-7495377
>Gm14:7500225-7500346
>Gm14:7501336-7501462
>Gm14:7501799-7501851
>Gm14:7502091-7502176
>Gm14:7502418-7502490
>Gm14:7504938-7505039
>Gm14:7506118-7506326
>Gm14:7506369-7506478
>Gm14:7506764-7507204
>Gm14:7507357-7508044
>Gm14:7508686-7508834
>Gm14:7510256-7510292
>Gm14:7510572-7510641
>Gm14:7510667-7510710
>Gm14:7511015-7511178
>Gm14:7511450-7511505
>Gm14:7512750-7512798
>Gm14:7517363-7517417
>Gm14:7518718-7518948
>Gm14:7519531-7519708
>Gm14:7521007-7521051
>Gm14:7526543-7526595
>Gm14:7529358-7529432
>Gm14:7532053-7532415
>Gm14:7532489-7532576
>Gm14:7533033-7533280
>Gm14:7533775-7533850
>Gm14:7533929-7534050
>Gm14:7534669-7534717
>Gm14:7535049-7535104
>Gm14:7535494-7535615
>Gm14:7535644-7535777
>Gm14:7536205-7536318
>Gm14:7536368-7536401
>Gm14:7536746-7536830
>Gm14:7536903-7537147
>Gm14:7537198-7537229
>Gm14:7537272-7537688
>Gm14:7537792-7537913
>Gm14:7537982-7538166
>Gm14:7538226-7538419
>Gm14:7538502-7538550
>Gm14:7538585-7539030
>Gm14:7539082-7539527
>Gm14:7539590-7540241
>Gm14:7540347-7540679
>Gm14:7542059-7542126
>Gm14:7542256-7542300
>Gm14:7543364-7543405
>Gm14:7544732-7545942
>Gm14:7546119-7546182
>Gm14:7546936-7547009
>Gm14:7547306-7547355
>Gm14:7547645-7547704
>Gm14:7547892-7548021
>Gm14:7548175-7548302
>Gm14:7548760-7548790
>Gm14:7549357-7549432
>Gm14:7551144-7551805
>Gm14:7552347-7552420
>Gm14:7553427-7553590
>Gm14:7556166-7556346
>Gm14:7557686-7557769
>Gm14:7558247-7558327
>Gm14:7558498-7560914
>Gm14:7561680-7561734
>Gm14:7562499-7562730
>Gm14:7565467-7565546
>Gm14:7566469-7566582
>Gm14:7566667-7566768
>Gm14:7566817-7567226
>Gm14:7567333-7567550
>Gm14:7567587-7568191
>Gm14:7568321-7568384
>Gm14:7568488-7568621
>Gm14:7568658-7568686
>Gm14:7570134-7570153
>Gm14:7570571-7570630
>Gm14:7570935-7571074
>Gm14:7571200-7571384
>Gm14:7571700-7571835
>Gm14:7572320-7572454
>Gm14:7572932-7573066
>Gm14:7575690-7575768
>Gm14:7576366-7576498
>Gm14:7582346-7582395
>Gm14:7583114-7583200
>Gm14:7584104-7584153
>Gm14:7585110-7585160
>Gm14:7585571-7585707
>Gm14:7585753-7585912
>Gm14:7585988-7586335
>Gm14:7586373-7586420
>Gm14:7586460-7586598
>Gm14:7589097-7589125
>Gm14:7589480-7589573
>Gm14:7589597-7589637
>Gm14:7590645-7590711
>Gm14:7591616-7591658
>Gm14:7592072-7592105
>Gm14:7596617-7596773
>Gm14:7596839-7597037
>Gm14:7597182-7597269
>Gm14:7597375-7597817
>Gm14:7600321-7600433
>Gm14:7602296-7602399
>Gm14:7605977-7606133
>Gm14:7606966-7607022
>Gm14:7607065-7607153
>Gm14:7607496-7607558
>Gm14:7611659-7611710
>Gm14:7615507-7615551
>Gm14:7616007-7616122
>Gm14:7617286-7617613
>Gm14:7617872-7618256
>Gm14:7618626-7618694
>Gm14:7618818-7619096
>Gm14:7619369-7619574
>Gm14:7619781-7619862
>Gm14:7620015-7620072
>Gm14:7620288-7620478
>Gm14:7620548-7620721
>Gm14:7620792-7620983
>Gm14:7621029-7621072
>Gm14:7621381-7621618
>Gm14:7621696-7621955
>Gm14:7622169-7622365
>Gm14:7623400-7623454
>Gm14:7626947-7627028
>Gm14:7627460-7627496
>Gm14:7629454-7629741
>Gm14:7630352-7630471
>Gm14:7630500-7630579
>Gm14:7632121-7632203
>Gm14:7634428-7634442
>Gm14:7636617-7636702
>Gm14:7636781-7636815
>Gm14:7642519-7642575
>Gm14:7645822-7645937
>Gm14:7646294-7646795
>Gm14:7649044-7649210
>Gm14:7650997-7651102
>Gm14:7652504-7652646
>Gm14:7654899-7655182
>Gm14:7657578-7657650
>Gm14:7659434-7659489
>Gm14:7661000-7661084
>Gm14:7661838-7661887
>Gm14:7662121-7662206
>Gm14:7662572-7662645
>Gm14:7662811-7662957
>Gm14:7664952-7665053
>Gm14:7671283-7671436
>Gm14:7678488-7678558
>Gm14:7679618-7679716
>Gm14:7680380-7680458
>Gm14:7682498-7682526
>Gm14:7684757-7684820
>Gm14:7689734-7689914
>Gm14:7690228-7690367
>Gm14:7690470-7690518
>Gm14:7691034-7691074
>Gm14:7691334-7691389
>Gm14:7691479-7691601
>Gm14:7691628-7692587
>Gm14:7692664-7692708
>Gm14:7692830-7692853
>Gm14:7692915-7692946
>Gm14:7693042-7693508
>Gm14:7693878-7694172
>Gm14:7695683-7695743
>Gm14:7696866-7697057
>Gm14:7703565-7703611
>Gm14:7704483-7704552
>Gm14:7705027-7705107
>Gm14:7707444-7707590
>Gm14:7709248-7709304
>Gm14:7711223-7711312
>Gm14:7712365-7712407
>Gm14:7712742-7712779
>Gm14:7714161-7714225
>Gm14:7718150-7718321
>Gm14:7719470-7719573
>Gm14:7721363-7721434
>Gm14:7721626-7721828
>Gm14:7721905-7722917
>Gm14:7723460-7723495
>Gm14:7725004-7725036
>Gm14:7731260-7731333
>Gm14:7739585-7739652
>Gm14:7742024-7742080
>Gm14:7742192-7742233
>Gm14:7744151-7744205
>Gm14:7744768-7744863
>Gm14:7745242-7745298
>Gm14:7747895-7747945
>Gm14:7754779-7754848
>Gm14:7757454-7757667
>Gm14:7757821-7758068
>Gm14:7761338-7761370
>Gm14:7762323-7762515
>Gm14:7762855-7762925
>Gm14:7763713-7763783
>Gm14:7764738-7764829
>Gm14:7764994-7766514
>Gm14:7766587-7767269
>Gm14:7767420-7767630
>Gm14:7767710-7768009
>Gm14:7768049-7768397
>Gm14:7768723-7768814
>Gm14:7768848-7768874
>Gm14:7768937-7768975
>Gm14:7770493-7770593
>Gm14:7771582-7771695
>Gm14:7777952-7778007
>Gm14:7782920-7783068
>Gm14:7783740-7783772
>Gm14:7783845-7783875
>Gm14:7787407-7787487
>Gm14:7790455-7790486
>Gm14:7790656-7790764
>Gm14:7790838-7791759
>Gm14:7792188-7792782
>Gm14:7792864-7796084
>Gm14:7796358-7796380
>Gm14:7796450-7797284
>Gm14:7797872-7797899
>Gm14:7798644-7798827
>Gm14:7798999-7799034
>Gm14:7800232-7800324
>Gm14:7803673-7803741
>Gm14:7807147-7807215
>Gm14:7807277-7807375
>Gm14:7811453-7811666
>Gm14:7812456-7812493
>Gm14:7819095-7819166
>Gm14:7819935-7820000
>Gm14:7820708-7820794
>Gm14:7821139-7821206
>Gm14:7823081-7823116
>Gm14:7823214-7823254
>Gm14:7823315-7823383
>Gm14:7824119-7824170
>Gm14:7825895-7825970
>Gm14:7826723-7827094
>Gm14:7827122-7836974
>Gm14:7838347-7838377
>Gm14:7842180-7842254
>Gm14:7844752-7844860
>Gm14:7847123-7847155
>Gm14:7847986-7848039
>Gm14:7848223-7848329
>Gm14:7848389-7848443
>Gm14:7849428-7849463
>Gm14:7849501-7849543
>Gm14:7851362-7851402
>Gm14:7852147-7852206
>Gm14:7852261-7852304
>Gm14:7853858-7853960
>Gm14:7854140-7854214
>Gm14:7854705-7854809
>Gm14:7857265-7857369
>Gm14:7859665-7860035
>Gm14:7861870-7861955
>Gm14:7862515-7862558
>Gm14:7866212-7866226
>Gm14:7867025-7867255
>Gm14:7867438-7867496
>Gm14:7867689-7867803
>Gm14:7867868-7867984
>Gm14:7874709-7874736
>Gm14:7877226-7877275
>Gm14:7879184-7879216
>Gm14:7881301-7881850
>Gm14:7881886-7882388
>Gm14:7883447-7883930
>Gm14:7887525-7887609
>Gm14:7889286-7889404
>Gm14:7891910-7891954
>Gm14:7893705-7893877
>Gm14:7894001-7894176
>Gm14:7895175-7895218
>Gm14:7899242-7899298
>Gm14:7900332-7900529
>Gm14:7910546-7910625
>Gm14:7910964-7911086
>Gm14:7925515-7926570
>Gm14:7932458-7932625
>Gm14:7933973-7934006
>Gm14:7936436-7936871
>Gm14:7937853-7938966
>Gm14:7938989-7939063
>Gm14:7939095-7939151
>Gm14:7940087-7940264
>Gm14:7940754-7940829
>Gm14:7942125-7942289
>Gm14:7951417-7951455
>Gm14:7951553-7951823
>Gm14:7953442-7953528
>Gm14:7953744-7954256
>Gm14:7955537-7955635
>Gm14:7955712-7955775
>Gm14:7957202-7957433
>Gm14:7958556-7958611
>Gm14:7959568-7959631
>Gm14:7962822-7962963
>Gm14:7962989-7963116
>Gm14:7967098-7967217
>Gm14:7968428-7968573
>Gm14:7969714-7969743
>Gm14:7970035-7971940
>Gm14:7971984-7972669
>Gm14:7972737-7972771
>Gm14:7973152-7973208
>Gm14:7973313-7973363
>Gm14:7975005-7975188
>Gm14:7975965-7976023
>Gm14:7976592-7976651
>Gm14:7976732-7976779
>Gm14:7979888-7979915
>Gm14:7981303-7981385
>Gm14:7981519-7981553
>Gm14:7987314-7987347
>Gm14:7988806-7988976
>Gm14:7993174-7993252
>Gm14:8000794-8000841
>Gm14:8002065-8002133
>Gm14:8011245-8011298
>Gm14:8011814-8011895
>Gm14:8011926-8012103
>Gm14:8012147-8014424
>Gm14:8014563-8014601
>Gm14:8016322-8016373
>Gm14:8020054-8020140
>Gm14:8022854-8022893
>Gm14:8027778-8027813
>Gm14:8028970-8029002
>Gm14:8030216-8030253
>Gm14:8033552-8033582
>Gm14:8038155-8038186
>Gm14:8038396-8038438
>Gm14:8038681-8038728
>Gm14:8038800-8038856
>Gm14:8039807-8040289
>Gm14:8040648-8040738
>Gm14:8041608-8041773
>Gm14:8042028-8042085
>Gm14:8042134-8042189
>Gm14:8042834-8042946
>Gm14:8043876-8044927
>Gm14:8045008-8045153
>Gm14:8046036-8046078
>Gm14:8046193-8046229
>Gm14:8046423-8046487
>Gm14:8046839-8046965
>Gm14:8047101-8047389
>Gm14:8049817-8054200
>Gm14:8054236-8057187
>Gm14:8057225-8057908
>Gm14:8058740-8058820
>Gm14:8058968-8059090
>Gm14:8059913-8059959
>Gm14:8060779-8060881
>Gm14:8060961-8061371
>Gm14:8061663-8061764
>Gm14:8062599-8062755
>Gm14:8064104-8064145
>Gm14:8065916-8066368
>Gm14:8067277-8067348
>Gm14:8067483-8067571
>Gm14:8067876-8068013
>Gm14:8070370-8070421
>Gm14:8073986-8074143
>Gm14:8074583-8074626
>Gm14:8077045-8077232
>Gm14:8077430-8077507
>Gm14:8077537-8077569
>Gm14:8077595-8077652
>Gm14:8077962-8078071
>Gm14:8079727-8079761
>Gm14:8084057-8084092
>Gm14:8088198-8088240
>Gm14:8089058-8089105
>Gm14:8091008-8091069
>Gm14:8091894-8091934
>Gm14:8092035-8092085
>Gm14:8096103-8096139
>Gm14:8097301-8097346
>Gm14:8097620-8097692
>Gm14:8098028-8098084
>Gm14:8099875-8099924
>Gm14:8100530-8100653
>Gm14:8101865-8101913
>Gm14:8103080-8103137
>Gm14:8105083-8105161
>Gm14:8106072-8106149
>Gm14:8106672-8106798
>Gm14:8110399-8110458
>Gm14:8111151-8111325
>Gm14:8111981-8113186
>Gm14:8115367-8115463
>Gm14:8117041-8118753
>Gm14:8122586-8122629
>Gm14:8122720-8122775
>Gm14:8123287-8123323
>Gm14:8123410-8123515
>Gm14:8126701-8126780
>Gm14:8131934-8131980
>Gm14:8135793-8135837
>Gm14:8137855-8137897
>Gm14:8138415-8138500
>Gm14:8142117-8142687
>Gm14:8142760-8142917
>Gm14:8142941-8143278
>Gm14:8143324-8143550
>Gm14:8143618-8143692
>Gm14:8149709-8149738
>Gm14:8154141-8154179
>Gm14:8156092-8156190
>Gm14:8156476-8156513
>Gm14:8157116-8157324
>Gm14:8157374-8157482
>Gm14:8157680-8157984
>Gm14:8158008-8158365
>Gm14:8158514-8159228
>Gm14:8159280-8159939
>Gm14:8160695-8160976
>Gm14:8161236-8161537
>Gm14:8161595-8161853
>Gm14:8162027-8162304
>Gm14:8162855-8162905
>Gm14:8163180-8163217
>Gm14:8163341-8163545
>Gm14:8163694-8163758
>Gm14:8163841-8163882
>Gm14:8163964-8164027
>Gm14:8164076-8165135
>Gm14:8168026-8168106
>Gm14:8168413-8168528
>Gm14:8168874-8169350
>Gm14:8173201-8173250
>Gm14:8173321-8173538
>Gm14:8174062-8174117
>Gm14:8175435-8175551
>Gm14:8178782-8178854
>Gm14:8179021-8179063
>Gm14:8179242-8179331
>Gm14:8179655-8179756
>Gm14:8179817-8179869
>Gm14:8180670-8180695
>Gm14:8181454-8181594
>Gm14:8181844-8181907
>Gm14:8183769-8183801
>Gm14:8190050-8190115
>Gm14:8190257-8190476
>Gm14:8192552-8192625
>Gm14:8193121-8193247
>Gm14:8193699-8193740
>Gm14:8197648-8197708
>Gm14:8198295-8198378
>Gm14:8198437-8198533
>Gm14:8198733-8198769
>Gm14:8198892-8198955
>Gm14:8201974-8202023
>Gm14:8202239-8202305
>Gm14:8205054-8205221
>Gm14:8207101-8207171
>Gm14:8209092-8209176
>Gm14:8209205-8209303
>Gm14:8210718-8210781
>Gm14:8213400-8214584
>Gm14:8214622-8216070
>Gm14:8216200-8216252
>Gm14:8216698-8216728
>Gm14:8216821-8216856
>Gm14:8218697-8218748
>Gm14:8219671-8219724
>Gm14:8221294-8221349
>Gm14:8222583-8222693
>Gm14:8222956-8223071
>Gm14:8223092-8223155
>Gm14:8223989-8224151
>Gm14:8227570-8227764
>Gm14:8228125-8228166
>Gm14:8230728-8230785
>Gm14:8231511-8231555
>Gm14:8231660-8231712
>Gm14:8233899-8233933
>Gm14:8233970-8234098
>Gm14:8235253-8236117
>Gm14:8253825-8256691
>Gm14:8256725-8257307
>Gm14:8257402-8257474
>Gm14:8258644-8258733
>Gm14:8259305-8259397
>Gm14:8259476-8259546
>Gm14:8259970-8260030
>Gm14:8260174-8260247
>Gm14:8260643-8260686
>Gm14:8260820-8260857
>Gm14:8261118-8261156
>Gm14:8261307-8261539
>Gm14:8261700-8261728
>Gm14:8262666-8262719
>Gm14:8262962-8263569
>Gm14:8263602-8264420
>Gm14:8264546-8264743
>Gm14:8264807-8264963
>Gm14:8266337-8266463
>Gm14:8272210-8272248
>Gm14:8272651-8273477
>Gm14:8273797-8273834
>Gm14:8275339-8275458
>Gm14:8275757-8275933
>Gm14:8277432-8277585
>Gm14:8277721-8277774
>Gm14:8277814-8277934
>Gm14:8278131-8278195
>Gm14:8281087-8281143
>Gm14:8282080-8282214
>Gm14:8284014-8284103
>Gm14:8284474-8284501
>Gm14:8288313-8288346
>Gm14:8288524-8288597
>Gm14:8289472-8289511
>Gm14:8290003-8290046
>Gm14:8290221-8290245
>Gm14:8290340-8290470
>Gm14:8290501-8290564
>Gm14:8290653-8290680
>Gm14:8290725-8290774
>Gm14:8290799-8290832
>Gm14:8290917-8291092
>Gm14:8291209-8291371
>Gm14:8291461-8291584
>Gm14:8291601-8291924
>Gm14:8292075-8292102
>Gm14:8292274-8292445
>Gm14:8292683-8292737
>Gm14:8292859-8292924
>Gm14:8293039-8293071
>Gm14:8293183-8293224
>Gm14:8293340-8293534
>Gm14:8293687-8293821
>Gm14:8293876-8294188
>Gm14:8294228-8294253
>Gm14:8294333-8294363
>Gm14:8294468-8295103
>Gm14:8295293-8295401
>Gm14:8295452-8295507
>Gm14:8295572-8295604
>Gm14:8295750-8295807
>Gm14:8298598-8298666
>Gm14:8298898-8298962
>Gm14:8300151-8300332
>Gm14:8301032-8301130
>Gm14:8301170-8301201
>Gm14:8302436-8302488
>Gm14:8302920-8302968
>Gm14:8304144-8304197
>Gm14:8311473-8311527
>Gm14:8313048-8313165
>Gm14:8313197-8313268
>Gm14:8314862-8314909
>Gm14:8315677-8317039
>Gm14:8318076-8318120
>Gm14:8319592-8319736
>Gm14:8320025-8320064
>Gm14:8322076-8322201
>Gm14:8326103-8327727
>Gm14:8334056-8337198
>Gm14:8338155-8338193
>Gm14:8344419-8344580
>Gm14:8345572-8345639
>Gm14:8346227-8346394
>Gm14:8347288-8347489
>Gm14:8347839-8348010
>Gm14:8348736-8348767
>Gm14:8355008-8355032
>Gm14:8355791-8355981
>Gm14:8356808-8356864
>Gm14:8358639-8358716
>Gm14:8362016-8362071
>Gm14:8362336-8362627
>Gm14:8363116-8363147
>Gm14:8364957-8365040
>Gm14:8366237-8366303
>Gm14:8367599-8367678
>Gm14:8375080-8375180
>Gm14:8375419-8375630
>Gm14:8376037-8376092
>Gm14:8376191-8376288
>Gm14:8378123-8378168
>Gm14:8378211-8378336
>Gm14:8380896-8381020
>Gm14:8381241-8381302
>Gm14:8384821-8384965
>Gm14:8385587-8385754
>Gm14:8386648-8386767
>Gm14:8386798-8386849
>Gm14:8387199-8387370
>Gm14:8389596-8389656
>Gm14:8391169-8391228
>Gm14:8395519-8395549
>Gm14:8395684-8395731
>Gm14:8397570-8397638
>Gm14:8398378-8398466
>Gm14:8399078-8400299
>Gm14:8400376-8400478
>Gm14:8400516-8400571
>Gm14:8400624-8404307
>Gm14:8405438-8405488
>Gm14:8408429-8408681
>Gm14:8411878-8411938
>Gm14:8412230-8412264
>Gm14:8412755-8412926
>Gm14:8412961-8413460
>Gm14:8415249-8415935
>Gm14:8417061-8417109
>Gm14:8422040-8422236
>Gm14:8422270-8423715
>Gm14:8425445-8426019
>Gm14:8430907-8431173
>Gm14:8431506-8431538
>Gm14:8431733-8431775
>Gm14:8434545-8434695
>Gm14:8436001-8436250
>Gm14:8436311-8436922
>Gm14:8436977-8437875
>Gm14:8437895-8439285
>Gm14:8439436-8439701
>Gm14:8442229-8444487
>Gm14:8444894-8444935
>Gm14:8445245-8445289
>Gm14:8449544-8449621
>Gm14:8450010-8450098
>Gm14:8450165-8450336
>Gm14:8450637-8450674
>Gm14:8451141-8451260
>Gm14:8451387-8451502
>Gm14:8453933-8454147
>Gm14:8454156-8454194
>Gm14:8454920-8455552
>Gm14:8458509-8458547
>Gm14:8474256-8474291
>Gm14:8475755-8475838
>Gm14:8477014-8477070
>Gm14:8480683-8480902
>Gm14:8480971-8481736
>Gm14:8481760-8482578
>Gm14:8482636-8482740
>Gm14:8482764-8483033
>Gm14:8483115-8483443
>Gm14:8483503-8483603
>Gm14:8483636-8483704
>Gm14:8483822-8484088
>Gm14:8484145-8484457
>Gm14:8484507-8484573
>Gm14:8484611-8484709
>Gm14:8485008-8485368
>Gm14:8485441-8485631
>Gm14:8487290-8487320
>Gm14:8493240-8493296
>Gm14:8495976-8496338
>Gm14:8496436-8496666
>Gm14:8498067-8498097
>Gm14:8500416-8500462
>Gm14:8500955-8501016
>Gm14:8501627-8501685
>Gm14:8501699-8501803
>Gm14:8503171-8503294
>Gm14:8512233-8512284
>Gm14:8512445-8512486
>Gm14:8512518-8512554
>Gm14:8512668-8512731
>Gm14:8512757-8512974
>Gm14:8513090-8513118
>Gm14:8513167-8513267
>Gm14:8513331-8513373
>Gm14:8513458-8513493
>Gm14:8516248-8516324
>Gm14:8516431-8516448
>Gm14:8517143-8517221
>Gm14:8518412-8518444
>Gm14:8523885-8523955
>Gm14:8524186-8524257
>Gm14:8526561-8526640
>Gm14:8529644-8529804
>Gm14:8529845-8529877
>Gm14:8530005-8530058
>Gm14:8530157-8530229
>Gm14:8530514-8530714
>Gm14:8530756-8530847
>Gm14:8531530-8531641
>Gm14:8533883-8533956
>Gm14:8534054-8534109
>Gm14:8534163-8534236
>Gm14:8534446-8534545
>Gm14:8535731-8535783
>Gm14:8537900-8537954
>Gm14:8539589-8539753
>Gm14:8539812-8540029
>Gm14:8540139-8540258
>Gm14:8540317-8540390
>Gm14:8540473-8540549
>Gm14:8540650-8540879
>Gm14:8541083-8541197
>Gm14:8541339-8541420
>Gm14:8541448-8541535
>Gm14:8542079-8542121
>Gm14:8542709-8542743
>Gm14:8542786-8542866
>Gm14:8543730-8543769
>Gm14:8544200-8544249
>Gm14:8544444-8544679
>Gm14:8544701-8546220
>Gm14:8547073-8547179
>Gm14:8547212-8547556
>Gm14:8547629-8550234
>Gm14:8550286-8551014
>Gm14:8551078-8551324
>Gm14:8551361-8551549
>Gm14:8551626-8551675
>Gm14:8553761-8553817
>Gm14:8559438-8559471
>Gm14:8559609-8560155
>Gm14:8562657-8562689
>Gm14:8563022-8563210
>Gm14:8565280-8565333
>Gm14:8565541-8565604
>Gm14:8569329-8569372
>Gm14:8569468-8569519
>Gm14:8569534-8569572
>Gm14:8574901-8576107
>Gm14:8580101-8580207
>Gm14:8580333-8580645
>Gm14:8584536-8584635
>Gm14:8599990-8600040
>Gm14:8601232-8601340
>Gm14:8604510-8604615
>Gm14:8606302-8606373
>Gm14:8607445-8607483
>Gm14:8608303-8608383
>Gm14:8609849-8610646
>Gm14:8610702-8612989
>Gm14:8613086-8613121
>Gm14:8613148-8613197
>Gm14:8613521-8613655
>Gm14:8613759-8613812
>Gm14:8614317-8614746
>Gm14:8614774-8615028
>Gm14:8616422-8616508
>Gm14:8616739-8616800
>Gm14:8617217-8617313
>Gm14:8617370-8617503
>Gm14:8617893-8617935
>Gm14:8620015-8621317
>Gm14:8622461-8622490
>Gm14:8624224-8624341
>Gm14:8625681-8625811
>Gm14:8630827-8630960
>Gm14:8631149-8631196
>Gm14:8634718-8634745
>Gm14:8635536-8635589
>Gm14:8635985-8636010
>Gm14:8636181-8636228
>Gm14:8637060-8637098
>Gm14:8637524-8637577
>Gm14:8637612-8637736
>Gm14:8638307-8638347
>Gm14:8638406-8638687
>Gm14:8638848-8639089
>Gm14:8639168-8639241
>Gm14:8640074-8640111
>Gm14:8640469-8640678
>Gm14:8640786-8641138
>Gm14:8641225-8641386
>Gm14:8643916-8643965
>Gm14:8644736-8644836
>Gm14:8645067-8645156
>Gm14:8646830-8646869
>Gm14:8647045-8647087
>Gm14:8649134-8649173
>Gm14:8650623-8650692
>Gm14:8651248-8651377
>Gm14:8651535-8651592
>Gm14:8652204-8652254
>Gm14:8655068-8655194
>Gm14:8656938-8657126
>Gm14:8657244-8657454
>Gm14:8657652-8659930
>Gm14:8659953-8660239
>Gm14:8661571-8661608
>Gm14:8661663-8661745
>Gm14:8662748-8662822
>Gm14:8665219-8665247
>Gm14:8672511-8672664
>Gm14:8674577-8674755
>Gm14:8678834-8678898
>Gm14:8678958-8679005
>Gm14:8679373-8679404
>Gm14:8680895-8680953
>Gm14:8681137-8681164
>Gm14:8682467-8682526
>Gm14:8684981-8685074
>Gm14:8685177-8685321
>Gm14:8687615-8687654
>Gm14:8687715-8687808
>Gm14:8687905-8688124
>Gm14:8688423-8688454
>Gm14:8688694-8688790
>Gm14:8688936-8688969
>Gm14:8689168-8689381
>Gm14:8689423-8689578
>Gm14:8689690-8689872
>Gm14:8689977-8690390
>Gm14:8690427-8690602
>Gm14:8690672-8691194
>Gm14:8691368-8691458
>Gm14:8691779-8691833
>Gm14:8691927-8692526
>Gm14:8692592-8692631
>Gm14:8692735-8692792
>Gm14:8692972-8693134
>Gm14:8693217-8693246
>Gm14:8693362-8693401
>Gm14:8693531-8693828
>Gm14:8694645-8694690
>Gm14:8695086-8695270
>Gm14:8695315-8695435
>Gm14:8695475-8695564
>Gm14:8696039-8696083
>Gm14:8696142-8696198
>Gm14:8696251-8696359
>Gm14:8696544-8697374
>Gm14:8697887-8697921
>Gm14:8698012-8698222
>Gm14:8698258-8698655
>Gm14:8701464-8701545
>Gm14:8710431-8710546
>Gm14:8710656-8710796
>Gm14:8715010-8715090
>Gm14:8715786-8716415
>Gm14:8716493-8716532
>Gm14:8724400-8724437
>Gm14:8725334-8725570
>Gm14:8725722-8725812
>Gm14:8727872-8727918
>Gm14:8728309-8728351
>Gm14:8728756-8728802
>Gm14:8730074-8730120
>Gm14:8730259-8730547
>Gm14:8731094-8731320
>Gm14:8731347-8731581
>Gm14:8731671-8732203
>Gm14:8732388-8732466
>Gm14:8732493-8732879
>Gm14:8732955-8733343
>Gm14:8733450-8733625
>Gm14:8733789-8733912
>Gm14:8734037-8734359
>Gm14:8734432-8734900
>Gm14:8734955-8735970
>Gm14:8736007-8737324
>Gm14:8737667-8737730
>Gm14:8743682-8743737
>Gm14:8753333-8753366
>Gm14:8753535-8753606
>Gm14:8755358-8755405
>Gm14:8759259-8759327
>Gm14:8760506-8760599
>Gm14:8762304-8762399
>Gm14:8763965-8764129
>Gm14:8764172-8764256
>Gm14:8764494-8764541
>Gm14:8764636-8764717
>Gm14:8766662-8767300
>Gm14:8767829-8770233
>Gm14:8770624-8770661
>Gm14:8772009-8772097
>Gm14:8772247-8772371
>Gm14:8772414-8772442
>Gm14:8772651-8772705
>Gm14:8772750-8772816
>Gm14:8773591-8773681
>Gm14:8774828-8774896
>Gm14:8775936-8776036
>Gm14:8776468-8776504
>Gm14:8776687-8776721
>Gm14:8776789-8776829
>Gm14:8781355-8781382
>Gm14:8784280-8784486
>Gm14:8785028-8785071
>Gm14:8786482-8786926
>Gm14:8786955-8787463
>Gm14:8787952-8788047
>Gm14:8790325-8791237
>Gm14:8791264-8791418
>Gm14:8792708-8792800
>Gm14:8793878-8793942
>Gm14:8795093-8795133
>Gm14:8798583-8798615
>Gm14:8805248-8805284
>Gm14:8809339-8809375
>Gm14:8809558-8810493
>Gm14:8810567-8811133
>Gm14:8811211-8812931
>Gm14:8812994-8813871
>Gm14:8813899-8814963
>Gm14:8815008-8816182
>Gm14:8816267-8816586
>Gm14:8818782-8818829
>Gm14:8819037-8819129
>Gm14:8819862-8819927
>Gm14:8821478-8821565
>Gm14:8821684-8821732
>Gm14:8821798-8821920
>Gm14:8822260-8822290
>Gm14:8822541-8822573
>Gm14:8828851-8829452
>Gm14:8831493-8831575
>Gm14:8833925-8834020
>Gm14:8835459-8835617
>Gm14:8835894-8835979
>Gm14:8836524-8836594
>Gm14:8837893-8837924
>Gm14:8842051-8842089
>Gm14:8842713-8842781
>Gm14:8846886-8846915
>Gm14:8848914-8848983
>Gm14:8850239-8850368
>Gm14:8851103-8854229
>Gm14:8854303-8854444
>Gm14:8854510-8854648
>Gm14:8854949-8856582
>Gm14:8856706-8856755
>Gm14:8856792-8857518
>Gm14:8858045-8858081
>Gm14:8859864-8860024
>Gm14:8861689-8861952
>Gm14:8862019-8862174
>Gm14:8862291-8862361
>Gm14:8862461-8862730
>Gm14:8862775-8862813
>Gm14:8863085-8863158
>Gm14:8864872-8864949
>Gm14:8866303-8866339
>Gm14:8867393-8867439
>Gm14:8867663-8868248
>Gm14:8868497-8868603
>Gm14:8869207-8869502
>Gm14:8869775-8869829
>Gm14:8869941-8870024
>Gm14:8876901-8876939
>Gm14:8881192-8881231
>Gm14:8881336-8881422
>Gm14:8884373-8884474
>Gm14:8884612-8884667
>Gm14:8884791-8885173
>Gm14:8885380-8885790
>Gm14:8885816-8886604
>Gm14:8886657-8886965
>Gm14:8887000-8887420
>Gm14:8887730-8887998
>Gm14:8890888-8890950
>Gm14:8891026-8891244
>Gm14:8891269-8891311
>Gm14:8892135-8892233
>Gm14:8893106-8893148
>Gm14:8894380-8894454
>Gm14:8895875-8896055
>Gm14:8898005-8898036
>Gm14:8899214-8899427
>Gm14:8899842-8899879
>Gm14:8899963-8900012
>Gm14:8903425-8903489
>Gm14:8905244-8905477
>Gm14:8908190-8908236
>Gm14:8908611-8908694
>Gm14:8909398-8909452
>Gm14:8909692-8909725
>Gm14:8913596-8913662
>Gm14:8914119-8914196
>Gm14:8915073-8915195
>Gm14:8915784-8915829
>Gm14:8920476-8920515
>Gm14:8920957-8921006
>Gm14:8922489-8922563
>Gm14:8923048-8923085
>Gm14:8924614-8924683
>Gm14:8925829-8925879
>Gm14:8927506-8927553
>Gm14:8931533-8931578
>Gm14:8933351-8933470
>Gm14:8934073-8934117
>Gm14:8934528-8934706
>Gm14:8936238-8936318
>Gm14:8938939-8938983
>Gm14:8940537-8940583
>Gm14:8943024-8943083
>Gm14:8945981-8946066
>Gm14:8948963-8949052
>Gm14:8950067-8950390
>Gm14:8950688-8950723
>Gm14:8950771-8950823
>Gm14:8951266-8951376
>Gm14:8953298-8953344
>Gm14:8953859-8953932
>Gm14:8954187-8954224
>Gm14:8954362-8954400
>Gm14:8955029-8955043
>Gm14:8957856-8957872
>Gm14:8958411-8958498
>Gm14:8958622-8958688
>Gm14:8958734-8958779
>Gm14:8960160-8960317
>Gm14:8961449-8961487
>Gm14:8961893-8961926
>Gm14:8962049-8962129
>Gm14:8962575-8962677
>Gm14:8963497-8963595
>Gm14:8963801-8963845
>Gm14:8965744-8968204
>Gm14:8968770-8969463
>Gm14:8969752-8969897
>Gm14:8970570-8970676
>Gm14:8974841-8974880
>Gm14:8974931-8975009
>Gm14:8975353-8975397
>Gm14:8975873-8976054
>Gm14:8981021-8981053
>Gm14:8982710-8982763
>Gm14:8985821-8985875
>Gm14:8986050-8986131
>Gm14:8986267-8986474
>Gm14:8991139-8991249
>Gm14:8991387-8991513
>Gm14:8993805-8993918
>Gm14:8994489-8994587
>Gm14:9002338-9002366
>Gm14:9002712-9002726
>Gm14:9006434-9006689
>Gm14:9007575-9007792
>Gm14:9008298-9008333
>Gm14:9009286-9009369
>Gm14:9012308-9012368
>Gm14:9017845-9017975
>Gm14:9019257-9019282
>Gm14:9020296-9020327
>Gm14:9021031-9021093
>Gm14:9024101-9024181
>Gm14:9026217-9026290
>Gm14:9026370-9026574
>Gm14:9030986-9031039
>Gm14:9032213-9032293
>Gm14:9034122-9034245
>Gm14:9034611-9034734
>Gm14:9035496-9035565
>Gm14:9036352-9036449
>Gm14:9036522-9036604
>Gm14:9036946-9037044
>Gm14:9037074-9037143
>Gm14:9037302-9037436
>Gm14:9037571-9037685
>Gm14:9037958-9038782
>Gm14:9038886-9039056
>Gm14:9039098-9039412
>Gm14:9039628-9040402
>Gm14:9040443-9041647
>Gm14:9041783-9042390
>Gm14:9042458-9042855
>Gm14:9042885-9042971
>Gm14:9042984-9043485
>Gm14:9044044-9044081
>Gm14:9044303-9044353
>Gm14:9045290-9045369
>Gm14:9047845-9047974
>Gm14:9049177-9049231
>Gm14:9051552-9051606
>Gm14:9056009-9056086
>Gm14:9056775-9056839
>Gm14:9057022-9057061
>Gm14:9057581-9057653
>Gm14:9060890-9060968
>Gm14:9061082-9061189
>Gm14:9061411-9061803
>Gm14:9061839-9061865
>Gm14:9062087-9062744
>Gm14:9062852-9064001
>Gm14:9064066-9064187
>Gm14:9065831-9065905
>Gm14:9068862-9069019
>Gm14:9069326-9069569
>Gm14:9070062-9070116
>Gm14:9073256-9073350
>Gm14:9078931-9079230
>Gm14:9079348-9079553
>Gm14:9079583-9079843
>Gm14:9080151-9080243
>Gm14:9080485-9080541
>Gm14:9080732-9080812
>Gm14:9081177-9081371
>Gm14:9082066-9082094
>Gm14:9082245-9082324
>Gm14:9085201-9085230
>Gm14:9088580-9088633
>Gm14:9089533-9089577
>Gm14:9089741-9089799
>Gm14:9090257-9090317
>Gm14:9091402-9091435
>Gm14:9092175-9092229
>Gm14:9104206-9104254
>Gm14:9105648-9105689
>Gm14:9106997-9111369
>Gm14:9112951-9113029
>Gm14:9113173-9113235
>Gm14:9115703-9115778
>Gm14:9116350-9116383
>Gm14:9116717-9117451
>Gm14:9117515-9117718
>Gm14:9117748-9123153
>Gm14:9124647-9124679
>Gm14:9124883-9124982
>Gm14:9127127-9127172
>Gm14:9127719-9127752
>Gm14:9128822-9130051
>Gm14:9130080-9130166
>Gm14:9130310-9130356
>Gm14:9130392-9130522
>Gm14:9130593-9130796
>Gm14:9130977-9131034
>Gm14:9131162-9131230
>Gm14:9131296-9131320
>Gm14:9131393-9131440
>Gm14:9131464-9131597
>Gm14:9131640-9131689
>Gm14:9131736-9131851
>Gm14:9131945-9132103
>Gm14:9132186-9132319
>Gm14:9132564-9132649
>Gm14:9132764-9133385
>Gm14:9133415-9133798
>Gm14:9133894-9134121
>Gm14:9134319-9134485
>Gm14:9138951-9138999
>Gm14:9141571-9141716
>Gm14:9141904-9142217
>Gm14:9142451-9142658
>Gm14:9143238-9143470
>Gm14:9143728-9143794
>Gm14:9147233-9147315
>Gm14:9149889-9149974
>Gm14:9150025-9150134
>Gm14:9150777-9150926
>Gm14:9151006-9151065
>Gm14:9151105-9151311
>Gm14:9151505-9151610
>Gm14:9153978-9154040
>Gm14:9154114-9154166
>Gm14:9154269-9154327
>Gm14:9155074-9155113
>Gm14:9155159-9155229
>Gm14:9155368-9155446
>Gm14:9156844-9157026
>Gm14:9157056-9157136
>Gm14:9157225-9157946
>Gm14:9157973-9160773
>Gm14:9160871-9161855
>Gm14:9162168-9162272
>Gm14:9162452-9162659
>Gm14:9162720-9162870
>Gm14:9163011-9163131
>Gm14:9163213-9163570
>Gm14:9163680-9164018
>Gm14:9164141-9164411
>Gm14:9164453-9164653
>Gm14:9164760-9164963
>Gm14:9164971-9165064
>Gm14:9165109-9165286
>Gm14:9165703-9165748
>Gm14:9167125-9167214
>Gm14:9168304-9168380
>Gm14:9169985-9170061
>Gm14:9170644-9170799
>Gm14:9175875-9176056
>Gm14:9176117-9176188
>Gm14:9176250-9176418
>Gm14:9176468-9176608
>Gm14:9177016-9177104
>Gm14:9177603-9177618
>Gm14:9177718-9178067
>Gm14:9178126-9179612
>Gm14:9180129-9181650
>Gm14:9181731-9186313
>Gm14:9186841-9186971
>Gm14:9187801-9187921
>Gm14:9187986-9188036
>Gm14:9188631-9188693
>Gm14:9188733-9188758
>Gm14:9188826-9188878
>Gm14:9188952-9189036
>Gm14:9189525-9189624
>Gm14:9190003-9190599
>Gm14:9193245-9193401
>Gm14:9199407-9199454
>Gm14:9199628-9199690
>Gm14:9200701-9200826
>Gm14:9201524-9201554
>Gm14:9201718-9201770
>Gm14:9204527-9205672
>Gm14:9205783-9205818
>Gm14:9205870-9205937
>Gm14:9206143-9206200
>Gm14:9206240-9206297
>Gm14:9206335-9206439
>Gm14:9207478-9207634
>Gm14:9207675-9207799
>Gm14:9207852-9208051
>Gm14:9208128-9208271
>Gm14:9208313-9208386
>Gm14:9208498-9208682
>Gm14:9209213-9209304
>Gm14:9209554-9210040
>Gm14:9210084-9210203
>Gm14:9210219-9210392
>Gm14:9212013-9212069
>Gm14:9213543-9213670
>Gm14:9213984-9214018
>Gm14:9214786-9214977
>Gm14:9219237-9219276
>Gm14:9219718-9219837
>Gm14:9220082-9220187
>Gm14:9220917-9220959
>Gm14:9221343-9221385
>Gm14:9222646-9223546
>Gm14:9223641-9223766
>Gm14:9224071-9224215
>Gm14:9224283-9224360
>Gm14:9224577-9224664
>Gm14:9225347-9225569
>Gm14:9225845-9225925
>Gm14:9226572-9226639
>Gm14:9226783-9226873
>Gm14:9227215-9227383
>Gm14:9229023-9229073
>Gm14:9230059-9230338
>Gm14:9231128-9231452
>Gm14:9231574-9235727
>Gm14:9235789-9235824
>Gm14:9235875-9235904
>Gm14:9236007-9236030
>Gm14:9236130-9241080
>Gm14:9241502-9241807
>Gm14:9244258-9244305
>Gm14:9244363-9244689
>Gm14:9244788-9246683
>Gm14:9247486-9247526
>Gm14:9247625-9247705
>Gm14:9247928-9248207
>Gm14:9248305-9248702
>Gm14:9248784-9249084
>Gm14:9251034-9251115
>Gm14:9253492-9253572
>Gm14:9254519-9254563
>Gm14:9258620-9258690
>Gm14:9258722-9258936
>Gm14:9258969-9259162
>Gm14:9259408-9259697
>Gm14:9260673-9261790
>Gm14:9261886-9262090
>Gm14:9262126-9262329
>Gm14:9262515-9262663
>Gm14:9262755-9263032
>Gm14:9263085-9263278
>Gm14:9263414-9263667
>Gm14:9263757-9263903
>Gm14:9264374-9264421
>Gm14:9265695-9265781
>Gm14:9267325-9267387
>Gm14:9267712-9267942
>Gm14:9268091-9268131
>Gm14:9268458-9268716
>Gm14:9268777-9268860
>Gm14:9268898-9269069
>Gm14:9269143-9269247
>Gm14:9269290-9269685
>Gm14:9270293-9270349
>Gm14:9271161-9271237
>Gm14:9276185-9276235
>Gm14:9276453-9276496
>Gm14:9277161-9277823
>Gm14:9278765-9278808
>Gm14:9279906-9279950
>Gm14:9280024-9280084
>Gm14:9283338-9283390
>Gm14:9285839-9286060
>Gm14:9287514-9287556
>Gm14:9289832-9289865
>Gm14:9290665-9290752
>Gm14:9292409-9292471
>Gm14:9292755-9292814
>Gm14:9292917-9292960
>Gm14:9293358-9293414
>Gm14:9293924-9293995
>Gm14:9295027-9295118
>Gm14:9295760-9296036
>Gm14:9296087-9296494
>Gm14:9297403-9297769
>Gm14:9297795-9297851
>Gm14:9297938-9298362
>Gm14:9298421-9298585
>Gm14:9299196-9299403
>Gm14:9299433-9299745
>Gm14:9300381-9300442
>Gm14:9301993-9302029
>Gm14:9302953-9303153
>Gm14:9303274-9303326
>Gm14:9303369-9303398
>Gm14:9303457-9303677
>Gm14:9303752-9303834
>Gm14:9303887-9303950
>Gm14:9303996-9304335
>Gm14:9304396-9304487
>Gm14:9304625-9305290
>Gm14:9305341-9305393
>Gm14:9305429-9305485
>Gm14:9305623-9305769
>Gm14:9305871-9306211
>Gm14:9306248-9306698
>Gm14:9306860-9306901
>Gm14:9306992-9307331
>Gm14:9307358-9307507
>Gm14:9307566-9307958
>Gm14:9307998-9308525
>Gm14:9308597-9308701
>Gm14:9308747-9308967
>Gm14:9309244-9309323
>Gm14:9309402-9309805
>Gm14:9309972-9310094
>Gm14:9310252-9310363
>Gm14:9311097-9311130
>Gm14:9312909-9312966
>Gm14:9313879-9313952
>Gm14:9318079-9318124
>Gm14:9318609-9318698
>Gm14:9322354-9322417
>Gm14:9322756-9322826
>Gm14:9323691-9323764
>Gm14:9324635-9330058
>Gm14:9331171-9331231
>Gm14:9331525-9331594
>Gm14:9332570-9332628
>Gm14:9338134-9338217
>Gm14:9338981-9339011
>Gm14:9339731-9339960
>Gm14:9340039-9340177
>Gm14:9340287-9340583
>Gm14:9340690-9340984
>Gm14:9341054-9341114
>Gm14:9341179-9341212
>Gm14:9341233-9341744
>Gm14:9341940-9342383
>Gm14:9342460-9342861
>Gm14:9342986-9343157
>Gm14:9343230-9343309
>Gm14:9343440-9344008
>Gm14:9344038-9345834
>Gm14:9345914-9346748
>Gm14:9346781-9349826
>Gm14:9350205-9350613
>Gm14:9352257-9352329
>Gm14:9352863-9352947
>Gm14:9353001-9353120
>Gm14:9353225-9353240
>Gm14:9353704-9353765
>Gm14:9356011-9356190
>Gm14:9356226-9356447
>Gm14:9359512-9359670
>Gm14:9359987-9360145
>Gm14:9360483-9360861
>Gm14:9361127-9361186
>Gm14:9361710-9361755
>Gm14:9361908-9361991
>Gm14:9362651-9362885
>Gm14:9363504-9363658
>Gm14:9368112-9368179
>Gm14:9370056-9370569
>Gm14:9370724-9370981
>Gm14:9371050-9371137
>Gm14:9375809-9375897
>Gm14:9376206-9376266
>Gm14:9376898-9376926
>Gm14:9377351-9377411
>Gm14:9377556-9377640
>Gm14:9380738-9380897
>Gm14:9381197-9381497
>Gm14:9381576-9381829
>Gm14:9383648-9384134
>Gm14:9384262-9384673
>Gm14:9384738-9385264
>Gm14:9385373-9385410
>Gm14:9385532-9385801
>Gm14:9385878-9386049
>Gm14:9386056-9386213
>Gm14:9386322-9386455
>Gm14:9386525-9386705
>Gm14:9386870-9387014
>Gm14:9387129-9387279
>Gm14:9388939-9388988
>Gm14:9389049-9389420
>Gm14:9389509-9391577
>Gm14:9394178-9394210
>Gm14:9396224-9396424
>Gm14:9397589-9397623
>Gm14:9398713-9398757
>Gm14:9399642-9399904
>Gm14:9402791-9402876
>Gm14:9402970-9403255
>Gm14:9403505-9403617
>Gm14:9404257-9404385
>Gm14:9405556-9405685
>Gm14:9405938-9405981
>Gm14:9407621-9408379
>Gm14:9408414-9408607
>Gm14:9408688-9408737
>Gm14:9408855-9409132
>Gm14:9409311-9410816
>Gm14:9411038-9411105
>Gm14:9411240-9411427
>Gm14:9412235-9412642
>Gm14:9414219-9414389
>Gm14:9414429-9414556
>Gm14:9416383-9416479
>Gm14:9416548-9416623
>Gm14:9418469-9418506
>Gm14:9419880-9420027
>Gm14:9420127-9420170
>Gm14:9420292-9420699
>Gm14:9421962-9422051
>Gm14:9422514-9422681
>Gm14:9422810-9422847
>Gm14:9423059-9423188
>Gm14:9423778-9423824
>Gm14:9424141-9424173
>Gm14:9425994-9426029
>Gm14:9426192-9426228
>Gm14:9426897-9426911
>Gm14:9428403-9428426
>Gm14:9428508-9428566
>Gm14:9428632-9428667
>Gm14:9430780-9430875
>Gm14:9433422-9433492
>Gm14:9434220-9434301
>Gm14:9436939-9437003
>Gm14:9437116-9437593
>Gm14:9437989-9438088
>Gm14:9438621-9439019
>Gm14:9439164-9439195
>Gm14:9443948-9444088
>Gm14:9444127-9444258
>Gm14:9445905-9445959
>Gm14:9446751-9446778
>Gm14:9449594-9449776
>Gm14:9450345-9450385
>Gm14:9450612-9450684
>Gm14:9451258-9451284
>Gm14:9452030-9453611
>Gm14:9458164-9458300
>Gm14:9458472-9458516
>Gm14:9462529-9462567
>Gm14:9463810-9463860
>Gm14:9464228-9464282
>Gm14:9464339-9464412
>Gm14:9466021-9466195
>Gm14:9467502-9467801
>Gm14:9474471-9475094
>Gm14:9475227-9475747
>Gm14:9475760-9483726
>Gm14:9483830-9484398
>Gm14:9484580-9484671
>Gm14:9484747-9484959
>Gm14:9486147-9486305
>Gm14:9488563-9488618
>Gm14:9488739-9488961
>Gm14:9489122-9489155
>Gm14:9489502-9489525
>Gm14:9490409-9490529
>Gm14:9490655-9490697
>Gm14:9491628-9491670
>Gm14:9495706-9495737
>Gm14:9497828-9497953
>Gm14:9498941-9498981
>Gm14:9500123-9500213
>Gm14:9500334-9500415
>Gm14:9500449-9500493
>Gm14:9501009-9501123
>Gm14:9501721-9501799
>Gm14:9502926-9502980
>Gm14:9503009-9503070
>Gm14:9503302-9503353
>Gm14:9503421-9503456
>Gm14:9511139-9511735
>Gm14:9515471-9515622
>Gm14:9517392-9517432
>Gm14:9518450-9518719
>Gm14:9518765-9518855
>Gm14:9523158-9523347
>Gm14:9523418-9523552
>Gm14:9526970-9527406
>Gm14:9527431-9527482
>Gm14:9527565-9527760
>Gm14:9528689-9528719
>Gm14:9529666-9529750
>Gm14:9532817-9532994
>Gm14:9534112-9534323
>Gm14:9534603-9534642
>Gm14:9536043-9536083
>Gm14:9536289-9536328
>Gm14:9537892-9537934
>Gm14:9538077-9538106
>Gm14:9538936-9539069
>Gm14:9539300-9539361
>Gm14:9540077-9540261
>Gm14:9540863-9541023
>Gm14:9543524-9543680
>Gm14:9543775-9544072
>Gm14:9544109-9544762
>Gm14:9545819-9546136
>Gm14:9546286-9546335
>Gm14:9548169-9548200
>Gm14:9548920-9548949
>Gm14:9549659-9549766
>Gm14:9550015-9550044
>Gm14:9550394-9550424
>Gm14:9550649-9550794
>Gm14:9550918-9550976
>Gm14:9551049-9551084
>Gm14:9551582-9551951
>Gm14:9552074-9552169
>Gm14:9552439-9552678
>Gm14:9552796-9552885
>Gm14:9553007-9553452
>Gm14:9553541-9553602
>Gm14:9553977-9555769
>Gm14:9555836-9555913
>Gm14:9556459-9556574
>Gm14:9557049-9557094
>Gm14:9557164-9557286
>Gm14:9557808-9558150
>Gm14:9558183-9558690
>Gm14:9558747-9559389
>Gm14:9560101-9560153
>Gm14:9560226-9560364
>Gm14:9563622-9563677
>Gm14:9564288-9564378
>Gm14:9564958-9564989
>Gm14:9565365-9565482
>Gm14:9565645-9565689
>Gm14:9565755-9565796
>Gm14:9566298-9566339
>Gm14:9566538-9566618
>Gm14:9566769-9566804
>Gm14:9566838-9566879
>Gm14:9567040-9567134
>Gm14:9567327-9567393
>Gm14:9567491-9567517
>Gm14:9567584-9567629
>Gm14:9567869-9568012
>Gm14:9568253-9568388
>Gm14:9568416-9568472
>Gm14:9568560-9568630
>Gm14:9568783-9569065
>Gm14:9569140-9569233
>Gm14:9571564-9571613
>Gm14:9571794-9571846
>Gm14:9571979-9572011
>Gm14:9572247-9572281
>Gm14:9573077-9582759
>Gm14:9585277-9585315
>Gm14:9585353-9585385
>Gm14:9586080-9586249
>Gm14:9586379-9586549
>Gm14:9586855-9586894
>Gm14:9587002-9587054
>Gm14:9587112-9587148
>Gm14:9587384-9587473
>Gm14:9587545-9587573
>Gm14:9587719-9587902
>Gm14:9590549-9590669
>Gm14:9592304-9592339
>Gm14:9592832-9592899
>Gm14:9604561-9604627
>Gm14:9604743-9604827
>Gm14:9609023-9609092
>Gm14:9614946-9615144
>Gm14:9617045-9617112
>Gm14:9617182-9617244
>Gm14:9617294-9617365
>Gm14:9617538-9617583
>Gm14:9618315-9618361
>Gm14:9618727-9618775
>Gm14:9618889-9619016
>Gm14:9619082-9619266
>Gm14:9620087-9620232
>Gm14:9620416-9620453
>Gm14:9620560-9620632
>Gm14:9620657-9620725
>Gm14:9622110-9622176
>Gm14:9627624-9627695
>Gm14:9627842-9627877
>Gm14:9630980-9631025
>Gm14:9632031-9632110
>Gm14:9632482-9632575
>Gm14:9633277-9633397
>Gm14:9634125-9638700
>Gm14:9638983-9639280
>Gm14:9639294-9639385
>Gm14:9639451-9639532
>Gm14:9639722-9640000
>Gm14:9640028-9640117
>Gm14:9640172-9640517
>Gm14:9640591-9641239
>Gm14:9642138-9642291
>Gm14:9643782-9643817
>Gm14:9646148-9646202
>Gm14:9648629-9648819
>Gm14:9654536-9654578
>Gm14:9655859-9656005
>Gm14:9656087-9656154
>Gm14:9656556-9656660
>Gm14:9659337-9659540
>Gm14:9660093-9660213
>Gm14:9660943-9660989
>Gm14:9661546-9661621
>Gm14:9661855-9661907
>Gm14:9662105-9662238
>Gm14:9662287-9662660
>Gm14:9663845-9663916
>Gm14:9664016-9664099
>Gm14:9664196-9664273
>Gm14:9668824-9668889
>Gm14:9669643-9669697
>Gm14:9670785-9670892
>Gm14:9673048-9673074
>Gm14:9673246-9673272
>Gm14:9673882-9673912
>Gm14:9674191-9674229
>Gm14:9674933-9674967
>Gm14:9676093-9676133
>Gm14:9679108-9679247
>Gm14:9679442-9679552
>Gm14:9681284-9681310
>Gm14:9682059-9682123
>Gm14:9682653-9682761
>Gm14:9682815-9682861
>Gm14:9683126-9683271
>Gm14:9683622-9683660
>Gm14:9683803-9683948
>Gm14:9684003-9684048
>Gm14:9686587-9686681
>Gm14:9686883-9686929
>Gm14:9687867-9687920
>Gm14:9687985-9688261
>Gm14:9692241-9692292
>Gm14:9694016-9694049
>Gm14:9694483-9694521
>Gm14:9695379-9695429
>Gm14:9696964-9697049
>Gm14:9697238-9697918
>Gm14:9697957-9698085
>Gm14:9698225-9698697
>Gm14:9698736-9699663
>Gm14:9699695-9700332
>Gm14:9700433-9700965
>Gm14:9701413-9701638
>Gm14:9701820-9702176
>Gm14:9702846-9702892
>Gm14:9703147-9703193
>Gm14:9704135-9704281
>Gm14:9704556-9704660
>Gm14:9707335-9707376
>Gm14:9707683-9707747
>Gm14:9708125-9708201
>Gm14:9708658-9708707
>Gm14:9709265-9709419
>Gm14:9709556-9709743
>Gm14:9710893-9710922
>Gm14:9718918-9719098
>Gm14:9720328-9720364
>Gm14:9721097-9721124
>Gm14:9722304-9722376
>Gm14:9722580-9722640
>Gm14:9722694-9722792
>Gm14:9722834-9722967
>Gm14:9723003-9723111
>Gm14:9724884-9724972
>Gm14:9725908-9725935
>Gm14:9728865-9729049
>Gm14:9729501-9729556
>Gm14:9730708-9730798
>Gm14:9731415-9731527
>Gm14:9731613-9731668
>Gm14:9732188-9732265
>Gm14:9733743-9733783
>Gm14:9734283-9734355
>Gm14:9734631-9734705
>Gm14:9734866-9735028
>Gm14:9735077-9735397
>Gm14:9735440-9736815
>Gm14:9736840-9737705
>Gm14:9738393-9738447
>Gm14:9738856-9738900
>Gm14:9740768-9740885
>Gm14:9742036-9742602
>Gm14:9742735-9742835
>Gm14:9742920-9742991
>Gm14:9748781-9748861
>Gm14:9752895-9753007
>Gm14:9753135-9754750
>Gm14:9754862-9755029
>Gm14:9755124-9756333
>Gm14:9760591-9763540
>Gm14:9764301-9764518
>Gm14:9764917-9765011
>Gm14:9771224-9771392
>Gm14:9773076-9773115
>Gm14:9773172-9773288
>Gm14:9774493-9774554
>Gm14:9774616-9774647
>Gm14:9775188-9775246
>Gm14:9775894-9775945
>Gm14:9777066-9777102
>Gm14:9777266-9777658
>Gm14:9777686-9784301
>Gm14:9785048-9785080
>Gm14:9785484-9785544
>Gm14:9785617-9785741
>Gm14:9786033-9786064
>Gm14:9786163-9786280
>Gm14:9786467-9786521
>Gm14:9787390-9787448
>Gm14:9788313-9788450
>Gm14:9788874-9789029
>Gm14:9790832-9790858
>Gm14:9791165-9791244
>Gm14:9792029-9792074
>Gm14:9795850-9795984
>Gm14:9796129-9796162
>Gm14:9799234-9799276
>Gm14:9799476-9800603
>Gm14:9800722-9800794
>Gm14:9801160-9801217
>Gm14:9801807-9801862
>Gm14:9801910-9802014
>Gm14:9802892-9803134
>Gm14:9803195-9803680
>Gm14:9803758-9803819
>Gm14:9803914-9804235
>Gm14:9805416-9805565
>Gm14:9805715-9807588
>Gm14:9807662-9807748
>Gm14:9807814-9807884
>Gm14:9807929-9812249
>Gm14:9812399-9812607
>Gm14:9820883-9820971
>Gm14:9821036-9835050
>Gm14:9836343-9836426
>Gm14:9837507-9837560
>Gm14:9839855-9839938
>Gm14:9840334-9840383
>Gm14:9846267-9846334
>Gm14:9848365-9848455
>Gm14:9848826-9848929
>Gm14:9848969-9849034
>Gm14:9849157-9850982
>Gm14:9851015-9851614
>Gm14:9851703-9852174
>Gm14:9852238-9852638
>Gm14:9852704-9852934
>Gm14:9853023-9853060
>Gm14:9853152-9853222
>Gm14:9853363-9853400
>Gm14:9853887-9854031
>Gm14:9855484-9855514
>Gm14:9858755-9858931
>Gm14:9860191-9860271
>Gm14:9860363-9860420
>Gm14:9865469-9865642
>Gm14:9865705-9865798
>Gm14:9866538-9866621
>Gm14:9866733-9866780
>Gm14:9866810-9866856
>Gm14:9867438-9867546
>Gm14:9869676-9869751
>Gm14:9869802-9870164
>Gm14:9873135-9873168
>Gm14:9876020-9876205
>Gm14:9879247-9879572
>Gm14:9879863-9879923
>Gm14:9880194-9880230
>Gm14:9880553-9880585
>Gm14:9881313-9881443
>Gm14:9882162-9882207
>Gm14:9882714-9883024
>Gm14:9883116-9883276
>Gm14:9883673-9883723
>Gm14:9883833-9884013
>Gm14:9884277-9884330
>Gm14:9884411-9884531
>Gm14:9884738-9884816
>Gm14:9885222-9885320
>Gm14:9885401-9885534
>Gm14:9885568-9885681
>Gm14:9885762-9885842
>Gm14:9886049-9886202
>Gm14:9886636-9891947
>Gm14:9892097-9896430
>Gm14:9896594-9896678
>Gm14:9896738-9896772
>Gm14:9896872-9897234
>Gm14:9897530-9897677
>Gm14:9897717-9897843
>Gm14:9898215-9898350
>Gm14:9899509-9899553
>Gm14:9899785-9902553
>Gm14:9903728-9903769
>Gm14:9905098-9905257
>Gm14:9905428-9905704
>Gm14:9905730-9905843
>Gm14:9912125-9912751
>Gm14:9912781-9912862
>Gm14:9912924-9913001
>Gm14:9913025-9913209
>Gm14:9914466-9914501
>Gm14:9914938-9915420
>Gm14:9915625-9915685
>Gm14:9916499-9916636
>Gm14:9917271-9917324
>Gm14:9918714-9918874
>Gm14:9919982-9920044
>Gm14:9921327-9921373
>Gm14:9921625-9921697
>Gm14:9924784-9924819
>Gm14:9928427-9928484
>Gm14:9928903-9928972
>Gm14:9930461-9930538
>Gm14:9931455-9931533
>Gm14:9931741-9931786
>Gm14:9932456-9932565
>Gm14:9932636-9932815
>Gm14:9934061-9934130
>Gm14:9934363-9934439
>Gm14:9934681-9934738
>Gm14:9936321-9936407
>Gm14:9938346-9938693
>Gm14:9938943-9940469
>Gm14:9940525-9940619
>Gm14:9940760-9941493
>Gm14:9943495-9943603
>Gm14:9946447-9946759
>Gm14:9946831-9947024
>Gm14:9949514-9949583
>Gm14:9949646-9949816
>Gm14:9950044-9950223
>Gm14:9951001-9951043
>Gm14:9951355-9951539
>Gm14:9951779-9951809
>Gm14:9952623-9952673
>Gm14:9952751-9952829
>Gm14:9952923-9954115
>Gm14:9954155-9954998
>Gm14:9955038-9955220
>Gm14:9955359-9955803
>Gm14:9956021-9956142
>Gm14:9956198-9956289
>Gm14:9956387-9956443
>Gm14:9956484-9956575
>Gm14:9956614-9956797
>Gm14:9956852-9957138
>Gm14:9957424-9957703
>Gm14:9957993-9958033
>Gm14:9958116-9958172
>Gm14:9958477-9958665
>Gm14:9958804-9958931
>Gm14:9959018-9959055
>Gm14:9959098-9959242
>Gm14:9959331-9959699
>Gm14:9960013-9960055
>Gm14:9960150-9962235
>Gm14:9962320-9962397
>Gm14:9962707-9962731
>Gm14:9962827-9962863
>Gm14:9963060-9963137
>Gm14:9963533-9963585
>Gm14:9963697-9963846
>Gm14:9964065-9964168
>Gm14:9964741-9964829
>Gm14:9965108-9965284
>Gm14:9965429-9965474
>Gm14:9965800-9965869
>Gm14:9966052-9966292
>Gm14:9966357-9966412
>Gm14:9967190-9967348
>Gm14:9967457-9967528
>Gm14:9967561-9969036
>Gm14:9969075-9969156
>Gm14:9969318-9969707
>Gm14:9969945-9970227
>Gm14:9970253-9970346
>Gm14:9970538-9971313
>Gm14:9971342-9971981
>Gm14:9972024-9972808
>Gm14:9972883-9972913
>Gm14:9972944-9973095
>Gm14:9973151-9973221
>Gm14:9974269-9974428
>Gm14:9974477-9974583
>Gm14:9974613-9974735
>Gm14:9974885-9974991
>Gm14:9975044-9975858
>Gm14:9979347-9979375
>Gm14:9979420-9979453
>Gm14:9979509-9979966
>Gm14:9979996-9980280
>Gm14:9980295-9980762
>Gm14:9980798-9981229
>Gm14:9981275-9981690
>Gm14:9981812-9982287
>Gm14:9982365-9982509
>Gm14:9982816-9983025
>Gm14:9983074-9983233
>Gm14:9983326-9984079
>Gm14:9984115-9984215
>Gm14:9984258-9984347
>Gm14:9984388-9984434
>Gm14:9984495-9984540
>Gm14:9984756-9984895
>Gm14:9985398-9985423
>Gm14:9985462-9985709
>Gm14:9985737-9986130
>Gm14:9986185-9987866
>Gm14:9987930-9988412
>Gm14:9988462-9989440
>Gm14:9989466-9989719
>Gm14:9989845-9990055
>Gm14:9990105-9990660
>Gm14:9990685-9992222
>Gm14:9992267-9992358
>Gm14:9992385-9992611
>Gm14:9992711-9992946
>Gm14:9992984-9993266
>Gm14:9993367-9993430
>Gm14:9993700-9993958
>Gm14:9993982-9994100
>Gm14:9994159-9994299
>Gm14:9994370-9994407
>Gm14:9994720-9995346
>Gm14:9995587-9995625
>Gm14:9995712-9996493
>Gm14:9996615-9996748
>Gm14:9996834-9996934
>Gm14:9996998-9997512
>Gm14:9997525-9998073
>Gm14:9998117-9998248
>Gm14:9998293-9998777
>Gm14:9998829-10000202
>Gm14:10000304-10000359
>Gm14:10000753-10000803
>Gm14:10000916-10000976
>Gm14:10001304-10001401
>Gm14:10003861-10003905
>Gm14:10004151-10004200
>Gm14:10004453-10004562
>Gm14:10009869-10009901
>Gm14:10010437-10010531
>Gm14:10010791-10010908
>Gm14:10010940-10010986
>Gm14:10011702-10012106
>Gm14:10012188-10012480
>Gm14:10012521-10012744
>Gm14:10012857-10012994
>Gm14:10013071-10013102
>Gm14:10013235-10013410
>Gm14:10013474-10013638
>Gm14:10015912-10016003
>Gm14:10016143-10016362
>Gm14:10016554-10016609
>Gm14:10016649-10016764
>Gm14:10016800-10017308
>Gm14:10017417-10017485
>Gm14:10017611-10017776
>Gm14:10017809-10018074
>Gm14:10018183-10018243
>Gm14:10018275-10018336
>Gm14:10018495-10018526
>Gm14:10019469-10019907
>Gm14:10021189-10025951
>Gm14:10031377-10031457
>Gm14:10031836-10031883
>Gm14:10031957-10031990
>Gm14:10033934-10034022
>Gm14:10036330-10036882
>Gm14:10041653-10041804
>Gm14:10041995-10042197
>Gm14:10042283-10043256
>Gm14:10043289-10043504
>Gm14:10045270-10045495
>Gm14:10045571-10045860
>Gm14:10045967-10046232
>Gm14:10046280-10046443
>Gm14:10053236-10053323
>Gm14:10053409-10053524
>Gm14:10053651-10053686
>Gm14:10054744-10054967
>Gm14:10055427-10055477
>Gm14:10059168-10059253
>Gm14:10060289-10060347
>Gm14:10060450-10060735
>Gm14:10060832-10061007
>Gm14:10061031-10061063
>Gm14:10061113-10061279
>Gm14:10061344-10061702
>Gm14:10061838-10062282
>Gm14:10062316-10062348
>Gm14:10062385-10062481
>Gm14:10062510-10062578
>Gm14:10063271-10063313
>Gm14:10063570-10063858
>Gm14:10063908-10063961
>Gm14:10064057-10066799
>Gm14:10069269-10069345
>Gm14:10070364-10070401
>Gm14:10070653-10070697
>Gm14:10072933-10074765
>Gm14:10074887-10074915
>Gm14:10077997-10078046
>Gm14:10078105-10078219
>Gm14:10078506-10078565
>Gm14:10079383-10079718
>Gm14:10082472-10082516
>Gm14:10084761-10084795
>Gm14:10085615-10085641
>Gm14:10087513-10087564
>Gm14:10089706-10089733
>Gm14:10095025-10095058
>Gm14:10099209-10099275
>Gm14:10099366-10099396
>Gm14:10100517-10103638
>Gm14:10105580-10105626
>Gm14:10105660-10105806
>Gm14:10106175-10106450
>Gm14:10106584-10106622
>Gm14:10106690-10106808
>Gm14:10110783-10110827
>Gm14:10113514-10113545
>Gm14:10114137-10114176
>Gm14:10114405-10130241
>Gm14:10130915-10130951
>Gm14:10136240-10136342
>Gm14:10138178-10138665
>Gm14:10139525-10139735
>Gm14:10139804-10140003
>Gm14:10142387-10142477
>Gm14:10144199-10144291
>Gm14:10144911-10144960
>Gm14:10145994-10146088
>Gm14:10146216-10146245
>Gm14:10146673-10147980
>Gm14:10148115-10148376
>Gm14:10149681-10149709
>Gm14:10150061-10150098
>Gm14:10150181-10150218
>Gm14:10150361-10150633
>Gm14:10150750-10151161
>Gm14:10151284-10151377
>Gm14:10151998-10152041
>Gm14:10152120-10152235
>Gm14:10152303-10152354
>Gm14:10153398-10153425
>Gm14:10153632-10153865
>Gm14:10154013-10154044
>Gm14:10156046-10157042
>Gm14:10157150-10157678
>Gm14:10157896-10158062
>Gm14:10158151-10158971
>Gm14:10159029-10159817
>Gm14:10159873-10160855
>Gm14:10161062-10161166
>Gm14:10163317-10168161
>Gm14:10169331-10169412
>Gm14:10171060-10171097
>Gm14:10171711-10176279
>Gm14:10177484-10179952
>Gm14:10180713-10180750
>Gm14:10182447-10184084
>Gm14:10184537-10184563
>Gm14:10186724-10192123
>Gm14:10192448-10192478
>Gm14:10192540-10192608
>Gm14:10192943-10193024
>Gm14:10193060-10193150
>Gm14:10193206-10193923
>Gm14:10194011-10194440
>Gm14:10194554-10195411
>Gm14:10195508-10197059
>Gm14:10197115-10197168
>Gm14:10197208-10197271
>Gm14:10198044-10198092
>Gm14:10198812-10198859
>Gm14:10199826-10200176
>Gm14:10202618-10202896
>Gm14:10203170-10203217
>Gm14:10203815-10203868
>Gm14:10204008-10204295
>Gm14:10204905-10204973
>Gm14:10205036-10205092
>Gm14:10205239-10205269
>Gm14:10205479-10205506
>Gm14:10205903-10205940
>Gm14:10206793-10206825
>Gm14:10206856-10206905
>Gm14:10206993-10207037
>Gm14:10208177-10208248
>Gm14:10208433-10208482
>Gm14:10209797-10209838
>Gm14:10218767-10218804
>Gm14:10220749-10220817
>Gm14:10220909-10220980
>Gm14:10223312-10223369
>Gm14:10224238-10224322
>Gm14:10225261-10225299
>Gm14:10227971-10228049
>Gm14:10228094-10228183
>Gm14:10235818-10235949
>Gm14:10236248-10236332
>Gm14:10236727-10236754
>Gm14:10236792-10236860
>Gm14:10237217-10237279
>Gm14:10238490-10238635
>Gm14:10239388-10239424
>Gm14:10240166-10240207
>Gm14:10240561-10240592
>Gm14:10240638-10240845
>Gm14:10241323-10241393
>Gm14:10241454-10241513
>Gm14:10248510-10248558
>Gm14:10249187-10249228
>Gm14:10250465-10250514
>Gm14:10251776-10251821
>Gm14:10252948-10253010
>Gm14:10256417-10256620
>Gm14:10262857-10264426
>Gm14:10265597-10265655
>Gm14:10269106-10269186
>Gm14:10269319-10269424
>Gm14:10269539-10269841
>Gm14:10269890-10269920
>Gm14:10269992-10270258
>Gm14:10270467-10270522
>Gm14:10270572-10270652
>Gm14:10270808-10270869
>Gm14:10270913-10270981
>Gm14:10271055-10271150
>Gm14:10272200-10272228
>Gm14:10272718-10272753
>Gm14:10276784-10277275
>Gm14:10277311-10277542
>Gm14:10277664-10277701
>Gm14:10277807-10278186
>Gm14:10278430-10278493
>Gm14:10278553-10278950
>Gm14:10279003-10279164
>Gm14:10279300-10279410
>Gm14:10279504-10279640
>Gm14:10279798-10280091
>Gm14:10280538-10280613
>Gm14:10284162-10284207
>Gm14:10284791-10284850
>Gm14:10287452-10287535
>Gm14:10288097-10288147
>Gm14:10288411-10288478
>Gm14:10288534-10288626
>Gm14:10288664-10288887
>Gm14:10296434-10296688
>Gm14:10296743-10297027
>Gm14:10297095-10297123
>Gm14:10297191-10297406
>Gm14:10297663-10297749
>Gm14:10297824-10297859
>Gm14:10297906-10297993
>Gm14:10298091-10298192
>Gm14:10298675-10298776
>Gm14:10298838-10298868
>Gm14:10299010-10299115
>Gm14:10299459-10299529
>Gm14:10299590-10299728
>Gm14:10299763-10299816
>Gm14:10299876-10299906
>Gm14:10300114-10300278
>Gm14:10300339-10300510
>Gm14:10300745-10301150
>Gm14:10301197-10301241
>Gm14:10301461-10301571
>Gm14:10301658-10301694
>Gm14:10301751-10301976
>Gm14:10302224-10302327
>Gm14:10302661-10302745
>Gm14:10302915-10302987
>Gm14:10303304-10303345
>Gm14:10303899-10303948
>Gm14:10304261-10304496
>Gm14:10304604-10304737
>Gm14:10304794-10304857
>Gm14:10305068-10305165
>Gm14:10309869-10309943
>Gm14:10310227-10310262
>Gm14:10310488-10310526
>Gm14:10310962-10311033
>Gm14:10311072-10311162
>Gm14:10312875-10312927
>Gm14:10313313-10313753
>Gm14:10314392-10314482
>Gm14:10320841-10320937
>Gm14:10321872-10322039
>Gm14:10322124-10322334
>Gm14:10322412-10322581
>Gm14:10322676-10322870
>Gm14:10323908-10323988
>Gm14:10326227-10326705
>Gm14:10326752-10327547
>Gm14:10328785-10328905
>Gm14:10333867-10333988
>Gm14:10334976-10335241
>Gm14:10335302-10335381
>Gm14:10335898-10335971
>Gm14:10336789-10336828
>Gm14:10338365-10338493
>Gm14:10338540-10338582
>Gm14:10340756-10340822
>Gm14:10340894-10340935
>Gm14:10342271-10342333
>Gm14:10342722-10342761
>Gm14:10343983-10344024
>Gm14:10344879-10345033
>Gm14:10348079-10348817
>Gm14:10348877-10349007
>Gm14:10349055-10349474
>Gm14:10350476-10351039
>Gm14:10351307-10351349
>Gm14:10352622-10352672
>Gm14:10352718-10352834
>Gm14:10359284-10359411
>Gm14:10359713-10359768
>Gm14:10361087-10361294
>Gm14:10361559-10362072
>Gm14:10363318-10363355
>Gm14:10363451-10363584
>Gm14:10363640-10363708
>Gm14:10364572-10364641
>Gm14:10365350-10365426
>Gm14:10365850-10368475
>Gm14:10368665-10369176
>Gm14:10373506-10373572
>Gm14:10373797-10373812
>Gm14:10374599-10375028
>Gm14:10375078-10375793
>Gm14:10377790-10377902
>Gm14:10380254-10380320
>Gm14:10380480-10380564
>Gm14:10383495-10383541
>Gm14:10384916-10384961
>Gm14:10386120-10386440
>Gm14:10386537-10386572
>Gm14:10386743-10386771
>Gm14:10389072-10389221
>Gm14:10389336-10389661
>Gm14:10390601-10390666
>Gm14:10391598-10391776
>Gm14:10394843-10395096
>Gm14:10396354-10396624
>Gm14:10398960-10399955
>Gm14:10400025-10400073
>Gm14:10401961-10401996
>Gm14:10403130-10403214
>Gm14:10409302-10409344
>Gm14:10409393-10409432
>Gm14:10410447-10410527
>Gm14:10412747-10412910
>Gm14:10415338-10415487
>Gm14:10416899-10416944
>Gm14:10417007-10417070
>Gm14:10419193-10419234
>Gm14:10419524-10419560
>Gm14:10419635-10419722
>Gm14:10419776-10419885
>Gm14:10419931-10420230
>Gm14:10420283-10421770
>Gm14:10421851-10424397
>Gm14:10424486-10424542
>Gm14:10425138-10425240
>Gm14:10425274-10426006
>Gm14:10426040-10426441
>Gm14:10426493-10426545
>Gm14:10426570-10428003
>Gm14:10428043-10428598
>Gm14:10428770-10429162
>Gm14:10429543-10429580
>Gm14:10430077-10430237
>Gm14:10430955-10430992
>Gm14:10431353-10431553
>Gm14:10431696-10432019
>Gm14:10432114-10432296
>Gm14:10432476-10432593
>Gm14:10432675-10432753
>Gm14:10432975-10433193
>Gm14:10433645-10433677
>Gm14:10434190-10434486
>Gm14:10434549-10434929
>Gm14:10434962-10435274
>Gm14:10435306-10436592
>Gm14:10436656-10437491
>Gm14:10438323-10439060
>Gm14:10439091-10442885
>Gm14:10448587-10448629
>Gm14:10451739-10451806
>Gm14:10453573-10453613
>Gm14:10453911-10453925
>Gm14:10454556-10454601
>Gm14:10454934-10454974
>Gm14:10455378-10455406
>Gm14:10455667-10455682
>Gm14:10456429-10456443
>Gm14:10457298-10457407
>Gm14:10458422-10458641
>Gm14:10458719-10458790
>Gm14:10459332-10459615
>Gm14:10459781-10460562
>Gm14:10460722-10460793
>Gm14:10460893-10461862
>Gm14:10462149-10462287
>Gm14:10462488-10462662
>Gm14:10463289-10463357
>Gm14:10465722-10465767
>Gm14:10469754-10469780
>Gm14:10469822-10469888
>Gm14:10471272-10471372
>Gm14:10471773-10471845
>Gm14:10471915-10471974
>Gm14:10473104-10473311
>Gm14:10474869-10475036
>Gm14:10475286-10475475
>Gm14:10476041-10476089
>Gm14:10476618-10476754
>Gm14:10476975-10477036
>Gm14:10477084-10477298
>Gm14:10477722-10477755
>Gm14:10477857-10477956
>Gm14:10478298-10478326
>Gm14:10478645-10478684
>Gm14:10478889-10478932
>Gm14:10479769-10479802
>Gm14:10479971-10480062
>Gm14:10480276-10480312
>Gm14:10481156-10481319
>Gm14:10482716-10482753
>Gm14:10485875-10485934
>Gm14:10486124-10486183
>Gm14:10486650-10486708
>Gm14:10487035-10487079
>Gm14:10487232-10487297
>Gm14:10487533-10487622
>Gm14:10487956-10488003
>Gm14:10488119-10488250
>Gm14:10488500-10488570
>Gm14:10488783-10488832
>Gm14:10489311-10489473
>Gm14:10489664-10489775
>Gm14:10489839-10489991
>Gm14:10490288-10491378
>Gm14:10491412-10492389
>Gm14:10492524-10492888
>Gm14:10492994-10493514
>Gm14:10493654-10493707
>Gm14:10493747-10495395
>Gm14:10495429-10496434
>Gm14:10496764-10496826
>Gm14:10496947-10497185
>Gm14:10497275-10497338
>Gm14:10497489-10498019
>Gm14:10498469-10498896
>Gm14:10498962-10499041
>Gm14:10499106-10499301
>Gm14:10499340-10499941
>Gm14:10499992-10501546
>Gm14:10501629-10501914
>Gm14:10501946-10502155
>Gm14:10502638-10502674
>Gm14:10502764-10502993
>Gm14:10503050-10503329
>Gm14:10503377-10503506
>Gm14:10503544-10503632
>Gm14:10503700-10503916
>Gm14:10504050-10504245
>Gm14:10504273-10504321
>Gm14:10504680-10504726
>Gm14:10504781-10505208
>Gm14:10505237-10505530
>Gm14:10505963-10506133
>Gm14:10506535-10506688
>Gm14:10506705-10507113
>Gm14:10507348-10507532
>Gm14:10508785-10508891
>Gm14:10510367-10510446
>Gm14:10514142-10514206
>Gm14:10514252-10514706
>Gm14:10514755-10515076
>Gm14:10515095-10515132
>Gm14:10516466-10516504
>Gm14:10517022-10517084
>Gm14:10517364-10517547
>Gm14:10517769-10517821
>Gm14:10518903-10525127
>Gm14:10525159-10527853
>Gm14:10527953-10530374
>Gm14:10531278-10531668
>Gm14:10531703-10532039
>Gm14:10532092-10532168
>Gm14:10534889-10534997
>Gm14:10546173-10546206
>Gm14:10547045-10547361
>Gm14:10549047-10549120
>Gm14:10549303-10549418
>Gm14:10552761-10552812
>Gm14:10552859-10552895
>Gm14:10552991-10553046
>Gm14:10553218-10553252
>Gm14:10553359-10553533
>Gm14:10555067-10555111
>Gm14:10557027-10557066
>Gm14:10558002-10558073
>Gm14:10558347-10558511
>Gm14:10558683-10558767
>Gm14:10559836-10560019
>Gm14:10560174-10560265
>Gm14:10560502-10560669
>Gm14:10560938-10561063
>Gm14:10561315-10561762
>Gm14:10561938-10561989
>Gm14:10562030-10562513
>Gm14:10562632-10562650
>Gm14:10563066-10563489
>Gm14:10563625-10563665
>Gm14:10563865-10563998
>Gm14:10564079-10564125
>Gm14:10564198-10564300
>Gm14:10564418-10564548
>Gm14:10564656-10564832
>Gm14:10564929-10564955
>Gm14:10565046-10565087
>Gm14:10565157-10565236
>Gm14:10565306-10565357
>Gm14:10565548-10565717
>Gm14:10565832-10565866
>Gm14:10566050-10566184
>Gm14:10566272-10566307
>Gm14:10566553-10566593
>Gm14:10566748-10566811
>Gm14:10566936-10566971
>Gm14:10567009-10567108
>Gm14:10567161-10567197
>Gm14:10567524-10567588
>Gm14:10567644-10567762
>Gm14:10581009-10581108
>Gm14:10585687-10586058
>Gm14:10587767-10587801
>Gm14:10588846-10588995
>Gm14:10589715-10600032
>Gm14:10600056-10623149
>Gm14:10625789-10625876
>Gm14:10627794-10627829
>Gm14:10629299-10629334
>Gm14:10629553-10629590
>Gm14:10629748-10629846
>Gm14:10630498-10630558
>Gm14:10630957-10631024
>Gm14:10632249-10634075
>Gm14:10634558-10634615
>Gm14:10635650-10635741
>Gm14:10642198-10642361
>Gm14:10642467-10642521
>Gm14:10643479-10643540
>Gm14:10643641-10643678
>Gm14:10643934-10643965
>Gm14:10645131-10645173
>Gm14:10646099-10646132
>Gm14:10649943-10649975
>Gm14:10652073-10652270
>Gm14:10655310-10655344
>Gm14:10657278-10657353
>Gm14:10657651-10657695
>Gm14:10657713-10658055
>Gm14:10658268-10658464
>Gm14:10658623-10658671
>Gm14:10659105-10659151
>Gm14:10662640-10662685
>Gm14:10663197-10663242
>Gm14:10666038-10666095
>Gm14:10666323-10666444
>Gm14:10666672-10666748
>Gm14:10667354-10667556
>Gm14:10667853-10667944
>Gm14:10667970-10668615
>Gm14:10668836-10668975
>Gm14:10669553-10669731
>Gm14:10670474-10670519
>Gm14:10672135-10672190
>Gm14:10672852-10672924
>Gm14:10673969-10674053
>Gm14:10674473-10674541
>Gm14:10675117-10675178
>Gm14:10675330-10675364
>Gm14:10675484-10675532
>Gm14:10675772-10675892
>Gm14:10677163-10677284
>Gm14:10679032-10679078
>Gm14:10685905-10685933
>Gm14:10686552-10686635
>Gm14:10686955-10687049
>Gm14:10688597-10688799
>Gm14:10688886-10689124
>Gm14:10689176-10689281
>Gm14:10689358-10689680
>Gm14:10689716-10690554
>Gm14:10690578-10691326
>Gm14:10691380-10691412
>Gm14:10691471-10691794
>Gm14:10691834-10691906
>Gm14:10691945-10692279
>Gm14:10692357-10692450
>Gm14:10692564-10692630
>Gm14:10692731-10692910
>Gm14:10693021-10693123
>Gm14:10693151-10693214
>Gm14:10693345-10693471
>Gm14:10697124-10697173
>Gm14:10698899-10698977
>Gm14:10700220-10700840
>Gm14:10700871-10700918
>Gm14:10701060-10701128
>Gm14:10701169-10701530
>Gm14:10703119-10703173
>Gm14:10703785-10703922
>Gm14:10706036-10706075
>Gm14:10706352-10706395
>Gm14:10708740-10708784
>Gm14:10709956-10710051
>Gm14:10710092-10710357
>Gm14:10710399-10710745
>Gm14:10710870-10711033
>Gm14:10713416-10714568
>Gm14:10714644-10715219
>Gm14:10715395-10715640
>Gm14:10715784-10717486
>Gm14:10718411-10732280
>Gm14:10732303-10732874
>Gm14:10733165-10735497
>Gm14:10735703-10736460
>Gm14:10736619-10737302
>Gm14:10737336-10737370
>Gm14:10738347-10754321
>Gm14:10754353-10823229
>Gm14:10823600-10824887
>Gm14:10824919-10828592
>Gm14:10828622-10831313
>Gm14:10831513-10831831
>Gm14:10831882-10832043
>Gm14:10832105-10832213
>Gm14:10838114-10838426
>Gm14:10838546-10838648
>Gm14:10838795-10838896
>Gm14:10839174-10839211
>Gm14:10847661-10847708
>Gm14:10847794-10847866
>Gm14:10848695-10848765
>Gm14:10848921-10849152
>Gm14:10851299-10851714
>Gm14:10851743-10852231
>Gm14:10852294-10852562
>Gm14:10856005-10859883
>Gm14:10859920-10860350
>Gm14:10860388-10860492
>Gm14:10860538-10860746
>Gm14:10860763-10864867
>Gm14:10865309-10865335
>Gm14:10870817-10870896
>Gm14:10871106-10881724
>Gm14:10887448-10887487
>Gm14:10888227-10888384
>Gm14:10891993-10892114
>Gm14:10892795-10894424
>Gm14:10904974-10905016
>Gm14:10906972-10907764
>Gm14:10907852-10907941
>Gm14:10908180-10908261
>Gm14:10908585-10908642
>Gm14:10908721-10908796
>Gm14:10909261-10909298
>Gm14:10911088-10911156
>Gm14:10913182-10913338
>Gm14:10915058-10915186
>Gm14:10915844-10915897
>Gm14:10917267-10917398
>Gm14:10918510-10918618
>Gm14:10921660-10921727
>Gm14:10922174-10922267
>Gm14:10922743-10922937
>Gm14:10923350-10923375
>Gm14:10924047-10924133
>Gm14:10924272-10926384
>Gm14:10926773-10926825
>Gm14:10926889-10926957
>Gm14:10927086-10927179
>Gm14:10927265-10927314
>Gm14:10927619-10927685
>Gm14:10927843-10928275
>Gm14:10928586-10928637
>Gm14:10928666-10929275
>Gm14:10929353-10929401
>Gm14:10929446-10929557
>Gm14:10929598-10929707
>Gm14:10929750-10930229
>Gm14:10930337-10930703
>Gm14:10930804-10931045
>Gm14:10931091-10931237
>Gm14:10931289-10931581
>Gm14:10931622-10931685
>Gm14:10931711-10932165
>Gm14:10932213-10932611
>Gm14:10932702-10932805
>Gm14:10932928-10933077
>Gm14:10933478-10933516
>Gm14:10933600-10933632
>Gm14:10935459-10935563
>Gm14:10935624-10935705
>Gm14:10935795-10935866
>Gm14:10936047-10936111
>Gm14:10937806-10937912
>Gm14:10938213-10938398
>Gm14:10938670-10938773
>Gm14:10938809-10938945
>Gm14:10939074-10939836
>Gm14:10939942-10941359
>Gm14:10941396-10942111
>Gm14:10942150-10942309
>Gm14:10942341-10942669
>Gm14:10942693-10942915
>Gm14:10942975-10943967
>Gm14:10944111-10945659
>Gm14:10945719-10947364
>Gm14:10947420-10947874
>Gm14:10948280-10948317
>Gm14:10948367-10948699
>Gm14:10948859-10948919
>Gm14:10948999-10949091
>Gm14:10949140-10949248
>Gm14:10949357-10949682
>Gm14:10949757-10950319
>Gm14:10950382-10950495
>Gm14:10950598-10950680
>Gm14:10950801-10951007
>Gm14:10951096-10951269
>Gm14:10951312-10951522
>Gm14:10951565-10951706
>Gm14:10951830-10952178
>Gm14:10952412-10952509
>Gm14:10952567-10952635
>Gm14:10952804-10953165
>Gm14:10953373-10953515
>Gm14:10953576-10953624
>Gm14:10953892-10953946
>Gm14:10954048-10954138
>Gm14:10954418-10954489
>Gm14:10961693-10961769
>Gm14:10961955-10962023
>Gm14:10963254-10963311
>Gm14:10965689-10965721
>Gm14:10968435-10968476
>Gm14:10968551-10968849
>Gm14:10968956-10970528
>Gm14:10970567-10973582
>Gm14:10976053-10976153
>Gm14:10984258-10984277
>Gm14:10986203-10986296
>Gm14:10986377-10986464
>Gm14:10986969-10987085
>Gm14:10987312-10987381
>Gm14:10987501-10987539
>Gm14:10987886-10988009
>Gm14:10988097-10988187
>Gm14:10989773-10989827
>Gm14:10989962-10990204
>Gm14:10994113-10994168
>Gm14:10994846-10995135
>Gm14:10995240-10995396
>Gm14:10995562-10995686
>Gm14:10995885-10995988
>Gm14:10996067-10996285
>Gm14:10996348-10996413
>Gm14:10996488-10996770
>Gm14:10996809-10996909
>Gm14:10996951-10997102
>Gm14:10998481-10998513
>Gm14:10999631-10999759
>Gm14:11000062-11000165
>Gm14:11000544-11000659
>Gm14:11002647-11002715
>Gm14:11003336-11004166
>Gm14:11004360-11004404
>Gm14:11004727-11005112
>Gm14:11005185-11005459
>Gm14:11008286-11008316
>Gm14:11009724-11013636
>Gm14:11013703-11013782
>Gm14:11013874-11013928
>Gm14:11017088-11017129
>Gm14:11017207-11017271
>Gm14:11017341-11017525
>Gm14:11017636-11017716
>Gm14:11017778-11017871
>Gm14:11017909-11018067
>Gm14:11018121-11018802
>Gm14:11018837-11018983
>Gm14:11019085-11019266
>Gm14:11020351-11020409
>Gm14:11025381-11025442
>Gm14:11026039-11026088
>Gm14:11027165-11027249
>Gm14:11027611-11027637
>Gm14:11027945-11028000
>Gm14:11028028-11029011
>Gm14:11032300-11032386
>Gm14:11035904-11040842
>Gm14:11044020-11044054
>Gm14:11046209-11046270
>Gm14:11047505-11047535
>Gm14:11049362-11049409
>Gm14:11051726-11054336
>Gm14:11057095-11057215
>Gm14:11064681-11064921
>Gm14:11065250-11065365
>Gm14:11067232-11067264
>Gm14:11067316-11067367
>Gm14:11068876-11073435
>Gm14:11074906-11074975
>Gm14:11077407-11078024
>Gm14:11078173-11078757
>Gm14:11079662-11079695
>Gm14:11079878-11079980
>Gm14:11082539-11082576
>Gm14:11089401-11089454
>Gm14:11090210-11091436
>Gm14:11091601-11092963
>Gm14:11092992-11094029
>Gm14:11094065-11094247
>Gm14:11094298-11095171
>Gm14:11098306-11098391
>Gm14:11105984-11116594
>Gm14:11117393-11117450
>Gm14:11132339-11132365
>Gm14:11133537-11133624
>Gm14:11134723-11134824
>Gm14:11137392-11137448
>Gm14:11137655-11137736
>Gm14:11137763-11137870
>Gm14:11137930-11138003
>Gm14:11138075-11138172
>Gm14:11138203-11140226
>Gm14:11145804-11145877
>Gm14:11146033-11146167
>Gm14:11148068-11149712
>Gm14:11150453-11150525
>Gm14:11151597-11151771
>Gm14:11151810-11151919
>Gm14:11152982-11154245
>Gm14:11154393-11154494
>Gm14:11154680-11155073
>Gm14:11155128-11155455
>Gm14:11155675-11155726
>Gm14:11155877-11155907
>Gm14:11156028-11156193
>Gm14:11156240-11158957
>Gm14:11159011-11159489
>Gm14:11159536-11159723
>Gm14:11162393-11164930
>Gm14:11173462-11188760
>Gm14:11188794-11197051
>Gm14:11197082-11197393
>Gm14:11197433-11198789
>Gm14:11198828-11199008
>Gm14:11199038-11202006
>Gm14:11202041-11203305
>Gm14:11203974-11205578
>Gm14:11207802-11207984
>Gm14:11208042-11209411
>Gm14:11209524-11209713
>Gm14:11209822-11210023
>Gm14:11210055-11210348
>Gm14:11210371-11210441
>Gm14:11210543-11210864
>Gm14:11210921-11211078
>Gm14:11211269-11211365
>Gm14:11211416-11211516
>Gm14:11211606-11211629
>Gm14:11211714-11212567
>Gm14:11212603-11213144
>Gm14:11213240-11213414
>Gm14:11214527-11214556
>Gm14:11219891-11219945
>Gm14:11220170-11225564
>Gm14:11229070-11229806
>Gm14:11229840-11230237
>Gm14:11230273-11231287
>Gm14:11231374-11232675
>Gm14:11232822-11239199
>Gm14:11240133-11240171
>Gm14:11240418-11240445
>Gm14:11244022-11244064
>Gm14:11244998-11245035
>Gm14:11251845-11251938
>Gm14:11252363-11252453
>Gm14:11255431-11255569
>Gm14:11255765-11255926
>Gm14:11255978-11256090
>Gm14:11256621-11257186
>Gm14:11257283-11257726
>Gm14:11258760-11259744
>Gm14:11259795-11262613
>Gm14:11262735-11262999
>Gm14:11263073-11263402
>Gm14:11263746-11264293
>Gm14:11264372-11270947
>Gm14:11271004-11278730
>Gm14:11278834-11278895
>Gm14:11278897-11279247
>Gm14:11279299-11279599
>Gm14:11280978-11281085
>Gm14:11281388-11283093
>Gm14:11283317-11283352
>Gm14:11283877-11286308
>Gm14:11287274-11287321
>Gm14:11287470-11288111
>Gm14:11288373-11288487
>Gm14:11288577-11288962
>Gm14:11289104-11289134
>Gm14:11289269-11289307
>Gm14:11289501-11289596
>Gm14:11289778-11289901
>Gm14:11290208-11290265
>Gm14:11290292-11290534
>Gm14:11290583-11290700
>Gm14:11290805-11291083
>Gm14:11291162-11291411
>Gm14:11292993-11293024
>Gm14:11294805-11295071
>Gm14:11295187-11295288
>Gm14:11295359-11295399
>Gm14:11296105-11296149
>Gm14:11298240-11298320
>Gm14:11299496-11301111
>Gm14:11302086-11302265
>Gm14:11302307-11302406
>Gm14:11302615-11304127
>Gm14:11306244-11307706
>Gm14:11308697-11308745
>Gm14:11311728-11311764
>Gm14:11313547-11313723
>Gm14:11314050-11314129
>Gm14:11314356-11314449
>Gm14:11315484-11315618
>Gm14:11315658-11316389
>Gm14:11316467-11316522
>Gm14:11318439-11318949
>Gm14:11323259-11324339
>Gm14:11324434-11324509
>Gm14:11324556-11328423
>Gm14:11328877-11331439
>Gm14:11332276-11332351
>Gm14:11334586-11334746
>Gm14:11334774-11334839
>Gm14:11334899-11335204
>Gm14:11335264-11336448
>Gm14:11336589-11336800
>Gm14:11337016-11337164
>Gm14:11337193-11337588
>Gm14:11337629-11337739
>Gm14:11337809-11337863
>Gm14:11338008-11338300
>Gm14:11338317-11338690
>Gm14:11338766-11338860
>Gm14:11338967-11339032
>Gm14:11339084-11339268
>Gm14:11343687-11351787
>Gm14:11355932-11356116
>Gm14:11356233-11356373
>Gm14:11356683-11356780
>Gm14:11356985-11357148
>Gm14:11357313-11357361
>Gm14:11357410-11357629
>Gm14:11357651-11357666
>Gm14:11357900-11357941
>Gm14:11358377-11358416
>Gm14:11358466-11358571
>Gm14:11358742-11358781
>Gm14:11359245-11359298
>Gm14:11360738-11360834
>Gm14:11363263-11363313
>Gm14:11363537-11363752
>Gm14:11366318-11369783
>Gm14:11369805-11373981
>Gm14:11374011-11376480
>Gm14:11377061-11377098
>Gm14:11378135-11378187
>Gm14:11379065-11379194
>Gm14:11379538-11379593
>Gm14:11380067-11380205
>Gm14:11380258-11380388
>Gm14:11380861-11380918
>Gm14:11381022-11381107
>Gm14:11381200-11381242
>Gm14:11381465-11381649
>Gm14:11381699-11381751
>Gm14:11381950-11382302
>Gm14:11386697-11386736
>Gm14:11386780-11386878
>Gm14:11386974-11387214
>Gm14:11387510-11387622
>Gm14:11387720-11387889
>Gm14:11387947-11390116
>Gm14:11390278-11390315
>Gm14:11390401-11390460
>Gm14:11390496-11390595
>Gm14:11390676-11390788
>Gm14:11391321-11391482
>Gm14:11392034-11392137
>Gm14:11393611-11393794
>Gm14:11393847-11393907
>Gm14:11399943-11400039
>Gm14:11400074-11400306
>Gm14:11400939-11401188
>Gm14:11403086-11403121
>Gm14:11403273-11413096
>Gm14:11414456-11414500
>Gm14:11414858-11414916
>Gm14:11415971-11416016
>Gm14:11416284-11416428
>Gm14:11417095-11417161
>Gm14:11417899-11417966
>Gm14:11418598-11418645
>Gm14:11421675-11421748
>Gm14:11423238-11423293
>Gm14:11424177-11424241
>Gm14:11424467-11424607
>Gm14:11424635-11424717
>Gm14:11424813-11424897
>Gm14:11427007-11427050
>Gm14:11427124-11427158
>Gm14:11431134-11431171
>Gm14:11431840-11431922
>Gm14:11432066-11432152
>Gm14:11432658-11432820
>Gm14:11435962-11436038
>Gm14:11437839-11437883
>Gm14:11438188-11438360
>Gm14:11438565-11438596
>Gm14:11438956-11439031
>Gm14:11439246-11439317
>Gm14:11439367-11439427
>Gm14:11439458-11439534
>Gm14:11439874-11439904
>Gm14:11439943-11440002
>Gm14:11440692-11440745
>Gm14:11440841-11440880
>Gm14:11440986-11441026
>Gm14:11441590-11442230
>Gm14:11442256-11442510
>Gm14:11442578-11442646
>Gm14:11442805-11442852
>Gm14:11442885-11442916
>Gm14:11443011-11443222
>Gm14:11443307-11443342
>Gm14:11443661-11443784
>Gm14:11443892-11443975
>Gm14:11444154-11444224
>Gm14:11444856-11444899
>Gm14:11445038-11445090
>Gm14:11445660-11454470
>Gm14:11454560-11454910
>Gm14:11454953-11455185
>Gm14:11455330-11455690
>Gm14:11455724-11455802
>Gm14:11456200-11456268
>Gm14:11458071-11458128
>Gm14:11459255-11459309
>Gm14:11459482-11459638
>Gm14:11460662-11460719
>Gm14:11462073-11462194
>Gm14:11462244-11462285
>Gm14:11462414-11462885
>Gm14:11463009-11463102
>Gm14:11466853-11466914
>Gm14:11467319-11467407
>Gm14:11467520-11467676
>Gm14:11468054-11468109
>Gm14:11468249-11468278
>Gm14:11468349-11468378
>Gm14:11468587-11468687
>Gm14:11469050-11469096
>Gm14:11471269-11471372
>Gm14:11472907-11473004
>Gm14:11473125-11473218
>Gm14:11473710-11473743
>Gm14:11474334-11474375
>Gm14:11474763-11474797
>Gm14:11475385-11475438
>Gm14:11475887-11475935
>Gm14:11476419-11476530
>Gm14:11476637-11476773
>Gm14:11477681-11477945
>Gm14:11478615-11478683
>Gm14:11480136-11480340
>Gm14:11480427-11480550
>Gm14:11480691-11480874
>Gm14:11481781-11481820
>Gm14:11482232-11482274
>Gm14:11482994-11483090
>Gm14:11483142-11483258
>Gm14:11486755-11488478
>Gm14:11488671-11489127
>Gm14:11489279-11489585
>Gm14:11492291-11492391
>Gm14:11493458-11493528
>Gm14:11493817-11494003
>Gm14:11494242-11494271
>Gm14:11494432-11494466
>Gm14:11495991-11496050
>Gm14:11496207-11496315
>Gm14:11496369-11496645
>Gm14:11496909-11496969
>Gm14:11497004-11497222
>Gm14:11497384-11497497
>Gm14:11497987-11498035
>Gm14:11500170-11500874
>Gm14:11500928-11502516
>Gm14:11502570-11503157
>Gm14:11503249-11503329
>Gm14:11503669-11504433
>Gm14:11504466-11506825
>Gm14:11506950-11506975
>Gm14:11507059-11507133
>Gm14:11507513-11507572
>Gm14:11507630-11507659
>Gm14:11507735-11507786
>Gm14:11508091-11508125
>Gm14:11508207-11508344
>Gm14:11508711-11509153
>Gm14:11509197-11509242
>Gm14:11509349-11509532
>Gm14:11509602-11509864
>Gm14:11510476-11510587
>Gm14:11510860-11511024
>Gm14:11511117-11511603
>Gm14:11511631-11513022
>Gm14:11514034-11514057
>Gm14:11518487-11518692
>Gm14:11519208-11519237
>Gm14:11519303-11519344
>Gm14:11522232-11522488
>Gm14:11522612-11522739
>Gm14:11522940-11523113
>Gm14:11523177-11523280
>Gm14:11523335-11523431
>Gm14:11523480-11524000
>Gm14:11524225-11524499
>Gm14:11524888-11524978
>Gm14:11525087-11525136
>Gm14:11525295-11525367
>Gm14:11525436-11525575
>Gm14:11525642-11525699
>Gm14:11526758-11526882
>Gm14:11528341-11528372
>Gm14:11528484-11528649
>Gm14:11528704-11528890
>Gm14:11531537-11531623
>Gm14:11533792-11534035
>Gm14:11538406-11538507
>Gm14:11542594-11542648
>Gm14:11545648-11546375
>Gm14:11547717-11547754
>Gm14:11547808-11547839
>Gm14:11548285-11548349
>Gm14:11551769-11551805
>Gm14:11551938-11552000
>Gm14:11552444-11552488
>Gm14:11556138-11556255
>Gm14:11556675-11556797
>Gm14:11556949-11557136
>Gm14:11558785-11558960
>Gm14:11561943-11561982
>Gm14:11562874-11562947
>Gm14:11562977-11563026
>Gm14:11563228-11563272
>Gm14:11563401-11563469
>Gm14:11563487-11563526
>Gm14:11563535-11563801
>Gm14:11563874-11566661
>Gm14:11566699-11566998
>Gm14:11567050-11567217
>Gm14:11567800-11567841
>Gm14:11568738-11568814
>Gm14:11569698-11569739
>Gm14:11570399-11570449
>Gm14:11570767-11570832
>Gm14:11571610-11571682
>Gm14:11576250-11576290
>Gm14:11576867-11576974
>Gm14:11578116-11578230
>Gm14:11578601-11578653
>Gm14:11578835-11580582
>Gm14:11580617-11582372
>Gm14:11584027-11584111
>Gm14:11584163-11584330
>Gm14:11584497-11584579
>Gm14:11585183-11585401
>Gm14:11585449-11585586
>Gm14:11586541-11586633
>Gm14:11588365-11588651
>Gm14:11588735-11588921
>Gm14:11588965-11589014
>Gm14:11589167-11589420
>Gm14:11589724-11593341
>Gm14:11593374-11595667
>Gm14:11595813-11599951
>Gm14:11600051-11600315
>Gm14:11600356-11601332
>Gm14:11601372-11601417
>Gm14:11601465-11602615
>Gm14:11602645-11602848
>Gm14:11603055-11606101
>Gm14:11606908-11606957
>Gm14:11608180-11608313
>Gm14:11608538-11610344
>Gm14:11610654-11610773
>Gm14:11610956-11611023
>Gm14:11611070-11611098
>Gm14:11611158-11611195
>Gm14:11611649-11611764
>Gm14:11612005-11612057
>Gm14:11613904-11617953
>Gm14:11618000-11623308
>Gm14:11623346-11624605
>Gm14:11624669-11624954
>Gm14:11625217-11625303
>Gm14:11626294-11626437
>Gm14:11626795-11626922
>Gm14:11628384-11628431
>Gm14:11629774-11629805
>Gm14:11631903-11631989
>Gm14:11632132-11632636
>Gm14:11632964-11633052
>Gm14:11633848-11633879
>Gm14:11635043-11635281
>Gm14:11635327-11635593
>Gm14:11635748-11635898
>Gm14:11636357-11636409
>Gm14:11636451-11636537
>Gm14:11636718-11636896
>Gm14:11636985-11637106
>Gm14:11637339-11637396
>Gm14:11637545-11638444
>Gm14:11638542-11638668
>Gm14:11640929-11641014
>Gm14:11641059-11641163
>Gm14:11641279-11641326
>Gm14:11641407-11641604
>Gm14:11641673-11641743
>Gm14:11641935-11641980
>Gm14:11642689-11642733
>Gm14:11642826-11642863
>Gm14:11643130-11643168
>Gm14:11643310-11643359
>Gm14:11643745-11643806
>Gm14:11644365-11644424
>Gm14:11644638-11644760
>Gm14:11644856-11644917
>Gm14:11644969-11645211
>Gm14:11645311-11645740
>Gm14:11645959-11646024
>Gm14:11648314-11648352
>Gm14:11649191-11649601
>Gm14:11649809-11650059
>Gm14:11650098-11650254
>Gm14:11650287-11650953
>Gm14:11650987-11651701
>Gm14:11651770-11654880
>Gm14:11654929-11661675
>Gm14:11661797-11661812
>Gm14:11662264-11662856
>Gm14:11662878-11668288
>Gm14:11668329-11674180
>Gm14:11674646-11675427
>Gm14:11675480-11676110
>Gm14:11676134-11680466
>Gm14:11681057-11681311
>Gm14:11685690-11685756
>Gm14:11686793-11688579
>Gm14:11688681-11691004
>Gm14:11691030-11692885
>Gm14:11693015-11693118
>Gm14:11693168-11694647
>Gm14:11694837-11695056
>Gm14:11695090-11695862
>Gm14:11695911-11696067
>Gm14:11696112-11696249
>Gm14:11696268-11696487
>Gm14:11696587-11698486
>Gm14:11698589-11698843
>Gm14:11698941-11700689
>Gm14:11700738-11700809
>Gm14:11705607-11705847
>Gm14:11705946-11706007
>Gm14:11706143-11707069
>Gm14:11707210-11707526
>Gm14:11707664-11707721
>Gm14:11707771-11708166
>Gm14:11708191-11709283
>Gm14:11709412-11709486
>Gm14:11711493-11711618
>Gm14:11712406-11712456
>Gm14:11714661-11714709
>Gm14:11715780-11715888
>Gm14:11716017-11716228
>Gm14:11716335-11717128
>Gm14:11717289-11717336
>Gm14:11718471-11718514
>Gm14:11721920-11721971
>Gm14:11725243-11725272
>Gm14:11725303-11725336
>Gm14:11726924-11726998
>Gm14:11727639-11727746
>Gm14:11727833-11728087
>Gm14:11728624-11728671
>Gm14:11728968-11729563
>Gm14:11729671-11731580
>Gm14:11733172-11733228
>Gm14:11733906-11733974
>Gm14:11734632-11734664
>Gm14:11738365-11738645
>Gm14:11738742-11738898
>Gm14:11739539-11739756
>Gm14:11739963-11740032
>Gm14:11740597-11740641
>Gm14:11740772-11740973
>Gm14:11741395-11741529
>Gm14:11741573-11741683
>Gm14:11743602-11743734
>Gm14:11744810-11744875
>Gm14:11745531-11745675
>Gm14:11746085-11746382
>Gm14:11746462-11746616
>Gm14:11746651-11746697
>Gm14:11746873-11746936
>Gm14:11747058-11747144
>Gm14:11747226-11747333
>Gm14:11748755-11748833
>Gm14:11749078-11749151
>Gm14:11750157-11750193
>Gm14:11750450-11752837
>Gm14:11752944-11753542
>Gm14:11753603-11754420
>Gm14:11754485-11757787
>Gm14:11757836-11758143
>Gm14:11758184-11758406
>Gm14:11758440-11759365
>Gm14:11759459-11759547
>Gm14:11759591-11759616
>Gm14:11759960-11760003
>Gm14:11760152-11760230
>Gm14:11760273-11760351
>Gm14:11760453-11760513
>Gm14:11760610-11761054
>Gm14:11761407-11762044
>Gm14:11762123-11762464
>Gm14:11762529-11762845
>Gm14:11762876-11764019
>Gm14:11764401-11764588
>Gm14:11765010-11765072
>Gm14:11765753-11765790
>Gm14:11767031-11767591
>Gm14:11767704-11767816
>Gm14:11767854-11768945
>Gm14:11768970-11770254
>Gm14:11770334-11770909
>Gm14:11770947-11771133
>Gm14:11771162-11774122
>Gm14:11774158-11775167
>Gm14:11775746-11775811
>Gm14:11781921-11781965
>Gm14:11783601-11783850
>Gm14:11783896-11783984
>Gm14:11784127-11784175
>Gm14:11784268-11784310
>Gm14:11784350-11784469
>Gm14:11784521-11784836
>Gm14:11786652-11786917
>Gm14:11787208-11787344
>Gm14:11787435-11787513
>Gm14:11787595-11787777
>Gm14:11789734-11789779
>Gm14:11790012-11790060
>Gm14:11790195-11790253
>Gm14:11791191-11792476
>Gm14:11792539-11792899
>Gm14:11793018-11793228
>Gm14:11793265-11793318
>Gm14:11793433-11793524
>Gm14:11793574-11793825
>Gm14:11793867-11811026
>Gm14:11811068-11823708
>Gm14:11823772-11824041
>Gm14:11824222-11828035
>Gm14:11828279-11828636
>Gm14:11828695-11831198
>Gm14:11831290-11831416
>Gm14:11831466-11832934
>Gm14:11832984-11834937
>Gm14:11835021-11835075
>Gm14:11835137-11837853
>Gm14:11840274-11840317
>Gm14:11840703-11840751
>Gm14:11840930-11841018
>Gm14:11841089-11841347
>Gm14:11846522-11846561
>Gm14:11855550-11855594
>Gm14:11857215-11857695
>Gm14:11859047-11861255
>Gm14:11861331-11861416
>Gm14:11868058-11868135
>Gm14:11868867-11868937
>Gm14:11877025-11878025
>Gm14:11878097-11878195
>Gm14:11878234-11878745
>Gm14:11878889-11879199
>Gm14:11879301-11879426
>Gm14:11879487-11880481
>Gm14:11880532-11889921
>Gm14:11890021-11892083
>Gm14:11893127-11921405
>Gm14:11921524-11921552
>Gm14:11921606-11922146
>Gm14:11922191-11922282
>Gm14:11922551-11922643
>Gm14:11922670-11922722
>Gm14:11922820-11922942
>Gm14:11923528-11923589
>Gm14:11924330-11924363
>Gm14:11924485-11924576
>Gm14:11924662-11924935
>Gm14:11925076-11925152
>Gm14:11925222-11925488
>Gm14:11928482-11928630
>Gm14:11930244-11930289
>Gm14:11930518-11932292
>Gm14:11932336-11932471
>Gm14:11932533-11933065
>Gm14:11933101-11934085
>Gm14:11934118-11934231
>Gm14:11934318-11934788
>Gm14:11934827-11939617
>Gm14:11939832-11942241
>Gm14:11945196-11945232
>Gm14:11947303-11947351
>Gm14:11947527-11947573
>Gm14:11948050-11948162
>Gm14:11948207-11948293
>Gm14:11949215-11949269
>Gm14:11953079-11953383
>Gm14:11953535-11953571
>Gm14:11953855-11954064
>Gm14:11954121-11954375
>Gm14:11954416-11958928
>Gm14:11959060-11959137
>Gm14:11959464-11964623
>Gm14:11964645-12003213
>Gm14:12004829-12004862
>Gm14:12007546-12008104
>Gm14:12008564-12009143
>Gm14:12009686-12010102
>Gm14:12010186-12010299
>Gm14:12010321-12010579
>Gm14:12010616-12011599
>Gm14:12011719-12012097
>Gm14:12012163-12012450
>Gm14:12012480-12013713
>Gm14:12013795-12014259
>Gm14:12014289-12014510
>Gm14:12014580-12014828
>Gm14:12014968-12015008
>Gm14:12015032-12015362
>Gm14:12015506-12015623
>Gm14:12015717-12017529
>Gm14:12017564-12017789
>Gm14:12017975-12018206
>Gm14:12018656-12018693
>Gm14:12019511-12020100
>Gm14:12020119-12021167
>Gm14:12021215-12021351
>Gm14:12021394-12021987
>Gm14:12022203-12022824
>Gm14:12022868-12023490
>Gm14:12023674-12023759
>Gm14:12023887-12025230
>Gm14:12025275-12028756
>Gm14:12028805-12029579
>Gm14:12029683-12029784
>Gm14:12029824-12029965
>Gm14:12031237-12031352
>Gm14:12035112-12035615
>Gm14:12035651-12035850
>Gm14:12035932-12037090
>Gm14:12037124-12037409
>Gm14:12037453-12037655
>Gm14:12037686-12037897
>Gm14:12038011-12038398
>Gm14:12038503-12038546
>Gm14:12038638-12038710
>Gm14:12038864-12039071
>Gm14:12039243-12039453
>Gm14:12039690-12039810
>Gm14:12040169-12040347
>Gm14:12040469-12040508
>Gm14:12040813-12040931
>Gm14:12041056-12041183
>Gm14:12041237-12041367
>Gm14:12041479-12041538
>Gm14:12041609-12041746
>Gm14:12041836-12041891
>Gm14:12043790-12043859
>Gm14:12049539-12051709
>Gm14:12051750-12054033
>Gm14:12054083-12054244
>Gm14:12054342-12054508
>Gm14:12055421-12055508
>Gm14:12056497-12056543
>Gm14:12056655-12073695
>Gm14:12073776-12073906
>Gm14:12074027-12074064
>Gm14:12074553-12074605
>Gm14:12075195-12075219
>Gm14:12076301-12076393
>Gm14:12076535-12076675
>Gm14:12079695-12079923
>Gm14:12080035-12080095
>Gm14:12080197-12080487
>Gm14:12080571-12080625
>Gm14:12083716-12083858
>Gm14:12084706-12084736
>Gm14:12086212-12086246
>Gm14:12086705-12086847
>Gm14:12086965-12087022
>Gm14:12087412-12088040
>Gm14:12088140-12093750
>Gm14:12093850-12096846
>Gm14:12096879-12098131
>Gm14:12098863-12099696
>Gm14:12099957-12100062
>Gm14:12101838-12102290
>Gm14:12102346-12102960
>Gm14:12103009-12104939
>Gm14:12104973-12106257
>Gm14:12106542-12106627
>Gm14:12114488-12114554
>Gm14:12114900-12114943
>Gm14:12115694-12116529
>Gm14:12116606-12116694
>Gm14:12116721-12122264
>Gm14:12122664-12122803
>Gm14:12126919-12127315
>Gm14:12130747-12132506
>Gm14:12132577-12133256
>Gm14:12134447-12134530
>Gm14:12134649-12134683
>Gm14:12134783-12135319
>Gm14:12135391-12135873
>Gm14:12135921-12136753
>Gm14:12137038-12137241
>Gm14:12137432-12137485
>Gm14:12137527-12137673
>Gm14:12137930-12137964
>Gm14:12138001-12139254
>Gm14:12139305-12139680
>Gm14:12139711-12143109
>Gm14:12143145-12143160
>Gm14:12143286-12143437
>Gm14:12143493-12143563
>Gm14:12143658-12143763
>Gm14:12143787-12143854
>Gm14:12143948-12144041
>Gm14:12144287-12144670
>Gm14:12144704-12144758
>Gm14:12145160-12145403
>Gm14:12146299-12146337
>Gm14:12146378-12146480
>Gm14:12146962-12147009
>Gm14:12147103-12147217
>Gm14:12147355-12151869
>Gm14:12152141-12152208
>Gm14:12152274-12152364
>Gm14:12153653-12153715
>Gm14:12154397-12154473
>Gm14:12154591-12154626
>Gm14:12155852-12155906
>Gm14:12155978-12156092
>Gm14:12156373-12156471
>Gm14:12156934-12156967
>Gm14:12157551-12157705
>Gm14:12157787-12157920
>Gm14:12158674-12158716
>Gm14:12161423-12161526
>Gm14:12161604-12161676
>Gm14:12162021-12162533
>Gm14:12162781-12162859
>Gm14:12162924-12163027
>Gm14:12167539-12167570
>Gm14:12168087-12168129
>Gm14:12170425-12170630
>Gm14:12173754-12175397
>Gm14:12175603-12176261
>Gm14:12179370-12179873
>Gm14:12179902-12182575
>Gm14:12182716-12185005
>Gm14:12185060-12192784
>Gm14:12195036-12195098
>Gm14:12195111-12195346
>Gm14:12195379-12195644
>Gm14:12195678-12195768
>Gm14:12195898-12195978
>Gm14:12196063-12196094
>Gm14:12196312-12197665
>Gm14:12199663-12201199
>Gm14:12201321-12201430
>Gm14:12201756-12201785
>Gm14:12201846-12201879
>Gm14:12202058-12202338
>Gm14:12202499-12202537
>Gm14:12202559-12202621
>Gm14:12202975-12203012
>Gm14:12203238-12203288
>Gm14:12203581-12203616
>Gm14:12203768-12203944
>Gm14:12205478-12205640
>Gm14:12206304-12206351
>Gm14:12209466-12209543
>Gm14:12214132-12214162
>Gm14:12214400-12214442
>Gm14:12217826-12217924
>Gm14:12219414-12221699
>Gm14:12221995-12222248
>Gm14:12223587-12223808
>Gm14:12225662-12225850
>Gm14:12231774-12231857
>Gm14:12232402-12233249
>Gm14:12233285-12233339
>Gm14:12233617-12233656
>Gm14:12233711-12234935
>Gm14:12235037-12235542
>Gm14:12235612-12235644
>Gm14:12235730-12235850
>Gm14:12235938-12236091
>Gm14:12236304-12237888
>Gm14:12241817-12241876
>Gm14:12243544-12243604
>Gm14:12243679-12243713
>Gm14:12244503-12246385
>Gm14:12246471-12246504
>Gm14:12246608-12247045
>Gm14:12253051-12253092
>Gm14:12254175-12254202
>Gm14:12256018-12256043
>Gm14:12256165-12256241
>Gm14:12256438-12256472
>Gm14:12257925-12257979
>Gm14:12258780-12261826
>Gm14:12263367-12266675
>Gm14:12268145-12268365
>Gm14:12269118-12274756
>Gm14:12276821-12276899
>Gm14:12277068-12277159
>Gm14:12277248-12277527
>Gm14:12277670-12277772
>Gm14:12278970-12279184
>Gm14:12279409-12279527
>Gm14:12280217-12280389
>Gm14:12280415-12280813
>Gm14:12281023-12281575
>Gm14:12281602-12282282
>Gm14:12282373-12282803
>Gm14:12282922-12283418
>Gm14:12284420-12284470
>Gm14:12284581-12284782
>Gm14:12284947-12285550
>Gm14:12285595-12285989
>Gm14:12286045-12286528
>Gm14:12286572-12286811
>Gm14:12286933-12287678
>Gm14:12287774-12287878
>Gm14:12287975-12288074
>Gm14:12288140-12288170
>Gm14:12288345-12288375
>Gm14:12288656-12288886
>Gm14:12289085-12289333
>Gm14:12289465-12289505
>Gm14:12289883-12289988
>Gm14:12290249-12290558
>Gm14:12290597-12290688
>Gm14:12290715-12290905
>Gm14:12290995-12291776
>Gm14:12291843-12292678
>Gm14:12292754-12292781
>Gm14:12292876-12293370
>Gm14:12293449-12293641
>Gm14:12293698-12293801
>Gm14:12293874-12295092
>Gm14:12295233-12295481
>Gm14:12295521-12295734
>Gm14:12295775-12295887
>Gm14:12296096-12296594
>Gm14:12296995-12297069
>Gm14:12297125-12297229
>Gm14:12298222-12315531
>Gm14:12316696-12316733
>Gm14:12319503-12323411
>Gm14:12325258-12325862
>Gm14:12326251-12326433
>Gm14:12326986-12327393
>Gm14:12327450-12327488
>Gm14:12328925-12331151
>Gm14:12331278-12333758
>Gm14:12333772-12333846
>Gm14:12335685-12335751
>Gm14:12337318-12337427
>Gm14:12337469-12337512
>Gm14:12337622-12337692
>Gm14:12338483-12338589
>Gm14:12339040-12339126
>Gm14:12341064-12341326
>Gm14:12341380-12341590
>Gm14:12341741-12342103
>Gm14:12342149-12342261
>Gm14:12342377-12343110
>Gm14:12343160-12343465
>Gm14:12343507-12344705
>Gm14:12344734-12345155
>Gm14:12345221-12345287
>Gm14:12345460-12345563
>Gm14:12345654-12345732
>Gm14:12345906-12346026
>Gm14:12346078-12346214
>Gm14:12346431-12346511
>Gm14:12346538-12346713
>Gm14:12346747-12347052
>Gm14:12347133-12347549
>Gm14:12347592-12348044
>Gm14:12348504-12348552
>Gm14:12349479-12349566
>Gm14:12349620-12349736
>Gm14:12349764-12349802
>Gm14:12350098-12351364
>Gm14:12351393-12352196
>Gm14:12352265-12352326
>Gm14:12352416-12352897
>Gm14:12353128-12353222
>Gm14:12353245-12353307
>Gm14:12359458-12359489
>Gm14:12360263-12360312
>Gm14:12367854-12367891
>Gm14:12368787-12368894
>Gm14:12369310-12369367
>Gm14:12369601-12369764
>Gm14:12369784-12369816
>Gm14:12370092-12370256
>Gm14:12370318-12370359
>Gm14:12370426-12370757
>Gm14:12370797-12371674
>Gm14:12371760-12371998
>Gm14:12372055-12372239
>Gm14:12372364-12373281
>Gm14:12373336-12373747
>Gm14:12374675-12374781
>Gm14:12374930-12374997
>Gm14:12377230-12393770
>Gm14:12394048-12394975
>Gm14:12395128-12395332
>Gm14:12395424-12396188
>Gm14:12396213-12396254
>Gm14:12396285-12399796
>Gm14:12399833-12400355
>Gm14:12400398-12400641
>Gm14:12400680-12401364
>Gm14:12401404-12403107
>Gm14:12403151-12403330
>Gm14:12403437-12403829
>Gm14:12403900-12406680
>Gm14:12406902-12407324
>Gm14:12407714-12413395
>Gm14:12413462-12413538
>Gm14:12413887-12413938
>Gm14:12416850-12416918
>Gm14:12419313-12419489
>Gm14:12419526-12419625
>Gm14:12419712-12420129
>Gm14:12420173-12420477
>Gm14:12420649-12420892
>Gm14:12421036-12421093
>Gm14:12421305-12421469
>Gm14:12421814-12422115
>Gm14:12422285-12422470
>Gm14:12423032-12423421
>Gm14:12423475-12423527
>Gm14:12423555-12423620
>Gm14:12423700-12423779
>Gm14:12423942-12424687
>Gm14:12424827-12425006
>Gm14:12425984-12426027
>Gm14:12426606-12426675
>Gm14:12427882-12427926
>Gm14:12428651-12436165
>Gm14:12436281-12442721
>Gm14:12442821-12447147
>Gm14:12447170-12447926
>Gm14:12448307-12448583
>Gm14:12448646-12452319
>Gm14:12452350-12452792
>Gm14:12452839-12453062
>Gm14:12453134-12453310
>Gm14:12453354-12453511
>Gm14:12453743-12454903
>Gm14:12455163-12455321
>Gm14:12455397-12455849
>Gm14:12455893-12456083
>Gm14:12456138-12456641
>Gm14:12456684-12457117
>Gm14:12457378-12458466
>Gm14:12467073-12467111
>Gm14:12467369-12467424
>Gm14:12468018-12468070
>Gm14:12469364-12469417
>Gm14:12469978-12470014
>Gm14:12470866-12471014
>Gm14:12473453-12473507
>Gm14:12473722-12475308
>Gm14:12476285-12481137
>Gm14:12484081-12484142
>Gm14:12484398-12486733
>Gm14:12486801-12487338
>Gm14:12487818-12487853
>Gm14:12489645-12489682
>Gm14:12490026-12493662
>Gm14:12494458-12494489
>Gm14:12494755-12494894
>Gm14:12494939-12495007
>Gm14:12495293-12495406
>Gm14:12495688-12495870
>Gm14:12502682-12502741
>Gm14:12503293-12503327
>Gm14:12503758-12504409
>Gm14:12506949-12507006
>Gm14:12509128-12509263
>Gm14:12509719-12509769
>Gm14:12510298-12510335
>Gm14:12510410-12511347
>Gm14:12512748-12512855
>Gm14:12513081-12513132
>Gm14:12513564-12515733
>Gm14:12515759-12517093
>Gm14:12517137-12518364
>Gm14:12518390-12519009
>Gm14:12519037-12519164
>Gm14:12519261-12519508
>Gm14:12519537-12521291
>Gm14:12521335-12526078
>Gm14:12528508-12528568
>Gm14:12530016-12530307
>Gm14:12530361-12530402
>Gm14:12530457-12530630
>Gm14:12530734-12531021
>Gm14:12531110-12531271
>Gm14:12531297-12531335
>Gm14:12531392-12531524
>Gm14:12531635-12531677
>Gm14:12531980-12532016
>Gm14:12532095-12532530
>Gm14:12532679-12532768
>Gm14:12532841-12533315
>Gm14:12533423-12533482
>Gm14:12533509-12533558
>Gm14:12533758-12533970
>Gm14:12534047-12534349
>Gm14:12534411-12534700
>Gm14:12534736-12534808
>Gm14:12535479-12535530
>Gm14:12537892-12537942
>Gm14:12538891-12542990
>Gm14:12544632-12544649
>Gm14:12546213-12546274
>Gm14:12547168-12547212
>Gm14:12550760-12550876
>Gm14:12555032-12555130
>Gm14:12556197-12556293
>Gm14:12558616-12558691
>Gm14:12558796-12558978
>Gm14:12559097-12559448
>Gm14:12560349-12561324
>Gm14:12561472-12561598
>Gm14:12562351-12562725
>Gm14:12562781-12564450
>Gm14:12564533-12564655
>Gm14:12565947-12566037
>Gm14:12566608-12566741
>Gm14:12566809-12566873
>Gm14:12567285-12567374
>Gm14:12567588-12567767
>Gm14:12568148-12568196
>Gm14:12568423-12568459
>Gm14:12568555-12568799
>Gm14:12568924-12569146
>Gm14:12569199-12569643
>Gm14:12569793-12570266
>Gm14:12570367-12570878
>Gm14:12570944-12570980
>Gm14:12571146-12571244
>Gm14:12571769-12571831
>Gm14:12572221-12572310
>Gm14:12572811-12572854
>Gm14:12574502-12574583
>Gm14:12574913-12574995
>Gm14:12575062-12575217
>Gm14:12575605-12575697
>Gm14:12575746-12575824
>Gm14:12575915-12575947
>Gm14:12576079-12576189
>Gm14:12576288-12584410
>Gm14:12584703-12590068
>Gm14:12590165-12590201
>Gm14:12590589-12590660
>Gm14:12590774-12590862
>Gm14:12591039-12591240
>Gm14:12591441-12591744
>Gm14:12592065-12592208
>Gm14:12592322-12592677
>Gm14:12593025-12593105
>Gm14:12593151-12593222
>Gm14:12593283-12593464
>Gm14:12593710-12593739
>Gm14:12595372-12595695
>Gm14:12595777-12595986
>Gm14:12596116-12596187
>Gm14:12596965-12597023
>Gm14:12597146-12597178
>Gm14:12597257-12597394
>Gm14:12599424-12599498
>Gm14:12599829-12599857
>Gm14:12600972-12601010
>Gm14:12601072-12601133
>Gm14:12601267-12601351
>Gm14:12602928-12602971
>Gm14:12603930-12603976
>Gm14:12605876-12605978
>Gm14:12606069-12606502
>Gm14:12606579-12608517
>Gm14:12608551-12609215
>Gm14:12609259-12610210
>Gm14:12610542-12614487
>Gm14:12614526-12622645
>Gm14:12622796-12623196
>Gm14:12623307-12623723
>Gm14:12623769-12624891
>Gm14:12624927-12625963
>Gm14:12626007-12627479
>Gm14:12627693-12627846
>Gm14:12629995-12630045
>Gm14:12634353-12634404
>Gm14:12643447-12643530
>Gm14:12643672-12643806
>Gm14:12644924-12645082
>Gm14:12645662-12646358
>Gm14:12647051-12647151
>Gm14:12647200-12647787
>Gm14:12647867-12647900
>Gm14:12647945-12648206
>Gm14:12648241-12648288
>Gm14:12648355-12649312
>Gm14:12649350-12650312
>Gm14:12650402-12651642
>Gm14:12651803-12651996
>Gm14:12652229-12652295
>Gm14:12652393-12652673
>Gm14:12652791-12652974
>Gm14:12653063-12653311
>Gm14:12653386-12653459
>Gm14:12653644-12653902
>Gm14:12653943-12654528
>Gm14:12654565-12654634
>Gm14:12654936-12655004
>Gm14:12655930-12655982
>Gm14:12658617-12658672
>Gm14:12667652-12667871
>Gm14:12667931-12668042
>Gm14:12668102-12668194
>Gm14:12668230-12668274
>Gm14:12668398-12668519
>Gm14:12668676-12668808
>Gm14:12669068-12669097
>Gm14:12669161-12670934
>Gm14:12670999-12671119
>Gm14:12671651-12671824
>Gm14:12671920-12671976
>Gm14:12672182-12672258
>Gm14:12672334-12672488
>Gm14:12672556-12674350
>Gm14:12674387-12674521
>Gm14:12674625-12674746
>Gm14:12674792-12675155
>Gm14:12675169-12694043
>Gm14:12694128-12694421
>Gm14:12694525-12694621
>Gm14:12694778-12695471
>Gm14:12695516-12695793
>Gm14:12695868-12696001
>Gm14:12696200-12696241
>Gm14:12696393-12696531
>Gm14:12696566-12696838
>Gm14:12696877-12696907
>Gm14:12696959-12697089
>Gm14:12697145-12697182
>Gm14:12697362-12697937
>Gm14:12697998-12698125
>Gm14:12698276-12698441
>Gm14:12698595-12699477
>Gm14:12699565-12700816
>Gm14:12700864-12702024
>Gm14:12702070-12702249
>Gm14:12702315-12702357
>Gm14:12702506-12702709
>Gm14:12702763-12703128
>Gm14:12703154-12703219
>Gm14:12703421-12703478
>Gm14:12703639-12703817
>Gm14:12703891-12704036
>Gm14:12704342-12704431
>Gm14:12704851-12704917
>Gm14:12705108-12705167
>Gm14:12706763-12706925
>Gm14:12707460-12707565
>Gm14:12707686-12707754
>Gm14:12707796-12708701
>Gm14:12708758-12708862
>Gm14:12708931-12709041
>Gm14:12709233-12709282
>Gm14:12709304-12709337
>Gm14:12709498-12709645
>Gm14:12709706-12710786
>Gm14:12710949-12710981
>Gm14:12711050-12711109
>Gm14:12711246-12711322
>Gm14:12711378-12711545
>Gm14:12711651-12711801
>Gm14:12711969-12712073
>Gm14:12712102-12712668
>Gm14:12715653-12716174
>Gm14:12716217-12718376
>Gm14:12718523-12720187
>Gm14:12720249-12721073
>Gm14:12724128-12724190
>Gm14:12724414-12724445
>Gm14:12725274-12725316
>Gm14:12726311-12726345
>Gm14:12728615-12728686
>Gm14:12730476-12730575
>Gm14:12731262-12731320
>Gm14:12731447-12732848
>Gm14:12733091-12733139
>Gm14:12733173-12733665
>Gm14:12733738-12734562
>Gm14:12734590-12738370
>Gm14:12738448-12738646
>Gm14:12738785-12738826
>Gm14:12738878-12739017
>Gm14:12739155-12739336
>Gm14:12739384-12739511
>Gm14:12739659-12739786
>Gm14:12739893-12739968
>Gm14:12740013-12740165
>Gm14:12740220-12740280
>Gm14:12740395-12740580
>Gm14:12740615-12740752
>Gm14:12740799-12740942
>Gm14:12741050-12741180
>Gm14:12741330-12741368
>Gm14:12741562-12741884
>Gm14:12742359-12742392
>Gm14:12744424-12754820
>Gm14:12754848-12755302
>Gm14:12755333-12755448
>Gm14:12756015-12756208
>Gm14:12756259-12756485
>Gm14:12756518-12756630
>Gm14:12758417-12758529
>Gm14:12758559-12758589
>Gm14:12761376-12761468
>Gm14:12761608-12761750
>Gm14:12762490-12762565
>Gm14:12766216-12766296
>Gm14:12766396-12766445
>Gm14:12766579-12766611
>Gm14:12768057-12768097
>Gm14:12768668-12768745
>Gm14:12769336-12769391
>Gm14:12769404-12769481
>Gm14:12770686-12770920
>Gm14:12770961-12771002
>Gm14:12771169-12772231
>Gm14:12773420-12773463
>Gm14:12774546-12775131
>Gm14:12775295-12775381
>Gm14:12775751-12775792
>Gm14:12776624-12776719
>Gm14:12783609-12783712
>Gm14:12783923-12784081
>Gm14:12784283-12784403
>Gm14:12784483-12784549
>Gm14:12784600-12784710
>Gm14:12784854-12784916
>Gm14:12786930-12787967
>Gm14:12788059-12788120
>Gm14:12788657-12788799
>Gm14:12789087-12789135
>Gm14:12790105-12790186
>Gm14:12790303-12790399
>Gm14:12790547-12790602
>Gm14:12790887-12791054
>Gm14:12792788-12792814
>Gm14:12793065-12793108
>Gm14:12793337-12793391
>Gm14:12793708-12793763
>Gm14:12793776-12793853
>Gm14:12794028-12794077
>Gm14:12795059-12795169
>Gm14:12795990-12796020
>Gm14:12798679-12798777
>Gm14:12802738-12802770
>Gm14:12803120-12803591
>Gm14:12803812-12803971
>Gm14:12803998-12804051
>Gm14:12804341-12804404
>Gm14:12804656-12804701
>Gm14:12804844-12804900
>Gm14:12805338-12805406
>Gm14:12809498-12809536
>Gm14:12809853-12809901
>Gm14:12810037-12810075
>Gm14:12810321-12810351
>Gm14:12810471-12810515
>Gm14:12810864-12810971
>Gm14:12811053-12811521
>Gm14:12811588-12813433
>Gm14:12813469-12813782
>Gm14:12813879-12814212
>Gm14:12817166-12817308
>Gm14:12822557-12822677
>Gm14:12823029-12823233
>Gm14:12823408-12823434
>Gm14:12823475-12823872
>Gm14:12823898-12824301
>Gm14:12825034-12825155
>Gm14:12826062-12826116
>Gm14:12826897-12827014
>Gm14:12827682-12827816
>Gm14:12828071-12828158
>Gm14:12828246-12828294
>Gm14:12828494-12828534
>Gm14:12828875-12828909
>Gm14:12828951-12829048
>Gm14:12829110-12829163
>Gm14:12829330-12829419
>Gm14:12829655-12829683
>Gm14:12829973-12830052
>Gm14:12830143-12830174
>Gm14:12830274-12831360
>Gm14:12838095-12838132
>Gm14:12838199-12838369
>Gm14:12838463-12838757
>Gm14:12838810-12839039
>Gm14:12839064-12839107
>Gm14:12839174-12839345
>Gm14:12839502-12839582
>Gm14:12844154-12844250
>Gm14:12845553-12845771
>Gm14:12848215-12848346
>Gm14:12848582-12848616
>Gm14:12849253-12849445
>Gm14:12851720-12851892
>Gm14:12851967-12852000
>Gm14:12852007-12852068
>Gm14:12852539-12852611
>Gm14:12852716-12852745
>Gm14:12857592-12857686
>Gm14:12858233-12858262
>Gm14:12859072-12859584
>Gm14:12859607-12860922
>Gm14:12861167-12861326
>Gm14:12861368-12861925
>Gm14:12861998-12863426
>Gm14:12863556-12863687
>Gm14:12864007-12864083
>Gm14:12865549-12865700
>Gm14:12867298-12868925
>Gm14:12869126-12869165
>Gm14:12869708-12869797
>Gm14:12869939-12870571
>Gm14:12870665-12872798
>Gm14:12872838-12873171
>Gm14:12873202-12873216
>Gm14:12873316-12873354
>Gm14:12875855-12875911
>Gm14:12876291-12876370
>Gm14:12876423-12883009
>Gm14:12883476-12884471
>Gm14:12884501-12884620
>Gm14:12884704-12886355
>Gm14:12887775-12887891
>Gm14:12888458-12888620
>Gm14:12889014-12890065
>Gm14:12890458-12890622
>Gm14:12890717-12890749
>Gm14:12891422-12891469
>Gm14:12892013-12892127
>Gm14:12893085-12893124
>Gm14:12894444-12894592
>Gm14:12894625-12894837
>Gm14:12895019-12895344
>Gm14:12895613-12895798
>Gm14:12895837-12895934
>Gm14:12896000-12896048
>Gm14:12896368-12896502
>Gm14:12896531-12896575
>Gm14:12896636-12897138
>Gm14:12897194-12897257
>Gm14:12897532-12897602
>Gm14:12897801-12897856
>Gm14:12897953-12898045
>Gm14:12898096-12898161
>Gm14:12898221-12898282
>Gm14:12898699-12899132
>Gm14:12900554-12900867
>Gm14:12900984-12901013
>Gm14:12901971-12902013
>Gm14:12902480-12902519
>Gm14:12907609-12909985
>Gm14:12910057-12910215
>Gm14:12910278-12912037
>Gm14:12912244-12912293
>Gm14:12912427-12913150
>Gm14:12913183-12913286
>Gm14:12913325-12913818
>Gm14:12914009-12914144
>Gm14:12919284-12919341
>Gm14:12919551-12919577
>Gm14:12919647-12919670
>Gm14:12919980-12920188
>Gm14:12920290-12920457
>Gm14:12924601-12925407
>Gm14:12925641-12925985
>Gm14:12926036-12927076
>Gm14:12927120-12927377
>Gm14:12927615-12927812
>Gm14:12928145-12928301
>Gm14:12928481-12928609
>Gm14:12930644-12930708
>Gm14:12931410-12931462
>Gm14:12938221-12938276
>Gm14:12938501-12938620
>Gm14:12940882-12940966
>Gm14:12941589-12941659
>Gm14:12946096-12946230
>Gm14:12946688-12946788
>Gm14:12951892-12951922
>Gm14:12952197-12952343
>Gm14:12953011-12953059
>Gm14:12955266-12955654
>Gm14:12956730-12956762
>Gm14:12956947-12966800
>Gm14:12968926-12978775
>Gm14:12979602-12979754
>Gm14:12979817-12979914
>Gm14:12980070-12980115
>Gm14:12980184-12980414
>Gm14:12980450-12980850
>Gm14:12980952-12981160
>Gm14:12981220-12981671
>Gm14:12981750-12982035
>Gm14:12982151-12982309
>Gm14:12982361-12982435
>Gm14:12982531-12982666
>Gm14:12982701-12983079
>Gm14:12983247-12987862
>Gm14:12987935-12988479
>Gm14:12988744-12988775
>Gm14:12988849-12988885
>Gm14:12990997-12991102
>Gm14:12991369-12991470
>Gm14:12991771-12991885
>Gm14:12991969-12992169
>Gm14:12992486-12992532
>Gm14:12993640-12993707
>Gm14:12993908-12994091
>Gm14:12995249-12995264
>Gm14:12996526-12996574
>Gm14:12996726-12996791
>Gm14:12996895-12997187
>Gm14:12997215-12997283
>Gm14:12997524-12997589
>Gm14:12998347-12998384
>Gm14:12998507-12998577
>Gm14:12999283-12999550
>Gm14:12999665-12999960
>Gm14:13002753-13002888
>Gm14:13003384-13003413
>Gm14:13007279-13007333
>Gm14:13008261-13008293
>Gm14:13008555-13008643
>Gm14:13010292-13010481
>Gm14:13011036-13011526
>Gm14:13011804-13011892
>Gm14:13013368-13013417
>Gm14:13013912-13013993
>Gm14:13017241-13019260
>Gm14:13019300-13021292
>Gm14:13022735-13022766
>Gm14:13028091-13028224
>Gm14:13028510-13029110
>Gm14:13029146-13029236
>Gm14:13029328-13029371
>Gm14:13029519-13029560
>Gm14:13030178-13030294
>Gm14:13031507-13031575
>Gm14:13032166-13032228
>Gm14:13033287-13033486
>Gm14:13038281-13038379
>Gm14:13039221-13039246
>Gm14:13039383-13039428
>Gm14:13041935-13042039
>Gm14:13042760-13042795
>Gm14:13046924-13046976
>Gm14:13048001-13048048
>Gm14:13048841-13048872
>Gm14:13049392-13049467
>Gm14:13049759-13049821
>Gm14:13050132-13050229
>Gm14:13052657-13052835
>Gm14:13053343-13053487
>Gm14:13054492-13054554
>Gm14:13054654-13054668
>Gm14:13055685-13055775
>Gm14:13056277-13056360
>Gm14:13056856-13056914
>Gm14:13057135-13057224
>Gm14:13057918-13058343
>Gm14:13058449-13058486
>Gm14:13058580-13058617
>Gm14:13059790-13059838
>Gm14:13060787-13060917
>Gm14:13060952-13061001
>Gm14:13061054-13062427
>Gm14:13062487-13065641
>Gm14:13066096-13066360
>Gm14:13066468-13069136
>Gm14:13069256-13069291
>Gm14:13069311-13069486
>Gm14:13069900-13072224
>Gm14:13072526-13073082
>Gm14:13073174-13073304
>Gm14:13073528-13073564
>Gm14:13076113-13076215
>Gm14:13077964-13078005
>Gm14:13081678-13081832
>Gm14:13081910-13082014
>Gm14:13082118-13082159
>Gm14:13082195-13082922
>Gm14:13084264-13084351
>Gm14:13084688-13084726
>Gm14:13084818-13084853
>Gm14:13084941-13085196
>Gm14:13085226-13085289
>Gm14:13085432-13085575
>Gm14:13085907-13085988
>Gm14:13086599-13086639
>Gm14:13086900-13086985
>Gm14:13087264-13087357
>Gm14:13087606-13087860
>Gm14:13088137-13088250
>Gm14:13088656-13088703
>Gm14:13089016-13089048
>Gm14:13089080-13089307
>Gm14:13089944-13090066
>Gm14:13090417-13090572
>Gm14:13090864-13090954
>Gm14:13091505-13091666
>Gm14:13091700-13092233
>Gm14:13092284-13092591
>Gm14:13092616-13092739
>Gm14:13093802-13094039
>Gm14:13094127-13094286
>Gm14:13094332-13094826
>Gm14:13094992-13095763
>Gm14:13095846-13095884
>Gm14:13095975-13096684
>Gm14:13096745-13103129
>Gm14:13103185-13103482
>Gm14:13103512-13103770
>Gm14:13104002-13104045
>Gm14:13104122-13104220
>Gm14:13104454-13104495
>Gm14:13104729-13105000
>Gm14:13106089-13106158
>Gm14:13109350-13109704
>Gm14:13110348-13110506
>Gm14:13111681-13111734
>Gm14:13113400-13113906
>Gm14:13117716-13117764
>Gm14:13117917-13117967
>Gm14:13118218-13118252
>Gm14:13118440-13118502
>Gm14:13119975-13120069
>Gm14:13120156-13120286
>Gm14:13120343-13120517
>Gm14:13120902-13121151
>Gm14:13121230-13121392
>Gm14:13121561-13121671
>Gm14:13121747-13121904
>Gm14:13121975-13122435
>Gm14:13122540-13122672
>Gm14:13122815-13122869
>Gm14:13122985-13123102
>Gm14:13123171-13123290
>Gm14:13123328-13123477
>Gm14:13123808-13123879
>Gm14:13123932-13124482
>Gm14:13124582-13125736
>Gm14:13126873-13127183
>Gm14:13127428-13127493
>Gm14:13128456-13128650
>Gm14:13129322-13129367
>Gm14:13129968-13130026
>Gm14:13130075-13130122
>Gm14:13130151-13130216
>Gm14:13130610-13130723
>Gm14:13130881-13131014
>Gm14:13131129-13131237
>Gm14:13132296-13132345
>Gm14:13132482-13132518
>Gm14:13133490-13133540
>Gm14:13137360-13137426
>Gm14:13137538-13137655
>Gm14:13137696-13137976
>Gm14:13138067-13138258
>Gm14:13138364-13138545
>Gm14:13138712-13138838
>Gm14:13138885-13139299
>Gm14:13139361-13139882
>Gm14:13139920-13140024
>Gm14:13143319-13143353
>Gm14:13146518-13146548
>Gm14:13146616-13146672
>Gm14:13146759-13147043
>Gm14:13148644-13148847
>Gm14:13148862-13148925
>Gm14:13148995-13149066
>Gm14:13149179-13149229
>Gm14:13149371-13149488
>Gm14:13149795-13149864
>Gm14:13149943-13150020
>Gm14:13151950-13152091
>Gm14:13152111-13152155
>Gm14:13155068-13155153
>Gm14:13155260-13155769
>Gm14:13155845-13155913
>Gm14:13156108-13157648
>Gm14:13157690-13158029
>Gm14:13158193-13158244
>Gm14:13159117-13159155
>Gm14:13161133-13161207
>Gm14:13161578-13161647
>Gm14:13162234-13162418
>Gm14:13162469-13162520
>Gm14:13162559-13162701
>Gm14:13162865-13163056
>Gm14:13163169-13163223
>Gm14:13164007-13164045
>Gm14:13164182-13164291
>Gm14:13164994-13165060
>Gm14:13166019-13166105
>Gm14:13166500-13166520
>Gm14:13166620-13166635
>Gm14:13167620-13167901
>Gm14:13168326-13168405
>Gm14:13168662-13168695
>Gm14:13168875-13168938
>Gm14:13169139-13169270
>Gm14:13169616-13169687
>Gm14:13169721-13185417
>Gm14:13185736-13185808
>Gm14:13186204-13186262
>Gm14:13187388-13187475
>Gm14:13187653-13188545
>Gm14:13188593-13189432
>Gm14:13189485-13189522
>Gm14:13189762-13189860
>Gm14:13189905-13190049
>Gm14:13190129-13190388
>Gm14:13190552-13190666
>Gm14:13191240-13191288
>Gm14:13191477-13192559
>Gm14:13192653-13192870
>Gm14:13192906-13193334
>Gm14:13193428-13193851
>Gm14:13194219-13194249
>Gm14:13194464-13194910
>Gm14:13194997-13195039
>Gm14:13195088-13195270
>Gm14:13195547-13195610
>Gm14:13195991-13202563
>Gm14:13202596-13203076
>Gm14:13203166-13203359
>Gm14:13203437-13203726
>Gm14:13204099-13204158
>Gm14:13204281-13204314
>Gm14:13205670-13206724
>Gm14:13208009-13208076
>Gm14:13208113-13208165
>Gm14:13208204-13208650
>Gm14:13208730-13208840
>Gm14:13209054-13209121
>Gm14:13209263-13209291
>Gm14:13209459-13209514
>Gm14:13209537-13209809
>Gm14:13210004-13210075
>Gm14:13210245-13210429
>Gm14:13210724-13217029
>Gm14:13217324-13218955
>Gm14:13219358-13220185
>Gm14:13220237-13220292
>Gm14:13221379-13221442
>Gm14:13221549-13221611
>Gm14:13221670-13222549
>Gm14:13226245-13226260
>Gm14:13226542-13227828
>Gm14:13241024-13255938
>Gm14:13255968-13256507
>Gm14:13256594-13256765
>Gm14:13256897-13258994
>Gm14:13259163-13259248
>Gm14:13261072-13261153
>Gm14:13261248-13263088
>Gm14:13263129-13266361
>Gm14:13266403-13267263
>Gm14:13267294-13268774
>Gm14:13268822-13269192
>Gm14:13269255-13270236
>Gm14:13270602-13270661
>Gm14:13270863-13270895
>Gm14:13271467-13271509
>Gm14:13271695-13271721
>Gm14:13271769-13271824
>Gm14:13271848-13271989
>Gm14:13272039-13272118
>Gm14:13272187-13272237
>Gm14:13272347-13272381
>Gm14:13273687-13273803
>Gm14:13274694-13274970
>Gm14:13275476-13275521
>Gm14:13275639-13275777
>Gm14:13275932-13276149
>Gm14:13276186-13276340
>Gm14:13277914-13277972
>Gm14:13278127-13278180
>Gm14:13278549-13278590
>Gm14:13278647-13279057
>Gm14:13279181-13279222
>Gm14:13279259-13279412
>Gm14:13279598-13279760
>Gm14:13279854-13280108
>Gm14:13280148-13280346
>Gm14:13280410-13280651
>Gm14:13280689-13280754
>Gm14:13280890-13281348
>Gm14:13281442-13281652
>Gm14:13281908-13282018
>Gm14:13282308-13282355
>Gm14:13282663-13282773
>Gm14:13282974-13283029
>Gm14:13283999-13284103
>Gm14:13284143-13284245
>Gm14:13285202-13285242
>Gm14:13286261-13286334
>Gm14:13286834-13286870
>Gm14:13287895-13288021
>Gm14:13288959-13289009
>Gm14:13289233-13289432
>Gm14:13293670-13293822
>Gm14:13293846-13294127
>Gm14:13296369-13296404
>Gm14:13297085-13297115
>Gm14:13297629-13297678
>Gm14:13301773-13301954
>Gm14:13303370-13303404
>Gm14:13305487-13305549
>Gm14:13305883-13305950
>Gm14:13306324-13306360
>Gm14:13306420-13306461
>Gm14:13306551-13306659
>Gm14:13306824-13306853
>Gm14:13306961-13307045
>Gm14:13307516-13307601
>Gm14:13308147-13308212
>Gm14:13308304-13308336
>Gm14:13308483-13308518
>Gm14:13308986-13309011
>Gm14:13309059-13309131
>Gm14:13315283-13315326
>Gm14:13316013-13316432
>Gm14:13317950-13318172
>Gm14:13318244-13318845
>Gm14:13318886-13320117
>Gm14:13320433-13320493
>Gm14:13321005-13322747
>Gm14:13324191-13324310
>Gm14:13324888-13324935
>Gm14:13326051-13326120
>Gm14:13326198-13326291
>Gm14:13326396-13326600
>Gm14:13327817-13327954
>Gm14:13328968-13329038
>Gm14:13329268-13329383
>Gm14:13329469-13329540
>Gm14:13329635-13329728
>Gm14:13330134-13330173
>Gm14:13331480-13331606
>Gm14:13332008-13332058
>Gm14:13332175-13332216
>Gm14:13332277-13332350
>Gm14:13332387-13332477
>Gm14:13334037-13334129
>Gm14:13334224-13334284
>Gm14:13334831-13334941
>Gm14:13335690-13338613
>Gm14:13339003-13339104
>Gm14:13339240-13339367
>Gm14:13340011-13340046
>Gm14:13342430-13342567
>Gm14:13342620-13348146
>Gm14:13348202-13349149
>Gm14:13349196-13349296
>Gm14:13350088-13350139
>Gm14:13350194-13350233
>Gm14:13350285-13350622
>Gm14:13350762-13351075
>Gm14:13351135-13351215
>Gm14:13351301-13351403
>Gm14:13351817-13352035
>Gm14:13353788-13353903
>Gm14:13353954-13354085
>Gm14:13354188-13354217
>Gm14:13354551-13355186
>Gm14:13355213-13356719
>Gm14:13356846-13357245
>Gm14:13358715-13359157
>Gm14:13359211-13359488
>Gm14:13359543-13359881
>Gm14:13359960-13360026
>Gm14:13360366-13360673
>Gm14:13360702-13360887
>Gm14:13361728-13364644
>Gm14:13367771-13368225
>Gm14:13368261-13368456
>Gm14:13368517-13369078
>Gm14:13369701-13369830
>Gm14:13369940-13369994
>Gm14:13370652-13370862
>Gm14:13370910-13371225
>Gm14:13371411-13371480
>Gm14:13371561-13371609
>Gm14:13372248-13372350
>Gm14:13372535-13372649
>Gm14:13372714-13372743
>Gm14:13372869-13372914
>Gm14:13372944-13373148
>Gm14:13373331-13373355
>Gm14:13373495-13378108
>Gm14:13378173-13378474
>Gm14:13378516-13378662
>Gm14:13378860-13378948
>Gm14:13379030-13379059
>Gm14:13379138-13379169
>Gm14:13380873-13380934
>Gm14:13381164-13381217
>Gm14:13381647-13381697
>Gm14:13381732-13381801
>Gm14:13381905-13381961
>Gm14:13382403-13382442
>Gm14:13385538-13385770
>Gm14:13385794-13386151
>Gm14:13386206-13386347
>Gm14:13386389-13386440
>Gm14:13387996-13388032
>Gm14:13389000-13389511
>Gm14:13390156-13390200
>Gm14:13390392-13392613
>Gm14:13403634-13403847
>Gm14:13403904-13404051
>Gm14:13404906-13405071
>Gm14:13405236-13405274
>Gm14:13406609-13407087
>Gm14:13407138-13407354
>Gm14:13407380-13408665
>Gm14:13408884-13408951
>Gm14:13409037-13409197
>Gm14:13409317-13409367
>Gm14:13409636-13411448
>Gm14:13411620-13412156
>Gm14:13412217-13412378
>Gm14:13412503-13412700
>Gm14:13412770-13412818
>Gm14:13412862-13414985
>Gm14:13415024-13415165
>Gm14:13415220-13415253
>Gm14:13419061-13426025
>Gm14:13426148-13426263
>Gm14:13426296-13426370
>Gm14:13426491-13428379
>Gm14:13428518-13428613
>Gm14:13428737-13428835
>Gm14:13429217-13429262
>Gm14:13429653-13429687
>Gm14:13429832-13429909
>Gm14:13430476-13430506
>Gm14:13430896-13431017
>Gm14:13431099-13431166
>Gm14:13431216-13431705
>Gm14:13431903-13432009
>Gm14:13432072-13432143
>Gm14:13432172-13432205
>Gm14:13432237-13432412
>Gm14:13432443-13432499
>Gm14:13432814-13433299
>Gm14:13439158-13442818
>Gm14:13442849-13444130
>Gm14:13444207-13444826
>Gm14:13444876-13462511
>Gm14:13462585-13462716
>Gm14:13462756-13463296
>Gm14:13464289-13466069
>Gm14:13466135-13466320
>Gm14:13466398-13466520
>Gm14:13468692-13473826
>Gm14:13478036-13478111
>Gm14:13478183-13478226
>Gm14:13478276-13478365
>Gm14:13478430-13478474
>Gm14:13479576-13479628
>Gm14:13479839-13479938
>Gm14:13481083-13481582
>Gm14:13481761-13483099
>Gm14:13483134-13483748
>Gm14:13483776-13484258
>Gm14:13484277-13484591
>Gm14:13484632-13485740
>Gm14:13485814-13486991
>Gm14:13490163-13490233
>Gm14:13490793-13490874
>Gm14:13491656-13492037
>Gm14:13492088-13492341
>Gm14:13492408-13492432
>Gm14:13493739-13494088
>Gm14:13494121-13494301
>Gm14:13494900-13495120
>Gm14:13495210-13495703
>Gm14:13498759-13498791
>Gm14:13498837-13499402
>Gm14:13500434-13500465
>Gm14:13500560-13500684
>Gm14:13501441-13501468
>Gm14:13506678-13506823
>Gm14:13507044-13507082
>Gm14:13507625-13507738
>Gm14:13508233-13508329
>Gm14:13508359-13508398
>Gm14:13508580-13509640
>Gm14:13509733-13510186
>Gm14:13510221-13510319
>Gm14:13511692-13512147
>Gm14:13513342-13513381
>Gm14:13514078-13514121
>Gm14:13514212-13514390
>Gm14:13514527-13514667
>Gm14:13514885-13514983
>Gm14:13515166-13515253
>Gm14:13516511-13516543
>Gm14:13517309-13517456
>Gm14:13518940-13519126
>Gm14:13520087-13520116
>Gm14:13520293-13520448
>Gm14:13521286-13521404
>Gm14:13521487-13521644
>Gm14:13521688-13521714
>Gm14:13522133-13522219
>Gm14:13522244-13522314
>Gm14:13523337-13523455
>Gm14:13524029-13524079
>Gm14:13524393-13524453
>Gm14:13524458-13524517
>Gm14:13524830-13524862
>Gm14:13528388-13528415
>Gm14:13530925-13531005
>Gm14:13535551-13535905
>Gm14:13537708-13542564
>Gm14:13542587-13542749
>Gm14:13542772-13542904
>Gm14:13542936-13543654
>Gm14:13544562-13544593
>Gm14:13547792-13547922
>Gm14:13548252-13548433
>Gm14:13548629-13548712
>Gm14:13548884-13548960
>Gm14:13549109-13549185
>Gm14:13549214-13549273
>Gm14:13549932-13551033
>Gm14:13554821-13554852
>Gm14:13558472-13558577
>Gm14:13559079-13559243
>Gm14:13559253-13559328
>Gm14:13559468-13559528
>Gm14:13560617-13560694
>Gm14:13561150-13561217
>Gm14:13565019-13565053
>Gm14:13567605-13567706
>Gm14:13567840-13567903
>Gm14:13568215-13568290
>Gm14:13568391-13568417
>Gm14:13569723-13569824
>Gm14:13570746-13570816
>Gm14:13570921-13571105
>Gm14:13576202-13576242
>Gm14:13576444-13576558
>Gm14:13577330-13577529
>Gm14:13577564-13577594
>Gm14:13577624-13577656
>Gm14:13577729-13579764
>Gm14:13580015-13580198
>Gm14:13583564-13583836
>Gm14:13586844-13586918
>Gm14:13587671-13587846
>Gm14:13588005-13588595
>Gm14:13588618-13588915
>Gm14:13588960-13589064
>Gm14:13589169-13589443
>Gm14:13589495-13589658
>Gm14:13589690-13589756
>Gm14:13589805-13589902
>Gm14:13590082-13590497
>Gm14:13590608-13590637
>Gm14:13590729-13590826
>Gm14:13590939-13591207
>Gm14:13591310-13591504
>Gm14:13591584-13591867
>Gm14:13591940-13592029
>Gm14:13592113-13592146
>Gm14:13592347-13592789
>Gm14:13592832-13593071
>Gm14:13593128-13593400
>Gm14:13593568-13600559
>Gm14:13600595-13600986
>Gm14:13606628-13606679
>Gm14:13607621-13607776
>Gm14:13608306-13608428
>Gm14:13608756-13608933
>Gm14:13609043-13609112
>Gm14:13609159-13609282
>Gm14:13609430-13609465
>Gm14:13610209-13610278
>Gm14:13610390-13610470
>Gm14:13610552-13610590
>Gm14:13610708-13610792
>Gm14:13611328-13611512
>Gm14:13611562-13611774
>Gm14:13611858-13611964
>Gm14:13612172-13612218
>Gm14:13612318-13612351
>Gm14:13612412-13612460
>Gm14:13613910-13614054
>Gm14:13614114-13614178
>Gm14:13614248-13614621
>Gm14:13614860-13615105
>Gm14:13615215-13616477
>Gm14:13616539-13616581
>Gm14:13616646-13616735
>Gm14:13616990-13617025
>Gm14:13617609-13617669
>Gm14:13619336-13619862
>Gm14:13619893-13619934
>Gm14:13620198-13620349
>Gm14:13620390-13627452
>Gm14:13627821-13628240
>Gm14:13629098-13629149
>Gm14:13629188-13629236
>Gm14:13634064-13634098
>Gm14:13636104-13636170
>Gm14:13636287-13636379
>Gm14:13636558-13636721
>Gm14:13636794-13638117
>Gm14:13638227-13638265
>Gm14:13638415-13638492
>Gm14:13638561-13638626
>Gm14:13638726-13638836
>Gm14:13638871-13639249
>Gm14:13639288-13639642
>Gm14:13639759-13639821
>Gm14:13640032-13640097
>Gm14:13640263-13645167
>Gm14:13645240-13646557
>Gm14:13646653-13647076
>Gm14:13647453-13647562
>Gm14:13647836-13648364
>Gm14:13648555-13648860
>Gm14:13648913-13649375
>Gm14:13649416-13649527
>Gm14:13649616-13649706
>Gm14:13649818-13649877
>Gm14:13649956-13650366
>Gm14:13650739-13650793
>Gm14:13651040-13651140
>Gm14:13651218-13651519
>Gm14:13653345-13654054
>Gm14:13654088-13654129
>Gm14:13654235-13654322
>Gm14:13654345-13679531
>Gm14:13680679-13680726
>Gm14:13685948-13685975
>Gm14:13686059-13686091
>Gm14:13686175-13686221
>Gm14:13688744-13688878
>Gm14:13688923-13693925
>Gm14:13693960-13694675
>Gm14:13694710-13695963
>Gm14:13696015-13696475
>Gm14:13696616-13696654
>Gm14:13696687-13696949
>Gm14:13697788-13697849
>Gm14:13697935-13698158
>Gm14:13698270-13698568
>Gm14:13705784-13706306
>Gm14:13707804-13707911
>Gm14:13708198-13709283
>Gm14:13709366-13709402
>Gm14:13710353-13710408
>Gm14:13710587-13710672
>Gm14:13711578-13711606
>Gm14:13711852-13711891
>Gm14:13712237-13712275
>Gm14:13712463-13712536
>Gm14:13712696-13712828
>Gm14:13712917-13712952
>Gm14:13714206-13714324
>Gm14:13715400-13715559
>Gm14:13715614-13716459
>Gm14:13716483-13716726
>Gm14:13719260-13719416
>Gm14:13719984-13720032
>Gm14:13720185-13722017
>Gm14:13722055-13723646
>Gm14:13723698-13724426
>Gm14:13724931-13730774
>Gm14:13730932-13736045
>Gm14:13738619-13738672
>Gm14:13738829-13738920
>Gm14:13743260-13743612
>Gm14:13747024-13747101
>Gm14:13747115-13747211
>Gm14:13748123-13748179
>Gm14:13750332-13750426
>Gm14:13750467-13750743
>Gm14:13756912-13756978
>Gm14:13757989-13758107
>Gm14:13758309-13758409
>Gm14:13758412-13758702
>Gm14:13760214-13760462
>Gm14:13760864-13761417
>Gm14:13761764-13761811
>Gm14:13762237-13762496
>Gm14:13762598-13763576
>Gm14:13763638-13763936
>Gm14:13763986-13764524
>Gm14:13764743-13765178
>Gm14:13765246-13765410
>Gm14:13765635-13766114
>Gm14:13766238-13766464
>Gm14:13766663-13766740
>Gm14:13766851-13767289
>Gm14:13767329-13767407
>Gm14:13767499-13767562
>Gm14:13767628-13768202
>Gm14:13768244-13768340
>Gm14:13768691-13768814
>Gm14:13768986-13769185
>Gm14:13769233-13769419
>Gm14:13770049-13770278
>Gm14:13770348-13770446
>Gm14:13770551-13770780
>Gm14:13771143-13771500
>Gm14:13771531-13771622
>Gm14:13771754-13772456
>Gm14:13772525-13772782
>Gm14:13772830-13773478
>Gm14:13773551-13773883
>Gm14:13773989-13774512
>Gm14:13774564-13774701
>Gm14:13774765-13776208
>Gm14:13776266-13776411
>Gm14:13776470-13776928
>Gm14:13777224-13777484
>Gm14:13778945-13779035
>Gm14:13779162-13779227
>Gm14:13779413-13779469
>Gm14:13781609-13781646
>Gm14:13783678-13783741
>Gm14:13793870-13794059
>Gm14:13794852-13794938
>Gm14:13795281-13795403
>Gm14:13795678-13795922
>Gm14:13796051-13798660
>Gm14:13798721-13799344
>Gm14:13799392-13800919
>Gm14:13800982-13802981
>Gm14:13803087-13803446
>Gm14:13803962-13804499
>Gm14:13804597-13805209
>Gm14:13805270-13805306
>Gm14:13805767-13805815
>Gm14:13805853-13805944
>Gm14:13807472-13808041
>Gm14:13808575-13808615
>Gm14:13811972-13812196
>Gm14:13813469-13813552
>Gm14:13813717-13813805
>Gm14:13813902-13814048
>Gm14:13814098-13814276
>Gm14:13814704-13815067
>Gm14:13816549-13816580
>Gm14:13818856-13819021
>Gm14:13819061-13819104
>Gm14:13819172-13819267
>Gm14:13819571-13819774
>Gm14:13820198-13820458
>Gm14:13820536-13820604
>Gm14:13820749-13820785
>Gm14:13820908-13821111
>Gm14:13821925-13822045
>Gm14:13822399-13822537
>Gm14:13823167-13823224
>Gm14:13825723-13825898
>Gm14:13827053-13827204
>Gm14:13830435-13830464
>Gm14:13832530-13832579
>Gm14:13833030-13833055
>Gm14:13833677-13833702
>Gm14:13836417-13836453
>Gm14:13836532-13837115
>Gm14:13837423-13837617
>Gm14:13837773-13838083
>Gm14:13838404-13838594
>Gm14:13838736-13838898
>Gm14:13838993-13842312
>Gm14:13843355-13847877
>Gm14:13847928-13847993
>Gm14:13856147-13862517
>Gm14:13862974-13863021
>Gm14:13863090-13863478
>Gm14:13865317-13865778
>Gm14:13865893-13868103
>Gm14:13868281-13869919
>Gm14:13870119-13870317
>Gm14:13871489-13874410
>Gm14:13874425-13875138
>Gm14:13875165-13875202
>Gm14:13875236-13875394
>Gm14:13875484-13875532
>Gm14:13882989-13883021
>Gm14:13885047-13885109
>Gm14:13885256-13885317
>Gm14:13885427-13885551
>Gm14:13886479-13886520
>Gm14:13887430-13887465
>Gm14:13890629-13890746
>Gm14:13895262-13895302
>Gm14:13897916-13897986
>Gm14:13898072-13898232
>Gm14:13898342-13898645
>Gm14:13898741-13899786
>Gm14:13899855-13899896
>Gm14:13899955-13900012
>Gm14:13900142-13900715
>Gm14:13900749-13900799
>Gm14:13901077-13901378
>Gm14:13901496-13901562
>Gm14:13901695-13901814
>Gm14:13901885-13902396
>Gm14:13902574-13903469
>Gm14:13903600-13903778
>Gm14:13903817-13904035
>Gm14:13904414-13904484
>Gm14:13904989-13905104
>Gm14:13905145-13905232
>Gm14:13905340-13905450
>Gm14:13905538-13905844
>Gm14:13905970-13906050
>Gm14:13906140-13906169
>Gm14:13906373-13906709
>Gm14:13906931-13907076
>Gm14:13907103-13907361
>Gm14:13907939-13908033
>Gm14:13908102-13908294
>Gm14:13908542-13908583
>Gm14:13908682-13908932
>Gm14:13909017-13909066
>Gm14:13909104-13909148
>Gm14:13909616-13909836
>Gm14:13910050-13910733
>Gm14:13910830-13910893
>Gm14:13911115-13911296
>Gm14:13911445-13911504
>Gm14:13911773-13911861
>Gm14:13911923-13912149
>Gm14:13912225-13912342
>Gm14:13913502-13913674
>Gm14:13914163-13914237
>Gm14:13914977-13917192
>Gm14:13917252-13917813
>Gm14:13918365-13918491
>Gm14:13918583-13919300
>Gm14:13919328-13919684
>Gm14:13919748-13920282
>Gm14:13920324-13920578
>Gm14:13920648-13921086
>Gm14:13921657-13921750
>Gm14:13921993-13922052
>Gm14:13924123-13924204
>Gm14:13925058-13925102
>Gm14:13927321-13927415
>Gm14:13928654-13928737
>Gm14:13929376-13929505
>Gm14:13934404-13934456
>Gm14:13935116-13935249
>Gm14:13936551-13936625
>Gm14:13937598-13937645
>Gm14:13937788-13937831
>Gm14:13937833-13937890
>Gm14:13938191-13938238
>Gm14:13938488-13938811
>Gm14:13938917-13943377
>Gm14:13943408-13945502
>Gm14:13945543-13945925
>Gm14:13946069-13946256
>Gm14:13946302-13946816
>Gm14:13946857-13947175
>Gm14:13947217-13947251
>Gm14:13947325-13947588
>Gm14:13947632-13947962
>Gm14:13949518-13949568
>Gm14:13949802-13949863
>Gm14:13949956-13950555
>Gm14:13951470-13951512
>Gm14:13952803-13953198
>Gm14:13953635-13953723
>Gm14:13957262-13957389
>Gm14:13957728-13957851
>Gm14:13960224-13960286
>Gm14:13960527-13960605
>Gm14:13960665-13960753
>Gm14:13960849-13960902
>Gm14:13961002-13961035
>Gm14:13961780-13961858
>Gm14:13962104-13962173
>Gm14:13962707-13962738
>Gm14:13963822-13963882
>Gm14:13963993-13964007
>Gm14:13964631-13964645
>Gm14:13964969-13965497
>Gm14:13965712-13966149
>Gm14:13966200-13966259
>Gm14:13967960-13968019
>Gm14:13968885-13968971
>Gm14:13973380-13973414
>Gm14:13973861-13973954
>Gm14:13975389-13975523
>Gm14:13975561-13975598
>Gm14:13975646-13976930
>Gm14:13976967-13977506
>Gm14:13977557-13977647
>Gm14:13977699-13977795
>Gm14:13977936-13977988
>Gm14:13978403-13978567
>Gm14:13979266-13979340
>Gm14:13980792-13980829
>Gm14:13981126-13981213
>Gm14:13982694-13982806
>Gm14:13983110-13983323
>Gm14:13983372-13983457
>Gm14:13983590-13984178
>Gm14:13984517-13984544
>Gm14:13985116-13985236
>Gm14:13985674-13985724
>Gm14:13986435-13986470
>Gm14:13986508-13986628
>Gm14:13988460-13988537
>Gm14:13990349-13990375
>Gm14:13991098-13991151
>Gm14:13996918-13996950
>Gm14:13997949-13998027
>Gm14:13998470-13998550
>Gm14:13998625-13998755
>Gm14:13999330-13999412
>Gm14:13999566-13999617
>Gm14:14000078-14000128
>Gm14:14000591-14000768
>Gm14:14000825-14001423
>Gm14:14001443-14001551
>Gm14:14002301-14002354
>Gm14:14002444-14002561
>Gm14:14003772-14006606
>Gm14:14008501-14009201
>Gm14:14011391-14019418
>Gm14:14022283-14022542
>Gm14:14023165-14024183
>Gm14:14024204-14024797
>Gm14:14026926-14027617
>Gm14:14027752-14032770
>Gm14:14032904-14033219
>Gm14:14033245-14034012
>Gm14:14035044-14037962
>Gm14:14038050-14038264
>Gm14:14038315-14038536
>Gm14:14042285-14042406
>Gm14:14043130-14043157
>Gm14:14043552-14043586
>Gm14:14044033-14044073
>Gm14:14047406-14047432
>Gm14:14047535-14047583
>Gm14:14047611-14047766
>Gm14:14047797-14047848
>Gm14:14048286-14048427
>Gm14:14048491-14048552
>Gm14:14048906-14048954
>Gm14:14049226-14049287
>Gm14:14049402-14049431
>Gm14:14049651-14049679
>Gm14:14049760-14049793
>Gm14:14049843-14049960
>Gm14:14050062-14050201
>Gm14:14050290-14050321
>Gm14:14050601-14050705
>Gm14:14050788-14050985
>Gm14:14051120-14051193
>Gm14:14051490-14051595
>Gm14:14051686-14051719
>Gm14:14051779-14051841
>Gm14:14051865-14051910
>Gm14:14053452-14061250
>Gm14:14061262-14063757
>Gm14:14063781-14068082
>Gm14:14074254-14075048
>Gm14:14075148-14078261
>Gm14:14078783-14078841
>Gm14:14079153-14085442
>Gm14:14085651-14085678
>Gm14:14086050-14086091
>Gm14:14086925-14086967
>Gm14:14087210-14087307
>Gm14:14087427-14087493
>Gm14:14087910-14087937
>Gm14:14088969-14089015
>Gm14:14094042-14094100
>Gm14:14094480-14094577
>Gm14:14094677-14114064
>Gm14:14120160-14120233
>Gm14:14124663-14124727
>Gm14:14126391-14126528
>Gm14:14128580-14128983
>Gm14:14131632-14134139
>Gm14:14134239-14135323
>Gm14:14135411-14135674
>Gm14:14136524-14136623
>Gm14:14137290-14143597
>Gm14:14143683-14143787
>Gm14:14143815-14143864
>Gm14:14143961-14144593
>Gm14:14144688-14144794
>Gm14:14144891-14144963
>Gm14:14145166-14145374
>Gm14:14145409-14145463
>Gm14:14145523-14145648
>Gm14:14145906-14145953
>Gm14:14146020-14146398
>Gm14:14146457-14146522
>Gm14:14146646-14146732
>Gm14:14146824-14146920
>Gm14:14146983-14147209
>Gm14:14147352-14147537
>Gm14:14147786-14147831
>Gm14:14148091-14148121
>Gm14:14148331-14148483
>Gm14:14148541-14150010
>Gm14:14151751-14151787
>Gm14:14152091-14152167
>Gm14:14152229-14152326
>Gm14:14154892-14155230
>Gm14:14155269-14155330
>Gm14:14155420-14155511
>Gm14:14155608-14155709
>Gm14:14155818-14155874
>Gm14:14155934-14156222
>Gm14:14156282-14156724
>Gm14:14156925-14157297
>Gm14:14157360-14157668
>Gm14:14157738-14157821
>Gm14:14157849-14158018
>Gm14:14158047-14158178
>Gm14:14158391-14159114
>Gm14:14159229-14159285
>Gm14:14159309-14160614
>Gm14:14161302-14161383
>Gm14:14161681-14161732
>Gm14:14162109-14162209
>Gm14:14162280-14162417
>Gm14:14162544-14162676
>Gm14:14162840-14163122
>Gm14:14163191-14163649
>Gm14:14163702-14164645
>Gm14:14164735-14164910
>Gm14:14165214-14165599
>Gm14:14165677-14165801
>Gm14:14165840-14165888
>Gm14:14165947-14165983
>Gm14:14166180-14167060
>Gm14:14167112-14167306
>Gm14:14167522-14168318
>Gm14:14168375-14168896
>Gm14:14168981-14170079
>Gm14:14170340-14170374
>Gm14:14170441-14170502
>Gm14:14170663-14171166
>Gm14:14171256-14171335
>Gm14:14171383-14171683
>Gm14:14171717-14172205
>Gm14:14172255-14172413
>Gm14:14172449-14172503
>Gm14:14172605-14172656
>Gm14:14172760-14173263
>Gm14:14173298-14173681
>Gm14:14173718-14173868
>Gm14:14173989-14174329
>Gm14:14174432-14174717
>Gm14:14174800-14174898
>Gm14:14174958-14175345
>Gm14:14175393-14175427
>Gm14:14175549-14175624
>Gm14:14175751-14175924
>Gm14:14176011-14176132
>Gm14:14176258-14176398
>Gm14:14176662-14176734
>Gm14:14176830-14176892
>Gm14:14176945-14177276
>Gm14:14177309-14177482
>Gm14:14177634-14178004
>Gm14:14178069-14178131
>Gm14:14178159-14179038
>Gm14:14179122-14180641
>Gm14:14181084-14181183
>Gm14:14181267-14181312
>Gm14:14181363-14181677
>Gm14:14181811-14182496
>Gm14:14182584-14182718
>Gm14:14182778-14182818
>Gm14:14182970-14183545
>Gm14:14183596-14183754
>Gm14:14183822-14183859
>Gm14:14183947-14184017
>Gm14:14184159-14184397
>Gm14:14184428-14184729
>Gm14:14184804-14184863
>Gm14:14184957-14187554
>Gm14:14187594-14192000
>Gm14:14192055-14192107
>Gm14:14194217-14194250
>Gm14:14194521-14194632
>Gm14:14194686-14195786
>Gm14:14196245-14196547
>Gm14:14196616-14196678
>Gm14:14196768-14196852
>Gm14:14196979-14197059
>Gm14:14197155-14197585
>Gm14:14197723-14197846
>Gm14:14197913-14198037
>Gm14:14199813-14199917
>Gm14:14204353-14204399
>Gm14:14205115-14205437
>Gm14:14205841-14205932
>Gm14:14206219-14206386
>Gm14:14209972-14210027
>Gm14:14210346-14210409
>Gm14:14213719-14215486
>Gm14:14215545-14215597
>Gm14:14215673-14215807
>Gm14:14215847-14216152
>Gm14:14220494-14220526
>Gm14:14222438-14222488
>Gm14:14223194-14223242
>Gm14:14223258-14223329
>Gm14:14223419-14223494
>Gm14:14223555-14223600
>Gm14:14223684-14223958
>Gm14:14225906-14226052
>Gm14:14232107-14232149
>Gm14:14232397-14232478
>Gm14:14232581-14232700
>Gm14:14233005-14233043
>Gm14:14233152-14233575
>Gm14:14233654-14233720
>Gm14:14235435-14235469
>Gm14:14236736-14236891
>Gm14:14236943-14237000
>Gm14:14237133-14237935
>Gm14:14239811-14239893
>Gm14:14240560-14240684
>Gm14:14240719-14240980
>Gm14:14241051-14241275
>Gm14:14241335-14242828
>Gm14:14242970-14243289
>Gm14:14243437-14243914
>Gm14:14243978-14244523
>Gm14:14244576-14245031
>Gm14:14245070-14246191
>Gm14:14246333-14248728
>Gm14:14248770-14249380
>Gm14:14249540-14249590
>Gm14:14249642-14249859
>Gm14:14250006-14250155
>Gm14:14250251-14250489
>Gm14:14250526-14250562
>Gm14:14250597-14250748
>Gm14:14250830-14250937
>Gm14:14250981-14251065
>Gm14:14251104-14251152
>Gm14:14251329-14253689
>Gm14:14253774-14254754
>Gm14:14254822-14255400
>Gm14:14255749-14255824
>Gm14:14255896-14256022
>Gm14:14256107-14256264
>Gm14:14256333-14256569
>Gm14:14256604-14256888
>Gm14:14256918-14259210
>Gm14:14259308-14259388
>Gm14:14259430-14259705
>Gm14:14259869-14260015
>Gm14:14260038-14260144
>Gm14:14260187-14260241
>Gm14:14260312-14260348
>Gm14:14260384-14260472
>Gm14:14260588-14260652
>Gm14:14260729-14261722
>Gm14:14261785-14263508
>Gm14:14263549-14264380
>Gm14:14264498-14264560
>Gm14:14264609-14264934
>Gm14:14264990-14270498
>Gm14:14270558-14270679
>Gm14:14273151-14274125
>Gm14:14274174-14274213
>Gm14:14274253-14274305
>Gm14:14274357-14276077
>Gm14:14276273-14277011
>Gm14:14277057-14277112
>Gm14:14278259-14278384
>Gm14:14283304-14283327
>Gm14:14285065-14285121
>Gm14:14286383-14286442
>Gm14:14287223-14287390
>Gm14:14287501-14287541
>Gm14:14287590-14287619
>Gm14:14290510-14290539
>Gm14:14291384-14291410
>Gm14:14292149-14292189
>Gm14:14293470-14293579
>Gm14:14293621-14293671
>Gm14:14294149-14294229
>Gm14:14294574-14294756
>Gm14:14294782-14294857
>Gm14:14294956-14294985
>Gm14:14295776-14296035
>Gm14:14296158-14300465
>Gm14:14308141-14308267
>Gm14:14308469-14308541
>Gm14:14312208-14312297
>Gm14:14313935-14314023
>Gm14:14314256-14314332
>Gm14:14314364-14314516
>Gm14:14314709-14314991
>Gm14:14315164-14315409
>Gm14:14315442-14316107
>Gm14:14316242-14318106
>Gm14:14318211-14318247
>Gm14:14318294-14318596
>Gm14:14319826-14319895
>Gm14:14320407-14331184
>Gm14:14331226-14337862
>Gm14:14337947-14338987
>Gm14:14339109-14339817
>Gm14:14339906-14340043
>Gm14:14340059-14340471
>Gm14:14340746-14342711
>Gm14:14343505-14343616
>Gm14:14345184-14345316
>Gm14:14345781-14345870
>Gm14:14346218-14346379
>Gm14:14346433-14346473
>Gm14:14351268-14351310
>Gm14:14351985-14352055
>Gm14:14355944-14356089
>Gm14:14356176-14356269
>Gm14:14359586-14359617
>Gm14:14359799-14359842
>Gm14:14360938-14361002
>Gm14:14364639-14364744
>Gm14:14364897-14364967
>Gm14:14366775-14366843
>Gm14:14367045-14367133
>Gm14:14368463-14368505
>Gm14:14368795-14368891
>Gm14:14369232-14369304
>Gm14:14370710-14370923
>Gm14:14372715-14372816
>Gm14:14374461-14376456
>Gm14:14376544-14376859
>Gm14:14376928-14377443
>Gm14:14377560-14377699
>Gm14:14377773-14378172
>Gm14:14378233-14378577
>Gm14:14381641-14381677
>Gm14:14382473-14382657
>Gm14:14382743-14403252
>Gm14:14403284-14403657
>Gm14:14403679-14403893
>Gm14:14403947-14404108
>Gm14:14404232-14404396
>Gm14:14404562-14404888
>Gm14:14404948-14404982
>Gm14:14405508-14405576
>Gm14:14405675-14405999
>Gm14:14406076-14406201
>Gm14:14406412-14406557
>Gm14:14406663-14406726
>Gm14:14406947-14407043
>Gm14:14407262-14407353
>Gm14:14407507-14407677
>Gm14:14408091-14408156
>Gm14:14408397-14408457
>Gm14:14408775-14408821
>Gm14:14409618-14409674
>Gm14:14409720-14409917
>Gm14:14410037-14410221
>Gm14:14410261-14410411
>Gm14:14410477-14410687
>Gm14:14410739-14410942
>Gm14:14410987-14411016
>Gm14:14411151-14411388
>Gm14:14411439-14411633
>Gm14:14411764-14413921
>Gm14:14413958-14414196
>Gm14:14414339-14414606
>Gm14:14414657-14414803
>Gm14:14414866-14415174
>Gm14:14415204-14415679
>Gm14:14416873-14416994
>Gm14:14417131-14417231
>Gm14:14426742-14426823
>Gm14:14427314-14427351
>Gm14:14428050-14428088
>Gm14:14428468-14428599
>Gm14:14428832-14429035
>Gm14:14429081-14429297
>Gm14:14429342-14429387
>Gm14:14430310-14436692
>Gm14:14439283-14439325
>Gm14:14440569-14440623
>Gm14:14440673-14440710
>Gm14:14440923-14441136
>Gm14:14442881-14443018
>Gm14:14443185-14443264
>Gm14:14443793-14443881
>Gm14:14444275-14444331
>Gm14:14444860-14444936
>Gm14:14444976-14445063
>Gm14:14445545-14445594
>Gm14:14451414-14451469
>Gm14:14451777-14451873
>Gm14:14452158-14452245
>Gm14:14453756-14453804
>Gm14:14454558-14455393
>Gm14:14460227-14460334
>Gm14:14460372-14460616
>Gm14:14460828-14460891
>Gm14:14461080-14461161
>Gm14:14461276-14461498
>Gm14:14461527-14461615
>Gm14:14461736-14461779
>Gm14:14461844-14461969
>Gm14:14462033-14462107
>Gm14:14462192-14462398
>Gm14:14462438-14462697
>Gm14:14463233-14463287
>Gm14:14463387-14463422
>Gm14:14465066-14465196
>Gm14:14467198-14467330
>Gm14:14467660-14468007
>Gm14:14469224-14469440
>Gm14:14469668-14469707
>Gm14:14470242-14471536
>Gm14:14471955-14471995
>Gm14:14473841-14473936
>Gm14:14475370-14475410
>Gm14:14476706-14476742
>Gm14:14476980-14477028
>Gm14:14478094-14478123
>Gm14:14478261-14478316
>Gm14:14479489-14479525
>Gm14:14481769-14481826
>Gm14:14482350-14482410
>Gm14:14482489-14482521
>Gm14:14484175-14484234
>Gm14:14492900-14492941
>Gm14:14493543-14493580
>Gm14:14496515-14496639
>Gm14:14496979-14497361
>Gm14:14497455-14497497
>Gm14:14497553-14497685
>Gm14:14497758-14498019
>Gm14:14498087-14498124
>Gm14:14498148-14498350
>Gm14:14498388-14500580
>Gm14:14500690-14501349
>Gm14:14501425-14501484
>Gm14:14501591-14501647
>Gm14:14501731-14502073
>Gm14:14502315-14502443
>Gm14:14502649-14503065
>Gm14:14503115-14504091
>Gm14:14504123-14504309
>Gm14:14504384-14504940
>Gm14:14504962-14505747
>Gm14:14505791-14507169
>Gm14:14507879-14507970
>Gm14:14508108-14508177
>Gm14:14508200-14508926
>Gm14:14509076-14509231
>Gm14:14509286-14509699
>Gm14:14510698-14511745
>Gm14:14512673-14512867
>Gm14:14513048-14513093
>Gm14:14513245-14513355
>Gm14:14513440-14513468
>Gm14:14513510-14513939
>Gm14:14514067-14514105
>Gm14:14515445-14516444
>Gm14:14516673-14516759
>Gm14:14517401-14517450
>Gm14:14517533-14517568
>Gm14:14517680-14523297
>Gm14:14523519-14523627
>Gm14:14523800-14523847
>Gm14:14523985-14524025
>Gm14:14524157-14524287
>Gm14:14524389-14524457
>Gm14:14524532-14524613
>Gm14:14524661-14524762
>Gm14:14524867-14524902
>Gm14:14524997-14525520
>Gm14:14526694-14526746
>Gm14:14528539-14528645
>Gm14:14528977-14529092
>Gm14:14529128-14529301
>Gm14:14529501-14529916
>Gm14:14529948-14530734
>Gm14:14530813-14531427
>Gm14:14531664-14531994
>Gm14:14534400-14534463
>Gm14:14538491-14538571
>Gm14:14543021-14543077
>Gm14:14543606-14543728
>Gm14:14547181-14547410
>Gm14:14548437-14548570
>Gm14:14549914-14550109
>Gm14:14551569-14556945
>Gm14:14557015-14564150
>Gm14:14567753-14567906
>Gm14:14567975-14569589
>Gm14:14569626-14575214
>Gm14:14575354-14584688
>Gm14:14584712-14586696
>Gm14:14586731-14587386
>Gm14:14587443-14588854
>Gm14:14589344-14589690
>Gm14:14589738-14589782
>Gm14:14590195-14590239
>Gm14:14590484-14590569
>Gm14:14591500-14591639
>Gm14:14591914-14599251
>Gm14:14599895-14599971
>Gm14:14600017-14606491
>Gm14:14607669-14607853
>Gm14:14608091-14608210
>Gm14:14608356-14608403
>Gm14:14610963-14611124
>Gm14:14611661-14611733
>Gm14:14613042-14613178
>Gm14:14613214-14613363
>Gm14:14613416-14613471
>Gm14:14613549-14613919
>Gm14:14613963-14614624
>Gm14:14614673-14615688
>Gm14:14615710-14615840
>Gm14:14615927-14616007
>Gm14:14616044-14616432
>Gm14:14616875-14617023
>Gm14:14617076-14617171
>Gm14:14617485-14619084
>Gm14:14620636-14620985
>Gm14:14623496-14623537
>Gm14:14626425-14626488
>Gm14:14627620-14627792
>Gm14:14627950-14628010
>Gm14:14628075-14628329
>Gm14:14628362-14628966
>Gm14:14629067-14629130
>Gm14:14629541-14629589
>Gm14:14629693-14629741
>Gm14:14629848-14630125
>Gm14:14630193-14630656
>Gm14:14630761-14630917
>Gm14:14630956-14631340
>Gm14:14631364-14631393
>Gm14:14631443-14631626
>Gm14:14631678-14631708
>Gm14:14631743-14631788
>Gm14:14631880-14631979
>Gm14:14632035-14632062
>Gm14:14632118-14632263
>Gm14:14632409-14632588
>Gm14:14632730-14632845
>Gm14:14633001-14633118
>Gm14:14633253-14633301
>Gm14:14633395-14633726
>Gm14:14634055-14634219
>Gm14:14634966-14635060
>Gm14:14635090-14635587
>Gm14:14635688-14636009
>Gm14:14636090-14636236
>Gm14:14636296-14636583
>Gm14:14636711-14636913
>Gm14:14636991-14637572
>Gm14:14637652-14638003
>Gm14:14638314-14642404
>Gm14:14642428-14642922
>Gm14:14643527-14643583
>Gm14:14643649-14643891
>Gm14:14644336-14648437
>Gm14:14648591-14650936
>Gm14:14651036-14652663
>Gm14:14652698-14652840
>Gm14:14652987-14653023
>Gm14:14653143-14653208
>Gm14:14653317-14653389
>Gm14:14653723-14653751
>Gm14:14654215-14654261
>Gm14:14654957-14655040
>Gm14:14655720-14655753
>Gm14:14655776-14655876
>Gm14:14656111-14656170
>Gm14:14656315-14663529
>Gm14:14663656-14664602
>Gm14:14664666-14668921
>Gm14:14669557-14669650
>Gm14:14669817-14670006
>Gm14:14670148-14670180
>Gm14:14670330-14670371
>Gm14:14670493-14670547
>Gm14:14670675-14670806
>Gm14:14670819-14671033
>Gm14:14671173-14671257
>Gm14:14673650-14673764
>Gm14:14675616-14675706
>Gm14:14675764-14675829
>Gm14:14676728-14680366
>Gm14:14680397-14681347
>Gm14:14681447-14681562
>Gm14:14681761-14681794
>Gm14:14681871-14682675
>Gm14:14682850-14682989
>Gm14:14684807-14685178
>Gm14:14685205-14687453
>Gm14:14687482-14687553
>Gm14:14687885-14687955
>Gm14:14690380-14690457
>Gm14:14690541-14690598
>Gm14:14690689-14690717
>Gm14:14690950-14692093
>Gm14:14692109-14692475
>Gm14:14692521-14695241
>Gm14:14695277-14696825
>Gm14:14696874-14697068
>Gm14:14697097-14697412
>Gm14:14697536-14697647
>Gm14:14698388-14698612
>Gm14:14698670-14698813
>Gm14:14698853-14698942
>Gm14:14698982-14699785
>Gm14:14699870-14700830
>Gm14:14701482-14701557
>Gm14:14701597-14701876
>Gm14:14702022-14702444
>Gm14:14702539-14733493
>Gm14:14733534-14733668
>Gm14:14733676-14734345
>Gm14:14734365-14735996
>Gm14:14736091-14737478
>Gm14:14737572-14738950
>Gm14:14739016-14741096
>Gm14:14741206-14741281
>Gm14:14741310-14741925
>Gm14:14742039-14742092
>Gm14:14742136-14742211
>Gm14:14742313-14742455
>Gm14:14742556-14742603
>Gm14:14742715-14742792
>Gm14:14742819-14743086
>Gm14:14743121-14743176
>Gm14:14743286-14743567
>Gm14:14743617-14744125
>Gm14:14744157-14755335
>Gm14:14755356-14761921
>Gm14:14761966-14762920
>Gm14:14762944-14764803
>Gm14:14764871-14765669
>Gm14:14765696-14765801
>Gm14:14765875-14765902
>Gm14:14765993-14766036
>Gm14:14766157-14766279
>Gm14:14766319-14766455
>Gm14:14766612-14766682
>Gm14:14766879-14766998
>Gm14:14767041-14767470
>Gm14:14767546-14770864
>Gm14:14771544-14773163
>Gm14:14774277-14774350
>Gm14:14774595-14774647
>Gm14:14774696-14776915
>Gm14:14776972-14777225
>Gm14:14777272-14777700
>Gm14:14777726-14785652
>Gm14:14785668-14788837
>Gm14:14788920-14789495
>Gm14:14789541-14790117
>Gm14:14790150-14790588
>Gm14:14790719-14790749
>Gm14:14790844-14790968
>Gm14:14791022-14791171
>Gm14:14791401-14791494
>Gm14:14792844-14792950
>Gm14:14793166-14793218
>Gm14:14793632-14793712
>Gm14:14793826-14793973
>Gm14:14794086-14794226
>Gm14:14794900-14795066
>Gm14:14795110-14795868
>Gm14:14795893-14796299
>Gm14:14796349-14796500
>Gm14:14796524-14796777
>Gm14:14796843-14797129
>Gm14:14797279-14797533
>Gm14:14797587-14798637
>Gm14:14798707-14798939
>Gm14:14798973-14801790
>Gm14:14801834-14801980
>Gm14:14802062-14802385
>Gm14:14804077-14805480
>Gm14:14805511-14827752
>Gm14:14830843-14830912
>Gm14:14832374-14832446
>Gm14:14832506-14832616
>Gm14:14833087-14833149
>Gm14:14834615-14834734
>Gm14:14834877-14834926
>Gm14:14835055-14835445
>Gm14:14835483-14836135
>Gm14:14836192-14837861
>Gm14:14837917-14838534
>Gm14:14838706-14838897
>Gm14:14838973-14839123
>Gm14:14839214-14839720
>Gm14:14839766-14840176
>Gm14:14840284-14840690
>Gm14:14840708-14842416
>Gm14:14842493-14842869
>Gm14:14842945-14843122
>Gm14:14843213-14843301
>Gm14:14843364-14843450
>Gm14:14843532-14843588
>Gm14:14843640-14845664
>Gm14:14845720-14845864
>Gm14:14845955-14846267
>Gm14:14846305-14846905
>Gm14:14846940-14847436
>Gm14:14847461-14847705
>Gm14:14847797-14866160
>Gm14:14866247-14866371
>Gm14:14866442-14866627
>Gm14:14868184-14872396
>Gm14:14872446-14873994
>Gm14:14874047-14877753
>Gm14:14877830-14877988
>Gm14:14878011-14878806
>Gm14:14878849-14878894
>Gm14:14879214-14879266
>Gm14:14879635-14879911
>Gm14:14881839-14882780
>Gm14:14882830-14883016
>Gm14:14885918-14886874
>Gm14:14887106-14889223
>Gm14:14889298-14890557
>Gm14:14890601-14890652
>Gm14:14890716-14891339
>Gm14:14891373-14892063
>Gm14:14892237-14892535
>Gm14:14892626-14897394
>Gm14:14897617-14897685
>Gm14:14897848-14897897
>Gm14:14898456-14898502
>Gm14:14898865-14898896
>Gm14:14899653-14899712
>Gm14:14899815-14899847
>Gm14:14899867-14900013
>Gm14:14900125-14900297
>Gm14:14900388-14900480
>Gm14:14900644-14901057
>Gm14:14901225-14901612
>Gm14:14901672-14902145
>Gm14:14902189-14902439
>Gm14:14902482-14904280
>Gm14:14904432-14905339
>Gm14:14905387-14905438
>Gm14:14905470-14905554
>Gm14:14905596-14906197
>Gm14:14906252-14906434
>Gm14:14906948-14906983
>Gm14:14907237-14907470
>Gm14:14907602-14907643
>Gm14:14907857-14907933
>Gm14:14907959-14908484
>Gm14:14909977-14911121
>Gm14:14911639-14911699
>Gm14:14912577-14912639
>Gm14:14912712-14916269
>Gm14:14916412-14916547
>Gm14:14916611-14916871
>Gm14:14916985-14926378
>Gm14:14926541-14926745
>Gm14:14926797-14927273
>Gm14:14927351-14927590
>Gm14:14927644-14927783
>Gm14:14927836-14927870
>Gm14:14927915-14928307
>Gm14:14928428-14928633
>Gm14:14928814-14928987
>Gm14:14929081-14930226
>Gm14:14930973-14931175
>Gm14:14932494-14933263
>Gm14:14933297-14933736
>Gm14:14937504-14937538
>Gm14:14939205-14939283
>Gm14:14939432-14939482
>Gm14:14939786-14939906
>Gm14:14940179-14941240
>Gm14:14941548-14945815
>Gm14:14945841-14947661
>Gm14:14947688-14951504
>Gm14:14951568-14986312
>Gm14:14987253-14987547
>Gm14:14987609-14995559
>Gm14:14995638-14996018
>Gm14:14996044-15016882
>Gm14:15016912-15017169
>Gm14:15017254-15017560
>Gm14:15017626-15019614
>Gm14:15019658-15022796
>Gm14:15022835-15023129
>Gm14:15023156-15023365
>Gm14:15023411-15024394
>Gm14:15024721-15024863
>Gm14:15025042-15025074
>Gm14:15025264-15025302
>Gm14:15025356-15025521
>Gm14:15025676-15042609
>Gm14:15042737-15042840
>Gm14:15042877-15043906
>Gm14:15044050-15044222
>Gm14:15044290-15056829
>Gm14:15056870-15056943
>Gm14:15057008-15059500
>Gm14:15059543-15060208
>Gm14:15060297-15081375
>Gm14:15081473-15086203
>Gm14:15086322-15086371
>Gm14:15086443-15088000
>Gm14:15088067-15088777
>Gm14:15088813-15090133
>Gm14:15090152-15090372
>Gm14:15090440-15093786
>Gm14:15094169-15094274
>Gm14:15094425-15094665
>Gm14:15094794-15094897
>Gm14:15095059-15095656
>Gm14:15095702-15095784
>Gm14:15095878-15096038
>Gm14:15096099-15103066
>Gm14:15103279-15103315
>Gm14:15103353-15103459
>Gm14:15103817-15106335
>Gm14:15106368-15110703
>Gm14:15110791-15111029
>Gm14:15111076-15111479
>Gm14:15111530-15111711
>Gm14:15111780-15112420
>Gm14:15112457-15112616
>Gm14:15112737-15139964
>Gm14:15140026-15141058
>Gm14:15141765-15142111
>Gm14:15142183-15144107
>Gm14:15144943-15150473
>Gm14:15152140-15168308
>Gm14:15168993-15178200
>Gm14:15180281-15180316
>Gm14:15180399-15180482
>Gm14:15181272-15181337
>Gm14:15181675-15181765
>Gm14:15192500-15194823
>Gm14:15194848-15195287
>Gm14:15195323-15195460
>Gm14:15195488-15297061
>Gm14:15297090-15329615
>Gm14:15329630-15331299
>Gm14:15332749-15333180
>Gm14:15333405-15334884
>Gm14:15334984-15352335
>Gm14:15352601-15360483
>Gm14:15360583-15364891
>Gm14:15364991-15374613
>Gm14:15374725-15377134
>Gm14:15377704-15378614
>Gm14:15378720-15380323
>Gm14:15380423-15383809
>Gm14:15383833-15387396
>Gm14:15387480-15387517
>Gm14:15394114-15395244
>Gm14:15395453-15398823
>Gm14:15399151-15427092
>Gm14:15427853-15429036
>Gm14:15429215-15439710
>Gm14:15439869-15452295
>Gm14:15452414-15453196
>Gm14:15454131-15459363
>Gm14:15459463-15465128
>Gm14:15465350-15467232
>Gm14:15467332-15467571
>Gm14:15468213-15470389
>Gm14:15470752-15473677
>Gm14:15473777-15479073
>Gm14:15479227-15479895
>Gm14:15480408-15484018
>Gm14:15484052-15486787
>Gm14:15486807-15518050
>Gm14:15518081-15519133
>Gm14:15519177-15555116
>Gm14:15556160-15562349
>Gm14:15562442-15563113
>Gm14:15563146-15563584
>Gm14:15563614-15563673
>Gm14:15563719-15566668
>Gm14:15569544-15650084
>Gm14:15650109-15663403
>Gm14:15664270-15664305
>Gm14:15665927-15666050
>Gm14:15666458-15667454
>Gm14:15668127-15668211
>Gm14:15668468-15668496
>Gm14:15668568-15670025
>Gm14:15670054-15677948
>Gm14:15678534-15678597
>Gm14:15678690-15678738
>Gm14:15678938-15679036
>Gm14:15679161-15679247
>Gm14:15679329-15679456
>Gm14:15679616-15679652
>Gm14:15679767-15679794
>Gm14:15681177-15681220
>Gm14:15681305-15681455
>Gm14:15681601-15681649
>Gm14:15682976-15683290
>Gm14:15688566-15688654
>Gm14:15688772-15688949
>Gm14:15688974-15689023
>Gm14:15692560-15692615
>Gm14:15692828-15692872
>Gm14:15693397-15693453
>Gm14:15695694-15711457
>Gm14:15718752-15719244
>Gm14:15719340-15722101
>Gm14:15722192-15722328
>Gm14:15722385-15722499
>Gm14:15726975-15727145
>Gm14:15727711-15727753
>Gm14:15727908-15728084
>Gm14:15728271-15728376
>Gm14:15728729-15728958
>Gm14:15729053-15729091
>Gm14:15729236-15729299
>Gm14:15729540-15729638
>Gm14:15729732-15729838
>Gm14:15730029-15730233
>Gm14:15730273-15730303
>Gm14:15730628-15730863
>Gm14:15730993-15731091
>Gm14:15733741-15733789
>Gm14:15735657-15736630
>Gm14:15738311-15738380
>Gm14:15741356-15741394
>Gm14:15742863-15743405
>Gm14:15743680-15743759
>Gm14:15745384-15745474
>Gm14:15745510-15747360
>Gm14:15748084-15748117
>Gm14:15749786-15749828
>Gm14:15750122-15751247
>Gm14:15751662-15751705
>Gm14:15752793-15752980
>Gm14:15754294-15754360
>Gm14:15755295-15755319
>Gm14:15755585-15755722
>Gm14:15755807-15756065
>Gm14:15756266-15756320
>Gm14:15758002-15758235
>Gm14:15758296-15758478
>Gm14:15758578-15758841
>Gm14:15758879-15758971
>Gm14:15759267-15759420
>Gm14:15759470-15759564
>Gm14:15759611-15759769
>Gm14:15761337-15761404
>Gm14:15762353-15762493
>Gm14:15762667-15764468
>Gm14:15772122-15772169
>Gm14:15773079-15773093
>Gm14:15774941-15775021
>Gm14:15775509-15775542
>Gm14:15775748-15775781
>Gm14:15776121-15776135
>Gm14:15776235-15776254
>Gm14:15780190-15780228
>Gm14:15783789-15784350
>Gm14:15784736-15808376
>Gm14:15808520-15808594
>Gm14:15810649-15810980
>Gm14:15813013-15813094
>Gm14:15813140-15813248
>Gm14:15814819-15814900
>Gm14:15818003-15818204
>Gm14:15818257-15818319
>Gm14:15819211-15819396
>Gm14:15819543-15822560
>Gm14:15822616-15823091
>Gm14:15823152-15824289
>Gm14:15825155-15825221
>Gm14:15826803-15829721
>Gm14:15829746-15833031
>Gm14:15836147-15837452
>Gm14:15839782-15840354
>Gm14:15840396-15843535
>Gm14:15843594-15844128
>Gm14:15844162-15850012
>Gm14:15850844-15856768
>Gm14:15856850-15858135
>Gm14:15860295-15861403
>Gm14:15862510-15862644
>Gm14:15863192-15863293
>Gm14:15863353-15863410
>Gm14:15863462-15863631
>Gm14:15869017-15869086
>Gm14:15869231-15869260
>Gm14:15872188-15872254
>Gm14:15872701-15872830
>Gm14:15872845-15873565
>Gm14:15873928-15874030
>Gm14:15881937-15881970
>Gm14:15883241-15883298
>Gm14:15883477-15883514
>Gm14:15883538-15883636
>Gm14:15883735-15885660
>Gm14:15885706-15885844
>Gm14:15886135-15886578
>Gm14:15886621-15886745
>Gm14:15886798-15887046
>Gm14:15887268-15887489
>Gm14:15887600-15887630
>Gm14:15887709-15887772
>Gm14:15887804-15887841
>Gm14:15887945-15887998
>Gm14:15888302-15888439
>Gm14:15888681-15889753
>Gm14:15889870-15890159
>Gm14:15890222-15890319
>Gm14:15890381-15890711
>Gm14:15890754-15890786
>Gm14:15890818-15890977
>Gm14:15891061-15891222
>Gm14:15891256-15891333
>Gm14:15891525-15891558
>Gm14:15892843-15892886
>Gm14:15896926-15898877
>Gm14:15898951-15901088
>Gm14:15901132-15901873
>Gm14:15902013-15902156
>Gm14:15902275-15902411
>Gm14:15902449-15908417
>Gm14:15908601-15908686
>Gm14:15908838-15908905
>Gm14:15909057-15909235
>Gm14:15909312-15909615
>Gm14:15909667-15909878
>Gm14:15909952-15912007
>Gm14:15912160-15912223
>Gm14:15912280-15913535
>Gm14:15913664-15913836
>Gm14:15913878-15913945
>Gm14:15915152-15918774
>Gm14:15918811-15919027
>Gm14:15922152-15922326
>Gm14:15926334-15926400
>Gm14:15928142-15928201
>Gm14:15931141-15941193
>Gm14:15941654-15943306
>Gm14:15944056-15944270
>Gm14:15944332-15944428
>Gm14:15944873-15944929
>Gm14:15945400-15946108
>Gm14:15946191-15946393
>Gm14:15946474-15946513
>Gm14:15946560-15946705
>Gm14:15946834-15947237
>Gm14:15947384-15947418
>Gm14:15947514-15947660
>Gm14:15947733-15947807
>Gm14:15948112-15948147
>Gm14:15949678-15949718
>Gm14:15950362-15950409
>Gm14:15953718-15953818
>Gm14:15953945-15954040
>Gm14:15955932-15959862
>Gm14:15960356-15960397
>Gm14:15960937-15961016
>Gm14:15962042-15962088
>Gm14:15962956-15963039
>Gm14:15964083-15964162
>Gm14:15970442-15970486
>Gm14:15971414-15971491
>Gm14:15975909-15975948
>Gm14:15976072-15976244
>Gm14:15976361-15977850
>Gm14:15977910-15980415
>Gm14:15980445-15985517
>Gm14:15985663-15985799
>Gm14:15985922-15985999
>Gm14:15986090-15988356
>Gm14:15988382-15994832
>Gm14:15995014-15995111
>Gm14:15995290-15995451
>Gm14:15995507-15995574
>Gm14:15995671-15995962
>Gm14:15998756-15998820
>Gm14:15999021-15999162
>Gm14:15999197-15999263
>Gm14:15999351-16004311
>Gm14:16004734-16007346
>Gm14:16007406-16007521
>Gm14:16008573-16008901
>Gm14:16008973-16009191
>Gm14:16009368-16013287
>Gm14:16013452-16013486
>Gm14:16016805-16017470
>Gm14:16017671-16017991
>Gm14:16019047-16019193
>Gm14:16019275-16019421
>Gm14:16019499-16019622
>Gm14:16019781-16019934
>Gm14:16020073-16020106
>Gm14:16020318-16020414
>Gm14:16020786-16020835
>Gm14:16021006-16021160
>Gm14:16024346-16024385
>Gm14:16024669-16024803
>Gm14:16024883-16024938
>Gm14:16025048-16025137
>Gm14:16025179-16025336
>Gm14:16025418-16025460
>Gm14:16025483-16025605
>Gm14:16026049-16026127
>Gm14:16026174-16026303
>Gm14:16026584-16026734
>Gm14:16026799-16026862
>Gm14:16026920-16027045
>Gm14:16027138-16027199
>Gm14:16027268-16027327
>Gm14:16027462-16027489
>Gm14:16027730-16027831
>Gm14:16028033-16028121
>Gm14:16028171-16028396
>Gm14:16028839-16028922
>Gm14:16028987-16029042
>Gm14:16029392-16029451
>Gm14:16031205-16031396
>Gm14:16031750-16031940
>Gm14:16032052-16032236
>Gm14:16032315-16032683
>Gm14:16035964-16036032
>Gm14:16036110-16036317
>Gm14:16036497-16036638
>Gm14:16037019-16037073
>Gm14:16037181-16037342
>Gm14:16037628-16038523
>Gm14:16038686-16038844
>Gm14:16039590-16039670
>Gm14:16039984-16040113
>Gm14:16040911-16040947
>Gm14:16043022-16043427
>Gm14:16043519-16043693
>Gm14:16049799-16049939
>Gm14:16050420-16055051
>Gm14:16056728-16057276
>Gm14:16057408-16057522
>Gm14:16057577-16057636
>Gm14:16057661-16057693
>Gm14:16057770-16058079
>Gm14:16058153-16058871
>Gm14:16059000-16059159
>Gm14:16059430-16059632
>Gm14:16060201-16060282
>Gm14:16063165-16065199
>Gm14:16065255-16065882
>Gm14:16067157-16067564
>Gm14:16073492-16073624
>Gm14:16073657-16073700
>Gm14:16073739-16073904
>Gm14:16079362-16079402
>Gm14:16079446-16080017
>Gm14:16083305-16083425
>Gm14:16084244-16084640
>Gm14:16084718-16085501
>Gm14:16085595-16085640
>Gm14:16085711-16085783
>Gm14:16085828-16089165
>Gm14:16089193-16090753
>Gm14:16090790-16098096
>Gm14:16098163-16099953
>Gm14:16099984-16100846
>Gm14:16100874-16104038
>Gm14:16104531-16104594
>Gm14:16104939-16105034
>Gm14:16105130-16105345
>Gm14:16106109-16106136
>Gm14:16109738-16111440
>Gm14:16111518-16112240
>Gm14:16112276-16112462
>Gm14:16112641-16112720
>Gm14:16112750-16112809
>Gm14:16113125-16113437
>Gm14:16113505-16114116
>Gm14:16114170-16114762
>Gm14:16114831-16119433
>Gm14:16119502-16120857
>Gm14:16120934-16121013
>Gm14:16121086-16121159
>Gm14:16121245-16121292
>Gm14:16121473-16121571
>Gm14:16122051-16122310
>Gm14:16122355-16122528
>Gm14:16122573-16123793
>Gm14:16125753-16126333
>Gm14:16126364-16127265
>Gm14:16127336-16127393
>Gm14:16127655-16127701
>Gm14:16127817-16127856
>Gm14:16133361-16133822
>Gm14:16136550-16136677
>Gm14:16139331-16140970
>Gm14:16142546-16143527
>Gm14:16144073-16144171
>Gm14:16147371-16147444
>Gm14:16154252-16154332
>Gm14:16158537-16158793
>Gm14:16159645-16159723
>Gm14:16160220-16160248
>Gm14:16163714-16163761
>Gm14:16166053-16166089
>Gm14:16166345-16166390
>Gm14:16168747-16168775
>Gm14:16168950-16169088
>Gm14:16170063-16171083
>Gm14:16173843-16173887
>Gm14:16174293-16174518
>Gm14:16174660-16174808
>Gm14:16175920-16175983
>Gm14:16176323-16176365
>Gm14:16177081-16177195
>Gm14:16177272-16177896
>Gm14:16177982-16178414
>Gm14:16178456-16179181
>Gm14:16179210-16181018
>Gm14:16181070-16181220
>Gm14:16181258-16181343
>Gm14:16181482-16181563
>Gm14:16181613-16183228
>Gm14:16183361-16183433
>Gm14:16183478-16185177
>Gm14:16185203-16188471
>Gm14:16188504-16190453
>Gm14:16190497-16190746
>Gm14:16190876-16191947
>Gm14:16193558-16193618
>Gm14:16194497-16194524
>Gm14:16194722-16194789
>Gm14:16194927-16196400
>Gm14:16196471-16196507
>Gm14:16196570-16196629
>Gm14:16196684-16196728
>Gm14:16198300-16198411
>Gm14:16198490-16198539
>Gm14:16198570-16198732
>Gm14:16198852-16198928
>Gm14:16198962-16198996
>Gm14:16199370-16199466
>Gm14:16199519-16199611
>Gm14:16199796-16199838
>Gm14:16200158-16200263
>Gm14:16200354-16201001
>Gm14:16201032-16202721
>Gm14:16202795-16204669
>Gm14:16204703-16207590
>Gm14:16207627-16207668
>Gm14:16207685-16209118
>Gm14:16209169-16213409
>Gm14:16213435-16214424
>Gm14:16214467-16217233
>Gm14:16217262-16222132
>Gm14:16222298-16222396
>Gm14:16222496-16222972
>Gm14:16223037-16223687
>Gm14:16223846-16223986
>Gm14:16224055-16224344
>Gm14:16224394-16224898
>Gm14:16224946-16225220
>Gm14:16225304-16225376
>Gm14:16225470-16225706
>Gm14:16225732-16225925
>Gm14:16225957-16226131
>Gm14:16226176-16226338
>Gm14:16226395-16228100
>Gm14:16228485-16231991
>Gm14:16232091-16233449
>Gm14:16233494-16233751
>Gm14:16233903-16234459
>Gm14:16234549-16234610
>Gm14:16234966-16234996
>Gm14:16235964-16236069
>Gm14:16236832-16237359
>Gm14:16237419-16237879
>Gm14:16237918-16238027
>Gm14:16238190-16239361
>Gm14:16240295-16240475
>Gm14:16242868-16242913
>Gm14:16243734-16243775
>Gm14:16248699-16248803
>Gm14:16250544-16250666
>Gm14:16251075-16251109
>Gm14:16251352-16251638
>Gm14:16251673-16251809
>Gm14:16251858-16251954
>Gm14:16252828-16253065
>Gm14:16255977-16256068
>Gm14:16256181-16256327
>Gm14:16257849-16257952
>Gm14:16260787-16261145
>Gm14:16266290-16266753
>Gm14:16267213-16267254
>Gm14:16269630-16270233
>Gm14:16271389-16271444
>Gm14:16272108-16272168
>Gm14:16272195-16272243
>Gm14:16272244-16275362
>Gm14:16275802-16275951
>Gm14:16277790-16278101
>Gm14:16278198-16278233
>Gm14:16278383-16278456
>Gm14:16279017-16279228
>Gm14:16279867-16279931
>Gm14:16280182-16280565
>Gm14:16280688-16280757
>Gm14:16280814-16280874
>Gm14:16280964-16281052
>Gm14:16281115-16281345
>Gm14:16281385-16281572
>Gm14:16281617-16281647
>Gm14:16281727-16282039
>Gm14:16282062-16282145
>Gm14:16282177-16282290
>Gm14:16282369-16282482
>Gm14:16282594-16282635
>Gm14:16282743-16283005
>Gm14:16283160-16283985
>Gm14:16284010-16287100
>Gm14:16287147-16287507
>Gm14:16287584-16288046
>Gm14:16288310-16288358
>Gm14:16293453-16293496
>Gm14:16296153-16296197
>Gm14:16296573-16296609
>Gm14:16296634-16296871
>Gm14:16296898-16296944
>Gm14:16297152-16297209
>Gm14:16297254-16297349
>Gm14:16297399-16297505
>Gm14:16297595-16298064
>Gm14:16298103-16298271
>Gm14:16298349-16298426
>Gm14:16298500-16298701
>Gm14:16298780-16299470
>Gm14:16299568-16299831
>Gm14:16299888-16301516
>Gm14:16301571-16305843
>Gm14:16305881-16306480
>Gm14:16306538-16323703
>Gm14:16323726-16326371
>Gm14:16326445-16327893
>Gm14:16327921-16328022
>Gm14:16328173-16335306
>Gm14:16335621-16335813
>Gm14:16339373-16339429
>Gm14:16340211-16340281
>Gm14:16341722-16341781
>Gm14:16342647-16350669
>Gm14:16350923-16351015
>Gm14:16351615-16351645
>Gm14:16352294-16352332
>Gm14:16352835-16352891
>Gm14:16353427-16353462
>Gm14:16359388-16359489
>Gm14:16360332-16360464
>Gm14:16360583-16360805
>Gm14:16361896-16361932
>Gm14:16361973-16362015
>Gm14:16363945-16363981
>Gm14:16364047-16364331
>Gm14:16364433-16364484
>Gm14:16364513-16364550
>Gm14:16364661-16364705
>Gm14:16364874-16365926
>Gm14:16367348-16370756
>Gm14:16370867-16370982
>Gm14:16371009-16378138
>Gm14:16380103-16381324
>Gm14:16381364-16386692
>Gm14:16386738-16389546
>Gm14:16389577-16390110
>Gm14:16390352-16392785
>Gm14:16392903-16393399
>Gm14:16396847-16396970
>Gm14:16397380-16400464
>Gm14:16400534-16404305
>Gm14:16408104-16412115
>Gm14:16412159-16412497
>Gm14:16413500-16413739
>Gm14:16413906-16413949
>Gm14:16414020-16414163
>Gm14:16414336-16414375
>Gm14:16414424-16414950
>Gm14:16415013-16415088
>Gm14:16415221-16416503
>Gm14:16416791-16417968
>Gm14:16418074-16418299
>Gm14:16418325-16418379
>Gm14:16418497-16418793
>Gm14:16418887-16418951
>Gm14:16419099-16419200
>Gm14:16420868-16421134
>Gm14:16421285-16421317
>Gm14:16421390-16421565
>Gm14:16421630-16421726
>Gm14:16422132-16422203
>Gm14:16422325-16422396
>Gm14:16422588-16422742
>Gm14:16422826-16422949
>Gm14:16423010-16423089
>Gm14:16424245-16436903
>Gm14:16436928-16444928
>Gm14:16445727-16445837
>Gm14:16446115-16446181
>Gm14:16446220-16446313
>Gm14:16446425-16453492
>Gm14:16453560-16453592
>Gm14:16453669-16453878
>Gm14:16453987-16454146
>Gm14:16454217-16454245
>Gm14:16454297-16454357
>Gm14:16454613-16454778
>Gm14:16454928-16455180
>Gm14:16455221-16455425
>Gm14:16455484-16455555
>Gm14:16455740-16455797
>Gm14:16455835-16456022
>Gm14:16456063-16456140
>Gm14:16456213-16456255
>Gm14:16456339-16456393
>Gm14:16456558-16456640
>Gm14:16457054-16457095
>Gm14:16457266-16457317
>Gm14:16457640-16457720
>Gm14:16457848-16458438
>Gm14:16458524-16458554
>Gm14:16458625-16459194
>Gm14:16459238-16459917
>Gm14:16460009-16460369
>Gm14:16460437-16461204
>Gm14:16461374-16461596
>Gm14:16461655-16461755
>Gm14:16461867-16461925
>Gm14:16462107-16462776
>Gm14:16462813-16463818
>Gm14:16464963-16465023
>Gm14:16465634-16465663
>Gm14:16465719-16465851
>Gm14:16465860-16465936
>Gm14:16466228-16466357
>Gm14:16466475-16471412
>Gm14:16471474-16474974
>Gm14:16475631-16477309
>Gm14:16477889-16477930
>Gm14:16479514-16479670
>Gm14:16480772-16481049
>Gm14:16482718-16483309
>Gm14:16492036-16492398
>Gm14:16492481-16496220
>Gm14:16496244-16526466
>Gm14:16526491-16537427
>Gm14:16537472-16590292
>Gm14:16590329-16593238
>Gm14:16593348-16595716
>Gm14:16595738-16602611
>Gm14:16602674-16604419
>Gm14:16604444-16610463
>Gm14:16610754-16610829
>Gm14:16610894-16611005
>Gm14:16611123-16611183
>Gm14:16611220-16611304
>Gm14:16611356-16630621
>Gm14:16630722-16630753
>Gm14:16630896-16630987
>Gm14:16631042-16631301
>Gm14:16636991-16637098
>Gm14:16637123-16640469
>Gm14:16640501-16641937
>Gm14:16642064-16642165
>Gm14:16642255-16656931
>Gm14:16657066-16678499
>Gm14:16679693-16687035
>Gm14:16687068-16693114
>Gm14:16693227-16693374
>Gm14:16693672-16693729
>Gm14:16693779-16694139
>Gm14:16694195-16694273
>Gm14:16694420-16709017
>Gm14:16709044-16715746
>Gm14:16718697-16718730
>Gm14:16718887-16718949
>Gm14:16721700-16721853
>Gm14:16723961-16724082
>Gm14:16724370-16725239
>Gm14:16725265-16725702
>Gm14:16725744-16725759
>Gm14:16725989-16727867
>Gm14:16727893-16730209
>Gm14:16730296-16730761
>Gm14:16730853-16732400
>Gm14:16732565-16733410
>Gm14:16733436-16733974
>Gm14:16734087-16739357
>Gm14:16739478-16739831
>Gm14:16739860-16740119
>Gm14:16740305-16740480
>Gm14:16740848-16741699
>Gm14:16744324-16744380
>Gm14:16745285-16745329
>Gm14:16745390-16745914
>Gm14:16745965-16746615
>Gm14:16747111-16748084
>Gm14:16748425-16748745
>Gm14:16749235-16749324
>Gm14:16749400-16749496
>Gm14:16749578-16749850
>Gm14:16749909-16752085
>Gm14:16752170-16752611
>Gm14:16752638-16754345
>Gm14:16754387-16754499
>Gm14:16754641-16754780
>Gm14:16754863-16755020
>Gm14:16755094-16756495
>Gm14:16758147-16763346
>Gm14:16763370-16765216
>Gm14:16765242-16767399
>Gm14:16767432-16772087
>Gm14:16772226-16772648
>Gm14:16772689-16772748
>Gm14:16772779-16772936
>Gm14:16772985-16775912
>Gm14:16775953-16784421
>Gm14:16784666-16800126
>Gm14:16800149-16800988
>Gm14:16801027-16805511
>Gm14:16805564-16827866
>Gm14:16827936-16840081
>Gm14:16840114-16852252
>Gm14:16852279-16857447
>Gm14:16859306-16859589
>Gm14:16859786-16860330
>Gm14:16860391-16860543
>Gm14:16860616-16860921
>Gm14:16861129-16861294
>Gm14:16861378-16861518
>Gm14:16861563-16861787
>Gm14:16861867-16861894
>Gm14:16862037-16862118
>Gm14:16862279-16862462
>Gm14:16862568-16862592
>Gm14:16862747-16862778
>Gm14:16862853-16862889
>Gm14:16862968-16863160
>Gm14:16863207-16863250
>Gm14:16865120-16865237
>Gm14:16865397-16865677
>Gm14:16865747-16867348
>Gm14:16867459-16870858
>Gm14:16870909-16872383
>Gm14:16874385-16874681
>Gm14:16874727-16876273
>Gm14:16876319-16878614
>Gm14:16878652-16879262
>Gm14:16879877-16880049
>Gm14:16880083-16880189
>Gm14:16880373-16880434
>Gm14:16881757-16881838
>Gm14:16881846-16881888
>Gm14:16882076-16882120
>Gm14:16882204-16882307
>Gm14:16882403-16886957
>Gm14:16887014-16888393
>Gm14:16888797-16891516
>Gm14:16891788-16891849
>Gm14:16891904-16892030
>Gm14:16892671-16892726
>Gm14:16893007-16893302
>Gm14:16893355-16893738
>Gm14:16893852-16893889
>Gm14:16894003-16894094
>Gm14:16894134-16894239
>Gm14:16894292-16894602
>Gm14:16896548-16896588
>Gm14:16896666-16896704
>Gm14:16896953-16897092
>Gm14:16897333-16897440
>Gm14:16899996-16900039
>Gm14:16905645-16905770
>Gm14:16906520-16906553
>Gm14:16906581-16906608
>Gm14:16907005-16907206
>Gm14:16907547-16907708
>Gm14:16907823-16907888
>Gm14:16907993-16908038
>Gm14:16908191-16908237
>Gm14:16908423-16908487
>Gm14:16914151-16914245
>Gm14:16914285-16914326
>Gm14:16914346-16915043
>Gm14:16915277-16915345
>Gm14:16915439-16915471
>Gm14:16915608-16919181
>Gm14:16919223-16922069
>Gm14:16922115-16922334
>Gm14:16922394-16922984
>Gm14:16923185-16925646
>Gm14:16925778-16927359
>Gm14:16929291-16929328
>Gm14:16930124-16930153
>Gm14:16930219-16930668
>Gm14:16930776-16939438
>Gm14:16939546-16941878
>Gm14:16941982-16942373
>Gm14:16942474-16942723
>Gm14:16942735-16943310
>Gm14:16944035-16944192
>Gm14:16945167-16945207
>Gm14:16945766-16945806
>Gm14:16946279-16946313
>Gm14:16948001-16948038
>Gm14:16949083-16949154
>Gm14:16949912-16950032
>Gm14:16951385-16951463
>Gm14:16952204-16952416
>Gm14:16952442-16953596
>Gm14:16953627-16954670
>Gm14:16954722-16955115
>Gm14:16955148-16955201
>Gm14:16955242-16955272
>Gm14:16955345-16955408
>Gm14:16955447-16955499
>Gm14:16955664-16955828
>Gm14:16955933-16955970
>Gm14:16956008-16956057
>Gm14:16956123-16972537
>Gm14:16972570-16972803
>Gm14:16973019-16973087
>Gm14:16973126-16973199
>Gm14:16973256-16973407
>Gm14:16973609-16973640
>Gm14:16973889-16973967
>Gm14:16974008-16974047
>Gm14:16974136-16974291
>Gm14:16975035-16976053
>Gm14:16976082-16976224
>Gm14:16976249-16976356
>Gm14:16976407-16976613
>Gm14:16976685-16976791
>Gm14:16976987-16977802
>Gm14:16977901-16978079
>Gm14:16978157-16978678
>Gm14:16978812-16978978
>Gm14:16979191-16979298
>Gm14:16979328-16980342
>Gm14:16980429-16980481
>Gm14:16980537-16985998
>Gm14:16986218-16986259
>Gm14:16986303-16986687
>Gm14:16986758-16987439
>Gm14:16987491-16987586
>Gm14:16987902-16988790
>Gm14:16989754-16997027
>Gm14:16997155-16999029
>Gm14:16999272-17001871
>Gm14:17001971-17015832
>Gm14:17016195-17016231
>Gm14:17016976-17017017
>Gm14:17018011-17022447
>Gm14:17026795-17054551
>Gm14:17055500-17055528
>Gm14:17055724-17055773
>Gm14:17056411-17056443
>Gm14:17056755-17056803
>Gm14:17058906-17058950
>Gm14:17061162-17061199
>Gm14:17062091-17064689
>Gm14:17067693-17068797
>Gm14:17069775-17069810
>Gm14:17069853-17070012
>Gm14:17070107-17070241
>Gm14:17070392-17070457
>Gm14:17074167-17074223
>Gm14:17074352-17074387
>Gm14:17074889-17074943
>Gm14:17075421-17075484
>Gm14:17077562-17087425
>Gm14:17087504-17087544
>Gm14:17087567-17087598
>Gm14:17087969-17088019
>Gm14:17088289-17098096
>Gm14:17098127-17099909
>Gm14:17100312-17101211
>Gm14:17101248-17101275
>Gm14:17101342-17101422
>Gm14:17101470-17102027
>Gm14:17102091-17104079
>Gm14:17104262-17104894
>Gm14:17104965-17105043
>Gm14:17105164-17105348
>Gm14:17105392-17105571
>Gm14:17105645-17105842
>Gm14:17106065-17106143
>Gm14:17106408-17106471
>Gm14:17106586-17106962
>Gm14:17107010-17107262
>Gm14:17107559-17108065
>Gm14:17108132-17108329
>Gm14:17108392-17109013
>Gm14:17109026-17109159
>Gm14:17109237-17109568
>Gm14:17109714-17110857
>Gm14:17110890-17111155
>Gm14:17111216-17111610
>Gm14:17111662-17111963
>Gm14:17112116-17113025
>Gm14:17113130-17113208
>Gm14:17113253-17113718
>Gm14:17114042-17114312
>Gm14:17114400-17114874
>Gm14:17114893-17115062
>Gm14:17115153-17117787
>Gm14:17118402-17127649
>Gm14:17127686-17127881
>Gm14:17128130-17128966
>Gm14:17128997-17138352
>Gm14:17141491-17144355
>Gm14:17144468-17144500
>Gm14:17144534-17144743
>Gm14:17144860-17144952
>Gm14:17145074-17146757
>Gm14:17146831-17146900
>Gm14:17146966-17149595
>Gm14:17149628-17155751
>Gm14:17155781-17162620
>Gm14:17162641-17164573
>Gm14:17165734-17167352
>Gm14:17167522-17167554
>Gm14:17167667-17167708
>Gm14:17168595-17168624
>Gm14:17168812-17168985
>Gm14:17171891-17172118
>Gm14:17174288-17174842
>Gm14:17179793-17179864
>Gm14:17179937-17180280
>Gm14:17184240-17184353
>Gm14:17184453-17184506
>Gm14:17185234-17185290
>Gm14:17185784-17185865
>Gm14:17185886-17185965
>Gm14:17186342-17186472
>Gm14:17187186-17187243
>Gm14:17187634-17187670
>Gm14:17190265-17190326
>Gm14:17190385-17190414
>Gm14:17191378-17191432
>Gm14:17192655-17192728
>Gm14:17193023-17193058
>Gm14:17193682-17193765
>Gm14:17194656-17194736
>Gm14:17194975-17195021
>Gm14:17197583-17197757
>Gm14:17198072-17198190
>Gm14:17198239-17198704
>Gm14:17198762-17199413
>Gm14:17199468-17199612
>Gm14:17199977-17200158
>Gm14:17200355-17202566
>Gm14:17202666-17206096
>Gm14:17207843-17207973
>Gm14:17208336-17208391
>Gm14:17211096-17211155
>Gm14:17212225-17212356
>Gm14:17212436-17212531
>Gm14:17212617-17212651
>Gm14:17212725-17212907
>Gm14:17212975-17213128
>Gm14:17213219-17213530
>Gm14:17213581-17213676
>Gm14:17213805-17214638
>Gm14:17214667-17215406
>Gm14:17215457-17216704
>Gm14:17216744-17216788
>Gm14:17216978-17217348
>Gm14:17224288-17224354
>Gm14:17225150-17225245
>Gm14:17225542-17225600
>Gm14:17225754-17225879
>Gm14:17226186-17226275
>Gm14:17226731-17226757
>Gm14:17227259-17227291
>Gm14:17227319-17227359
>Gm14:17227762-17246944
>Gm14:17247135-17249005
>Gm14:17249032-17253155
>Gm14:17253191-17253302
>Gm14:17253366-17281406
>Gm14:17281454-17294953
>Gm14:17294991-17296312
>Gm14:17296382-17300865
>Gm14:17301956-17302006
>Gm14:17302773-17302836
>Gm14:17303483-17303525
>Gm14:17306402-17306572
>Gm14:17306801-17306897
>Gm14:17306964-17307064
>Gm14:17313473-17313513
>Gm14:17316337-17317090
>Gm14:17317136-17320793
>Gm14:17322225-17322753
>Gm14:17322786-17323329
>Gm14:17323371-17323821
>Gm14:17323857-17323933
>Gm14:17324098-17324173
>Gm14:17324259-17324305
>Gm14:17324437-17324471
>Gm14:17324514-17324649
>Gm14:17325157-17325261
>Gm14:17325367-17325429
>Gm14:17325483-17325530
>Gm14:17325732-17325795
>Gm14:17325850-17326342
>Gm14:17326473-17326665
>Gm14:17326770-17327330
>Gm14:17327417-17327982
>Gm14:17328049-17328546
>Gm14:17328587-17329159
>Gm14:17329189-17330597
>Gm14:17330775-17330879
>Gm14:17330980-17331693
>Gm14:17331784-17332006
>Gm14:17332037-17333288
>Gm14:17333367-17333552
>Gm14:17333592-17335160
>Gm14:17335259-17336346
>Gm14:17336388-17336514
>Gm14:17336565-17337023
>Gm14:17337082-17338269
>Gm14:17338298-17339286
>Gm14:17339335-17339427
>Gm14:17339622-17339655
>Gm14:17339723-17341201
>Gm14:17341245-17343248
>Gm14:17343366-17344208
>Gm14:17344307-17344473
>Gm14:17344536-17344760
>Gm14:17344815-17347603
>Gm14:17347644-17350533
>Gm14:17350564-17350892
>Gm14:17351143-17351458
>Gm14:17351490-17351572
>Gm14:17351644-17351761
>Gm14:17352141-17352194
>Gm14:17353072-17353105
>Gm14:17353832-17353889
>Gm14:17354052-17354084
>Gm14:17357173-17358823
>Gm14:17360368-17360411
>Gm14:17360538-17360653
>Gm14:17360775-17360807
>Gm14:17360958-17363733
>Gm14:17363833-17370459
>Gm14:17374141-17374164
>Gm14:17374321-17374375
>Gm14:17374412-17374455
>Gm14:17374566-17374704
>Gm14:17374748-17374791
>Gm14:17375015-17375046
>Gm14:17375143-17375168
>Gm14:17375480-17375505
>Gm14:17377774-17377836
>Gm14:17380703-17380769
>Gm14:17381703-17381923
>Gm14:17384768-17384896
>Gm14:17385076-17385289
>Gm14:17385365-17387017
>Gm14:17387061-17387166
>Gm14:17387239-17387434
>Gm14:17387518-17387547
>Gm14:17387740-17388089
>Gm14:17388135-17388245
>Gm14:17388377-17388432
>Gm14:17388473-17388528
>Gm14:17388708-17388933
>Gm14:17388979-17389348
>Gm14:17389599-17389883
>Gm14:17389951-17390001
>Gm14:17390054-17390172
>Gm14:17390450-17390529
>Gm14:17390782-17391029
>Gm14:17391233-17391259
>Gm14:17391406-17391865
>Gm14:17391933-17392053
>Gm14:17392092-17392146
>Gm14:17392206-17392290
>Gm14:17392402-17392567
>Gm14:17392600-17393320
>Gm14:17393369-17393440
>Gm14:17393634-17394012
>Gm14:17394144-17394206
>Gm14:17394291-17394459
>Gm14:17394731-17394765
>Gm14:17395502-17395623
>Gm14:17395715-17395756
>Gm14:17395851-17395893
>Gm14:17395939-17396482
>Gm14:17396507-17397203
>Gm14:17397263-17397300
>Gm14:17397362-17397622
>Gm14:17397662-17397936
>Gm14:17397951-17398065
>Gm14:17398091-17398589
>Gm14:17398733-17399177
>Gm14:17399538-17401022
>Gm14:17401836-17401994
>Gm14:17402761-17402793
>Gm14:17402847-17402873
>Gm14:17402919-17403405
>Gm14:17403516-17403777
>Gm14:17403845-17404040
>Gm14:17404260-17404389
>Gm14:17404540-17404594
>Gm14:17404671-17404776
>Gm14:17405020-17405558
>Gm14:17405728-17405977
>Gm14:17406028-17408445
>Gm14:17408532-17409855
>Gm14:17411063-17411127
>Gm14:17411914-17412061
>Gm14:17412101-17416862
>Gm14:17417641-17417695
>Gm14:17417749-17418013
>Gm14:17418058-17418708
>Gm14:17418737-17418812
>Gm14:17418878-17421609
>Gm14:17421733-17421785
>Gm14:17421836-17421866
>Gm14:17421923-17423716
>Gm14:17424460-17424631
>Gm14:17424729-17424816
>Gm14:17425500-17425538
>Gm14:17425835-17425869
>Gm14:17425985-17426982
>Gm14:17431458-17431500
>Gm14:17432970-17433052
>Gm14:17433211-17433394
>Gm14:17433466-17433623
>Gm14:17433679-17434011
>Gm14:17434091-17434237
>Gm14:17434304-17434500
>Gm14:17435743-17440919
>Gm14:17442377-17442412
>Gm14:17443338-17443667
>Gm14:17444509-17444544
>Gm14:17445748-17445972
>Gm14:17447875-17447904
>Gm14:17448866-17448930
>Gm14:17451642-17451707
>Gm14:17454680-17454804
>Gm14:17455564-17455670
>Gm14:17456957-17457098
>Gm14:17458234-17459380
>Gm14:17459480-17464406
>Gm14:17464464-17464986
>Gm14:17465324-17465363
>Gm14:17465396-17465476
>Gm14:17465709-17465988
>Gm14:17466147-17466337
>Gm14:17466379-17466423
>Gm14:17466551-17466670
>Gm14:17466696-17466771
>Gm14:17467394-17467460
>Gm14:17468045-17468083
>Gm14:17475079-17475113
>Gm14:17475241-17475340
>Gm14:17476830-17476954
>Gm14:17477476-17477574
>Gm14:17477608-17477697
>Gm14:17478512-17478548
>Gm14:17478800-17478831
>Gm14:17482213-17482298
>Gm14:17484140-17484186
>Gm14:17484406-17484444
>Gm14:17484573-17484661
>Gm14:17485678-17485722
>Gm14:17486070-17486117
>Gm14:17486436-17486464
>Gm14:17486526-17486617
>Gm14:17486678-17486724
>Gm14:17486757-17488627
>Gm14:17490744-17490813
>Gm14:17491432-17491519
>Gm14:17491654-17491696
>Gm14:17493679-17493733
>Gm14:17494167-17494236
>Gm14:17494270-17494443
>Gm14:17495335-17495407
>Gm14:17495604-17495848
>Gm14:17495894-17495983
>Gm14:17496494-17496527
>Gm14:17497432-17497477
>Gm14:17497510-17497542
>Gm14:17498005-17498077
>Gm14:17498390-17498470
>Gm14:17498765-17499187
>Gm14:17499331-17499392
>Gm14:17499584-17538664
>Gm14:17538705-17538743
>Gm14:17538771-17540825
>Gm14:17540862-17543426
>Gm14:17543586-17543873
>Gm14:17544282-17544685
>Gm14:17545137-17545334
>Gm14:17545371-17545477
>Gm14:17545971-17546061
>Gm14:17546096-17546140
>Gm14:17546177-17546298
>Gm14:17546380-17546471
>Gm14:17546537-17546634
>Gm14:17546772-17546821
>Gm14:17546998-17547408
>Gm14:17547460-17547497
>Gm14:17548795-17548909
>Gm14:17550250-17550307
>Gm14:17550509-17550595
>Gm14:17551037-17551079
>Gm14:17551321-17551452
>Gm14:17552181-17552213
>Gm14:17552500-17552533
>Gm14:17554067-17554100
>Gm14:17554443-17554474
>Gm14:17558722-17558784
>Gm14:17559958-17560088
>Gm14:17562657-17562690
>Gm14:17563548-17563574
>Gm14:17564575-17564668
>Gm14:17565315-17565359
>Gm14:17567620-17567675
>Gm14:17568321-17568410
>Gm14:17572501-17572533
>Gm14:17572959-17573025
>Gm14:17574145-17574316
>Gm14:17574793-17574844
>Gm14:17576423-17576490
>Gm14:17577587-17577612
>Gm14:17578993-17579049
>Gm14:17580485-17580527
>Gm14:17581466-17582197
>Gm14:17582521-17582559
>Gm14:17582752-17583874
>Gm14:17583923-17584155
>Gm14:17584230-17584300
>Gm14:17584480-17584595
>Gm14:17584654-17584753
>Gm14:17584809-17585245
>Gm14:17588436-17588524
>Gm14:17589932-17589976
>Gm14:17590184-17590232
>Gm14:17590629-17590665
>Gm14:17590965-17591006
>Gm14:17591246-17591284
>Gm14:17591471-17591554
>Gm14:17592853-17592917
>Gm14:17593275-17593317
>Gm14:17593433-17593501
>Gm14:17599145-17599182
>Gm14:17599524-17599571
>Gm14:17599822-17599847
>Gm14:17601407-17602019
>Gm14:17602330-17602412
>Gm14:17602848-17602984
>Gm14:17603615-17603783
>Gm14:17603913-17604085
>Gm14:17604262-17604336
>Gm14:17604447-17604570
>Gm14:17604640-17604921
>Gm14:17604947-17607493
>Gm14:17607513-17607617
>Gm14:17607820-17607914
>Gm14:17608393-17608504
>Gm14:17609026-17609174
>Gm14:17612479-17612594
>Gm14:17612677-17612791
>Gm14:17614413-17614511
>Gm14:17615422-17615468
>Gm14:17615614-17615805
>Gm14:17615938-17616050
>Gm14:17616174-17616248
>Gm14:17616394-17616483
>Gm14:17616557-17616589
>Gm14:17617004-17617038
>Gm14:17617240-17617281
>Gm14:17618457-17618611
>Gm14:17618840-17618905
>Gm14:17619192-17619270
>Gm14:17620879-17620924
>Gm14:17623072-17623249
>Gm14:17623911-17624254
>Gm14:17624563-17624905
>Gm14:17625061-17625105
>Gm14:17625209-17625337
>Gm14:17625376-17625532
>Gm14:17625972-17626035
>Gm14:17626058-17626170
>Gm14:17626607-17626698
>Gm14:17627543-17627646
>Gm14:17632389-17632519
>Gm14:17633180-17633353
>Gm14:17633529-17633606
>Gm14:17633695-17633737
>Gm14:17633847-17633931
>Gm14:17634184-17634230
>Gm14:17634486-17634531
>Gm14:17634968-17635015
>Gm14:17635103-17635150
>Gm14:17636309-17636365
>Gm14:17636740-17638191
>Gm14:17638264-17639177
>Gm14:17639237-17639537
>Gm14:17639728-17639773
>Gm14:17640758-17640822
>Gm14:17641202-17641268
>Gm14:17641560-17641609
>Gm14:17641665-17641821
>Gm14:17641998-17642076
>Gm14:17642463-17642560
>Gm14:17643062-17643110
>Gm14:17643263-17643324
>Gm14:17643399-17643728
>Gm14:17643877-17644050
>Gm14:17644285-17644315
>Gm14:17644622-17644752
>Gm14:17644888-17646093
>Gm14:17646134-17647971
>Gm14:17648602-17648863
>Gm14:17648895-17650015
>Gm14:17650106-17650130
>Gm14:17651075-17651390
>Gm14:17651450-17651495
>Gm14:17652286-17652374
>Gm14:17652932-17652970
>Gm14:17653136-17653221
>Gm14:17658545-17658631
>Gm14:17660246-17660317
>Gm14:17660342-17660388
>Gm14:17660615-17660689
>Gm14:17660877-17661127
>Gm14:17661244-17661428
>Gm14:17661475-17661647
>Gm14:17661763-17661970
>Gm14:17663549-17663584
>Gm14:17663907-17664111
>Gm14:17664294-17664328
>Gm14:17664653-17664755
>Gm14:17667224-17667277
>Gm14:17667535-17667650
>Gm14:17667679-17667725
>Gm14:17667924-17667969
>Gm14:17668952-17668982
>Gm14:17674257-17674399
>Gm14:17674414-17674451
>Gm14:17675992-17676030
>Gm14:17676484-17676566
>Gm14:17676750-17676964
>Gm14:17677011-17677301
>Gm14:17677788-17678145
>Gm14:17678287-17678839
>Gm14:17680038-17680148
>Gm14:17680275-17680775
>Gm14:17680905-17680943
>Gm14:17681218-17681294
>Gm14:17681388-17681531
>Gm14:17681820-17681985
>Gm14:17683032-17683141
>Gm14:17685725-17685763
>Gm14:17686161-17686740
>Gm14:17686797-17686830
>Gm14:17686908-17686957
>Gm14:17687394-17687621
>Gm14:17687701-17687912
>Gm14:17688020-17688484
>Gm14:17688536-17688709
>Gm14:17688891-17688961
>Gm14:17689436-17689480
>Gm14:17690061-17690148
>Gm14:17690504-17690536
>Gm14:17690873-17690899
>Gm14:17691234-17691289
>Gm14:17691981-17692017
>Gm14:17692590-17692678
>Gm14:17692750-17692828
>Gm14:17693104-17693165
>Gm14:17695434-17695460
>Gm14:17695919-17695958
>Gm14:17697129-17697158
>Gm14:17698575-17698652
>Gm14:17699191-17699217
>Gm14:17699229-17700937
>Gm14:17702072-17702139
>Gm14:17702275-17702360
>Gm14:17702696-17702772
>Gm14:17703140-17703169
>Gm14:17703549-17703578
>Gm14:17703648-17703683
>Gm14:17703893-17703939
>Gm14:17704035-17704126
>Gm14:17704461-17704572
>Gm14:17705559-17705689
>Gm14:17705749-17705855
>Gm14:17707424-17707455
>Gm14:17710085-17710193
>Gm14:17710635-17710681
>Gm14:17710965-17711046
>Gm14:17711247-17711279
>Gm14:17711312-17711368
>Gm14:17711420-17711488
>Gm14:17711524-17711559
>Gm14:17711641-17711907
>Gm14:17711940-17712928
>Gm14:17713131-17713376
>Gm14:17713425-17713595
>Gm14:17713920-17714229
>Gm14:17714292-17714382
>Gm14:17714421-17714875
>Gm14:17715541-17715580
>Gm14:17716164-17716308
>Gm14:17716606-17716682
>Gm14:17716766-17716837
>Gm14:17716968-17717249
>Gm14:17717333-17717379
>Gm14:17717515-17718094
>Gm14:17718131-17718204
>Gm14:17718743-17718858
>Gm14:17718950-17719056
>Gm14:17719197-17719235
>Gm14:17719294-17719331
>Gm14:17719413-17719599
>Gm14:17719659-17719720
>Gm14:17719787-17719877
>Gm14:17719927-17720177
>Gm14:17720266-17720302
>Gm14:17720531-17720594
>Gm14:17720715-17720989
>Gm14:17721715-17722595
>Gm14:17722643-17723504
>Gm14:17723562-17723956
>Gm14:17724146-17724315
>Gm14:17724510-17724980
>Gm14:17725373-17725397
>Gm14:17725804-17727083
>Gm14:17727192-17727356
>Gm14:17727542-17727655
>Gm14:17727975-17728049
>Gm14:17729008-17729073
>Gm14:17730572-17730901
>Gm14:17733023-17733107
>Gm14:17733771-17733803
>Gm14:17734893-17735136
>Gm14:17735179-17735937
>Gm14:17735962-17736590
>Gm14:17736661-17742717
>Gm14:17742768-17755047
>Gm14:17756915-17756934
>Gm14:17758559-17759786
>Gm14:17759838-17760225
>Gm14:17760259-17761008
>Gm14:17762000-17762039
>Gm14:17762318-17762363
>Gm14:17763388-17763428
>Gm14:17767058-17767223
>Gm14:17768884-17768918
>Gm14:17769850-17769888
>Gm14:17770785-17770831
>Gm14:17771361-17771418
>Gm14:17773776-17773810
>Gm14:17777860-17778789
>Gm14:17779262-17779336
>Gm14:17779608-17779638
>Gm14:17779964-17780151
>Gm14:17780470-17780534
>Gm14:17780592-17780702
>Gm14:17781504-17781774
>Gm14:17781871-17784214
>Gm14:17784578-17784618
>Gm14:17785023-17785066
>Gm14:17785355-17785435
>Gm14:17786302-17786419
>Gm14:17787110-17787151
>Gm14:17787851-17787915
>Gm14:17788060-17788187
>Gm14:17788347-17788638
>Gm14:17795022-17795070
>Gm14:17798841-17798963
>Gm14:17805307-17805342
>Gm14:17808693-17809673
>Gm14:17811069-17811137
>Gm14:17812209-17812305
>Gm14:17812434-17812485
>Gm14:17812670-17812719
>Gm14:17813430-17813886
>Gm14:17814535-17814577
>Gm14:17815424-17816746
>Gm14:17818480-17818568
>Gm14:17818751-17819989
>Gm14:17820034-17820626
>Gm14:17820665-17822815
>Gm14:17822857-17823167
>Gm14:17825256-17825303
>Gm14:17825812-17826790
>Gm14:17826857-17827408
>Gm14:17827433-17828525
>Gm14:17828616-17829145
>Gm14:17829343-17829699
>Gm14:17829776-17830388
>Gm14:17830446-17830994
>Gm14:17831028-17831138
>Gm14:17831172-17831202
>Gm14:17831242-17831277
>Gm14:17831316-17831684
>Gm14:17831821-17832257
>Gm14:17832288-17832335
>Gm14:17832367-17832563
>Gm14:17832800-17832972
>Gm14:17833076-17833363
>Gm14:17833394-17833741
>Gm14:17833857-17836625
>Gm14:17836656-17836689
>Gm14:17836726-17836872
>Gm14:17836963-17837027
>Gm14:17837093-17841980
>Gm14:17842028-17844488
>Gm14:17844568-17844774
>Gm14:17844854-17845492
>Gm14:17845533-17848845
>Gm14:17848878-17862621
>Gm14:17862644-17864836
>Gm14:17864875-17866099
>Gm14:17866133-17866472
>Gm14:17866524-17866730
>Gm14:17866883-17867103
>Gm14:17867198-17867233
>Gm14:17867264-17867383
>Gm14:17867414-17868019
>Gm14:17868077-17868234
>Gm14:17868347-17868477
>Gm14:17868608-17868798
>Gm14:17869054-17869098
>Gm14:17869251-17869498
>Gm14:17869584-17869618
>Gm14:17869657-17870167
>Gm14:17870211-17890760
>Gm14:17890860-17890874
>Gm14:17891348-17899782
>Gm14:17899817-17900712
>Gm14:17900737-17901230
>Gm14:17901371-17902029
>Gm14:17902318-17902724
>Gm14:17902756-17903040
>Gm14:17903108-17903161
>Gm14:17903203-17903321
>Gm14:17903358-17903991
>Gm14:17904098-17904335
>Gm14:17904468-17904910
>Gm14:17904973-17905191
>Gm14:17905220-17905352
>Gm14:17905386-17905853
>Gm14:17905913-17906627
>Gm14:17906679-17907845
>Gm14:17907963-17908140
>Gm14:17908183-17911259
>Gm14:17911403-17911565
>Gm14:17912425-17915367
>Gm14:17915857-17915897
>Gm14:17916070-17916138
>Gm14:17916295-17917351
>Gm14:17917883-17918991
>Gm14:17921544-17921701
>Gm14:17922500-17922531
>Gm14:17922655-17923599
>Gm14:17923643-17923728
>Gm14:17923780-17923969
>Gm14:17924090-17924289
>Gm14:17924367-17924621
>Gm14:17924651-17924931
>Gm14:17926404-17926487
>Gm14:17929028-17929069
>Gm14:17931258-17931316
>Gm14:17933924-17934248
>Gm14:17934473-17934567
>Gm14:17934648-17935588
>Gm14:17935613-17936236
>Gm14:17937801-17937835
>Gm14:17937886-17937945
>Gm14:17938422-17938479
>Gm14:17939428-17939527
>Gm14:17940825-17940878
>Gm14:17942628-17942996
>Gm14:17943026-17943148
>Gm14:17943234-17943510
>Gm14:17943584-17944073
>Gm14:17945850-17945907
>Gm14:17950637-17950714
>Gm14:17950736-17950810
>Gm14:17952058-17955171
>Gm14:17955979-17956256
>Gm14:17958047-17958114
>Gm14:17960857-17961866
>Gm14:17961942-17962311
>Gm14:17962388-17962688
>Gm14:17962771-17963629
>Gm14:17963681-17963716
>Gm14:17963899-17979906
>Gm14:17979991-17980082
>Gm14:17980153-17980241
>Gm14:17980540-17980651
>Gm14:17980730-17981253
>Gm14:17981329-17981827
>Gm14:17982462-17982577
>Gm14:17982924-17982980
>Gm14:17983172-17983216
>Gm14:17983282-17983348
>Gm14:17983478-17983603
>Gm14:17983973-17984032
>Gm14:17984067-17986068
>Gm14:17986093-17990169
>Gm14:17990208-17991111
>Gm14:17994547-17994601
>Gm14:17995890-18001455
>Gm14:18001486-18002113
>Gm14:18002630-18003256
>Gm14:18003330-18003628
>Gm14:18007990-18008059
>Gm14:18008199-18008270
>Gm14:18008427-18008481
>Gm14:18008572-18008665
>Gm14:18008718-18008874
>Gm14:18009937-18010458
>Gm14:18010498-18010584
>Gm14:18010604-18010776
>Gm14:18010972-18011026
>Gm14:18011076-18011130
>Gm14:18011458-18011519
>Gm14:18011649-18011706
>Gm14:18012223-18012274
>Gm14:18014553-18014847
>Gm14:18014865-18015061
>Gm14:18015110-18015294
>Gm14:18015542-18015696
>Gm14:18017270-18017321
>Gm14:18017592-18017627
>Gm14:18019239-18019286
>Gm14:18020028-18020111
>Gm14:18020752-18020785
>Gm14:18020921-18021188
>Gm14:18021315-18021432
>Gm14:18021627-18022345
>Gm14:18022854-18022985
>Gm14:18023088-18024153
>Gm14:18024204-18024250
>Gm14:18028984-18029022
>Gm14:18029205-18029234
>Gm14:18029314-18029337
>Gm14:18029948-18029987
>Gm14:18030135-18030195
>Gm14:18031693-18031724
>Gm14:18031779-18031954
>Gm14:18032636-18044149
>Gm14:18044565-18048616
>Gm14:18048864-18054056
>Gm14:18054283-18054787
>Gm14:18054884-18054914
>Gm14:18055084-18055130
>Gm14:18055949-18056079
>Gm14:18057676-18057729
>Gm14:18057829-18057927
>Gm14:18060484-18060522
>Gm14:18060624-18060667
>Gm14:18062532-18062572
>Gm14:18063322-18063381
>Gm14:18063704-18065945
>Gm14:18069900-18069966
>Gm14:18070259-18070285
>Gm14:18071351-18071394
>Gm14:18071762-18071792
>Gm14:18073415-18073558
>Gm14:18073813-18073867
>Gm14:18074011-18074071
>Gm14:18080176-18080236
>Gm14:18080547-18080620
>Gm14:18081311-18081357
>Gm14:18081687-18081845
>Gm14:18081929-18081965
>Gm14:18082067-18082198
>Gm14:18082250-18082432
>Gm14:18082537-18082569
>Gm14:18083066-18083117
>Gm14:18083344-18083431
>Gm14:18085571-18085601
>Gm14:18087254-18088372
>Gm14:18088835-18088879
>Gm14:18089020-18089064
>Gm14:18089558-18089617
>Gm14:18089753-18089789
>Gm14:18090093-18090138
>Gm14:18090254-18090322
>Gm14:18091104-18091154
>Gm14:18091784-18092394
>Gm14:18092658-18092844
>Gm14:18093008-18093188
>Gm14:18093307-18093365
>Gm14:18093428-18093548
>Gm14:18093691-18093776
>Gm14:18093920-18094007
>Gm14:18094054-18094185
>Gm14:18094504-18094702
>Gm14:18094764-18094795
>Gm14:18094914-18095064
>Gm14:18095199-18095224
>Gm14:18095295-18095403
>Gm14:18095620-18095747
>Gm14:18096129-18096238
>Gm14:18096480-18096630
>Gm14:18096755-18096813
>Gm14:18097031-18097064
>Gm14:18097552-18097643
>Gm14:18098035-18098105
>Gm14:18099870-18100361
>Gm14:18100415-18100740
>Gm14:18101226-18101294
>Gm14:18101819-18102262
>Gm14:18102482-18102621
>Gm14:18102659-18102836
>Gm14:18105501-18105573
>Gm14:18107388-18107425
>Gm14:18107660-18120204
>Gm14:18120661-18120700
>Gm14:18120768-18120798
>Gm14:18120986-18121139
>Gm14:18121352-18121498
>Gm14:18121823-18121958
>Gm14:18125796-18125841
>Gm14:18127401-18127446
>Gm14:18127871-18127943
>Gm14:18127971-18127998
>Gm14:18128242-18128315
>Gm14:18128449-18128514
>Gm14:18128687-18128726
>Gm14:18128867-18128899
>Gm14:18129218-18129252
>Gm14:18129994-18130042
>Gm14:18130248-18130311
>Gm14:18130621-18130845
>Gm14:18130959-18131100
>Gm14:18131286-18131389
>Gm14:18132802-18133006
>Gm14:18133454-18133491
>Gm14:18133669-18133763
>Gm14:18133810-18134260
>Gm14:18134552-18134591
>Gm14:18135407-18135490
>Gm14:18136387-18136441
>Gm14:18136751-18136802
>Gm14:18137420-18137465
>Gm14:18137631-18137674
>Gm14:18138916-18138948
>Gm14:18140763-18140821
>Gm14:18141118-18141201
>Gm14:18141373-18147189
>Gm14:18147243-18147985
>Gm14:18149045-18149135
>Gm14:18150098-18150216
>Gm14:18150321-18150451
>Gm14:18151546-18151602
>Gm14:18158905-18158936
>Gm14:18159834-18159920
>Gm14:18159952-18159980
>Gm14:18160137-18160496
>Gm14:18160536-18160681
>Gm14:18161045-18161114
>Gm14:18161340-18161383
>Gm14:18161623-18162001
>Gm14:18162106-18162274
>Gm14:18162401-18162546
>Gm14:18162993-18163108
>Gm14:18163169-18163604
>Gm14:18163675-18165803
>Gm14:18166802-18171468
>Gm14:18173094-18173144
>Gm14:18173608-18174758
>Gm14:18174806-18175005
>Gm14:18175082-18176161
>Gm14:18176205-18177301
>Gm14:18177386-18177531
>Gm14:18177593-18177680
>Gm14:18177753-18177872
>Gm14:18178029-18178153
>Gm14:18178217-18178672
>Gm14:18178866-18179501
>Gm14:18180131-18180269
>Gm14:18188689-18188739
>Gm14:18188820-18189144
>Gm14:18189863-18189944
>Gm14:18191203-18191261
>Gm14:18191338-18191399
>Gm14:18191469-18191546
>Gm14:18195423-18195587
>Gm14:18195656-18197153
>Gm14:18197187-18198086
>Gm14:18198143-18199721
>Gm14:18199857-18201409
>Gm14:18201480-18201781
>Gm14:18201842-18201935
>Gm14:18201981-18202062
>Gm14:18202133-18202417
>Gm14:18202446-18202785
>Gm14:18204272-18205972
>Gm14:18211119-18211191
>Gm14:18216478-18216519
>Gm14:18217387-18217461
>Gm14:18218628-18218668
>Gm14:18218994-18219057
>Gm14:18219550-18219664
>Gm14:18221402-18221452
>Gm14:18221741-18221791
>Gm14:18228745-18228794
>Gm14:18229911-18230389
>Gm14:18230404-18230671
>Gm14:18230728-18230879
>Gm14:18230950-18232635
>Gm14:18232764-18232888
>Gm14:18232941-18233019
>Gm14:18233058-18234429
>Gm14:18234615-18234714
>Gm14:18236001-18238407
>Gm14:18239485-18239661
>Gm14:18239788-18239965
>Gm14:18242752-18242840
>Gm14:18243145-18243257
>Gm14:18247969-18247999
>Gm14:18248543-18248752
>Gm14:18248984-18249130
>Gm14:18255089-18255137
>Gm14:18255260-18255300
>Gm14:18255694-18255901
>Gm14:18255937-18258267
>Gm14:18258386-18258534
>Gm14:18260339-18260407
>Gm14:18260685-18260709
>Gm14:18260978-18261567
>Gm14:18261602-18261947
>Gm14:18262180-18262540
>Gm14:18262880-18262910
>Gm14:18263008-18264325
>Gm14:18266298-18266349
>Gm14:18272238-18272377
>Gm14:18272719-18275913
>Gm14:18276425-18276520
>Gm14:18276788-18276839
>Gm14:18276917-18276999
>Gm14:18277063-18277092
>Gm14:18277137-18277171
>Gm14:18277427-18277509
>Gm14:18277925-18278009
>Gm14:18278112-18278149
>Gm14:18278194-18278242
>Gm14:18278372-18278679
>Gm14:18278713-18278820
>Gm14:18278901-18278942
>Gm14:18279045-18279101
>Gm14:18279296-18279502
>Gm14:18279563-18279598
>Gm14:18279711-18279803
>Gm14:18280154-18280635
>Gm14:18280647-18280698
>Gm14:18280826-18280942
>Gm14:18281035-18281726
>Gm14:18281787-18282028
>Gm14:18282545-18282685
>Gm14:18283363-18283396
>Gm14:18283480-18283608
>Gm14:18283854-18283910
>Gm14:18284213-18284294
>Gm14:18284678-18284805
>Gm14:18285482-18285560
>Gm14:18285764-18285802
>Gm14:18286050-18286177
>Gm14:18286212-18286898
>Gm14:18286943-18287431
>Gm14:18288284-18288417
>Gm14:18288465-18288537
>Gm14:18289278-18289913
>Gm14:18292142-18292192
>Gm14:18293954-18294097
>Gm14:18294330-18294387
>Gm14:18298732-18298814
>Gm14:18300256-18300451
>Gm14:18304880-18305002
>Gm14:18305403-18305468
>Gm14:18305699-18305955
>Gm14:18306064-18306182
>Gm14:18306288-18306315
>Gm14:18306677-18307875
>Gm14:18307962-18307992
>Gm14:18308637-18308690
>Gm14:18309069-18309217
>Gm14:18309496-18309536
>Gm14:18309738-18309791
>Gm14:18310930-18310958
>Gm14:18310980-18323613
>Gm14:18323637-18324264
>Gm14:18324928-18324986
>Gm14:18325112-18325185
>Gm14:18325234-18325296
>Gm14:18325620-18325794
>Gm14:18326680-18326836
>Gm14:18327133-18333527
>Gm14:18333627-18334786
>Gm14:18334842-18335386
>Gm14:18335474-18335566
>Gm14:18335670-18335792
>Gm14:18335821-18335847
>Gm14:18336327-18336365
>Gm14:18336385-18336439
>Gm14:18339201-18339852
>Gm14:18340156-18340206
>Gm14:18341349-18343766
>Gm14:18346541-18346615
>Gm14:18346920-18347036
>Gm14:18348236-18348665
>Gm14:18351305-18356914
>Gm14:18356994-18357771
>Gm14:18360936-18360996
>Gm14:18362020-18362056
>Gm14:18363831-18363872
>Gm14:18366875-18369757
>Gm14:18369806-18370433
>Gm14:18371559-18371753
>Gm14:18371812-18371863
>Gm14:18372146-18372333
>Gm14:18372541-18372688
>Gm14:18372773-18372931
>Gm14:18373657-18373815
>Gm14:18373871-18373969
>Gm14:18375865-18376065
>Gm14:18376095-18376618
>Gm14:18378639-18378673
>Gm14:18381060-18382370
>Gm14:18383479-18383547
>Gm14:18384211-18384710
>Gm14:18384802-18385517
>Gm14:18385809-18385847
>Gm14:18385953-18386028
>Gm14:18386268-18386284
>Gm14:18386490-18386564
>Gm14:18386774-18386852
>Gm14:18392623-18393071
>Gm14:18393221-18393256
>Gm14:18394592-18394623
>Gm14:18394666-18395045
>Gm14:18395077-18395958
>Gm14:18397083-18397500
>Gm14:18397549-18397743
>Gm14:18398084-18398164
>Gm14:18398211-18398517
>Gm14:18398558-18398607
>Gm14:18398662-18398822
>Gm14:18398966-18399061
>Gm14:18399070-18399168
>Gm14:18399348-18399380
>Gm14:18399421-18399501
>Gm14:18399988-18400016
>Gm14:18400198-18400617
>Gm14:18400690-18400797
>Gm14:18400855-18401196
>Gm14:18401232-18401628
>Gm14:18401688-18402079
>Gm14:18402135-18402688
>Gm14:18402750-18402999
>Gm14:18403025-18403139
>Gm14:18403172-18403274
>Gm14:18403364-18403545
>Gm14:18403577-18403620
>Gm14:18403673-18403954
>Gm14:18404076-18405141
>Gm14:18405186-18405398
>Gm14:18405509-18405536
>Gm14:18405579-18405722
>Gm14:18405772-18405828
>Gm14:18405964-18406156
>Gm14:18410047-18410082
>Gm14:18410337-18410440
>Gm14:18411273-18411342
>Gm14:18412894-18413061
>Gm14:18413418-18413512
>Gm14:18417289-18417641
>Gm14:18422429-18422463
>Gm14:18424307-18424347
>Gm14:18425136-18425263
>Gm14:18425962-18426109
>Gm14:18428627-18428762
>Gm14:18428882-18428945
>Gm14:18430895-18430945
>Gm14:18432571-18437191
>Gm14:18438154-18440282
>Gm14:18440353-18440789
>Gm14:18440850-18440965
>Gm14:18441416-18441622
>Gm14:18441681-18441849
>Gm14:18441954-18442000
>Gm14:18442103-18442338
>Gm14:18442859-18442905
>Gm14:18443273-18443418
>Gm14:18443458-18443817
>Gm14:18443974-18444002
>Gm14:18444034-18444095
>Gm14:18448825-18448905
>Gm14:18450956-18451054
>Gm14:18451631-18451676
>Gm14:18457439-18457495
>Gm14:18457674-18458045
>Gm14:18458120-18458235
>Gm14:18458407-18458708
>Gm14:18458777-18458947
>Gm14:18459000-18460055
>Gm14:18460125-18462593
>Gm14:18462668-18465551
>Gm14:18465602-18465740
>Gm14:18465791-18466583
>Gm14:18466622-18466910
>Gm14:18466950-18478297
>Gm14:18478603-18478669
>Gm14:18478815-18478858
>Gm14:18484315-18484394
>Gm14:18485963-18486075
>Gm14:18486302-18486405
>Gm14:18488737-18493326
>Gm14:18497435-18498249
>Gm14:18499250-18500465
>Gm14:18501228-18501416
>Gm14:18503601-18503630
>Gm14:18505471-18505521
>Gm14:18508031-18508401
>Gm14:18509173-18514964
>Gm14:18514999-18515378
>Gm14:18520792-18521100
>Gm14:18521202-18521270
>Gm14:18521361-18522131
>Gm14:18524583-18524929
>Gm14:18527119-18528741
>Gm14:18528775-18531265
>Gm14:18531620-18531772
>Gm14:18532058-18550228
>Gm14:18550258-18551178
>Gm14:18551211-18551596
>Gm14:18552109-18552141
>Gm14:18552461-18553258
>Gm14:18553413-18553462
>Gm14:18553486-18553557
>Gm14:18556575-18556684
>Gm14:18558943-18558990
>Gm14:18559539-18559586
>Gm14:18561592-18561651
>Gm14:18561977-18562005
>Gm14:18562057-18562124
>Gm14:18562227-18562316
>Gm14:18562414-18562576
>Gm14:18563209-18563243
>Gm14:18564744-18564834
>Gm14:18565031-18565240
>Gm14:18565633-18565667
>Gm14:18565767-18565805
>Gm14:18566013-18566092
>Gm14:18566126-18566159
>Gm14:18566363-18566445
>Gm14:18566704-18566749
>Gm14:18567029-18567174
>Gm14:18568047-18568151
>Gm14:18569276-18571723
>Gm14:18572423-18572461
>Gm14:18575404-18575446
>Gm14:18576645-18576696
>Gm14:18576745-18576785
>Gm14:18578286-18578490
>Gm14:18580248-18580317
>Gm14:18580479-18580784
>Gm14:18584036-18584153
>Gm14:18586385-18586441
>Gm14:18586505-18586734
>Gm14:18586886-18586912
>Gm14:18587617-18587666
>Gm14:18588597-18588750
>Gm14:18589024-18589166
>Gm14:18589341-18589373
>Gm14:18589504-18589537
>Gm14:18589694-18589741
>Gm14:18590025-18590085
>Gm14:18590697-18590754
>Gm14:18590874-18590911
>Gm14:18602202-18602243
>Gm14:18602481-18602513
>Gm14:18602941-18603307
>Gm14:18603373-18603430
>Gm14:18603726-18603802
>Gm14:18604068-18606426
>Gm14:18607186-18607279
>Gm14:18607377-18607518
>Gm14:18607619-18607682
>Gm14:18609156-18609226
>Gm14:18610308-18610363
>Gm14:18610505-18610546
>Gm14:18610920-18610974
>Gm14:18611099-18611138
>Gm14:18611252-18620387
>Gm14:18624248-18624289
>Gm14:18624413-18624555
>Gm14:18627368-18627477
>Gm14:18627551-18627648
>Gm14:18634714-18635340
>Gm14:18636029-18636062
>Gm14:18636328-18636710
>Gm14:18637075-18637224
>Gm14:18637412-18637475
>Gm14:18642870-18643022
>Gm14:18643907-18643982
>Gm14:18644652-18644701
>Gm14:18645123-18645230
>Gm14:18645267-18645583
>Gm14:18645756-18645852
>Gm14:18646146-18646290
>Gm14:18649776-18649862
>Gm14:18652363-18652463
>Gm14:18657502-18657881
>Gm14:18659657-18659866
>Gm14:18660052-18660098
>Gm14:18660318-18660368
>Gm14:18660952-18661028
>Gm14:18663546-18663591
>Gm14:18664481-18664967
>Gm14:18665015-18665816
>Gm14:18666602-18666656
>Gm14:18666744-18666777
>Gm14:18666824-18666902
>Gm14:18667146-18667172
>Gm14:18667240-18667449
>Gm14:18667526-18667567
>Gm14:18667744-18668189
>Gm14:18668341-18668373
>Gm14:18668661-18668749
>Gm14:18668860-18668893
>Gm14:18669060-18669104
>Gm14:18669273-18669392
>Gm14:18669751-18669781
>Gm14:18670020-18670058
>Gm14:18670391-18670508
>Gm14:18670830-18671326
>Gm14:18671359-18671389
>Gm14:18671489-18671538
>Gm14:18671708-18671859
>Gm14:18671893-18672046
>Gm14:18672075-18672164
>Gm14:18672261-18672354
>Gm14:18672461-18672526
>Gm14:18672577-18672628
>Gm14:18672818-18672855
>Gm14:18672956-18672998
>Gm14:18674696-18674742
>Gm14:18675041-18675085
>Gm14:18675397-18675561
>Gm14:18675620-18676547
>Gm14:18680939-18680989
>Gm14:18685141-18685237
>Gm14:18686864-18686897
>Gm14:18687510-18687540
>Gm14:18688272-18688414
>Gm14:18688633-18688864
>Gm14:18688939-18689130
>Gm14:18689381-18689423
>Gm14:18689598-18689654
>Gm14:18689834-18690057
>Gm14:18690099-18690195
>Gm14:18690262-18690323
>Gm14:18690466-18690652
>Gm14:18691775-18691803
>Gm14:18691904-18692252
>Gm14:18692674-18692738
>Gm14:18692829-18692861
>Gm14:18693551-18693671
>Gm14:18693786-18693882
>Gm14:18693964-18693993
>Gm14:18694132-18695277
>Gm14:18695960-18695998
>Gm14:18696262-18698063
>Gm14:18698225-18698399
>Gm14:18698443-18698657
>Gm14:18698725-18698806
>Gm14:18699452-18700003
>Gm14:18700778-18700981
>Gm14:18701139-18701174
>Gm14:18701236-18701356
>Gm14:18701495-18701625
>Gm14:18701935-18701985
>Gm14:18702116-18702413
>Gm14:18702452-18703084
>Gm14:18703230-18703256
>Gm14:18703318-18704885
>Gm14:18704916-18704999
>Gm14:18705032-18705893
>Gm14:18705940-18706384
>Gm14:18706734-18707569
>Gm14:18707626-18708023
>Gm14:18708060-18712934
>Gm14:18712994-18713352
>Gm14:18714553-18714601
>Gm14:18714645-18714682
>Gm14:18714775-18714819
>Gm14:18715189-18715355
>Gm14:18715392-18715494
>Gm14:18715528-18715870
>Gm14:18716022-18716203
>Gm14:18716244-18717155
>Gm14:18717197-18718035
>Gm14:18718074-18718536
>Gm14:18718669-18719711
>Gm14:18719755-18721895
>Gm14:18722637-18729680
>Gm14:18729708-18735752
>Gm14:18735803-18735842
>Gm14:18736513-18736566
>Gm14:18737207-18737243
>Gm14:18741431-18741596
>Gm14:18741809-18741875
>Gm14:18741952-18741987
>Gm14:18742838-18743291
>Gm14:18743367-18743490
>Gm14:18743532-18743602
>Gm14:18743629-18743663
>Gm14:18743879-18743934
>Gm14:18744000-18744121
>Gm14:18744360-18754265
>Gm14:18754649-18754759
>Gm14:18754839-18755559
>Gm14:18755716-18756188
>Gm14:18756298-18756401
>Gm14:18756781-18756837
>Gm14:18757126-18757235
>Gm14:18757642-18757754
>Gm14:18757838-18758200
>Gm14:18758242-18758824
>Gm14:18758885-18758927
>Gm14:18759693-18759775
>Gm14:18759855-18760015
>Gm14:18760068-18760138
>Gm14:18760456-18760524
>Gm14:18760571-18760772
>Gm14:18760943-18760973
>Gm14:18761003-18761192
>Gm14:18761228-18766837
>Gm14:18766939-18770791
>Gm14:18770914-18774367
>Gm14:18774418-18777183
>Gm14:18777239-18777323
>Gm14:18777370-18780527
>Gm14:18780629-18780720
>Gm14:18780963-18781000
>Gm14:18781324-18802286
>Gm14:18804247-18804595
>Gm14:18805027-18805091
>Gm14:18805170-18805207
>Gm14:18809209-18809268
>Gm14:18809463-18809633
>Gm14:18813801-18813850
>Gm14:18814454-18814510
>Gm14:18814648-18814736
>Gm14:18816372-18816386
>Gm14:18816482-18816552
>Gm14:18817209-18817270
>Gm14:18817354-18817628
>Gm14:18817861-18818015
>Gm14:18819513-18819539
>Gm14:18821518-18821569
>Gm14:18822821-18822905
>Gm14:18824953-18825004
>Gm14:18825101-18825133
>Gm14:18826908-18827555
>Gm14:18827625-18827868
>Gm14:18827914-18832900
>Gm14:18835590-18835628
>Gm14:18836655-18836749
>Gm14:18838341-18838405
>Gm14:18838466-18838572
>Gm14:18838795-18840656
>Gm14:18840754-18841063
>Gm14:18841093-18841372
>Gm14:18841422-18841575
>Gm14:18841643-18841743
>Gm14:18841822-18841977
>Gm14:18842069-18842216
>Gm14:18842263-18842522
>Gm14:18842585-18842856
>Gm14:18842960-18843053
>Gm14:18843085-18843115
>Gm14:18843158-18845604
>Gm14:18845659-18862103
>Gm14:18862221-18870333
>Gm14:18870347-18871018
>Gm14:18871122-18871222
>Gm14:18871329-18871534
>Gm14:18871598-18872735
>Gm14:18872877-18872990
>Gm14:18873043-18873877
>Gm14:18873943-18873975
>Gm14:18874151-18876032
>Gm14:18876095-18876925
>Gm14:18876953-18878121
>Gm14:18878343-18878377
>Gm14:18879626-18879683
>Gm14:18879824-18880161
>Gm14:18880350-18880598
>Gm14:18880686-18880818
>Gm14:18880850-18881431
>Gm14:18881554-18881605
>Gm14:18881741-18881942
>Gm14:18882192-18882271
>Gm14:18884605-18885128
>Gm14:18885152-18889098
>Gm14:18889123-18889228
>Gm14:18891095-18891187
>Gm14:18891241-18900527
>Gm14:18900675-18901020
>Gm14:18901109-18901540
>Gm14:18901574-18901880
>Gm14:18901992-18902022
>Gm14:18902053-18902363
>Gm14:18902401-18902425
>Gm14:18902625-18902870
>Gm14:18902977-18903036
>Gm14:18903132-18903184
>Gm14:18903295-18903370
>Gm14:18903420-18903579
>Gm14:18903657-18903717
>Gm14:18903855-18904119
>Gm14:18904161-18904259
>Gm14:18904282-18904636
>Gm14:18904662-18905828
>Gm14:18905860-18906825
>Gm14:18906872-18907545
>Gm14:18907601-18907662
>Gm14:18908559-18910329
>Gm14:18915174-18915223
>Gm14:18915264-18916255
>Gm14:18916330-18918358
>Gm14:18918380-18918953
>Gm14:18921015-18921061
>Gm14:18921779-18921824
>Gm14:18921946-18922045
>Gm14:18923654-18924936
>Gm14:18925325-18925676
>Gm14:18928341-18928417
>Gm14:18929369-18930725
>Gm14:18932005-18932106
>Gm14:18932204-18932382
>Gm14:18932588-18933342
>Gm14:18933399-18934888
>Gm14:18934951-18938191
>Gm14:18938223-18938260
>Gm14:18938416-18939991
>Gm14:18940024-18940473
>Gm14:18941555-18941623
>Gm14:18941683-18941818
>Gm14:18941891-18942387
>Gm14:18942841-18942886
>Gm14:18942940-18942998
>Gm14:18946789-18947014
>Gm14:18947452-18947502
>Gm14:18949844-18949859
>Gm14:18950645-18950751
>Gm14:18950826-18950892
>Gm14:18951188-18951252
>Gm14:18951990-18952018
>Gm14:18955917-18956048
>Gm14:18957026-18957116
>Gm14:18957305-18957393
>Gm14:18957556-18957683
>Gm14:18957711-18963523
>Gm14:18963571-18965066
>Gm14:18965108-18965451
>Gm14:18965514-18965563
>Gm14:18971940-18972022
>Gm14:18972291-18972325
>Gm14:18973285-18973379
>Gm14:18973450-18973519
>Gm14:18973548-18973698
>Gm14:18974465-18974537
>Gm14:18976216-18979152
>Gm14:18979196-18981347
>Gm14:18987711-18989935
>Gm14:18990172-18990278
>Gm14:18990306-18990447
>Gm14:18990566-18990774
>Gm14:18990856-18990969
>Gm14:18991011-18991220
>Gm14:18991307-18991379
>Gm14:18991533-18991570
>Gm14:18991859-18991930
>Gm14:18992301-18992624
>Gm14:18992693-18992866
>Gm14:18992914-18993228
>Gm14:18993289-18993356
>Gm14:18993539-18993863
>Gm14:18994043-18994081
>Gm14:18998573-18998648
>Gm14:18998694-18999441
>Gm14:18999911-18999947
>Gm14:19001826-19002051
>Gm14:19002159-19002185
>Gm14:19002352-19002367
>Gm14:19006135-19010482
>Gm14:19010582-19011416
>Gm14:19011746-19011839
>Gm14:19012349-19012452
>Gm14:19012974-19013072
>Gm14:19013098-19013193
>Gm14:19014036-19014759
>Gm14:19014942-19020296
>Gm14:19022306-19022450
>Gm14:19022631-19029147
>Gm14:19030753-19030834
>Gm14:19030873-19030933
>Gm14:19031069-19031143
>Gm14:19031650-19031704
>Gm14:19032469-19032538
>Gm14:19033473-19033919
>Gm14:19033951-19034776
>Gm14:19034959-19035150
>Gm14:19035378-19035854
>Gm14:19035986-19036394
>Gm14:19039023-19039427
>Gm14:19039567-19039605
>Gm14:19040776-19040910
>Gm14:19044723-19044873
>Gm14:19044910-19045294
>Gm14:19045338-19045503
>Gm14:19045573-19045668
>Gm14:19047319-19047449
>Gm14:19047621-19047711
>Gm14:19047938-19047993
>Gm14:19049201-19049248
>Gm14:19049308-19049347
>Gm14:19049411-19049438
>Gm14:19060610-19060652
>Gm14:19062250-19062325
>Gm14:19064207-19064268
>Gm14:19064374-19064469
>Gm14:19065618-19066044
>Gm14:19067090-19067247
>Gm14:19067282-19067327
>Gm14:19067684-19067737
>Gm14:19067897-19068004
>Gm14:19068297-19068334
>Gm14:19068612-19068658
>Gm14:19068683-19068809
>Gm14:19069056-19069128
>Gm14:19069503-19069538
>Gm14:19069678-19069709
>Gm14:19069782-19069864
>Gm14:19069939-19070029
>Gm14:19070260-19070371
>Gm14:19070447-19070502
>Gm14:19070594-19070620
>Gm14:19070712-19070778
>Gm14:19070901-19070947
>Gm14:19071065-19071112
>Gm14:19071307-19071425
>Gm14:19071467-19071504
>Gm14:19071556-19071667
>Gm14:19071853-19071959
>Gm14:19072135-19072161
>Gm14:19072219-19072259
>Gm14:19072367-19072547
>Gm14:19072654-19072846
>Gm14:19072886-19073258
>Gm14:19073347-19073440
>Gm14:19073602-19073745
>Gm14:19073880-19073909
>Gm14:19073952-19074019
>Gm14:19074205-19074243
>Gm14:19074287-19074406
>Gm14:19074730-19074756
>Gm14:19075285-19077032
>Gm14:19077078-19077382
>Gm14:19077409-19078004
>Gm14:19078129-19078185
>Gm14:19078216-19078285
>Gm14:19078440-19078565
>Gm14:19078659-19078713
>Gm14:19078791-19079189
>Gm14:19079221-19079526
>Gm14:19079786-19079948
>Gm14:19080037-19080090
>Gm14:19080115-19080561
>Gm14:19080677-19080712
>Gm14:19080743-19080829
>Gm14:19081936-19082073
>Gm14:19082200-19082342
>Gm14:19082386-19082648
>Gm14:19082722-19082882
>Gm14:19082923-19083344
>Gm14:19083373-19083980
>Gm14:19084374-19085308
>Gm14:19085538-19085641
>Gm14:19085853-19086125
>Gm14:19086186-19086586
>Gm14:19086631-19090894
>Gm14:19090965-19094534
>Gm14:19094561-19095014
>Gm14:19095106-19095214
>Gm14:19095468-19095572
>Gm14:19095715-19095816
>Gm14:19095858-19095932
>Gm14:19097268-19097430
>Gm14:19098309-19098345
>Gm14:19098497-19098648
>Gm14:19109690-19109736
>Gm14:19109784-19110287
>Gm14:19110919-19110949
>Gm14:19114548-19116481
>Gm14:19116977-19118154
>Gm14:19118209-19118230
>Gm14:19118330-19118345
>Gm14:19118396-19119288
>Gm14:19119454-19119517
>Gm14:19119911-19120007
>Gm14:19122528-19122557
>Gm14:19122724-19122782
>Gm14:19126494-19126526
>Gm14:19126768-19126915
>Gm14:19127520-19127683
>Gm14:19130076-19130125
>Gm14:19130333-19130396
>Gm14:19133026-19133095
>Gm14:19133135-19133185
>Gm14:19133250-19133311
>Gm14:19133612-19133685
>Gm14:19135591-19135647
>Gm14:19135692-19135864
>Gm14:19136153-19136203
>Gm14:19139497-19139531
>Gm14:19140076-19140138
>Gm14:19140644-19140679
>Gm14:19140975-19141027
>Gm14:19141801-19141865
>Gm14:19142069-19142136
>Gm14:19142369-19142533
>Gm14:19142735-19143663
>Gm14:19143789-19143998
>Gm14:19144067-19144104
>Gm14:19144200-19144608
>Gm14:19145198-19145276
>Gm14:19145316-19145365
>Gm14:19145572-19145719
>Gm14:19145971-19146060
>Gm14:19146520-19146590
>Gm14:19146885-19146931
>Gm14:19147818-19147870
>Gm14:19148807-19148931
>Gm14:19149321-19149347
>Gm14:19149526-19149631
>Gm14:19149685-19151078
>Gm14:19152801-19154030
>Gm14:19155776-19155910
>Gm14:19156062-19156127
>Gm14:19156484-19156548
>Gm14:19156657-19156671
>Gm14:19156927-19159051
>Gm14:19159161-19159641
>Gm14:19159656-19160288
>Gm14:19160331-19160498
>Gm14:19161499-19161563
>Gm14:19162142-19162184
>Gm14:19167826-19167891
>Gm14:19170318-19170358
>Gm14:19170386-19170452
>Gm14:19171933-19171967
>Gm14:19175019-19175125
>Gm14:19177915-19177968
>Gm14:19178005-19178032
>Gm14:19179143-19179305
>Gm14:19179353-19179432
>Gm14:19180095-19180133
>Gm14:19180416-19180497
>Gm14:19181238-19183044
>Gm14:19183060-19183262
>Gm14:19183288-19183541
>Gm14:19183620-19183816
>Gm14:19183881-19184142
>Gm14:19184215-19184243
>Gm14:19184386-19184580
>Gm14:19184897-19184943
>Gm14:19186205-19186242
>Gm14:19186404-19186435
>Gm14:19186924-19187019
>Gm14:19187127-19187162
>Gm14:19187383-19187413
>Gm14:19187499-19188135
>Gm14:19188170-19189083
>Gm14:19189520-19189589
>Gm14:19189748-19189989
>Gm14:19190036-19190097
>Gm14:19191206-19191285
>Gm14:19191478-19191569
>Gm14:19191766-19191842
>Gm14:19192019-19192148
>Gm14:19192281-19192341
>Gm14:19192389-19192574
>Gm14:19192685-19192816
>Gm14:19192933-19193068
>Gm14:19193724-19193798
>Gm14:19194116-19194171
>Gm14:19196037-19196076
>Gm14:19196707-19196768
>Gm14:19197233-19197265
>Gm14:19200888-19200919
>Gm14:19201886-19201912
>Gm14:19202668-19202700
>Gm14:19205831-19208260
>Gm14:19209073-19209102
>Gm14:19209372-19211774
>Gm14:19211845-19211962
>Gm14:19212008-19212071
>Gm14:19212273-19212525
>Gm14:19212569-19215949
>Gm14:19215975-19218055
>Gm14:19218258-19218408
>Gm14:19218433-19218908
>Gm14:19219300-19219434
>Gm14:19226744-19226951
>Gm14:19227003-19227081
>Gm14:19227204-19227264
>Gm14:19227300-19227579
>Gm14:19227626-19229660
>Gm14:19229773-19229913
>Gm14:19230804-19230939
>Gm14:19231327-19231443
>Gm14:19231988-19232059
>Gm14:19232098-19232178
>Gm14:19233267-19233366
>Gm14:19233585-19233649
>Gm14:19233996-19234154
>Gm14:19235667-19235966
>Gm14:19236257-19236751
>Gm14:19238100-19238149
>Gm14:19238413-19243162
>Gm14:19243302-19243336
>Gm14:19243379-19243448
>Gm14:19243600-19243885
>Gm14:19243970-19244045
>Gm14:19244127-19244297
>Gm14:19244329-19244699
>Gm14:19244780-19245005
>Gm14:19245205-19245255
>Gm14:19245307-19245349
>Gm14:19247594-19251713
>Gm14:19252725-19253215
>Gm14:19253294-19256055
>Gm14:19256118-19256176
>Gm14:19257031-19257067
>Gm14:19259449-19259476
>Gm14:19260198-19261258
>Gm14:19261865-19261998
>Gm14:19262033-19262095
>Gm14:19262309-19262428
>Gm14:19262818-19263001
>Gm14:19265452-19265653
>Gm14:19265741-19266059
>Gm14:19266120-19267305
>Gm14:19267631-19267865
>Gm14:19271791-19275036
>Gm14:19276482-19276610
>Gm14:19279402-19279502
>Gm14:19279785-19279826
>Gm14:19280097-19281310
>Gm14:19281371-19284131
>Gm14:19284596-19284624
>Gm14:19284901-19290065
>Gm14:19290106-19290479
>Gm14:19290534-19291066
>Gm14:19291174-19292975
>Gm14:19293017-19293186
>Gm14:19293233-19293972
>Gm14:19294057-19295095
>Gm14:19295166-19295197
>Gm14:19295327-19295654
>Gm14:19295688-19296329
>Gm14:19296395-19297235
>Gm14:19297567-19298637
>Gm14:19298670-19298986
>Gm14:19299213-19299249
>Gm14:19299427-19299535
>Gm14:19299576-19299616
>Gm14:19299698-19299771
>Gm14:19300324-19300373
>Gm14:19300734-19300762
>Gm14:19301398-19301612
>Gm14:19301636-19302168
>Gm14:19302278-19302327
>Gm14:19302469-19302546
>Gm14:19302651-19302788
>Gm14:19302851-19302979
>Gm14:19303038-19303465
>Gm14:19303511-19304026
>Gm14:19304133-19304324
>Gm14:19304467-19304581
>Gm14:19304659-19304766
>Gm14:19304836-19305011
>Gm14:19305074-19305184
>Gm14:19305446-19305536
>Gm14:19305707-19306301
>Gm14:19306355-19306402
>Gm14:19306507-19307130
>Gm14:19307212-19307440
>Gm14:19307544-19307623
>Gm14:19307690-19307895
>Gm14:19308772-19309236
>Gm14:19309500-19311486
>Gm14:19311547-19312164
>Gm14:19313541-19320606
>Gm14:19321005-19321098
>Gm14:19321717-19322066
>Gm14:19322240-19322288
>Gm14:19323978-19324239
>Gm14:19324327-19324412
>Gm14:19324482-19324539
>Gm14:19324563-19324699
>Gm14:19324759-19324942
>Gm14:19325006-19325277
>Gm14:19325892-19332394
>Gm14:19332450-19332507
>Gm14:19332531-19346359
>Gm14:19346391-19346911
>Gm14:19346984-19347090
>Gm14:19347276-19347344
>Gm14:19347430-19347669
>Gm14:19347802-19347854
>Gm14:19349345-19349561
>Gm14:19349636-19349715
>Gm14:19349776-19352449
>Gm14:19352558-19352698
>Gm14:19352804-19353332
>Gm14:19353740-19354311
>Gm14:19354427-19354501
>Gm14:19354551-19354780
>Gm14:19354864-19354899
>Gm14:19354938-19355007
>Gm14:19355127-19355664
>Gm14:19355786-19355831
>Gm14:19360970-19361050
>Gm14:19361145-19361250
>Gm14:19361953-19362044
>Gm14:19362422-19362453
>Gm14:19363121-19363174
>Gm14:19366081-19366260
>Gm14:19367675-19367712
>Gm14:19368367-19368421
>Gm14:19368510-19368610
>Gm14:19368672-19368842
>Gm14:19368868-19368990
>Gm14:19369331-19369533
>Gm14:19370946-19371021
>Gm14:19371091-19371158
>Gm14:19371437-19371533
>Gm14:19372219-19372290
>Gm14:19375812-19375982
>Gm14:19376166-19376232
>Gm14:19376277-19376893
>Gm14:19377070-19377098
>Gm14:19377121-19377266
>Gm14:19377368-19377403
>Gm14:19377471-19377625
>Gm14:19378012-19378069
>Gm14:19381612-19381669
>Gm14:19385950-19386654
>Gm14:19387010-19387696
>Gm14:19387834-19387871
>Gm14:19387919-19388074
>Gm14:19388101-19388225
>Gm14:19388341-19388476
>Gm14:19389161-19389294
>Gm14:19389958-19390590
>Gm14:19390641-19390719
>Gm14:19390828-19391089
>Gm14:19391131-19392040
>Gm14:19392069-19392466
>Gm14:19392499-19392765
>Gm14:19392802-19393096
>Gm14:19393147-19393179
>Gm14:19393274-19397001
>Gm14:19397375-19397404
>Gm14:19397628-19397677
>Gm14:19398239-19398282
>Gm14:19399278-19403040
>Gm14:19403112-19403369
>Gm14:19403406-19404365
>Gm14:19404393-19404676
>Gm14:19404740-19405121
>Gm14:19405149-19405316
>Gm14:19414800-19414851
>Gm14:19414988-19415083
>Gm14:19423511-19423541
>Gm14:19426478-19427356
>Gm14:19427382-19427476
>Gm14:19427910-19428105
>Gm14:19428175-19428823
>Gm14:19428987-19429288
>Gm14:19429413-19429925
>Gm14:19430008-19430674
>Gm14:19430742-19431106
>Gm14:19431575-19431669
>Gm14:19431855-19432008
>Gm14:19432280-19432345
>Gm14:19432521-19432641
>Gm14:19432815-19432890
>Gm14:19433444-19433500
>Gm14:19434998-19435045
>Gm14:19435137-19435303
>Gm14:19435427-19435623
>Gm14:19435655-19435797
>Gm14:19439434-19447557
>Gm14:19447596-19447957
>Gm14:19448037-19448439
>Gm14:19448483-19449027
>Gm14:19451382-19451429
>Gm14:19456020-19456068
>Gm14:19456679-19462858
>Gm14:19463693-19464112
>Gm14:19464641-19464714
>Gm14:19464764-19465163
>Gm14:19465221-19465316
>Gm14:19465566-19465837
>Gm14:19465872-19466157
>Gm14:19466256-19466439
>Gm14:19466710-19466934
>Gm14:19467020-19467194
>Gm14:19467391-19467439
>Gm14:19467652-19467726
>Gm14:19467748-19467821
>Gm14:19468405-19473878
>Gm14:19474205-19474717
>Gm14:19476271-19476346
>Gm14:19477106-19477212
>Gm14:19480222-19480280
>Gm14:19480512-19480649
>Gm14:19481435-19481474
>Gm14:19482003-19482048
>Gm14:19484361-19490944
>Gm14:19491478-19491514
>Gm14:19491529-19491610
>Gm14:19491746-19491776
>Gm14:19493103-19493153
>Gm14:19498158-19498194
>Gm14:19499638-19500243
>Gm14:19500281-19500549
>Gm14:19500738-19500834
>Gm14:19500993-19501050
>Gm14:19501100-19501145
>Gm14:19501244-19501325
>Gm14:19501369-19501399
>Gm14:19501496-19501575
>Gm14:19501604-19501713
>Gm14:19501797-19501945
>Gm14:19502435-19502480
>Gm14:19502513-19502546
>Gm14:19502707-19502784
>Gm14:19502862-19503097
>Gm14:19503196-19503243
>Gm14:19503374-19503428
>Gm14:19503477-19503594
>Gm14:19503646-19503749
>Gm14:19503959-19504058
>Gm14:19504091-19504325
>Gm14:19504376-19504431
>Gm14:19504513-19504751
>Gm14:19504795-19504885
>Gm14:19505046-19505179
>Gm14:19505311-19505476
>Gm14:19505518-19505671
>Gm14:19505716-19505746
>Gm14:19505969-19506000
>Gm14:19506086-19506221
>Gm14:19506314-19506514
>Gm14:19506836-19512523
>Gm14:19512656-19515315
>Gm14:19515352-19516658
>Gm14:19516981-19527192
>Gm14:19527735-19527781
>Gm14:19528341-19528393
>Gm14:19528455-19528496
>Gm14:19529162-19529220
>Gm14:19529407-19529437
>Gm14:19530073-19530234
>Gm14:19530291-19530460
>Gm14:19530548-19530817
>Gm14:19530863-19531111
>Gm14:19531154-19533913
>Gm14:19535650-19535707
>Gm14:19537906-19537971
>Gm14:19540703-19543005
>Gm14:19544666-19545924
>Gm14:19546367-19546418
>Gm14:19548027-19549349
>Gm14:19550151-19553412
>Gm14:19553490-19553546
>Gm14:19554238-19554345
>Gm14:19554580-19555168
>Gm14:19555290-19556880
>Gm14:19556903-19559836
>Gm14:19559902-19560076
>Gm14:19560125-19560819
>Gm14:19561347-19561388
>Gm14:19561460-19561520
>Gm14:19562516-19562572
>Gm14:19563701-19563768
>Gm14:19564543-19564616
>Gm14:19566233-19568232
>Gm14:19568297-19569073
>Gm14:19569126-19569516
>Gm14:19569536-19572258
>Gm14:19572334-19572843
>Gm14:19573076-19573824
>Gm14:19574267-19574396
>Gm14:19574424-19575623
>Gm14:19580541-19597389
>Gm14:19599687-19599718
>Gm14:19601567-19601673
>Gm14:19601791-19601853
>Gm14:19603298-19603366
>Gm14:19604494-19604652
>Gm14:19604695-19604749
>Gm14:19604928-19605011
>Gm14:19605073-19605122
>Gm14:19605204-19605281
>Gm14:19605376-19605484
>Gm14:19605700-19605824
>Gm14:19605942-19606014
>Gm14:19606090-19606524
>Gm14:19606715-19606770
>Gm14:19606952-19607002
>Gm14:19607257-19607646
>Gm14:19607781-19607913
>Gm14:19612807-19612846
>Gm14:19612948-19614341
>Gm14:19615493-19615532
>Gm14:19615703-19615752
>Gm14:19618518-19618553
>Gm14:19619016-19619082
>Gm14:19620750-19621741
>Gm14:19621933-19622109
>Gm14:19622396-19622461
>Gm14:19622516-19622591
>Gm14:19623324-19623607
>Gm14:19623821-19623909
>Gm14:19623942-19624044
>Gm14:19624124-19624247
>Gm14:19624305-19624449
>Gm14:19624541-19624606
>Gm14:19624662-19624725
>Gm14:19624948-19625102
>Gm14:19625307-19625499
>Gm14:19625579-19625668
>Gm14:19625707-19625732
>Gm14:19625772-19625842
>Gm14:19625904-19625928
>Gm14:19625964-19626129
>Gm14:19626314-19626362
>Gm14:19630679-19630745
>Gm14:19630845-19630871
>Gm14:19631371-19632541
>Gm14:19632628-19632792
>Gm14:19633088-19633133
>Gm14:19634616-19634654
>Gm14:19634767-19634821
>Gm14:19635057-19635086
>Gm14:19635304-19635370
>Gm14:19635780-19635818
>Gm14:19636014-19636094
>Gm14:19636220-19637135
>Gm14:19637237-19648047
>Gm14:19648238-19649564
>Gm14:19649775-19649835
>Gm14:19650122-19650153
>Gm14:19650334-19650777
>Gm14:19650975-19653439
>Gm14:19653473-19653638
>Gm14:19656995-19657032
>Gm14:19658230-19658481
>Gm14:19658662-19658744
>Gm14:19660693-19660763
>Gm14:19661457-19661494
>Gm14:19662205-19662597
>Gm14:19662667-19662919
>Gm14:19662950-19662993
>Gm14:19663158-19663244
>Gm14:19663424-19664489
>Gm14:19664545-19664582
>Gm14:19664744-19664786
>Gm14:19664838-19664925
>Gm14:19664973-19665002
>Gm14:19665115-19665277
>Gm14:19665335-19665413
>Gm14:19666327-19666514
>Gm14:19666615-19666658
>Gm14:19667596-19668789
>Gm14:19669484-19669570
>Gm14:19670061-19670317
>Gm14:19670444-19670767
>Gm14:19670936-19671062
>Gm14:19674044-19674127
>Gm14:19674222-19674322
>Gm14:19675101-19675172
>Gm14:19676177-19676212
>Gm14:19676614-19676652
>Gm14:19676864-19676950
>Gm14:19677184-19677221
>Gm14:19677356-19677388
>Gm14:19677458-19677647
>Gm14:19677681-19677742
>Gm14:19678916-19680243
>Gm14:19680634-19680842
>Gm14:19681059-19681195
>Gm14:19681780-19681873
>Gm14:19682000-19682188
>Gm14:19682284-19682330
>Gm14:19684261-19684531
>Gm14:19685312-19685352
>Gm14:19685473-19685793
>Gm14:19685929-19691480
>Gm14:19691506-19691741
>Gm14:19691903-19691959
>Gm14:19692178-19692217
>Gm14:19692274-19692338
>Gm14:19694285-19694346
>Gm14:19694772-19697960
>Gm14:19698128-19698170
>Gm14:19701451-19735667
>Gm14:19735883-19737609
>Gm14:19741619-19741674
>Gm14:19742011-19742121
>Gm14:19742627-19742699
>Gm14:19744165-19744260
>Gm14:19744331-19744381
>Gm14:19744467-19745997
>Gm14:19746041-19746132
>Gm14:19746311-19746383
>Gm14:19746931-19746990
>Gm14:19747040-19747111
>Gm14:19751505-19752958
>Gm14:19753656-19753681
>Gm14:19753967-19754014
>Gm14:19754453-19754562
>Gm14:19755010-19755040
>Gm14:19755171-19755216
>Gm14:19755290-19755375
>Gm14:19757665-19757776
>Gm14:19758337-19758549
>Gm14:19759134-19760787
>Gm14:19760942-19761044
>Gm14:19761548-19761606
>Gm14:19761667-19761702
>Gm14:19761866-19761895
>Gm14:19761993-19762333
>Gm14:19762390-19762605
>Gm14:19762795-19764367
>Gm14:19764740-19764811
>Gm14:19764837-19767926
>Gm14:19769466-19769530
>Gm14:19769631-19769732
>Gm14:19769791-19773905
>Gm14:19774003-19774080
>Gm14:19774107-19774346
>Gm14:19774701-19774907
>Gm14:19776426-19776480
>Gm14:19776785-19776894
>Gm14:19777117-19777175
>Gm14:19777734-19777748
>Gm14:19778232-19778338
>Gm14:19778565-19778642
>Gm14:19778879-19779006
>Gm14:19780161-19780196
>Gm14:19780354-19780433
>Gm14:19782222-19782325
>Gm14:19794093-19794135
>Gm14:19795309-19796382
>Gm14:19796450-19830398
>Gm14:19830519-19830837
>Gm14:19830878-19831254
>Gm14:19831375-19831498
>Gm14:19832177-19832206
>Gm14:19832251-19832299
>Gm14:19832417-19832467
>Gm14:19832537-19833264
>Gm14:19833326-19833514
>Gm14:19833581-19833775
>Gm14:19833819-19833876
>Gm14:19834001-19844528
>Gm14:19845636-19845683
>Gm14:19845729-19845810
>Gm14:19847579-19847638
>Gm14:19847760-19847827
>Gm14:19847865-19847972
>Gm14:19848043-19848096
>Gm14:19848196-19849895
>Gm14:19850051-19850141
>Gm14:19851961-19852122
>Gm14:19852267-19852424
>Gm14:19852700-19855105
>Gm14:19855170-19855552
>Gm14:19855612-19855811
>Gm14:19855834-19856013
>Gm14:19856079-19856936
>Gm14:19856969-19856994
>Gm14:19857050-19857803
>Gm14:19857841-19858017
>Gm14:19858051-19858246
>Gm14:19858288-19862764
>Gm14:19862950-19863637
>Gm14:19863691-19863826
>Gm14:19863918-19873929
>Gm14:19876966-19877403
>Gm14:19877552-19894812
>Gm14:19894851-19900628
>Gm14:19900657-19902035
>Gm14:19902112-19902402
>Gm14:19902510-19903079
>Gm14:19903131-19904165
>Gm14:19904513-19904549
>Gm14:19907346-19907412
>Gm14:19907576-19907748
>Gm14:19908289-19908391
>Gm14:19908471-19908539
>Gm14:19909129-19909190
>Gm14:19909250-19909305
>Gm14:19911377-19911490
>Gm14:19913441-19913552
>Gm14:19913739-19913869
>Gm14:19914565-19915623
>Gm14:19917297-19917348
>Gm14:19917508-19917885
>Gm14:19917920-19918066
>Gm14:19918277-19918679
>Gm14:19918719-19918817
>Gm14:19918892-19918996
>Gm14:19919948-19927142
>Gm14:19931192-19931224
>Gm14:19937809-19937848
>Gm14:19939018-19939066
>Gm14:19939267-19939307
>Gm14:19942142-19942220
>Gm14:19942297-19942340
>Gm14:19944413-19944504
>Gm14:19944710-19944857
>Gm14:19945277-19945417
>Gm14:19945537-19945790
>Gm14:19946142-19946213
>Gm14:19951779-19952088
>Gm14:19955038-19955087
>Gm14:19955268-19955301
>Gm14:19956074-19956203
>Gm14:19957295-19957381
>Gm14:19958578-19958757
>Gm14:19958837-19958936
>Gm14:19959177-19959216
>Gm14:19959923-19959986
>Gm14:19960199-19960298
>Gm14:19960358-19960400
>Gm14:19960457-19960523
>Gm14:19961955-19964556
>Gm14:19965384-19965511
>Gm14:19965594-19973327
>Gm14:19973616-19973762
>Gm14:19973880-19973942
>Gm14:19975473-19975700
>Gm14:19975782-19975900
>Gm14:19976012-19976323
>Gm14:19976369-19979436
>Gm14:19979761-19979951
>Gm14:19980005-19984690
>Gm14:19984756-19984813
>Gm14:19984925-19985064
>Gm14:19988375-19988498
>Gm14:19988609-19988723
>Gm14:19988862-19989376
>Gm14:19989444-19991630
>Gm14:19992231-19992261
>Gm14:19995348-19995432
>Gm14:19996353-19996470
>Gm14:19996519-19996629
>Gm14:19997051-19997401
>Gm14:19997639-19998025
>Gm14:19999447-19999647
>Gm14:20000398-20000465
>Gm14:20001326-20001402
>Gm14:20002291-20002311
>Gm14:20003816-20003917
>Gm14:20003969-20004088
>Gm14:20007965-20007999
>Gm14:20008130-20010732
>Gm14:20010809-20015031
>Gm14:20015217-20015291
>Gm14:20016533-20016572
>Gm14:20017119-20017152
>Gm14:20017279-20017648
>Gm14:20017821-20017915
>Gm14:20018178-20018264
>Gm14:20018593-20018658
>Gm14:20019364-20019439
>Gm14:20019675-20019732
>Gm14:20019988-20020148
>Gm14:20021162-20022103
>Gm14:20022150-20022250
>Gm14:20022324-20023278
>Gm14:20023564-20023584
>Gm14:20024116-20024169
>Gm14:20024437-20024546
>Gm14:20028142-20028191
>Gm14:20028861-20028907
>Gm14:20029784-20029832
>Gm14:20030763-20030859
>Gm14:20032240-20034881
>Gm14:20035581-20035677
>Gm14:20036161-20036211
>Gm14:20036972-20037034
>Gm14:20045947-20046075
>Gm14:20046808-20049015
>Gm14:20049065-20066687
>Gm14:20066770-20067345
>Gm14:20067385-20069605
>Gm14:20071817-20071901
>Gm14:20072020-20072078
>Gm14:20072142-20078283
>Gm14:20078343-20078668
>Gm14:20078878-20079035
>Gm14:20079076-20079160
>Gm14:20079249-20079354
>Gm14:20079431-20080520
>Gm14:20080802-20080912
>Gm14:20080983-20081153
>Gm14:20081356-20081501
>Gm14:20081538-20081594
>Gm14:20081743-20081976
>Gm14:20082097-20082136
>Gm14:20082199-20082337
>Gm14:20082433-20082488
>Gm14:20082637-20086701
>Gm14:20086734-20089214
>Gm14:20089254-20089446
>Gm14:20089627-20089659
>Gm14:20089790-20089854
>Gm14:20090057-20090118
>Gm14:20090264-20090694
>Gm14:20090767-20090846
>Gm14:20091160-20091210
>Gm14:20091499-20091686
>Gm14:20091742-20091800
>Gm14:20092020-20092120
>Gm14:20092292-20094499
>Gm14:20094538-20113385
>Gm14:20113523-20114132
>Gm14:20114167-20114219
>Gm14:20114321-20114732
>Gm14:20114843-20114978
>Gm14:20115051-20115154
>Gm14:20115244-20115453
>Gm14:20115676-20135977
>Gm14:20136116-20136435
>Gm14:20136481-20136528
>Gm14:20136561-20149545
>Gm14:20149727-20150870
>Gm14:20150976-20151053
>Gm14:20151118-20151700
>Gm14:20151800-20151906
>Gm14:20151960-20152007
>Gm14:20152035-20152095
>Gm14:20152159-20158283
>Gm14:20158340-20158692
>Gm14:20158746-20158824
>Gm14:20158867-20162871
>Gm14:20162902-20163521
>Gm14:20163566-20166134
>Gm14:20166287-20166431
>Gm14:20166624-20166716
>Gm14:20166945-20167052
>Gm14:20167148-20167355
>Gm14:20167493-20167542
>Gm14:20167647-20167680
>Gm14:20167883-20168552
>Gm14:20168599-20169513
>Gm14:20169548-20170170
>Gm14:20170245-20170385
>Gm14:20170407-20188065
>Gm14:20188114-20189376
>Gm14:20189398-20191898
>Gm14:20191938-20193188
>Gm14:20193257-20193987
>Gm14:20195397-20210242
>Gm14:20210490-20210527
>Gm14:20211387-20211434
>Gm14:20211577-20211709
>Gm14:20211854-20212022
>Gm14:20212196-20212287
>Gm14:20212339-20213009
>Gm14:20213051-20213606
>Gm14:20213651-20214178
>Gm14:20214288-20214458
>Gm14:20214539-20214640
>Gm14:20214728-20214781
>Gm14:20214956-20215055
>Gm14:20215097-20215191
>Gm14:20215341-20215425
>Gm14:20215610-20215659
>Gm14:20215782-20215915
>Gm14:20216366-20216562
>Gm14:20216598-20216747
>Gm14:20216850-20216955
>Gm14:20216990-20217112
>Gm14:20217184-20217254
>Gm14:20217675-20218852
>Gm14:20221978-20222965
>Gm14:20223786-20224659
>Gm14:20224672-20225449
>Gm14:20226189-20229761
>Gm14:20231758-20231942
>Gm14:20232524-20232555
>Gm14:20237083-20237242
>Gm14:20237335-20237687
>Gm14:20237827-20237876
>Gm14:20238042-20238146
>Gm14:20238336-20239635
>Gm14:20239697-20239899
>Gm14:20239982-20240170
>Gm14:20240254-20241041
>Gm14:20241135-20241216
>Gm14:20241462-20241515
>Gm14:20241800-20242073
>Gm14:20242169-20242406
>Gm14:20242531-20242846
>Gm14:20242961-20243156
>Gm14:20243535-20243572
>Gm14:20243678-20243875
>Gm14:20243971-20244004
>Gm14:20244053-20244372
>Gm14:20244451-20244511
>Gm14:20244554-20244630
>Gm14:20244902-20245022
>Gm14:20247713-20249107
>Gm14:20249114-20270703
>Gm14:20270721-20270804
>Gm14:20270829-20272632
>Gm14:20273099-20274298
>Gm14:20274351-20274430
>Gm14:20274503-20274536
>Gm14:20274553-20274576
>Gm14:20274643-20275256
>Gm14:20275289-20282215
>Gm14:20282228-20284782
>Gm14:20284986-20285064
>Gm14:20285129-20285191
>Gm14:20285276-20285335
>Gm14:20289596-20289628
>Gm14:20289913-20289940
>Gm14:20291022-20291077
>Gm14:20291799-20291846
>Gm14:20292877-20337952
>Gm14:20337964-20357667
>Gm14:20357700-20357805
>Gm14:20358571-20358760
>Gm14:20358844-20358914
>Gm14:20359078-20359153
>Gm14:20359523-20359694
>Gm14:20360042-20360085
>Gm14:20360887-20362491
>Gm14:20363898-20363938
>Gm14:20364173-20364205
>Gm14:20364476-20364539
>Gm14:20364833-20369509
>Gm14:20369542-20369682
>Gm14:20369956-20369993
>Gm14:20370075-20370115
>Gm14:20370731-20370773
>Gm14:20370860-20370934
>Gm14:20371100-20371327
>Gm14:20371395-20371592
>Gm14:20371652-20371712
>Gm14:20371856-20371905
>Gm14:20372112-20380427
>Gm14:20380505-20381010
>Gm14:20381028-20393401
>Gm14:20393547-20393588
>Gm14:20393637-20393679
>Gm14:20395949-20395992
>Gm14:20396064-20396131
>Gm14:20396706-20396732
>Gm14:20398045-20398124
>Gm14:20398371-20406945
>Gm14:20407091-20407170
>Gm14:20407264-20407316
>Gm14:20407404-20407450
>Gm14:20407534-20407653
>Gm14:20407691-20407846
>Gm14:20407956-20408048
>Gm14:20408221-20408293
>Gm14:20408350-20408501
>Gm14:20408617-20408696
>Gm14:20409178-20409211
>Gm14:20409402-20409637
>Gm14:20410206-20410288
>Gm14:20410699-20415895
>Gm14:20415945-20416326
>Gm14:20416610-20416970
>Gm14:20417102-20417241
>Gm14:20417306-20417362
>Gm14:20417439-20418171
>Gm14:20418235-20418428
>Gm14:20418628-20418677
>Gm14:20418807-20419102
>Gm14:20419132-20422887
>Gm14:20422953-20423030
>Gm14:20423885-20423988
>Gm14:20427957-20428180
>Gm14:20428568-20428951
>Gm14:20429019-20429418
>Gm14:20429492-20429532
>Gm14:20430904-20430940
>Gm14:20431548-20431629
>Gm14:20433505-20433754
>Gm14:20433786-20434182
>Gm14:20434294-20434508
>Gm14:20436056-20436136
>Gm14:20436309-20436413
>Gm14:20436473-20436525
>Gm14:20436613-20436829
>Gm14:20437294-20437407
>Gm14:20437565-20437723
>Gm14:20438510-20438625
>Gm14:20441837-20441905
>Gm14:20443056-20443143
>Gm14:20443863-20443962
>Gm14:20444775-20444847
>Gm14:20444998-20445043
>Gm14:20445197-20445259
>Gm14:20445317-20445414
>Gm14:20445703-20445811
>Gm14:20446207-20446274
>Gm14:20446512-20446579
>Gm14:20448163-20448298
>Gm14:20448344-20448380
>Gm14:20448787-20448843
>Gm14:20448902-20449026
>Gm14:20450116-20450158
>Gm14:20450850-20450899
>Gm14:20451111-20451165
>Gm14:20451246-20451326
>Gm14:20451705-20451772
>Gm14:20453828-20453855
>Gm14:20453932-20453991
>Gm14:20454734-20454767
>Gm14:20454888-20454959
>Gm14:20459482-20459512
>Gm14:20461921-20461982
>Gm14:20462027-20462080
>Gm14:20462211-20463045
>Gm14:20473705-20473768
>Gm14:20474834-20474896
>Gm14:20476429-20476994
>Gm14:20477045-20477091
>Gm14:20477155-20477547
>Gm14:20478534-20478601
>Gm14:20478677-20479213
>Gm14:20479263-20479311
>Gm14:20479367-20480904
>Gm14:20480949-20483634
>Gm14:20483668-20485297
>Gm14:20485342-20485992
>Gm14:20486046-20486650
>Gm14:20486708-20486963
>Gm14:20487021-20487083
>Gm14:20487190-20487294
>Gm14:20487644-20487771
>Gm14:20488001-20488249
>Gm14:20488385-20488658
>Gm14:20488703-20488850
>Gm14:20488881-20489215
>Gm14:20489258-20489383
>Gm14:20489463-20489545
>Gm14:20489622-20489900
>Gm14:20489988-20490320
>Gm14:20490401-20490435
>Gm14:20490655-20490691
>Gm14:20491657-20492025
>Gm14:20492200-20492528
>Gm14:20492690-20492724
>Gm14:20493017-20493157
>Gm14:20493438-20493633
>Gm14:20494132-20494194
>Gm14:20494488-20494859
>Gm14:20494902-20495215
>Gm14:20495285-20495638
>Gm14:20495813-20495853
>Gm14:20495988-20496144
>Gm14:20496221-20496315
>Gm14:20497530-20497585
>Gm14:20498056-20499854
>Gm14:20499889-20500317
>Gm14:20500358-20500627
>Gm14:20500694-20501031
>Gm14:20501216-20501282
>Gm14:20501366-20508753
>Gm14:20509670-20509742
>Gm14:20511084-20511119
>Gm14:20511618-20511850
>Gm14:20511912-20512088
>Gm14:20512159-20512206
>Gm14:20512579-20512954
>Gm14:20513084-20513199
>Gm14:20513274-20513531
>Gm14:20523269-20523343
>Gm14:20523963-20523986
>Gm14:20524626-20525818
>Gm14:20525938-20526177
>Gm14:20526340-20529895
>Gm14:20529955-20532976
>Gm14:20533023-20533355
>Gm14:20533865-20533984
>Gm14:20534353-20535019
>Gm14:20537578-20537654
>Gm14:20538060-20538372
>Gm14:20538569-20540306
>Gm14:20542715-20544159
>Gm14:20545178-20546124
>Gm14:20546150-20546512
>Gm14:20546546-20546664
>Gm14:20546944-20547005
>Gm14:20548181-20566814
>Gm14:20567377-20582699
>Gm14:20582759-20582921
>Gm14:20582974-20583259
>Gm14:20583337-20583426
>Gm14:20584808-20584877
>Gm14:20584990-20585793
>Gm14:20585824-20585928
>Gm14:20588199-20590191
>Gm14:20590650-20590870
>Gm14:20591169-20602591
>Gm14:20602636-20604636
>Gm14:20604775-20605119
>Gm14:20605147-20605349
>Gm14:20605630-20606882
>Gm14:20606983-20607684
>Gm14:20607894-20608036
>Gm14:20609389-20609435
>Gm14:20609743-20609783
>Gm14:20610958-20611022
>Gm14:20611109-20616661
>Gm14:20617841-20617894
>Gm14:20618395-20618504
>Gm14:20619190-20622331
>Gm14:20622371-20622424
>Gm14:20622487-20622626
>Gm14:20622805-20622883
>Gm14:20623303-20623382
>Gm14:20623595-20626462
>Gm14:20629389-20629434
>Gm14:20629474-20629627
>Gm14:20630718-20647719
>Gm14:20648674-20648793
>Gm14:20648926-20649072
>Gm14:20649299-20649380
>Gm14:20649437-20649622
>Gm14:20649668-20649735
>Gm14:20652284-20652327
>Gm14:20652496-20652622
>Gm14:20652726-20652813
>Gm14:20653132-20655071
>Gm14:20655172-20655304
>Gm14:20655529-20655576
>Gm14:20655714-20655776
>Gm14:20655918-20659731
>Gm14:20659862-20659937
>Gm14:20660694-20660734
>Gm14:20661427-20661480
>Gm14:20661627-20661927
>Gm14:20661962-20663030
>Gm14:20663094-20664270
>Gm14:20664306-20665282
>Gm14:20665316-20665438
>Gm14:20665492-20666481
>Gm14:20666559-20670133
>Gm14:20670389-20670419
>Gm14:20670498-20670570
>Gm14:20670657-20670688
>Gm14:20671597-20671646
>Gm14:20672627-20688075
>Gm14:20688247-20688393
>Gm14:20688426-20688520
>Gm14:20688580-20688628
>Gm14:20688815-20688851
>Gm14:20688921-20690494
>Gm14:20690536-20690717
>Gm14:20692030-20692126
>Gm14:20692207-20692442
>Gm14:20692514-20692651
>Gm14:20692786-20692964
>Gm14:20693082-20693112
>Gm14:20693190-20693343
>Gm14:20693490-20693675
>Gm14:20696155-20696218
>Gm14:20697963-20698011
>Gm14:20702174-20702241
>Gm14:20702384-20702774
>Gm14:20702891-20703295
>Gm14:20704522-20704601
>Gm14:20704632-20704697
>Gm14:20705315-20705342
>Gm14:20705603-20708130
>Gm14:20708170-20708613
>Gm14:20708876-20708943
>Gm14:20709793-20710910
>Gm14:20712060-20712231
>Gm14:20714169-20714204
>Gm14:20715429-20717482
>Gm14:20721644-20721866
>Gm14:20721930-20724175
>Gm14:20727830-20752386
>Gm14:20752442-20754285
>Gm14:20754489-20754679
>Gm14:20754708-20754846
>Gm14:20754870-20755111
>Gm14:20755305-20755536
>Gm14:20755601-20757137
>Gm14:20757180-20758539
>Gm14:20758568-20759001
>Gm14:20759247-20761147
>Gm14:20761209-20761259
>Gm14:20761393-20761443
>Gm14:20761493-20762301
>Gm14:20762463-20763342
>Gm14:20763420-20764321
>Gm14:20764356-20765140
>Gm14:20765167-20765236
>Gm14:20765250-20765868
>Gm14:20765917-20767472
>Gm14:20767547-20767984
>Gm14:20768119-20768173
>Gm14:20768300-20768478
>Gm14:20770629-20770723
>Gm14:20772750-20772798
>Gm14:20774358-20774410
>Gm14:20776329-20776410
>Gm14:20776945-20777863
>Gm14:20777973-20779389
>Gm14:20779486-20779871
>Gm14:20779950-20782091
>Gm14:20784823-20786350
>Gm14:20787214-20787487
>Gm14:20787602-20787947
>Gm14:20787989-20788671
>Gm14:20788713-20788971
>Gm14:20789015-20789946
>Gm14:20789999-20790378
>Gm14:20790497-20791233
>Gm14:20791356-20791562
>Gm14:20791627-20792424
>Gm14:20792470-20792549
>Gm14:20792590-20794134
>Gm14:20794186-20794395
>Gm14:20794469-20804800
>Gm14:20804876-20804906
>Gm14:20805112-20805431
>Gm14:20805513-20805598
>Gm14:20805671-20806189
>Gm14:20806228-20806333
>Gm14:20806619-20806732
>Gm14:20806814-20808193
>Gm14:20808287-20808570
>Gm14:20808668-20808937
>Gm14:20808964-20809030
>Gm14:20809156-20809200
>Gm14:20809387-20809445
>Gm14:20809536-20809644
>Gm14:20809783-20810250
>Gm14:20810277-20810424
>Gm14:20810477-20810735
>Gm14:20810801-20811698
>Gm14:20811755-20812302
>Gm14:20812346-20812749
>Gm14:20812941-20813024
>Gm14:20813057-20813104
>Gm14:20813261-20813505
>Gm14:20813656-20813806
>Gm14:20813957-20836004
>Gm14:20836063-20838102
>Gm14:20838143-20838233
>Gm14:20838511-20842906
>Gm14:20842962-20844066
>Gm14:20844114-20844738
>Gm14:20844812-20845163
>Gm14:20845238-20845795
>Gm14:20845866-20845932
>Gm14:20845975-20846189
>Gm14:20846228-20847667
>Gm14:20847707-20847845
>Gm14:20847881-20848322
>Gm14:20848369-20848481
>Gm14:20848690-20848716
>Gm14:20848847-20849053
>Gm14:20850965-20851031
>Gm14:20851189-20851315
>Gm14:20853277-20853325
>Gm14:20853794-20853835
>Gm14:20854974-20855026
>Gm14:20857833-20857847
>Gm14:20858927-20859001
>Gm14:20859035-20859428
>Gm14:20859457-20860228
>Gm14:20862021-20862190
>Gm14:20862240-20862373
>Gm14:20862731-20864261
>Gm14:20864315-20864749
>Gm14:20864816-20867053
>Gm14:20867092-20867563
>Gm14:20867653-20872715
>Gm14:20872772-20872851
>Gm14:20873778-20873823
>Gm14:20874075-20874136
>Gm14:20875165-20906124
>Gm14:20906151-20911000
>Gm14:20911135-20911248
>Gm14:20911361-20911648
>Gm14:20911697-20911816
>Gm14:20911936-20911967
>Gm14:20912039-20912191
>Gm14:20912229-20912295
>Gm14:20912775-20913293
>Gm14:20913368-20913463
>Gm14:20913602-20913957
>Gm14:20914012-20914308
>Gm14:20914373-20924388
>Gm14:20924438-20927210
>Gm14:20927260-20929819
>Gm14:20929864-20930566
>Gm14:20930895-20930973
>Gm14:20931035-20931134
>Gm14:20931389-20933005
>Gm14:20933111-20933139
>Gm14:20933184-20933291
>Gm14:20933340-20933885
>Gm14:20934119-20934327
>Gm14:20934367-20934401
>Gm14:20934452-20934594
>Gm14:20934631-20954605
>Gm14:20954640-20956063
>Gm14:20956095-20956591
>Gm14:20956621-20957578
>Gm14:20957622-20957892
>Gm14:20958003-20960762
>Gm14:20961074-20961112
>Gm14:20961169-20992130
>Gm14:20992187-20992254
>Gm14:20992392-20992426
>Gm14:20992507-20993369
>Gm14:20993479-20993866
>Gm14:20993912-20994616
>Gm14:20994651-20994866
>Gm14:20994913-20995273
>Gm14:20995306-20995991
>Gm14:20996117-20996769
>Gm14:20996817-20996923
>Gm14:20996956-20997664
>Gm14:20997687-20997777
>Gm14:20997900-20997966
>Gm14:20998093-20998283
>Gm14:21000423-21000540
>Gm14:21001214-21001262
>Gm14:21002821-21002873
>Gm14:21005431-21008386
>Gm14:21010125-21010271
>Gm14:21010379-21010861
>Gm14:21010911-21011497
>Gm14:21011557-21011593
>Gm14:21011635-21011867
>Gm14:21011933-21011988
>Gm14:21012016-21012584
>Gm14:21012644-21025983
>Gm14:21026023-21026192
>Gm14:21026240-21026280
>Gm14:21026311-21027731
>Gm14:21027767-21028088
>Gm14:21028119-21028270
>Gm14:21028310-21028843
>Gm14:21028870-21029868
>Gm14:21029920-21030129
>Gm14:21030213-21030393
>Gm14:21030441-21030748
>Gm14:21031107-21031374
>Gm14:21031455-21031722
>Gm14:21031753-21032257
>Gm14:21032291-21032541
>Gm14:21032592-21032653
>Gm14:21032688-21032801
>Gm14:21032896-21034259
>Gm14:21034415-21034541
>Gm14:21034639-21034689
>Gm14:21034745-21034853
>Gm14:21034936-21035068
>Gm14:21035135-21035180
>Gm14:21035363-21035639
>Gm14:21035760-21036216
>Gm14:21036254-21051843
>Gm14:21051897-21057693
>Gm14:21057782-21058682
>Gm14:21058841-21058874
>Gm14:21058936-21059169
>Gm14:21059261-21059512
>Gm14:21059652-21059773
>Gm14:21059945-21062052
>Gm14:21062470-21062515
>Gm14:21064691-21070213
>Gm14:21070237-21073041
>Gm14:21073258-21075322
>Gm14:21075351-21078609
>Gm14:21078647-21080816
>Gm14:21080866-21080971
>Gm14:21081129-21083259
>Gm14:21083325-21083729
>Gm14:21083758-21084058
>Gm14:21084094-21084136
>Gm14:21084409-21084529
>Gm14:21085818-21085856
>Gm14:21088913-21088963
>Gm14:21089164-21090279
>Gm14:21090376-21090553
>Gm14:21090631-21090660
>Gm14:21090729-21090807
>Gm14:21090856-21090888
>Gm14:21090914-21091727
>Gm14:21092058-21092139
>Gm14:21092473-21092983
>Gm14:21099276-21099409
>Gm14:21099860-21107037
>Gm14:21107102-21107491
>Gm14:21107527-21114326
>Gm14:21114617-21114672
>Gm14:21115044-21115080
>Gm14:21115585-21119499
>Gm14:21119666-21128850
>Gm14:21130039-21134297
>Gm14:21134328-21135155
>Gm14:21136393-21136461
>Gm14:21137062-21138654
>Gm14:21138729-21138799
>Gm14:21138832-21144084
>Gm14:21144143-21158857
>Gm14:21158879-21164010
>Gm14:21164095-21166856
>Gm14:21166985-21167326
>Gm14:21168336-21168377
>Gm14:21169139-21170105
>Gm14:21171262-21181611
>Gm14:21184813-21185084
>Gm14:21185125-21185779
>Gm14:21185927-21191174
>Gm14:21191195-21199760
>Gm14:21199790-21201473
>Gm14:21201514-21201803
>Gm14:21201845-21201890
>Gm14:21202101-21202834
>Gm14:21202889-21203568
>Gm14:21203613-21203893
>Gm14:21203992-21204156
>Gm14:21204242-21205115
>Gm14:21205231-21205460
>Gm14:21205508-21205602
>Gm14:21205626-21205798
>Gm14:21205834-21206141
>Gm14:21206172-21207003
>Gm14:21207029-21207630
>Gm14:21207664-21210957
>Gm14:21211000-21211471
>Gm14:21211510-21213817
>Gm14:21213852-21262909
>Gm14:21262946-21262979
>Gm14:21263079-21264548
>Gm14:21264588-21265336
>Gm14:21265396-21265898
>Gm14:21266072-21266315
>Gm14:21266403-21266491
>Gm14:21266537-21266800
>Gm14:21266873-21282586
>Gm14:21282640-21419339
>Gm14:21419407-21420354
>Gm14:21420413-21421800
>Gm14:21421863-21437744
>Gm14:21437779-21438568
>Gm14:21438625-21438722
>Gm14:21438872-21439040
>Gm14:21439137-21439186
>Gm14:21439402-21441351
>Gm14:21441396-21441464
>Gm14:21441513-21441624
>Gm14:21441810-21443112
>Gm14:21443155-21446165
>Gm14:21446291-21447010
>Gm14:21447078-21449730
>Gm14:21449756-21456633
>Gm14:21457171-21457210
>Gm14:21457364-21457469
>Gm14:21457507-21457655
>Gm14:21458053-21458145
>Gm14:21459296-21459365
>Gm14:21461051-21462082
>Gm14:21463555-21463609
>Gm14:21464987-21466701
>Gm14:21466877-21468351
>Gm14:21468435-21468637
>Gm14:21470061-21470510
>Gm14:21470563-21470607
>Gm14:21470669-21471209
>Gm14:21471257-21471506
>Gm14:21471576-21471698
>Gm14:21471801-21471857
>Gm14:21471881-21472994
>Gm14:21473075-21475854
>Gm14:21477418-21477507
>Gm14:21477565-21477656
>Gm14:21477747-21477869
>Gm14:21477954-21478075
>Gm14:21478266-21478302
>Gm14:21478490-21478722
>Gm14:21478786-21479011
>Gm14:21479043-21479114
>Gm14:21479144-21479172
>Gm14:21479248-21479349
>Gm14:21479462-21479598
>Gm14:21479632-21479679
>Gm14:21479743-21479786
>Gm14:21479942-21479981
>Gm14:21480040-21480099
>Gm14:21480393-21480523
>Gm14:21480846-21480874
>Gm14:21481308-21481342
>Gm14:21481422-21481460
>Gm14:21481499-21481549
>Gm14:21481629-21497704
>Gm14:21498065-21499021
>Gm14:21499091-21503237
>Gm14:21503652-21503782
>Gm14:21503973-21505652
>Gm14:21505796-21506059
>Gm14:21507275-21507316
>Gm14:21507337-21507385
>Gm14:21511303-21511374
>Gm14:21511885-21511950
>Gm14:21514000-21514079
>Gm14:21514309-21514438
>Gm14:21514574-21514630
>Gm14:21514816-21514846
>Gm14:21515663-21515852
>Gm14:21515930-21516435
>Gm14:21516478-21516534
>Gm14:21516667-21518850
>Gm14:21518948-21519075
>Gm14:21519118-21519378
>Gm14:21519506-21519707
>Gm14:21519733-21519783
>Gm14:21519935-21519994
>Gm14:21520021-21520411
>Gm14:21520445-21520552
>Gm14:21520652-21521277
>Gm14:21521307-21521654
>Gm14:21521769-21521817
>Gm14:21521913-21526100
>Gm14:21526277-21526302
>Gm14:21526386-21526513
>Gm14:21526547-21526801
>Gm14:21526949-21527152
>Gm14:21527183-21528113
>Gm14:21528165-21529228
>Gm14:21529282-21562663
>Gm14:21562846-21562909
>Gm14:21564141-21564299
>Gm14:21564419-21564468
>Gm14:21564574-21564764
>Gm14:21564799-21565033
>Gm14:21565272-21565360
>Gm14:21566307-21566450
>Gm14:21566763-21566805
>Gm14:21567227-21567441
>Gm14:21567526-21567606
>Gm14:21568782-21568837
>Gm14:21569293-21602832
>Gm14:21602896-21608534
>Gm14:21608637-21608688
>Gm14:21609031-21609061
>Gm14:21609742-21609854
>Gm14:21609931-21609996
>Gm14:21610386-21610483
>Gm14:21611057-21611091
>Gm14:21611270-21611837
>Gm14:21611922-21613208
>Gm14:21614817-21636564
>Gm14:21636620-21641967
>Gm14:21646359-21646389
>Gm14:21658985-21659054
>Gm14:21660550-21660580
>Gm14:21660647-21660755
>Gm14:21660828-21660895
>Gm14:21661550-21664196
>Gm14:21665606-21676906
>Gm14:21677031-21677119
>Gm14:21677290-21677502
>Gm14:21677761-21677798
>Gm14:21677845-21677923
>Gm14:21678067-21678185
>Gm14:21678262-21679925
>Gm14:21680014-21698101
>Gm14:21698273-21698302
>Gm14:21698547-21700284
>Gm14:21701116-21701194
>Gm14:21701422-21703494
>Gm14:21704356-21704412
>Gm14:21704549-21704626
>Gm14:21704708-21706456
>Gm14:21706529-21706688
>Gm14:21706754-21707249
>Gm14:21707495-21707795
>Gm14:21707902-21707949
>Gm14:21707983-21709168
>Gm14:21709370-21709426
>Gm14:21709493-21709555
>Gm14:21709606-21709702
>Gm14:21710160-21710224
>Gm14:21710339-21711200
>Gm14:21711293-21714805
>Gm14:21714916-21715044
>Gm14:21715091-21715207
>Gm14:21715311-21717746
>Gm14:21717792-21718747
>Gm14:21718784-21719750
>Gm14:21719797-21720207
>Gm14:21720255-21720597
>Gm14:21720673-21737386
>Gm14:21737498-21737561
>Gm14:21737615-21746428
>Gm14:21746509-21746547
>Gm14:21748654-21748704
>Gm14:21749024-21749047
>Gm14:21749142-21749404
>Gm14:21749485-21749560
>Gm14:21750408-21750441
>Gm14:21750597-21750675
>Gm14:21750747-21750786
>Gm14:21750859-21750948
>Gm14:21751073-21751138
>Gm14:21751331-21757535
>Gm14:21757600-21763241
>Gm14:21763273-21810142
>Gm14:21810180-21810457
>Gm14:21810481-21815615
>Gm14:21815706-21835905
>Gm14:21835931-21858364
>Gm14:21858407-21864299
>Gm14:21866117-21866167
>Gm14:21866899-21866998
>Gm14:21868166-21868746
>Gm14:21870019-21870077
>Gm14:21871018-21871155
>Gm14:21871253-21871607
>Gm14:21872113-21872128
>Gm14:21873513-21873588
>Gm14:21874010-21874043
>Gm14:21874064-21874232
>Gm14:21874306-21874423
>Gm14:21874912-21874983
>Gm14:21875107-21875145
>Gm14:21875284-21875328
>Gm14:21875468-21875551
>Gm14:21876695-21876721
>Gm14:21877656-21877696
>Gm14:21877844-21877932
>Gm14:21877963-21877994
>Gm14:21878757-21878879
>Gm14:21878970-21879030
>Gm14:21879139-21879172
>Gm14:21879649-21879760
>Gm14:21880317-21880536
>Gm14:21880806-21880843
>Gm14:21882053-21882168
>Gm14:21882445-21882492
>Gm14:21882677-21882859
>Gm14:21883408-21883448
>Gm14:21884118-21884176
>Gm14:21884641-21884716
>Gm14:21885852-21886258
>Gm14:21886320-21886381
>Gm14:21886565-21886583
>Gm14:21891024-21894459
>Gm14:21894492-21894788
>Gm14:21895580-21895645
>Gm14:21895822-21895906
>Gm14:21896386-21896456
>Gm14:21899548-21899621
>Gm14:21902180-21902222
>Gm14:21903468-21903553
>Gm14:21903630-21903701
>Gm14:21903851-21903921
>Gm14:21903983-21904345
>Gm14:21904599-21904738
>Gm14:21904761-21904983
>Gm14:21905033-21905191
>Gm14:21906490-21915240
>Gm14:21916785-21916917
>Gm14:21917012-21917159
>Gm14:21917312-21917418
>Gm14:21917557-21917627
>Gm14:21917783-21917835
>Gm14:21918012-21918320
>Gm14:21918364-21918454
>Gm14:21918483-21918975
>Gm14:21919135-21919191
>Gm14:21919243-21919434
>Gm14:21919484-21919548
>Gm14:21919611-21919642
>Gm14:21921417-21921483
>Gm14:21922763-21933011
>Gm14:21935192-21935270
>Gm14:21937169-21938852
>Gm14:21939002-21950085
>Gm14:21950110-21953068
>Gm14:21953098-21999983
>Gm14:22000058-22013500
>Gm14:22013834-22014039
>Gm14:22016400-22017039
>Gm14:22017103-22017212
>Gm14:22017266-22017444
>Gm14:22017502-22017719
>Gm14:22017758-22017795
>Gm14:22018992-22019454
>Gm14:22019496-22021925
>Gm14:22022346-22022650
>Gm14:22023172-22023209
>Gm14:22023693-22023745
>Gm14:22023993-22024087
>Gm14:22024256-22024790
>Gm14:22024800-22026132
>Gm14:22026204-22026244
>Gm14:22026332-22026507
>Gm14:22026569-22026666
>Gm14:22026726-22026981
>Gm14:22027049-22027706
>Gm14:22027741-22028287
>Gm14:22028328-22030281
>Gm14:22030377-22030512
>Gm14:22030634-22030683
>Gm14:22030892-22030924
>Gm14:22030993-22031026
>Gm14:22031251-22031577
>Gm14:22031734-22033036
>Gm14:22033078-22033471
>Gm14:22033572-22034610
>Gm14:22034693-22035313
>Gm14:22035369-22035420
>Gm14:22035483-22035566
>Gm14:22035620-22036257
>Gm14:22036298-22036360
>Gm14:22036758-22036824
>Gm14:22036991-22038715
>Gm14:22038843-22038890
>Gm14:22039067-22039418
>Gm14:22039715-22039778
>Gm14:22039906-22040006
>Gm14:22040056-22040320
>Gm14:22040476-22041227
>Gm14:22041610-22041728
>Gm14:22041797-22041907
>Gm14:22041982-22042149
>Gm14:22042287-22042331
>Gm14:22042608-22042671
>Gm14:22043101-22043813
>Gm14:22043856-22043943
>Gm14:22044079-22044167
>Gm14:22044236-22044313
>Gm14:22044520-22044606
>Gm14:22045116-22045312
>Gm14:22045347-22045603
>Gm14:22045700-22046492
>Gm14:22046563-22047679
>Gm14:22047800-22047905
>Gm14:22049016-22049114
>Gm14:22049180-22049672
>Gm14:22049777-22050392
>Gm14:22050429-22050523
>Gm14:22051715-22052969
>Gm14:22055085-22073535
>Gm14:22073578-22074351
>Gm14:22074351-22078730
>Gm14:22078826-22078923
>Gm14:22079779-22082288
>Gm14:22082329-22082508
>Gm14:22082548-22082603
>Gm14:22082682-22082781
>Gm14:22082903-22085154
>Gm14:22085278-22085617
>Gm14:22085653-22086072
>Gm14:22086336-22086495
>Gm14:22086519-22086885
>Gm14:22087020-22087347
>Gm14:22087495-22087667
>Gm14:22087703-22087764
>Gm14:22087813-22088002
>Gm14:22088051-22088530
>Gm14:22088622-22089647
>Gm14:22089692-22090224
>Gm14:22090264-22090767
>Gm14:22090824-22090920
>Gm14:22091020-22091052
>Gm14:22091155-22091250
>Gm14:22091384-22091490
>Gm14:22091542-22091622
>Gm14:22091660-22091865
>Gm14:22091959-22092109
>Gm14:22092191-22092271
>Gm14:22092302-22092378
>Gm14:22092564-22092642
>Gm14:22092691-22092799
>Gm14:22093064-22093673
>Gm14:22093752-22094050
>Gm14:22094131-22094853
>Gm14:22094887-22108124
>Gm14:22108165-22118637
>Gm14:22118673-22120901
>Gm14:22120937-22121509
>Gm14:22121552-22140515
>Gm14:22140559-22146003
>Gm14:22146063-22151536
>Gm14:22151648-22151822
>Gm14:22151884-22157672
>Gm14:22157885-22168675
>Gm14:22168747-22168822
>Gm14:22168890-22169371
>Gm14:22169530-22170033
>Gm14:22170101-22170252
>Gm14:22170416-22170905
>Gm14:22171059-22173264
>Gm14:22175150-22175280
>Gm14:22175356-22175425
>Gm14:22177763-22177908
>Gm14:22178233-22178649
>Gm14:22178865-22179106
>Gm14:22179191-22179251
>Gm14:22179295-22180249
>Gm14:22180356-22180688
>Gm14:22180734-22180812
>Gm14:22180869-22181176
>Gm14:22181344-22181533
>Gm14:22181597-22181631
>Gm14:22181686-22182214
>Gm14:22182248-22183492
>Gm14:22183580-22183615
>Gm14:22183703-22183885
>Gm14:22183944-22184275
>Gm14:22184390-22185501
>Gm14:22185798-22185879
>Gm14:22185974-22186014
>Gm14:22186058-22186096
>Gm14:22186114-22186260
>Gm14:22186314-22186365
>Gm14:22186684-22186786
>Gm14:22188823-22188889
>Gm14:22189068-22189140
>Gm14:22189494-22189770
>Gm14:22191064-22191108
>Gm14:22193578-22193608
>Gm14:22196477-22196522
>Gm14:22198776-22198826
>Gm14:22199623-22199692
>Gm14:22199881-22199907
>Gm14:22200242-22200676
>Gm14:22200753-22201018
>Gm14:22201062-22212652
>Gm14:22212714-22212854
>Gm14:22212882-22217382
>Gm14:22217801-22217915
>Gm14:22217944-22218071
>Gm14:22218818-22220613
>Gm14:22220676-22220807
>Gm14:22221180-22221307
>Gm14:22223516-22223552
>Gm14:22224257-22224612
>Gm14:22224636-22225006
>Gm14:22225201-22232461
>Gm14:22232530-22232589
>Gm14:22232645-22232716
>Gm14:22232752-22233262
>Gm14:22233294-22233387
>Gm14:22233651-22233706
>Gm14:22233780-22234853
>Gm14:22234954-22235063
>Gm14:22235252-22235330
>Gm14:22235375-22235447
>Gm14:22235478-22235957
>Gm14:22235993-22236223
>Gm14:22236271-22238019
>Gm14:22238091-22238900
>Gm14:22239241-22239304
>Gm14:22239346-22239381
>Gm14:22240168-22240357
>Gm14:22240516-22240602
>Gm14:22242396-22242536
>Gm14:22242705-22243275
>Gm14:22243940-22243985
>Gm14:22244403-22247044
>Gm14:22247182-22247452
>Gm14:22247542-22248024
>Gm14:22248066-22248293
>Gm14:22248332-22287987
>Gm14:22288060-22288149
>Gm14:22288555-22288579
>Gm14:22289029-22289135
>Gm14:22289175-22289261
>Gm14:22289629-22289752
>Gm14:22290034-22290461
>Gm14:22290649-22290810
>Gm14:22291080-22291341
>Gm14:22291384-22291414
>Gm14:22291465-22291810
>Gm14:22291851-22292101
>Gm14:22292218-22292327
>Gm14:22292393-22292797
>Gm14:22292921-22294081
>Gm14:22294919-22305769
>Gm14:22306919-22306975
>Gm14:22307096-22307127
>Gm14:22307280-22307354
>Gm14:22307541-22308226
>Gm14:22308260-22308407
>Gm14:22308638-22308773
>Gm14:22308808-22309042
>Gm14:22309082-22309441
>Gm14:22309480-22310545
>Gm14:22310600-22310677
>Gm14:22310702-22311147
>Gm14:22311221-22311272
>Gm14:22311337-22311401
>Gm14:22311472-22311502
>Gm14:22311767-22311894
>Gm14:22311962-22312138
>Gm14:22312270-22312420
>Gm14:22312540-22313488
>Gm14:22313547-22313614
>Gm14:22313849-22314023
>Gm14:22314247-22314692
>Gm14:22314776-22314968
>Gm14:22315008-22315136
>Gm14:22315769-22315817
>Gm14:22315866-22315897
>Gm14:22315935-22315999
>Gm14:22316044-22316576
>Gm14:22316610-22317069
>Gm14:22317142-22317230
>Gm14:22317298-22317331
>Gm14:22317395-22317470
>Gm14:22317520-22317805
>Gm14:22317883-22317957
>Gm14:22318023-22318731
>Gm14:22318878-22319555
>Gm14:22319638-22319739
>Gm14:22319764-22319797
>Gm14:22319987-22320028
>Gm14:22320104-22320167
>Gm14:22320217-22321945
>Gm14:22322032-22322214
>Gm14:22322311-22322426
>Gm14:22322463-22322614
>Gm14:22322733-22328305
>Gm14:22328374-22328613
>Gm14:22328666-22328719
>Gm14:22328768-22328956
>Gm14:22329035-22329089
>Gm14:22329111-22329251
>Gm14:22329339-22329606
>Gm14:22329677-22339404
>Gm14:22339434-22346319
>Gm14:22346361-22347023
>Gm14:22347065-22347112
>Gm14:22347149-22347337
>Gm14:22347366-22347794
>Gm14:22347825-22347923
>Gm14:22347963-22348893
>Gm14:22348968-22349099
>Gm14:22349199-22349286
>Gm14:22349380-22349544
>Gm14:22349696-22349775
>Gm14:22349831-22349974
>Gm14:22350296-22362643
>Gm14:22362672-22369554
>Gm14:22369592-22398703
>Gm14:22398861-22399129
>Gm14:22399202-22402792
>Gm14:22402829-22403352
>Gm14:22403471-22404426
>Gm14:22404465-22404601
>Gm14:22404653-22409621
>Gm14:22409709-22410552
>Gm14:22410664-22411321
>Gm14:22411378-22413553
>Gm14:22413603-22413765
>Gm14:22413813-22415260
>Gm14:22415323-22415662
>Gm14:22415706-22417059
>Gm14:22417104-22417184
>Gm14:22419840-22419945
>Gm14:22420322-22420496
>Gm14:22420539-22422078
>Gm14:22422118-22422319
>Gm14:22424180-22424277
>Gm14:22424303-22425583
>Gm14:22425669-22426367
>Gm14:22426403-22426538
>Gm14:22426661-22426823
>Gm14:22426988-22427054
>Gm14:22427140-22427182
>Gm14:22427384-22427459
>Gm14:22427662-22427834
>Gm14:22428306-22428439
>Gm14:22428540-22429379
>Gm14:22429407-22429862
>Gm14:22429900-22430095
>Gm14:22430251-22430414
>Gm14:22430522-22430557
>Gm14:22430735-22432033
>Gm14:22432066-22432984
>Gm14:22433108-22433955
>Gm14:22434055-22441563
>Gm14:22441590-22442290
>Gm14:22442678-22442724
>Gm14:22444597-22444637
>Gm14:22445250-22445296
>Gm14:22445919-22446035
>Gm14:22446084-22446149
>Gm14:22446248-22446411
>Gm14:22446743-22447007
>Gm14:22447038-22447797
>Gm14:22447917-22448025
>Gm14:22448090-22448122
>Gm14:22448612-22448798
>Gm14:22448839-22448872
>Gm14:22449391-22449444
>Gm14:22449715-22451050
>Gm14:22451114-22451192
>Gm14:22451231-22451875
>Gm14:22451937-22452036
>Gm14:22452099-22452208
>Gm14:22452463-22452550
>Gm14:22452638-22452854
>Gm14:22453005-22453044
>Gm14:22453445-22453576
>Gm14:22453713-22453755
>Gm14:22453799-22453851
>Gm14:22454283-22454350
>Gm14:22455418-22455850
>Gm14:22456442-22456488
>Gm14:22457012-22457285
>Gm14:22457326-22457562
>Gm14:22457640-22458141
>Gm14:22458383-22458780
>Gm14:22459378-22459443
>Gm14:22460123-22460699
>Gm14:22460732-22461670
>Gm14:22461770-22465979
>Gm14:22466545-22466619
>Gm14:22467634-22467721
>Gm14:22468219-22468303
>Gm14:22468366-22468468
>Gm14:22469085-22476500
>Gm14:22476865-22476902
>Gm14:22477093-22478808
>Gm14:22479163-22479814
>Gm14:22480202-22480294
>Gm14:22480482-22480542
>Gm14:22480688-22480879
>Gm14:22481261-22486489
>Gm14:22490870-22492498
>Gm14:22492538-22492720
>Gm14:22492983-22493026
>Gm14:22493541-22493617
>Gm14:22494460-22494532
>Gm14:22494925-22494988
>Gm14:22495051-22495208
>Gm14:22495511-22495785
>Gm14:22495911-22496065
>Gm14:22496332-22496373
>Gm14:22496426-22496481
>Gm14:22496686-22496834
>Gm14:22497843-22497963
>Gm14:22498743-22505578
>Gm14:22505728-22505773
>Gm14:22505918-22506340
>Gm14:22508103-22516852
>Gm14:22516939-22517020
>Gm14:22517396-22518181
>Gm14:22518236-22521212
>Gm14:22521250-22521308
>Gm14:22521409-22524542
>Gm14:22524927-22525016
>Gm14:22525111-22531499
>Gm14:22531548-22536015
>Gm14:22536051-22546125
>Gm14:22546402-22546610
>Gm14:22547104-22547173
>Gm14:22547336-22547447
>Gm14:22550810-22552472
>Gm14:22554245-22554953
>Gm14:22555045-22556594
>Gm14:22556671-22556740
>Gm14:22556812-22556853
>Gm14:22557060-22557128
>Gm14:22557178-22557205
>Gm14:22557364-22557396
>Gm14:22557473-22557983
>Gm14:22558090-22559215
>Gm14:22559455-22559549
>Gm14:22559671-22559765
>Gm14:22559812-22559856
>Gm14:22560123-22560394
>Gm14:22560483-22560546
>Gm14:22560684-22560735
>Gm14:22560956-22561594
>Gm14:22563890-22563970
>Gm14:22564060-22564311
>Gm14:22564547-22564875
>Gm14:22565026-22565163
>Gm14:22565208-22566417
>Gm14:22566458-22567995
>Gm14:22568066-22568854
>Gm14:22568915-22569822
>Gm14:22569872-22569986
>Gm14:22570109-22570186
>Gm14:22572351-22572428
>Gm14:22573354-22573438
>Gm14:22573535-22573576
>Gm14:22574052-22574453
>Gm14:22574945-22574979
>Gm14:22575063-22575415
>Gm14:22575664-22576319
>Gm14:22576345-22576496
>Gm14:22576527-22591317
>Gm14:22591376-22600454
>Gm14:22600498-22601376
>Gm14:22601412-22650736
>Gm14:22650807-22652018
>Gm14:22653687-22659550
>Gm14:22660147-22660184
>Gm14:22660690-22660799
>Gm14:22660859-22660920
>Gm14:22660964-22661027
>Gm14:22661184-22661284
>Gm14:22661843-22662516
>Gm14:22662580-22662628
>Gm14:22662686-22662817
>Gm14:22662905-22663020
>Gm14:22663607-22664239
>Gm14:22664275-22664400
>Gm14:22664537-22672678
>Gm14:22673569-22673653
>Gm14:22674940-22674987
>Gm14:22676243-22676294
>Gm14:22678532-22678564
>Gm14:22678614-22679015
>Gm14:22679184-22679230
>Gm14:22679711-22679932
>Gm14:22680015-22680339
>Gm14:22680598-22680623
>Gm14:22680672-22680935
>Gm14:22680970-22681071
>Gm14:22681112-22681480
>Gm14:22681519-22681773
>Gm14:22681843-22681999
>Gm14:22682198-22682270
>Gm14:22682404-22682482
>Gm14:22682573-22682858
>Gm14:22683676-22683704
>Gm14:22683770-22684600
>Gm14:22684653-22684929
>Gm14:22684985-22685272
>Gm14:22685333-22685496
>Gm14:22685844-22685989
>Gm14:22686061-22686226
>Gm14:22686706-22686845
>Gm14:22686868-22687000
>Gm14:22687455-22688991
>Gm14:22689099-22689142
>Gm14:22689666-22689862
>Gm14:22690620-22690662
>Gm14:22690737-22690895
>Gm14:22691177-22691237
>Gm14:22691524-22692334
>Gm14:22692914-22693073
>Gm14:22693123-22693364
>Gm14:22693806-22693861
>Gm14:22694455-22694739
>Gm14:22694776-22695746
>Gm14:22695821-22696365
>Gm14:22696660-22696806
>Gm14:22697199-22697263
>Gm14:22697897-22697944
>Gm14:22702180-22702231
>Gm14:22704417-22704471
>Gm14:22705212-22705296
>Gm14:22705530-22705668
>Gm14:22707862-22716853
>Gm14:22720741-22720802
>Gm14:22720849-22724573
>Gm14:22725731-22725806
>Gm14:22726091-22726188
>Gm14:22726410-22726672
>Gm14:22726997-22727041
>Gm14:22727161-22727191
>Gm14:22727416-22727476
>Gm14:22728120-22728157
>Gm14:22728549-22728574
>Gm14:22728650-22728737
>Gm14:22728797-22728964
>Gm14:22729007-22729497
>Gm14:22729564-22729676
>Gm14:22729884-22729927
>Gm14:22730005-22730045
>Gm14:22730190-22730294
>Gm14:22730406-22730889
>Gm14:22730962-22743537
>Gm14:22743633-22743799
>Gm14:22743886-22743927
>Gm14:22744084-22744209
>Gm14:22744251-22744436
>Gm14:22746354-22746401
>Gm14:22746506-22746571
>Gm14:22746785-22746842
>Gm14:22750818-22751000
>Gm14:22751578-22751610
>Gm14:22752772-22753052
>Gm14:22753612-22753668
>Gm14:22753864-22753904
>Gm14:22753939-22754000
>Gm14:22754601-22754705
>Gm14:22755579-22757670
>Gm14:22757700-22757742
>Gm14:22757797-22757888
>Gm14:22758883-22762523
>Gm14:22769254-22769293
>Gm14:22773724-22773858
>Gm14:22774403-22774507
>Gm14:22774590-22774715
>Gm14:22774822-22774931
>Gm14:22777604-22777769
>Gm14:22778273-22778384
>Gm14:22781210-22789452
>Gm14:22789504-22789566
>Gm14:22789724-22789762
>Gm14:22789808-22790176
>Gm14:22790233-22790372
>Gm14:22790447-22790570
>Gm14:22791266-22791300
>Gm14:22793616-22793676
>Gm14:22793870-22794970
>Gm14:22795005-22795086
>Gm14:22795114-22795922
>Gm14:22795943-22796045
>Gm14:22796151-22796387
>Gm14:22796421-22796469
>Gm14:22796512-22797090
>Gm14:22797163-22797263
>Gm14:22797379-22797630
>Gm14:22797696-22797747
>Gm14:22797820-22797865
>Gm14:22798084-22798230
>Gm14:22798331-22798390
>Gm14:22798616-22798694
>Gm14:22798725-22798785
>Gm14:22798821-22800928
>Gm14:22800999-22801038
>Gm14:22801160-22802090
>Gm14:22802332-22802433
>Gm14:22802461-22802494
>Gm14:22802550-22802908
>Gm14:22803921-22806912
>Gm14:22806950-22813242
>Gm14:22813355-22813399
>Gm14:22813464-22813670
>Gm14:22813753-22813959
>Gm14:22814303-22814521
>Gm14:22814587-22814949
>Gm14:22815038-22815080
>Gm14:22815125-22815177
>Gm14:22815270-22815312
>Gm14:22815435-22815471
>Gm14:22815711-22816716
>Gm14:22816787-22816929
>Gm14:22816996-22817032
>Gm14:22817150-22817249
>Gm14:22817510-22817562
>Gm14:22817615-22817644
>Gm14:22817719-22817768
>Gm14:22817820-22817938
>Gm14:22818065-22818118
>Gm14:22818442-22818631
>Gm14:22820950-22821767
>Gm14:22821792-22827291
>Gm14:22828756-22828820
>Gm14:22833146-22833203
>Gm14:22833335-22833404
>Gm14:22837124-22839112
>Gm14:22839200-22840899
>Gm14:22840996-22841578
>Gm14:22841678-22852037
>Gm14:22852061-22885140
>Gm14:22885322-22885851
>Gm14:22885973-22888575
>Gm14:22889362-22890021
>Gm14:22890104-22890410
>Gm14:22890476-22890740
>Gm14:22893181-22897379
>Gm14:22897431-22897509
>Gm14:22897538-22899429
>Gm14:22899468-22899922
>Gm14:22899982-22900096
>Gm14:22900194-22900225
>Gm14:22900325-22901018
>Gm14:22901085-22901476
>Gm14:22901550-22901629
>Gm14:22901741-22902123
>Gm14:22902258-22902336
>Gm14:22902587-22910243
>Gm14:22910284-22923959
>Gm14:22924149-22924718
>Gm14:22924768-22926074
>Gm14:22927294-22927332
>Gm14:22927660-22932155
>Gm14:22932189-22984492
>Gm14:22984511-22987206
>Gm14:22987328-22996145
>Gm14:22997531-22998001
>Gm14:22998104-23018035
>Gm14:23018137-23018198
>Gm14:23019790-23019924
>Gm14:23020606-23020762
>Gm14:23020820-23020851
>Gm14:23021352-23021445
>Gm14:23021501-23021888
>Gm14:23021930-23022452
>Gm14:23022494-23023791
>Gm14:23023831-23024915
>Gm14:23024962-23025154
>Gm14:23025281-23025506
>Gm14:23025536-23026046
>Gm14:23026081-23026897
>Gm14:23026960-23027035
>Gm14:23027062-23027578
>Gm14:23027607-23027782
>Gm14:23027866-23028087
>Gm14:23028176-23029204
>Gm14:23029243-23030007
>Gm14:23030083-23030348
>Gm14:23030408-23031507
>Gm14:23031539-23035160
>Gm14:23035198-23045265
>Gm14:23045312-23045572
>Gm14:23045623-23047389
>Gm14:23047403-23053000
>Gm14:23053044-23053498
>Gm14:23053597-23053721
>Gm14:23053990-23054144
>Gm14:23054257-23054957
>Gm14:23055105-23056408
>Gm14:23056462-23056709
>Gm14:23056793-23090453
>Gm14:23090477-23118796
>Gm14:23118853-23123398
>Gm14:23123550-23124725
>Gm14:23124777-23124839
>Gm14:23125048-23125244
>Gm14:23125285-23125446
>Gm14:23125510-23125576
>Gm14:23125823-23125908
>Gm14:23126151-23126185
>Gm14:23126459-23126494
>Gm14:23126906-23127000
>Gm14:23127084-23127149
>Gm14:23127293-23127476
>Gm14:23127758-23127832
>Gm14:23128459-23129678
>Gm14:23129924-23138258
>Gm14:23138296-23141422
>Gm14:23141479-23142739
>Gm14:23142770-23143693
>Gm14:23143752-23144112
>Gm14:23144158-23174827
>Gm14:23174889-23176270
>Gm14:23176310-23177083
>Gm14:23177199-23177807
>Gm14:23177883-23178006
>Gm14:23178148-23178265
>Gm14:23178373-23180785
>Gm14:23181007-23181267
>Gm14:23181333-23181905
>Gm14:23182025-23182104
>Gm14:23182148-23182231
>Gm14:23182348-23182462
>Gm14:23182493-23182595
>Gm14:23182709-23183251
>Gm14:23183304-23183437
>Gm14:23183481-23183749
>Gm14:23183909-23183946
>Gm14:23184044-23184568
>Gm14:23184601-23185069
>Gm14:23185105-23186044
>Gm14:23186110-23186193
>Gm14:23186254-23186388
>Gm14:23188359-23189329
>Gm14:23190474-23190528
>Gm14:23192159-23194465
>Gm14:23197108-23197190
>Gm14:23199358-23199408
>Gm14:23199492-23199561
>Gm14:23199876-23201634
>Gm14:23202157-23202250
>Gm14:23204327-23204447
>Gm14:23206975-23207049
>Gm14:23208243-23208446
>Gm14:23209060-23209199
>Gm14:23209315-23209388
>Gm14:23210606-23210724
>Gm14:23212344-23212531
>Gm14:23214333-23214379
>Gm14:23214621-23214676
>Gm14:23217232-23217276
>Gm14:23217553-23217652
>Gm14:23217822-23217958
>Gm14:23221424-23221613
>Gm14:23221809-23221856
>Gm14:23222259-23222309
>Gm14:23222407-23222502
>Gm14:23222564-23222625
>Gm14:23223165-23223485
>Gm14:23223550-23223662
>Gm14:23223799-23223839
>Gm14:23224126-23224245
>Gm14:23224472-23224509
>Gm14:23224623-23224703
>Gm14:23224737-23224850
>Gm14:23224984-23225043
>Gm14:23225699-23225737
>Gm14:23226518-23226714
>Gm14:23228207-23228248
>Gm14:23228751-23229043
>Gm14:23229110-23230800
>Gm14:23230839-23234805
>Gm14:23234833-23235804
>Gm14:23235844-23237714
>Gm14:23237766-23237994
>Gm14:23238232-23238463
>Gm14:23238503-23238918
>Gm14:23239125-23239196
>Gm14:23239246-23239276
>Gm14:23239694-23239729
>Gm14:23240136-23241181
>Gm14:23241238-23244624
>Gm14:23244678-23245853
>Gm14:23245956-23246024
>Gm14:23246053-23246985
>Gm14:23247027-23247502
>Gm14:23247860-23248030
>Gm14:23248069-23248103
>Gm14:23248183-23248232
>Gm14:23248437-23249267
>Gm14:23249371-23249458
>Gm14:23249680-23249719
>Gm14:23249819-23249884
>Gm14:23249936-23249972
>Gm14:23250360-23250434
>Gm14:23250500-23250669
>Gm14:23250743-23254536
>Gm14:23254855-23254890
>Gm14:23255089-23255178
>Gm14:23255302-23255334
>Gm14:23255535-23255604
>Gm14:23255741-23255773
>Gm14:23255868-23255953
>Gm14:23256104-23256155
>Gm14:23256302-23256336
>Gm14:23256388-23256498
>Gm14:23256544-23256644
>Gm14:23256749-23257536
>Gm14:23257553-23258472
>Gm14:23258564-23258714
>Gm14:23258725-23258994
>Gm14:23259041-23259084
>Gm14:23259315-23259389
>Gm14:23259468-23259542
>Gm14:23259606-23259810
>Gm14:23259925-23260001
>Gm14:23260058-23260141
>Gm14:23260419-23260480
>Gm14:23260546-23260627
>Gm14:23260681-23260771
>Gm14:23260873-23260949
>Gm14:23260995-23261299
>Gm14:23261890-23261978
>Gm14:23262135-23262215
>Gm14:23262304-23262424
>Gm14:23262518-23262555
>Gm14:23262657-23262773
>Gm14:23262856-23262950
>Gm14:23262996-23263032
>Gm14:23263169-23263209
>Gm14:23263354-23273639
>Gm14:23274119-23274169
>Gm14:23275367-23275395
>Gm14:23277783-23277873
>Gm14:23278330-23278354
>Gm14:23279045-23279549
>Gm14:23281015-23286241
>Gm14:23286390-23298302
>Gm14:23298383-23306540
>Gm14:23306734-23306868
>Gm14:23307545-23307745
>Gm14:23312132-23312212
>Gm14:23314384-23314447
>Gm14:23315406-23315609
>Gm14:23320178-23320371
>Gm14:23324582-23324652
>Gm14:23326971-23327060
>Gm14:23327937-23327985
>Gm14:23330567-23330597
>Gm14:23330663-23331433
>Gm14:23331508-23331604
>Gm14:23331692-23332163
>Gm14:23332265-23332310
>Gm14:23332389-23332440
>Gm14:23333747-23334092
>Gm14:23334637-23334819
>Gm14:23334923-23335165
>Gm14:23336036-23336215
>Gm14:23336316-23336455
>Gm14:23337068-23337110
>Gm14:23337485-23337651
>Gm14:23338293-23338598
>Gm14:23338626-23339072
>Gm14:23339135-23340269
>Gm14:23340641-23340962
>Gm14:23341021-23341278
>Gm14:23341309-23341393
>Gm14:23341562-23341613
>Gm14:23341773-23341882
>Gm14:23341976-23342002
>Gm14:23342138-23342166
>Gm14:23342755-23342822
>Gm14:23343065-23343114
>Gm14:23343276-23352580
>Gm14:23353244-23353366
>Gm14:23353759-23355051
>Gm14:23355076-23357050
>Gm14:23357524-23357603
>Gm14:23357765-23357824
>Gm14:23358060-23358146
>Gm14:23359733-23361369
>Gm14:23361965-23369820
>Gm14:23369859-23371395
>Gm14:23371563-23373127
>Gm14:23373903-23373931
>Gm14:23379339-23388735
>Gm14:23388913-23389003
>Gm14:23389048-23389160
>Gm14:23391833-23393052
>Gm14:23393087-23404098
>Gm14:23405921-23406346
>Gm14:23406413-23406469
>Gm14:23406880-23408462
>Gm14:23409795-23410678
>Gm14:23415478-23420824
>Gm14:23420993-23421088
>Gm14:23421667-23421778
>Gm14:23421849-23421967
>Gm14:23422461-23422563
>Gm14:23422653-23422841
>Gm14:23422948-23423109
>Gm14:23423249-23423438
>Gm14:23423627-23423660
>Gm14:23423985-23424047
>Gm14:23424103-23424224
>Gm14:23424513-23424690
>Gm14:23424783-23424937
>Gm14:23425637-23425708
>Gm14:23427626-23427767
>Gm14:23427799-23427900
>Gm14:23427982-23428014
>Gm14:23428061-23428223
>Gm14:23428402-23430324
>Gm14:23430395-23431239
>Gm14:23432238-23433953
>Gm14:23435375-23435423
>Gm14:23437907-23437990
>Gm14:23439940-23439974
>Gm14:23440347-23440392
>Gm14:23440958-23441719
>Gm14:23441753-23444657
>Gm14:23444705-23445050
>Gm14:23445210-23446941
>Gm14:23446968-23447605
>Gm14:23447677-23448094
>Gm14:23450230-23450304
>Gm14:23452666-23452722
>Gm14:23453037-23453075
>Gm14:23453584-23453691
>Gm14:23459424-23459506
>Gm14:23461051-23461103
>Gm14:23462889-23463777
>Gm14:23465214-23465324
>Gm14:23465371-23465693
>Gm14:23465948-23466046
>Gm14:23467058-23467257
>Gm14:23467527-23467614
>Gm14:23470962-23471021
>Gm14:23471741-23471773
>Gm14:23472851-23472928
>Gm14:23473525-23473568
>Gm14:23473674-23473724
>Gm14:23473783-23474205
>Gm14:23474332-23474362
>Gm14:23474461-23474501
>Gm14:23474637-23474799
>Gm14:23475778-23476591
>Gm14:23478204-23479187
>Gm14:23481567-23481608
>Gm14:23482148-23482177
>Gm14:23482381-23482417
>Gm14:23482668-23482699
>Gm14:23485080-23487023
>Gm14:23487078-23487381
>Gm14:23493368-23493470
>Gm14:23496761-23496896
>Gm14:23496949-23497021
>Gm14:23497060-23497546
>Gm14:23497629-23497877
>Gm14:23497982-23498118
>Gm14:23498432-23498702
>Gm14:23498984-23499048
>Gm14:23499655-23500032
>Gm14:23500089-23500164
>Gm14:23500194-23500246
>Gm14:23500301-23500329
>Gm14:23500437-23500509
>Gm14:23500590-23500917
>Gm14:23503450-23503692
>Gm14:23511839-23511879
>Gm14:23512242-23512307
>Gm14:23512521-23512549
>Gm14:23512624-23512655
>Gm14:23512743-23512837
>Gm14:23521698-23521811
>Gm14:23522028-23522157
>Gm14:23522401-23522822
>Gm14:23523119-23523209
>Gm14:23523256-23523316
>Gm14:23523360-23523708
>Gm14:23523763-23524049
>Gm14:23524596-23524639
>Gm14:23524732-23525489
>Gm14:23529722-23530298
>Gm14:23530365-23532870
>Gm14:23532906-23533586
>Gm14:23533907-23534076
>Gm14:23534565-23534599
>Gm14:23534948-23535134
>Gm14:23535203-23535252
>Gm14:23535390-23535422
>Gm14:23537038-23537072
>Gm14:23539558-23539590
>Gm14:23539705-23539771
>Gm14:23541511-23541552
>Gm14:23541749-23542906
>Gm14:23544187-23544479
>Gm14:23545030-23545259
>Gm14:23545445-23545489
>Gm14:23545553-23545592
>Gm14:23545707-23545742
>Gm14:23545830-23545959
>Gm14:23546021-23561514
>Gm14:23561642-23571664
>Gm14:23577087-23577101
>Gm14:23577163-23577477
>Gm14:23577533-23577826
>Gm14:23577862-23577979
>Gm14:23578023-23578149
>Gm14:23578204-23578489
>Gm14:23579007-23579065
>Gm14:23579161-23579227
>Gm14:23579318-23581936
>Gm14:23582068-23582192
>Gm14:23582237-23584998
>Gm14:23585026-23585055
>Gm14:23585171-23585206
>Gm14:23585336-23585401
>Gm14:23585809-23585846
>Gm14:23585996-23586041
>Gm14:23586163-23586238
>Gm14:23586287-23586458
>Gm14:23587049-23588759
>Gm14:23589285-23589345
>Gm14:23589540-23589650
>Gm14:23589975-23590017
>Gm14:23590196-23590228
>Gm14:23593807-23593858
>Gm14:23594003-23594071
>Gm14:23598727-23598808
>Gm14:23599440-23599601
>Gm14:23599867-23600000
>Gm14:23603932-23604101
>Gm14:23604436-23604480
>Gm14:23604773-23604831
>Gm14:23605409-23605475
>Gm14:23605636-23605753
>Gm14:23606336-23611203
>Gm14:23611238-23613733
>Gm14:23615149-23615185
>Gm14:23615329-23615447
>Gm14:23615507-23615589
>Gm14:23615810-23616091
>Gm14:23616438-23616657
>Gm14:23617103-23617164
>Gm14:23618211-23618628
>Gm14:23618785-23626145
>Gm14:23626246-23626683
>Gm14:23626720-23630876
>Gm14:23631198-23631767
>Gm14:23631822-23632298
>Gm14:23632357-23633410
>Gm14:23633444-23633537
>Gm14:23633608-23638897
>Gm14:23639433-23639604
>Gm14:23639645-23639804
>Gm14:23639836-23641575
>Gm14:23643397-23646595
>Gm14:23646754-23650767
>Gm14:23651199-23657669
>Gm14:23658292-23669014
>Gm14:23669104-23677972
>Gm14:23678051-23678200
>Gm14:23678237-23680352
>Gm14:23680383-23680424
>Gm14:23680441-23680607
>Gm14:23680640-23680762
>Gm14:23680804-23681573
>Gm14:23681706-23683853
>Gm14:23683920-23684648
>Gm14:23687153-23687199
>Gm14:23688922-23688979
>Gm14:23689712-23689754
>Gm14:23690510-23690783
>Gm14:23691028-23693474
>Gm14:23693513-23697786
>Gm14:23698934-23699325
>Gm14:23699376-23699416
>Gm14:23699470-23699559
>Gm14:23699698-23699894
>Gm14:23699983-23700079
>Gm14:23700163-23700272
>Gm14:23700346-23700507
>Gm14:23700705-23700773
>Gm14:23700901-23701019
>Gm14:23702493-23720571
>Gm14:23720652-23720756
>Gm14:23720841-23720911
>Gm14:23721156-23721254
>Gm14:23721286-23721347
>Gm14:23722044-23722092
>Gm14:23722732-23723085
>Gm14:23723198-23723243
>Gm14:23723329-23723382
>Gm14:23723515-23723869
>Gm14:23723991-23724166
>Gm14:23724398-23724456
>Gm14:23724547-23724724
>Gm14:23724974-23725081
>Gm14:23726597-23727599
>Gm14:23728167-23728321
>Gm14:23728575-23728659
>Gm14:23728805-23728840
>Gm14:23730105-23730263
>Gm14:23733807-23733841
>Gm14:23734888-23734952
>Gm14:23738449-23738485
>Gm14:23740239-23740277
>Gm14:23740681-23740766
>Gm14:23742755-23742843
>Gm14:23742869-23742940
>Gm14:23743007-23743176
>Gm14:23743754-23743893
>Gm14:23744491-23744574
>Gm14:23744602-23744740
>Gm14:23744805-23744861
>Gm14:23745598-23745657
>Gm14:23746297-23746386
>Gm14:23746837-23747320
>Gm14:23747335-23747966
>Gm14:23748093-23748195
>Gm14:23748331-23754955
>Gm14:23755006-23755354
>Gm14:23756446-23756482
>Gm14:23756669-23756817
>Gm14:23756883-23757059
>Gm14:23757245-23757280
>Gm14:23757341-23757452
>Gm14:23757477-23757547
>Gm14:23757611-23758798
>Gm14:23758854-23759081
>Gm14:23759164-23759282
>Gm14:23759341-23759570
>Gm14:23759808-23759905
>Gm14:23760162-23760212
>Gm14:23760366-23760488
>Gm14:23760620-23760654
>Gm14:23760919-23760962
>Gm14:23761904-23762105
>Gm14:23762274-23762534
>Gm14:23762631-23762718
>Gm14:23762759-23762985
>Gm14:23763538-23763571
>Gm14:23763625-23763814
>Gm14:23763929-23764062
>Gm14:23764300-23764366
>Gm14:23764578-23764632
>Gm14:23764956-23764997
>Gm14:23765104-23765948
>Gm14:23766011-23768836
>Gm14:23768906-23768984
>Gm14:23769405-23769792
>Gm14:23769964-23770083
>Gm14:23770232-23770432
>Gm14:23770558-23770710
>Gm14:23770735-23770879
>Gm14:23770976-23771113
>Gm14:23771194-23771273
>Gm14:23771477-23771573
>Gm14:23771876-23772001
>Gm14:23772110-23772149
>Gm14:23772451-23772536
>Gm14:23772869-23772918
>Gm14:23773057-23773212
>Gm14:23773257-23773785
>Gm14:23773867-23773976
>Gm14:23774114-23774596
>Gm14:23774753-23779254
>Gm14:23779570-23784037
>Gm14:23784119-23784160
>Gm14:23784568-23784630
>Gm14:23784762-23793504
>Gm14:23793575-23794543
>Gm14:23794596-23794893
>Gm14:23795108-23795720
>Gm14:23795793-23795857
>Gm14:23795906-23805299
>Gm14:23805355-23806456
>Gm14:23806954-23808054
>Gm14:23808366-23808400
>Gm14:23808559-23808606
>Gm14:23814138-23814172
>Gm14:23814244-23814297
>Gm14:23817688-23817747
>Gm14:23817814-23817884
>Gm14:23820080-23820282
>Gm14:23820844-23820900
>Gm14:23821167-23821249
>Gm14:23821344-23823132
>Gm14:23823181-23823319
>Gm14:23824185-23824464
>Gm14:23824503-23824595
>Gm14:23824659-23825218
>Gm14:23825411-23825475
>Gm14:23825634-23825667
>Gm14:23825708-23825928
>Gm14:23825958-23826064
>Gm14:23826087-23826256
>Gm14:23826303-23827302
>Gm14:23827333-23827621
>Gm14:23827660-23827823
>Gm14:23827967-23828087
>Gm14:23828599-23828760
>Gm14:23828916-23829717
>Gm14:23829817-23830062
>Gm14:23830089-23830315
>Gm14:23830364-23830401
>Gm14:23830519-23831002
>Gm14:23831060-23831129
>Gm14:23831150-23852092
>Gm14:23852192-23857026
>Gm14:23860073-23860147
>Gm14:23862043-23862955
>Gm14:23863726-23863865
>Gm14:23863898-23864024
>Gm14:23864061-23864094
>Gm14:23864277-23864308
>Gm14:23864359-23864488
>Gm14:23864607-23864789
>Gm14:23864850-23864894
>Gm14:23865472-23865513
>Gm14:23865597-23865628
>Gm14:23866099-23866277
>Gm14:23866423-23866662
>Gm14:23866731-23867529
>Gm14:23867571-23869593
>Gm14:23869639-23870273
>Gm14:23870372-23870464
>Gm14:23870597-23870635
>Gm14:23870747-23871553
>Gm14:23871666-23871717
>Gm14:23871820-23873149
>Gm14:23873252-23873375
>Gm14:23873632-23880568
>Gm14:23880654-23880749
>Gm14:23880844-23880876
>Gm14:23880919-23880952
>Gm14:23881040-23881111
>Gm14:23881199-23881260
>Gm14:23881363-23882022
>Gm14:23882070-23882439
>Gm14:23882485-23891823
>Gm14:23891894-23923867
>Gm14:23924008-23948198
>Gm14:23948373-23948488
>Gm14:23948562-23948768
>Gm14:23948792-23948942
>Gm14:23949000-23949067
>Gm14:23949156-23949303
>Gm14:23949366-23949551
>Gm14:23949695-23952531
>Gm14:23952702-23953299
>Gm14:23954019-23954098
>Gm14:23954440-23954496
>Gm14:23954582-23954694
>Gm14:23954791-23954864
>Gm14:23955136-23955169
>Gm14:23955348-23955375
>Gm14:23955556-23956201
>Gm14:23956233-23956820
>Gm14:23956870-23957421
>Gm14:23957472-23957763
>Gm14:23957818-23957980
>Gm14:23958015-23958403
>Gm14:23958456-23958716
>Gm14:23958920-23959111
>Gm14:23959187-23959255
>Gm14:23959307-23959339
>Gm14:23959961-23960084
>Gm14:23960174-23960305
>Gm14:23960344-23960674
>Gm14:23960700-23960955
>Gm14:23961022-23961175
>Gm14:23961376-23961644
>Gm14:23961702-23961996
>Gm14:23962039-23962068
>Gm14:23962102-23962892
>Gm14:23963000-23963123
>Gm14:23963188-23963228
>Gm14:23963288-23963610
>Gm14:23963655-23963831
>Gm14:23963884-23965591
>Gm14:23965626-23965831
>Gm14:23965865-23966301
>Gm14:23966352-23966410
>Gm14:23966442-23968496
>Gm14:23969433-23969466
>Gm14:23970629-23978966
>Gm14:23979044-23979098
>Gm14:23979168-23982530
>Gm14:23982729-23982875
>Gm14:23982973-23984145
>Gm14:23984173-23989038
>Gm14:23989065-23989994
>Gm14:23990028-23996204
>Gm14:23996240-23996725
>Gm14:23996755-23996802
>Gm14:23996915-24001361
>Gm14:24001477-24001604
>Gm14:24001780-24004146
>Gm14:24004278-24004438
>Gm14:24004471-24004511
>Gm14:24004593-24004770
>Gm14:24004803-24005525
>Gm14:24005564-24005839
>Gm14:24005877-24007817
>Gm14:24008003-24008039
>Gm14:24008105-24008602
>Gm14:24008660-24014198
>Gm14:24014363-24014432
>Gm14:24014627-24014693
>Gm14:24015016-24015112
>Gm14:24015260-24015291
>Gm14:24015668-24015703
>Gm14:24016476-24016539
>Gm14:24016776-24016810
>Gm14:24016849-24016891
>Gm14:24018289-24018373
>Gm14:24018452-24018515
>Gm14:24018591-24018723
>Gm14:24018856-24018924
>Gm14:24019092-24019173
>Gm14:24019387-24019705
>Gm14:24019975-24020214
>Gm14:24020284-24022490
>Gm14:24022515-24022859
>Gm14:24022944-24022993
>Gm14:24023056-24023086
>Gm14:24023359-24023439
>Gm14:24025537-24025583
>Gm14:24026218-24026312
>Gm14:24026557-24026632
>Gm14:24026700-24026807
>Gm14:24026883-24027971
>Gm14:24028002-24028267
>Gm14:24028296-24028353
>Gm14:24028556-24028596
>Gm14:24028797-24028917
>Gm14:24029073-24029220
>Gm14:24029277-24029360
>Gm14:24029481-24029573
>Gm14:24029841-24029924
>Gm14:24029978-24030027
>Gm14:24030096-24030153
>Gm14:24030419-24030616
>Gm14:24030726-24030766
>Gm14:24030875-24030900
>Gm14:24030983-24031118
>Gm14:24031351-24056026
>Gm14:24056089-24056471
>Gm14:24056582-24056983
>Gm14:24057060-24057356
>Gm14:24057541-24057599
>Gm14:24059121-24059236
>Gm14:24059464-24059550
>Gm14:24059762-24059865
>Gm14:24060100-24060176
>Gm14:24060324-24065643
>Gm14:24065684-24068332
>Gm14:24068465-24080820
>Gm14:24080850-24104353
>Gm14:24104477-24111578
>Gm14:24111631-24111943
>Gm14:24112020-24112077
>Gm14:24112258-24128316
>Gm14:24128829-24128885
>Gm14:24132117-24138297
>Gm14:24138488-24138544
>Gm14:24139051-24139102
>Gm14:24139227-24139296
>Gm14:24142252-24143090
>Gm14:24143937-24144020
>Gm14:24144330-24144361
>Gm14:24144554-24144697
>Gm14:24144963-24145022
>Gm14:24145651-24147467
>Gm14:24147960-24148084
>Gm14:24148445-24148479
>Gm14:24148542-24148634
>Gm14:24148711-24148759
>Gm14:24149723-24149775
>Gm14:24150584-24150696
>Gm14:24150881-24156287
>Gm14:24156377-24156736
>Gm14:24156820-24156878
>Gm14:24157002-24157061
>Gm14:24157371-24157480
>Gm14:24158422-24163808
>Gm14:24163865-24164027
>Gm14:24164321-24164437
>Gm14:24165709-24165747
>Gm14:24166228-24166265
>Gm14:24166742-24167284
>Gm14:24167407-24167525
>Gm14:24168648-24168732
>Gm14:24168909-24168972
>Gm14:24169961-24170010
>Gm14:24170343-24170438
>Gm14:24170826-24170895
>Gm14:24174422-24174602
>Gm14:24174642-24174838
>Gm14:24174902-24174976
>Gm14:24176670-24177636
>Gm14:24181549-24181899
>Gm14:24182090-24182144
>Gm14:24182217-24182391
>Gm14:24182654-24182774
>Gm14:24184051-24184089
>Gm14:24184910-24184987
>Gm14:24185480-24185660
>Gm14:24185776-24186190
>Gm14:24186279-24186697
>Gm14:24186740-24188765
>Gm14:24189489-24194700
>Gm14:24194745-24197298
>Gm14:24198293-24198367
>Gm14:24198561-24198616
>Gm14:24201980-24202124
>Gm14:24202485-24202598
>Gm14:24202855-24202938
>Gm14:24202974-24203048
>Gm14:24203202-24203249
>Gm14:24203293-24203350
>Gm14:24203415-24203705
>Gm14:24203740-24203788
>Gm14:24204476-24204546
>Gm14:24205038-24215015
>Gm14:24215127-24216114
>Gm14:24216268-24216310
>Gm14:24216544-24220456
>Gm14:24222135-24222167
>Gm14:24222554-24222603
>Gm14:24222849-24224104
>Gm14:24224733-24224801
>Gm14:24225240-24225289
>Gm14:24226235-24226390
>Gm14:24226548-24226662
>Gm14:24226782-24226846
>Gm14:24227106-24227142
>Gm14:24227266-24227335
>Gm14:24227722-24227798
>Gm14:24228000-24229721
>Gm14:24230322-24230456
>Gm14:24230607-24230637
>Gm14:24230669-24277463
>Gm14:24277473-24308175
>Gm14:24308235-24308283
>Gm14:24308743-24308797
>Gm14:24309106-24309180
>Gm14:24309705-24309924
>Gm14:24310144-24310282
>Gm14:24310341-24310406
>Gm14:24310449-24310551
>Gm14:24310588-24310662
>Gm14:24310697-24310821
>Gm14:24310876-24310956
>Gm14:24311040-24312049
>Gm14:24312254-24312335
>Gm14:24312469-24312617
>Gm14:24312670-24312705
>Gm14:24312909-24312943
>Gm14:24313037-24313235
>Gm14:24313294-24313614
>Gm14:24313639-24313742
>Gm14:24313815-24314173
>Gm14:24314377-24314496
>Gm14:24314571-24314776
>Gm14:24314829-24314871
>Gm14:24315293-24315364
>Gm14:24315447-24315501
>Gm14:24315634-24315757
>Gm14:24315852-24323405
>Gm14:24323445-24323843
>Gm14:24323882-24325930
>Gm14:24326002-24329900
>Gm14:24329979-24330141
>Gm14:24330194-24330397
>Gm14:24330484-24330628
>Gm14:24330719-24330890
>Gm14:24330942-24331149
>Gm14:24331185-24331401
>Gm14:24331458-24331509
>Gm14:24331639-24331675
>Gm14:24331718-24332060
>Gm14:24332136-24344905
>Gm14:24345070-24348027
>Gm14:24348064-24348498
>Gm14:24348697-24349042
>Gm14:24349086-24349288
>Gm14:24349364-24349445
>Gm14:24349498-24351881
>Gm14:24352102-24352824
>Gm14:24352860-24353200
>Gm14:24353233-24358068
>Gm14:24358115-24358176
>Gm14:24358517-24358629
>Gm14:24358748-24358792
>Gm14:24359220-24359282
>Gm14:24359717-24359781
>Gm14:24360088-24360186
>Gm14:24360564-24362589
>Gm14:24362631-24364072
>Gm14:24364143-24364788
>Gm14:24364829-24368363
>Gm14:24368405-24369371
>Gm14:24369413-24369507
>Gm14:24369567-24369629
>Gm14:24369675-24374235
>Gm14:24375218-24375267
>Gm14:24375930-24375976
>Gm14:24376183-24376303
>Gm14:24380559-24380647
>Gm14:24382630-24382753
>Gm14:24382958-24383031
>Gm14:24383101-24383155
>Gm14:24383213-24395948
>Gm14:24395980-24398409
>Gm14:24399611-24399644
>Gm14:24399905-24399935
>Gm14:24400730-24400754
>Gm14:24400914-24400959
>Gm14:24401264-24401315
>Gm14:24401343-24401507
>Gm14:24403755-24403857
>Gm14:24403993-24404126
>Gm14:24406289-24406335
>Gm14:24409032-24409082
>Gm14:24409213-24413508
>Gm14:24413685-24414252
>Gm14:24414508-24414830
>Gm14:24414976-24415013
>Gm14:24415103-24415279
>Gm14:24415346-24415586
>Gm14:24415696-24415744
>Gm14:24415867-24416041
>Gm14:24416224-24416367
>Gm14:24416556-24416735
>Gm14:24416874-24416928
>Gm14:24417007-24417119
>Gm14:24417144-24417363
>Gm14:24417429-24417461
>Gm14:24417671-24417910
>Gm14:24417954-24418193
>Gm14:24418276-24418603
>Gm14:24418852-24418952
>Gm14:24419026-24419130
>Gm14:24419369-24419590
>Gm14:24419675-24419866
>Gm14:24419915-24420053
>Gm14:24420141-24420276
>Gm14:24420473-24420497
>Gm14:24420590-24421020
>Gm14:24421138-24421325
>Gm14:24421359-24421880
>Gm14:24421944-24421994
>Gm14:24422815-24422853
>Gm14:24422911-24423666
>Gm14:24423720-24423862
>Gm14:24423941-24424063
>Gm14:24424127-24424259
>Gm14:24424460-24424526
>Gm14:24424579-24424638
>Gm14:24425052-24425194
>Gm14:24425772-24426190
>Gm14:24426279-24426432
>Gm14:24426524-24426790
>Gm14:24426822-24427179
>Gm14:24427219-24427279
>Gm14:24427331-24427394
>Gm14:24427473-24427527
>Gm14:24427572-24427620
>Gm14:24427719-24427780
>Gm14:24427834-24428323
>Gm14:24428411-24428707
>Gm14:24428786-24429185
>Gm14:24429279-24429375
>Gm14:24429472-24430152
>Gm14:24430233-24430952
>Gm14:24430986-24431275
>Gm14:24431306-24431811
>Gm14:24431879-24433663
>Gm14:24433697-24433770
>Gm14:24433820-24434073
>Gm14:24434138-24435147
>Gm14:24435181-24435482
>Gm14:24435519-24436772
>Gm14:24436803-24437894
>Gm14:24437973-24439577
>Gm14:24439656-24441612
>Gm14:24441643-24441850
>Gm14:24441879-24445806
>Gm14:24446729-24446772
>Gm14:24448013-24448083
>Gm14:24448165-24448579
>Gm14:24448602-24448640
>Gm14:24448919-24449080
>Gm14:24450849-24450922
>Gm14:24451177-24451215
>Gm14:24451291-24451433
>Gm14:24451843-24452002
>Gm14:24457013-24457105
>Gm14:24462314-24462360
>Gm14:24464046-24464117
>Gm14:24464415-24464662
>Gm14:24464790-24465141
>Gm14:24465420-24466121
>Gm14:24466176-24466773
>Gm14:24467378-24467427
>Gm14:24467528-24467579
>Gm14:24468047-24468115
>Gm14:24469881-24469917
>Gm14:24470389-24470455
>Gm14:24472899-24473529
>Gm14:24473590-24473716
>Gm14:24474280-24476018
>Gm14:24476066-24476136
>Gm14:24476303-24476603
>Gm14:24476731-24477218
>Gm14:24480297-24480454
>Gm14:24480494-24480787
>Gm14:24483197-24483226
>Gm14:24483371-24483476
>Gm14:24483515-24483613
>Gm14:24483731-24483766
>Gm14:24483891-24484005
>Gm14:24484038-24484288
>Gm14:24484322-24484356
>Gm14:24484397-24484684
>Gm14:24484718-24485877
>Gm14:24485904-24485939
>Gm14:24486008-24486053
>Gm14:24486135-24486295
>Gm14:24486337-24486452
>Gm14:24486536-24486592
>Gm14:24486645-24486850
>Gm14:24486901-24487426
>Gm14:24487726-24487990
>Gm14:24488764-24488841
>Gm14:24488915-24488996
>Gm14:24489061-24489093
>Gm14:24489175-24489266
>Gm14:24489493-24489628
>Gm14:24489658-24489734
>Gm14:24490550-24490710
>Gm14:24490764-24490883
>Gm14:24491030-24491413
>Gm14:24491448-24492250
>Gm14:24495189-24495240
>Gm14:24495960-24496098
>Gm14:24496181-24496636
>Gm14:24496734-24497344
>Gm14:24497413-24497461
>Gm14:24497523-24497812
>Gm14:24497853-24498019
>Gm14:24498156-24498246
>Gm14:24498412-24498550
>Gm14:24498640-24498923
>Gm14:24499021-24499092
>Gm14:24501490-24501520
>Gm14:24501699-24501751
>Gm14:24502819-24502883
>Gm14:24503637-24503672
>Gm14:24506188-24506228
>Gm14:24506536-24506584
>Gm14:24506659-24506687
>Gm14:24506890-24506921
>Gm14:24507169-24507959
>Gm14:24508183-24509443
>Gm14:24509689-24509752
>Gm14:24509866-24509911
>Gm14:24510117-24510149
>Gm14:24510183-24510268
>Gm14:24510434-24510517
>Gm14:24510794-24511137
>Gm14:24511310-24511524
>Gm14:24511617-24511746
>Gm14:24511848-24512141
>Gm14:24512192-24512611
>Gm14:24512687-24512804
>Gm14:24512847-24512894
>Gm14:24512985-24513040
>Gm14:24513083-24513348
>Gm14:24513441-24513469
>Gm14:24513515-24513541
>Gm14:24513646-24513762
>Gm14:24513795-24513827
>Gm14:24513887-24514053
>Gm14:24514111-24514337
>Gm14:24514492-24514550
>Gm14:24514580-24514696
>Gm14:24514731-24514824
>Gm14:24514904-24515315
>Gm14:24515402-24515513
>Gm14:24517737-24517814
>Gm14:24518764-24519692
>Gm14:24519827-24520737
>Gm14:24520769-24523484
>Gm14:24523511-24534389
>Gm14:24534445-24534581
>Gm14:24534613-24536260
>Gm14:24536326-24536457
>Gm14:24536932-24537020
>Gm14:24537058-24537236
>Gm14:24537299-24537413
>Gm14:24537544-24538217
>Gm14:24538290-24538375
>Gm14:24538420-24538718
>Gm14:24538770-24542210
>Gm14:24542257-24543425
>Gm14:24543531-24543568
>Gm14:24544914-24544977
>Gm14:24548974-24550673
>Gm14:24552904-24553042
>Gm14:24555792-24555853
>Gm14:24555889-24555921
>Gm14:24556178-24556278
>Gm14:24558880-24558992
>Gm14:24559021-24559209
>Gm14:24559339-24559518
>Gm14:24559909-24559973
>Gm14:24560157-24560911
>Gm14:24561162-24561233
>Gm14:24561532-24561669
>Gm14:24562366-24562503
>Gm14:24563746-24563917
>Gm14:24563974-24564169
>Gm14:24565422-24565515
>Gm14:24565540-24565576
>Gm14:24569057-24569210
>Gm14:24569817-24569937
>Gm14:24570011-24570047
>Gm14:24570389-24570425
>Gm14:24570503-24570734
>Gm14:24570890-24570937
>Gm14:24570964-24571131
>Gm14:24572555-24572835
>Gm14:24573038-24573171
>Gm14:24573331-24573424
>Gm14:24574137-24574187
>Gm14:24576275-24576318
>Gm14:24577596-24577643
>Gm14:24578222-24578277
>Gm14:24578637-24578667
>Gm14:24578670-24578728
>Gm14:24581448-24582962
>Gm14:24583880-24586065
>Gm14:24588845-24589110
>Gm14:24589675-24589730
>Gm14:24592273-24593107
>Gm14:24593133-24593800
>Gm14:24593864-24595252
>Gm14:24595311-24595864
>Gm14:24596020-24596425
>Gm14:24596486-24596993
>Gm14:24597106-24598940
>Gm14:24599068-24600690
>Gm14:24601088-24601222
>Gm14:24603302-24610698
>Gm14:24612272-24612436
>Gm14:24612451-24612677
>Gm14:24612754-24612853
>Gm14:24612925-24614165
>Gm14:24614283-24616336
>Gm14:24616382-24616512
>Gm14:24621871-24622518
>Gm14:24623008-24623065
>Gm14:24623243-24623465
>Gm14:24623733-24624717
>Gm14:24624914-24624983
>Gm14:24625009-24625130
>Gm14:24625188-24625224
>Gm14:24625342-24625417
>Gm14:24625572-24625632
>Gm14:24627893-24629286
>Gm14:24631346-24631624
>Gm14:24632097-24632179
>Gm14:24632305-24632340
>Gm14:24632591-24632619
>Gm14:24633043-24633124
>Gm14:24633264-24633305
>Gm14:24633462-24633630
>Gm14:24633669-24633740
>Gm14:24634588-24635065
>Gm14:24636534-24636573
>Gm14:24637153-24637199
>Gm14:24637240-24637645
>Gm14:24637726-24637900
>Gm14:24638076-24638438
>Gm14:24638563-24638886
>Gm14:24639050-24639084
>Gm14:24639732-24640745
>Gm14:24641752-24654992
>Gm14:24655075-24655290
>Gm14:24655407-24655614
>Gm14:24655669-24655738
>Gm14:24655968-24656041
>Gm14:24657404-24657496
>Gm14:24657613-24657762
>Gm14:24660734-24660763
>Gm14:24660795-24660940
>Gm14:24662016-24662164
>Gm14:24662212-24662256
>Gm14:24662292-24662463
>Gm14:24662503-24662556
>Gm14:24662785-24662855
>Gm14:24662891-24662957
>Gm14:24663024-24663510
>Gm14:24663721-24664011
>Gm14:24664109-24664175
>Gm14:24664734-24664773
>Gm14:24664820-24665338
>Gm14:24666538-24666686
>Gm14:24666749-24668351
>Gm14:24669639-24669699
>Gm14:24672015-24673752
>Gm14:24673796-24673960
>Gm14:24674035-24674930
>Gm14:24674958-24675006
>Gm14:24675072-24675703
>Gm14:24675803-24676112
>Gm14:24676171-24676267
>Gm14:24676344-24676400
>Gm14:24676486-24676586
>Gm14:24676647-24676689
>Gm14:24676853-24676906
>Gm14:24676937-24677049
>Gm14:24677230-24677301
>Gm14:24677336-24677596
>Gm14:24677662-24680205
>Gm14:24680232-24682365
>Gm14:24683662-24683729
>Gm14:24684712-24685512
>Gm14:24685644-24685706
>Gm14:24685736-24686424
>Gm14:24686486-24686510
>Gm14:24686657-24701853
>Gm14:24701921-24702594
>Gm14:24702667-24702774
>Gm14:24704358-24704408
>Gm14:24706085-24708581
>Gm14:24709697-24709848
>Gm14:24709963-24710316
>Gm14:24710350-24710664
>Gm14:24715328-24716533
>Gm14:24719987-24722128
>Gm14:24722173-24723608
>Gm14:24723655-24723914
>Gm14:24724048-24724786
>Gm14:24724859-24724892
>Gm14:24724959-24725754
>Gm14:24725821-24733595
>Gm14:24733657-24733716
>Gm14:24733807-24734393
>Gm14:24734432-24735756
>Gm14:24735799-24735862
>Gm14:24736996-24737599
>Gm14:24737654-24738368
>Gm14:24739894-24741052
>Gm14:24741108-24741339
>Gm14:24741380-24741530
>Gm14:24741585-24741656
>Gm14:24741680-24742212
>Gm14:24742259-24742298
>Gm14:24742332-24743655
>Gm14:24743709-24744374
>Gm14:24744412-24745445
>Gm14:24745486-24747775
>Gm14:24747905-24748000
>Gm14:24748056-24748117
>Gm14:24748218-24748752
>Gm14:24748816-24750189
>Gm14:24750219-24751563
>Gm14:24751730-24753419
>Gm14:24753541-24753569
>Gm14:24753879-24754104
>Gm14:24754220-24754339
>Gm14:24754445-24754528
>Gm14:24754651-24754882
>Gm14:24754942-24755028
>Gm14:24755086-24775327
>Gm14:24775434-24775581
>Gm14:24776068-24776116
>Gm14:24777243-24778339
>Gm14:24780920-24781009
>Gm14:24781447-24781933
>Gm14:24782178-24782344
>Gm14:24782413-24782522
>Gm14:24782670-24782708
>Gm14:24782816-24783062
>Gm14:24783126-24789288
>Gm14:24789618-24795039
>Gm14:24795094-24799330
>Gm14:24799392-24800524
>Gm14:24800594-24800633
>Gm14:24800768-24800965
>Gm14:24801002-24801233
>Gm14:24801287-24801411
>Gm14:24801513-24801675
>Gm14:24801761-24801876
>Gm14:24802026-24802430
>Gm14:24802615-24802637
>Gm14:24803123-24808790
>Gm14:24808923-24809003
>Gm14:24809063-24809167
>Gm14:24809190-24809360
>Gm14:24809440-24810247
>Gm14:24810343-24811708
>Gm14:24811762-24811824
>Gm14:24811924-24816594
>Gm14:24816633-24816758
>Gm14:24816829-24816903
>Gm14:24823906-24824142
>Gm14:24824374-24824493
>Gm14:24824589-24824917
>Gm14:24824952-24826389
>Gm14:24826444-24826911
>Gm14:24826943-24826985
>Gm14:24827070-24827289
>Gm14:24828142-24829382
>Gm14:24829447-24829490
>Gm14:24831064-24831159
>Gm14:24832709-24833628
>Gm14:24833671-24837486
>Gm14:24840289-24843991
>Gm14:24844029-24844154
>Gm14:24844172-24844716
>Gm14:24844911-24845085
>Gm14:24845172-24845394
>Gm14:24847504-24847619
>Gm14:24847688-24848256
>Gm14:24849000-24851976
>Gm14:24854090-24854135
>Gm14:24854246-24854331
>Gm14:24856904-24857120
>Gm14:24857173-24857811
>Gm14:24857997-24858057
>Gm14:24858110-24858267
>Gm14:24858380-24859306
>Gm14:24860001-24860155
>Gm14:24860400-24860499
>Gm14:24860561-24860815
>Gm14:24860858-24864471
>Gm14:24864517-24865299
>Gm14:24865687-24865971
>Gm14:24866057-24866109
>Gm14:24868487-24868639
>Gm14:24870135-24870161
>Gm14:24872484-24872713
>Gm14:24872930-24873012
>Gm14:24873727-24873810
>Gm14:24873831-24873900
>Gm14:24874060-24874097
>Gm14:24874676-24874831
>Gm14:24874893-24874926
>Gm14:24874952-24874988
>Gm14:24875501-24875572
>Gm14:24875608-24875648
>Gm14:24875737-24875888
>Gm14:24875990-24876120
>Gm14:24876376-24876439
>Gm14:24876713-24876780
>Gm14:24876860-24876889
>Gm14:24877266-24877317
>Gm14:24882341-24882450
>Gm14:24882656-24882746
>Gm14:24882956-24883100
>Gm14:24883145-24885905
>Gm14:24886237-24886393
>Gm14:24886858-24886892
>Gm14:24887248-24887412
>Gm14:24888015-24888143
>Gm14:24888581-24888674
>Gm14:24888733-24888837
>Gm14:24889808-24889838
>Gm14:24895626-24896411
>Gm14:24896447-24896788
>Gm14:24897238-24897783
>Gm14:24897830-24899060
>Gm14:24899084-24900617
>Gm14:24900746-24902293
>Gm14:24902324-24902469
>Gm14:24902561-24903238
>Gm14:24903292-24903367
>Gm14:24903508-24903923
>Gm14:24904872-24904991
>Gm14:24906956-24907028
>Gm14:24907090-24907150
>Gm14:24907595-24911083
>Gm14:24911155-24913960
>Gm14:24914133-24914206
>Gm14:24914454-24914948
>Gm14:24915106-24915177
>Gm14:24915237-24915459
>Gm14:24915522-24915553
>Gm14:24915643-24916297
>Gm14:24916360-24918516
>Gm14:24918621-24918678
>Gm14:24919076-24919107
>Gm14:24919223-24922155
>Gm14:24922182-24928068
>Gm14:24928115-24931031
>Gm14:24931087-24934163
>Gm14:24936654-24938220
>Gm14:24938267-24939274
>Gm14:24939922-24943853
>Gm14:24944581-24945474
>Gm14:24945503-24946717
>Gm14:24946817-24947215
>Gm14:24947354-24947384
>Gm14:24948674-24948739
>Gm14:24948854-24948909
>Gm14:24949039-24949104
>Gm14:24949217-24949287
>Gm14:24950618-24950925
>Gm14:24951092-24951572
>Gm14:24951590-24951822
>Gm14:24951880-24952122
>Gm14:24952186-24952409
>Gm14:24952553-24952589
>Gm14:24952789-24952844
>Gm14:24953161-24953472
>Gm14:24953592-24953622
>Gm14:24954588-24954643
>Gm14:24954721-24954945
>Gm14:24955005-24955192
>Gm14:24955310-24956850
>Gm14:24956891-24957049
>Gm14:24958383-24958777
>Gm14:24958810-24961875
>Gm14:24961974-24962135
>Gm14:24963763-24963849
>Gm14:24963976-24964044
>Gm14:24964491-24964670
>Gm14:24965607-24965654
>Gm14:24965946-24966002
>Gm14:24967362-24967449
>Gm14:24968541-24968602
>Gm14:24968669-24968768
>Gm14:24969273-24969318
>Gm14:24969403-24969599
>Gm14:24969934-24970002
>Gm14:24970227-24970352
>Gm14:24971258-24971367
>Gm14:24971642-24971692
>Gm14:24971936-24972036
>Gm14:24972786-24972841
>Gm14:24973467-24973507
>Gm14:24973777-24973913
>Gm14:24974684-24974817
>Gm14:24975257-24975486
>Gm14:24975549-24975742
>Gm14:24975908-24976799
>Gm14:24976913-24977094
>Gm14:24977126-24977218
>Gm14:24977401-24977572
>Gm14:24977645-24977684
>Gm14:24977785-24978079
>Gm14:24978248-24978281
>Gm14:24978329-24978382
>Gm14:24978499-24978549
>Gm14:24978678-24979185
>Gm14:24979519-24979589
>Gm14:24979623-24980133
>Gm14:24980166-24980957
>Gm14:24981189-24981690
>Gm14:24981736-24982220
>Gm14:24982330-24982407
>Gm14:24982518-24982743
>Gm14:24983034-24985077
>Gm14:24987307-24998635
>Gm14:24998687-25000615
>Gm14:25000910-25001041
>Gm14:25001074-25001982
>Gm14:25002286-25002448
>Gm14:25003662-25003733
>Gm14:25004439-25004544
>Gm14:25009262-25009478
>Gm14:25011460-25011504
>Gm14:25011615-25011798
>Gm14:25012201-25012313
>Gm14:25015100-25015717
>Gm14:25015962-25016137
>Gm14:25016207-25016381
>Gm14:25016682-25044907
>Gm14:25044987-25046404
>Gm14:25046523-25047797
>Gm14:25047844-25052698
>Gm14:25052962-25053040
>Gm14:25053452-25053498
>Gm14:25053567-25053624
>Gm14:25053726-25053799
>Gm14:25053887-25053927
>Gm14:25054018-25054267
>Gm14:25054401-25054880
>Gm14:25055094-25055145
>Gm14:25055210-25055291
>Gm14:25056665-25056700
>Gm14:25057857-25057884
>Gm14:25061577-25061762
>Gm14:25061815-25061905
>Gm14:25061931-25062176
>Gm14:25065951-25066004
>Gm14:25066186-25066259
>Gm14:25066342-25066683
>Gm14:25066769-25067154
>Gm14:25069276-25069418
>Gm14:25069859-25069945
>Gm14:25070050-25070088
>Gm14:25070900-25070948
>Gm14:25071980-25072154
>Gm14:25072279-25072502
>Gm14:25073840-25074446
>Gm14:25074510-25074573
>Gm14:25074831-25074983
>Gm14:25076214-25076405
>Gm14:25076901-25077244
>Gm14:25077463-25078027
>Gm14:25078154-25081232
>Gm14:25081429-25082395
>Gm14:25082778-25082809
>Gm14:25083306-25083467
>Gm14:25083556-25083584
>Gm14:25083638-25083673
>Gm14:25084388-25085733
>Gm14:25085778-25085837
>Gm14:25085895-25085972
>Gm14:25086031-25086606
>Gm14:25086634-25087415
>Gm14:25087467-25091260
>Gm14:25091268-25108721
>Gm14:25108760-25109487
>Gm14:25109526-25109618
>Gm14:25109651-25109709
>Gm14:25111822-25112289
>Gm14:25112386-25113217
>Gm14:25114816-25116064
>Gm14:25116156-25116708
>Gm14:25116760-25116932
>Gm14:25117084-25117232
>Gm14:25117305-25120132
>Gm14:25120486-25120563
>Gm14:25120682-25120794
>Gm14:25120855-25120994
>Gm14:25121052-25121094
>Gm14:25121150-25125426
>Gm14:25125457-25128826
>Gm14:25128886-25131011
>Gm14:25131046-25132489
>Gm14:25132518-25142976
>Gm14:25143024-25143280
>Gm14:25143324-25149337
>Gm14:25149502-25149545
>Gm14:25149683-25149821
>Gm14:25149844-25149875
>Gm14:25150085-25150714
>Gm14:25150763-25150998
>Gm14:25151644-25153602
>Gm14:25153671-25153989
>Gm14:25155067-25155118
>Gm14:25156756-25156808
>Gm14:25158449-25158674
>Gm14:25158795-25158827
>Gm14:25158861-25158888
>Gm14:25158958-25159346
>Gm14:25159552-25159741
>Gm14:25159859-25159973
>Gm14:25160114-25160251
>Gm14:25160404-25160496
>Gm14:25160716-25160760
>Gm14:25161589-25161626
>Gm14:25161684-25161737
>Gm14:25161773-25161830
>Gm14:25161885-25162416
>Gm14:25162470-25162504
>Gm14:25162636-25162667
>Gm14:25162896-25162932
>Gm14:25163045-25163086
>Gm14:25163342-25163574
>Gm14:25163645-25165320
>Gm14:25165389-25167771
>Gm14:25167818-25168432
>Gm14:25168513-25168629
>Gm14:25168687-25169009
>Gm14:25169141-25169527
>Gm14:25169550-25170157
>Gm14:25170282-25170364
>Gm14:25174149-25181775
>Gm14:25182082-25182204
>Gm14:25184505-25184655
>Gm14:25184871-25184919
>Gm14:25185512-25198037
>Gm14:25199901-25199953
>Gm14:25202051-25202145
>Gm14:25202922-25203103
>Gm14:25203701-25203765
>Gm14:25204397-25205189
>Gm14:25206544-25206720
>Gm14:25206970-25207006
>Gm14:25207296-25207351
>Gm14:25207579-25207734
>Gm14:25207803-25208004
>Gm14:25208678-25208712
>Gm14:25208831-25208908
>Gm14:25208927-25209282
>Gm14:25209454-25211654
>Gm14:25211666-25212344
>Gm14:25212494-25212566
>Gm14:25212721-25212802
>Gm14:25213397-25213445
>Gm14:25216602-25216654
>Gm14:25217707-25217769
>Gm14:25218518-25218576
>Gm14:25218809-25218939
>Gm14:25219010-25219133
>Gm14:25219241-25219295
>Gm14:25219470-25219500
>Gm14:25219629-25219668
>Gm14:25222216-25222266
>Gm14:25222884-25222927
>Gm14:25223314-25223357
>Gm14:25223795-25223849
>Gm14:25223908-25224055
>Gm14:25226100-25226158
>Gm14:25228162-25228297
>Gm14:25229056-25229260
>Gm14:25229526-25229662
>Gm14:25229806-25234747
>Gm14:25234784-25237801
>Gm14:25237847-25238315
>Gm14:25238505-25238755
>Gm14:25240179-25240217
>Gm14:25241718-25241903
>Gm14:25243649-25244030
>Gm14:25245107-25246972
>Gm14:25247815-25247894
>Gm14:25247963-25247992
>Gm14:25248099-25248244
>Gm14:25249161-25249329
>Gm14:25249425-25249462
>Gm14:25249838-25249879
>Gm14:25250302-25250384
>Gm14:25250587-25250759
>Gm14:25251270-25251310
>Gm14:25251514-25251561
>Gm14:25252804-25252886
>Gm14:25253224-25253299
>Gm14:25253561-25253697
>Gm14:25253781-25253819
>Gm14:25253944-25254046
>Gm14:25256930-25258544
>Gm14:25261776-25261826
>Gm14:25262856-25263237
>Gm14:25263270-25263306
>Gm14:25263336-25263554
>Gm14:25263574-25263648
>Gm14:25264253-25264294
>Gm14:25264808-25265038
>Gm14:25265358-25265430
>Gm14:25266227-25266265
>Gm14:25266462-25266983
>Gm14:25267704-25268068
>Gm14:25268131-25268374
>Gm14:25268833-25269497
>Gm14:25269985-25270036
>Gm14:25270972-25271271
>Gm14:25271367-25272132
>Gm14:25272161-25273327
>Gm14:25273652-25273710
>Gm14:25273970-25286107
>Gm14:25286152-25288688
>Gm14:25288753-25291084
>Gm14:25291116-25295619
>Gm14:25295649-25297196
>Gm14:25297350-25297521
>Gm14:25299077-25299137
>Gm14:25299248-25299292
>Gm14:25299790-25299820
>Gm14:25300646-25309132
>Gm14:25309483-25309616
>Gm14:25309998-25310313
>Gm14:25310344-25310708
>Gm14:25310965-25311046
>Gm14:25313497-25313549
>Gm14:25315001-25315070
>Gm14:25315344-25315393
>Gm14:25315528-25315575
>Gm14:25316602-25316744
>Gm14:25316765-25316809
>Gm14:25317655-25317856
>Gm14:25317993-25318126
>Gm14:25318263-25318399
>Gm14:25318460-25337206
>Gm14:25337283-25337423
>Gm14:25337456-25339237
>Gm14:25339277-25339633
>Gm14:25339691-25339941
>Gm14:25340039-25340109
>Gm14:25340187-25340228
>Gm14:25340389-25340430
>Gm14:25340743-25341116
>Gm14:25341253-25341459
>Gm14:25341601-25341627
>Gm14:25341681-25342028
>Gm14:25342097-25342190
>Gm14:25342223-25342275
>Gm14:25342451-25342604
>Gm14:25342705-25342738
>Gm14:25343079-25343453
>Gm14:25343562-25343654
>Gm14:25343686-25346177
>Gm14:25346237-25346595
>Gm14:25346684-25346935
>Gm14:25347086-25347335
>Gm14:25347357-25347489
>Gm14:25347594-25347733
>Gm14:25347853-25348078
>Gm14:25348100-25348532
>Gm14:25348641-25352302
>Gm14:25352670-25352704
>Gm14:25352793-25352822
>Gm14:25353098-25354269
>Gm14:25354345-25354419
>Gm14:25354948-25354999
>Gm14:25355224-25355439
>Gm14:25355565-25355745
>Gm14:25355803-25356071
>Gm14:25358168-25358196
>Gm14:25358432-25359137
>Gm14:25359204-25361073
>Gm14:25361499-25361553
>Gm14:25361689-25361721
>Gm14:25362184-25362314
>Gm14:25363650-25364578
>Gm14:25364610-25366626
>Gm14:25366720-25366763
>Gm14:25368787-25368832
>Gm14:25369603-25369772
>Gm14:25371325-25371385
>Gm14:25373967-25374098
>Gm14:25374225-25374327
>Gm14:25374731-25374810
>Gm14:25374879-25374923
>Gm14:25376133-25376196
>Gm14:25376593-25379421
>Gm14:25379469-25398939
>Gm14:25398981-25426889
>Gm14:25426915-25434609
>Gm14:25434667-25436212
>Gm14:25437159-25438871
>Gm14:25439258-25440206
>Gm14:25440502-25440613
>Gm14:25440678-25440706
>Gm14:25440799-25457747
>Gm14:25457902-25458203
>Gm14:25458294-25458398
>Gm14:25458460-25458832
>Gm14:25459081-25459383
>Gm14:25459456-25459526
>Gm14:25459589-25459857
>Gm14:25459891-25462532
>Gm14:25462848-25462886
>Gm14:25463539-25464976
>Gm14:25465992-25466022
>Gm14:25466070-25466348
>Gm14:25466374-25466484
>Gm14:25467245-25467321
>Gm14:25468514-25468611
>Gm14:25469298-25469372
>Gm14:25470464-25470596
>Gm14:25471810-25471983
>Gm14:25475559-25475599
>Gm14:25480013-25480199
>Gm14:25484825-25485553
>Gm14:25485583-25485927
>Gm14:25486169-25486274
>Gm14:25486677-25486797
>Gm14:25486881-25487103
>Gm14:25487354-25487480
>Gm14:25488485-25495869
>Gm14:25495926-25507989
>Gm14:25508021-25508082
>Gm14:25508258-25508295
>Gm14:25508409-25508449
>Gm14:25508672-25508715
>Gm14:25510833-25511146
>Gm14:25511174-25511459
>Gm14:25511517-25511828
>Gm14:25511989-25512114
>Gm14:25512166-25512634
>Gm14:25512767-25513637
>Gm14:25513645-25514899
>Gm14:25514924-25518598
>Gm14:25518620-25518910
>Gm14:25518975-25522926
>Gm14:25522980-25523021
>Gm14:25523077-25523542
>Gm14:25523581-25523690
>Gm14:25525637-25529212
>Gm14:25529720-25529803
>Gm14:25530787-25530823
>Gm14:25530891-25530973
>Gm14:25532361-25532413
>Gm14:25533431-25533482
>Gm14:25535490-25535572
>Gm14:25536151-25536204
>Gm14:25537692-25538018
>Gm14:25538392-25538436
>Gm14:25539024-25539086
>Gm14:25539235-25539288
>Gm14:25540116-25540164
>Gm14:25540595-25540630
>Gm14:25541711-25541764
>Gm14:25542116-25542449
>Gm14:25543496-25543614
>Gm14:25544648-25544798
>Gm14:25544921-25544993
>Gm14:25545072-25545134
>Gm14:25545300-25545338
>Gm14:25545443-25545549
>Gm14:25545747-25545781
>Gm14:25547169-25547271
>Gm14:25547335-25547380
>Gm14:25549146-25550023
>Gm14:25550075-25560563
>Gm14:25562492-25562647
>Gm14:25564426-25564493
>Gm14:25568368-25568400
>Gm14:25570486-25579514
>Gm14:25579601-25594700
>Gm14:25594741-25600160
>Gm14:25600547-25601958
>Gm14:25602046-25602975
>Gm14:25604224-25604370
>Gm14:25604420-25604535
>Gm14:25604585-25604728
>Gm14:25604877-25605261
>Gm14:25605316-25605680
>Gm14:25605731-25606019
>Gm14:25606247-25609444
>Gm14:25609986-25610078
>Gm14:25610440-25610506
>Gm14:25610646-25610682
>Gm14:25610731-25612504
>Gm14:25612546-25613061
>Gm14:25613103-25613430
>Gm14:25613509-25615016
>Gm14:25615053-25615208
>Gm14:25615381-25615813
>Gm14:25615909-25616012
>Gm14:25616044-25616094
>Gm14:25616732-25616775
>Gm14:25616831-25616911
>Gm14:25616991-25617100
>Gm14:25617259-25638862
>Gm14:25638920-25639530
>Gm14:25639673-25639990
>Gm14:25640034-25641980
>Gm14:25642042-25642109
>Gm14:25642161-25642403
>Gm14:25642494-25642918
>Gm14:25643053-25643442
>Gm14:25643472-25643644
>Gm14:25643750-25644216
>Gm14:25644424-25644493
>Gm14:25644732-25645255
>Gm14:25645451-25645533
>Gm14:25645647-25645879
>Gm14:25645966-25646436
>Gm14:25646518-25650748
>Gm14:25650919-25651451
>Gm14:25651503-25651534
>Gm14:25651682-25651730
>Gm14:25652022-25653553
>Gm14:25654167-25655649
>Gm14:25655741-25655769
>Gm14:25655909-25657178
>Gm14:25657201-25665492
>Gm14:25668057-25668118
>Gm14:25670677-25670862
>Gm14:25670924-25745475
>Gm14:25750243-25750357
>Gm14:25750646-25750843
>Gm14:25751004-25751216
>Gm14:25752474-25753106
>Gm14:25753345-25753372
>Gm14:25753512-25766931
>Gm14:25767430-25767517
>Gm14:25768528-25768575
>Gm14:25770760-25775402
>Gm14:25776065-25776098
>Gm14:25782866-25782958
>Gm14:25783179-25783263
>Gm14:25785366-25785418
>Gm14:25785699-25791136
>Gm14:25792346-25792480
>Gm14:25795333-25795586
>Gm14:25795787-25795822
>Gm14:25797338-25797368
>Gm14:25797459-25797928
>Gm14:25798001-25798718
>Gm14:25798750-25803077
>Gm14:25803234-25805948
>Gm14:25806011-25806186
>Gm14:25806260-25806776
>Gm14:25806815-25815347
>Gm14:25815387-25819881
>Gm14:25819981-25834830
>Gm14:25834863-25842664
>Gm14:25848828-25870885
>Gm14:25873083-25884553
>Gm14:25884653-25899351
>Gm14:25899616-25934781
>Gm14:25934844-25940037
>Gm14:25940064-25946207
>Gm14:25946267-25950086
>Gm14:25950203-25950383
>Gm14:25950473-25951052
>Gm14:25951088-25952432
>Gm14:25952467-25952575
>Gm14:25952614-25953453
>Gm14:25954135-25954581
>Gm14:25954616-25954792
>Gm14:25954837-25955067
>Gm14:25955264-25955990
>Gm14:25956129-25956617
>Gm14:25956831-25957017
>Gm14:25957091-25957213
>Gm14:25957420-25957601
>Gm14:25957904-25958004
>Gm14:25958984-25959562
>Gm14:25959593-25960446
>Gm14:25960620-25960677
>Gm14:25960794-25960918
>Gm14:25961110-25961204
>Gm14:25961789-25961869
>Gm14:25961962-25962677
>Gm14:25962760-25963025
>Gm14:25963053-25963148
>Gm14:25963223-25963259
>Gm14:25963332-25963560
>Gm14:25963649-25964458
>Gm14:25964535-25964567
>Gm14:25964658-25964798
>Gm14:25968224-25968363
>Gm14:25968456-25968515
>Gm14:25968584-25968699
>Gm14:25969111-25969157
>Gm14:25971636-25971711
>Gm14:25973179-25973227
>Gm14:25975720-25975852
>Gm14:25975898-25975975
>Gm14:25976147-25976513
>Gm14:25976579-25976618
>Gm14:25976798-25977107
>Gm14:25977290-25977607
>Gm14:25979690-25979788
>Gm14:25979992-25980112
>Gm14:25980222-25980261
>Gm14:25980637-25980856
>Gm14:25980896-25981050
>Gm14:25981140-25981182
>Gm14:25981292-25981387
>Gm14:25981553-25981627
>Gm14:25981706-25981831
>Gm14:25982380-25982428
>Gm14:25982672-25982728
>Gm14:25982964-25982989
>Gm14:25983530-25983629
>Gm14:25984054-25984082
>Gm14:25984151-25984211
>Gm14:25984722-25985565
>Gm14:25985598-25987695
>Gm14:25987796-25987854
>Gm14:25987884-25987997
>Gm14:25988074-25989665
>Gm14:25989692-25990802
>Gm14:25990855-25990977
>Gm14:25991103-25991569
>Gm14:25991597-25992283
>Gm14:25992305-25993186
>Gm14:25993245-25994061
>Gm14:25994204-26018321
>Gm14:26018405-26018712
>Gm14:26018775-26018969
>Gm14:26019026-26020784
>Gm14:26020848-26023984
>Gm14:26024248-26024309
>Gm14:26024633-26024688
>Gm14:26024794-26024921
>Gm14:26024951-26025320
>Gm14:26025854-26025893
>Gm14:26026014-26026162
>Gm14:26026193-26026253
>Gm14:26026353-26026453
>Gm14:26026541-26026671
>Gm14:26026706-26026737
>Gm14:26026842-26026877
>Gm14:26027056-26028027
>Gm14:26028145-26028246
>Gm14:26028317-26029246
>Gm14:26029443-26029556
>Gm14:26029659-26029734
>Gm14:26029818-26029891
>Gm14:26030047-26030245
>Gm14:26030370-26030475
>Gm14:26030558-26031284
>Gm14:26031408-26031584
>Gm14:26031793-26032274
>Gm14:26032342-26032410
>Gm14:26032518-26032561
>Gm14:26032638-26032754
>Gm14:26032978-26033060
>Gm14:26033181-26035766
>Gm14:26036767-26036894
>Gm14:26038843-26038905
>Gm14:26042676-26048949
>Gm14:26048986-26049553
>Gm14:26049631-26062201
>Gm14:26062249-26063268
>Gm14:26064266-26064307
>Gm14:26064378-26064557
>Gm14:26064703-26064972
>Gm14:26066280-26066686
>Gm14:26067956-26068064
>Gm14:26069904-26069954
>Gm14:26070908-26071015
>Gm14:26071453-26071488
>Gm14:26072044-26072197
>Gm14:26072558-26072668
>Gm14:26073779-26073854
>Gm14:26074021-26074047
>Gm14:26074138-26074478
>Gm14:26074580-26074656
>Gm14:26074752-26074925
>Gm14:26075148-26075235
>Gm14:26075300-26075640
>Gm14:26075698-26076271
>Gm14:26076313-26076401
>Gm14:26076435-26076830
>Gm14:26076994-26077129
>Gm14:26077164-26077281
>Gm14:26077588-26077668
>Gm14:26078015-26078058
>Gm14:26078110-26078137
>Gm14:26078814-26078853
>Gm14:26078903-26079028
>Gm14:26081267-26081448
>Gm14:26081945-26082343
>Gm14:26082376-26083431
>Gm14:26083485-26083727
>Gm14:26083763-26085133
>Gm14:26085188-26085407
>Gm14:26085623-26085804
>Gm14:26086225-26086393
>Gm14:26086650-26086680
>Gm14:26086856-26086988
>Gm14:26087088-26087152
>Gm14:26087618-26087660
>Gm14:26087768-26087904
>Gm14:26088135-26088204
>Gm14:26088267-26088319
>Gm14:26088749-26088820
>Gm14:26089419-26089452
>Gm14:26089698-26089751
>Gm14:26090175-26090262
>Gm14:26090313-26090385
>Gm14:26090725-26090789
>Gm14:26092539-26092638
>Gm14:26095994-26096041
>Gm14:26096062-26096170
>Gm14:26096440-26096511
>Gm14:26097375-26097690
>Gm14:26097790-26099980
>Gm14:26100980-26107628
>Gm14:26109624-26109716
>Gm14:26109938-26109984
>Gm14:26110594-26110637
>Gm14:26110667-26110731
>Gm14:26112038-26112076
>Gm14:26113814-26113902
>Gm14:26114970-26115012
>Gm14:26116172-26116330
>Gm14:26118102-26118153
>Gm14:26118248-26118375
>Gm14:26118430-26118472
>Gm14:26118981-26119050
>Gm14:26119212-26122065
>Gm14:26122861-26122934
>Gm14:26122960-26124037
>Gm14:26124242-26124644
>Gm14:26124690-26125003
>Gm14:26125103-26125123
>Gm14:26125350-26125465
>Gm14:26126553-26131584
>Gm14:26133646-26135502
>Gm14:26135577-26136192
>Gm14:26136264-26136930
>Gm14:26136955-26149053
>Gm14:26149140-26155606
>Gm14:26155650-26155697
>Gm14:26156067-26156160
>Gm14:26156315-26156515
>Gm14:26156958-26157982
>Gm14:26159807-26175641
>Gm14:26175678-26175882
>Gm14:26175952-26179232
>Gm14:26179281-26189323
>Gm14:26189351-26196184
>Gm14:26196215-26209344
>Gm14:26213654-26213846
>Gm14:26213981-26214663
>Gm14:26214703-26214762
>Gm14:26214902-26215515
>Gm14:26215604-26218350
>Gm14:26218379-26218765
>Gm14:26218788-26223588
>Gm14:26223661-26258125
>Gm14:26258214-26266420
>Gm14:26266936-26266975
>Gm14:26269520-26269570
>Gm14:26270165-26270208
>Gm14:26270679-26270809
>Gm14:26271346-26271446
>Gm14:26273139-26274325
>Gm14:26274425-26281495
>Gm14:26281539-26282731
>Gm14:26285253-26285284
>Gm14:26285779-26286828
>Gm14:26286867-26290313
>Gm14:26291274-26292921
>Gm14:26294562-26294623
>Gm14:26297892-26298278
>Gm14:26299418-26301070
>Gm14:26302044-26302073
>Gm14:26302177-26302270
>Gm14:26302290-26302328
>Gm14:26302587-26302622
>Gm14:26305559-26305837
>Gm14:26305950-26316796
>Gm14:26316848-26321008
>Gm14:26321133-26321483
>Gm14:26321509-26328707
>Gm14:26329286-26329342
>Gm14:26331978-26332214
>Gm14:26332296-26333681
>Gm14:26333711-26336799
>Gm14:26336922-26337030
>Gm14:26337207-26337261
>Gm14:26337463-26337766
>Gm14:26338025-26338139
>Gm14:26339655-26341787
>Gm14:26341807-26341922
>Gm14:26342020-26342164
>Gm14:26342185-26350271
>Gm14:26350303-26351826
>Gm14:26351859-26354481
>Gm14:26355157-26355315
>Gm14:26355338-26355400
>Gm14:26355425-26355725
>Gm14:26355819-26356323
>Gm14:26358209-26358405
>Gm14:26360690-26360889
>Gm14:26361368-26361416
>Gm14:26362590-26362711
>Gm14:26363448-26363582
>Gm14:26366911-26366945
>Gm14:26367013-26367284
>Gm14:26367327-26367686
>Gm14:26367767-26367995
>Gm14:26368030-26368601
>Gm14:26368666-26368845
>Gm14:26370193-26370286
>Gm14:26370327-26370434
>Gm14:26371114-26371303
>Gm14:26371568-26371604
>Gm14:26371808-26371979
>Gm14:26372765-26373455
>Gm14:26373567-26373595
>Gm14:26374272-26374521
>Gm14:26374628-26374790
>Gm14:26374999-26375042
>Gm14:26378866-26378944
>Gm14:26380263-26382023
>Gm14:26382552-26382588
>Gm14:26383916-26383966
>Gm14:26384125-26386345
>Gm14:26386461-26397482
>Gm14:26397562-26397723
>Gm14:26398358-26398425
>Gm14:26398649-26399274
>Gm14:26399337-26401922
>Gm14:26401981-26402091
>Gm14:26402159-26402230
>Gm14:26402278-26402757
>Gm14:26402815-26403000
>Gm14:26403163-26404415
>Gm14:26406233-26406416
>Gm14:26406495-26407926
>Gm14:26408156-26408178
>Gm14:26408214-26408290
>Gm14:26409202-26409260
>Gm14:26409493-26409576
>Gm14:26411714-26412189
>Gm14:26412233-26412302
>Gm14:26412350-26412536
>Gm14:26412641-26413815
>Gm14:26414077-26414208
>Gm14:26414433-26414923
>Gm14:26415097-26417110
>Gm14:26421218-26421293
>Gm14:26421356-26421439
>Gm14:26421474-26421657
>Gm14:26421686-26421776
>Gm14:26421930-26422839
>Gm14:26423117-26423205
>Gm14:26423334-26423517
>Gm14:26423793-26423872
>Gm14:26425050-26426731
>Gm14:26426786-26444633
>Gm14:26444759-26445337
>Gm14:26445375-26445961
>Gm14:26445996-26467359
>Gm14:26467420-26469903
>Gm14:26470046-26470240
>Gm14:26470356-26470510
>Gm14:26470576-26471097
>Gm14:26471241-26471483
>Gm14:26471512-26471644
>Gm14:26471671-26471821
>Gm14:26471890-26472115
>Gm14:26472148-26472240
>Gm14:26472278-26472645
>Gm14:26472828-26474733
>Gm14:26474930-26494113
>Gm14:26494159-26494213
>Gm14:26494544-26495142
>Gm14:26495182-26495345
>Gm14:26495437-26495988
>Gm14:26496028-26496737
>Gm14:26496778-26545175
>Gm14:26545201-26554078
>Gm14:26554128-26558332
>Gm14:26558546-26558625
>Gm14:26558813-26558859
>Gm14:26558994-26560242
>Gm14:26560281-26560671
>Gm14:26560776-26560841
>Gm14:26560866-26560935
>Gm14:26561070-26561121
>Gm14:26561317-26564640
>Gm14:26564678-26565245
>Gm14:26565271-26565767
>Gm14:26565851-26566941
>Gm14:26566981-26567044
>Gm14:26567147-26568616
>Gm14:26568965-26578240
>Gm14:26578307-26578345
>Gm14:26578525-26578587
>Gm14:26579008-26579300
>Gm14:26579495-26579832
>Gm14:26579960-26580186
>Gm14:26580593-26581031
>Gm14:26581531-26581647
>Gm14:26588004-26588081
>Gm14:26588585-26588632
>Gm14:26589107-26589179
>Gm14:26589648-26589693
>Gm14:26589736-26590134
>Gm14:26591186-26591314
>Gm14:26591407-26591526
>Gm14:26591606-26592728
>Gm14:26592764-26592846
>Gm14:26593155-26593201
>Gm14:26593323-26593881
>Gm14:26593953-26594025
>Gm14:26594169-26594345
>Gm14:26594456-26594614
>Gm14:26594925-26594994
>Gm14:26595113-26595224
>Gm14:26595339-26595914
>Gm14:26595981-26596092
>Gm14:26596113-26596612
>Gm14:26596791-26596856
>Gm14:26597469-26598395
>Gm14:26598467-26601019
>Gm14:26601053-26601255
>Gm14:26601291-26601683
>Gm14:26602191-26602277
>Gm14:26602353-26602612
>Gm14:26602649-26602749
>Gm14:26603150-26603295
>Gm14:26604385-26604636
>Gm14:26604684-26605287
>Gm14:26607229-26607354
>Gm14:26607705-26607772
>Gm14:26607888-26608222
>Gm14:26608273-26608436
>Gm14:26608559-26608641
>Gm14:26608794-26608947
>Gm14:26609009-26609074
>Gm14:26609131-26611046
>Gm14:26611087-26618258
>Gm14:26618320-26618941
>Gm14:26618987-26619422
>Gm14:26619496-26620134
>Gm14:26620171-26622114
>Gm14:26622140-26622173
>Gm14:26622251-26622464
>Gm14:26622657-26622773
>Gm14:26625658-26626161
>Gm14:26626198-26627101
>Gm14:26627190-26635379
>Gm14:26635489-26636436
>Gm14:26636493-26639753
>Gm14:26639805-26642636
>Gm14:26642745-26642804
>Gm14:26642845-26642882
>Gm14:26642954-26643491
>Gm14:26643584-26644047
>Gm14:26644100-26644148
>Gm14:26644284-26644447
>Gm14:26644500-26645339
>Gm14:26645391-26645453
>Gm14:26645501-26645598
>Gm14:26645880-26646034
>Gm14:26646131-26646508
>Gm14:26646574-26647004
>Gm14:26647084-26666569
>Gm14:26666603-26667166
>Gm14:26667200-26693274
>Gm14:26693410-26715661
>Gm14:26715782-26715950
>Gm14:26716208-26716243
>Gm14:26716422-26716491
>Gm14:26716632-26716697
>Gm14:26716724-26716823
>Gm14:26716996-26717231
>Gm14:26717347-26729125
>Gm14:26729184-26730743
>Gm14:26730847-26730900
>Gm14:26730998-26731079
>Gm14:26731197-26731300
>Gm14:26731339-26731378
>Gm14:26731440-26731516
>Gm14:26731648-26731850
>Gm14:26731913-26732608
>Gm14:26732652-26735123
>Gm14:26735184-26735366
>Gm14:26735409-26735622
>Gm14:26735723-26735774
>Gm14:26735871-26736260
>Gm14:26736326-26736482
>Gm14:26739364-26739437
>Gm14:26740026-26740059
>Gm14:26741250-26742194
>Gm14:26742212-26742967
>Gm14:26743010-26743615
>Gm14:26743674-26745002
>Gm14:26745183-26745222
>Gm14:26745966-26746083
>Gm14:26746181-26746555
>Gm14:26746691-26746768
>Gm14:26746898-26747040
>Gm14:26753584-26753660
>Gm14:26755458-26755492
>Gm14:26756827-26759075
>Gm14:26759098-26760986
>Gm14:26761057-26762168
>Gm14:26762209-26764179
>Gm14:26764199-26765391
>Gm14:26765482-26767459
>Gm14:26767729-26767763
>Gm14:26769814-26769853
>Gm14:26769967-26770000
>Gm14:26770100-26770269
>Gm14:26770510-26770711
>Gm14:26770816-26770888
>Gm14:26771062-26771141
>Gm14:26771226-26771612
>Gm14:26771741-26771952
>Gm14:26772002-26772225
>Gm14:26772264-26772351
>Gm14:26772405-26772495
>Gm14:26772534-26773642
>Gm14:26773687-26773896
>Gm14:26774028-26774521
>Gm14:26775436-26776076
>Gm14:26776283-26776322
>Gm14:26778023-26778397
>Gm14:26778767-26779073
>Gm14:26779662-26779713
>Gm14:26781771-26781801
>Gm14:26782108-26782793
>Gm14:26782840-26783197
>Gm14:26785257-26807745
>Gm14:26807831-26807924
>Gm14:26807985-26808035
>Gm14:26808361-26808552
>Gm14:26808607-26808692
>Gm14:26809525-26809696
>Gm14:26809726-26809791
>Gm14:26809934-26810002
>Gm14:26810071-26810154
>Gm14:26810269-26810579
>Gm14:26810637-26810771
>Gm14:26811570-26811635
>Gm14:26811702-26811746
>Gm14:26811970-26812114
>Gm14:26812651-26817211
>Gm14:26819776-26819888
>Gm14:26821172-26821564
>Gm14:26821614-26825368
>Gm14:26828397-26828646
>Gm14:26829429-26829597
>Gm14:26829864-26829901
>Gm14:26829982-26830474
>Gm14:26830569-26831396
>Gm14:26831469-26832004
>Gm14:26832073-26833428
>Gm14:26833513-26834258
>Gm14:26834300-26839001
>Gm14:26839038-26839476
>Gm14:26839595-26839727
>Gm14:26839870-26840315
>Gm14:26840364-26840418
>Gm14:26840521-26840559
>Gm14:26840659-26840852
>Gm14:26841042-26841824
>Gm14:26841871-26842552
>Gm14:26843001-26843251
>Gm14:26843300-26843866
>Gm14:26843927-26844007
>Gm14:26844108-26844227
>Gm14:26844267-26844333
>Gm14:26844398-26844631
>Gm14:26844673-26844841
>Gm14:26844938-26845133
>Gm14:26845268-26845351
>Gm14:26845398-26845855
>Gm14:26845901-26846076
>Gm14:26846100-26849730
>Gm14:26849751-26849904
>Gm14:26849933-26849960
>Gm14:26850040-26850356
>Gm14:26850480-26850535
>Gm14:26850603-26850633
>Gm14:26850721-26850763
>Gm14:26850814-26851176
>Gm14:26851217-26852943
>Gm14:26853061-26853209
>Gm14:26853418-26853506
>Gm14:26853615-26853976
>Gm14:26854065-26854158
>Gm14:26854196-26854268
>Gm14:26854460-26855043
>Gm14:26855097-26855561
>Gm14:26855729-26855885
>Gm14:26856074-26856158
>Gm14:26858393-26858452
>Gm14:26858708-26858863
>Gm14:26858902-26859110
>Gm14:26859452-26859683
>Gm14:26859855-26859920
>Gm14:26861890-26861940
>Gm14:26862578-26862624
>Gm14:26865291-26865372
>Gm14:26871390-26871473
>Gm14:26874803-26875038
>Gm14:26876784-26881509
>Gm14:26881573-26882190
>Gm14:26882617-26885116
>Gm14:26890682-26891335
>Gm14:26891485-26891996
>Gm14:26892017-26892724
>Gm14:26892773-26892881
>Gm14:26892941-26894118
>Gm14:26894151-26894560
>Gm14:26895178-26895400
>Gm14:26895580-26896225
>Gm14:26896332-26896960
>Gm14:26897042-26897588
>Gm14:26897671-26897699
>Gm14:26897922-26897999
>Gm14:26898046-26898131
>Gm14:26898765-26898803
>Gm14:26898984-26899020
>Gm14:26899374-26899494
>Gm14:26901065-26901250
>Gm14:26901302-26901527
>Gm14:26901663-26901796
>Gm14:26902173-26902232
[truncated: 370,369 more chars]
