# Supplementary material for: Red: an intelligent, rapid, accurate tool for detecting repeats de-novo on the genomic scale
Source: BMC Bioinformatics. 2015 Jul 24;16:227. doi: 10.1186/s12859-015-0654-5 (PMC4513396; doi:10.1186/s12859-015-0654-5)
Supplement: Additional file 9 — Supplementary data set 8 — Red’s repeats of the Glycine max genome. The command “tar -xzf file” results in a directory that contains the locations of repeats found by Red in the genome of the Glycine max. [file 12859_2015_654_MOESM9_ESM.gz › GnmRptGm/Gm15.rpt]

>Gm15:32-638
>Gm15:2139-2418
>Gm15:2566-2697
>Gm15:3332-3385
>Gm15:3434-4289
>Gm15:4340-4390
>Gm15:4560-4669
>Gm15:4888-5051
>Gm15:5717-5761
>Gm15:6052-6138
>Gm15:6175-6245
>Gm15:6483-6696
>Gm15:6949-6986
>Gm15:7143-7205
>Gm15:10144-10193
>Gm15:10298-10344
>Gm15:12246-13895
>Gm15:14701-14732
>Gm15:15680-15748
>Gm15:15856-15889
>Gm15:15930-16055
>Gm15:19200-19291
>Gm15:20578-20705
>Gm15:21310-21432
>Gm15:21831-21870
>Gm15:21921-21959
>Gm15:25951-26065
>Gm15:30656-30695
>Gm15:33973-34000
>Gm15:34434-34504
>Gm15:34574-34604
>Gm15:35461-35612
>Gm15:35773-36049
>Gm15:36323-36428
>Gm15:36627-36780
>Gm15:37113-37151
>Gm15:37309-37347
>Gm15:37671-37724
>Gm15:38337-38496
>Gm15:38538-38613
>Gm15:38647-38746
>Gm15:38763-39040
>Gm15:39114-39249
>Gm15:40419-40839
>Gm15:41071-41120
>Gm15:44439-44472
>Gm15:48362-48425
>Gm15:49944-50009
>Gm15:53033-53121
>Gm15:53273-53323
>Gm15:53360-53392
>Gm15:54624-54673
>Gm15:54805-54837
>Gm15:55303-55368
>Gm15:55789-55853
>Gm15:56216-56330
>Gm15:56536-56585
>Gm15:59891-59953
>Gm15:60066-60148
>Gm15:60365-60450
>Gm15:61229-61273
>Gm15:61393-62611
>Gm15:63508-63989
>Gm15:64028-64067
>Gm15:65451-65478
>Gm15:65796-65836
>Gm15:73722-73873
>Gm15:74079-74147
>Gm15:74247-74286
>Gm15:74319-74625
>Gm15:74747-74787
>Gm15:78887-79014
>Gm15:79128-79207
>Gm15:79907-79936
>Gm15:81509-81558
>Gm15:81605-81731
>Gm15:83067-83186
>Gm15:83309-83416
>Gm15:85924-86521
>Gm15:86777-87089
>Gm15:92164-92222
>Gm15:95513-95650
>Gm15:96230-96284
>Gm15:96340-96570
>Gm15:97111-97215
>Gm15:97700-98133
>Gm15:99125-99183
>Gm15:99853-99891
>Gm15:103135-103542
>Gm15:105317-105348
>Gm15:105428-105475
>Gm15:108384-108441
>Gm15:108556-108692
>Gm15:108941-108970
>Gm15:109068-109136
>Gm15:109421-109473
>Gm15:109879-110113
>Gm15:110252-110398
>Gm15:110579-110700
>Gm15:110841-110981
>Gm15:111093-111184
>Gm15:111238-111299
>Gm15:113219-113284
>Gm15:114559-114635
>Gm15:114722-114752
>Gm15:116929-116997
>Gm15:117022-117078
>Gm15:117505-117546
>Gm15:117737-117791
>Gm15:117984-118019
>Gm15:120907-120997
>Gm15:123902-123974
>Gm15:124011-124185
>Gm15:124330-124401
>Gm15:131339-131582
>Gm15:135658-135700
>Gm15:135915-136063
>Gm15:136296-136399
>Gm15:136686-136764
>Gm15:143369-143427
>Gm15:147564-147595
>Gm15:147737-147799
>Gm15:148170-148596
>Gm15:149132-149178
>Gm15:156803-157023
>Gm15:157390-157429
>Gm15:158292-158324
>Gm15:158756-158861
>Gm15:159031-159125
>Gm15:160196-160374
>Gm15:161378-161425
>Gm15:161571-161803
>Gm15:161896-162068
>Gm15:162461-162525
>Gm15:162815-162953
>Gm15:163243-163355
>Gm15:163379-163487
>Gm15:164448-164598
>Gm15:164763-164838
>Gm15:165093-165295
>Gm15:170208-170249
>Gm15:170635-170680
>Gm15:171347-171398
>Gm15:171493-171637
>Gm15:171726-171927
>Gm15:171966-172168
>Gm15:172628-172664
>Gm15:173258-173305
>Gm15:173774-178322
>Gm15:179803-179887
>Gm15:184201-184404
>Gm15:184430-184649
>Gm15:184733-184846
>Gm15:184883-185014
>Gm15:185069-185126
>Gm15:193987-194037
>Gm15:194689-194746
>Gm15:204666-204745
>Gm15:204945-205005
>Gm15:205281-205321
>Gm15:205536-205635
>Gm15:208679-208799
>Gm15:216482-216539
>Gm15:219212-219742
>Gm15:222329-222355
>Gm15:223568-223709
>Gm15:228624-228839
>Gm15:228870-228930
>Gm15:230180-230332
>Gm15:230377-230457
>Gm15:230643-230827
>Gm15:231072-231116
>Gm15:231724-231765
>Gm15:238302-238350
>Gm15:239287-239342
>Gm15:241475-241709
>Gm15:242384-242420
>Gm15:243871-243942
>Gm15:244184-244363
>Gm15:245679-245864
>Gm15:246052-246151
>Gm15:246284-246431
>Gm15:246583-246646
>Gm15:246950-247068
>Gm15:250420-250458
>Gm15:250521-250578
>Gm15:250622-250815
>Gm15:250997-251039
>Gm15:251088-251198
>Gm15:251245-251309
>Gm15:251432-251626
>Gm15:251825-251909
>Gm15:251939-251967
>Gm15:252665-252706
>Gm15:255054-255160
>Gm15:255305-255369
>Gm15:258492-258561
>Gm15:259039-259121
>Gm15:271369-271421
>Gm15:272550-272921
>Gm15:276132-276177
>Gm15:278774-278839
>Gm15:283095-283181
>Gm15:283223-283309
>Gm15:283397-283457
>Gm15:283770-283998
>Gm15:286638-286677
>Gm15:286856-286957
>Gm15:294391-294570
>Gm15:295126-295181
>Gm15:296693-296864
>Gm15:297132-297601
>Gm15:297987-298062
>Gm15:298704-298746
>Gm15:299488-299538
>Gm15:299662-299734
>Gm15:300643-300706
>Gm15:303461-303489
>Gm15:303594-303854
>Gm15:304951-305022
>Gm15:305583-305637
>Gm15:307010-307054
>Gm15:311304-311364
>Gm15:311367-311394
>Gm15:311469-312284
>Gm15:316389-316415
>Gm15:317023-317106
>Gm15:317742-317828
>Gm15:318774-318841
>Gm15:322490-322574
>Gm15:329671-329730
>Gm15:330915-330957
>Gm15:334097-334113
>Gm15:337288-337330
>Gm15:337526-337557
>Gm15:338037-338088
>Gm15:338361-338513
>Gm15:338707-339773
>Gm15:339942-339986
>Gm15:340103-340443
>Gm15:340895-340928
>Gm15:345532-345676
>Gm15:347094-347136
>Gm15:347447-347534
>Gm15:348647-348751
>Gm15:348818-348949
>Gm15:349302-349370
>Gm15:354282-354631
>Gm15:354671-354776
>Gm15:354877-354966
>Gm15:358815-358868
>Gm15:360320-360353
>Gm15:362597-362722
>Gm15:363100-363149
>Gm15:363473-363510
>Gm15:363590-363864
>Gm15:369487-369679
>Gm15:369852-370222
>Gm15:375121-375223
>Gm15:375462-375569
>Gm15:377032-377275
>Gm15:378671-378751
>Gm15:378863-378985
>Gm15:379104-379159
>Gm15:379208-379280
>Gm15:381608-381662
>Gm15:383095-383149
>Gm15:394261-394307
>Gm15:394342-394416
>Gm15:396712-396777
>Gm15:396901-397084
>Gm15:397208-397236
>Gm15:397287-397352
>Gm15:397601-397639
>Gm15:397789-397925
>Gm15:400186-400225
>Gm15:403341-403376
>Gm15:405882-405943
>Gm15:410174-410283
>Gm15:411702-411818
>Gm15:413440-413538
>Gm15:416158-416234
>Gm15:416528-416632
>Gm15:418218-418275
>Gm15:418734-418843
>Gm15:420944-420988
>Gm15:421275-421339
>Gm15:422142-422189
>Gm15:423714-423785
>Gm15:424940-425036
>Gm15:430436-430497
>Gm15:435579-435615
>Gm15:436444-436502
>Gm15:436602-436659
>Gm15:437995-438089
>Gm15:438122-438198
>Gm15:440979-441024
>Gm15:442194-442241
>Gm15:442428-442461
>Gm15:443935-443997
>Gm15:444116-444165
>Gm15:444488-444589
>Gm15:444945-444993
>Gm15:446549-446596
>Gm15:447748-448175
>Gm15:448182-448208
>Gm15:449012-449050
>Gm15:454642-454706
>Gm15:457248-457278
>Gm15:466626-466715
>Gm15:467123-467173
>Gm15:467434-467467
>Gm15:471185-471254
>Gm15:473744-473785
>Gm15:474712-474770
>Gm15:475016-475125
>Gm15:475992-476056
>Gm15:476171-476295
>Gm15:482573-482622
>Gm15:484858-484906
>Gm15:486911-486945
>Gm15:489360-489406
>Gm15:492756-492783
>Gm15:493601-493655
>Gm15:493870-493923
>Gm15:495027-495071
>Gm15:495321-495401
>Gm15:495445-495607
>Gm15:495654-496022
>Gm15:496142-496296
>Gm15:498334-498370
>Gm15:499536-499577
>Gm15:502599-503026
>Gm15:503192-503236
>Gm15:507355-507688
>Gm15:507890-508397
>Gm15:508841-508904
>Gm15:508996-509178
>Gm15:513980-514374
>Gm15:514558-515669
>Gm15:515978-518324
>Gm15:519066-523599
>Gm15:526103-526172
>Gm15:526247-526305
>Gm15:527198-527300
>Gm15:530265-530314
>Gm15:530947-530995
>Gm15:532965-532995
>Gm15:536690-536811
>Gm15:539613-539685
>Gm15:539767-539815
>Gm15:541036-541095
>Gm15:542576-542649
>Gm15:544180-544470
>Gm15:546347-546444
>Gm15:551325-551387
>Gm15:555103-555239
>Gm15:557547-557591
>Gm15:558107-558141
>Gm15:559150-559182
>Gm15:559433-559477
>Gm15:566017-566076
>Gm15:577182-577312
>Gm15:584820-584854
>Gm15:600696-600742
>Gm15:602224-602263
>Gm15:603467-603602
>Gm15:603711-603760
>Gm15:605658-605735
>Gm15:605787-605833
>Gm15:611884-611947
>Gm15:612750-612849
>Gm15:612854-613001
>Gm15:613492-613570
>Gm15:614545-614607
>Gm15:615347-615478
>Gm15:616289-616372
>Gm15:617893-618067
>Gm15:618148-618178
>Gm15:618272-618524
>Gm15:619635-619668
>Gm15:620832-620886
>Gm15:621198-621279
>Gm15:621347-621392
>Gm15:622528-622649
>Gm15:624451-624486
>Gm15:626684-626821
>Gm15:629022-629134
>Gm15:629205-629325
>Gm15:634868-634948
>Gm15:635178-635253
>Gm15:635412-635495
>Gm15:648803-648818
>Gm15:649345-649698
>Gm15:650092-650114
>Gm15:650214-650228
>Gm15:651105-651143
>Gm15:651333-651393
>Gm15:651525-651603
>Gm15:653014-653153
>Gm15:653351-653453
>Gm15:654241-654287
>Gm15:654353-654396
>Gm15:656144-656257
>Gm15:658366-658662
>Gm15:659116-659300
>Gm15:659536-659671
>Gm15:659702-659878
>Gm15:671166-671288
>Gm15:678042-678174
>Gm15:678960-679062
>Gm15:680192-680252
>Gm15:680780-680827
>Gm15:684304-684374
>Gm15:686777-686873
>Gm15:691174-691245
>Gm15:691885-691983
>Gm15:693108-693171
>Gm15:693505-693637
>Gm15:694007-694127
>Gm15:694375-694404
>Gm15:698772-698861
>Gm15:698907-698959
>Gm15:699707-699767
>Gm15:702081-702455
>Gm15:702497-703001
>Gm15:703842-703877
>Gm15:706554-706623
>Gm15:707705-707760
>Gm15:708576-708612
>Gm15:713815-713873
>Gm15:715119-715151
>Gm15:716679-716725
>Gm15:719172-719213
>Gm15:723049-723281
>Gm15:724168-724711
>Gm15:728401-728439
>Gm15:729943-730002
>Gm15:730366-730402
>Gm15:734025-734086
>Gm15:734826-734858
>Gm15:734950-735006
>Gm15:736720-736882
>Gm15:738268-738301
>Gm15:739179-739282
>Gm15:740848-740885
>Gm15:743560-743673
>Gm15:746158-746260
>Gm15:746393-746487
>Gm15:746615-746664
>Gm15:747249-747404
>Gm15:747445-747477
>Gm15:747798-747834
>Gm15:749451-749510
>Gm15:749833-749875
>Gm15:761603-761727
>Gm15:767673-767737
>Gm15:768549-768617
>Gm15:777767-777835
>Gm15:779163-779219
>Gm15:783999-784032
>Gm15:784100-784299
>Gm15:784414-784444
>Gm15:784496-784734
>Gm15:784895-785630
>Gm15:785818-785865
>Gm15:785928-786284
>Gm15:794724-794856
>Gm15:797994-798086
>Gm15:802433-802511
>Gm15:804864-804914
>Gm15:805321-805396
>Gm15:805634-805810
>Gm15:806679-806750
>Gm15:810684-810770
>Gm15:811363-811890
>Gm15:812012-812063
>Gm15:825189-825221
>Gm15:827585-827665
>Gm15:827975-828097
>Gm15:833712-833775
>Gm15:839203-839430
>Gm15:839528-839696
>Gm15:839854-840016
>Gm15:840074-840221
>Gm15:842287-842393
>Gm15:845744-846129
>Gm15:846323-846409
>Gm15:846534-846597
>Gm15:852144-852294
>Gm15:855666-855739
>Gm15:855765-855841
>Gm15:855891-855941
>Gm15:856082-856124
>Gm15:857400-857444
>Gm15:859671-859738
>Gm15:860603-860660
>Gm15:865625-865713
>Gm15:872157-872182
>Gm15:875292-875363
>Gm15:875440-875497
>Gm15:876464-876541
>Gm15:881415-881501
>Gm15:882199-882254
>Gm15:888573-888716
>Gm15:888848-888935
>Gm15:888994-889078
>Gm15:890254-890347
>Gm15:890746-890792
>Gm15:891040-891101
>Gm15:891429-891561
>Gm15:891829-891871
>Gm15:891925-892014
>Gm15:897866-897896
>Gm15:910362-910432
>Gm15:910744-910811
>Gm15:919120-919217
>Gm15:922594-923018
>Gm15:924226-924321
>Gm15:926138-926184
>Gm15:927228-927274
>Gm15:927364-928684
>Gm15:928852-929307
>Gm15:929446-929907
>Gm15:929976-930182
>Gm15:930256-930395
>Gm15:930446-930623
>Gm15:930657-930700
>Gm15:930958-931116
>Gm15:932666-932800
>Gm15:932846-932953
>Gm15:933318-933368
>Gm15:934360-934644
>Gm15:934734-934909
>Gm15:935730-936001
>Gm15:936069-936200
>Gm15:938569-938653
>Gm15:939102-939132
>Gm15:939362-939406
>Gm15:942196-942302
>Gm15:948872-948965
>Gm15:949025-949090
>Gm15:951785-953971
>Gm15:954010-954525
>Gm15:954637-958816
>Gm15:958886-960220
>Gm15:960292-960783
>Gm15:961350-961432
>Gm15:962875-962912
>Gm15:963033-963082
>Gm15:963802-964022
>Gm15:968432-968471
>Gm15:969105-969383
>Gm15:970248-970303
>Gm15:970330-970608
>Gm15:970652-971063
>Gm15:971642-971831
>Gm15:971921-971954
>Gm15:973111-973146
>Gm15:973394-973464
>Gm15:973676-973710
>Gm15:974405-974452
>Gm15:974497-975028
>Gm15:975079-975259
>Gm15:975316-975612
>Gm15:975635-975928
>Gm15:975987-976101
>Gm15:976211-976320
>Gm15:976879-976922
>Gm15:982081-982206
>Gm15:982270-982355
>Gm15:983215-983865
>Gm15:988534-988574
>Gm15:990360-990428
>Gm15:990880-990935
>Gm15:991945-991984
>Gm15:992068-992134
>Gm15:992909-992963
>Gm15:1002418-1002490
>Gm15:1008464-1008494
>Gm15:1010319-1010362
>Gm15:1010476-1010609
>Gm15:1010749-1010823
>Gm15:1012507-1012555
>Gm15:1013105-1013174
>Gm15:1013322-1013376
>Gm15:1014370-1014543
>Gm15:1014630-1014692
>Gm15:1018854-1019010
>Gm15:1019056-1019188
>Gm15:1019381-1019534
>Gm15:1019629-1019724
>Gm15:1019858-1019922
>Gm15:1020627-1020778
>Gm15:1021885-1022011
>Gm15:1026755-1026843
>Gm15:1027315-1027354
>Gm15:1027398-1027458
>Gm15:1027744-1027790
>Gm15:1028060-1028201
>Gm15:1028443-1028506
>Gm15:1029335-1029424
>Gm15:1029626-1030241
>Gm15:1030301-1030653
>Gm15:1030710-1030847
>Gm15:1030952-1031019
>Gm15:1031103-1031241
>Gm15:1031280-1031375
>Gm15:1033630-1033674
>Gm15:1036749-1036897
>Gm15:1044565-1044648
>Gm15:1045166-1045248
>Gm15:1048523-1048575
>Gm15:1052579-1052658
>Gm15:1052932-1052981
>Gm15:1053178-1053278
>Gm15:1054469-1054525
>Gm15:1055804-1055848
>Gm15:1057495-1057528
>Gm15:1059010-1059042
>Gm15:1060569-1060648
>Gm15:1061257-1061292
>Gm15:1068803-1068853
>Gm15:1069547-1069566
>Gm15:1071167-1071208
>Gm15:1071793-1071821
>Gm15:1072132-1072208
>Gm15:1072308-1072322
>Gm15:1072401-1072489
>Gm15:1073366-1073476
>Gm15:1075110-1075361
>Gm15:1075437-1075568
>Gm15:1075663-1075716
>Gm15:1076039-1076171
>Gm15:1083631-1083706
>Gm15:1083783-1083827
>Gm15:1085339-1085506
>Gm15:1091723-1091795
>Gm15:1092226-1092270
>Gm15:1096769-1096820
>Gm15:1097608-1097655
>Gm15:1097752-1097806
>Gm15:1102000-1102053
>Gm15:1112046-1112094
>Gm15:1116597-1116634
>Gm15:1117197-1117268
>Gm15:1119363-1119398
>Gm15:1121043-1121215
>Gm15:1121879-1121909
>Gm15:1124647-1124682
>Gm15:1124944-1125102
>Gm15:1127778-1127881
>Gm15:1130912-1130972
>Gm15:1131620-1131707
>Gm15:1136300-1136447
>Gm15:1136494-1136585
>Gm15:1143118-1143491
>Gm15:1143707-1143773
>Gm15:1144690-1144790
>Gm15:1145579-1145634
>Gm15:1145716-1145790
>Gm15:1146632-1146699
>Gm15:1149632-1149683
>Gm15:1153203-1153280
>Gm15:1154233-1154267
>Gm15:1160173-1160308
>Gm15:1165245-1165294
>Gm15:1167175-1167214
>Gm15:1170098-1170147
>Gm15:1170280-1170316
>Gm15:1172937-1173026
>Gm15:1175096-1175167
>Gm15:1176964-1177003
>Gm15:1184675-1184785
>Gm15:1184817-1184889
>Gm15:1185171-1185236
>Gm15:1185434-1185615
>Gm15:1185749-1185806
>Gm15:1189655-1189753
>Gm15:1189971-1190010
>Gm15:1190529-1190576
>Gm15:1190803-1190891
>Gm15:1192891-1193042
>Gm15:1194851-1195298
>Gm15:1195417-1195449
>Gm15:1199511-1199696
>Gm15:1201667-1201716
>Gm15:1202134-1202167
>Gm15:1202869-1202902
>Gm15:1204374-1204549
>Gm15:1206299-1206339
>Gm15:1207308-1207345
>Gm15:1208941-1209022
>Gm15:1209261-1209289
>Gm15:1209455-1209541
>Gm15:1216049-1216092
>Gm15:1216458-1216593
>Gm15:1220608-1220703
>Gm15:1220979-1221388
>Gm15:1225830-1225874
>Gm15:1226861-1227013
>Gm15:1227784-1227890
>Gm15:1228012-1228084
>Gm15:1228169-1228261
>Gm15:1228391-1228499
>Gm15:1229391-1229531
>Gm15:1230421-1230458
>Gm15:1230558-1230651
>Gm15:1232306-1232357
>Gm15:1234496-1234530
>Gm15:1234800-1234888
>Gm15:1236115-1236314
>Gm15:1240428-1240578
>Gm15:1240635-1240672
>Gm15:1240859-1240996
>Gm15:1241918-1242059
>Gm15:1244486-1244634
>Gm15:1244689-1245075
>Gm15:1249226-1249283
>Gm15:1250465-1250503
>Gm15:1255496-1255578
>Gm15:1258918-1258952
>Gm15:1262795-1262829
>Gm15:1265465-1265570
>Gm15:1267382-1267443
>Gm15:1272610-1272661
>Gm15:1272928-1272991
>Gm15:1284980-1285104
>Gm15:1285624-1285901
>Gm15:1292400-1292497
>Gm15:1300907-1300934
>Gm15:1308753-1308939
>Gm15:1311154-1311975
>Gm15:1314450-1314601
>Gm15:1315128-1315183
>Gm15:1315702-1315807
>Gm15:1317853-1317903
>Gm15:1322690-1322899
>Gm15:1326181-1326258
>Gm15:1328073-1328216
>Gm15:1328318-1328395
>Gm15:1328624-1328719
>Gm15:1329560-1329662
>Gm15:1333233-1333288
>Gm15:1334787-1334847
>Gm15:1335121-1335152
>Gm15:1335388-1335499
>Gm15:1335535-1335577
>Gm15:1335691-1335741
>Gm15:1337435-1337476
>Gm15:1337587-1337628
>Gm15:1338926-1338975
>Gm15:1339035-1339087
>Gm15:1346231-1346318
>Gm15:1347771-1347919
>Gm15:1349761-1349865
>Gm15:1350102-1350162
>Gm15:1350834-1350864
>Gm15:1354153-1354272
>Gm15:1354620-1354697
>Gm15:1357891-1361670
>Gm15:1363136-1363177
>Gm15:1365737-1365780
>Gm15:1366113-1366179
>Gm15:1366795-1366871
>Gm15:1367040-1367117
>Gm15:1367824-1367883
>Gm15:1374133-1374201
>Gm15:1374304-1374359
>Gm15:1382037-1382068
>Gm15:1387575-1387606
>Gm15:1389424-1389501
>Gm15:1396256-1396542
>Gm15:1397788-1397969
>Gm15:1401387-1401420
>Gm15:1406982-1407032
>Gm15:1411185-1411270
>Gm15:1411313-1411532
>Gm15:1415342-1415466
>Gm15:1415492-1415532
>Gm15:1418103-1418230
>Gm15:1419103-1419194
>Gm15:1419428-1419509
>Gm15:1420167-1420254
>Gm15:1420558-1420637
>Gm15:1420999-1421067
>Gm15:1426195-1426370
>Gm15:1430162-1430197
>Gm15:1430253-1430421
>Gm15:1444596-1444641
>Gm15:1446406-1446787
>Gm15:1460499-1460601
>Gm15:1462002-1462047
>Gm15:1462093-1462248
>Gm15:1462483-1462593
>Gm15:1465238-1465287
>Gm15:1467247-1467278
>Gm15:1467670-1467749
>Gm15:1470171-1470260
>Gm15:1470385-1470439
>Gm15:1472936-1472986
>Gm15:1474629-1474665
>Gm15:1479762-1479823
>Gm15:1480242-1480555
>Gm15:1482878-1482964
>Gm15:1483931-1483990
>Gm15:1484241-1484299
>Gm15:1484443-1484566
>Gm15:1485342-1485366
>Gm15:1485756-1485770
>Gm15:1486173-1486288
>Gm15:1490782-1490830
>Gm15:1494172-1494212
>Gm15:1495129-1495189
>Gm15:1495250-1495459
>Gm15:1495510-1495568
>Gm15:1495636-1495707
>Gm15:1497693-1497780
>Gm15:1497807-1497887
>Gm15:1499313-1499357
>Gm15:1499945-1499988
>Gm15:1500505-1500608
>Gm15:1501273-1501378
>Gm15:1502294-1502375
>Gm15:1504071-1504108
>Gm15:1504703-1504755
>Gm15:1505801-1505842
>Gm15:1509070-1509266
>Gm15:1509632-1509662
>Gm15:1511906-1511960
>Gm15:1514872-1514943
>Gm15:1515223-1515261
>Gm15:1515904-1516085
>Gm15:1516443-1516512
>Gm15:1516881-1517031
>Gm15:1520645-1520692
>Gm15:1521322-1521361
>Gm15:1525842-1525940
>Gm15:1526232-1526310
>Gm15:1527690-1527729
>Gm15:1532959-1533006
>Gm15:1534877-1534906
>Gm15:1537656-1537696
>Gm15:1538458-1538534
>Gm15:1538636-1538788
>Gm15:1538840-1539023
>Gm15:1540898-1540958
>Gm15:1559500-1559601
>Gm15:1563973-1564007
>Gm15:1565120-1565153
>Gm15:1567485-1567621
>Gm15:1567676-1567785
>Gm15:1568062-1568083
>Gm15:1568485-1568521
>Gm15:1569148-1569536
>Gm15:1572029-1572093
>Gm15:1572336-1572394
>Gm15:1572481-1572644
>Gm15:1572733-1572882
>Gm15:1572953-1573029
>Gm15:1573088-1573130
>Gm15:1573289-1573438
>Gm15:1573590-1573734
>Gm15:1578269-1578448
>Gm15:1578483-1578550
>Gm15:1581380-1581663
>Gm15:1581751-1581825
>Gm15:1587787-1587943
>Gm15:1588089-1588460
>Gm15:1588822-1588879
>Gm15:1588995-1589075
>Gm15:1589110-1589317
>Gm15:1589907-1590005
>Gm15:1590068-1590128
>Gm15:1590287-1590357
>Gm15:1590746-1590796
>Gm15:1593938-1594053
>Gm15:1594740-1595103
>Gm15:1599071-1599282
>Gm15:1600028-1600102
>Gm15:1600485-1600654
>Gm15:1602936-1603086
>Gm15:1605451-1605555
>Gm15:1606139-1606184
>Gm15:1606623-1606893
>Gm15:1611114-1611206
>Gm15:1611593-1611645
>Gm15:1617770-1617801
>Gm15:1619005-1619103
>Gm15:1620480-1620528
>Gm15:1625979-1626011
>Gm15:1626968-1627304
>Gm15:1627351-1627440
>Gm15:1627547-1627701
>Gm15:1627766-1627812
>Gm15:1628006-1628084
>Gm15:1628150-1628218
>Gm15:1635515-1635585
>Gm15:1638167-1638247
>Gm15:1641202-1641272
>Gm15:1641417-1641469
>Gm15:1641655-1641730
>Gm15:1642539-1642598
>Gm15:1642791-1648327
>Gm15:1649055-1649102
>Gm15:1650059-1650107
>Gm15:1650276-1650363
>Gm15:1650901-1650938
>Gm15:1653478-1653659
>Gm15:1654947-1655046
>Gm15:1656573-1656703
>Gm15:1658213-1658294
>Gm15:1658823-1658901
>Gm15:1659568-1659678
>Gm15:1660257-1660302
>Gm15:1662411-1662504
>Gm15:1664423-1664486
>Gm15:1664967-1665075
>Gm15:1665144-1665256
>Gm15:1665507-1665812
>Gm15:1666038-1668839
>Gm15:1669423-1669654
>Gm15:1670406-1670454
>Gm15:1670622-1670710
>Gm15:1671246-1671283
>Gm15:1672320-1672472
>Gm15:1673842-1673961
>Gm15:1677016-1679402
>Gm15:1679551-1679592
>Gm15:1680240-1680271
>Gm15:1680590-1680727
>Gm15:1681118-1681623
>Gm15:1682713-1682760
>Gm15:1683717-1683765
>Gm15:1683934-1684021
>Gm15:1684572-1684609
>Gm15:1685232-1685291
>Gm15:1685426-1685486
>Gm15:1687139-1687182
>Gm15:1688580-1688679
>Gm15:1690165-1690269
>Gm15:1691240-1691330
>Gm15:1691409-1691577
>Gm15:1692126-1702219
>Gm15:1702796-1702906
>Gm15:1703487-1703532
>Gm15:1703773-1705447
>Gm15:1707261-1707354
>Gm15:1708811-1709414
>Gm15:1709938-1710026
>Gm15:1710540-1710567
>Gm15:1710669-1710732
>Gm15:1711345-1711386
>Gm15:1711791-1712022
>Gm15:1712774-1712822
>Gm15:1712992-1713086
>Gm15:1713643-1713680
>Gm15:1715314-1715364
>Gm15:1717070-1717114
>Gm15:1718458-1718493
>Gm15:1722126-1722170
>Gm15:1722887-1722997
>Gm15:1724139-1724377
>Gm15:1725815-1725856
>Gm15:1728336-1728387
>Gm15:1729055-1729139
>Gm15:1730371-1730399
>Gm15:1730904-1730947
>Gm15:1739014-1739200
>Gm15:1744340-1744388
>Gm15:1744973-1745012
>Gm15:1746794-1746820
>Gm15:1752799-1752854
>Gm15:1754060-1754101
>Gm15:1754995-1755029
>Gm15:1755385-1755575
>Gm15:1755884-1755914
>Gm15:1755938-1755972
>Gm15:1761839-1762141
>Gm15:1762289-1764615
>Gm15:1764696-1764745
>Gm15:1764856-1765207
>Gm15:1765348-1765530
>Gm15:1766973-1767010
>Gm15:1772061-1772094
>Gm15:1772304-1772374
>Gm15:1775874-1776068
>Gm15:1777035-1777218
>Gm15:1778963-1779021
>Gm15:1780841-1780986
>Gm15:1782713-1782775
>Gm15:1785726-1785785
>Gm15:1786170-1786239
>Gm15:1786553-1786581
>Gm15:1786660-1786891
>Gm15:1797216-1797242
>Gm15:1800213-1800306
>Gm15:1800645-1800769
>Gm15:1800883-1800969
>Gm15:1801066-1801135
>Gm15:1801690-1801742
>Gm15:1806908-1806946
>Gm15:1808572-1808660
>Gm15:1811378-1811458
>Gm15:1811744-1811894
>Gm15:1812995-1813058
>Gm15:1813692-1813772
>Gm15:1814785-1814826
>Gm15:1815280-1815323
>Gm15:1816983-1817029
>Gm15:1819543-1819603
>Gm15:1822238-1822292
>Gm15:1822445-1822479
>Gm15:1822555-1822968
>Gm15:1823013-1823066
>Gm15:1826157-1826194
>Gm15:1833018-1833053
>Gm15:1841145-1841230
>Gm15:1845207-1845271
>Gm15:1845335-1845407
>Gm15:1845437-1845632
>Gm15:1846046-1846073
>Gm15:1846423-1846457
>Gm15:1850476-1850526
>Gm15:1851473-1851517
>Gm15:1856919-1856955
>Gm15:1861986-1863056
>Gm15:1863130-1866571
>Gm15:1867647-1867743
>Gm15:1868480-1868603
>Gm15:1868669-1868907
>Gm15:1871186-1871236
>Gm15:1878491-1878561
>Gm15:1879745-1879790
>Gm15:1879922-1880024
>Gm15:1883018-1889255
>Gm15:1890426-1890466
>Gm15:1899651-1899718
>Gm15:1900078-1900308
>Gm15:1900975-1901008
>Gm15:1903435-1903479
>Gm15:1903743-1903818
>Gm15:1903862-1903989
>Gm15:1920021-1920055
>Gm15:1921699-1921858
>Gm15:1922411-1922474
>Gm15:1922579-1922619
>Gm15:1925946-1925981
>Gm15:1932634-1932697
>Gm15:1933457-1933570
>Gm15:1933893-1933925
>Gm15:1936617-1936731
>Gm15:1936737-1936799
>Gm15:1937780-1937871
>Gm15:1938444-1938473
>Gm15:1940150-1940231
>Gm15:1942644-1942745
>Gm15:1943469-1943544
>Gm15:1943587-1943654
>Gm15:1947043-1947127
>Gm15:1948611-1948642
>Gm15:1951188-1951242
>Gm15:1951996-1952046
>Gm15:1964373-1964459
>Gm15:1964735-1964763
>Gm15:1964920-1964958
>Gm15:1965196-1965324
>Gm15:1965513-1965594
>Gm15:1965638-1965666
>Gm15:1966392-1966438
>Gm15:1967193-1967272
>Gm15:1969516-1969551
>Gm15:1969577-1969663
>Gm15:1971629-1971665
>Gm15:1973688-1973752
>Gm15:1976691-1976735
>Gm15:1976910-1977307
>Gm15:1978461-1978765
>Gm15:1981241-1981323
>Gm15:1987134-1987190
>Gm15:1988474-1988507
>Gm15:1990071-1990152
>Gm15:1996694-1996768
>Gm15:1997118-1997200
>Gm15:1997648-1998097
>Gm15:1998177-1998263
>Gm15:1998621-1998780
>Gm15:2000905-2000980
>Gm15:2004426-2004899
>Gm15:2005257-2005388
>Gm15:2005459-2005707
>Gm15:2005782-2006259
>Gm15:2006426-2006503
>Gm15:2007250-2007350
>Gm15:2013278-2013708
>Gm15:2013758-2013814
>Gm15:2013998-2014061
>Gm15:2014767-2014968
>Gm15:2015759-2015850
>Gm15:2015940-2016061
>Gm15:2016634-2016751
>Gm15:2016888-2017030
>Gm15:2019413-2019477
>Gm15:2019859-2019900
>Gm15:2020040-2020244
>Gm15:2027527-2027569
>Gm15:2028294-2028383
>Gm15:2032541-2032668
>Gm15:2033539-2033596
>Gm15:2034264-2034334
>Gm15:2035455-2035486
>Gm15:2041274-2041297
>Gm15:2041318-2041378
>Gm15:2043716-2043993
>Gm15:2044025-2044495
>Gm15:2044716-2044832
>Gm15:2048432-2048499
>Gm15:2051606-2051647
>Gm15:2055978-2056238
>Gm15:2056399-2056578
>Gm15:2056628-2056722
>Gm15:2057158-2057239
>Gm15:2057649-2057739
>Gm15:2058775-2058809
>Gm15:2059380-2059449
>Gm15:2061285-2061312
>Gm15:2062407-2062567
>Gm15:2069592-2069628
>Gm15:2069697-2069798
>Gm15:2083812-2083847
>Gm15:2084651-2084703
>Gm15:2086227-2086324
>Gm15:2086497-2086823
>Gm15:2086953-2087052
>Gm15:2087816-2087859
>Gm15:2088020-2088073
>Gm15:2097126-2097169
>Gm15:2097199-2097272
>Gm15:2097620-2097808
>Gm15:2098046-2098268
>Gm15:2102716-2102795
>Gm15:2102885-2102954
>Gm15:2106353-2106407
>Gm15:2109998-2110053
>Gm15:2113606-2113692
>Gm15:2114404-2118042
>Gm15:2119222-2119304
>Gm15:2119364-2119419
>Gm15:2120881-2120913
>Gm15:2120982-2121281
>Gm15:2121575-2121812
>Gm15:2122925-2123036
>Gm15:2127174-2127225
>Gm15:2127842-2127872
>Gm15:2128850-2128999
>Gm15:2129745-2129781
>Gm15:2130873-2130958
>Gm15:2131071-2131307
>Gm15:2131361-2131678
>Gm15:2133070-2133103
>Gm15:2133613-2133661
>Gm15:2134641-2134655
>Gm15:2135219-2135248
>Gm15:2135382-2135462
>Gm15:2135509-2135584
>Gm15:2136959-2136991
>Gm15:2137233-2137282
>Gm15:2138717-2138813
>Gm15:2140769-2140815
>Gm15:2140857-2140906
>Gm15:2143473-2143505
>Gm15:2144261-2144309
>Gm15:2146252-2147197
>Gm15:2148270-2148427
>Gm15:2148501-2148561
>Gm15:2148614-2148762
>Gm15:2148863-2149259
>Gm15:2149319-2149444
>Gm15:2149506-2149662
>Gm15:2150400-2150434
>Gm15:2152708-2152768
>Gm15:2156664-2156760
>Gm15:2157767-2157833
>Gm15:2165475-2165538
>Gm15:2166300-2166442
>Gm15:2166473-2166514
>Gm15:2167020-2167167
>Gm15:2168978-2169053
>Gm15:2174495-2174555
>Gm15:2179208-2179340
>Gm15:2179516-2179600
>Gm15:2184760-2184863
>Gm15:2187474-2187531
>Gm15:2190184-2190275
>Gm15:2190523-2190685
>Gm15:2192175-2192822
>Gm15:2192864-2192944
>Gm15:2192988-2193103
>Gm15:2194973-2195008
>Gm15:2195937-2195984
>Gm15:2196143-2196283
>Gm15:2200934-2201102
>Gm15:2207684-2207970
>Gm15:2210707-2210740
>Gm15:2212482-2212582
>Gm15:2226526-2226958
>Gm15:2227043-2227645
>Gm15:2238095-2238145
>Gm15:2239952-2240062
>Gm15:2240504-2240545
>Gm15:2242319-2242345
>Gm15:2244639-2244687
>Gm15:2245073-2245287
>Gm15:2251454-2251488
>Gm15:2257298-2257340
>Gm15:2259694-2259728
>Gm15:2260345-2260386
>Gm15:2261136-2261183
>Gm15:2261421-2261466
>Gm15:2286179-2286389
>Gm15:2286428-2286647
>Gm15:2290162-2290248
>Gm15:2290754-2290815
>Gm15:2291594-2291654
>Gm15:2292112-2292156
>Gm15:2292209-2292263
>Gm15:2294193-2294243
>Gm15:2294616-2294658
>Gm15:2297370-2297402
>Gm15:2302751-2302799
>Gm15:2303445-2304264
>Gm15:2314122-2314166
>Gm15:2318305-2318395
>Gm15:2320172-2320785
>Gm15:2321751-2321793
>Gm15:2321985-2322045
>Gm15:2322092-2322191
>Gm15:2322202-2322259
>Gm15:2323552-2323595
>Gm15:2325025-2325291
>Gm15:2327379-2327449
>Gm15:2329167-2329218
>Gm15:2330516-2330605
>Gm15:2330661-2330926
>Gm15:2340376-2340402
>Gm15:2342972-2343052
>Gm15:2348549-2348651
>Gm15:2348924-2349118
>Gm15:2355128-2355170
>Gm15:2361597-2361977
>Gm15:2362033-2362083
>Gm15:2362196-2362303
>Gm15:2366761-2366793
>Gm15:2370969-2371022
>Gm15:2372012-2372068
>Gm15:2375940-2376122
>Gm15:2376282-2376455
>Gm15:2376754-2376861
>Gm15:2392249-2392427
>Gm15:2393009-2393061
>Gm15:2394498-2394596
>Gm15:2405390-2405421
>Gm15:2406235-2406304
>Gm15:2406563-2406610
>Gm15:2407257-2407416
>Gm15:2415750-2415834
>Gm15:2418494-2418563
>Gm15:2421538-2421643
>Gm15:2427423-2427526
>Gm15:2428370-2428569
>Gm15:2428670-2428746
>Gm15:2428995-2429110
>Gm15:2429490-2429570
>Gm15:2430202-2430338
>Gm15:2435321-2435507
>Gm15:2435620-2437187
>Gm15:2437232-2437753
>Gm15:2440223-2440303
>Gm15:2441669-2441750
>Gm15:2444581-2444718
>Gm15:2446337-2446391
>Gm15:2446522-2446623
>Gm15:2446755-2446922
>Gm15:2447938-2447969
>Gm15:2449641-2449948
>Gm15:2454048-2454103
>Gm15:2454212-2454299
>Gm15:2455557-2457855
>Gm15:2460647-2460685
>Gm15:2461070-2461146
>Gm15:2463574-2463630
>Gm15:2465097-2465136
>Gm15:2465456-2465525
>Gm15:2470722-2470799
>Gm15:2470875-2470961
>Gm15:2478999-2479056
>Gm15:2480388-2480595
>Gm15:2481679-2481780
>Gm15:2482368-2482463
>Gm15:2482826-2482976
>Gm15:2483294-2483353
>Gm15:2483535-2483616
>Gm15:2483738-2483780
>Gm15:2484242-2484307
>Gm15:2484705-2484744
>Gm15:2495203-2495263
>Gm15:2498964-2499082
>Gm15:2503833-2503893
>Gm15:2505194-2505267
>Gm15:2505515-2505665
>Gm15:2505703-2505742
>Gm15:2506736-2506806
>Gm15:2506895-2506989
>Gm15:2507181-2507978
>Gm15:2508139-2508484
>Gm15:2508528-2508642
>Gm15:2508825-2508872
>Gm15:2508934-2509061
>Gm15:2509613-2509663
>Gm15:2510511-2510563
>Gm15:2512308-2512346
>Gm15:2515506-2515520
>Gm15:2515809-2515847
>Gm15:2518973-2519056
>Gm15:2519963-2520130
>Gm15:2520228-2520315
>Gm15:2520485-2520592
>Gm15:2521473-2521615
>Gm15:2523197-2523377
>Gm15:2523794-2523865
>Gm15:2523965-2523979
>Gm15:2525960-2525990
>Gm15:2526186-2526255
>Gm15:2527492-2527655
>Gm15:2529134-2529309
>Gm15:2529504-2529568
>Gm15:2535211-2535378
>Gm15:2537228-2537290
>Gm15:2543746-2543790
>Gm15:2544493-2544576
>Gm15:2559351-2559448
>Gm15:2571377-2571448
>Gm15:2571539-2571662
>Gm15:2575846-2576076
>Gm15:2578584-2578670
>Gm15:2586943-2586981
>Gm15:2590639-2590728
>Gm15:2594190-2594292
>Gm15:2594499-2594545
>Gm15:2596104-2596171
>Gm15:2599106-2599212
>Gm15:2600052-2600094
>Gm15:2601867-2602045
>Gm15:2604731-2604773
>Gm15:2606269-2606335
>Gm15:2619049-2619090
>Gm15:2620698-2620730
>Gm15:2622583-2622644
>Gm15:2623198-2623237
>Gm15:2625849-2625939
>Gm15:2627028-2627084
>Gm15:2627562-2627607
>Gm15:2636731-2636766
>Gm15:2641555-2641657
>Gm15:2644435-2644511
>Gm15:2645607-2645682
>Gm15:2645926-2646008
>Gm15:2659246-2659279
>Gm15:2659996-2660085
>Gm15:2661410-2661480
>Gm15:2666436-2666466
>Gm15:2668066-2668170
>Gm15:2671532-2671632
>Gm15:2672033-2672108
>Gm15:2672507-2672546
>Gm15:2680042-2680092
>Gm15:2681489-2681555
>Gm15:2683497-2683758
>Gm15:2683815-2684005
>Gm15:2702010-2702520
>Gm15:2713251-2713398
>Gm15:2714448-2714495
>Gm15:2714785-2715026
>Gm15:2715289-2715431
>Gm15:2721086-2721155
>Gm15:2721880-2721928
>Gm15:2727320-2727366
>Gm15:2727558-2727599
>Gm15:2738146-2738277
>Gm15:2740195-2740243
>Gm15:2740326-2740358
>Gm15:2744352-2744855
>Gm15:2744893-2745117
>Gm15:2748468-2748529
>Gm15:2748803-2748843
>Gm15:2749510-2749557
>Gm15:2749604-2749647
>Gm15:2749747-2749763
>Gm15:2750479-2750581
>Gm15:2751978-2751994
>Gm15:2752605-2752631
>Gm15:2754682-2754725
>Gm15:2755777-2755861
>Gm15:2757706-2757790
>Gm15:2759369-2759425
>Gm15:2759892-2759983
>Gm15:2760339-2760661
>Gm15:2763627-2763685
>Gm15:2764007-2764057
>Gm15:2764828-2764899
>Gm15:2765132-2765222
>Gm15:2770132-2770249
>Gm15:2774825-2774868
>Gm15:2775269-2775537
>Gm15:2789648-2789770
>Gm15:2789959-2790041
>Gm15:2792153-2792186
>Gm15:2793341-2793380
>Gm15:2809061-2809139
>Gm15:2809192-2809608
>Gm15:2811890-2811983
>Gm15:2813387-2813567
>Gm15:2821822-2821951
>Gm15:2822033-2822103
>Gm15:2823762-2823850
>Gm15:2829252-2829701
>Gm15:2830037-2830071
>Gm15:2830108-2830149
>Gm15:2830224-2830520
>Gm15:2841078-2841115
>Gm15:2841175-2841277
>Gm15:2841678-2841715
>Gm15:2842025-2842123
>Gm15:2843633-2843664
>Gm15:2844569-2844609
>Gm15:2845507-2845540
>Gm15:2847513-2847561
>Gm15:2849777-2849900
>Gm15:2850562-2850598
>Gm15:2850641-2850677
>Gm15:2851123-2851228
>Gm15:2851670-2851751
>Gm15:2853060-2853195
>Gm15:2853347-2853917
>Gm15:2853953-2854223
>Gm15:2854582-2854672
>Gm15:2860166-2860245
>Gm15:2861036-2861125
>Gm15:2861451-2861527
>Gm15:2866141-2866589
>Gm15:2866632-2866805
>Gm15:2866888-2867084
>Gm15:2873349-2873433
>Gm15:2874625-2874665
>Gm15:2877442-2877482
>Gm15:2880504-2880562
>Gm15:2880651-2881403
>Gm15:2881448-2881563
>Gm15:2881596-2881922
>Gm15:2882915-2882962
>Gm15:2889032-2889309
>Gm15:2893939-2893965
>Gm15:2903164-2903332
>Gm15:2910182-2910265
>Gm15:2911640-2911670
>Gm15:2914741-2914782
>Gm15:2915434-2915564
>Gm15:2915952-2915966
>Gm15:2917740-2917953
>Gm15:2918310-2918490
>Gm15:2918515-2918648
>Gm15:2919876-2919945
>Gm15:2921641-2921709
>Gm15:2925454-2925568
>Gm15:2925708-2925743
>Gm15:2925773-2925852
>Gm15:2925934-2926004
>Gm15:2927525-2927588
>Gm15:2928763-2928855
>Gm15:2930267-2930300
>Gm15:2931601-2931690
>Gm15:2936265-2936290
>Gm15:2937099-2937174
>Gm15:2946455-2946513
>Gm15:2955071-2955121
>Gm15:2955472-2955524
>Gm15:2955746-2958982
>Gm15:2961540-2961614
>Gm15:2966202-2966389
>Gm15:2967085-2967136
>Gm15:2967880-2968432
>Gm15:2968468-2968707
>Gm15:2968766-2968840
>Gm15:2968879-2968907
>Gm15:2968959-2969092
>Gm15:2969207-2969309
>Gm15:2969381-2969478
>Gm15:2969561-2970018
>Gm15:2974802-2974894
>Gm15:2975713-2975768
>Gm15:2976600-2976660
>Gm15:2976685-2976785
>Gm15:2977659-2977758
>Gm15:2978173-2978215
>Gm15:2979443-2979493
>Gm15:2987187-2987256
>Gm15:2987383-2987656
>Gm15:2987772-2987836
>Gm15:2987922-2988093
>Gm15:2988202-2988294
>Gm15:2991028-2991104
>Gm15:2993832-2993892
>Gm15:2993935-2994022
>Gm15:2996296-2996330
>Gm15:3004869-3004922
>Gm15:3004993-3005105
>Gm15:3005704-3005749
>Gm15:3005823-3005924
>Gm15:3006436-3006518
>Gm15:3007887-3008007
>Gm15:3013021-3013068
>Gm15:3014642-3014685
>Gm15:3024274-3024319
>Gm15:3024347-3024388
>Gm15:3024953-3025006
>Gm15:3029126-3029160
>Gm15:3030382-3030427
>Gm15:3030575-3030654
>Gm15:3030838-3030919
>Gm15:3030982-3031037
>Gm15:3031070-3031110
>Gm15:3032735-3032771
>Gm15:3032890-3033018
>Gm15:3033187-3033323
>Gm15:3033515-3033572
>Gm15:3033723-3033801
>Gm15:3044800-3044927
>Gm15:3045624-3045670
>Gm15:3046306-3046364
>Gm15:3047963-3048023
>Gm15:3051690-3051720
>Gm15:3052016-3052059
>Gm15:3057226-3057288
>Gm15:3059365-3059418
>Gm15:3059712-3059801
>Gm15:3061809-3061847
>Gm15:3063749-3064032
>Gm15:3064082-3064130
>Gm15:3067172-3067214
>Gm15:3067524-3067607
>Gm15:3068362-3068403
>Gm15:3070903-3071059
>Gm15:3071663-3071793
>Gm15:3071895-3071930
>Gm15:3072991-3073044
>Gm15:3076439-3076476
>Gm15:3076488-3076572
>Gm15:3082889-3083834
>Gm15:3083877-3083944
>Gm15:3083973-3084030
>Gm15:3086494-3086524
>Gm15:3088146-3088170
>Gm15:3088892-3088959
>Gm15:3089749-3089834
>Gm15:3090168-3090203
>Gm15:3091876-3092132
>Gm15:3093155-3093196
>Gm15:3096980-3097042
>Gm15:3102513-3102555
>Gm15:3104843-3105016
>Gm15:3105092-3105160
>Gm15:3105584-3105640
>Gm15:3105669-3105707
>Gm15:3110923-3111001
>Gm15:3111059-3111282
>Gm15:3112369-3112423
>Gm15:3127337-3127392
>Gm15:3128434-3128497
>Gm15:3129456-3129567
>Gm15:3129801-3129861
>Gm15:3130207-3130267
>Gm15:3130624-3130752
>Gm15:3133105-3133372
>Gm15:3136148-3136208
>Gm15:3136952-3137027
>Gm15:3137433-3137506
>Gm15:3146791-3146829
>Gm15:3146940-3147350
>Gm15:3147509-3147552
>Gm15:3156131-3156194
>Gm15:3156679-3156981
>Gm15:3166484-3166609
>Gm15:3168202-3168265
>Gm15:3171216-3171577
>Gm15:3172077-3172139
>Gm15:3172400-3172475
>Gm15:3172645-3172746
>Gm15:3173028-3173084
>Gm15:3176597-3176679
>Gm15:3178454-3178507
>Gm15:3178645-3178722
>Gm15:3187226-3187341
>Gm15:3193414-3193743
>Gm15:3193855-3194080
>Gm15:3194117-3194143
>Gm15:3194503-3194703
>Gm15:3194756-3194947
>Gm15:3195008-3195414
>Gm15:3197265-3197311
>Gm15:3199331-3199446
>Gm15:3200234-3200250
>Gm15:3200415-3200429
>Gm15:3201167-3201203
>Gm15:3205611-3205645
>Gm15:3206662-3206720
>Gm15:3209456-3209527
>Gm15:3209594-3209617
>Gm15:3209704-3209745
>Gm15:3211389-3211533
>Gm15:3215758-3215816
>Gm15:3216538-3216617
>Gm15:3216928-3216970
>Gm15:3217342-3217373
>Gm15:3224422-3224488
>Gm15:3226227-3226341
>Gm15:3227521-3227579
>Gm15:3239673-3239723
>Gm15:3247312-3247345
>Gm15:3252537-3252637
>Gm15:3253813-3253873
>Gm15:3253967-3254004
>Gm15:3254913-3254950
>Gm15:3255012-3255094
>Gm15:3255148-3255242
>Gm15:3255289-3255380
>Gm15:3255473-3255601
>Gm15:3255704-3255979
>Gm15:3268251-3268303
>Gm15:3276015-3276156
>Gm15:3277243-3277304
>Gm15:3277388-3277452
>Gm15:3277489-3277635
>Gm15:3277906-3278403
>Gm15:3278431-3278800
>Gm15:3279052-3279108
>Gm15:3279342-3279375
>Gm15:3279478-3279833
>Gm15:3280084-3280126
>Gm15:3280343-3280450
>Gm15:3281778-3281903
>Gm15:3282670-3282777
>Gm15:3282874-3282988
>Gm15:3284850-3284953
>Gm15:3289221-3289268
>Gm15:3290057-3290128
>Gm15:3290713-3290769
>Gm15:3297368-3297415
>Gm15:3297424-3297551
>Gm15:3298152-3298216
>Gm15:3301092-3302562
>Gm15:3304595-3304792
>Gm15:3306621-3306685
>Gm15:3308369-3308423
>Gm15:3308774-3308814
>Gm15:3308879-3308923
>Gm15:3309670-3309715
>Gm15:3311215-3311332
>Gm15:3311497-3311549
>Gm15:3315651-3315751
>Gm15:3317450-3317574
>Gm15:3319499-3319550
>Gm15:3321757-3321813
>Gm15:3322748-3322849
>Gm15:3322919-3323116
>Gm15:3323194-3323292
>Gm15:3324068-3324149
>Gm15:3326354-3326410
>Gm15:3326787-3326814
>Gm15:3327623-3328059
>Gm15:3334391-3334461
>Gm15:3335265-3335454
>Gm15:3335528-3335582
>Gm15:3337571-3337648
>Gm15:3337843-3337921
>Gm15:3338636-3338768
>Gm15:3342094-3342127
>Gm15:3342442-3342492
>Gm15:3348673-3348710
>Gm15:3352182-3352289
>Gm15:3353409-3353442
>Gm15:3355400-3355525
>Gm15:3360954-3361152
>Gm15:3361341-3361523
>Gm15:3361968-3362002
>Gm15:3367855-3367899
>Gm15:3376538-3376687
>Gm15:3377070-3377103
>Gm15:3377207-3377312
>Gm15:3377440-3377593
>Gm15:3378445-3378483
>Gm15:3379086-3379129
>Gm15:3380620-3380660
>Gm15:3381235-3381291
>Gm15:3383504-3383587
>Gm15:3400724-3400808
>Gm15:3401012-3401159
>Gm15:3401417-3401491
>Gm15:3401858-3401912
>Gm15:3403907-3415055
>Gm15:3415073-3415353
>Gm15:3416120-3416153
>Gm15:3418930-3419151
>Gm15:3420733-3420883
>Gm15:3424172-3424272
>Gm15:3426206-3426267
>Gm15:3426469-3426504
>Gm15:3428333-3428362
>Gm15:3433389-3433505
>Gm15:3434759-3434814
>Gm15:3441258-3441292
>Gm15:3445728-3445742
>Gm15:3446448-3446489
>Gm15:3447628-3447794
>Gm15:3448794-3449148
>Gm15:3449734-3449766
>Gm15:3450303-3450341
>Gm15:3450565-3450697
>Gm15:3451456-3451523
>Gm15:3453533-3453580
>Gm15:3453620-3453698
>Gm15:3457979-3458062
>Gm15:3458952-3459020
>Gm15:3459846-3459973
>Gm15:3460242-3460293
>Gm15:3463198-3463232
>Gm15:3466739-3466874
>Gm15:3467519-3467628
>Gm15:3467712-3467862
>Gm15:3470099-3470208
>Gm15:3472255-3472543
>Gm15:3481312-3481393
>Gm15:3490500-3490621
>Gm15:3495835-3495883
>Gm15:3498136-3498183
>Gm15:3498204-3498254
>Gm15:3498643-3498672
>Gm15:3499180-3499229
>Gm15:3499804-3499828
>Gm15:3500444-3500648
>Gm15:3500801-3500942
>Gm15:3502426-3502449
>Gm15:3503292-3503437
>Gm15:3503711-3503811
>Gm15:3505224-3505359
>Gm15:3509491-3509582
>Gm15:3512800-3512852
>Gm15:3514558-3514599
>Gm15:3514887-3515018
>Gm15:3516009-3516155
>Gm15:3517019-3517123
>Gm15:3517789-3517894
>Gm15:3518854-3518951
>Gm15:3519302-3519355
>Gm15:3521383-3521430
>Gm15:3521462-3523876
>Gm15:3528404-3528436
>Gm15:3529258-3529342
>Gm15:3529986-3530028
>Gm15:3530895-3531408
>Gm15:3531759-3531797
>Gm15:3531846-3532149
>Gm15:3532408-3532460
>Gm15:3538114-3538208
>Gm15:3541370-3541650
>Gm15:3542451-3543017
>Gm15:3543536-3543657
>Gm15:3547524-3547561
>Gm15:3551050-3551095
>Gm15:3557876-3557966
>Gm15:3559710-3559806
>Gm15:3562437-3562485
>Gm15:3567970-3568054
>Gm15:3572819-3572892
>Gm15:3573017-3573093
>Gm15:3581567-3581736
>Gm15:3583256-3583357
>Gm15:3583587-3583634
>Gm15:3584168-3584183
>Gm15:3584283-3584305
>Gm15:3584352-3584761
>Gm15:3584861-3584901
>Gm15:3588490-3588518
>Gm15:3590186-3590277
>Gm15:3598039-3598091
>Gm15:3598446-3598538
>Gm15:3598571-3598960
>Gm15:3600884-3600938
>Gm15:3601844-3601897
>Gm15:3605788-3605903
>Gm15:3606288-3606335
>Gm15:3609379-3609476
>Gm15:3610665-3610700
>Gm15:3610736-3610783
>Gm15:3610974-3611153
>Gm15:3611689-3611745
>Gm15:3616213-3616288
>Gm15:3618627-3618664
>Gm15:3628933-3629219
>Gm15:3629493-3629526
>Gm15:3631187-3631293
>Gm15:3631346-3631378
>Gm15:3631488-3631556
>Gm15:3631651-3631788
>Gm15:3631842-3631962
>Gm15:3632116-3632237
>Gm15:3632565-3632663
>Gm15:3633020-3633069
>Gm15:3633428-3633473
>Gm15:3633833-3633909
>Gm15:3634187-3634329
>Gm15:3635138-3635173
>Gm15:3641596-3641652
>Gm15:3648258-3648339
>Gm15:3648488-3648585
>Gm15:3650820-3650886
>Gm15:3656770-3656835
>Gm15:3657271-3657336
>Gm15:3659020-3659330
>Gm15:3672298-3672347
>Gm15:3673608-3673706
>Gm15:3673784-3673847
>Gm15:3673923-3674018
>Gm15:3674227-3674321
>Gm15:3675662-3675733
>Gm15:3676424-3676469
>Gm15:3682121-3682157
>Gm15:3685044-3685101
>Gm15:3690155-3690208
>Gm15:3690444-3690505
>Gm15:3691409-3691443
>Gm15:3692196-3692278
>Gm15:3693092-3693386
>Gm15:3698569-3698610
>Gm15:3698942-3698986
>Gm15:3704692-3704730
>Gm15:3711097-3711246
>Gm15:3724127-3724159
>Gm15:3748598-3748630
>Gm15:3750381-3750422
>Gm15:3751071-3751105
>Gm15:3751351-3751539
>Gm15:3755468-3755616
>Gm15:3755714-3755771
>Gm15:3763813-3763860
>Gm15:3768449-3768524
>Gm15:3771293-3771349
>Gm15:3772254-3772309
>Gm15:3781250-3781318
>Gm15:3790588-3790730
>Gm15:3792732-3792790
>Gm15:3793029-3793086
>Gm15:3793890-3794000
>Gm15:3794029-3794123
>Gm15:3794488-3794616
>Gm15:3795585-3795665
>Gm15:3798830-3798884
>Gm15:3800796-3800994
>Gm15:3803083-3803191
>Gm15:3803912-3803994
>Gm15:3813169-3813206
>Gm15:3813803-3813878
>Gm15:3814574-3814605
>Gm15:3815052-3815430
>Gm15:3821481-3821538
>Gm15:3824773-3824969
>Gm15:3831643-3831733
>Gm15:3835579-3835612
>Gm15:3837720-3837782
>Gm15:3837811-3837839
>Gm15:3838384-3838428
>Gm15:3839197-3839280
>Gm15:3843150-3843286
>Gm15:3843936-3844018
>Gm15:3845198-3845298
>Gm15:3849959-3850178
>Gm15:3853978-3854020
>Gm15:3855131-3855168
>Gm15:3857579-3857653
>Gm15:3859471-3859598
>Gm15:3861756-3861847
>Gm15:3862292-3862346
>Gm15:3864187-3864490
>Gm15:3864810-3864840
>Gm15:3867228-3867256
>Gm15:3867765-3867828
>Gm15:3868567-3868689
>Gm15:3868762-3868788
>Gm15:3868838-3868868
>Gm15:3879915-3880182
>Gm15:3880692-3880738
>Gm15:3886545-3886748
>Gm15:3892261-3892337
>Gm15:3895408-3895487
>Gm15:3895547-3895630
>Gm15:3895713-3895796
>Gm15:3897248-3897341
>Gm15:3897647-3897773
>Gm15:3901206-3901266
>Gm15:3902993-3903063
>Gm15:3905034-3905105
>Gm15:3905132-3905185
>Gm15:3906113-3906163
>Gm15:3906283-3906325
>Gm15:3906701-3906803
>Gm15:3906908-3907147
>Gm15:3908045-3908082
>Gm15:3909029-3909121
>Gm15:3909395-3909508
>Gm15:3910950-3911003
>Gm15:3911787-3911886
>Gm15:3913720-3913771
>Gm15:3914004-3914043
>Gm15:3917101-3917144
>Gm15:3918447-3918498
>Gm15:3918524-3918596
>Gm15:3919518-3919671
>Gm15:3928085-3928099
>Gm15:3929804-3929856
>Gm15:3930166-3930305
>Gm15:3930338-3930395
>Gm15:3930471-3930827
>Gm15:3930981-3931026
>Gm15:3931113-3931236
>Gm15:3931590-3931655
>Gm15:3932411-3932517
>Gm15:3936662-3936710
>Gm15:3946067-3946094
>Gm15:3947940-3947987
>Gm15:3949277-3949376
>Gm15:3949862-3949888
>Gm15:3955617-3956214
>Gm15:3957797-3957829
>Gm15:3959600-3959752
>Gm15:3960014-3960061
>Gm15:3960685-3960743
>Gm15:3960759-3960805
>Gm15:3960829-3960876
>Gm15:3961456-3961499
>Gm15:3961746-3961914
>Gm15:3964246-3964291
>Gm15:3968044-3968252
>Gm15:3981541-3981570
>Gm15:3983340-3983441
>Gm15:3983560-3983627
>Gm15:3983728-3983891
>Gm15:3983936-3983970
>Gm15:3984166-3984207
>Gm15:3990697-3990737
>Gm15:3992411-3992444
>Gm15:3994945-3994995
>Gm15:3996365-3996463
>Gm15:4001836-4001875
>Gm15:4002180-4002238
>Gm15:4005963-4005992
>Gm15:4009430-4009506
>Gm15:4011995-4012027
>Gm15:4012192-4012247
>Gm15:4015424-4015484
>Gm15:4017737-4017915
>Gm15:4022158-4022197
>Gm15:4022555-4022734
>Gm15:4022967-4023061
>Gm15:4031720-4031790
>Gm15:4031872-4031970
>Gm15:4035732-4035765
>Gm15:4036143-4036194
>Gm15:4039715-4039757
>Gm15:4044551-4044590
>Gm15:4044836-4044936
>Gm15:4047255-4047310
>Gm15:4051577-4051591
>Gm15:4062842-4062899
>Gm15:4064320-4064397
>Gm15:4064750-4064821
>Gm15:4064868-4064920
>Gm15:4067617-4067700
>Gm15:4067825-4067991
>Gm15:4069354-4069419
>Gm15:4069529-4069608
>Gm15:4071271-4071880
>Gm15:4075175-4075233
>Gm15:4084630-4084658
>Gm15:4087524-4087621
>Gm15:4088428-4088718
>Gm15:4089536-4089719
>Gm15:4093653-4093713
>Gm15:4093735-4093797
>Gm15:4097781-4098425
>Gm15:4099616-4099666
>Gm15:4101332-4101347
>Gm15:4102461-4102545
>Gm15:4112537-4112650
>Gm15:4114043-4114109
>Gm15:4121185-4121565
>Gm15:4121642-4121808
>Gm15:4122206-4122262
>Gm15:4122373-4122647
>Gm15:4123951-4124076
>Gm15:4127350-4127472
>Gm15:4132462-4132527
>Gm15:4134140-4134169
>Gm15:4136486-4136546
>Gm15:4136940-4137040
>Gm15:4138102-4138144
>Gm15:4138766-4138943
>Gm15:4152633-4153609
>Gm15:4160299-4160337
>Gm15:4161401-4161456
>Gm15:4162300-4162340
>Gm15:4162972-4163002
>Gm15:4163607-4163787
>Gm15:4163829-4164007
>Gm15:4164056-4164248
>Gm15:4164334-4164637
>Gm15:4164681-4164720
>Gm15:4167004-4167076
>Gm15:4167476-4167531
>Gm15:4168586-4168602
>Gm15:4172093-4172181
>Gm15:4178713-4178770
>Gm15:4185758-4185798
>Gm15:4188501-4188596
>Gm15:4189665-4189915
>Gm15:4196027-4196130
>Gm15:4196201-4196233
>Gm15:4197142-4197230
>Gm15:4205370-4205419
>Gm15:4205430-4205581
>Gm15:4208642-4209003
>Gm15:4212042-4212094
>Gm15:4216043-4216075
>Gm15:4225197-4225247
>Gm15:4225436-4225490
>Gm15:4231086-4231164
>Gm15:4237921-4237979
>Gm15:4238277-4238414
>Gm15:4240231-4240258
>Gm15:4243560-4243618
>Gm15:4243674-4243951
>Gm15:4244694-4244988
>Gm15:4245115-4245190
>Gm15:4245375-4245869
>Gm15:4245881-4245936
>Gm15:4246044-4246272
>Gm15:4246329-4246408
>Gm15:4246503-4246553
>Gm15:4246601-4246712
>Gm15:4246763-4247066
>Gm15:4247267-4247632
>Gm15:4248381-4248540
>Gm15:4249258-4249383
>Gm15:4250102-4250180
>Gm15:4250284-4250411
>Gm15:4250927-4250974
>Gm15:4253510-4253596
>Gm15:4253704-4253745
>Gm15:4254738-4254904
>Gm15:4256674-4256729
>Gm15:4257286-4257364
>Gm15:4257477-4257587
>Gm15:4261989-4262029
>Gm15:4262126-4262225
>Gm15:4262921-4263095
>Gm15:4264442-4264502
>Gm15:4265621-4265660
>Gm15:4265786-4265813
>Gm15:4265934-4266019
>Gm15:4267018-4267127
>Gm15:4268978-4269508
>Gm15:4269831-4269863
>Gm15:4269887-4269960
>Gm15:4273728-4273772
>Gm15:4276234-4276276
>Gm15:4287326-4287358
>Gm15:4289083-4289137
>Gm15:4302007-4302131
>Gm15:4307254-4307291
>Gm15:4307751-4307811
>Gm15:4311288-4311371
>Gm15:4311773-4311881
>Gm15:4315780-4315818
>Gm15:4318238-4318293
>Gm15:4318426-4318466
>Gm15:4329575-4329608
>Gm15:4330850-4330994
>Gm15:4334690-4334838
>Gm15:4335548-4335583
>Gm15:4336508-4336554
>Gm15:4337424-4337618
>Gm15:4340976-4341088
>Gm15:4341137-4341260
>Gm15:4346823-4346922
>Gm15:4347033-4347119
>Gm15:4348105-4348134
>Gm15:4348739-4348917
>Gm15:4349023-4350739
>Gm15:4350786-4351078
>Gm15:4351156-4351295
>Gm15:4351325-4351352
>Gm15:4354009-4354181
>Gm15:4354657-4354733
>Gm15:4356320-4356389
>Gm15:4356909-4356951
>Gm15:4362283-4362333
>Gm15:4368582-4368773
>Gm15:4372226-4372386
>Gm15:4372976-4373053
>Gm15:4376599-4376688
>Gm15:4385085-4385121
>Gm15:4387370-4387403
>Gm15:4393503-4393741
>Gm15:4396132-4396166
>Gm15:4400318-4400363
>Gm15:4403644-4403698
>Gm15:4403753-4403841
>Gm15:4408651-4408719
>Gm15:4410720-4410831
>Gm15:4411826-4411861
>Gm15:4416588-4416621
>Gm15:4416646-4416698
>Gm15:4418149-4418529
>Gm15:4418899-4418924
>Gm15:4426147-4426216
>Gm15:4427244-4427278
>Gm15:4429671-4429736
>Gm15:4434207-4434273
>Gm15:4434949-4435013
>Gm15:4435491-4435570
>Gm15:4436122-4436594
>Gm15:4437882-4437924
>Gm15:4444386-4444454
>Gm15:4446109-4446398
>Gm15:4447868-4447908
>Gm15:4448404-4448431
>Gm15:4450380-4450528
>Gm15:4450568-4450669
>Gm15:4452293-4452307
>Gm15:4452758-4452815
>Gm15:4453435-4453534
>Gm15:4456851-4456897
>Gm15:4458855-4458887
>Gm15:4461051-4461148
>Gm15:4463077-4463198
>Gm15:4463819-4463913
>Gm15:4464041-4464129
>Gm15:4465447-4465523
>Gm15:4466947-4467094
>Gm15:4474061-4474271
>Gm15:4476176-4476328
>Gm15:4476544-4476625
>Gm15:4476741-4476807
>Gm15:4478657-4478749
>Gm15:4480712-4480893
>Gm15:4488121-4488257
>Gm15:4489503-4489686
>Gm15:4489777-4489910
>Gm15:4491401-4491435
>Gm15:4491694-4491749
>Gm15:4491819-4491864
>Gm15:4493423-4493457
>Gm15:4495059-4495091
>Gm15:4495246-4495392
>Gm15:4495644-4495821
>Gm15:4498440-4498475
>Gm15:4499965-4500023
>Gm15:4500050-4500143
>Gm15:4509030-4509077
>Gm15:4511042-4511206
>Gm15:4521619-4521742
>Gm15:4521791-4521866
>Gm15:4525753-4527452
>Gm15:4529091-4529523
>Gm15:4534396-4534540
>Gm15:4537441-4537488
>Gm15:4537572-4537635
>Gm15:4538360-4538470
>Gm15:4539495-4539925
>Gm15:4541299-4541329
>Gm15:4542517-4542555
>Gm15:4543808-4543889
>Gm15:4544162-4544215
>Gm15:4545492-4545523
>Gm15:4545885-4546392
>Gm15:4546442-4546571
>Gm15:4547724-4547780
>Gm15:4552169-4552293
>Gm15:4555815-4555982
>Gm15:4567211-4567249
>Gm15:4569392-4569445
>Gm15:4570469-4570601
>Gm15:4573609-4573643
>Gm15:4574643-4574813
>Gm15:4577834-4577871
>Gm15:4578933-4579088
>Gm15:4586488-4586959
>Gm15:4587083-4588373
>Gm15:4589598-4589625
>Gm15:4590550-4590597
>Gm15:4590664-4590741
>Gm15:4591960-4592024
>Gm15:4593035-4593072
>Gm15:4593117-4593239
>Gm15:4593240-4593314
>Gm15:4599440-4599682
>Gm15:4601847-4601913
>Gm15:4603235-4603384
>Gm15:4610096-4610172
>Gm15:4611189-4611246
>Gm15:4623137-4623309
>Gm15:4625601-4625711
>Gm15:4625998-4626082
>Gm15:4634047-4634078
>Gm15:4637937-4638031
>Gm15:4640541-4640600
>Gm15:4640634-4640669
>Gm15:4640876-4641154
>Gm15:4641169-4641253
>Gm15:4642033-4642094
>Gm15:4642237-4642271
>Gm15:4645324-4645347
>Gm15:4648391-4648445
>Gm15:4648729-4648864
>Gm15:4649017-4649056
>Gm15:4649228-4649331
>Gm15:4650075-4650120
>Gm15:4651492-4651540
>Gm15:4658436-4658486
>Gm15:4660135-4660209
>Gm15:4664327-4664380
>Gm15:4667151-4667216
>Gm15:4667869-4667917
>Gm15:4668488-4668558
>Gm15:4668907-4668991
>Gm15:4679718-4679759
>Gm15:4681297-4681458
>Gm15:4686458-4686554
>Gm15:4687590-4687646
>Gm15:4687867-4687961
>Gm15:4689000-4689046
>Gm15:4691605-4691717
>Gm15:4692793-4692826
>Gm15:4694129-4694552
>Gm15:4694623-4694685
>Gm15:4695769-4696052
>Gm15:4701828-4701874
>Gm15:4707994-4708031
>Gm15:4718054-4718130
>Gm15:4721539-4721555
>Gm15:4722614-4722721
>Gm15:4723214-4723294
>Gm15:4724149-4724217
>Gm15:4727456-4727564
>Gm15:4728153-4728255
>Gm15:4738101-4738174
>Gm15:4739488-4741261
>Gm15:4742173-4742221
>Gm15:4744596-4744683
>Gm15:4749044-4749139
>Gm15:4749658-4749782
>Gm15:4750533-4750588
>Gm15:4750654-4750799
>Gm15:4758967-4759010
>Gm15:4761027-4761065
>Gm15:4769974-4770017
>Gm15:4770058-4770125
>Gm15:4770365-4770479
>Gm15:4770602-4770655
>Gm15:4772832-4772983
>Gm15:4773843-4773871
>Gm15:4774744-4774770
>Gm15:4776161-4776230
>Gm15:4778396-4778594
>Gm15:4779801-4779926
>Gm15:4780140-4780229
>Gm15:4780323-4780401
>Gm15:4783297-4783359
>Gm15:4783591-4783658
>Gm15:4785837-4785957
>Gm15:4785987-4786030
>Gm15:4786375-4786428
>Gm15:4788063-4788200
>Gm15:4789227-4789452
>Gm15:4792562-4792629
>Gm15:4792976-4793081
>Gm15:4793801-4793865
>Gm15:4795808-4795968
>Gm15:4796003-4796068
>Gm15:4798351-4798404
>Gm15:4798457-4798501
>Gm15:4799748-4799824
>Gm15:4801154-4801207
>Gm15:4801363-4803640
>Gm15:4804598-4804678
>Gm15:4806487-4806533
>Gm15:4806896-4807182
>Gm15:4813629-4813714
>Gm15:4817364-4817616
>Gm15:4821684-4821744
>Gm15:4823098-4823177
>Gm15:4824006-4824051
>Gm15:4827474-4827510
>Gm15:4831433-4831489
>Gm15:4831707-4831808
>Gm15:4831854-4831896
>Gm15:4839180-4839234
>Gm15:4841626-4841703
>Gm15:4844104-4844135
>Gm15:4850556-4850595
>Gm15:4859398-4859441
>Gm15:4861157-4861208
>Gm15:4868114-4868185
>Gm15:4870196-4870376
>Gm15:4872218-4872283
>Gm15:4872384-4872492
>Gm15:4873664-4873768
>Gm15:4882200-4882246
>Gm15:4883110-4883320
>Gm15:4883810-4883857
>Gm15:4886950-4887023
>Gm15:4887617-4887805
>Gm15:4890509-4890542
>Gm15:4891019-4891217
>Gm15:4893202-4893347
>Gm15:4893383-4893530
>Gm15:4893905-4894010
>Gm15:4902409-4902608
>Gm15:4903128-4903267
>Gm15:4904145-4904213
>Gm15:4904465-4904507
>Gm15:4904694-4904800
>Gm15:4905310-4905355
>Gm15:4905581-4905741
>Gm15:4905757-4905906
>Gm15:4905945-4906140
>Gm15:4906460-4906784
>Gm15:4907419-4907987
>Gm15:4909137-4909223
>Gm15:4913022-4913055
>Gm15:4914218-4914235
>Gm15:4916852-4916921
>Gm15:4917150-4917200
>Gm15:4918796-4918903
>Gm15:4918979-4919141
>Gm15:4927270-4927706
>Gm15:4933426-4933862
>Gm15:4947169-4947259
>Gm15:4947717-4947789
>Gm15:4948383-4948423
>Gm15:4959779-4959828
>Gm15:4960312-4960368
>Gm15:4962556-4962630
>Gm15:4966400-4966414
>Gm15:4966514-4966533
>Gm15:4966875-4966981
>Gm15:4967204-4967261
>Gm15:4967406-4967476
>Gm15:4968286-4968309
>Gm15:4970210-4970321
>Gm15:4970745-4970762
>Gm15:4973804-4973924
>Gm15:4974015-4974418
>Gm15:4974503-4974892
>Gm15:4974978-4975044
>Gm15:4975215-4975251
>Gm15:4975380-4975420
>Gm15:4978667-4979806
>Gm15:4991582-4991821
>Gm15:4994080-4994158
>Gm15:5000575-5000661
>Gm15:5003695-5003710
>Gm15:5004211-5004253
>Gm15:5007797-5007820
>Gm15:5007939-5017495
>Gm15:5017532-5021038
>Gm15:5021063-5021828
>Gm15:5025744-5025788
>Gm15:5026299-5026348
>Gm15:5031874-5031918
>Gm15:5032083-5032246
>Gm15:5034651-5034776
>Gm15:5040989-5041050
>Gm15:5042116-5042145
>Gm15:5042276-5042409
>Gm15:5048727-5048751
>Gm15:5052403-5052455
>Gm15:5053582-5053657
>Gm15:5057516-5057638
>Gm15:5063263-5063286
>Gm15:5063756-5063839
>Gm15:5064068-5064108
>Gm15:5064312-5064369
>Gm15:5066311-5066360
>Gm15:5068166-5068244
>Gm15:5070020-5070107
>Gm15:5070170-5070281
>Gm15:5073469-5073537
>Gm15:5074654-5074864
>Gm15:5074919-5075221
>Gm15:5075305-5075404
>Gm15:5075478-5075800
>Gm15:5076216-5076306
>Gm15:5078247-5078297
>Gm15:5083505-5083627
>Gm15:5088294-5088357
>Gm15:5089986-5090048
>Gm15:5092142-5092211
>Gm15:5095200-5095250
>Gm15:5095549-5095874
>Gm15:5095920-5096446
>Gm15:5096526-5096657
>Gm15:5096877-5097200
>Gm15:5097241-5097344
>Gm15:5097394-5098005
>Gm15:5098129-5098163
>Gm15:5104724-5104776
>Gm15:5106941-5107176
>Gm15:5108152-5108180
>Gm15:5108440-5108505
>Gm15:5115333-5115371
>Gm15:5115862-5115898
>Gm15:5116248-5116299
>Gm15:5116317-5116400
>Gm15:5116590-5116657
>Gm15:5116974-5118224
>Gm15:5121235-5121299
>Gm15:5121803-5121882
>Gm15:5123509-5123605
>Gm15:5127361-5127543
>Gm15:5127697-5127854
>Gm15:5130100-5130170
>Gm15:5136434-5136471
>Gm15:5140882-5140926
>Gm15:5142084-5142170
>Gm15:5147369-5147422
>Gm15:5148777-5148831
>Gm15:5149551-5149590
>Gm15:5160615-5160696
>Gm15:5161608-5161659
>Gm15:5190063-5190124
>Gm15:5198145-5198196
>Gm15:5204809-5204890
>Gm15:5205234-5205274
>Gm15:5206734-5206775
>Gm15:5206952-5206995
>Gm15:5207335-5207406
>Gm15:5212305-5212344
>Gm15:5214114-5214170
>Gm15:5214217-5214277
>Gm15:5215632-5215722
>Gm15:5219066-5219155
>Gm15:5220749-5220825
>Gm15:5226829-5226858
>Gm15:5228328-5228377
>Gm15:5229889-5229963
>Gm15:5231493-5231567
>Gm15:5234409-5234477
>Gm15:5234568-5234595
>Gm15:5235214-5235360
>Gm15:5235605-5235717
>Gm15:5235987-5236021
>Gm15:5238818-5238900
>Gm15:5243034-5243062
>Gm15:5246085-5246184
>Gm15:5246231-5246271
>Gm15:5256949-5257005
>Gm15:5260061-5260110
>Gm15:5266439-5266478
>Gm15:5275663-5275693
>Gm15:5283207-5283289
>Gm15:5283333-5283487
>Gm15:5285179-5285235
>Gm15:5285370-5285408
>Gm15:5286915-5287366
>Gm15:5297070-5297305
>Gm15:5299304-5299334
>Gm15:5300147-5300207
>Gm15:5306310-5306367
>Gm15:5311790-5311877
>Gm15:5312104-5312139
>Gm15:5314583-5314659
>Gm15:5316738-5317290
>Gm15:5317822-5317867
>Gm15:5322782-5322814
>Gm15:5325320-5325359
>Gm15:5325847-5325956
>Gm15:5333298-5333507
>Gm15:5333863-5333900
>Gm15:5334253-5334307
>Gm15:5344941-5345006
>Gm15:5346291-5346404
>Gm15:5347694-5347738
>Gm15:5348390-5348489
>Gm15:5349996-5350133
>Gm15:5355381-5355455
>Gm15:5360604-5360664
>Gm15:5361445-5361516
>Gm15:5367401-5367524
>Gm15:5371239-5371281
>Gm15:5371978-5372028
>Gm15:5372891-5373094
>Gm15:5374159-5374474
>Gm15:5374663-5374744
>Gm15:5375119-5375182
>Gm15:5375801-5375892
>Gm15:5376308-5376517
>Gm15:5377520-5377972
>Gm15:5378606-5378728
>Gm15:5382014-5382110
>Gm15:5383862-5383896
>Gm15:5385298-5385347
>Gm15:5385853-5385906
>Gm15:5386630-5386668
>Gm15:5387407-5387481
>Gm15:5389471-5389529
>Gm15:5389898-5389969
>Gm15:5390376-5390414
>Gm15:5391315-5391375
>Gm15:5391435-5391588
>Gm15:5391828-5392007
>Gm15:5392286-5392578
>Gm15:5392603-5392918
>Gm15:5393026-5393815
>Gm15:5393964-5394171
>Gm15:5396305-5396339
>Gm15:5397355-5397457
>Gm15:5399447-5399505
>Gm15:5399823-5399942
>Gm15:5400941-5400973
>Gm15:5401580-5401627
>Gm15:5401759-5401803
>Gm15:5401853-5401997
>Gm15:5402195-5402302
>Gm15:5404934-5404994
>Gm15:5411268-5411305
>Gm15:5412815-5412884
>Gm15:5416638-5416668
>Gm15:5417886-5417972
>Gm15:5418204-5418243
>Gm15:5419197-5419307
>Gm15:5419418-5419556
>Gm15:5419618-5419681
>Gm15:5420016-5420043
>Gm15:5420718-5420753
>Gm15:5420957-5421007
>Gm15:5421136-5421167
>Gm15:5421276-5421636
>Gm15:5423243-5423321
>Gm15:5426839-5426915
>Gm15:5427338-5427453
>Gm15:5428956-5429003
>Gm15:5429430-5430440
>Gm15:5430576-5430873
>Gm15:5432708-5432739
>Gm15:5434956-5435033
>Gm15:5435156-5435270
>Gm15:5436461-5436492
>Gm15:5443867-5443906
>Gm15:5444457-5446626
>Gm15:5447302-5447378
>Gm15:5457918-5457948
>Gm15:5465164-5465232
>Gm15:5470501-5470571
>Gm15:5483755-5484011
>Gm15:5484055-5484180
>Gm15:5484232-5487192
>Gm15:5493568-5493668
>Gm15:5493734-5493814
>Gm15:5494772-5494814
>Gm15:5494869-5494906
>Gm15:5498105-5498162
>Gm15:5498636-5498661
>Gm15:5499078-5499102
>Gm15:5507332-5507383
>Gm15:5507433-5507490
>Gm15:5509945-5510277
>Gm15:5513057-5513196
>Gm15:5520974-5521035
>Gm15:5521178-5521205
>Gm15:5523330-5523369
>Gm15:5525847-5526839
>Gm15:5532976-5533024
>Gm15:5533191-5533325
>Gm15:5533727-5533790
>Gm15:5536319-5536336
>Gm15:5536436-5536450
>Gm15:5538386-5538478
>Gm15:5539860-5540325
>Gm15:5540388-5541086
>Gm15:5541686-5541817
>Gm15:5545139-5545254
>Gm15:5545426-5545643
>Gm15:5545706-5545771
>Gm15:5545831-5546186
>Gm15:5548297-5548361
>Gm15:5548704-5548791
>Gm15:5549455-5549492
>Gm15:5551888-5551976
>Gm15:5554699-5554820
>Gm15:5555157-5555214
>Gm15:5557834-5557978
>Gm15:5559475-5560039
>Gm15:5563939-5564013
>Gm15:5565546-5565629
>Gm15:5565748-5565827
>Gm15:5566433-5566524
>Gm15:5566738-5566763
>Gm15:5566856-5567247
>Gm15:5571831-5571886
>Gm15:5574241-5574399
>Gm15:5575789-5575842
>Gm15:5575989-5576033
>Gm15:5577130-5577183
>Gm15:5578210-5578242
>Gm15:5578281-5578323
>Gm15:5578415-5578500
>Gm15:5589627-5589750
>Gm15:5589813-5589883
>Gm15:5592230-5592286
>Gm15:5599582-5599670
>Gm15:5600518-5600664
>Gm15:5614354-5614392
>Gm15:5619069-5619150
>Gm15:5619325-5619402
>Gm15:5623044-5623102
>Gm15:5628012-5628381
>Gm15:5628405-5628644
>Gm15:5628885-5628937
>Gm15:5630567-5630744
>Gm15:5637225-5637648
>Gm15:5637750-5637830
>Gm15:5637883-5637972
>Gm15:5638050-5638205
>Gm15:5638239-5638437
>Gm15:5639439-5639491
>Gm15:5639536-5639625
>Gm15:5640084-5640123
>Gm15:5647941-5648008
>Gm15:5655928-5655988
>Gm15:5659106-5659135
>Gm15:5660824-5660912
>Gm15:5661831-5661928
>Gm15:5677356-5677389
>Gm15:5684356-5684477
>Gm15:5687701-5687735
>Gm15:5688543-5688616
>Gm15:5689090-5689145
>Gm15:5690008-5690050
>Gm15:5690664-5690741
>Gm15:5691691-5691747
>Gm15:5696329-5696377
>Gm15:5697671-5697740
>Gm15:5705204-5705263
>Gm15:5708907-5708967
>Gm15:5709123-5709212
>Gm15:5709290-5709629
>Gm15:5709841-5709930
>Gm15:5710143-5710264
>Gm15:5711125-5711242
>Gm15:5712915-5713031
>Gm15:5713666-5713831
>Gm15:5716709-5716739
>Gm15:5718611-5718689
>Gm15:5718928-5719111
>Gm15:5719162-5719208
>Gm15:5719312-5719355
>Gm15:5719385-5719414
>Gm15:5719583-5719894
>Gm15:5719927-5719961
>Gm15:5720035-5720161
>Gm15:5722537-5722602
>Gm15:5723996-5724065
>Gm15:5724670-5724721
>Gm15:5730834-5730882
>Gm15:5732121-5732196
>Gm15:5732826-5732925
>Gm15:5733522-5733647
>Gm15:5734476-5734612
>Gm15:5736324-5736361
>Gm15:5738711-5738788
>Gm15:5740252-5740319
>Gm15:5741189-5741234
>Gm15:5746763-5746790
>Gm15:5749558-5749612
>Gm15:5749759-5749866
>Gm15:5752323-5752371
>Gm15:5755462-5755538
>Gm15:5755705-5755772
>Gm15:5757683-5757740
>Gm15:5757794-5757857
>Gm15:5759173-5759364
>Gm15:5759739-5759786
>Gm15:5762352-5762423
>Gm15:5762592-5762736
>Gm15:5763443-5763554
>Gm15:5764314-5764381
>Gm15:5771800-5771951
>Gm15:5773740-5773774
>Gm15:5774695-5774744
>Gm15:5775223-5775271
>Gm15:5777423-5777662
>Gm15:5778104-5778145
>Gm15:5783371-5783705
>Gm15:5783752-5783824
>Gm15:5783890-5783964
>Gm15:5784040-5784158
>Gm15:5787417-5787593
>Gm15:5788662-5788705
>Gm15:5790859-5790978
>Gm15:5798661-5798762
>Gm15:5800295-5800354
>Gm15:5800571-5800680
>Gm15:5803400-5803453
>Gm15:5807317-5807386
>Gm15:5809404-5809435
>Gm15:5810708-5810789
>Gm15:5811003-5811124
>Gm15:5811274-5811343
>Gm15:5811546-5811693
>Gm15:5812330-5812445
>Gm15:5812627-5812690
>Gm15:5813162-5813207
>Gm15:5816562-5816603
>Gm15:5818900-5818952
>Gm15:5820556-5820618
>Gm15:5821168-5821246
>Gm15:5824056-5824111
>Gm15:5824344-5824389
>Gm15:5825044-5825083
>Gm15:5825475-5825534
>Gm15:5829654-5829676
>Gm15:5829930-5830087
>Gm15:5831245-5831259
>Gm15:5839114-5839220
>Gm15:5840154-5840208
>Gm15:5840648-5840843
>Gm15:5840987-5841118
>Gm15:5841986-5842060
>Gm15:5842322-5842401
>Gm15:5843288-5843343
>Gm15:5846205-5846256
>Gm15:5846494-5846556
>Gm15:5848106-5848142
>Gm15:5848480-5848556
>Gm15:5852212-5852248
>Gm15:5857498-5858027
>Gm15:5858091-5858283
>Gm15:5858349-5858399
>Gm15:5858928-5859302
>Gm15:5861805-5861870
>Gm15:5862064-5862637
>Gm15:5863819-5863908
>Gm15:5863934-5863974
>Gm15:5864923-5865020
>Gm15:5865944-5866001
>Gm15:5869367-5869402
>Gm15:5869556-5869589
>Gm15:5877977-5878228
>Gm15:5878316-5878344
>Gm15:5878444-5878461
>Gm15:5886966-5887022
>Gm15:5887095-5887159
>Gm15:5888755-5888855
>Gm15:5889064-5889130
>Gm15:5889854-5889897
>Gm15:5891514-5891626
>Gm15:5895400-5895465
>Gm15:5898695-5898757
>Gm15:5899104-5899161
>Gm15:5899437-5899492
>Gm15:5903505-5903580
>Gm15:5903721-5903771
>Gm15:5905654-5905769
>Gm15:5909475-5909527
>Gm15:5909705-5909768
>Gm15:5912681-5912742
>Gm15:5914781-5914958
>Gm15:5915365-5915397
>Gm15:5920435-5920467
>Gm15:5924992-5925118
>Gm15:5926589-5926619
>Gm15:5926853-5926903
>Gm15:5927015-5927146
>Gm15:5927518-5928491
>Gm15:5928545-5929046
>Gm15:5929127-5929156
>Gm15:5929227-5929293
>Gm15:5930011-5930071
>Gm15:5933969-5934012
>Gm15:5935020-5935070
>Gm15:5935195-5935340
>Gm15:5935838-5935900
>Gm15:5936966-5937007
>Gm15:5939311-5939462
>Gm15:5941432-5941474
>Gm15:5952412-5952570
>Gm15:5953288-5953338
>Gm15:5957867-5957916
>Gm15:5958795-5958917
>Gm15:5958991-5959043
>Gm15:5960170-5960291
>Gm15:5960999-5961014
>Gm15:5962257-5962515
>Gm15:5962559-5962677
>Gm15:5962762-5965618
>Gm15:5973001-5973085
>Gm15:5974949-5975538
>Gm15:5987313-5987472
>Gm15:5989374-5990091
>Gm15:5991080-5991136
>Gm15:5992462-5992566
>Gm15:5996463-5996659
>Gm15:5996692-5997023
>Gm15:6000114-6000212
>Gm15:6003772-6003840
>Gm15:6005381-6005600
>Gm15:6011041-6011067
>Gm15:6020217-6020284
>Gm15:6022095-6022261
>Gm15:6023366-6023437
>Gm15:6025659-6025780
>Gm15:6025951-6026027
>Gm15:6032555-6032573
>Gm15:6036265-6036309
>Gm15:6037278-6037336
>Gm15:6037476-6037528
>Gm15:6037693-6037728
>Gm15:6037876-6038084
>Gm15:6039035-6039072
>Gm15:6039252-6039382
>Gm15:6040113-6040182
>Gm15:6040318-6040433
>Gm15:6043729-6043818
>Gm15:6044484-6044550
>Gm15:6045564-6045617
>Gm15:6048439-6048540
>Gm15:6049968-6050038
>Gm15:6051075-6051293
>Gm15:6054120-6054200
>Gm15:6056544-6056586
>Gm15:6058141-6058210
>Gm15:6058320-6058454
>Gm15:6058983-6059026
>Gm15:6059292-6059330
>Gm15:6060098-6060163
>Gm15:6063644-6063681
>Gm15:6064034-6064259
>Gm15:6068243-6068311
>Gm15:6068360-6068449
>Gm15:6070582-6070674
>Gm15:6073612-6073646
>Gm15:6074267-6074301
>Gm15:6077575-6077608
>Gm15:6077763-6077906
>Gm15:6078054-6078118
>Gm15:6078119-6078146
>Gm15:6079341-6079445
>Gm15:6079526-6079621
>Gm15:6081811-6081825
>Gm15:6081976-6082031
>Gm15:6082112-6082159
>Gm15:6082744-6082826
>Gm15:6087213-6087328
>Gm15:6090390-6090490
>Gm15:6093149-6093226
>Gm15:6094519-6094619
>Gm15:6097012-6097128
>Gm15:6100043-6100098
>Gm15:6100138-6100226
>Gm15:6101410-6101474
>Gm15:6106166-6106277
>Gm15:6114492-6114506
>Gm15:6114553-6114587
>Gm15:6114898-6114969
>Gm15:6115109-6115158
>Gm15:6115340-6115409
>Gm15:6121167-6121216
>Gm15:6124771-6124824
>Gm15:6125012-6125082
>Gm15:6135131-6135182
>Gm15:6138275-6138397
>Gm15:6141268-6141299
>Gm15:6141756-6141873
>Gm15:6152997-6153369
>Gm15:6160350-6160475
>Gm15:6160547-6160719
>Gm15:6163064-6163159
>Gm15:6163782-6163818
>Gm15:6164400-6164500
>Gm15:6164957-6165043
>Gm15:6165117-6165145
>Gm15:6165368-6165403
>Gm15:6165997-6166177
>Gm15:6166904-6167007
>Gm15:6168529-6168563
>Gm15:6169494-6169662
>Gm15:6171344-6171385
>Gm15:6172371-6172515
>Gm15:6173853-6173925
>Gm15:6175063-6175379
>Gm15:6177558-6177639
>Gm15:6177863-6177918
>Gm15:6177949-6179305
>Gm15:6179329-6182791
>Gm15:6182884-6182977
>Gm15:6185144-6185219
>Gm15:6188100-6188168
>Gm15:6188239-6188375
>Gm15:6188417-6188611
>Gm15:6188773-6188931
>Gm15:6188955-6190644
>Gm15:6190808-6190876
>Gm15:6191547-6191598
>Gm15:6195911-6195967
>Gm15:6199294-6199344
>Gm15:6200575-6200620
>Gm15:6202697-6202773
>Gm15:6205626-6205660
>Gm15:6206150-6206278
>Gm15:6207415-6207516
>Gm15:6208683-6208718
>Gm15:6214600-6214697
>Gm15:6222068-6222120
>Gm15:6222329-6222371
>Gm15:6223027-6223736
>Gm15:6223778-6223818
>Gm15:6223860-6223977
>Gm15:6224039-6224571
>Gm15:6224587-6224742
>Gm15:6225126-6225230
>Gm15:6228061-6228112
>Gm15:6230101-6230249
>Gm15:6230388-6230459
>Gm15:6230535-6230581
>Gm15:6235279-6235322
>Gm15:6235370-6235446
>Gm15:6235926-6236043
>Gm15:6237532-6237563
>Gm15:6239791-6239855
>Gm15:6240156-6240213
>Gm15:6245744-6245809
>Gm15:6250429-6250463
>Gm15:6251766-6251880
>Gm15:6252201-6252233
>Gm15:6254042-6254077
>Gm15:6254155-6254194
>Gm15:6255495-6255770
>Gm15:6261989-6262100
>Gm15:6263321-6263384
>Gm15:6264218-6264258
>Gm15:6265057-6265173
>Gm15:6266974-6267078
>Gm15:6268808-6268836
>Gm15:6270422-6270470
>Gm15:6270681-6270727
>Gm15:6271162-6271206
>Gm15:6271510-6271562
>Gm15:6272936-6272984
>Gm15:6273887-6274159
>Gm15:6276623-6277188
>Gm15:6277349-6277671
>Gm15:6280054-6280140
>Gm15:6280642-6280698
>Gm15:6281316-6281384
>Gm15:6284140-6284217
>Gm15:6284586-6284618
>Gm15:6284623-6284739
>Gm15:6285366-6285439
>Gm15:6285615-6285701
>Gm15:6285716-6285780
>Gm15:6285926-6286001
>Gm15:6286056-6286093
>Gm15:6286203-6286256
>Gm15:6286307-6286453
>Gm15:6286789-6286870
>Gm15:6288921-6289267
>Gm15:6291079-6291218
>Gm15:6292916-6293007
>Gm15:6302614-6302669
>Gm15:6302936-6303042
>Gm15:6305808-6306195
>Gm15:6306317-6306423
>Gm15:6306570-6306630
>Gm15:6314149-6314203
>Gm15:6314369-6314384
>Gm15:6314970-6314997
>Gm15:6316698-6316777
>Gm15:6318599-6318649
>Gm15:6319431-6319484
>Gm15:6322081-6322121
>Gm15:6324434-6324466
>Gm15:6325579-6325734
>Gm15:6328583-6328642
>Gm15:6329043-6329208
>Gm15:6329304-6329345
>Gm15:6335017-6335086
>Gm15:6339059-6339100
>Gm15:6340193-6340243
>Gm15:6340312-6340515
>Gm15:6340570-6340723
>Gm15:6343979-6344058
>Gm15:6345604-6345619
>Gm15:6349892-6349948
>Gm15:6354451-6354585
>Gm15:6355548-6355595
>Gm15:6356170-6356257
>Gm15:6356722-6356799
>Gm15:6359707-6359825
>Gm15:6359904-6359933
>Gm15:6360025-6360075
>Gm15:6360107-6360167
>Gm15:6360247-6360279
>Gm15:6360323-6360460
>Gm15:6362370-6362464
>Gm15:6364269-6364305
>Gm15:6367534-6367704
>Gm15:6368732-6368790
>Gm15:6378200-6378258
>Gm15:6378302-6378349
>Gm15:6378904-6379091
>Gm15:6379202-6379252
>Gm15:6381803-6381922
>Gm15:6382855-6382905
>Gm15:6392687-6392785
>Gm15:6393122-6393335
>Gm15:6393528-6393575
>Gm15:6405149-6405181
>Gm15:6409020-6409064
>Gm15:6411882-6411935
>Gm15:6412203-6412242
>Gm15:6415684-6415768
>Gm15:6420828-6420885
>Gm15:6424419-6424626
>Gm15:6424744-6424787
>Gm15:6428433-6428587
>Gm15:6429649-6429695
>Gm15:6431254-6431403
>Gm15:6431559-6431788
>Gm15:6431831-6432168
>Gm15:6432190-6432568
>Gm15:6432604-6433154
>Gm15:6433277-6433765
>Gm15:6450041-6450117
>Gm15:6452315-6452389
>Gm15:6453907-6453957
>Gm15:6455132-6455175
>Gm15:6456099-6456125
>Gm15:6456202-6456257
>Gm15:6456464-6456537
>Gm15:6463038-6463077
>Gm15:6463191-6463248
>Gm15:6465585-6465756
>Gm15:6469833-6469935
>Gm15:6470753-6470832
>Gm15:6470841-6470888
>Gm15:6470988-6471083
>Gm15:6472668-6472730
>Gm15:6473193-6473275
>Gm15:6473954-6473993
>Gm15:6477760-6477791
>Gm15:6478631-6478684
>Gm15:6479294-6479328
>Gm15:6487311-6487970
>Gm15:6487982-6488027
>Gm15:6488492-6488687
>Gm15:6488871-6489020
>Gm15:6489062-6489240
>Gm15:6489568-6489628
>Gm15:6492883-6492948
>Gm15:6494221-6494659
>Gm15:6498714-6499011
>Gm15:6499043-6499082
>Gm15:6500858-6500903
>Gm15:6501137-6501299
>Gm15:6506849-6506893
>Gm15:6508463-6508542
>Gm15:6509682-6509748
>Gm15:6520686-6520729
>Gm15:6524158-6524630
>Gm15:6524809-6524892
>Gm15:6524934-6526214
>Gm15:6531496-6531596
>Gm15:6532174-6532204
>Gm15:6534242-6534289
>Gm15:6534415-6534465
>Gm15:6539055-6539197
>Gm15:6545958-6546018
>Gm15:6546724-6546985
>Gm15:6550348-6550408
>Gm15:6551319-6551393
>Gm15:6554434-6554469
>Gm15:6555105-6555190
>Gm15:6556999-6557069
>Gm15:6557386-6557497
>Gm15:6557543-6557776
>Gm15:6561529-6561716
>Gm15:6561910-6562013
>Gm15:6564443-6564482
>Gm15:6565950-6566024
>Gm15:6566334-6566383
>Gm15:6569550-6569618
>Gm15:6569996-6570049
>Gm15:6571193-6571210
>Gm15:6571405-6571514
>Gm15:6572516-6572616
>Gm15:6574046-6574127
>Gm15:6582483-6582699
>Gm15:6583996-6584134
>Gm15:6585218-6585263
>Gm15:6593439-6593489
>Gm15:6594844-6594881
>Gm15:6595038-6595084
>Gm15:6601420-6601451
>Gm15:6601770-6601830
>Gm15:6604964-6605006
>Gm15:6605673-6605799
>Gm15:6607695-6607737
>Gm15:6607932-6607986
>Gm15:6618845-6619016
>Gm15:6619061-6619093
>Gm15:6619266-6619321
>Gm15:6619879-6619936
>Gm15:6620000-6620049
>Gm15:6622625-6622702
>Gm15:6624891-6625000
>Gm15:6628709-6628825
>Gm15:6629997-6630043
>Gm15:6632969-6633038
>Gm15:6633092-6633189
>Gm15:6634174-6634359
>Gm15:6639927-6640009
>Gm15:6644811-6644906
>Gm15:6644942-6645013
>Gm15:6645760-6645789
>Gm15:6654100-6654169
>Gm15:6654334-6654459
>Gm15:6654530-6654800
>Gm15:6655057-6655197
>Gm15:6655770-6655853
>Gm15:6656382-6656414
>Gm15:6659326-6659473
>Gm15:6659800-6659831
>Gm15:6659930-6660015
>Gm15:6662777-6663128
>Gm15:6663462-6663538
>Gm15:6663642-6663731
>Gm15:6663955-6664067
>Gm15:6665889-6665988
>Gm15:6666026-6666061
>Gm15:6667284-6667345
>Gm15:6668224-6668253
>Gm15:6668455-6668592
>Gm15:6671400-6671460
>Gm15:6672809-6672845
>Gm15:6672874-6672968
>Gm15:6673814-6673914
>Gm15:6696122-6696138
>Gm15:6696368-6696398
>Gm15:6699389-6699444
>Gm15:6699512-6699632
>Gm15:6700183-6700234
>Gm15:6700554-6700578
>Gm15:6700889-6700903
>Gm15:6703927-6704045
>Gm15:6704075-6704112
>Gm15:6707376-6707482
>Gm15:6708510-6708525
>Gm15:6709816-6709882
>Gm15:6714218-6714297
>Gm15:6714403-6714480
>Gm15:6718192-6718268
>Gm15:6718362-6718431
>Gm15:6718477-6718590
>Gm15:6720425-6720531
>Gm15:6722957-6723051
>Gm15:6728458-6728802
>Gm15:6734203-6734301
>Gm15:6734338-6734390
>Gm15:6734509-6734588
>Gm15:6734684-6734846
>Gm15:6734871-6735059
>Gm15:6738022-6738083
>Gm15:6738208-6738262
>Gm15:6738451-6738591
>Gm15:6742357-6742451
>Gm15:6744038-6744126
>Gm15:6757000-6757229
>Gm15:6757574-6760012
>Gm15:6760037-6760198
>Gm15:6760514-6760554
>Gm15:6764813-6764895
>Gm15:6773652-6774270
>Gm15:6776433-6776489
>Gm15:6776862-6776921
>Gm15:6777068-6777135
>Gm15:6778997-6779049
>Gm15:6779856-6779888
>Gm15:6779924-6779974
>Gm15:6780146-6780161
>Gm15:6780391-6780430
>Gm15:6780836-6780937
>Gm15:6780996-6781031
>Gm15:6781104-6781365
>Gm15:6782293-6782319
>Gm15:6784108-6784140
>Gm15:6788707-6788970
>Gm15:6792863-6792897
>Gm15:6801948-6801996
>Gm15:6802779-6803758
>Gm15:6804661-6804736
>Gm15:6804783-6804857
>Gm15:6804935-6805018
>Gm15:6806282-6806390
>Gm15:6806889-6806930
>Gm15:6808347-6808416
>Gm15:6809119-6809134
>Gm15:6819974-6820068
>Gm15:6821707-6821794
>Gm15:6822569-6822606
>Gm15:6826343-6826391
>Gm15:6828199-6828234
>Gm15:6828394-6828437
>Gm15:6828569-6828680
>Gm15:6829155-6829201
>Gm15:6833618-6833797
>Gm15:6839291-6839454
>Gm15:6841428-6841480
>Gm15:6844297-6844396
>Gm15:6844454-6844570
>Gm15:6846746-6846817
>Gm15:6849003-6849046
>Gm15:6849240-6849296
>Gm15:6849349-6849387
>Gm15:6857506-6857557
>Gm15:6859019-6859148
>Gm15:6859952-6859969
>Gm15:6860574-6860588
>Gm15:6863305-6863341
>Gm15:6865474-6865585
>Gm15:6871443-6871469
>Gm15:6871513-6871564
>Gm15:6872146-6872243
>Gm15:6872581-6872616
>Gm15:6875353-6875433
>Gm15:6875470-6875503
>Gm15:6875640-6875689
>Gm15:6882166-6882498
>Gm15:6884475-6884542
>Gm15:6884581-6884659
>Gm15:6884687-6885333
>Gm15:6887282-6887406
>Gm15:6900808-6900894
>Gm15:6904369-6904500
>Gm15:6905661-6905894
>Gm15:6907225-6907325
>Gm15:6908793-6908924
>Gm15:6910638-6910874
>Gm15:6910968-6911095
>Gm15:6914882-6915069
>Gm15:6916526-6916574
>Gm15:6917745-6917760
>Gm15:6919465-6919652
>Gm15:6920277-6920296
>Gm15:6920396-6920442
>Gm15:6921268-6921316
>Gm15:6923293-6923331
>Gm15:6924644-6924747
>Gm15:6933021-6933164
>Gm15:6933270-6933373
>Gm15:6938315-6938403
>Gm15:6938809-6938840
>Gm15:6943824-6943919
>Gm15:6954906-6954976
>Gm15:6955013-6955151
>Gm15:6963652-6963730
>Gm15:6964294-6964424
>Gm15:6964522-6964963
>Gm15:6965002-6965214
>Gm15:6965341-6965491
>Gm15:6965570-6965659
>Gm15:6966894-6967014
>Gm15:6967673-6968016
>Gm15:6968145-6968317
>Gm15:6968411-6968475
>Gm15:6970412-6970451
>Gm15:6976698-6976769
>Gm15:6977376-6977414
>Gm15:6977535-6977635
>Gm15:6979822-6979882
>Gm15:6986283-6986313
>Gm15:6988077-6988710
>Gm15:6989778-6989850
>Gm15:6990213-6990257
>Gm15:6990826-6990901
>Gm15:6991042-6991097
>Gm15:6991536-6991590
>Gm15:6991721-6991770
>Gm15:6994930-6995018
>Gm15:6995150-6995225
>Gm15:7001430-7001485
>Gm15:7003265-7003487
>Gm15:7003536-7003567
>Gm15:7003704-7004002
>Gm15:7004362-7004405
>Gm15:7004475-7004514
>Gm15:7004600-7004742
>Gm15:7005656-7005686
>Gm15:7005788-7005915
>Gm15:7006051-7006165
>Gm15:7006310-7006341
>Gm15:7006370-7006446
>Gm15:7006748-7007052
>Gm15:7007360-7007423
>Gm15:7016389-7022011
>Gm15:7022062-7022959
>Gm15:7025259-7025310
>Gm15:7025546-7025573
>Gm15:7028708-7028765
>Gm15:7032752-7032793
>Gm15:7042668-7042709
>Gm15:7042753-7042837
>Gm15:7043047-7043072
>Gm15:7043221-7043280
>Gm15:7043662-7043692
>Gm15:7044260-7044387
>Gm15:7044661-7044719
>Gm15:7045167-7045224
>Gm15:7051777-7051861
>Gm15:7056316-7056364
>Gm15:7058753-7058935
>Gm15:7058986-7059298
>Gm15:7059349-7059413
>Gm15:7059487-7059857
>Gm15:7063657-7063702
>Gm15:7064671-7064773
>Gm15:7066869-7066927
>Gm15:7068211-7068340
>Gm15:7068643-7068776
>Gm15:7068879-7068927
>Gm15:7069171-7069260
>Gm15:7071162-7071219
>Gm15:7074623-7074684
>Gm15:7074867-7074940
>Gm15:7079393-7079417
>Gm15:7079884-7079929
>Gm15:7080953-7080992
>Gm15:7083259-7083287
>Gm15:7086179-7086227
>Gm15:7093237-7093302
>Gm15:7095500-7095572
>Gm15:7096456-7096670
>Gm15:7097566-7097603
>Gm15:7098957-7099009
>Gm15:7099565-7099580
>Gm15:7099979-7099993
>Gm15:7103332-7103436
>Gm15:7103777-7103817
>Gm15:7104098-7104152
>Gm15:7104368-7104442
>Gm15:7104529-7104737
>Gm15:7104845-7105192
>Gm15:7105392-7105433
>Gm15:7107952-7107983
>Gm15:7112614-7112792
>Gm15:7113679-7113717
>Gm15:7113945-7114054
>Gm15:7114248-7114313
>Gm15:7114561-7114646
>Gm15:7119591-7119637
>Gm15:7121782-7121833
>Gm15:7128540-7128585
>Gm15:7128777-7128837
>Gm15:7129209-7129344
>Gm15:7129411-7129447
>Gm15:7129504-7129616
>Gm15:7134027-7134297
>Gm15:7135758-7135811
>Gm15:7136620-7136666
>Gm15:7136952-7137022
>Gm15:7137457-7137504
>Gm15:7137762-7137807
>Gm15:7139305-7139377
>Gm15:7139383-7139425
>Gm15:7139992-7140522
>Gm15:7141467-7141589
>Gm15:7145239-7145275
>Gm15:7145829-7145877
>Gm15:7146198-7146285
>Gm15:7146464-7146504
>Gm15:7154899-7155332
>Gm15:7155351-7155435
>Gm15:7155679-7155799
>Gm15:7155874-7156079
>Gm15:7156192-7156224
>Gm15:7156257-7156307
>Gm15:7164715-7164757
>Gm15:7165621-7165675
>Gm15:7165752-7165785
>Gm15:7166324-7166419
>Gm15:7172043-7172260
>Gm15:7172929-7172979
>Gm15:7173371-7173442
>Gm15:7176937-7177027
>Gm15:7178732-7178830
>Gm15:7181627-7181796
>Gm15:7184434-7184622
>Gm15:7184652-7184688
>Gm15:7185053-7185163
>Gm15:7188097-7188185
>Gm15:7189813-7189877
>Gm15:7190053-7190232
>Gm15:7192074-7192108
>Gm15:7192249-7192338
>Gm15:7192608-7192652
>Gm15:7194464-7194540
>Gm15:7198211-7198296
>Gm15:7202428-7210135
>Gm15:7211544-7211594
>Gm15:7215477-7215572
>Gm15:7215679-7215767
>Gm15:7215862-7215919
>Gm15:7216173-7216241
>Gm15:7217821-7217847
>Gm15:7218544-7218622
>Gm15:7220183-7220334
>Gm15:7224986-7225152
>Gm15:7225554-7225643
>Gm15:7230963-7231067
>Gm15:7235376-7235467
>Gm15:7235669-7235743
>Gm15:7244745-7244786
>Gm15:7244966-7245104
>Gm15:7245213-7245269
>Gm15:7247434-7247565
>Gm15:7247620-7247797
>Gm15:7248066-7248572
>Gm15:7249395-7249433
>Gm15:7254457-7254489
>Gm15:7257316-7257349
>Gm15:7257800-7257868
>Gm15:7260582-7260728
>Gm15:7262945-7263005
>Gm15:7263538-7263584
>Gm15:7263828-7263900
>Gm15:7267497-7267536
>Gm15:7267606-7267634
>Gm15:7273336-7273415
>Gm15:7281579-7281641
>Gm15:7284655-7284735
>Gm15:7287859-7287907
>Gm15:7292369-7292416
>Gm15:7292643-7292722
>Gm15:7292891-7292981
>Gm15:7293538-7293576
>Gm15:7293697-7293758
>Gm15:7294507-7294561
>Gm15:7295589-7295622
>Gm15:7297505-7297580
>Gm15:7297703-7297914
>Gm15:7299614-7299699
>Gm15:7304527-7304560
>Gm15:7305854-7305898
>Gm15:7306935-7307239
>Gm15:7307359-7307411
>Gm15:7308120-7308275
>Gm15:7308307-7308860
>Gm15:7308951-7308992
>Gm15:7309018-7309306
>Gm15:7313434-7313522
>Gm15:7317052-7317115
>Gm15:7318760-7318914
>Gm15:7319840-7319880
>Gm15:7325311-7325358
>Gm15:7325618-7325735
>Gm15:7328015-7328134
>Gm15:7328497-7328578
>Gm15:7328709-7328761
>Gm15:7332420-7332490
>Gm15:7334076-7334141
>Gm15:7334368-7334400
>Gm15:7334940-7334977
>Gm15:7335203-7335345
>Gm15:7335433-7335481
>Gm15:7344615-7344841
>Gm15:7344904-7345061
>Gm15:7346240-7346284
>Gm15:7348482-7348527
>Gm15:7348622-7348874
>Gm15:7348913-7348981
>Gm15:7349941-7350076
>Gm15:7350325-7350428
>Gm15:7353963-7353998
>Gm15:7355537-7355617
>Gm15:7356269-7356337
>Gm15:7357279-7357321
>Gm15:7364564-7364611
>Gm15:7365426-7365525
>Gm15:7365756-7365800
>Gm15:7366050-7366096
>Gm15:7366529-7366627
>Gm15:7368819-7368857
>Gm15:7368936-7369382
>Gm15:7370643-7370764
>Gm15:7373277-7373291
>Gm15:7377002-7377113
>Gm15:7378228-7378289
>Gm15:7381680-7381797
>Gm15:7382272-7382297
>Gm15:7386836-7386908
>Gm15:7387440-7387537
>Gm15:7391429-7391563
>Gm15:7391899-7391936
>Gm15:7392179-7392342
>Gm15:7392373-7392419
>Gm15:7394335-7394372
>Gm15:7394454-7394487
>Gm15:7397170-7397219
>Gm15:7398823-7398966
>Gm15:7401684-7401747
>Gm15:7401898-7402114
>Gm15:7402338-7402385
>Gm15:7403781-7403853
>Gm15:7409290-7409424
>Gm15:7411333-7411463
>Gm15:7418648-7418712
>Gm15:7418937-7418973
>Gm15:7419639-7419690
>Gm15:7420623-7420675
>Gm15:7420842-7420870
>Gm15:7422146-7422219
>Gm15:7422601-7422737
>Gm15:7426045-7426077
>Gm15:7429169-7429203
>Gm15:7429903-7430056
>Gm15:7431598-7431664
>Gm15:7432028-7432138
>Gm15:7435438-7435507
>Gm15:7435717-7435748
>Gm15:7441700-7441733
>Gm15:7448493-7448524
>Gm15:7453314-7453511
>Gm15:7454499-7454663
>Gm15:7462528-7462715
>Gm15:7464483-7464555
>Gm15:7473981-7474024
>Gm15:7474545-7474677
>Gm15:7481883-7481965
>Gm15:7490580-7490766
>Gm15:7490932-7491101
>Gm15:7499343-7499390
>Gm15:7501143-7501174
>Gm15:7501628-7501968
>Gm15:7502099-7502147
>Gm15:7502543-7502619
>Gm15:7503357-7503476
>Gm15:7503532-7503579
>Gm15:7504268-7504302
>Gm15:7504504-7504547
>Gm15:7506783-7506874
>Gm15:7508844-7508906
>Gm15:7510875-7510953
>Gm15:7513291-7513345
>Gm15:7516981-7517053
>Gm15:7521995-7522020
>Gm15:7530839-7530895
>Gm15:7534039-7534115
>Gm15:7534182-7534393
>Gm15:7540820-7541098
>Gm15:7543307-7543347
>Gm15:7543686-7543747
>Gm15:7549542-7549586
>Gm15:7552279-7552334
>Gm15:7558673-7558736
>Gm15:7558866-7558910
>Gm15:7559393-7559561
>Gm15:7560675-7560749
>Gm15:7560762-7560800
>Gm15:7563208-7563500
>Gm15:7563654-7563761
>Gm15:7564449-7564492
>Gm15:7569222-7569305
>Gm15:7571177-7571259
>Gm15:7573829-7573874
>Gm15:7575076-7575122
>Gm15:7580765-7580834
>Gm15:7581609-7581678
>Gm15:7583835-7583864
>Gm15:7585397-7585463
>Gm15:7585825-7585899
>Gm15:7585918-7585972
>Gm15:7586156-7586301
>Gm15:7588246-7588299
>Gm15:7588351-7588448
>Gm15:7594073-7594116
>Gm15:7594158-7594692
>Gm15:7595865-7596003
>Gm15:7600368-7600497
>Gm15:7600576-7600709
>Gm15:7609493-7609582
>Gm15:7610734-7610791
>Gm15:7616149-7616246
>Gm15:7618190-7618282
>Gm15:7624585-7624821
>Gm15:7625161-7625273
>Gm15:7626656-7626747
>Gm15:7630053-7630087
>Gm15:7631687-7631703
>Gm15:7632953-7633057
>Gm15:7633793-7633895
>Gm15:7636595-7636639
>Gm15:7636733-7636861
>Gm15:7637970-7638028
>Gm15:7641804-7641918
>Gm15:7643305-7643379
>Gm15:7643558-7643592
>Gm15:7643711-7643827
>Gm15:7644059-7644076
>Gm15:7645759-7645773
>Gm15:7646858-7647010
>Gm15:7647252-7647316
>Gm15:7647475-7647774
>Gm15:7647809-7647932
>Gm15:7648029-7648173
>Gm15:7648651-7648696
>Gm15:7648785-7648875
>Gm15:7649025-7649077
>Gm15:7649522-7649796
>Gm15:7650201-7650363
>Gm15:7650612-7650737
>Gm15:7651055-7651131
>Gm15:7651693-7652119
>Gm15:7652178-7652357
>Gm15:7663246-7663350
>Gm15:7663418-7663494
>Gm15:7664827-7664896
>Gm15:7670238-7670324
>Gm15:7670470-7670569
>Gm15:7671279-7671354
>Gm15:7672384-7672454
>Gm15:7679113-7679304
>Gm15:7679358-7679663
>Gm15:7681545-7681689
>Gm15:7681948-7681990
>Gm15:7682948-7683089
>Gm15:7690851-7690888
>Gm15:7691974-7692069
>Gm15:7692126-7692213
>Gm15:7692811-7692867
>Gm15:7695838-7696124
>Gm15:7700627-7700700
>Gm15:7700826-7700855
>Gm15:7703104-7703205
>Gm15:7703972-7704003
>Gm15:7704154-7704237
>Gm15:7704375-7704404
>Gm15:7706888-7706949
>Gm15:7707621-7707676
>Gm15:7707876-7707971
>Gm15:7711553-7711604
>Gm15:7712364-7712411
>Gm15:7719135-7719223
>Gm15:7720147-7720232
>Gm15:7720391-7720435
>Gm15:7721015-7721166
>Gm15:7722725-7722864
>Gm15:7727488-7727583
>Gm15:7731547-7731649
>Gm15:7731791-7731929
>Gm15:7733883-7733929
>Gm15:7734276-7734351
>Gm15:7734792-7734876
>Gm15:7742287-7742356
>Gm15:7742586-7742701
>Gm15:7743267-7743347
>Gm15:7749720-7749790
>Gm15:7755956-7756023
>Gm15:7757691-7757706
>Gm15:7764189-7764281
>Gm15:7767574-7767632
>Gm15:7768162-7768228
>Gm15:7768819-7768897
>Gm15:7769555-7769626
>Gm15:7771254-7771342
>Gm15:7773074-7773118
>Gm15:7773561-7773614
>Gm15:7773723-7774122
>Gm15:7774297-7774357
>Gm15:7774445-7774497
>Gm15:7774546-7774617
>Gm15:7774699-7774802
>Gm15:7775028-7775054
>Gm15:7775197-7775360
>Gm15:7776180-7776217
>Gm15:7777754-7777819
>Gm15:7777849-7777931
>Gm15:7781661-7781855
>Gm15:7782875-7782991
>Gm15:7784208-7784372
>Gm15:7784435-7788167
>Gm15:7794299-7794598
>Gm15:7794767-7794942
>Gm15:7801169-7801254
>Gm15:7801303-7801391
>Gm15:7801551-7801608
>Gm15:7808341-7808376
>Gm15:7811556-7811631
>Gm15:7811904-7811972
>Gm15:7815610-7815679
>Gm15:7825628-7825761
>Gm15:7826644-7826732
>Gm15:7828177-7828249
>Gm15:7828685-7828738
>Gm15:7830852-7830912
>Gm15:7831092-7831279
>Gm15:7836414-7836515
>Gm15:7836532-7836619
>Gm15:7840117-7840253
>Gm15:7840571-7840634
>Gm15:7841094-7841210
>Gm15:7842509-7842683
>Gm15:7844127-7844166
>Gm15:7844439-7844723
>Gm15:7844755-7844789
>Gm15:7848887-7848901
>Gm15:7850161-7850202
>Gm15:7857511-7857653
>Gm15:7869502-7869582
>Gm15:7869878-7869956
>Gm15:7877776-7877815
>Gm15:7879847-7879894
>Gm15:7879952-7880084
>Gm15:7880351-7880416
>Gm15:7880456-7880532
>Gm15:7881444-7881533
>Gm15:7882149-7882234
>Gm15:7883309-7883415
>Gm15:7889417-7889551
>Gm15:7893612-7893670
>Gm15:7898389-7898699
>Gm15:7903282-7903315
>Gm15:7903537-7903570
>Gm15:7904195-7904637
>Gm15:7908370-7908423
>Gm15:7909396-7909928
>Gm15:7909976-7910027
>Gm15:7910060-7910089
>Gm15:7912867-7912913
>Gm15:7914268-7914638
>Gm15:7914738-7914952
>Gm15:7915113-7915225
>Gm15:7915639-7915737
>Gm15:7915862-7915986
>Gm15:7918740-7918842
>Gm15:7918951-7919088
>Gm15:7919136-7919333
>Gm15:7919778-7919838
>Gm15:7920122-7920182
>Gm15:7921462-7921476
>Gm15:7921581-7921848
>Gm15:7922724-7922811
>Gm15:7922897-7922942
>Gm15:7924048-7924161
>Gm15:7924720-7924877
>Gm15:7924904-7924988
>Gm15:7925339-7925373
>Gm15:7925406-7925471
>Gm15:7925753-7925811
>Gm15:7930469-7930525
>Gm15:7935389-7935460
>Gm15:7938189-7938348
>Gm15:7940514-7940670
>Gm15:7940686-7940730
>Gm15:7943444-7943520
>Gm15:7944356-7944602
>Gm15:7954681-7954708
>Gm15:7955530-7955613
>Gm15:7956133-7956245
>Gm15:7957199-7957232
>Gm15:7965042-7965084
>Gm15:7965362-7965406
>Gm15:7966150-7966203
>Gm15:7966338-7966399
>Gm15:7967747-7967927
>Gm15:7968003-7968062
>Gm15:7969831-7969895
>Gm15:7976776-7976953
>Gm15:7985021-7985138
>Gm15:7985621-7985657
>Gm15:7987102-7987156
>Gm15:7997562-7997593
>Gm15:7997960-7997990
>Gm15:7997999-7998120
>Gm15:7998348-7998381
>Gm15:7998504-7998577
>Gm15:7999474-7999516
>Gm15:7999791-7999850
>Gm15:7999900-8000055
>Gm15:8000956-8001034
>Gm15:8002156-8002255
>Gm15:8002293-8002444
>Gm15:8002707-8002843
>Gm15:8002864-8003031
>Gm15:8008178-8008231
>Gm15:8009762-8009846
>Gm15:8015652-8015725
>Gm15:8015874-8016053
>Gm15:8017433-8017654
>Gm15:8017748-8018018
>Gm15:8018130-8018166
>Gm15:8018304-8018343
>Gm15:8018380-8018485
>Gm15:8022947-8023011
>Gm15:8023076-8023124
>Gm15:8027429-8027495
>Gm15:8027785-8027815
>Gm15:8027933-8027958
>Gm15:8028103-8028216
>Gm15:8029598-8029634
>Gm15:8029896-8030032
>Gm15:8031008-8031054
>Gm15:8036218-8036254
>Gm15:8036541-8036586
>Gm15:8036646-8036795
>Gm15:8037527-8037544
>Gm15:8037788-8037816
>Gm15:8038785-8038929
>Gm15:8039866-8039964
>Gm15:8040235-8040282
>Gm15:8043181-8043218
>Gm15:8043255-8043403
>Gm15:8047773-8047829
>Gm15:8052454-8052494
>Gm15:8053017-8053266
>Gm15:8057005-8057038
>Gm15:8061418-8061580
>Gm15:8063715-8063810
>Gm15:8064657-8064740
>Gm15:8072889-8072962
>Gm15:8073367-8073407
>Gm15:8080865-8080926
>Gm15:8080986-8081023
>Gm15:8081429-8081468
>Gm15:8081557-8081710
>Gm15:8082094-8082229
>Gm15:8082231-8082270
>Gm15:8083378-8083443
>Gm15:8083548-8083723
>Gm15:8085206-8085262
>Gm15:8085461-8085476
>Gm15:8085576-8085590
>Gm15:8085801-8085855
>Gm15:8093020-8093294
>Gm15:8094306-8094348
>Gm15:8095705-8095786
>Gm15:8096684-8096717
>Gm15:8100257-8100410
>Gm15:8103191-8103219
>Gm15:8109965-8110099
>Gm15:8110260-8110298
>Gm15:8111891-8111982
>Gm15:8112068-8112234
>Gm15:8112354-8112427
>Gm15:8112585-8112657
>Gm15:8113165-8113233
>Gm15:8113492-8113542
>Gm15:8113610-8113676
>Gm15:8114134-8114157
>Gm15:8114403-8114628
>Gm15:8115038-8115076
>Gm15:8115927-8115998
>Gm15:8117565-8117608
>Gm15:8118292-8118493
>Gm15:8123596-8123638
>Gm15:8124967-8125071
>Gm15:8128328-8128387
>Gm15:8131168-8131223
>Gm15:8131287-8131329
>Gm15:8131383-8131451
>Gm15:8135677-8135721
>Gm15:8136237-8136368
>Gm15:8136815-8137034
>Gm15:8137246-8137322
>Gm15:8138871-8138906
>Gm15:8140178-8140210
>Gm15:8142562-8142618
>Gm15:8142653-8142687
>Gm15:8143142-8143270
>Gm15:8143526-8143567
>Gm15:8144273-8144290
>Gm15:8146201-8146257
>Gm15:8147677-8147926
>Gm15:8149809-8149863
>Gm15:8151647-8151727
>Gm15:8152214-8152232
>Gm15:8155917-8156023
>Gm15:8156512-8156550
>Gm15:8162471-8162543
>Gm15:8163003-8163066
>Gm15:8164100-8164171
>Gm15:8164505-8164583
>Gm15:8164954-8165064
>Gm15:8167433-8167561
>Gm15:8169508-8169568
>Gm15:8170119-8170163
>Gm15:8171812-8171887
>Gm15:8175426-8175468
>Gm15:8177451-8177547
>Gm15:8177750-8177854
>Gm15:8179193-8179226
>Gm15:8179649-8179767
>Gm15:8181710-8181778
>Gm15:8182669-8182717
>Gm15:8184258-8184340
>Gm15:8184416-8184448
>Gm15:8188254-8188385
>Gm15:8189889-8189942
>Gm15:8191192-8191266
>Gm15:8191621-8191665
>Gm15:8191886-8191959
>Gm15:8193142-8195415
>Gm15:8197954-8198001
>Gm15:8198633-8198670
>Gm15:8198915-8198978
>Gm15:8199814-8199864
>Gm15:8201443-8202142
>Gm15:8203180-8203284
>Gm15:8204687-8204720
>Gm15:8205009-8205038
>Gm15:8206466-8206505
>Gm15:8209678-8209761
>Gm15:8209900-8209998
>Gm15:8210026-8210106
>Gm15:8213054-8213078
>Gm15:8213242-8213567
>Gm15:8213622-8213670
>Gm15:8213727-8213757
>Gm15:8213887-8213965
>Gm15:8214047-8214115
>Gm15:8214174-8214243
>Gm15:8214520-8214585
>Gm15:8215530-8215639
>Gm15:8215875-8215934
>Gm15:8216138-8216199
>Gm15:8216941-8217177
>Gm15:8217576-8217658
>Gm15:8225397-8225448
>Gm15:8229964-8230008
>Gm15:8230105-8230156
>Gm15:8234328-8234362
>Gm15:8240963-8241033
>Gm15:8241062-8241172
>Gm15:8245652-8245790
>Gm15:8246688-8246833
>Gm15:8249644-8249683
>Gm15:8249864-8249912
>Gm15:8258967-8258995
>Gm15:8261511-8261558
>Gm15:8264001-8264203
>Gm15:8265114-8265272
>Gm15:8265466-8265871
>Gm15:8266146-8266216
>Gm15:8267152-8267220
>Gm15:8267525-8267580
>Gm15:8268580-8268656
>Gm15:8269322-8269438
>Gm15:8269524-8269684
>Gm15:8270010-8270075
>Gm15:8270312-8270326
>Gm15:8270426-8270444
>Gm15:8272494-8272552
>Gm15:8273377-8273448
>Gm15:8275411-8275465
>Gm15:8275580-8275629
>Gm15:8275939-8275979
>Gm15:8278001-8278158
>Gm15:8281150-8281595
>Gm15:8284537-8284639
>Gm15:8285346-8285480
>Gm15:8285588-8285673
>Gm15:8286055-8286103
>Gm15:8286816-8286845
>Gm15:8287035-8287095
>Gm15:8290188-8290295
>Gm15:8290718-8290830
>Gm15:8291088-8291142
>Gm15:8292433-8292459
>Gm15:8294618-8294669
>Gm15:8295516-8295573
>Gm15:8298067-8298116
>Gm15:8298758-8298848
>Gm15:8300034-8300093
>Gm15:8300895-8300983
>Gm15:8305522-8305603
>Gm15:8309225-8309262
>Gm15:8310531-8310584
>Gm15:8317635-8317734
>Gm15:8317800-8317918
>Gm15:8319627-8319666
>Gm15:8323360-8323422
>Gm15:8326175-8326210
>Gm15:8326925-8326950
>Gm15:8330998-8331054
>Gm15:8331217-8331265
>Gm15:8332530-8332611
>Gm15:8332951-8333020
>Gm15:8337278-8337315
>Gm15:8341003-8341033
>Gm15:8341052-8341118
>Gm15:8341186-8341380
>Gm15:8342129-8342187
>Gm15:8347124-8347195
>Gm15:8355626-8355785
>Gm15:8355823-8356215
>Gm15:8356333-8356406
>Gm15:8360607-8360686
>Gm15:8363081-8363248
>Gm15:8363402-8363455
>Gm15:8364389-8364627
>Gm15:8365110-8365180
>Gm15:8367732-8367841
>Gm15:8373375-8373411
>Gm15:8374487-8374555
>Gm15:8374910-8375241
>Gm15:8376910-8376967
>Gm15:8377886-8377969
>Gm15:8379772-8379848
>Gm15:8382146-8382201
>Gm15:8382233-8382537
>Gm15:8382753-8382794
>Gm15:8389694-8390654
>Gm15:8391214-8391262
>Gm15:8392324-8392403
>Gm15:8393093-8393186
>Gm15:8396244-8396357
>Gm15:8396568-8396739
>Gm15:8396806-8396984
>Gm15:8397075-8397281
>Gm15:8397339-8397654
>Gm15:8397819-8397942
>Gm15:8398092-8398817
>Gm15:8404324-8404372
>Gm15:8406516-8406599
>Gm15:8408104-8408144
>Gm15:8408438-8408486
>Gm15:8412388-8412501
>Gm15:8412605-8412731
>Gm15:8412833-8412868
>Gm15:8413330-8413369
>Gm15:8416632-8416672
>Gm15:8417887-8417917
>Gm15:8418022-8418220
>Gm15:8419374-8419482
>Gm15:8419796-8419992
>Gm15:8420441-8420481
>Gm15:8420915-8421008
>Gm15:8421489-8421529
>Gm15:8421722-8421919
>Gm15:8422288-8422434
>Gm15:8422700-8422937
>Gm15:8423031-8423198
>Gm15:8423240-8423289
>Gm15:8423341-8423415
>Gm15:8423605-8423721
>Gm15:8423756-8423824
>Gm15:8423963-8424103
>Gm15:8431100-8431164
>Gm15:8431879-8432022
>Gm15:8435676-8435796
>Gm15:8437839-8437878
>Gm15:8456659-8456761
>Gm15:8456801-8457122
>Gm15:8461901-8461948
>Gm15:8463611-8463654
>Gm15:8465670-8465699
>Gm15:8470635-8470679
>Gm15:8470773-8470806
>Gm15:8470871-8470958
>Gm15:8479370-8479401
>Gm15:8481148-8481190
>Gm15:8481913-8481964
>Gm15:8483205-8483250
>Gm15:8483849-8483911
>Gm15:8484281-8484372
>Gm15:8487087-8487130
>Gm15:8491026-8491069
>Gm15:8491882-8491966
>Gm15:8495487-8495951
>Gm15:8496029-8496066
>Gm15:8496140-8496245
>Gm15:8496304-8496341
>Gm15:8496483-8496598
>Gm15:8496810-8496901
>Gm15:8500709-8500769
>Gm15:8502471-8502532
>Gm15:8503112-8503180
>Gm15:8507602-8507656
>Gm15:8507697-8507861
>Gm15:8510730-8510795
>Gm15:8516069-8516098
>Gm15:8516941-8516956
>Gm15:8517056-8517072
>Gm15:8520449-8520519
>Gm15:8523946-8524061
>Gm15:8526556-8526675
>Gm15:8527452-8527641
>Gm15:8527912-8527958
>Gm15:8532994-8533180
>Gm15:8533651-8533728
>Gm15:8534709-8534751
>Gm15:8535132-8535223
>Gm15:8535851-8535902
>Gm15:8536389-8536492
>Gm15:8537578-8537846
>Gm15:8538118-8538176
>Gm15:8538266-8539137
>Gm15:8541698-8541825
>Gm15:8542397-8542423
>Gm15:8547481-8547525
>Gm15:8554586-8555691
>Gm15:8556487-8556603
>Gm15:8560162-8560203
>Gm15:8560512-8560571
>Gm15:8563624-8563771
>Gm15:8563919-8564116
>Gm15:8564206-8564280
>Gm15:8564317-8564702
>Gm15:8564864-8564928
>Gm15:8564978-8565164
>Gm15:8574712-8574745
>Gm15:8575423-8575473
>Gm15:8575966-8577760
>Gm15:8582166-8582203
>Gm15:8582672-8582765
>Gm15:8590009-8590102
>Gm15:8595220-8595364
>Gm15:8598232-8598328
>Gm15:8599106-8599213
>Gm15:8600929-8601025
>Gm15:8601233-8601417
>Gm15:8602066-8602107
>Gm15:8602734-8602997
>Gm15:8603219-8603274
>Gm15:8603436-8603494
>Gm15:8603926-8604109
>Gm15:8604294-8604404
>Gm15:8604416-8604486
>Gm15:8606111-8606139
>Gm15:8609571-8609635
>Gm15:8611770-8611996
>Gm15:8615218-8615232
>Gm15:8615584-8615693
>Gm15:8616472-8616506
>Gm15:8619417-8619527
>Gm15:8620607-8620688
>Gm15:8620907-8620965
>Gm15:8621316-8621444
>Gm15:8621795-8622006
>Gm15:8622316-8622392
>Gm15:8623491-8623647
>Gm15:8626119-8626667
>Gm15:8626777-8626817
>Gm15:8633889-8633954
>Gm15:8634956-8635155
>Gm15:8637322-8637423
>Gm15:8637613-8637872
>Gm15:8639647-8639712
>Gm15:8646290-8646339
>Gm15:8647205-8647275
>Gm15:8647301-8647356
>Gm15:8656919-8656987
>Gm15:8659048-8659077
>Gm15:8659165-8659319
>Gm15:8659561-8659678
>Gm15:8659761-8659789
>Gm15:8659838-8659869
>Gm15:8660180-8660341
>Gm15:8660467-8660508
>Gm15:8660675-8660956
>Gm15:8661014-8661465
>Gm15:8661571-8661635
>Gm15:8661816-8662233
>Gm15:8662278-8662348
>Gm15:8662406-8662549
>Gm15:8669392-8669747
>Gm15:8671901-8671949
>Gm15:8675980-8676272
>Gm15:8677312-8677383
>Gm15:8677905-8677952
>Gm15:8679877-8680073
>Gm15:8680121-8680253
>Gm15:8680570-8680606
>Gm15:8683537-8683572
>Gm15:8685288-8685522
>Gm15:8688534-8688596
>Gm15:8688961-8689011
>Gm15:8690892-8690931
>Gm15:8692651-8692678
>Gm15:8709509-8709545
>Gm15:8713356-8713394
>Gm15:8718786-8718861
>Gm15:8724642-8724778
>Gm15:8724795-8724834
>Gm15:8724874-8724940
>Gm15:8728371-8728439
>Gm15:8730669-8730723
>Gm15:8734715-8734949
>Gm15:8735800-8735877
>Gm15:8736630-8736779
>Gm15:8737646-8737708
>Gm15:8740752-8740811
>Gm15:8743678-8743751
>Gm15:8744346-8744391
>Gm15:8744753-8744789
>Gm15:8744828-8744858
>Gm15:8744980-8745197
>Gm15:8746997-8747082
>Gm15:8750056-8750095
>Gm15:8750354-8750404
>Gm15:8752277-8752923
>Gm15:8752981-8753081
>Gm15:8753288-8753403
>Gm15:8754066-8754112
>Gm15:8757292-8757518
>Gm15:8758013-8758058
>Gm15:8758135-8758185
>Gm15:8758337-8758407
>Gm15:8758580-8758661
>Gm15:8763610-8763736
>Gm15:8763947-8764025
>Gm15:8770311-8770371
>Gm15:8770809-8770916
>Gm15:8772652-8772698
>Gm15:8773659-8773674
>Gm15:8773975-8773989
>Gm15:8775314-8775358
>Gm15:8775744-8775859
>Gm15:8776004-8776163
>Gm15:8783654-8783741
>Gm15:8783862-8783916
>Gm15:8786244-8786286
>Gm15:8787485-8787517
>Gm15:8788404-8788434
>Gm15:8788650-8788704
>Gm15:8789006-8789123
>Gm15:8789188-8789236
>Gm15:8791363-8791511
>Gm15:8791829-8791875
>Gm15:8799598-8799631
>Gm15:8801021-8801097
>Gm15:8801167-8801442
>Gm15:8802159-8802207
>Gm15:8803700-8803729
>Gm15:8805678-8805721
>Gm15:8806529-8806622
>Gm15:8807186-8807234
>Gm15:8810391-8810424
>Gm15:8811437-8811481
>Gm15:8812121-8812155
>Gm15:8812480-8812512
>Gm15:8813481-8813594
>Gm15:8814169-8814206
>Gm15:8820326-8820409
>Gm15:8820511-8820568
>Gm15:8820969-8821048
>Gm15:8822674-8822759
>Gm15:8822937-8823108
>Gm15:8826238-8826298
>Gm15:8831236-8831273
>Gm15:8831962-8832082
>Gm15:8832176-8832414
>Gm15:8832447-8832742
>Gm15:8835477-8835548
>Gm15:8838714-8838951
>Gm15:8845126-8845168
>Gm15:8849112-8849192
>Gm15:8851769-8852000
>Gm15:8852017-8852459
>Gm15:8852498-8853995
>Gm15:8854028-8854124
>Gm15:8855325-8855363
>Gm15:8855964-8856112
>Gm15:8856415-8856461
>Gm15:8862418-8862468
>Gm15:8862591-8862656
>Gm15:8862699-8862907
>Gm15:8862965-8863171
>Gm15:8863308-8863393
>Gm15:8863853-8863925
>Gm15:8864106-8864346
>Gm15:8865077-8865162
>Gm15:8865177-8865300
>Gm15:8865596-8865659
>Gm15:8866094-8866140
>Gm15:8866596-8867905
>Gm15:8869566-8869593
>Gm15:8873873-8873997
>Gm15:8876214-8876260
>Gm15:8877772-8878265
>Gm15:8884638-8884767
>Gm15:8885000-8885052
>Gm15:8885562-8885757
>Gm15:8886114-8886193
>Gm15:8886300-8886368
>Gm15:8887309-8887500
>Gm15:8887601-8887696
>Gm15:8888911-8889003
>Gm15:8890104-8890137
>Gm15:8890461-8890496
>Gm15:8890928-8890968
>Gm15:8891488-8891695
>Gm15:8891818-8892772
>Gm15:8893181-8893277
>Gm15:8893419-8893593
>Gm15:8893689-8893821
>Gm15:8894036-8894432
>Gm15:8897075-8897134
>Gm15:8901468-8901500
>Gm15:8907352-8907523
>Gm15:8908893-8908992
>Gm15:8909659-8909714
>Gm15:8910191-8910270
>Gm15:8910616-8910932
>Gm15:8913022-8913063
>Gm15:8913670-8913797
>Gm15:8920504-8920552
>Gm15:8920943-8920978
>Gm15:8921016-8921105
>Gm15:8921259-8921297
>Gm15:8922449-8922521
>Gm15:8923892-8923983
>Gm15:8925555-8925588
>Gm15:8926164-8926214
>Gm15:8926583-8926648
>Gm15:8927275-8927343
>Gm15:8927599-8927635
>Gm15:8929921-8930082
>Gm15:8933707-8933743
>Gm15:8934271-8934331
>Gm15:8937872-8937908
>Gm15:8942248-8942462
>Gm15:8944413-8944566
>Gm15:8945000-8945040
>Gm15:8952881-8952949
>Gm15:8954219-8954261
>Gm15:8954696-8954758
>Gm15:8954995-8955044
>Gm15:8955561-8955648
>Gm15:8961750-8961816
>Gm15:8965263-8965361
>Gm15:8965458-8965508
>Gm15:8965882-8966027
>Gm15:8966909-8967342
>Gm15:8969966-8970110
>Gm15:8972059-8972235
>Gm15:8977078-8977146
>Gm15:8979593-8979726
>Gm15:8987920-8987958
>Gm15:8990416-8990452
>Gm15:8992221-8992303
>Gm15:8993112-8993151
>Gm15:8993922-8993962
>Gm15:8996056-8996157
>Gm15:8996865-8996906
>Gm15:8997526-8997579
>Gm15:8997817-8997866
>Gm15:8998004-8998141
>Gm15:9000395-9000462
>Gm15:9001644-9001712
>Gm15:9001921-9002150
>Gm15:9006502-9006585
>Gm15:9007172-9007275
>Gm15:9014652-9014775
>Gm15:9015359-9016091
>Gm15:9016466-9016575
>Gm15:9016993-9017033
>Gm15:9018069-9018152
>Gm15:9018183-9018873
>Gm15:9019352-9019393
>Gm15:9022790-9022914
>Gm15:9022983-9023491
>Gm15:9023798-9023860
>Gm15:9025079-9025135
>Gm15:9026073-9026103
>Gm15:9026315-9026377
>Gm15:9026403-9026583
>Gm15:9027102-9027184
>Gm15:9027474-9027615
>Gm15:9028888-9029014
>Gm15:9029871-9030035
>Gm15:9031781-9031874
>Gm15:9032572-9032617
>Gm15:9034760-9034833
>Gm15:9035127-9035225
>Gm15:9035988-9036016
>Gm15:9037470-9037526
>Gm15:9038539-9038583
>Gm15:9038989-9039019
>Gm15:9039358-9039451
>Gm15:9044594-9044666
>Gm15:9045282-9045333
>Gm15:9045461-9045525
>Gm15:9053216-9053250
>Gm15:9056933-9056999
>Gm15:9057382-9057527
>Gm15:9058517-9058592
>Gm15:9059345-9059382
>Gm15:9063005-9063087
>Gm15:9064949-9065002
>Gm15:9067475-9067567
>Gm15:9069603-9069758
>Gm15:9069813-9069942
>Gm15:9070773-9070879
>Gm15:9072550-9072597
>Gm15:9074862-9074960
>Gm15:9075062-9075086
>Gm15:9075991-9076083
>Gm15:9081329-9083238
>Gm15:9083316-9083404
>Gm15:9087198-9087238
>Gm15:9088097-9088178
>Gm15:9088328-9088405
>Gm15:9089380-9089445
>Gm15:9089495-9089538
>Gm15:9094657-9094703
>Gm15:9098379-9098413
>Gm15:9104403-9104462
>Gm15:9109363-9109604
>Gm15:9110167-9110311
>Gm15:9111141-9111187
>Gm15:9115389-9116975
>Gm15:9119697-9119752
>Gm15:9123983-9124289
>Gm15:9124307-9124582
>Gm15:9124892-9124950
>Gm15:9126055-9127094
>Gm15:9127128-9127291
>Gm15:9127656-9127731
>Gm15:9129854-9129950
>Gm15:9130742-9130792
>Gm15:9135670-9135716
>Gm15:9137455-9137495
>Gm15:9138830-9139122
>Gm15:9139164-9139278
>Gm15:9141175-9141254
>Gm15:9147958-9148092
>Gm15:9148433-9148535
>Gm15:9148700-9148784
>Gm15:9148945-9148999
>Gm15:9149008-9149237
>Gm15:9149336-9149429
>Gm15:9155805-9155929
>Gm15:9155984-9156016
>Gm15:9158221-9158319
>Gm15:9163262-9163287
>Gm15:9166130-9166260
>Gm15:9166894-9166936
>Gm15:9173961-9174269
>Gm15:9175380-9175463
>Gm15:9176139-9176554
>Gm15:9180284-9180321
>Gm15:9182351-9182423
>Gm15:9182457-9182683
>Gm15:9182969-9183129
>Gm15:9184899-9184928
>Gm15:9187288-9187464
>Gm15:9189069-9189107
>Gm15:9189865-9189931
>Gm15:9190098-9190155
>Gm15:9191052-9191147
>Gm15:9192442-9192593
>Gm15:9194975-9195057
>Gm15:9195085-9195120
>Gm15:9196257-9196290
>Gm15:9197171-9197808
>Gm15:9197858-9198755
>Gm15:9198808-9198952
>Gm15:9201587-9201644
>Gm15:9202285-9202342
>Gm15:9205715-9205773
>Gm15:9205801-9205911
>Gm15:9211310-9211375
>Gm15:9211784-9211937
>Gm15:9212054-9212117
>Gm15:9215966-9216025
>Gm15:9216190-9216313
>Gm15:9217214-9219481
>Gm15:9224644-9224677
>Gm15:9227868-9227937
>Gm15:9228282-9228328
>Gm15:9228726-9228804
>Gm15:9231818-9231867
>Gm15:9232069-9232264
>Gm15:9232777-9232855
>Gm15:9233375-9233425
>Gm15:9235755-9235901
>Gm15:9236028-9236091
>Gm15:9237444-9237688
>Gm15:9237775-9238024
>Gm15:9241266-9241346
>Gm15:9241897-9241994
>Gm15:9245612-9246136
>Gm15:9246727-9246779
>Gm15:9251847-9251929
>Gm15:9252906-9253019
>Gm15:9253530-9253626
>Gm15:9254247-9254278
>Gm15:9255037-9255183
>Gm15:9255799-9255902
>Gm15:9257555-9257683
>Gm15:9260097-9260157
>Gm15:9261345-9261414
>Gm15:9261635-9261718
>Gm15:9262621-9262665
>Gm15:9268122-9268579
>Gm15:9269584-9269620
>Gm15:9273685-9273738
>Gm15:9277168-9277247
>Gm15:9277601-9277683
>Gm15:9278936-9278981
>Gm15:9279136-9279292
>Gm15:9282145-9282193
>Gm15:9292610-9292649
>Gm15:9293872-9293919
>Gm15:9297366-9297549
>Gm15:9298675-9298851
>Gm15:9299188-9299222
>Gm15:9304540-9304774
>Gm15:9304903-9305084
>Gm15:9308872-9308932
>Gm15:9317222-9317316
>Gm15:9317635-9317669
>Gm15:9318388-9318421
>Gm15:9318821-9319042
>Gm15:9320035-9320164
>Gm15:9320892-9320984
>Gm15:9321796-9321810
>Gm15:9322810-9322824
>Gm15:9324950-9325080
>Gm15:9325130-9325193
>Gm15:9325305-9325509
>Gm15:9326047-9326081
>Gm15:9327342-9327446
>Gm15:9329371-9329406
>Gm15:9330785-9330877
>Gm15:9331555-9331610
>Gm15:9332389-9332441
>Gm15:9334474-9334555
>Gm15:9334851-9334964
>Gm15:9335383-9335417
>Gm15:9340688-9340793
>Gm15:9341788-9342490
>Gm15:9342807-9343039
>Gm15:9343070-9343109
>Gm15:9343179-9343238
>Gm15:9343312-9343570
>Gm15:9343895-9343949
>Gm15:9345965-9346216
>Gm15:9346274-9346351
>Gm15:9348573-9348978
>Gm15:9349009-9349048
>Gm15:9349118-9349177
>Gm15:9349251-9349410
>Gm15:9349471-9349494
>Gm15:9349922-9349976
>Gm15:9351992-9352243
>Gm15:9352301-9352378
>Gm15:9352625-9352765
>Gm15:9355049-9355109
>Gm15:9356099-9356146
>Gm15:9356213-9356264
>Gm15:9356637-9356704
>Gm15:9356755-9356790
>Gm15:9359988-9360116
>Gm15:9363557-9363598
>Gm15:9367083-9367144
>Gm15:9370161-9370287
>Gm15:9372830-9372918
>Gm15:9377297-9377347
>Gm15:9377618-9377871
>Gm15:9378935-9378965
>Gm15:9391560-9391594
>Gm15:9392091-9392152
>Gm15:9392487-9392590
>Gm15:9392702-9392759
>Gm15:9395662-9395832
>Gm15:9398516-9398558
>Gm15:9402929-9403030
>Gm15:9403350-9403516
>Gm15:9405673-9405900
>Gm15:9406159-9406303
>Gm15:9412548-9412579
>Gm15:9412917-9412951
>Gm15:9413528-9413718
>Gm15:9414086-9414186
>Gm15:9414590-9414648
>Gm15:9414722-9414825
>Gm15:9415047-9415180
>Gm15:9415306-9415453
>Gm15:9415773-9415818
>Gm15:9416191-9416247
>Gm15:9416539-9416553
>Gm15:9416597-9416772
>Gm15:9417529-9417591
>Gm15:9418423-9418468
>Gm15:9422595-9422635
>Gm15:9422844-9422877
>Gm15:9432578-9432629
>Gm15:9432698-9432760
>Gm15:9433841-9433884
>Gm15:9442885-9442957
>Gm15:9443004-9443056
>Gm15:9444370-9444474
>Gm15:9445776-9445810
>Gm15:9446851-9447054
>Gm15:9452335-9452376
>Gm15:9452815-9452861
>Gm15:9453805-9453881
>Gm15:9453901-9454012
>Gm15:9454723-9454762
>Gm15:9456417-9456483
>Gm15:9456781-9456951
>Gm15:9457403-9457433
>Gm15:9466662-9466706
>Gm15:9467669-9467889
>Gm15:9468072-9468163
>Gm15:9468240-9468273
>Gm15:9468315-9468413
>Gm15:9471402-9471470
>Gm15:9473348-9473464
>Gm15:9476500-9476707
>Gm15:9480137-9480188
>Gm15:9480455-9480521
>Gm15:9486127-9486159
>Gm15:9486183-9486444
>Gm15:9486734-9486970
>Gm15:9488727-9488850
>Gm15:9490445-9490532
>Gm15:9492551-9492622
>Gm15:9495845-9495982
>Gm15:9498407-9498545
>Gm15:9500238-9500303
>Gm15:9507295-9507352
>Gm15:9512023-9512110
>Gm15:9513330-9513419
>Gm15:9513835-9513879
>Gm15:9514266-9514321
>Gm15:9518578-9518724
>Gm15:9518767-9518819
>Gm15:9519092-9519183
>Gm15:9519269-9519334
>Gm15:9523031-9523156
>Gm15:9529385-9529413
>Gm15:9529680-9529764
>Gm15:9529971-9530171
>Gm15:9530421-9530487
>Gm15:9532849-9532889
>Gm15:9533320-9533419
>Gm15:9534563-9534619
>Gm15:9540921-9541035
>Gm15:9543435-9543480
>Gm15:9549734-9549764
>Gm15:9549937-9550056
>Gm15:9550403-9550437
>Gm15:9550662-9550872
>Gm15:9550925-9551021
>Gm15:9552202-9552327
>Gm15:9552751-9552834
>Gm15:9555182-9555318
>Gm15:9562193-9562303
>Gm15:9562398-9562456
>Gm15:9569353-9569395
>Gm15:9569889-9569938
>Gm15:9573753-9573914
>Gm15:9577351-9577404
>Gm15:9577741-9577827
>Gm15:9577896-9578109
>Gm15:9580095-9580266
>Gm15:9580322-9580366
>Gm15:9581604-9581647
>Gm15:9581971-9582019
>Gm15:9583720-9583746
>Gm15:9587380-9587442
>Gm15:9587539-9588057
>Gm15:9588134-9588981
>Gm15:9589110-9589153
>Gm15:9589209-9589572
>Gm15:9590073-9590123
>Gm15:9594859-9594902
>Gm15:9595083-9595133
>Gm15:9600418-9600602
>Gm15:9603032-9603126
>Gm15:9605659-9605897
>Gm15:9611725-9611893
>Gm15:9611937-9613514
>Gm15:9613576-9613645
>Gm15:9613730-9613775
>Gm15:9613819-9613981
>Gm15:9614041-9614201
>Gm15:9615586-9615639
>Gm15:9615814-9615854
>Gm15:9618241-9618277
>Gm15:9619592-9619653
>Gm15:9621226-9621283
>Gm15:9622068-9622163
>Gm15:9630448-9630480
>Gm15:9630824-9630935
>Gm15:9631602-9631733
>Gm15:9638381-9638460
>Gm15:9639381-9639459
>Gm15:9640638-9640778
>Gm15:9643254-9643330
>Gm15:9646513-9646602
>Gm15:9648049-9648092
>Gm15:9648394-9648438
>Gm15:9648463-9648774
>Gm15:9656057-9656131
>Gm15:9657480-9657546
>Gm15:9667509-9667600
>Gm15:9670057-9670090
>Gm15:9671588-9671653
>Gm15:9672407-9672443
>Gm15:9672581-9672611
>Gm15:9672726-9672834
>Gm15:9673830-9674146
>Gm15:9674416-9674489
>Gm15:9674680-9674806
>Gm15:9675115-9675168
>Gm15:9675544-9675617
>Gm15:9676035-9676100
>Gm15:9676552-9676612
>Gm15:9677053-9677352
>Gm15:9684163-9684236
>Gm15:9685052-9685124
>Gm15:9685253-9685311
>Gm15:9685938-9686004
>Gm15:9688837-9688928
>Gm15:9695360-9695393
>Gm15:9696367-9696571
>Gm15:9703283-9703311
>Gm15:9704408-9704483
>Gm15:9704630-9704703
>Gm15:9707600-9707641
>Gm15:9707678-9707731
>Gm15:9710334-9710593
>Gm15:9716234-9716303
>Gm15:9723986-9724016
>Gm15:9724533-9724920
>Gm15:9726110-9726144
>Gm15:9726612-9726714
>Gm15:9727104-9727213
>Gm15:9727609-9727791
>Gm15:9733165-9733198
>Gm15:9736801-9736846
>Gm15:9738054-9738188
>Gm15:9738225-9738358
>Gm15:9743172-9743202
>Gm15:9743846-9743905
>Gm15:9744403-9744429
>Gm15:9744786-9744918
>Gm15:9745031-9745072
>Gm15:9745358-9745885
>Gm15:9746445-9746555
>Gm15:9749464-9749554
>Gm15:9749866-9750081
>Gm15:9753808-9755493
>Gm15:9758104-9758219
>Gm15:9758599-9758748
>Gm15:9758968-9759015
>Gm15:9759299-9759438
>Gm15:9773116-9773270
>Gm15:9778385-9778511
>Gm15:9780088-9780338
>Gm15:9789443-9789487
>Gm15:9789623-9789658
>Gm15:9793197-9793244
>Gm15:9794165-9794201
>Gm15:9830446-9830531
>Gm15:9832276-9832334
>Gm15:9848081-9848249
>Gm15:9848489-9848521
>Gm15:9852146-9852198
>Gm15:9855059-9855102
>Gm15:9856729-9856847
>Gm15:9857007-9857133
>Gm15:9858284-9858444
>Gm15:9866108-9866260
>Gm15:9868667-9868716
>Gm15:9869503-9869561
>Gm15:9870201-9870272
>Gm15:9872802-9872890
>Gm15:9874124-9874157
>Gm15:9880827-9880861
>Gm15:9881930-9882005
>Gm15:9882792-9882845
>Gm15:9884431-9884824
>Gm15:9886473-9886535
>Gm15:9887447-9887491
>Gm15:9888342-9888424
>Gm15:9888508-9888590
>Gm15:9888791-9888838
>Gm15:9892406-9892865
>Gm15:9899057-9899201
>Gm15:9900248-9900295
>Gm15:9901478-9901571
>Gm15:9901669-9901715
>Gm15:9903173-9903214
>Gm15:9903791-9903891
>Gm15:9906301-9906350
>Gm15:9907520-9907662
>Gm15:9917121-9917233
>Gm15:9917319-9917367
>Gm15:9917659-9917691
>Gm15:9920158-9920256
>Gm15:9920507-9920565
>Gm15:9921585-9921623
>Gm15:9921789-9921943
>Gm15:9922005-9922039
>Gm15:9922077-9922396
>Gm15:9923224-9923447
>Gm15:9923500-9923650
>Gm15:9924255-9924417
>Gm15:9926867-9926909
>Gm15:9927336-9927408
>Gm15:9927676-9927712
>Gm15:9929904-9929934
>Gm15:9930160-9930214
>Gm15:9931410-9931453
>Gm15:9931752-9932895
>Gm15:9932926-9933251
>Gm15:9933969-9934038
>Gm15:9935853-9935900
>Gm15:9937162-9937261
>Gm15:9938786-9938890
>Gm15:9939027-9939066
>Gm15:9942588-9942619
>Gm15:9942720-9942839
>Gm15:9944600-9944667
>Gm15:9944894-9945060
>Gm15:9947292-9947863
>Gm15:9960474-9960542
>Gm15:9961667-9961697
>Gm15:9961779-9961818
>Gm15:9968106-9968252
>Gm15:9968514-9968646
>Gm15:9968935-9968987
>Gm15:9975118-9975229
>Gm15:9975394-9975961
>Gm15:9977331-9977562
>Gm15:9977621-9978423
>Gm15:9985841-9985881
>Gm15:9985912-9985970
>Gm15:9988717-9988937
>Gm15:9988968-9989301
>Gm15:9989352-9989843
>Gm15:9989936-9990203
>Gm15:9991549-9991807
>Gm15:9992357-9992451
>Gm15:9993333-9993368
>Gm15:9998402-9998555
>Gm15:9998699-9998997
>Gm15:9999175-9999538
>Gm15:10002166-10002338
>Gm15:10002502-10002577
>Gm15:10005544-10005589
>Gm15:10018478-10020855
>Gm15:10020901-10021126
>Gm15:10022501-10022539
>Gm15:10022593-10022801
>Gm15:10022857-10023718
>Gm15:10023738-10023884
>Gm15:10023970-10024513
>Gm15:10024631-10024663
>Gm15:10025216-10025331
>Gm15:10025528-10025680
>Gm15:10030004-10030092
>Gm15:10031836-10031882
>Gm15:10033328-10033390
>Gm15:10034529-10034566
>Gm15:10038685-10038749
>Gm15:10039219-10039283
>Gm15:10040556-10040680
>Gm15:10040705-10041946
>Gm15:10042022-10042208
>Gm15:10043446-10043478
>Gm15:10044326-10044408
>Gm15:10049232-10049394
>Gm15:10053214-10053257
>Gm15:10054121-10054185
>Gm15:10055395-10055426
>Gm15:10055578-10055686
>Gm15:10055813-10056166
>Gm15:10056212-10056484
>Gm15:10059309-10059508
>Gm15:10059624-10059751
>Gm15:10059806-10059881
>Gm15:10059959-10060171
>Gm15:10060520-10061191
>Gm15:10062392-10062457
>Gm15:10062544-10062660
>Gm15:10063801-10063927
>Gm15:10064058-10064129
>Gm15:10064514-10064566
>Gm15:10065163-10065219
>Gm15:10071787-10071856
>Gm15:10072329-10072364
>Gm15:10073055-10073102
>Gm15:10077966-10078005
>Gm15:10080057-10080112
>Gm15:10081469-10081519
>Gm15:10081720-10081792
>Gm15:10084480-10084520
>Gm15:10085267-10085334
>Gm15:10089311-10089353
>Gm15:10092637-10092704
>Gm15:10095872-10095908
>Gm15:10096097-10096201
>Gm15:10098592-10098643
>Gm15:10103085-10103200
>Gm15:10104885-10104950
>Gm15:10105436-10105575
>Gm15:10106989-10107034
>Gm15:10108881-10108948
>Gm15:10115228-10115541
>Gm15:10115742-10115839
>Gm15:10117649-10117715
>Gm15:10117721-10117800
>Gm15:10118582-10118635
>Gm15:10118950-10119234
>Gm15:10120096-10120205
>Gm15:10120694-10120748
>Gm15:10121160-10121201
>Gm15:10121246-10121284
>Gm15:10122708-10122835
>Gm15:10126434-10126695
>Gm15:10128434-10128532
>Gm15:10132253-10132323
>Gm15:10133229-10133281
>Gm15:10133751-10133838
>Gm15:10134578-10134675
>Gm15:10140510-10140565
>Gm15:10140825-10140876
>Gm15:10142369-10142593
>Gm15:10145379-10145508
>Gm15:10145598-10145654
>Gm15:10145709-10145778
>Gm15:10146246-10146280
>Gm15:10147397-10147428
>Gm15:10149301-10149349
>Gm15:10149493-10149531
>Gm15:10149966-10150001
>Gm15:10150046-10150111
>Gm15:10152249-10152464
>Gm15:10152734-10152821
>Gm15:10154694-10154769
>Gm15:10155965-10156015
>Gm15:10156424-10156512
>Gm15:10158866-10158986
>Gm15:10159134-10159175
>Gm15:10159341-10159484
>Gm15:10160056-10160119
>Gm15:10160348-10160382
>Gm15:10160516-10160547
>Gm15:10160862-10161072
>Gm15:10166477-10166522
>Gm15:10167216-10167256
>Gm15:10169641-10169739
>Gm15:10169778-10169805
>Gm15:10172541-10172677
>Gm15:10172766-10172814
>Gm15:10172899-10173118
>Gm15:10173212-10173264
>Gm15:10173372-10173403
>Gm15:10173514-10173549
>Gm15:10180891-10181751
>Gm15:10181789-10182634
>Gm15:10182683-10184700
>Gm15:10184743-10184959
>Gm15:10185080-10185415
>Gm15:10186074-10186625
>Gm15:10188888-10188927
>Gm15:10188951-10188988
>Gm15:10191049-10191271
>Gm15:10192312-10192348
>Gm15:10192575-10192611
>Gm15:10192844-10192882
>Gm15:10193106-10193142
>Gm15:10194671-10194933
>Gm15:10195891-10197348
>Gm15:10198922-10198960
>Gm15:10199793-10199847
>Gm15:10202851-10202928
>Gm15:10206731-10206758
>Gm15:10208829-10208858
>Gm15:10213347-10213396
>Gm15:10214405-10214499
>Gm15:10214618-10214664
>Gm15:10214822-10214865
>Gm15:10217779-10217839
>Gm15:10218213-10218340
>Gm15:10220550-10220697
>Gm15:10224928-10225044
>Gm15:10229038-10229172
>Gm15:10230994-10231030
>Gm15:10232231-10232356
>Gm15:10236202-10236270
>Gm15:10236470-10236520
>Gm15:10239062-10239113
>Gm15:10239401-10239473
>Gm15:10239695-10239737
>Gm15:10240461-10240503
>Gm15:10241197-10241232
>Gm15:10242236-10242288
>Gm15:10243105-10243219
>Gm15:10244054-10244294
>Gm15:10245317-10245424
>Gm15:10247256-10247324
>Gm15:10247513-10247637
>Gm15:10247738-10247827
>Gm15:10248992-10249081
>Gm15:10253397-10253496
>Gm15:10256925-10256985
>Gm15:10257816-10257846
>Gm15:10258136-10258293
>Gm15:10260014-10260219
>Gm15:10260731-10260823
>Gm15:10261075-10261160
>Gm15:10261820-10261923
>Gm15:10261983-10262045
>Gm15:10263852-10263868
>Gm15:10265554-10265569
>Gm15:10267573-10267624
>Gm15:10267708-10268239
>Gm15:10268291-10268353
>Gm15:10268372-10268545
>Gm15:10268911-10268953
>Gm15:10272325-10272369
>Gm15:10272533-10272574
>Gm15:10274202-10274249
>Gm15:10277004-10277053
>Gm15:10278387-10278514
>Gm15:10286514-10286582
>Gm15:10288532-10288698
>Gm15:10289104-10289166
>Gm15:10290537-10290570
>Gm15:10292025-10292081
>Gm15:10292361-10292419
>Gm15:10294337-10297264
>Gm15:10305458-10305500
>Gm15:10309426-10309531
>Gm15:10310066-10310129
>Gm15:10310702-10310755
>Gm15:10312052-10312093
>Gm15:10312161-10312247
>Gm15:10314318-10314416
>Gm15:10315088-10315120
>Gm15:10315277-10315326
>Gm15:10324248-10324571
>Gm15:10324608-10324913
>Gm15:10325024-10325110
>Gm15:10325505-10325575
>Gm15:10326535-10326568
>Gm15:10327609-10327689
>Gm15:10327959-10327999
>Gm15:10329184-10329226
>Gm15:10330671-10330842
>Gm15:10332602-10332740
>Gm15:10332776-10333063
>Gm15:10333103-10333210
>Gm15:10333430-10333529
>Gm15:10338538-10338647
>Gm15:10342790-10342840
>Gm15:10343204-10343381
>Gm15:10344474-10344603
>Gm15:10347221-10347414
>Gm15:10347619-10347704
>Gm15:10347918-10348337
>Gm15:10348483-10348810
>Gm15:10349820-10349902
>Gm15:10350064-10350153
>Gm15:10350532-10350595
>Gm15:10353715-10353765
>Gm15:10353932-10354043
>Gm15:10354615-10354694
>Gm15:10356323-10356403
>Gm15:10356589-10356622
>Gm15:10357615-10357746
>Gm15:10358572-10358601
>Gm15:10360086-10360159
>Gm15:10361742-10361839
>Gm15:10362011-10362153
>Gm15:10362216-10362364
>Gm15:10362571-10362619
>Gm15:10362873-10363162
>Gm15:10363567-10363729
>Gm15:10364036-10364353
>Gm15:10365077-10365155
>Gm15:10365329-10365362
>Gm15:10366398-10366442
>Gm15:10367122-10367154
>Gm15:10368174-10368188
>Gm15:10368467-10368482
>Gm15:10368555-10368672
>Gm15:10368730-10368862
>Gm15:10370674-10370936
>Gm15:10371127-10371197
>Gm15:10371556-10371851
>Gm15:10372174-10372335
>Gm15:10372582-10372614
>Gm15:10372645-10372724
>Gm15:10372913-10372981
>Gm15:10373167-10373200
>Gm15:10373440-10373482
>Gm15:10374189-10374393
>Gm15:10375186-10375219
>Gm15:10375675-10375825
>Gm15:10375837-10375983
>Gm15:10376009-10376101
>Gm15:10376250-10376407
>Gm15:10376469-10376511
>Gm15:10376808-10376892
>Gm15:10376935-10377106
>Gm15:10377122-10377164
>Gm15:10377174-10377516
>Gm15:10377518-10377688
>Gm15:10377816-10378033
>Gm15:10378069-10378370
>Gm15:10378403-10378470
>Gm15:10378523-10378638
>Gm15:10385136-10385166
>Gm15:10385290-10385330
>Gm15:10385351-10385500
>Gm15:10385567-10385634
>Gm15:10386094-10386108
>Gm15:10386643-10386931
>Gm15:10387151-10387207
>Gm15:10387364-10387393
>Gm15:10388290-10388336
>Gm15:10388982-10389021
>Gm15:10390105-10390313
>Gm15:10390580-10390612
>Gm15:10390723-10390839
>Gm15:10391194-10391284
>Gm15:10391466-10391588
>Gm15:10391693-10391762
>Gm15:10392262-10392420
>Gm15:10396416-10396508
>Gm15:10396733-10396764
>Gm15:10397388-10397421
>Gm15:10402390-10402483
>Gm15:10403175-10403212
>Gm15:10403444-10403489
>Gm15:10406147-10406182
>Gm15:10406725-10412921
>Gm15:10413558-10413617
>Gm15:10417117-10417178
>Gm15:10417569-10417879
>Gm15:10418341-10418395
>Gm15:10418718-10418770
>Gm15:10419439-10419621
>Gm15:10421135-10421177
>Gm15:10421640-10421713
>Gm15:10422502-10422802
>Gm15:10422912-10422928
>Gm15:10423261-10423285
>Gm15:10424016-10424045
>Gm15:10424195-10424371
>Gm15:10425055-10425096
>Gm15:10428146-10428210
>Gm15:10430477-10430621
>Gm15:10431757-10431815
>Gm15:10432960-10433102
>Gm15:10434170-10434259
>Gm15:10435018-10435082
>Gm15:10444519-10444598
>Gm15:10447664-10447718
>Gm15:10458930-10458986
>Gm15:10459790-10459856
>Gm15:10459930-10460078
>Gm15:10460557-10460604
>Gm15:10470041-10470106
>Gm15:10470196-10470243
>Gm15:10470934-10471012
>Gm15:10471540-10471582
>Gm15:10472776-10472848
>Gm15:10473433-10473477
>Gm15:10473782-10473878
>Gm15:10474866-10474883
>Gm15:10475147-10475202
>Gm15:10475436-10475516
>Gm15:10478554-10478723
>Gm15:10478823-10478837
>Gm15:10480256-10480298
>Gm15:10480696-10481007
>Gm15:10481040-10481098
>Gm15:10485291-10485360
>Gm15:10486608-10486650
>Gm15:10486965-10487356
>Gm15:10492606-10492718
>Gm15:10493332-10496902
>Gm15:10498991-10499082
>Gm15:10503926-10504034
>Gm15:10511105-10511281
>Gm15:10512817-10512913
>Gm15:10514397-10514444
>Gm15:10515875-10515912
>Gm15:10520757-10520803
>Gm15:10521314-10521429
>Gm15:10521491-10522056
>Gm15:10522141-10522266
>Gm15:10522538-10522596
>Gm15:10523650-10523777
>Gm15:10523887-10523944
>Gm15:10523978-10524349
>Gm15:10524512-10524575
>Gm15:10524669-10524799
>Gm15:10526123-10526240
>Gm15:10526291-10526332
>Gm15:10526678-10526713
>Gm15:10534916-10534939
>Gm15:10535298-10535369
>Gm15:10535838-10535881
>Gm15:10538768-10538807
>Gm15:10539736-10539784
>Gm15:10539824-10539873
>Gm15:10540521-10540761
>Gm15:10540942-10541461
>Gm15:10541614-10542057
>Gm15:10542079-10542445
>Gm15:10542471-10542589
>Gm15:10542622-10542793
>Gm15:10543327-10543363
>Gm15:10543603-10543632
>Gm15:10546357-10546411
>Gm15:10546551-10546609
>Gm15:10551302-10551349
>Gm15:10556537-10556600
>Gm15:10557297-10557428
>Gm15:10563184-10563443
>Gm15:10564733-10564801
>Gm15:10565083-10565178
>Gm15:10565517-10565642
>Gm15:10566386-10566468
>Gm15:10566750-10566796
>Gm15:10567599-10567819
>Gm15:10568703-10568759
>Gm15:10569902-10569926
>Gm15:10575275-10575304
>Gm15:10575502-10575634
>Gm15:10576681-10576725
>Gm15:10582457-10582573
>Gm15:10589952-10590036
>Gm15:10593231-10594952
>Gm15:10594983-10599650
>Gm15:10600921-10600947
>Gm15:10601009-10601054
>Gm15:10601543-10601586
>Gm15:10605421-10605533
>Gm15:10606189-10606238
>Gm15:10607259-10608523
>Gm15:10610971-10610997
>Gm15:10611022-10611066
>Gm15:10611641-10611776
>Gm15:10612148-10612197
>Gm15:10617207-10617257
>Gm15:10619421-10619735
>Gm15:10619783-10620727
>Gm15:10625081-10625434
>Gm15:10625525-10625572
>Gm15:10625635-10625683
>Gm15:10626190-10626524
>Gm15:10626555-10626631
>Gm15:10627523-10627560
>Gm15:10629528-10630309
>Gm15:10630381-10630539
>Gm15:10630608-10631172
>Gm15:10631197-10633870
>Gm15:10633899-10634033
>Gm15:10634062-10634144
>Gm15:10634173-10634299
>Gm15:10635738-10635884
>Gm15:10642287-10642645
>Gm15:10642812-10642917
>Gm15:10643108-10643153
>Gm15:10643372-10643609
>Gm15:10647302-10647439
>Gm15:10648247-10648306
>Gm15:10649389-10649437
>Gm15:10649612-10649642
>Gm15:10650095-10650161
>Gm15:10653916-10654047
>Gm15:10654354-10654379
>Gm15:10659174-10659403
>Gm15:10659514-10659639
>Gm15:10659677-10659743
>Gm15:10659857-10661543
>Gm15:10666624-10666667
>Gm15:10672016-10672050
>Gm15:10673528-10673604
>Gm15:10674440-10674556
>Gm15:10674633-10674761
>Gm15:10680230-10680271
>Gm15:10680561-10680690
>Gm15:10683106-10683146
>Gm15:10685581-10685702
>Gm15:10687108-10687484
>Gm15:10687556-10687740
>Gm15:10689587-10690226
>Gm15:10690275-10690696
>Gm15:10690794-10690965
>Gm15:10691160-10691341
>Gm15:10691367-10691486
>Gm15:10691817-10691889
>Gm15:10692013-10692097
>Gm15:10692312-10692545
>Gm15:10692611-10692801
>Gm15:10692837-10692972
>Gm15:10693149-10693378
>Gm15:10693380-10693436
>Gm15:10693795-10693991
>Gm15:10694219-10694353
>Gm15:10694683-10694731
>Gm15:10695269-10695317
>Gm15:10696855-10696902
>Gm15:10700052-10700103
>Gm15:10700602-10700675
>Gm15:10701572-10701617
>Gm15:10702385-10702429
>Gm15:10702929-10703016
>Gm15:10703373-10703414
>Gm15:10704032-10704072
>Gm15:10704530-10704575
>Gm15:10708153-10708196
>Gm15:10708589-10708629
>Gm15:10709708-10709868
>Gm15:10711380-10711425
>Gm15:10711705-10711796
>Gm15:10713962-10713976
>Gm15:10716564-10716663
>Gm15:10716714-10716767
>Gm15:10716844-10716966
>Gm15:10717051-10717308
>Gm15:10717447-10717566
>Gm15:10720676-10720724
>Gm15:10724147-10724190
>Gm15:10725998-10726052
>Gm15:10728723-10728805
>Gm15:10728822-10728873
>Gm15:10730033-10730110
>Gm15:10730977-10731004
>Gm15:10735297-10735519
>Gm15:10735596-10735669
>Gm15:10740601-10740716
>Gm15:10745663-10745738
>Gm15:10746616-10746756
>Gm15:10748406-10748474
>Gm15:10752243-10752533
>Gm15:10752818-10752843
>Gm15:10753128-10753166
>Gm15:10757217-10757325
>Gm15:10757557-10757624
>Gm15:10761872-10761903
>Gm15:10762579-10762636
>Gm15:10762948-10762982
>Gm15:10763633-10763808
>Gm15:10765818-10765960
>Gm15:10766153-10766226
>Gm15:10766269-10766423
>Gm15:10766747-10766825
>Gm15:10781341-10781388
>Gm15:10781999-10782049
>Gm15:10784792-10784828
>Gm15:10785049-10785161
>Gm15:10787348-10789082
>Gm15:10789543-10789648
>Gm15:10791329-10791379
>Gm15:10794593-10794719
>Gm15:10794865-10794984
>Gm15:10799370-10799469
>Gm15:10800284-10800334
>Gm15:10803050-10803103
>Gm15:10806159-10806391
>Gm15:10806481-10808040
>Gm15:10808087-10809034
>Gm15:10809086-10809797
>Gm15:10813831-10813885
>Gm15:10817379-10817431
>Gm15:10818622-10818717
>Gm15:10819696-10819793
>Gm15:10819837-10819915
>Gm15:10820104-10820151
>Gm15:10822157-10822209
>Gm15:10828663-10828695
>Gm15:10833932-10834178
>Gm15:10834212-10834284
>Gm15:10834356-10834381
>Gm15:10834506-10834566
>Gm15:10834647-10835582
>Gm15:10835620-10836440
>Gm15:10842253-10842303
>Gm15:10848054-10848076
>Gm15:10848185-10848234
>Gm15:10848902-10848983
>Gm15:10849886-10850016
>Gm15:10850522-10850597
>Gm15:10850972-10851058
>Gm15:10852333-10852810
>Gm15:10853838-10853955
>Gm15:10856101-10856144
>Gm15:10860442-10860493
>Gm15:10860653-10860923
>Gm15:10861500-10861783
>Gm15:10861889-10861931
>Gm15:10862164-10862258
>Gm15:10863480-10863526
>Gm15:10866086-10866598
>Gm15:10868726-10868781
>Gm15:10876799-10876879
>Gm15:10876947-10877014
>Gm15:10877090-10877286
>Gm15:10878075-10878109
>Gm15:10878253-10878343
>Gm15:10878483-10878599
>Gm15:10878797-10878837
>Gm15:10879010-10879150
>Gm15:10879258-10879290
>Gm15:10879327-10879379
>Gm15:10879426-10879529
>Gm15:10879690-10879838
>Gm15:10879947-10880493
>Gm15:10880580-10880629
>Gm15:10881456-10881491
>Gm15:10882062-10882191
>Gm15:10883433-10883520
>Gm15:10883833-10883923
>Gm15:10885467-10885560
>Gm15:10885615-10885667
>Gm15:10891802-10891942
>Gm15:10893598-10893778
>Gm15:10894269-10894383
>Gm15:10896196-10896251
>Gm15:10896373-10896423
>Gm15:10896722-10896811
>Gm15:10897804-10897838
>Gm15:10899311-10899425
>Gm15:10899575-10899685
>Gm15:10900558-10900647
>Gm15:10901131-10901174
>Gm15:10905726-10905923
>Gm15:10906363-10906461
>Gm15:10906511-10906612
>Gm15:10906835-10906880
>Gm15:10906970-10907024
>Gm15:10907613-10907663
>Gm15:10910094-10910416
>Gm15:10910783-10910836
>Gm15:10918262-10918585
>Gm15:10918724-10918766
>Gm15:10920284-10920346
>Gm15:10924623-10924655
>Gm15:10924868-10925004
>Gm15:10925067-10925104
>Gm15:10925263-10925312
>Gm15:10933304-10933335
>Gm15:10935421-10935487
>Gm15:10935538-10935563
>Gm15:10935705-10935781
>Gm15:10936176-10936222
>Gm15:10936972-10937075
>Gm15:10938308-10938710
>Gm15:10939729-10939780
>Gm15:10952008-10952038
>Gm15:10958587-10958635
>Gm15:10960062-10960194
>Gm15:10960252-10960337
>Gm15:10960401-10960589
>Gm15:10960663-10961583
>Gm15:10961624-10962661
>Gm15:10962723-10964176
>Gm15:10964272-10964652
>Gm15:10964736-10964825
>Gm15:10965169-10965199
>Gm15:10965333-10965477
>Gm15:10965816-10965901
>Gm15:10973712-10973775
>Gm15:10976383-10976418
>Gm15:10984889-10984950
>Gm15:10985329-10985358
>Gm15:10985564-10985799
>Gm15:10986045-10986092
>Gm15:10990025-10990215
>Gm15:10992472-10992519
>Gm15:10992576-10992635
>Gm15:10995389-10995498
>Gm15:10996126-10996382
>Gm15:10996521-10996586
>Gm15:10996947-10996973
>Gm15:10997404-10997542
>Gm15:10999002-10999104
>Gm15:10999182-10999231
>Gm15:10999326-10999356
>Gm15:10999641-10999704
>Gm15:11000315-11000354
>Gm15:11010665-11010739
>Gm15:11011962-11012074
>Gm15:11016383-11016464
>Gm15:11018055-11018103
>Gm15:11021128-11021177
>Gm15:11024255-11024424
>Gm15:11024534-11024862
>Gm15:11025008-11025096
>Gm15:11025284-11025330
>Gm15:11025623-11025675
>Gm15:11025962-11026006
>Gm15:11026058-11026327
>Gm15:11026559-11026696
>Gm15:11026804-11027092
>Gm15:11027192-11027412
>Gm15:11027551-11027897
>Gm15:11028029-11028677
>Gm15:11032950-11033119
>Gm15:11033192-11033256
>Gm15:11033382-11033412
>Gm15:11033451-11033516
>Gm15:11033614-11033659
>Gm15:11033738-11033897
>Gm15:11033971-11034027
>Gm15:11034275-11034320
>Gm15:11034573-11035412
>Gm15:11035852-11035913
>Gm15:11036575-11036687
>Gm15:11039818-11039920
>Gm15:11039982-11040059
>Gm15:11040195-11040266
>Gm15:11041033-11041232
>Gm15:11042126-11042168
>Gm15:11042550-11042629
>Gm15:11042794-11042917
>Gm15:11043256-11043321
>Gm15:11043472-11043509
>Gm15:11043702-11043740
>Gm15:11043959-11044023
>Gm15:11044174-11044531
>Gm15:11044703-11044757
>Gm15:11044984-11045014
>Gm15:11045318-11045404
>Gm15:11045558-11045648
>Gm15:11045721-11045858
>Gm15:11045954-11046007
>Gm15:11046745-11046781
>Gm15:11048994-11049226
>Gm15:11050279-11050323
>Gm15:11050593-11050634
>Gm15:11050821-11050963
>Gm15:11051079-11051129
>Gm15:11051160-11051330
>Gm15:11052323-11052441
>Gm15:11052532-11052600
>Gm15:11059086-11059118
>Gm15:11059155-11059304
>Gm15:11059778-11059884
>Gm15:11061755-11061783
>Gm15:11061797-11061838
>Gm15:11064173-11064246
>Gm15:11064646-11064725
>Gm15:11064865-11065018
>Gm15:11065575-11065589
>Gm15:11069519-11069686
>Gm15:11069845-11070146
>Gm15:11070255-11070733
>Gm15:11070918-11071138
>Gm15:11071837-11071852
>Gm15:11072230-11072276
>Gm15:11072332-11072468
>Gm15:11072937-11073037
>Gm15:11073197-11073281
>Gm15:11078399-11078713
>Gm15:11078921-11078962
>Gm15:11079008-11079108
>Gm15:11079210-11079296
>Gm15:11079614-11079665
>Gm15:11079690-11079736
>Gm15:11082082-11082149
>Gm15:11082182-11082231
>Gm15:11084587-11084641
>Gm15:11084675-11084712
>Gm15:11085134-11085245
>Gm15:11085397-11085522
>Gm15:11086222-11086256
>Gm15:11087353-11087431
>Gm15:11091389-11091514
>Gm15:11091669-11091795
>Gm15:11092954-11092990
>Gm15:11093622-11093721
>Gm15:11095219-11095272
>Gm15:11097296-11097389
>Gm15:11099138-11099175
>Gm15:11099547-11099595
>Gm15:11099673-11099791
>Gm15:11099904-11106133
>Gm15:11106647-11106687
>Gm15:11107047-11107091
>Gm15:11110190-11110477
>Gm15:11111792-11112054
>Gm15:11112122-11112240
>Gm15:11112265-11112298
>Gm15:11117087-11117161
>Gm15:11117707-11117805
>Gm15:11120775-11120828
>Gm15:11120983-11121082
>Gm15:11121157-11121257
>Gm15:11121573-11121611
>Gm15:11122088-11122216
>Gm15:11123753-11123804
>Gm15:11124062-11127075
>Gm15:11127175-11127201
>Gm15:11127862-11127983
>Gm15:11128133-11128274
>Gm15:11128892-11129458
>Gm15:11129511-11129646
>Gm15:11129724-11133106
>Gm15:11133126-11134851
>Gm15:11135208-11135253
>Gm15:11136417-11136459
>Gm15:11136491-11136654
>Gm15:11136900-11136959
>Gm15:11140405-11140446
>Gm15:11141223-11141296
>Gm15:11141363-11141412
>Gm15:11141645-11141674
>Gm15:11142674-11142732
>Gm15:11143222-11143292
>Gm15:11143651-11143780
>Gm15:11144132-11144214
>Gm15:11144427-11144480
>Gm15:11144965-11145030
>Gm15:11146387-11146590
>Gm15:11146901-11146930
>Gm15:11147430-11147487
>Gm15:11147944-11148005
>Gm15:11148047-11148490
>Gm15:11148714-11148769
>Gm15:11149004-11149096
>Gm15:11149837-11149925
>Gm15:11153212-11153242
>Gm15:11156965-11157082
>Gm15:11157519-11157554
>Gm15:11159764-11159914
>Gm15:11162321-11162381
>Gm15:11162416-11162472
>Gm15:11162710-11162759
>Gm15:11162956-11163012
>Gm15:11166663-11166720
>Gm15:11167938-11168211
>Gm15:11168296-11168663
>Gm15:11168715-11168950
>Gm15:11169116-11169231
>Gm15:11169300-11169462
>Gm15:11169521-11169669
>Gm15:11169767-11170044
>Gm15:11170098-11170526
>Gm15:11170557-11170585
>Gm15:11170627-11170695
>Gm15:11170737-11171027
>Gm15:11171074-11171438
>Gm15:11174941-11174979
>Gm15:11176286-11176378
>Gm15:11176480-11176526
>Gm15:11180993-11181041
>Gm15:11184417-11184453
>Gm15:11185569-11185692
>Gm15:11185918-11185950
>Gm15:11188745-11188944
>Gm15:11191101-11191221
>Gm15:11193317-11193403
>Gm15:11198858-11198927
>Gm15:11208695-11208746
>Gm15:11209123-11209282
>Gm15:11210634-11210698
>Gm15:11216272-11216356
>Gm15:11218821-11218918
>Gm15:11219767-11219805
>Gm15:11220095-11220109
>Gm15:11220209-11220227
>Gm15:11220434-11220646
>Gm15:11220688-11220740
>Gm15:11221191-11221360
>Gm15:11221606-11221656
>Gm15:11222056-11222127
>Gm15:11226775-11226789
>Gm15:11227182-11227236
>Gm15:11230669-11230701
>Gm15:11231838-11231872
>Gm15:11232136-11232211
>Gm15:11233528-11233585
>Gm15:11235157-11235223
>Gm15:11235563-11235603
>Gm15:11237031-11237184
>Gm15:11237219-11237348
>Gm15:11240402-11240455
>Gm15:11240577-11240615
>Gm15:11242174-11242218
>Gm15:11244159-11244191
>Gm15:11244232-11244276
>Gm15:11244340-11244442
>Gm15:11246917-11247015
>Gm15:11248851-11248946
>Gm15:11254195-11254520
>Gm15:11254561-11254807
>Gm15:11259629-11259690
>Gm15:11260786-11260843
>Gm15:11262068-11262124
>Gm15:11262639-11262866
>Gm15:11263265-11263300
>Gm15:11263627-11263683
>Gm15:11263850-11263891
>Gm15:11266913-11267033
>Gm15:11271454-11271533
>Gm15:11273765-11273973
>Gm15:11287093-11287176
>Gm15:11290502-11290620
>Gm15:11294322-11294455
>Gm15:11294502-11294625
>Gm15:11295965-11296020
>Gm15:11296069-11296174
>Gm15:11296468-11296513
>Gm15:11297095-11297130
>Gm15:11297568-11297797
>Gm15:11298114-11298197
>Gm15:11298338-11298541
>Gm15:11302599-11302686
>Gm15:11303800-11303845
>Gm15:11306569-11306691
>Gm15:11308519-11308567
>Gm15:11309341-11309538
>Gm15:11310685-11310723
>Gm15:11312799-11312971
>Gm15:11313122-11313185
>Gm15:11313265-11313690
>Gm15:11313716-11313874
>Gm15:11314020-11314083
>Gm15:11317657-11317701
>Gm15:11318058-11319231
>Gm15:11322012-11323069
>Gm15:11323128-11323252
>Gm15:11323294-11323333
>Gm15:11329568-11329607
>Gm15:11331028-11331100
>Gm15:11332927-11333173
>Gm15:11333948-11333998
>Gm15:11334019-11334061
>Gm15:11334188-11334275
>Gm15:11338400-11338462
>Gm15:11338734-11338902
>Gm15:11339001-11340035
>Gm15:11345151-11345241
>Gm15:11345762-11345852
>Gm15:11350516-11350602
>Gm15:11350636-11350818
>Gm15:11350860-11351262
>Gm15:11351309-11351922
>Gm15:11351960-11352105
>Gm15:11352155-11352195
>Gm15:11352224-11353169
>Gm15:11353257-11353365
>Gm15:11353467-11353523
>Gm15:11353561-11354063
>Gm15:11354144-11354352
>Gm15:11354477-11354720
>Gm15:11354756-11355357
>Gm15:11358889-11358932
>Gm15:11367446-11367637
>Gm15:11367661-11368212
>Gm15:11369713-11369837
>Gm15:11373529-11373910
>Gm15:11374001-11374386
>Gm15:11374505-11374540
>Gm15:11377547-11377575
>Gm15:11380076-11380112
>Gm15:11380254-11380526
>Gm15:11381761-11381809
>Gm15:11381982-11382193
>Gm15:11382609-11382648
>Gm15:11382863-11383033
>Gm15:11383162-11383285
>Gm15:11384910-11385038
>Gm15:11385133-11385219
>Gm15:11385323-11385368
>Gm15:11385406-11385619
>Gm15:11385747-11385801
>Gm15:11385865-11386085
>Gm15:11389421-11389706
>Gm15:11391628-11391917
>Gm15:11393171-11393324
>Gm15:11393693-11393786
>Gm15:11393854-11394232
>Gm15:11394312-11394356
>Gm15:11394469-11394610
>Gm15:11394677-11394938
>Gm15:11395030-11395626
>Gm15:11395681-11395906
>Gm15:11395933-11396092
>Gm15:11396241-11396498
>Gm15:11396770-11396968
>Gm15:11397065-11397243
>Gm15:11397281-11397347
>Gm15:11397384-11397678
>Gm15:11399525-11399556
>Gm15:11402907-11402966
>Gm15:11403042-11403163
>Gm15:11403196-11403274
>Gm15:11404573-11404696
>Gm15:11406363-11406787
>Gm15:11407298-11407496
>Gm15:11410033-11410097
>Gm15:11411748-11411838
>Gm15:11422211-11422263
>Gm15:11423112-11423812
>Gm15:11423861-11423909
>Gm15:11423923-11423966
>Gm15:11424036-11424407
>Gm15:11424484-11425606
>Gm15:11427482-11427530
>Gm15:11428131-11428159
>Gm15:11428893-11429019
>Gm15:11429078-11429735
>Gm15:11431937-11431991
>Gm15:11432425-11432464
>Gm15:11433115-11433145
>Gm15:11436951-11437041
>Gm15:11439157-11439183
>Gm15:11439397-11439430
>Gm15:11439841-11440183
>Gm15:11440294-11440368
>Gm15:11443308-11443382
>Gm15:11448162-11448177
>Gm15:11449820-11449860
>Gm15:11450117-11450186
>Gm15:11451901-11451968
>Gm15:11452940-11454091
>Gm15:11454206-11454480
>Gm15:11454565-11454715
>Gm15:11454824-11455468
>Gm15:11455546-11456106
>Gm15:11463508-11463604
>Gm15:11465053-11465240
>Gm15:11465755-11465951
>Gm15:11466003-11466099
>Gm15:11467962-11468027
>Gm15:11469037-11469099
>Gm15:11470119-11470370
>Gm15:11470433-11471599
>Gm15:11471678-11471888
>Gm15:11471916-11472097
>Gm15:11474185-11474222
>Gm15:11474381-11474464
>Gm15:11475776-11475825
>Gm15:11478307-11480356
>Gm15:11480472-11480515
>Gm15:11480589-11480756
>Gm15:11481554-11481616
>Gm15:11481878-11481922
>Gm15:11483947-11484078
>Gm15:11484172-11484415
>Gm15:11484473-11484510
>Gm15:11484606-11484693
>Gm15:11485432-11485491
>Gm15:11485767-11485806
>Gm15:11485830-11487017
>Gm15:11487182-11487792
>Gm15:11488652-11488681
>Gm15:11488803-11488838
>Gm15:11488883-11488924
>Gm15:11490624-11491104
>Gm15:11491158-11491191
>Gm15:11491265-11491500
>Gm15:11491736-11491794
>Gm15:11491914-11491945
>Gm15:11492079-11492153
>Gm15:11493058-11493216
>Gm15:11494667-11494707
>Gm15:11494741-11494817
>Gm15:11495868-11495917
>Gm15:11496390-11496483
>Gm15:11497622-11497694
>Gm15:11499554-11499602
>Gm15:11499684-11499736
>Gm15:11502434-11502734
>Gm15:11502805-11502892
>Gm15:11503900-11503943
>Gm15:11503987-11504077
>Gm15:11509640-11509696
>Gm15:11510046-11510325
>Gm15:11514687-11514790
>Gm15:11520208-11520270
>Gm15:11524599-11524637
>Gm15:11527521-11527628
>Gm15:11528274-11528321
>Gm15:11530202-11530295
>Gm15:11531651-11531737
>Gm15:11539811-11539889
>Gm15:11540021-11540312
>Gm15:11540427-11540453
>Gm15:11540738-11541174
>Gm15:11544441-11546117
>Gm15:11549947-11550061
>Gm15:11550175-11550289
>Gm15:11550752-11550804
>Gm15:11550984-11551024
>Gm15:11552327-11552439
>Gm15:11553367-11553432
>Gm15:11556069-11556132
>Gm15:11559876-11559959
>Gm15:11562572-11562656
>Gm15:11562809-11563186
>Gm15:11564442-11564628
>Gm15:11565317-11565398
>Gm15:11565549-11565593
>Gm15:11565685-11565723
>Gm15:11568952-11569371
>Gm15:11569481-11569524
>Gm15:11570987-11571027
>Gm15:11571044-11571099
>Gm15:11573139-11573211
>Gm15:11573255-11573383
>Gm15:11575070-11575124
>Gm15:11578235-11578312
>Gm15:11582827-11582863
>Gm15:11582871-11583004
>Gm15:11583221-11583317
>Gm15:11583682-11583778
>Gm15:11586181-11586379
>Gm15:11587103-11587277
>Gm15:11587532-11587569
>Gm15:11590063-11590149
>Gm15:11590486-11590606
>Gm15:11590639-11590690
>Gm15:11591685-11592045
>Gm15:11592515-11592634
>Gm15:11592753-11592891
>Gm15:11593343-11593701
>Gm15:11594334-11594380
>Gm15:11595939-11595990
>Gm15:11596345-11596388
>Gm15:11598591-11598646
>Gm15:11598789-11598857
>Gm15:11599924-11602979
>Gm15:11605751-11605805
>Gm15:11605886-11605951
>Gm15:11607134-11607208
>Gm15:11607468-11607610
>Gm15:11608082-11608134
>Gm15:11609546-11609579
>Gm15:11609623-11609755
>Gm15:11609890-11609955
>Gm15:11612101-11612172
>Gm15:11612325-11612493
>Gm15:11612534-11612627
>Gm15:11613382-11614638
>Gm15:11614703-11615718
>Gm15:11615834-11615868
>Gm15:11615938-11615968
>Gm15:11616581-11616774
>Gm15:11619915-11620020
>Gm15:11621936-11622150
>Gm15:11622195-11623112
>Gm15:11625341-11625381
>Gm15:11626325-11626357
>Gm15:11627965-11628010
>Gm15:11628208-11628414
>Gm15:11633882-11633957
>Gm15:11637630-11638073
>Gm15:11638591-11638713
>Gm15:11638805-11638839
>Gm15:11639034-11639100
>Gm15:11639267-11641062
>Gm15:11641146-11641718
>Gm15:11641776-11641855
>Gm15:11642284-11642340
>Gm15:11643373-11643491
>Gm15:11644128-11644215
>Gm15:11644930-11644989
>Gm15:11645240-11645559
>Gm15:11645577-11645657
>Gm15:11645726-11646134
>Gm15:11646214-11646940
>Gm15:11647021-11647074
>Gm15:11647113-11647258
>Gm15:11647598-11647667
>Gm15:11651846-11651879
>Gm15:11654282-11654333
>Gm15:11654568-11654627
>Gm15:11654921-11654980
>Gm15:11655038-11655073
>Gm15:11656065-11656092
>Gm15:11660079-11660125
>Gm15:11661873-11661890
>Gm15:11663882-11663951
>Gm15:11664965-11665153
>Gm15:11665254-11665297
>Gm15:11665657-11665691
>Gm15:11666436-11666513
>Gm15:11666559-11666599
>Gm15:11666643-11666768
>Gm15:11666806-11666862
>Gm15:11667301-11667445
>Gm15:11675715-11676117
>Gm15:11676293-11676543
>Gm15:11677520-11677667
>Gm15:11680486-11680626
>Gm15:11682119-11682164
>Gm15:11685176-11685214
>Gm15:11685540-11685590
>Gm15:11685876-11686049
>Gm15:11689486-11689520
>Gm15:11690552-11690620
>Gm15:11692303-11692362
>Gm15:11703607-11703636
>Gm15:11704089-11704218
>Gm15:11706594-11706668
>Gm15:11712397-11712512
>Gm15:11712595-11712641
>Gm15:11712836-11712868
>Gm15:11713497-11713530
>Gm15:11713926-11714203
>Gm15:11714324-11715018
>Gm15:11715052-11715287
>Gm15:11715368-11715399
>Gm15:11715487-11715518
>Gm15:11715604-11715687
>Gm15:11715769-11715942
>Gm15:11716029-11716102
>Gm15:11716183-11716252
>Gm15:11717569-11717619
>Gm15:11718369-11719528
>Gm15:11720814-11721029
>Gm15:11721227-11721665
>Gm15:11721840-11721877
>Gm15:11722234-11722361
>Gm15:11722655-11722988
>Gm15:11724265-11724305
>Gm15:11728675-11728700
>Gm15:11732537-11732604
>Gm15:11732862-11732892
>Gm15:11735368-11735431
>Gm15:11736188-11736242
>Gm15:11739835-11739895
>Gm15:11741669-11741740
>Gm15:11742149-11742420
>Gm15:11743018-11743060
>Gm15:11745339-11745392
>Gm15:11750527-11750655
>Gm15:11756407-11756518
>Gm15:11756639-11756775
>Gm15:11756844-11756946
>Gm15:11757132-11757182
>Gm15:11758635-11758693
>Gm15:11759531-11759693
>Gm15:11759905-11759936
>Gm15:11759979-11760357
>Gm15:11760545-11760665
>Gm15:11762469-11762691
>Gm15:11762775-11763230
>Gm15:11763485-11763578
>Gm15:11763683-11763839
>Gm15:11764015-11764107
>Gm15:11764179-11764372
>Gm15:11764549-11764793
>Gm15:11764871-11764979
>Gm15:11765926-11766123
>Gm15:11766184-11766539
>Gm15:11766636-11766739
>Gm15:11767590-11767652
>Gm15:11773049-11773110
>Gm15:11777817-11777853
>Gm15:11777968-11778125
>Gm15:11778175-11778207
>Gm15:11781543-11781582
>Gm15:11782370-11782505
>Gm15:11782942-11782971
>Gm15:11783145-11783280
>Gm15:11783371-11783462
>Gm15:11783498-11783557
>Gm15:11783650-11783686
>Gm15:11783810-11783867
>Gm15:11784027-11784078
>Gm15:11784298-11784345
>Gm15:11784444-11784470
>Gm15:11784755-11785001
>Gm15:11785034-11785099
>Gm15:11785170-11785218
>Gm15:11785469-11785496
>Gm15:11785522-11785619
>Gm15:11785850-11786048
>Gm15:11786129-11786192
>Gm15:11786308-11786384
>Gm15:11786499-11786601
>Gm15:11786674-11786769
>Gm15:11787153-11787255
>Gm15:11787463-11787515
>Gm15:11788362-11788406
>Gm15:11789399-11789494
>Gm15:11792397-11792440
>Gm15:11796823-11796973
>Gm15:11798311-11798349
>Gm15:11799812-11800053
>Gm15:11808136-11808181
>Gm15:11809050-11809592
>Gm15:11811239-11811307
>Gm15:11811780-11811815
>Gm15:11811898-11811953
>Gm15:11813221-11813300
>Gm15:11813772-11813968
>Gm15:11814943-11814985
>Gm15:11815877-11815946
>Gm15:11816024-11816170
>Gm15:11816238-11816701
>Gm15:11818085-11818143
>Gm15:11818414-11818671
>Gm15:11818917-11819067
>Gm15:11820221-11820287
>Gm15:11820467-11820569
>Gm15:11821558-11821624
>Gm15:11823432-11823479
>Gm15:11824966-11825001
>Gm15:11827409-11827442
>Gm15:11828013-11828100
>Gm15:11834634-11834669
>Gm15:11836278-11836351
>Gm15:11836648-11836686
>Gm15:11837116-11837167
>Gm15:11839671-11839750
>Gm15:11839837-11839880
>Gm15:11842756-11843120
>Gm15:11843256-11843463
>Gm15:11843533-11843683
>Gm15:11843803-11844261
>Gm15:11848914-11849037
>Gm15:11849067-11849319
>Gm15:11849408-11849440
>Gm15:11849623-11849660
>Gm15:11853742-11853795
>Gm15:11853977-11854054
>Gm15:11856978-11857251
>Gm15:11859483-11859537
>Gm15:11860219-11860311
>Gm15:11860525-11860565
>Gm15:11861622-11861668
>Gm15:11862651-11862789
>Gm15:11865821-11865936
>Gm15:11866072-11866155
>Gm15:11866664-11866690
>Gm15:11866764-11866827
>Gm15:11868137-11868851
>Gm15:11868929-11869106
>Gm15:11869188-11870035
>Gm15:11870174-11870319
>Gm15:11870893-11871065
>Gm15:11871143-11871471
>Gm15:11871621-11872184
>Gm15:11872222-11872283
>Gm15:11872355-11873310
>Gm15:11874015-11874066
>Gm15:11875080-11875201
>Gm15:11875238-11875285
>Gm15:11875347-11875382
>Gm15:11875476-11875568
>Gm15:11875625-11875760
>Gm15:11875858-11875926
>Gm15:11876094-11876130
>Gm15:11876202-11876412
>Gm15:11876482-11876509
>Gm15:11876588-11876822
>Gm15:11877005-11877065
>Gm15:11884735-11884830
>Gm15:11885288-11885351
>Gm15:11885738-11885794
>Gm15:11886189-11886236
>Gm15:11889087-11889138
>Gm15:11889997-11890397
>Gm15:11890949-11891036
>Gm15:11891224-11891675
>Gm15:11894134-11894180
>Gm15:11895581-11895611
>Gm15:11899062-11899437
>Gm15:11907158-11907287
>Gm15:11908444-11908486
>Gm15:11909424-11909566
>Gm15:11910778-11910813
>Gm15:11911957-11911990
>Gm15:11913111-11913216
>Gm15:11916995-11917145
>Gm15:11917186-11917221
>Gm15:11921879-11923605
>Gm15:11924779-11924877
>Gm15:11925561-11925689
>Gm15:11925892-11925949
>Gm15:11926171-11926282
>Gm15:11926494-11926649
>Gm15:11928622-11928822
>Gm15:11928956-11929212
>Gm15:11929791-11929830
>Gm15:11930287-11930550
>Gm15:11930638-11930761
>Gm15:11937645-11937676
>Gm15:11937808-11937879
>Gm15:11938177-11938427
>Gm15:11938461-11938486
>Gm15:11939062-11939091
>Gm15:11940065-11940109
>Gm15:11940643-11940691
>Gm15:11940726-11940871
>Gm15:11941010-11941100
>Gm15:11941180-11941398
>Gm15:11942009-11942044
>Gm15:11942371-11942415
>Gm15:11952370-11952540
>Gm15:11954313-11954548
>Gm15:11955134-11955802
>Gm15:11955866-11955960
>Gm15:11961867-11961922
>Gm15:11966863-11966945
>Gm15:11969411-11969522
>Gm15:11969696-11969818
>Gm15:11969913-11970309
>Gm15:11970429-11970751
>Gm15:11970801-11970881
>Gm15:11971311-11971438
>Gm15:11974847-11974874
>Gm15:11975538-11975599
>Gm15:11977605-11978323
>Gm15:11978457-11983970
>Gm15:11985040-11985093
>Gm15:11985241-11985307
>Gm15:11987951-11988046
>Gm15:11991053-11994913
>Gm15:11996902-11996993
>Gm15:11998790-11998816
>Gm15:12001335-12001378
>Gm15:12005967-12006086
>Gm15:12017571-12017667
>Gm15:12018287-12018370
>Gm15:12018800-12018872
>Gm15:12019614-12019656
>Gm15:12019951-12020008
>Gm15:12020294-12020378
>Gm15:12021016-12021087
>Gm15:12021200-12021286
>Gm15:12024210-12024284
>Gm15:12025851-12025916
>Gm15:12026175-12026319
>Gm15:12033563-12033795
>Gm15:12033839-12036176
>Gm15:12043406-12043524
>Gm15:12043806-12044332
>Gm15:12044374-12045967
>Gm15:12046003-12046267
>Gm15:12046292-12046749
>Gm15:12046948-12046979
>Gm15:12047284-12047323
>Gm15:12053507-12053558
>Gm15:12054316-12054397
>Gm15:12054541-12054578
>Gm15:12054627-12054770
>Gm15:12059188-12059233
>Gm15:12060029-12060085
>Gm15:12060814-12060865
>Gm15:12061525-12061579
>Gm15:12061740-12061792
>Gm15:12062602-12062647
>Gm15:12064937-12064998
>Gm15:12065375-12065431
>Gm15:12066933-12067033
>Gm15:12067085-12067311
>Gm15:12070328-12070386
>Gm15:12072714-12073630
>Gm15:12073689-12073761
>Gm15:12074261-12074302
>Gm15:12074558-12074630
>Gm15:12074812-12074868
>Gm15:12075058-12075129
>Gm15:12075175-12075214
>Gm15:12075378-12075422
>Gm15:12075650-12075699
>Gm15:12075865-12075918
>Gm15:12076802-12077275
>Gm15:12077644-12077692
>Gm15:12079436-12080098
>Gm15:12081490-12081533
>Gm15:12083298-12083846
>Gm15:12085658-12085738
>Gm15:12087858-12087930
>Gm15:12092986-12093077
>Gm15:12095089-12095450
>Gm15:12095553-12095578
>Gm15:12103217-12103429
>Gm15:12105485-12105540
>Gm15:12108206-12108272
>Gm15:12113093-12113146
>Gm15:12113240-12113268
>Gm15:12113340-12113417
>Gm15:12114970-12115000
>Gm15:12115307-12115376
>Gm15:12118939-12118973
>Gm15:12119599-12119712
>Gm15:12120193-12120230
>Gm15:12120437-12120554
>Gm15:12120725-12120792
>Gm15:12120884-12120924
>Gm15:12125442-12125526
>Gm15:12125587-12125620
>Gm15:12129617-12129643
>Gm15:12135885-12135985
>Gm15:12138448-12141525
>Gm15:12147280-12147364
>Gm15:12147685-12147757
>Gm15:12148622-12148864
>Gm15:12148927-12150304
>Gm15:12151018-12151416
>Gm15:12151491-12151627
>Gm15:12151671-12151968
>Gm15:12152722-12152773
>Gm15:12158817-12159071
>Gm15:12162204-12162407
>Gm15:12162474-12163203
>Gm15:12163723-12163957
>Gm15:12164028-12167799
>Gm15:12167897-12168144
>Gm15:12171417-12171515
>Gm15:12180379-12180435
>Gm15:12184830-12184873
>Gm15:12185224-12185256
>Gm15:12187125-12187343
>Gm15:12188521-12188701
>Gm15:12189188-12189249
>Gm15:12189525-12190392
>Gm15:12191356-12191496
>Gm15:12192176-12192625
>Gm15:12193145-12193183
>Gm15:12193409-12193492
>Gm15:12193566-12193894
>Gm15:12194872-12194922
>Gm15:12195140-12195184
>Gm15:12195308-12195395
>Gm15:12195434-12195742
>Gm15:12195813-12195842
>Gm15:12199928-12200005
>Gm15:12200664-12200735
>Gm15:12202378-12202458
>Gm15:12202490-12202551
>Gm15:12205448-12205581
>Gm15:12206391-12206423
>Gm15:12208338-12208406
>Gm15:12208629-12208699
>Gm15:12208930-12209521
>Gm15:12209549-12209742
>Gm15:12209784-12210513
>Gm15:12210581-12210680
>Gm15:12210880-12211015
>Gm15:12211044-12212537
>Gm15:12212630-12212658
>Gm15:12215773-12215819
>Gm15:12219870-12219996
>Gm15:12220096-12220177
>Gm15:12220258-12220375
>Gm15:12220467-12220702
>Gm15:12221403-12221496
>Gm15:12226832-12226942
>Gm15:12227033-12227077
>Gm15:12227488-12227827
>Gm15:12227903-12228467
>Gm15:12228493-12229426
>Gm15:12229460-12231560
>Gm15:12233609-12233688
>Gm15:12233821-12233854
>Gm15:12234908-12235251
>Gm15:12237216-12237262
>Gm15:12239826-12239927
>Gm15:12240082-12240111
>Gm15:12241693-12241782
>Gm15:12246825-12246972
>Gm15:12253026-12253081
>Gm15:12257013-12257066
>Gm15:12258908-12258958
>Gm15:12261654-12261701
>Gm15:12265141-12265175
>Gm15:12273861-12273961
>Gm15:12278056-12279649
>Gm15:12279674-12279723
>Gm15:12279803-12279844
>Gm15:12279878-12279912
>Gm15:12280073-12280543
>Gm15:12281241-12281297
>Gm15:12281815-12281938
>Gm15:12282691-12282791
>Gm15:12283971-12284195
>Gm15:12284283-12284477
>Gm15:12284519-12285020
>Gm15:12285504-12285558
>Gm15:12295908-12295962
>Gm15:12296067-12296132
>Gm15:12297500-12297541
>Gm15:12298331-12298379
>Gm15:12305856-12306197
>Gm15:12306914-12306945
>Gm15:12313738-12313896
>Gm15:12313967-12314049
>Gm15:12314241-12316100
>Gm15:12316153-12316559
>Gm15:12316669-12317031
>Gm15:12317210-12317490
>Gm15:12317554-12317696
>Gm15:12318608-12318942
>Gm15:12319214-12319232
>Gm15:12319342-12319444
>Gm15:12319887-12319976
>Gm15:12320964-12321101
>Gm15:12321385-12321479
>Gm15:12322086-12322316
>Gm15:12323489-12323531
>Gm15:12328320-12328750
>Gm15:12332756-12332805
>Gm15:12333986-12334075
>Gm15:12336527-12336614
>Gm15:12342987-12343024
>Gm15:12344437-12344467
>Gm15:12344923-12344967
>Gm15:12345172-12345222
>Gm15:12348803-12348873
>Gm15:12349447-12349475
>Gm15:12349575-12349639
>Gm15:12351877-12352002
>Gm15:12352464-12352503
>Gm15:12354184-12354251
>Gm15:12358888-12358926
>Gm15:12365864-12365919
>Gm15:12366148-12366221
>Gm15:12371311-12371358
>Gm15:12371930-12371990
>Gm15:12372819-12372851
>Gm15:12373431-12373484
>Gm15:12373702-12373807
>Gm15:12375834-12375866
>Gm15:12377120-12377159
>Gm15:12379477-12379594
>Gm15:12380954-12381071
>Gm15:12381125-12381165
>Gm15:12381223-12381384
>Gm15:12381572-12381666
>Gm15:12387140-12388792
>Gm15:12390341-12390382
>Gm15:12390452-12390518
>Gm15:12392993-12393037
>Gm15:12397913-12397996
>Gm15:12399156-12399191
>Gm15:12404723-12404759
>Gm15:12406725-12406826
>Gm15:12406892-12406958
>Gm15:12407077-12407333
>Gm15:12407356-12407440
>Gm15:12407577-12407695
>Gm15:12408179-12408244
>Gm15:12409074-12409298
>Gm15:12410680-12410844
>Gm15:12411682-12411696
>Gm15:12411796-12411818
>Gm15:12412084-12412441
>Gm15:12412560-12412708
>Gm15:12412780-12413548
>Gm15:12413590-12413623
>Gm15:12415374-12415471
>Gm15:12417531-12417610
>Gm15:12419657-12419708
>Gm15:12420111-12420170
>Gm15:12422774-12426841
>Gm15:12426872-12426913
>Gm15:12427903-12427954
>Gm15:12428649-12428696
>Gm15:12428873-12429022
>Gm15:12429157-12429379
>Gm15:12431033-12431069
>Gm15:12435184-12435255
>Gm15:12442631-12442664
>Gm15:12444773-12444899
>Gm15:12449982-12450032
>Gm15:12452026-12452105
>Gm15:12453008-12453172
>Gm15:12455085-12455209
>Gm15:12455346-12455415
>Gm15:12455907-12455954
>Gm15:12457599-12457749
>Gm15:12461252-12461303
>Gm15:12462010-12462076
>Gm15:12463727-12463786
>Gm15:12463906-12463931
>Gm15:12465668-12465714
>Gm15:12466469-12466681
>Gm15:12470662-12470723
>Gm15:12471039-12471344
>Gm15:12472546-12474663
>Gm15:12474743-12474897
>Gm15:12474982-12475136
>Gm15:12475651-12475788
>Gm15:12484240-12484300
>Gm15:12487068-12487183
>Gm15:12488523-12488853
>Gm15:12488875-12489053
>Gm15:12489103-12489190
>Gm15:12489611-12489662
>Gm15:12490917-12491208
>Gm15:12492459-12492835
>Gm15:12492903-12492928
>Gm15:12493105-12493451
>Gm15:12494364-12494406
>Gm15:12494461-12494615
>Gm15:12495196-12495545
>Gm15:12495587-12495676
>Gm15:12495745-12496095
>Gm15:12496178-12498603
>Gm15:12498664-12499209
>Gm15:12502071-12502226
>Gm15:12502753-12502825
>Gm15:12504781-12504831
>Gm15:12505245-12505348
>Gm15:12511070-12511391
>Gm15:12511459-12511488
>Gm15:12511693-12511840
>Gm15:12516765-12517232
>Gm15:12517280-12517323
>Gm15:12519944-12520036
>Gm15:12521330-12521364
>Gm15:12521584-12521651
>Gm15:12525270-12525412
>Gm15:12527263-12527488
>Gm15:12528580-12528905
>Gm15:12529018-12529407
>Gm15:12529496-12529662
>Gm15:12532408-12532500
>Gm15:12532879-12533004
>Gm15:12534604-12534910
>Gm15:12535056-12535200
>Gm15:12535707-12535895
>Gm15:12535981-12536159
>Gm15:12537816-12540213
>Gm15:12543731-12543894
>Gm15:12543924-12544970
>Gm15:12544999-12545811
>Gm15:12545902-12545957
>Gm15:12546015-12546344
>Gm15:12547193-12547233
>Gm15:12549622-12549651
>Gm15:12555632-12555681
>Gm15:12560045-12560144
>Gm15:12563251-12563383
>Gm15:12564927-12564959
>Gm15:12565110-12565156
>Gm15:12565424-12565520
>Gm15:12566317-12566481
>Gm15:12568644-12568736
>Gm15:12568784-12568933
>Gm15:12569717-12569754
>Gm15:12570456-12570574
>Gm15:12571282-12571426
>Gm15:12573918-12574012
>Gm15:12575253-12575289
>Gm15:12575541-12575601
>Gm15:12576124-12576179
>Gm15:12576434-12576868
>Gm15:12576913-12578379
>Gm15:12578423-12579251
>Gm15:12579273-12580917
>Gm15:12581091-12581207
>Gm15:12583656-12583789
>Gm15:12584109-12584291
>Gm15:12584405-12584517
>Gm15:12584852-12584878
>Gm15:12586724-12586911
>Gm15:12589998-12590050
>Gm15:12590315-12590408
>Gm15:12591749-12591838
>Gm15:12591877-12591904
>Gm15:12597279-12597313
>Gm15:12605154-12605195
>Gm15:12619261-12619400
>Gm15:12619511-12619573
>Gm15:12627843-12627883
>Gm15:12628425-12628470
>Gm15:12628700-12628746
>Gm15:12628786-12628838
>Gm15:12633017-12633062
>Gm15:12634994-12635169
>Gm15:12639161-12639199
>Gm15:12640012-12640060
>Gm15:12640713-12640856
>Gm15:12641892-12641929
>Gm15:12643466-12645989
>Gm15:12646311-12648033
>Gm15:12648109-12648537
>Gm15:12648571-12649829
>Gm15:12651930-12651972
>Gm15:12653314-12653374
>Gm15:12661186-12661265
>Gm15:12661330-12661461
>Gm15:12662280-12662411
>Gm15:12662927-12663063
>Gm15:12663457-12663576
>Gm15:12663848-12663883
>Gm15:12664421-12664542
>Gm15:12665052-12665147
>Gm15:12668733-12668813
>Gm15:12668964-12668991
>Gm15:12669114-12669177
>Gm15:12669228-12669302
>Gm15:12669692-12669758
>Gm15:12669993-12670028
>Gm15:12670199-12670241
>Gm15:12671848-12672006
>Gm15:12672097-12672129
>Gm15:12672596-12672668
>Gm15:12672800-12672842
>Gm15:12673020-12673065
>Gm15:12673323-12673370
>Gm15:12676972-12677030
>Gm15:12678388-12678497
>Gm15:12680357-12681778
>Gm15:12683769-12684134
>Gm15:12685185-12685240
>Gm15:12687104-12687184
>Gm15:12691535-12691605
>Gm15:12693311-12693358
>Gm15:12693433-12693510
>Gm15:12693550-12693759
>Gm15:12694339-12694419
>Gm15:12694583-12694652
>Gm15:12695201-12695337
>Gm15:12695383-12695475
>Gm15:12695554-12695585
>Gm15:12695794-12695866
>Gm15:12695921-12696055
>Gm15:12696181-12696317
>Gm15:12696400-12696447
>Gm15:12700230-12700348
>Gm15:12700639-12700915
>Gm15:12701062-12701472
>Gm15:12705961-12706074
>Gm15:12706359-12706618
>Gm15:12706661-12706785
>Gm15:12706849-12707109
>Gm15:12707219-12707340
>Gm15:12708310-12708405
>Gm15:12708689-12708730
>Gm15:12709216-12709337
>Gm15:12710080-12710259
>Gm15:12716047-12716286
>Gm15:12719992-12720050
>Gm15:12721783-12721897
>Gm15:12722215-12722488
>Gm15:12722754-12722876
>Gm15:12722955-12723319
>Gm15:12723411-12723444
>Gm15:12723549-12723747
>Gm15:12723809-12723845
>Gm15:12723935-12723969
>Gm15:12724022-12724192
>Gm15:12724262-12724369
>Gm15:12724488-12724564
>Gm15:12724627-12724748
>Gm15:12724967-12725047
>Gm15:12725300-12725524
>Gm15:12725563-12725926
>Gm15:12725997-12726583
>Gm15:12726910-12727072
>Gm15:12727235-12727291
>Gm15:12732965-12732988
>Gm15:12733088-12733156
>Gm15:12733706-12733739
>Gm15:12734200-12734263
>Gm15:12737112-12737280
>Gm15:12739125-12739199
>Gm15:12740616-12740949
>Gm15:12741830-12741917
>Gm15:12743004-12743190
>Gm15:12743429-12743554
>Gm15:12744027-12744162
>Gm15:12744217-12744266
>Gm15:12744640-12744683
>Gm15:12744910-12744951
>Gm15:12745693-12745802
>Gm15:12745839-12746045
>Gm15:12746167-12746230
>Gm15:12746774-12746820
>Gm15:12746857-12747218
>Gm15:12747267-12747731
>Gm15:12748528-12748606
>Gm15:12749194-12749268
>Gm15:12754184-12754240
>Gm15:12755109-12755207
>Gm15:12755576-12755658
>Gm15:12757334-12757422
>Gm15:12757621-12757693
>Gm15:12759263-12759415
>Gm15:12759528-12759563
>Gm15:12759649-12759688
>Gm15:12760953-12760996
>Gm15:12761253-12762502
>Gm15:12762558-12762966
>Gm15:12763782-12763884
>Gm15:12763968-12765043
>Gm15:12765081-12765406
>Gm15:12765503-12765642
>Gm15:12769381-12769544
>Gm15:12772055-12772095
>Gm15:12775896-12775925
>Gm15:12779896-12780112
>Gm15:12782563-12782953
>Gm15:12783067-12783189
>Gm15:12783245-12783517
>Gm15:12783662-12784091
>Gm15:12784148-12784568
>Gm15:12786604-12786908
>Gm15:12787103-12787431
>Gm15:12787487-12787867
>Gm15:12787898-12788526
>Gm15:12788559-12788730
>Gm15:12788836-12789294
>Gm15:12789404-12790442
>Gm15:12790483-12790919
>Gm15:12790950-12790981
>Gm15:12791091-12791131
>Gm15:12791179-12791428
>Gm15:12791628-12792058
>Gm15:12792080-12792215
>Gm15:12792301-12792401
>Gm15:12792497-12792538
>Gm15:12792763-12793076
>Gm15:12793108-12793449
>Gm15:12793541-12794615
>Gm15:12794889-12794948
>Gm15:12800412-12800469
>Gm15:12801913-12802155
>Gm15:12802939-12803056
>Gm15:12803787-12803888
>Gm15:12805245-12805325
>Gm15:12806620-12806700
>Gm15:12807268-12807402
>Gm15:12807425-12807874
>Gm15:12812933-12813069
>Gm15:12816453-12816569
>Gm15:12821081-12821173
>Gm15:12821738-12821808
>Gm15:12822940-12822992
>Gm15:12823163-12823287
>Gm15:12825919-12825998
>Gm15:12826334-12826376
>Gm15:12826531-12826602
>Gm15:12826648-12826739
>Gm15:12831195-12831238
>Gm15:12831304-12831589
>Gm15:12831941-12832159
>Gm15:12832234-12832260
>Gm15:12832300-12832533
>Gm15:12832673-12832790
>Gm15:12833034-12833116
>Gm15:12833809-12833967
>Gm15:12843228-12843288
>Gm15:12843887-12844005
>Gm15:12846849-12846899
>Gm15:12847284-12847518
>Gm15:12847611-12847709
>Gm15:12847816-12847858
>Gm15:12858879-12858966
>Gm15:12860056-12860130
>Gm15:12862550-12862628
>Gm15:12862837-12862909
>Gm15:12863164-12863213
>Gm15:12863532-12863583
>Gm15:12866502-12866534
>Gm15:12867174-12867369
>Gm15:12867528-12867571
>Gm15:12867627-12867677
>Gm15:12867817-12867950
>Gm15:12868348-12868427
>Gm15:12869316-12869381
>Gm15:12869456-12869510
>Gm15:12876621-12877079
>Gm15:12877763-12877861
>Gm15:12878136-12878184
>Gm15:12878308-12878417
>Gm15:12882125-12882180
>Gm15:12883645-12883698
>Gm15:12883955-12883984
>Gm15:12884327-12884388
>Gm15:12886119-12886133
>Gm15:12886716-12886813
>Gm15:12887233-12887321
>Gm15:12890029-12890123
>Gm15:12890999-12891029
>Gm15:12891820-12891862
>Gm15:12892041-12892119
>Gm15:12893615-12893787
>Gm15:12893903-12893996
>Gm15:12894215-12894456
>Gm15:12894816-12894900
>Gm15:12895269-12895446
>Gm15:12895495-12896176
>Gm15:12896223-12896681
>Gm15:12896740-12897035
>Gm15:12897080-12897207
>Gm15:12897252-12897382
>Gm15:12897447-12897727
>Gm15:12898325-12898441
>Gm15:12899296-12899526
>Gm15:12899562-12899982
>Gm15:12900121-12900194
>Gm15:12900251-12900407
>Gm15:12904145-12904182
>Gm15:12909781-12909866
>Gm15:12909993-12910033
>Gm15:12910536-12910681
>Gm15:12910800-12910871
>Gm15:12911136-12911173
>Gm15:12911466-12911729
>Gm15:12912060-12912200
>Gm15:12913055-12913096
>Gm15:12916232-12916307
>Gm15:12917053-12917068
>Gm15:12919616-12919774
>Gm15:12923841-12923953
>Gm15:12925306-12925350
>Gm15:12926159-12926191
>Gm15:12926614-12926651
>Gm15:12926865-12926901
>Gm15:12927261-12927340
>Gm15:12928228-12928335
>Gm15:12930574-12930612
>Gm15:12930702-12930933
>Gm15:12931200-12931278
>Gm15:12931360-12931449
>Gm15:12931482-12931547
>Gm15:12933216-12933269
>Gm15:12933455-12933683
>Gm15:12938124-12938176
>Gm15:12938745-12938774
>Gm15:12939279-12939476
>Gm15:12940246-12940456
>Gm15:12944291-12944331
>Gm15:12946029-12946173
>Gm15:12946300-12946824
>Gm15:12946899-12946954
>Gm15:12946996-12947506
>Gm15:12947535-12947572
>Gm15:12947605-12947712
>Gm15:12947753-12948032
>Gm15:12948046-12948087
>Gm15:12948112-12948154
>Gm15:12948205-12948791
>Gm15:12948879-12948996
>Gm15:12949218-12949836
>Gm15:12949978-12950057
>Gm15:12950087-12950557
>Gm15:12950696-12950728
>Gm15:12950803-12951517
>Gm15:12951645-12952822
>Gm15:12952890-12952988
>Gm15:12954162-12954201
>Gm15:12955331-12955383
>Gm15:12959639-12959671
>Gm15:12960458-12960569
>Gm15:12960940-12960982
>Gm15:12961076-12961138
>Gm15:12961226-12961609
>Gm15:12961696-12961788
>Gm15:12961888-12961948
>Gm15:12962770-12962831
>Gm15:12963852-12963895
>Gm15:12968418-12968622
>Gm15:12968744-12968808
>Gm15:12971125-12971154
>Gm15:12971458-12971488
>Gm15:12972431-12972497
>Gm15:12972756-12972911
>Gm15:12973066-12973326
>Gm15:12974965-12975073
>Gm15:12977212-12977246
>Gm15:12980011-12980059
>Gm15:12980222-12981617
>Gm15:12988525-12988613
>Gm15:12989963-12990662
>Gm15:12991155-12991199
>Gm15:12991346-12991388
>Gm15:12991560-12991630
>Gm15:12991864-12992341
>Gm15:12992533-12992627
>Gm15:12993091-12993151
>Gm15:12993445-12993521
>Gm15:12995206-12995220
>Gm15:12995400-12995438
>Gm15:12997332-12997379
>Gm15:12997872-12997931
>Gm15:12997980-12998331
>Gm15:13001412-13001465
>Gm15:13002773-13002802
>Gm15:13003758-13003841
>Gm15:13004469-13004514
>Gm15:13005678-13005718
>Gm15:13005807-13006263
>Gm15:13006356-13006703
>Gm15:13006728-13007116
>Gm15:13007739-13007775
>Gm15:13010612-13010659
>Gm15:13012441-13012588
>Gm15:13014512-13014551
>Gm15:13016236-13016277
>Gm15:13016935-13017155
>Gm15:13017475-13017672
>Gm15:13023103-13023237
>Gm15:13024837-13024877
>Gm15:13029087-13029195
>Gm15:13029327-13029406
>Gm15:13030407-13030438
>Gm15:13032482-13032550
>Gm15:13033940-13033971
>Gm15:13036314-13036450
>Gm15:13036534-13036621
>Gm15:13036674-13036824
>Gm15:13037359-13037603
>Gm15:13037634-13037877
>Gm15:13038090-13038858
>Gm15:13038916-13038971
>Gm15:13039041-13039231
>Gm15:13039271-13039946
>Gm15:13043738-13045143
>Gm15:13045984-13046033
>Gm15:13046329-13046367
>Gm15:13048594-13048754
>Gm15:13050484-13050537
>Gm15:13050567-13050637
>Gm15:13050735-13050923
>Gm15:13052646-13052683
>Gm15:13053420-13053473
>Gm15:13053558-13053593
>Gm15:13055046-13055108
>Gm15:13056953-13057073
>Gm15:13058449-13058510
>Gm15:13059802-13059873
>Gm15:13063797-13063835
>Gm15:13067070-13067124
>Gm15:13068314-13068406
>Gm15:13071081-13071968
>Gm15:13073200-13073262
>Gm15:13073362-13073402
>Gm15:13074498-13074547
>Gm15:13074845-13074898
>Gm15:13078250-13078284
>Gm15:13080199-13080257
>Gm15:13081970-13082023
>Gm15:13082163-13082274
>Gm15:13082869-13082957
>Gm15:13083822-13083873
>Gm15:13084132-13084183
>Gm15:13084550-13084606
>Gm15:13085171-13085260
>Gm15:13086044-13086136
>Gm15:13086603-13086657
>Gm15:13091150-13091226
>Gm15:13093746-13093808
>Gm15:13093836-13093878
>Gm15:13096737-13096805
>Gm15:13097211-13097270
>Gm15:13098588-13098617
>Gm15:13098684-13098900
>Gm15:13098944-13099138
>Gm15:13100109-13100322
>Gm15:13100401-13100448
>Gm15:13106799-13106861
>Gm15:13112397-13112462
>Gm15:13118405-13118489
>Gm15:13118780-13118906
>Gm15:13119025-13119234
>Gm15:13125964-13125995
>Gm15:13129136-13129236
>Gm15:13129405-13129767
>Gm15:13129832-13129956
>Gm15:13130041-13130536
>Gm15:13132876-13132923
>Gm15:13133274-13133303
>Gm15:13134434-13134512
>Gm15:13135586-13135675
>Gm15:13136125-13136157
>Gm15:13136484-13136775
>Gm15:13137227-13137440
>Gm15:13137492-13137620
>Gm15:13137650-13137748
>Gm15:13137869-13138268
>Gm15:13138493-13138614
>Gm15:13138784-13139399
>Gm15:13139441-13139838
>Gm15:13140078-13140123
>Gm15:13140909-13141139
>Gm15:13141572-13141609
>Gm15:13141929-13142083
>Gm15:13142124-13142312
>Gm15:13144652-13144749
>Gm15:13146082-13146125
>Gm15:13146286-13146411
>Gm15:13147116-13147191
>Gm15:13148678-13148701
>Gm15:13149251-13149343
>Gm15:13149798-13149834
>Gm15:13150102-13150182
>Gm15:13154418-13154875
>Gm15:13157759-13157818
>Gm15:13158831-13158870
>Gm15:13160757-13160829
>Gm15:13160940-13161016
>Gm15:13165869-13166027
>Gm15:13167522-13167591
>Gm15:13167874-13167907
>Gm15:13171554-13171594
>Gm15:13171688-13171741
>Gm15:13171826-13171893
>Gm15:13172244-13172314
>Gm15:13172365-13172418
>Gm15:13173688-13173767
>Gm15:13173797-13173848
>Gm15:13174270-13174314
>Gm15:13174865-13174913
>Gm15:13175219-13175247
>Gm15:13175503-13175573
>Gm15:13177086-13177138
>Gm15:13182364-13182397
>Gm15:13183579-13183769
>Gm15:13183883-13184000
>Gm15:13185026-13185140
>Gm15:13185511-13185568
>Gm15:13188185-13188228
>Gm15:13190733-13190766
>Gm15:13191549-13191584
>Gm15:13193686-13193729
>Gm15:13193848-13193946
>Gm15:13195214-13195267
>Gm15:13196012-13196046
>Gm15:13196587-13196696
>Gm15:13200039-13200088
>Gm15:13202258-13202298
>Gm15:13204263-13204335
>Gm15:13205483-13205525
>Gm15:13205919-13205960
>Gm15:13206561-13206772
>Gm15:13206867-13206988
>Gm15:13207019-13207084
>Gm15:13210089-13211941
>Gm15:13222697-13222770
>Gm15:13223282-13223384
>Gm15:13223430-13223569
>Gm15:13223771-13223811
>Gm15:13227122-13227235
>Gm15:13228423-13228463
>Gm15:13228646-13228735
>Gm15:13229941-13230057
>Gm15:13232696-13232729
>Gm15:13233263-13233387
>Gm15:13235037-13235081
>Gm15:13235818-13235962
>Gm15:13237127-13237187
>Gm15:13237879-13237912
>Gm15:13238269-13238317
>Gm15:13238441-13238458
>Gm15:13239550-13239614
>Gm15:13239862-13239919
>Gm15:13239982-13240105
>Gm15:13241531-13241619
>Gm15:13241634-13241713
>Gm15:13243228-13243403
>Gm15:13243847-13244300
>Gm15:13245671-13245880
>Gm15:13249076-13249110
>Gm15:13254118-13254226
>Gm15:13255883-13255925
>Gm15:13259782-13259875
>Gm15:13263080-13263512
>Gm15:13264966-13265075
>Gm15:13265342-13265373
>Gm15:13265388-13265452
>Gm15:13265649-13265764
>Gm15:13265987-13266290
>Gm15:13266323-13266454
>Gm15:13267043-13267126
>Gm15:13267167-13267271
>Gm15:13269488-13269761
>Gm15:13269809-13270093
>Gm15:13271678-13271716
>Gm15:13273225-13273321
>Gm15:13275763-13275806
>Gm15:13280033-13280064
>Gm15:13283177-13283235
>Gm15:13291506-13291535
>Gm15:13294244-13294276
>Gm15:13296713-13296755
>Gm15:13297215-13297360
>Gm15:13300592-13300713
>Gm15:13300860-13302251
>Gm15:13302386-13302682
>Gm15:13302776-13302832
>Gm15:13303186-13303223
>Gm15:13308522-13308750
>Gm15:13308995-13309033
>Gm15:13310036-13310133
>Gm15:13312891-13313956
>Gm15:13314025-13314143
>Gm15:13314583-13314723
>Gm15:13314778-13315033
>Gm15:13315507-13315551
>Gm15:13317647-13317714
>Gm15:13318131-13318177
>Gm15:13320179-13320218
>Gm15:13326071-13326105
>Gm15:13326731-13326868
>Gm15:13327636-13327765
>Gm15:13327871-13327953
>Gm15:13328027-13328105
>Gm15:13328258-13328384
>Gm15:13328516-13328605
>Gm15:13329322-13329355
>Gm15:13329554-13329656
>Gm15:13329909-13330095
>Gm15:13330443-13330481
>Gm15:13330894-13330959
>Gm15:13331040-13331404
>Gm15:13331520-13331545
>Gm15:13332692-13332752
>Gm15:13333331-13333439
>Gm15:13335131-13335234
>Gm15:13339350-13339527
>Gm15:13339673-13339886
>Gm15:13340062-13340265
>Gm15:13340329-13341257
>Gm15:13341331-13341476
>Gm15:13341583-13342545
>Gm15:13342653-13342874
>Gm15:13342927-13343072
>Gm15:13343489-13343544
>Gm15:13345623-13345689
>Gm15:13346951-13347478
>Gm15:13347517-13348114
>Gm15:13348273-13348415
>Gm15:13348454-13349186
>Gm15:13352260-13352515
>Gm15:13352556-13352748
>Gm15:13352805-13352868
>Gm15:13353072-13353555
>Gm15:13353586-13354132
>Gm15:13354165-13354190
>Gm15:13357945-13357978
>Gm15:13359308-13359488
>Gm15:13361380-13361416
>Gm15:13361562-13361601
>Gm15:13367349-13367380
>Gm15:13367525-13367563
>Gm15:13367618-13367716
>Gm15:13368068-13368279
>Gm15:13369305-13369334
>Gm15:13370338-13370381
>Gm15:13371689-13371752
>Gm15:13372794-13372809
>Gm15:13372909-13372923
>Gm15:13381005-13381070
>Gm15:13381563-13381626
>Gm15:13383604-13383646
>Gm15:13383908-13384079
>Gm15:13386680-13386730
>Gm15:13386884-13386953
>Gm15:13387291-13387314
>Gm15:13387567-13387613
>Gm15:13388566-13388582
>Gm15:13389282-13389324
>Gm15:13389586-13389708
>Gm15:13390797-13390814
>Gm15:13396515-13396591
>Gm15:13399300-13399403
>Gm15:13399586-13399768
>Gm15:13399852-13399972
>Gm15:13400384-13400434
>Gm15:13402912-13402951
>Gm15:13406392-13406470
>Gm15:13411102-13411138
>Gm15:13412847-13412948
>Gm15:13413070-13413479
>Gm15:13413545-13413593
>Gm15:13413705-13413762
>Gm15:13415366-13415514
>Gm15:13417128-13417404
>Gm15:13418002-13418017
>Gm15:13422977-13424034
>Gm15:13424704-13424758
>Gm15:13425604-13426216
>Gm15:13428837-13428892
>Gm15:13438348-13438387
>Gm15:13438752-13438976
>Gm15:13439271-13439394
>Gm15:13439895-13440064
>Gm15:13441258-13441299
>Gm15:13443061-13443164
>Gm15:13443677-13443717
>Gm15:13444398-13444595
>Gm15:13447359-13447487
>Gm15:13447594-13447678
>Gm15:13447762-13447865
>Gm15:13450620-13450635
>Gm15:13450735-13450780
>Gm15:13453721-13453774
>Gm15:13455524-13455542
>Gm15:13455642-13455656
>Gm15:13456732-13456869
>Gm15:13457970-13458024
>Gm15:13458107-13458133
>Gm15:13458321-13458347
>Gm15:13458944-13458986
>Gm15:13461124-13461181
>Gm15:13461285-13461351
>Gm15:13461932-13461984
>Gm15:13462101-13462501
>Gm15:13462554-13462785
>Gm15:13462889-13463037
>Gm15:13465230-13465314
>Gm15:13465608-13465709
>Gm15:13467294-13467357
>Gm15:13467810-13467850
>Gm15:13468497-13468586
>Gm15:13469748-13469786
>Gm15:13470279-13470330
>Gm15:13471321-13471531
>Gm15:13471608-13471741
>Gm15:13471860-13471932
>Gm15:13473054-13473096
>Gm15:13475996-13476723
>Gm15:13476766-13477405
>Gm15:13477492-13478411
>Gm15:13478462-13479711
>Gm15:13479849-13480213
>Gm15:13480496-13480561
>Gm15:13480599-13480693
>Gm15:13480972-13481090
>Gm15:13481122-13481168
>Gm15:13481307-13481493
>Gm15:13481610-13482172
>Gm15:13482393-13482992
>Gm15:13483057-13486487
>Gm15:13486789-13486832
>Gm15:13486877-13486969
>Gm15:13487037-13487421
>Gm15:13487542-13487708
>Gm15:13487801-13488400
>Gm15:13488436-13488572
>Gm15:13488647-13488865
>Gm15:13488965-13489185
>Gm15:13489416-13489805
>Gm15:13490398-13490474
>Gm15:13492951-13493087
>Gm15:13493221-13493949
>Gm15:13494019-13498474
>Gm15:13499868-13500065
>Gm15:13500145-13500277
>Gm15:13500404-13500469
>Gm15:13500958-13501055
>Gm15:13501425-13502043
>Gm15:13502074-13507619
>Gm15:13508465-13508503
>Gm15:13510036-13510457
>Gm15:13510587-13510659
>Gm15:13511776-13511842
>Gm15:13512708-13512747
>Gm15:13516058-13516255
>Gm15:13516337-13516366
>Gm15:13516417-13516462
>Gm15:13516593-13516658
>Gm15:13517148-13517246
>Gm15:13518564-13518710
>Gm15:13518775-13518967
>Gm15:13519135-13521465
>Gm15:13522407-13522441
>Gm15:13522540-13522574
>Gm15:13523201-13523235
>Gm15:13524510-13524525
>Gm15:13524725-13524826
>Gm15:13525437-13525484
>Gm15:13525565-13525762
>Gm15:13525846-13525971
>Gm15:13526101-13526166
>Gm15:13526661-13526759
>Gm15:13527982-13528020
>Gm15:13529601-13529944
>Gm15:13530142-13534855
>Gm15:13536491-13540851
>Gm15:13540965-13541001
>Gm15:13541033-13541384
>Gm15:13541445-13541803
>Gm15:13542628-13543585
>Gm15:13543630-13543720
>Gm15:13544020-13544106
>Gm15:13544363-13546645
>Gm15:13547774-13547844
>Gm15:13549772-13549806
>Gm15:13551438-13551837
>Gm15:13552023-13552095
>Gm15:13552435-13553175
>Gm15:13553209-13556800
>Gm15:13556916-13557065
>Gm15:13557205-13557305
>Gm15:13557443-13561776
>Gm15:13562016-13562108
>Gm15:13562184-13562477
>Gm15:13562524-13562968
>Gm15:13563046-13563146
>Gm15:13563190-13563352
>Gm15:13563387-13564145
>Gm15:13564256-13564635
>Gm15:13564722-13564813
>Gm15:13565386-13565441
>Gm15:13565571-13565650
>Gm15:13566427-13566494
>Gm15:13566791-13567047
>Gm15:13567102-13567258
>Gm15:13567801-13567860
>Gm15:13570801-13570867
>Gm15:13572483-13572524
>Gm15:13573651-13573698
>Gm15:13576434-13576471
>Gm15:13578977-13579436
>Gm15:13581025-13581060
>Gm15:13581906-13581972
>Gm15:13582900-13582949
>Gm15:13585568-13585656
>Gm15:13587218-13587321
>Gm15:13592941-13592971
>Gm15:13595942-13596419
>Gm15:13596479-13597292
>Gm15:13599222-13599299
>Gm15:13599476-13599788
>Gm15:13600642-13600697
>Gm15:13600744-13601247
>Gm15:13601291-13601640
>Gm15:13602079-13602460
>Gm15:13602516-13604165
>Gm15:13604208-13604525
>Gm15:13613114-13613208
>Gm15:13615510-13615583
>Gm15:13616939-13617288
>Gm15:13618957-13619006
>Gm15:13619442-13619493
>Gm15:13621506-13622465
>Gm15:13622537-13622883
>Gm15:13622961-13623426
>Gm15:13623491-13623702
>Gm15:13623779-13623824
>Gm15:13623905-13624101
>Gm15:13624215-13624310
>Gm15:13624404-13624527
>Gm15:13624561-13624591
>Gm15:13624679-13624725
>Gm15:13625238-13626287
>Gm15:13626395-13626410
>Gm15:13626537-13628000
>Gm15:13628043-13628445
>Gm15:13629341-13629378
>Gm15:13629430-13629481
>Gm15:13629665-13629752
>Gm15:13629789-13630123
>Gm15:13630156-13630298
>Gm15:13630353-13631810
>Gm15:13631882-13632200
>Gm15:13632435-13632582
>Gm15:13633247-13633594
>Gm15:13633702-13633890
>Gm15:13635010-13635081
>Gm15:13635315-13635421
>Gm15:13635592-13635631
>Gm15:13635852-13635906
>Gm15:13636272-13636442
>Gm15:13636828-13636863
>Gm15:13636983-13637272
>Gm15:13639359-13639540
>Gm15:13639997-13640257
>Gm15:13640336-13640648
>Gm15:13641043-13641122
>Gm15:13641184-13641594
>Gm15:13641644-13642361
>Gm15:13642404-13644445
>Gm15:13644463-13645703
>Gm15:13645757-13646524
>Gm15:13651808-13651859
>Gm15:13652334-13652381
>Gm15:13652532-13652570
>Gm15:13652646-13652796
>Gm15:13654130-13654153
>Gm15:13654714-13654740
>Gm15:13656166-13656269
>Gm15:13656753-13657009
>Gm15:13657474-13657545
>Gm15:13658709-13658754
>Gm15:13660698-13660786
>Gm15:13660976-13661008
>Gm15:13665628-13665698
>Gm15:13666317-13666521
>Gm15:13666674-13666764
>Gm15:13675265-13675317
>Gm15:13675654-13675762
>Gm15:13675992-13676137
>Gm15:13676412-13676477
>Gm15:13676601-13676677
>Gm15:13676790-13676866
>Gm15:13677641-13677670
>Gm15:13679204-13679257
>Gm15:13679294-13679331
>Gm15:13679405-13679518
>Gm15:13679811-13679865
>Gm15:13679968-13680168
>Gm15:13680594-13680622
>Gm15:13682229-13682298
>Gm15:13682339-13683134
>Gm15:13683219-13683315
>Gm15:13683361-13683693
>Gm15:13683807-13683887
>Gm15:13684003-13684160
>Gm15:13684590-13684752
>Gm15:13684783-13684880
>Gm15:13686121-13688358
>Gm15:13693257-13693795
>Gm15:13695683-13695742
>Gm15:13703546-13703611
>Gm15:13704150-13704230
>Gm15:13704776-13704800
>Gm15:13710728-13710765
>Gm15:13712051-13712170
>Gm15:13712725-13713079
>Gm15:13713963-13714015
>Gm15:13716452-13716535
>Gm15:13716785-13716836
>Gm15:13717695-13717761
>Gm15:13718169-13718207
>Gm15:13718380-13718428
>Gm15:13718604-13718668
>Gm15:13718701-13718781
>Gm15:13719240-13719310
>Gm15:13719638-13719925
>Gm15:13720293-13720440
>Gm15:13720514-13720613
>Gm15:13720746-13720814
>Gm15:13720908-13721007
>Gm15:13721541-13721568
>Gm15:13722533-13722597
>Gm15:13724644-13724673
>Gm15:13726036-13726283
>Gm15:13726341-13727440
>Gm15:13732645-13732746
>Gm15:13732901-13733109
>Gm15:13734121-13734155
>Gm15:13736587-13736649
>Gm15:13737479-13737601
>Gm15:13738465-13738507
>Gm15:13740204-13740559
>Gm15:13742664-13742710
>Gm15:13746340-13746409
>Gm15:13746534-13746610
>Gm15:13746697-13746736
>Gm15:13747721-13747798
>Gm15:13750243-13750713
>Gm15:13750772-13752017
>Gm15:13752038-13752540
>Gm15:13754365-13754401
>Gm15:13757181-13758770
>Gm15:13764701-13764738
>Gm15:13765558-13765625
>Gm15:13765747-13765803
>Gm15:13766004-13766038
>Gm15:13766132-13766165
>Gm15:13766325-13766443
>Gm15:13767139-13767177
>Gm15:13768214-13768255
>Gm15:13769514-13769993
>Gm15:13773174-13775634
>Gm15:13776201-13776946
>Gm15:13777045-13778213
>Gm15:13778250-13778342
>Gm15:13778380-13778542
>Gm15:13778592-13778784
>Gm15:13778829-13779779
>Gm15:13779884-13782198
>Gm15:13783660-13785115
>Gm15:13786626-13786708
>Gm15:13788891-13788930
>Gm15:13789782-13790253
>Gm15:13790275-13790605
>Gm15:13790669-13790703
>Gm15:13790744-13790813
>Gm15:13790916-13791251
>Gm15:13791531-13791585
>Gm15:13791644-13791726
>Gm15:13791761-13793688
>Gm15:13793756-13793828
>Gm15:13793922-13794105
>Gm15:13794832-13794880
>Gm15:13798715-13798759
>Gm15:13800921-13800972
>Gm15:13802391-13802441
>Gm15:13803847-13806766
>Gm15:13807044-13807260
>Gm15:13807286-13807337
>Gm15:13807439-13807468
>Gm15:13807754-13807866
>Gm15:13807899-13808038
>Gm15:13808085-13809148
>Gm15:13809202-13809264
>Gm15:13809501-13809539
>Gm15:13810262-13810325
>Gm15:13810491-13810536
>Gm15:13811704-13811853
>Gm15:13812438-13812476
>Gm15:13812749-13812781
>Gm15:13812823-13812978
>Gm15:13812998-13813257
>Gm15:13813611-13814045
>Gm15:13816909-13816985
>Gm15:13819953-13819985
>Gm15:13822251-13822588
>Gm15:13822636-13825003
>Gm15:13825055-13825174
>Gm15:13825201-13825260
>Gm15:13825324-13825497
>Gm15:13825530-13825563
>Gm15:13827970-13828053
>Gm15:13828139-13828222
>Gm15:13828324-13828450
>Gm15:13828500-13828876
>Gm15:13829029-13829151
>Gm15:13829214-13829354
>Gm15:13832591-13832654
>Gm15:13838557-13838597
>Gm15:13839991-13840041
>Gm15:13840294-13840377
>Gm15:13843591-13843687
>Gm15:13843787-13843827
>Gm15:13845040-13845136
>Gm15:13846132-13846183
>Gm15:13846256-13846436
>Gm15:13847026-13861417
>Gm15:13870035-13870637
>Gm15:13870737-13870921
>Gm15:13871033-13871129
>Gm15:13871177-13871374
>Gm15:13871592-13871777
>Gm15:13871817-13871937
>Gm15:13871988-13872187
>Gm15:13872398-13872482
>Gm15:13873023-13873188
>Gm15:13873713-13873759
>Gm15:13875067-13875203
>Gm15:13875250-13875291
>Gm15:13875406-13875508
>Gm15:13875577-13875732
>Gm15:13876225-13876326
>Gm15:13877130-13877240
>Gm15:13877331-13877543
>Gm15:13877773-13877809
>Gm15:13878957-13878992
>Gm15:13879086-13879121
>Gm15:13879787-13879842
>Gm15:13881011-13881084
>Gm15:13883125-13883264
>Gm15:13883298-13883386
>Gm15:13883430-13883613
>Gm15:13884020-13884052
>Gm15:13886049-13886179
>Gm15:13886908-13886962
>Gm15:13888380-13888433
>Gm15:13889446-13889537
>Gm15:13889669-13889703
>Gm15:13889748-13896017
>Gm15:13896062-13896422
>Gm15:13896476-13896702
>Gm15:13896865-13896955
>Gm15:13899255-13899326
>Gm15:13899480-13899575
>Gm15:13900580-13900668
>Gm15:13900719-13900811
>Gm15:13900947-13900989
>Gm15:13901640-13901705
>Gm15:13902069-13902145
>Gm15:13903787-13904236
>Gm15:13906758-13907147
>Gm15:13907173-13907589
>Gm15:13909649-13909703
>Gm15:13912611-13912697
>Gm15:13912738-13912833
>Gm15:13914060-13914093
>Gm15:13915838-13915871
>Gm15:13916759-13917836
>Gm15:13919208-13919284
>Gm15:13919488-13919725
>Gm15:13919815-13919939
>Gm15:13920199-13920335
>Gm15:13920565-13920632
>Gm15:13920725-13920757
>Gm15:13920971-13921240
>Gm15:13921488-13921889
>Gm15:13921964-13922220
>Gm15:13922369-13922753
>Gm15:13922788-13923890
>Gm15:13929577-13929626
>Gm15:13929961-13930013
>Gm15:13931437-13931723
>Gm15:13931878-13931929
>Gm15:13932005-13932352
>Gm15:13932381-13933421
>Gm15:13933458-13933561
>Gm15:13933897-13934169
>Gm15:13934233-13934331
>Gm15:13934385-13934491
>Gm15:13937208-13937283
>Gm15:13937501-13937608
>Gm15:13937692-13937908
>Gm15:13937982-13938264
>Gm15:13938333-13939466
>Gm15:13939547-13939739
>Gm15:13940020-13940047
>Gm15:13940496-13940586
>Gm15:13941631-13941734
>Gm15:13941969-13942048
>Gm15:13942736-13944286
>Gm15:13944893-13944936
>Gm15:13945900-13945947
>Gm15:13947270-13947296
>Gm15:13948681-13948865
>Gm15:13949413-13949476
>Gm15:13949785-13950044
>Gm15:13951757-13951784
>Gm15:13953640-13953728
>Gm15:13953847-13953980
>Gm15:13957185-13957236
>Gm15:13957364-13957542
>Gm15:13957892-13957947
>Gm15:13965396-13965630
>Gm15:13965718-13965865
>Gm15:13965955-13966038
>Gm15:13966144-13966202
>Gm15:13966359-13966646
>Gm15:13968680-13968754
>Gm15:13969066-13969116
>Gm15:13969262-13969292
>Gm15:13969893-13969967
>Gm15:13970722-13970788
>Gm15:13971179-13971308
>Gm15:13971419-13971677
>Gm15:13972188-13972299
>Gm15:13972670-13972727
>Gm15:13974340-13974421
>Gm15:13974823-13974917
>Gm15:13977091-13977304
>Gm15:13977983-13978023
>Gm15:13978496-13978539
>Gm15:13978902-13978959
>Gm15:13980553-13980608
>Gm15:13981923-13983255
>Gm15:13986444-13986504
>Gm15:13987209-13987259
>Gm15:13987374-13987872
>Gm15:13988006-13988453
>Gm15:13988621-13989047
>Gm15:13989656-13989818
>Gm15:13990971-13991037
>Gm15:13995161-13995294
>Gm15:13995393-13995555
>Gm15:13995719-13995882
>Gm15:13996158-13996387
>Gm15:13997201-13997341
>Gm15:14000791-14000888
>Gm15:14001414-14001653
>Gm15:14001733-14001786
>Gm15:14002113-14002161
>Gm15:14004317-14004455
>Gm15:14004782-14005252
>Gm15:14005293-14005666
>Gm15:14005728-14006277
>Gm15:14006328-14007651
>Gm15:14007692-14007748
>Gm15:14011348-14011627
>Gm15:14011661-14012368
>Gm15:14012503-14012537
>Gm15:14015955-14016044
>Gm15:14017409-14017462
>Gm15:14020503-14020565
>Gm15:14020735-14020824
>Gm15:14024400-14024454
>Gm15:14026149-14026189
>Gm15:14034770-14034806
>Gm15:14034841-14035006
>Gm15:14036893-14036942
>Gm15:14046252-14046307
>Gm15:14046884-14046988
>Gm15:14049266-14049537
>Gm15:14049623-14049694
>Gm15:14050355-14050382
>Gm15:14051059-14051111
>Gm15:14051160-14051240
>Gm15:14052962-14053212
>Gm15:14053668-14053702
>Gm15:14055748-14055790
>Gm15:14055876-14055931
>Gm15:14056212-14056264
>Gm15:14057297-14057434
>Gm15:14058586-14058870
>Gm15:14059876-14059977
>Gm15:14061961-14063123
>Gm15:14064538-14064576
>Gm15:14066785-14066823
>Gm15:14066865-14066905
>Gm15:14067402-14067437
>Gm15:14068568-14068617
>Gm15:14070456-14070671
>Gm15:14071857-14071890
>Gm15:14072810-14072859
>Gm15:14079804-14079904
>Gm15:14079970-14080007
>Gm15:14080068-14080363
>Gm15:14080386-14080554
>Gm15:14080702-14081093
>Gm15:14084766-14084800
>Gm15:14084922-14084960
>Gm15:14090102-14090136
>Gm15:14090926-14090967
>Gm15:14090971-14091110
>Gm15:14092548-14092593
>Gm15:14093379-14093658
>Gm15:14093724-14093964
>Gm15:14094069-14094116
>Gm15:14094207-14094316
>Gm15:14094457-14094498
>Gm15:14096829-14096876
>Gm15:14100989-14101024
>Gm15:14101188-14106156
>Gm15:14106549-14106593
>Gm15:14106636-14106724
>Gm15:14107201-14107269
>Gm15:14108099-14108662
>Gm15:14108756-14108798
>Gm15:14108884-14108996
>Gm15:14109026-14109060
>Gm15:14109112-14109148
>Gm15:14109241-14109702
>Gm15:14109742-14110307
>Gm15:14110408-14110616
>Gm15:14110728-14110845
>Gm15:14111890-14111973
>Gm15:14112042-14112119
>Gm15:14112388-14112447
>Gm15:14114315-14114500
>Gm15:14115875-14115948
>Gm15:14117797-14117852
>Gm15:14118255-14118421
>Gm15:14118455-14118553
>Gm15:14118595-14118746
>Gm15:14118764-14118815
>Gm15:14118896-14118921
>Gm15:14119774-14119826
>Gm15:14120223-14120306
>Gm15:14121099-14121175
>Gm15:14123816-14123883
>Gm15:14124567-14124598
>Gm15:14127162-14127215
>Gm15:14128380-14128466
>Gm15:14128678-14128727
>Gm15:14129193-14129663
>Gm15:14133396-14133422
>Gm15:14135485-14135537
>Gm15:14141172-14141260
>Gm15:14141660-14141736
>Gm15:14141858-14141926
>Gm15:14142937-14144954
>Gm15:14148528-14148607
>Gm15:14149208-14149360
>Gm15:14149584-14149630
>Gm15:14152421-14152462
>Gm15:14154100-14154136
>Gm15:14154300-14154417
>Gm15:14154450-14154781
>Gm15:14154829-14154938
>Gm15:14155573-14156065
>Gm15:14157556-14157676
>Gm15:14158521-14158574
>Gm15:14160687-14160768
>Gm15:14161196-14161237
>Gm15:14161844-14161921
>Gm15:14162206-14162251
>Gm15:14165117-14165146
>Gm15:14166001-14166079
>Gm15:14167256-14167295
>Gm15:14168520-14168729
>Gm15:14170272-14170307
>Gm15:14171879-14171907
>Gm15:14173701-14173793
>Gm15:14174615-14174703
>Gm15:14177250-14177303
>Gm15:14178336-14178881
>Gm15:14179014-14179230
>Gm15:14180733-14180938
>Gm15:14181062-14181431
>Gm15:14181502-14181554
>Gm15:14181591-14181818
>Gm15:14181875-14182985
>Gm15:14183138-14183641
>Gm15:14183683-14185536
>Gm15:14185567-14186130
>Gm15:14186201-14186463
>Gm15:14186597-14186750
>Gm15:14187628-14187683
>Gm15:14188521-14188548
>Gm15:14194136-14194163
>Gm15:14197901-14197930
>Gm15:14199198-14199226
>Gm15:14200373-14200423
>Gm15:14202634-14202770
>Gm15:14204393-14204580
>Gm15:14204600-14204815
>Gm15:14204845-14205244
>Gm15:14205325-14205439
>Gm15:14206923-14206982
>Gm15:14208095-14208132
>Gm15:14212194-14212223
>Gm15:14212603-14212698
>Gm15:14213382-14213510
>Gm15:14213804-14213837
>Gm15:14214721-14215089
>Gm15:14215175-14215236
>Gm15:14215297-14215407
>Gm15:14220566-14220598
>Gm15:14221895-14221932
>Gm15:14224548-14224592
>Gm15:14226584-14226659
>Gm15:14226820-14226880
>Gm15:14228454-14228493
>Gm15:14228507-14228754
>Gm15:14228870-14228937
>Gm15:14229006-14229041
>Gm15:14229096-14229934
>Gm15:14230002-14230047
>Gm15:14230549-14230612
>Gm15:14230673-14230750
>Gm15:14231091-14231274
>Gm15:14231355-14231383
>Gm15:14232162-14232238
>Gm15:14233443-14237884
>Gm15:14239319-14239408
>Gm15:14240449-14240489
>Gm15:14240559-14240650
>Gm15:14240703-14240772
>Gm15:14241607-14241674
>Gm15:14241729-14241780
>Gm15:14242976-14243011
>Gm15:14243245-14243434
>Gm15:14243542-14243663
>Gm15:14243806-14244103
>Gm15:14244298-14244343
>Gm15:14251252-14252769
>Gm15:14261743-14261795
>Gm15:14261871-14261934
>Gm15:14262015-14262093
>Gm15:14262290-14262372
>Gm15:14263590-14263778
>Gm15:14270207-14270367
>Gm15:14270686-14270785
>Gm15:14271853-14271982
>Gm15:14272923-14273204
>Gm15:14273383-14273625
>Gm15:14273833-14273889
>Gm15:14273930-14274037
>Gm15:14274106-14276268
>Gm15:14278440-14278486
>Gm15:14278799-14278846
>Gm15:14281232-14281272
>Gm15:14282406-14282766
>Gm15:14283463-14283541
>Gm15:14284867-14284938
>Gm15:14286791-14286885
>Gm15:14290039-14290082
>Gm15:14290282-14292850
>Gm15:14299035-14299200
>Gm15:14300666-14300780
>Gm15:14302889-14303004
>Gm15:14303485-14304575
>Gm15:14306619-14306885
>Gm15:14307222-14307257
>Gm15:14307652-14307911
>Gm15:14308706-14308732
>Gm15:14309166-14309327
>Gm15:14309431-14309527
>Gm15:14310317-14310375
>Gm15:14310871-14310927
>Gm15:14310987-14311097
>Gm15:14315426-14315505
>Gm15:14315747-14315838
>Gm15:14316249-14316313
>Gm15:14322711-14322750
>Gm15:14325598-14325669
>Gm15:14331692-14331808
>Gm15:14332555-14332593
>Gm15:14333551-14333609
>Gm15:14334759-14334910
>Gm15:14337327-14337372
>Gm15:14338702-14339029
>Gm15:14339085-14339146
>Gm15:14339321-14339365
>Gm15:14341012-14341041
>Gm15:14343305-14343338
>Gm15:14344066-14344108
>Gm15:14345038-14345102
>Gm15:14351313-14351350
>Gm15:14353768-14358800
>Gm15:14358838-14358893
>Gm15:14359137-14359178
>Gm15:14363156-14363234
>Gm15:14363634-14363662
>Gm15:14363698-14363750
>Gm15:14364166-14364201
>Gm15:14368037-14369060
>Gm15:14371925-14371956
>Gm15:14373423-14373514
>Gm15:14374481-14374552
>Gm15:14374868-14374982
>Gm15:14375213-14375243
>Gm15:14375290-14375519
>Gm15:14375685-14375758
>Gm15:14375967-14376052
>Gm15:14376096-14376330
>Gm15:14376354-14376594
>Gm15:14377028-14377058
>Gm15:14377140-14377171
>Gm15:14377342-14377418
>Gm15:14377485-14377552
>Gm15:14378823-14379803
>Gm15:14382108-14382136
>Gm15:14383410-14384254
>Gm15:14385956-14385990
>Gm15:14387087-14387115
>Gm15:14387491-14387540
>Gm15:14387622-14387673
>Gm15:14388072-14388230
>Gm15:14388703-14388792
>Gm15:14395759-14395799
>Gm15:14396203-14396341
>Gm15:14398289-14398391
>Gm15:14398598-14398691
>Gm15:14399349-14399567
>Gm15:14399921-14399999
>Gm15:14402162-14402219
>Gm15:14407728-14407801
>Gm15:14409794-14411485
>Gm15:14414454-14417770
>Gm15:14420287-14420324
>Gm15:14423496-14423637
>Gm15:14423772-14423798
>Gm15:14423992-14424052
>Gm15:14424569-14424723
>Gm15:14424786-14424928
>Gm15:14424980-14425109
>Gm15:14425823-14425896
>Gm15:14425996-14426456
>Gm15:14427323-14427365
>Gm15:14427375-14427414
>Gm15:14428433-14428519
>Gm15:14429809-14429932
>Gm15:14438011-14438065
>Gm15:14438670-14438725
>Gm15:14439047-14439100
>Gm15:14439340-14439394
>Gm15:14439536-14439781
>Gm15:14439836-14440012
>Gm15:14440276-14440459
>Gm15:14440565-14440598
>Gm15:14440611-14440710
>Gm15:14441231-14441294
>Gm15:14441595-14441698
>Gm15:14441746-14441784
>Gm15:14441835-14441862
>Gm15:14443820-14443874
>Gm15:14444180-14444221
>Gm15:14444269-14444308
>Gm15:14444353-14444387
>Gm15:14444703-14444985
>Gm15:14449348-14449389
>Gm15:14451988-14452194
>Gm15:14454196-14454238
>Gm15:14454854-14454896
>Gm15:14454960-14455004
>Gm15:14456916-14456987
>Gm15:14458357-14458453
>Gm15:14458927-14459112
>Gm15:14459236-14459461
>Gm15:14459485-14459800
>Gm15:14459837-14460279
>Gm15:14460970-14461018
>Gm15:14464957-14465016
>Gm15:14465483-14466016
>Gm15:14466045-14466896
>Gm15:14466963-14467021
>Gm15:14467077-14467303
>Gm15:14470371-14470485
>Gm15:14470731-14470832
>Gm15:14471176-14471373
>Gm15:14471775-14471811
>Gm15:14471996-14472264
>Gm15:14472328-14472475
>Gm15:14475165-14475270
>Gm15:14475325-14475357
>Gm15:14477301-14477356
>Gm15:14477475-14477736
>Gm15:14477881-14477912
>Gm15:14478327-14478435
>Gm15:14478579-14478783
>Gm15:14478995-14479023
>Gm15:14479311-14479344
>Gm15:14480332-14480365
>Gm15:14482440-14482503
>Gm15:14483822-14484106
>Gm15:14484427-14484455
>Gm15:14485475-14485528
>Gm15:14485836-14485971
>Gm15:14487936-14487974
>Gm15:14490205-14490248
>Gm15:14491616-14491651
>Gm15:14492144-14492180
>Gm15:14495645-14495804
>Gm15:14496850-14496924
>Gm15:14497009-14497484
>Gm15:14497516-14498896
>Gm15:14499587-14499675
>Gm15:14500049-14500085
>Gm15:14503045-14503575
>Gm15:14503623-14503688
>Gm15:14503777-14505219
>Gm15:14505253-14505725
>Gm15:14506440-14506544
>Gm15:14508413-14508458
>Gm15:14508881-14508994
>Gm15:14510974-14511134
>Gm15:14511317-14511756
>Gm15:14511852-14511933
>Gm15:14512221-14512611
>Gm15:14512763-14512792
>Gm15:14515110-14515214
>Gm15:14515286-14515477
>Gm15:14515604-14515697
>Gm15:14515741-14515773
>Gm15:14517598-14517631
>Gm15:14520511-14520955
>Gm15:14521091-14521220
>Gm15:14521792-14521830
>Gm15:14522071-14522216
>Gm15:14522253-14522431
>Gm15:14525375-14525411
>Gm15:14528113-14528364
>Gm15:14529773-14529930
>Gm15:14530415-14530632
>Gm15:14531077-14531127
>Gm15:14531860-14531980
>Gm15:14534392-14534534
>Gm15:14534566-14534612
>Gm15:14536058-14536187
>Gm15:14538530-14538553
>Gm15:14541489-14541519
>Gm15:14542555-14542653
>Gm15:14542680-14542807
>Gm15:14543102-14543145
>Gm15:14543178-14543227
>Gm15:14543306-14543425
>Gm15:14543459-14543533
>Gm15:14543558-14543623
>Gm15:14543726-14543798
>Gm15:14543857-14544093
>Gm15:14544812-14545249
>Gm15:14546155-14546228
>Gm15:14547407-14547665
>Gm15:14549749-14549859
>Gm15:14550169-14550405
>Gm15:14550509-14550814
>Gm15:14552292-14552340
>Gm15:14553688-14553755
>Gm15:14553880-14554005
>Gm15:14554766-14554817
>Gm15:14555082-14555144
>Gm15:14555420-14555610
>Gm15:14557531-14557727
>Gm15:14557780-14558933
>Gm15:14559068-14559212
>Gm15:14559241-14559757
>Gm15:14560307-14560353
>Gm15:14560522-14561638
>Gm15:14561736-14561946
>Gm15:14562065-14563411
>Gm15:14563484-14566985
>Gm15:14567185-14567213
>Gm15:14568201-14568371
>Gm15:14568537-14568715
>Gm15:14572665-14572752
>Gm15:14573223-14573357
>Gm15:14573850-14573934
>Gm15:14575709-14575760
>Gm15:14575856-14575898
>Gm15:14576240-14576465
>Gm15:14580109-14580153
>Gm15:14581953-14582008
>Gm15:14582152-14583712
>Gm15:14583737-14588510
>Gm15:14588543-14589634
>Gm15:14590314-14590410
>Gm15:14590594-14590667
>Gm15:14590911-14591008
>Gm15:14594039-14594075
>Gm15:14594739-14594759
>Gm15:14597945-14597983
>Gm15:14598472-14598916
>Gm15:14598999-14599598
>Gm15:14599875-14600021
>Gm15:14600481-14600754
>Gm15:14601912-14601967
>Gm15:14602041-14602275
>Gm15:14602366-14602404
>Gm15:14602477-14602775
>Gm15:14602890-14603634
>Gm15:14605199-14605335
>Gm15:14607439-14609887
>Gm15:14609917-14611188
>Gm15:14611271-14611441
>Gm15:14611463-14611652
>Gm15:14612423-14612531
>Gm15:14612635-14613175
>Gm15:14613303-14613927
>Gm15:14613974-14614012
>Gm15:14614053-14614091
>Gm15:14614157-14614271
>Gm15:14614578-14614779
>Gm15:14615940-14616022
>Gm15:14616278-14616347
>Gm15:14617361-14617398
>Gm15:14618064-14618135
>Gm15:14618762-14618825
>Gm15:14620441-14620479
>Gm15:14620697-14620713
>Gm15:14627250-14627304
>Gm15:14631163-14631296
>Gm15:14633211-14633266
>Gm15:14633840-14633872
>Gm15:14635464-14635503
>Gm15:14637529-14637582
>Gm15:14638570-14638635
>Gm15:14638918-14639064
>Gm15:14639154-14639197
>Gm15:14639232-14639471
>Gm15:14639530-14639729
>Gm15:14640045-14640325
>Gm15:14640890-14640943
>Gm15:14641161-14641267
>Gm15:14642143-14642180
>Gm15:14643138-14643244
>Gm15:14644414-14644524
>Gm15:14647396-14647619
>Gm15:14647758-14647915
>Gm15:14648061-14648349
>Gm15:14648399-14648792
>Gm15:14648828-14649241
>Gm15:14649329-14649381
>Gm15:14649502-14649554
>Gm15:14649783-14650105
>Gm15:14650174-14650271
>Gm15:14650298-14650719
>Gm15:14650779-14650927
>Gm15:14650971-14651134
>Gm15:14651617-14651941
>Gm15:14662763-14662832
>Gm15:14664678-14664772
>Gm15:14666059-14666089
>Gm15:14668638-14668728
>Gm15:14668830-14668869
>Gm15:14668920-14669015
>Gm15:14669114-14669144
>Gm15:14671360-14671408
>Gm15:14671788-14671843
>Gm15:14671909-14672159
>Gm15:14672286-14672593
>Gm15:14673067-14673204
>Gm15:14673246-14679047
>Gm15:14679138-14679586
>Gm15:14680111-14680195
>Gm15:14680642-14680696
>Gm15:14680765-14680881
>Gm15:14681263-14681342
>Gm15:14682642-14682674
>Gm15:14686278-14686311
>Gm15:14686626-14686698
>Gm15:14687622-14687835
>Gm15:14688172-14688238
>Gm15:14690394-14690443
>Gm15:14692059-14692109
>Gm15:14693166-14693268
>Gm15:14693498-14693547
>Gm15:14696681-14696870
>Gm15:14696919-14697049
>Gm15:14697090-14697218
>Gm15:14698648-14698793
>Gm15:14698931-14699015
>Gm15:14699114-14699156
>Gm15:14699197-14699473
>Gm15:14699492-14699558
>Gm15:14699821-14699870
>Gm15:14699913-14699964
>Gm15:14700032-14700094
>Gm15:14701018-14701079
>Gm15:14701743-14701806
>Gm15:14703462-14703478
>Gm15:14707558-14707594
>Gm15:14709374-14709429
>Gm15:14709640-14709762
>Gm15:14711049-14711122
>Gm15:14711254-14711281
>Gm15:14715036-14715797
>Gm15:14715822-14716373
>Gm15:14720654-14721084
>Gm15:14721131-14721184
>Gm15:14721714-14721746
>Gm15:14722823-14722889
>Gm15:14723720-14723869
>Gm15:14724899-14725000
>Gm15:14725119-14725234
>Gm15:14726644-14729886
>Gm15:14730905-14730945
>Gm15:14731561-14731662
>Gm15:14732887-14732975
>Gm15:14733086-14733311
>Gm15:14733390-14733655
>Gm15:14733733-14734139
>Gm15:14736497-14737874
>Gm15:14737903-14745357
>Gm15:14746460-14746543
>Gm15:14746995-14747036
>Gm15:14747108-14747149
>Gm15:14752608-14752663
>Gm15:14755485-14755542
>Gm15:14756505-14756542
>Gm15:14756816-14756884
>Gm15:14757000-14757084
>Gm15:14760310-14760383
>Gm15:14760599-14760670
>Gm15:14763636-14763669
>Gm15:14766244-14766294
>Gm15:14766486-14766578
>Gm15:14766627-14766745
>Gm15:14768354-14768391
>Gm15:14768457-14768578
>Gm15:14768642-14769521
>Gm15:14769579-14769637
>Gm15:14769965-14770042
>Gm15:14770701-14770826
>Gm15:14771475-14771596
>Gm15:14771736-14771874
>Gm15:14772019-14772076
>Gm15:14774734-14774951
>Gm15:14775161-14775214
>Gm15:14775352-14775487
>Gm15:14775595-14775648
>Gm15:14775892-14776016
>Gm15:14776819-14776942
>Gm15:14777274-14777310
>Gm15:14777664-14777696
>Gm15:14778198-14778229
>Gm15:14779406-14779499
>Gm15:14782568-14782645
>Gm15:14782745-14782822
>Gm15:14782895-14783038
>Gm15:14783306-14783366
>Gm15:14783724-14783874
>Gm15:14783997-14784340
>Gm15:14784392-14784474
>Gm15:14784535-14784573
>Gm15:14784923-14784949
>Gm15:14785071-14785212
>Gm15:14785424-14785483
>Gm15:14785576-14785666
>Gm15:14785818-14785878
>Gm15:14785992-14786110
>Gm15:14786379-14786480
>Gm15:14786523-14786567
>Gm15:14786659-14786725
>Gm15:14786901-14786939
>Gm15:14786979-14787060
>Gm15:14787095-14787132
>Gm15:14787415-14787483
>Gm15:14787648-14787792
>Gm15:14787864-14787995
>Gm15:14788631-14788670
>Gm15:14788787-14788880
>Gm15:14788952-14789010
>Gm15:14791416-14791464
>Gm15:14791475-14791909
>Gm15:14792142-14792632
>Gm15:14796880-14796913
>Gm15:14803872-14804105
>Gm15:14808612-14808742
>Gm15:14808769-14808888
>Gm15:14814961-14815026
>Gm15:14815775-14815826
>Gm15:14817519-14817675
>Gm15:14823777-14824354
>Gm15:14826191-14835662
>Gm15:14838528-14838599
>Gm15:14838815-14838867
>Gm15:14841029-14841482
>Gm15:14842424-14842556
>Gm15:14848494-14848545
>Gm15:14848920-14849024
>Gm15:14849100-14849186
>Gm15:14849316-14849770
>Gm15:14850200-14850293
>Gm15:14851228-14851337
>Gm15:14853700-14853799
>Gm15:14854366-14854482
>Gm15:14855221-14855251
>Gm15:14855663-14855725
>Gm15:14856671-14856719
>Gm15:14864148-14864193
>Gm15:14866967-14867022
>Gm15:14867090-14867124
>Gm15:14867342-14867377
>Gm15:14868772-14868818
>Gm15:14868966-14869007
>Gm15:14869425-14869948
>Gm15:14870314-14870352
>Gm15:14873057-14873127
>Gm15:14873164-14873472
>Gm15:14873785-14874394
>Gm15:14874445-14875179
>Gm15:14875449-14875474
>Gm15:14875547-14876944
>Gm15:14876973-14877741
>Gm15:14877806-14877825
>Gm15:14878397-14881777
>Gm15:14881891-14882661
>Gm15:14883091-14883358
>Gm15:14883637-14883781
>Gm15:14886447-14886491
>Gm15:14890349-14890387
>Gm15:14890490-14890524
>Gm15:14890697-14890767
>Gm15:14890952-14891027
>Gm15:14891175-14891288
>Gm15:14891601-14891718
>Gm15:14891802-14891843
>Gm15:14892176-14892199
>Gm15:14897038-14897090
>Gm15:14897785-14897865
>Gm15:14898103-14898118
>Gm15:14901728-14904709
>Gm15:14904781-14905682
>Gm15:14905730-14907624
>Gm15:14907666-14908735
>Gm15:14908822-14908849
>Gm15:14908969-14909017
>Gm15:14909267-14909613
>Gm15:14909852-14910230
>Gm15:14910316-14910369
>Gm15:14910440-14911240
>Gm15:14911287-14911715
>Gm15:14911760-14913249
>Gm15:14915681-14915723
>Gm15:14917786-14917819
>Gm15:14918248-14918361
>Gm15:14919275-14919380
>Gm15:14919672-14919743
>Gm15:14920235-14920279
>Gm15:14920887-14920936
>Gm15:14921687-14921994
>Gm15:14922678-14922751
>Gm15:14923757-14923935
>Gm15:14923966-14924040
>Gm15:14928706-14929418
>Gm15:14929492-14931335
>Gm15:14931372-14936146
>Gm15:14936667-14936720
>Gm15:14936910-14937012
>Gm15:14937616-14937852
>Gm15:14937884-14937918
>Gm15:14938075-14939481
>Gm15:14939571-14940447
>Gm15:14940495-14940519
>Gm15:14940586-14941597
>Gm15:14943201-14943265
>Gm15:14943576-14943651
>Gm15:14943665-14943758
>Gm15:14943998-14944032
>Gm15:14944571-14944599
>Gm15:14944730-14946774
>Gm15:14946800-14947210
>Gm15:14947295-14951192
>Gm15:14951304-14952005
>Gm15:14952043-14952509
>Gm15:14952795-14952822
>Gm15:14952950-14953025
>Gm15:14953199-14953550
>Gm15:14953725-14955203
>Gm15:14955267-14956542
>Gm15:14956581-14957145
>Gm15:14957255-14958855
>Gm15:14958915-14959130
>Gm15:14962272-14962353
>Gm15:14962449-14962487
>Gm15:14966426-14966491
>Gm15:14967609-14967656
>Gm15:14968216-14968230
>Gm15:14968547-14968582
>Gm15:14969715-14969764
>Gm15:14971024-14971085
>Gm15:14971234-14971267
>Gm15:14972647-14972709
>Gm15:14976267-14976341
>Gm15:14978536-14978574
>Gm15:14979676-14979690
>Gm15:14988297-14988418
>Gm15:14988876-14988959
>Gm15:14990209-14990279
>Gm15:14990341-14990448
>Gm15:14990513-14990818
>Gm15:14990858-14991065
>Gm15:14991386-14991423
>Gm15:14991626-14992117
>Gm15:14992301-14992432
>Gm15:14992723-14992819
>Gm15:14992902-14992976
>Gm15:14993191-14993817
>Gm15:14993960-14993998
>Gm15:14994347-14994487
>Gm15:14994657-14994686
>Gm15:14994812-14994868
>Gm15:14994962-14994992
>Gm15:14995593-14995637
>Gm15:14996688-14996797
>Gm15:14996901-14996931
>Gm15:14997225-14997328
>Gm15:14997512-14997575
>Gm15:14997694-14997862
>Gm15:15000569-15000690
>Gm15:15002832-15003028
>Gm15:15005622-15005685
>Gm15:15007965-15007998
>Gm15:15009636-15009699
>Gm15:15009798-15009870
>Gm15:15010575-15010616
>Gm15:15011030-15011111
>Gm15:15015487-15015582
>Gm15:15015818-15016102
>Gm15:15016649-15016735
>Gm15:15016933-15016967
>Gm15:15017712-15017787
>Gm15:15018723-15018886
>Gm15:15019563-15019647
>Gm15:15019676-15019901
>Gm15:15019994-15020182
>Gm15:15020362-15020473
>Gm15:15021195-15022393
>Gm15:15022457-15022587
>Gm15:15023175-15023266
>Gm15:15023953-15024042
>Gm15:15024921-15025006
>Gm15:15025067-15025211
>Gm15:15026251-15026340
>Gm15:15026433-15026484
>Gm15:15026788-15026858
>Gm15:15026882-15026991
>Gm15:15030832-15031635
>Gm15:15031668-15031904
>Gm15:15035836-15035870
>Gm15:15038236-15038317
>Gm15:15038654-15040852
>Gm15:15041716-15041992
>Gm15:15042644-15042761
>Gm15:15042789-15043535
>Gm15:15044571-15044642
>Gm15:15044700-15044831
>Gm15:15045516-15048066
>Gm15:15051372-15051494
>Gm15:15052265-15052420
>Gm15:15053011-15054295
>Gm15:15054395-15057668
>Gm15:15057838-15057970
>Gm15:15060241-15060968
>Gm15:15062477-15063394
>Gm15:15064464-15064503
>Gm15:15070979-15071031
>Gm15:15071372-15071408
>Gm15:15073942-15074014
>Gm15:15075415-15075504
>Gm15:15076069-15076124
>Gm15:15079877-15080081
>Gm15:15080273-15081073
>Gm15:15081100-15081160
>Gm15:15081203-15081233
>Gm15:15081283-15081628
>Gm15:15081680-15081840
>Gm15:15081912-15082334
>Gm15:15082371-15083116
>Gm15:15083320-15083361
>Gm15:15083407-15084447
>Gm15:15084484-15084699
>Gm15:15084730-15086110
>Gm15:15086166-15086479
>Gm15:15086512-15086781
>Gm15:15086812-15087185
>Gm15:15087343-15087419
>Gm15:15087990-15088077
>Gm15:15089880-15089916
>Gm15:15090168-15090217
>Gm15:15090879-15090908
>Gm15:15093292-15093372
>Gm15:15093408-15093567
>Gm15:15093625-15093655
>Gm15:15095942-15096021
>Gm15:15096589-15096658
>Gm15:15096744-15096819
>Gm15:15098263-15098318
>Gm15:15099910-15100125
>Gm15:15102487-15102687
>Gm15:15104446-15104492
>Gm15:15104754-15104826
>Gm15:15106890-15106944
>Gm15:15107439-15107561
>Gm15:15116589-15116667
>Gm15:15118460-15118563
>Gm15:15118613-15118723
>Gm15:15120820-15121922
>Gm15:15124115-15124164
>Gm15:15124282-15124458
>Gm15:15126752-15127172
>Gm15:15131293-15131477
>Gm15:15131638-15131767
>Gm15:15132644-15132678
>Gm15:15132880-15132923
>Gm15:15133569-15133677
>Gm15:15135041-15135074
>Gm15:15138936-15138976
>Gm15:15140482-15140633
>Gm15:15140759-15140823
>Gm15:15141586-15142398
>Gm15:15143355-15143467
>Gm15:15145116-15145148
>Gm15:15146556-15146991
>Gm15:15147070-15147857
>Gm15:15147897-15148923
>Gm15:15150671-15150715
>Gm15:15155519-15155658
>Gm15:15155727-15157164
>Gm15:15158612-15158658
>Gm15:15158874-15159960
>Gm15:15160085-15160285
>Gm15:15160775-15160985
>Gm15:15161406-15161545
>Gm15:15161598-15161649
>Gm15:15162387-15162588
>Gm15:15162900-15162938
>Gm15:15163027-15163184
>Gm15:15163262-15163471
>Gm15:15163608-15163673
>Gm15:15163971-15164058
>Gm15:15164133-15164170
>Gm15:15164194-15164238
>Gm15:15164386-15164632
>Gm15:15164890-15164931
>Gm15:15164972-15164999
>Gm15:15165553-15165613
>Gm15:15165796-15165894
>Gm15:15168675-15168831
>Gm15:15169009-15169040
>Gm15:15169127-15169208
>Gm15:15169438-15171590
>Gm15:15171705-15171855
>Gm15:15172218-15172360
>Gm15:15172979-15173035
>Gm15:15180583-15180611
>Gm15:15181268-15181309
>Gm15:15182017-15182060
>Gm15:15182946-15183054
>Gm15:15184515-15184549
>Gm15:15185286-15185351
>Gm15:15187981-15188031
>Gm15:15188448-15188499
>Gm15:15188520-15188553
>Gm15:15188684-15188721
>Gm15:15189335-15189410
>Gm15:15189513-15189585
>Gm15:15190015-15190100
>Gm15:15190209-15190471
>Gm15:15192292-15192393
>Gm15:15192459-15192903
>Gm15:15193598-15193631
>Gm15:15193798-15193860
>Gm15:15196797-15196821
>Gm15:15198068-15198129
>Gm15:15200228-15200290
>Gm15:15202015-15203894
>Gm15:15203935-15204844
>Gm15:15209618-15209649
>Gm15:15210446-15210569
>Gm15:15212060-15212093
>Gm15:15218036-15218128
>Gm15:15218815-15218866
>Gm15:15219187-15219398
>Gm15:15219505-15219729
>Gm15:15219810-15219868
>Gm15:15221872-15222048
>Gm15:15222086-15222157
>Gm15:15222371-15222410
>Gm15:15222526-15222571
>Gm15:15223521-15223718
>Gm15:15223924-15223966
>Gm15:15224688-15224749
>Gm15:15224975-15226756
>Gm15:15226860-15227346
>Gm15:15227396-15227490
>Gm15:15227635-15227669
>Gm15:15227703-15227744
>Gm15:15228144-15228365
>Gm15:15228425-15228535
>Gm15:15228672-15228839
>Gm15:15228907-15229050
>Gm15:15229106-15229344
>Gm15:15229384-15229443
>Gm15:15229533-15229610
>Gm15:15229661-15230200
>Gm15:15230246-15232002
>Gm15:15232850-15232908
>Gm15:15233040-15233072
>Gm15:15233343-15233586
>Gm15:15233719-15233798
>Gm15:15233822-15233858
>Gm15:15234893-15234960
>Gm15:15235057-15235214
>Gm15:15236313-15236428
>Gm15:15236794-15236840
>Gm15:15237167-15238106
>Gm15:15238206-15238297
>Gm15:15238386-15238543
>Gm15:15238577-15238631
>Gm15:15238791-15239278
>Gm15:15239340-15239633
>Gm15:15239728-15240221
>Gm15:15240256-15241225
>Gm15:15241448-15242493
>Gm15:15242567-15242995
>Gm15:15243036-15244242
>Gm15:15244304-15245112
>Gm15:15245231-15245261
>Gm15:15248636-15248690
>Gm15:15259536-15259633
>Gm15:15262125-15262479
>Gm15:15262686-15263428
>Gm15:15263445-15263789
>Gm15:15264113-15264566
>Gm15:15264613-15265371
>Gm15:15265410-15265684
>Gm15:15266059-15266173
>Gm15:15266237-15266301
>Gm15:15266381-15266503
>Gm15:15266582-15266656
>Gm15:15266758-15266879
>Gm15:15266913-15267149
>Gm15:15267191-15268266
>Gm15:15268300-15268903
>Gm15:15268971-15269050
>Gm15:15269089-15269428
>Gm15:15269607-15270748
>Gm15:15270853-15270883
>Gm15:15270997-15271133
>Gm15:15271301-15271384
>Gm15:15271828-15271909
>Gm15:15272404-15272693
>Gm15:15272865-15272880
>Gm15:15273450-15273557
>Gm15:15273880-15273977
>Gm15:15274126-15274349
>Gm15:15274495-15274570
>Gm15:15277238-15277276
>Gm15:15277632-15277710
>Gm15:15280608-15280680
>Gm15:15288918-15288964
>Gm15:15290881-15296306
>Gm15:15296498-15297620
>Gm15:15297818-15297900
>Gm15:15298037-15307027
>Gm15:15307047-15307287
>Gm15:15307307-15307980
>Gm15:15308387-15308427
>Gm15:15308458-15308519
>Gm15:15309810-15309904
>Gm15:15313457-15313835
>Gm15:15314042-15314120
>Gm15:15314241-15314300
>Gm15:15314597-15314697
>Gm15:15314753-15314950
>Gm15:15316539-15316591
>Gm15:15318379-15318439
>Gm15:15320052-15320149
>Gm15:15325931-15326025
>Gm15:15330558-15331218
>Gm15:15331256-15331351
>Gm15:15331385-15331424
>Gm15:15331549-15331651
>Gm15:15332805-15334063
>Gm15:15336228-15336336
>Gm15:15336457-15336510
>Gm15:15336634-15336695
>Gm15:15338796-15338859
>Gm15:15339268-15339305
>Gm15:15340857-15340936
>Gm15:15343237-15344079
>Gm15:15344114-15353833
>Gm15:15353946-15354021
>Gm15:15358446-15358478
>Gm15:15358534-15358566
>Gm15:15358603-15358748
>Gm15:15360106-15360174
>Gm15:15361170-15361909
>Gm15:15361914-15361929
>Gm15:15362484-15362610
>Gm15:15363296-15363332
>Gm15:15364327-15364415
>Gm15:15364770-15364810
>Gm15:15366897-15366955
>Gm15:15371396-15371432
>Gm15:15372575-15372771
>Gm15:15374576-15377003
>Gm15:15377103-15377263
>Gm15:15382075-15382185
>Gm15:15382277-15382474
>Gm15:15384375-15384507
>Gm15:15387631-15387702
>Gm15:15388915-15389058
>Gm15:15394163-15394636
>Gm15:15394662-15395457
>Gm15:15399609-15401254
>Gm15:15401955-15402058
>Gm15:15402123-15402259
>Gm15:15402327-15402575
>Gm15:15403066-15403137
>Gm15:15405184-15405204
>Gm15:15407604-15407912
>Gm15:15409537-15409591
>Gm15:15409723-15409750
>Gm15:15410303-15410340
>Gm15:15415696-15415807
>Gm15:15415979-15416051
>Gm15:15416117-15416247
>Gm15:15417459-15417976
>Gm15:15418641-15419144
>Gm15:15419677-15419719
>Gm15:15421160-15421232
>Gm15:15422356-15422623
>Gm15:15422733-15422864
>Gm15:15422931-15423257
>Gm15:15423556-15423589
>Gm15:15423709-15424349
>Gm15:15424391-15424453
>Gm15:15424494-15424568
>Gm15:15424710-15424750
>Gm15:15424801-15424851
>Gm15:15425269-15425684
>Gm15:15425852-15425926
>Gm15:15426088-15426263
>Gm15:15426336-15426406
>Gm15:15426707-15427602
>Gm15:15427733-15428143
>Gm15:15431225-15431353
>Gm15:15431420-15431502
>Gm15:15431623-15431707
>Gm15:15433261-15433339
>Gm15:15434042-15434137
>Gm15:15434179-15434366
>Gm15:15434584-15434677
>Gm15:15435001-15435098
>Gm15:15435222-15435274
>Gm15:15435332-15435377
>Gm15:15435411-15435454
>Gm15:15436094-15436141
>Gm15:15436174-15436244
>Gm15:15436292-15436449
>Gm15:15436754-15436817
>Gm15:15437462-15437499
>Gm15:15437586-15437643
>Gm15:15437855-15437881
>Gm15:15437962-15438127
>Gm15:15438210-15438238
>Gm15:15438272-15438584
>Gm15:15438913-15439252
>Gm15:15439431-15439887
>Gm15:15440736-15441050
>Gm15:15441086-15441342
>Gm15:15441577-15441604
>Gm15:15441765-15441834
>Gm15:15442289-15442364
>Gm15:15442796-15442990
>Gm15:15443088-15443195
>Gm15:15443270-15443440
>Gm15:15443552-15443659
>Gm15:15443719-15443805
>Gm15:15444082-15444117
>Gm15:15444295-15444833
>Gm15:15444955-15445334
>Gm15:15445376-15445588
>Gm15:15446523-15446558
>Gm15:15451592-15451710
>Gm15:15452586-15452664
>Gm15:15452734-15452844
>Gm15:15454568-15454606
>Gm15:15456811-15456961
>Gm15:15457950-15458050
>Gm15:15458076-15458164
>Gm15:15458215-15458276
>Gm15:15458786-15458918
>Gm15:15459392-15459422
>Gm15:15461314-15461468
>Gm15:15461530-15461743
>Gm15:15461825-15462318
>Gm15:15462395-15462465
>Gm15:15463638-15463688
>Gm15:15463886-15463959
>Gm15:15464133-15464171
>Gm15:15464481-15464519
>Gm15:15464536-15464564
>Gm15:15465241-15465364
>Gm15:15465429-15465590
>Gm15:15466015-15466044
>Gm15:15466288-15466377
>Gm15:15466516-15466560
>Gm15:15466924-15466993
>Gm15:15467795-15467900
>Gm15:15469769-15469885
>Gm15:15470406-15470456
>Gm15:15473117-15473194
>Gm15:15473963-15474003
>Gm15:15474463-15474515
>Gm15:15475259-15475341
>Gm15:15475431-15475473
>Gm15:15475522-15475931
>Gm15:15475972-15476619
>Gm15:15476674-15477059
>Gm15:15479826-15480292
>Gm15:15489804-15489965
>Gm15:15490711-15491029
>Gm15:15491724-15491837
>Gm15:15491922-15491985
>Gm15:15492045-15492180
>Gm15:15492212-15492240
>Gm15:15492293-15492668
>Gm15:15492795-15493382
>Gm15:15493625-15493718
>Gm15:15493780-15493815
>Gm15:15493908-15493942
>Gm15:15493973-15494144
>Gm15:15494217-15494278
>Gm15:15494354-15494401
>Gm15:15494480-15494820
>Gm15:15494893-15495193
>Gm15:15495230-15495259
>Gm15:15495799-15495836
>Gm15:15497039-15497105
>Gm15:15497450-15497506
>Gm15:15497818-15498413
>Gm15:15499844-15499924
>Gm15:15501673-15501738
>Gm15:15501822-15502481
>Gm15:15502605-15503038
>Gm15:15503103-15503276
>Gm15:15503370-15503649
>Gm15:15503677-15505588
>Gm15:15505630-15506097
>Gm15:15506197-15508301
>Gm15:15509080-15509139
>Gm15:15514878-15514915
>Gm15:15516375-15516423
>Gm15:15517696-15517884
>Gm15:15519624-15521053
>Gm15:15521643-15521750
>Gm15:15522508-15522630
>Gm15:15522918-15523019
>Gm15:15523167-15523232
>Gm15:15523545-15523683
>Gm15:15523837-15524115
>Gm15:15524156-15524364
>Gm15:15524747-15524802
>Gm15:15524949-15525088
>Gm15:15525676-15525827
>Gm15:15525930-15525970
>Gm15:15529418-15529451
>Gm15:15533740-15533810
>Gm15:15534541-15534623
>Gm15:15534755-15534920
>Gm15:15535059-15535108
>Gm15:15536076-15536677
>Gm15:15536889-15536924
>Gm15:15537095-15537177
>Gm15:15537335-15537426
>Gm15:15537657-15537799
>Gm15:15537978-15538029
>Gm15:15538435-15543049
>Gm15:15543167-15544302
>Gm15:15545645-15545753
>Gm15:15547065-15547105
>Gm15:15549247-15549279
>Gm15:15552753-15552819
>Gm15:15556159-15557400
>Gm15:15557520-15557742
>Gm15:15557787-15557818
>Gm15:15557897-15558016
>Gm15:15558329-15558539
>Gm15:15559070-15559265
>Gm15:15559350-15559387
>Gm15:15559975-15560005
>Gm15:15560064-15561045
>Gm15:15561088-15561725
>Gm15:15561797-15561847
>Gm15:15562069-15562113
>Gm15:15562234-15562297
>Gm15:15562479-15562611
>Gm15:15563352-15563379
>Gm15:15563528-15563559
>Gm15:15563961-15563991
>Gm15:15564289-15565800
>Gm15:15570109-15570184
>Gm15:15572172-15572242
>Gm15:15573435-15573532
>Gm15:15573584-15573625
>Gm15:15577949-15578025
>Gm15:15581356-15581427
>Gm15:15581520-15582046
>Gm15:15582159-15582393
>Gm15:15582614-15582769
>Gm15:15582814-15582982
>Gm15:15583060-15583876
>Gm15:15583948-15584264
>Gm15:15584366-15584713
>Gm15:15584789-15584894
>Gm15:15584952-15585101
>Gm15:15586508-15586624
>Gm15:15589465-15589529
>Gm15:15589727-15589880
>Gm15:15590984-15591038
>Gm15:15593830-15593922
>Gm15:15598354-15599454
>Gm15:15602201-15602646
>Gm15:15603788-15605056
>Gm15:15606615-15606642
>Gm15:15607925-15611107
>Gm15:15611449-15611486
>Gm15:15611803-15611973
>Gm15:15615960-15616023
>Gm15:15618559-15621539
>Gm15:15621640-15621677
>Gm15:15621837-15622020
>Gm15:15628584-15628662
>Gm15:15628950-15629007
>Gm15:15630775-15630812
>Gm15:15631129-15631299
>Gm15:15636662-15636755
>Gm15:15637225-15637266
>Gm15:15637299-15638151
>Gm15:15638233-15638269
>Gm15:15638486-15638579
>Gm15:15639152-15639212
>Gm15:15646549-15646593
>Gm15:15648555-15648718
>Gm15:15652421-15652493
>Gm15:15652536-15652635
>Gm15:15652702-15652770
>Gm15:15654345-15654387
>Gm15:15655015-15655059
>Gm15:15658453-15658534
>Gm15:15659171-15659223
>Gm15:15659256-15659353
>Gm15:15659668-15659718
>Gm15:15660185-15662177
>Gm15:15662253-15662310
>Gm15:15662421-15662785
>Gm15:15663283-15663352
>Gm15:15663970-15664092
>Gm15:15664195-15664237
>Gm15:15664435-15664586
>Gm15:15664716-15664759
>Gm15:15664892-15664925
>Gm15:15675768-15675813
>Gm15:15680629-15680889
>Gm15:15684150-15684351
>Gm15:15693857-15693908
>Gm15:15695497-15695539
>Gm15:15701647-15701685
>Gm15:15703235-15703285
>Gm15:15704627-15704879
>Gm15:15704915-15705146
>Gm15:15705175-15706229
>Gm15:15706346-15706684
>Gm15:15706832-15706959
>Gm15:15707125-15707346
>Gm15:15707987-15708059
>Gm15:15712508-15712540
>Gm15:15713790-15713866
>Gm15:15713976-15714050
>Gm15:15715118-15715188
>Gm15:15715375-15715531
>Gm15:15715595-15715684
>Gm15:15720194-15720258
>Gm15:15721684-15721718
>Gm15:15721901-15722077
>Gm15:15723243-15723283
>Gm15:15723372-15723773
>Gm15:15723932-15723997
>Gm15:15724219-15724329
>Gm15:15724393-15724649
>Gm15:15724741-15725049
>Gm15:15725390-15725832
>Gm15:15725941-15727904
>Gm15:15728031-15728084
>Gm15:15728339-15728421
>Gm15:15728471-15728516
>Gm15:15728623-15728713
>Gm15:15729169-15731916
>Gm15:15739211-15739277
>Gm15:15740098-15740176
>Gm15:15743118-15743175
>Gm15:15744009-15744236
>Gm15:15744884-15745021
>Gm15:15745115-15745177
>Gm15:15745447-15745617
>Gm15:15751927-15752081
>Gm15:15752503-15752627
>Gm15:15760149-15760203
>Gm15:15760508-15760607
>Gm15:15761518-15761566
>Gm15:15762777-15762851
>Gm15:15769383-15769485
>Gm15:15773098-15773137
>Gm15:15773520-15773616
>Gm15:15776876-15777361
>Gm15:15777399-15777521
>Gm15:15777646-15777800
>Gm15:15777912-15777982
>Gm15:15779228-15779259
>Gm15:15779425-15779460
>Gm15:15779637-15780067
>Gm15:15780107-15780690
>Gm15:15780715-15782596
>Gm15:15785235-15785411
>Gm15:15787066-15787157
>Gm15:15788512-15788575
>Gm15:15790619-15791050
>Gm15:15791938-15792008
>Gm15:15792338-15792733
>Gm15:15792845-15792878
>Gm15:15792971-15793031
>Gm15:15793755-15793800
>Gm15:15796861-15797032
>Gm15:15798851-15798908
>Gm15:15799118-15799250
>Gm15:15800008-15800088
>Gm15:15806708-15807664
>Gm15:15807789-15808130
>Gm15:15808161-15808277
>Gm15:15809798-15809962
>Gm15:15814175-15814299
>Gm15:15814361-15814758
>Gm15:15814785-15815003
>Gm15:15815052-15816233
>Gm15:15816274-15816900
>Gm15:15816935-15818452
>Gm15:15819255-15819292
>Gm15:15821624-15821659
>Gm15:15821859-15821894
>Gm15:15822914-15822962
>Gm15:15825338-15825438
>Gm15:15826912-15826961
>Gm15:15831071-15831141
>Gm15:15833807-15833925
>Gm15:15834044-15834101
>Gm15:15834988-15835061
>Gm15:15835358-15835470
>Gm15:15836112-15836206
>Gm15:15836276-15836358
>Gm15:15836406-15836514
>Gm15:15836658-15836850
>Gm15:15838359-15838490
>Gm15:15838915-15838985
>Gm15:15839170-15839261
>Gm15:15845252-15845302
>Gm15:15845588-15845653
>Gm15:15845888-15845949
>Gm15:15850320-15850386
>Gm15:15851424-15851522
>Gm15:15852485-15852661
>Gm15:15853803-15853900
>Gm15:15855163-15855193
>Gm15:15864294-15864308
>Gm15:15867793-15867912
>Gm15:15867977-15868422
>Gm15:15868523-15868722
>Gm15:15868815-15868942
>Gm15:15868974-15869513
>Gm15:15869666-15869846
>Gm15:15869986-15870292
>Gm15:15870510-15870683
>Gm15:15870757-15870802
>Gm15:15870871-15870945
>Gm15:15871064-15871104
>Gm15:15871192-15871238
>Gm15:15871320-15871357
>Gm15:15871389-15871659
>Gm15:15871705-15872046
>Gm15:15872084-15872146
>Gm15:15872306-15872467
>Gm15:15872514-15872669
>Gm15:15875668-15875701
>Gm15:15877392-15877468
>Gm15:15879375-15879410
>Gm15:15879915-15880037
>Gm15:15880287-15880336
>Gm15:15881486-15881521
>Gm15:15881574-15881626
>Gm15:15882496-15882631
>Gm15:15883014-15883113
>Gm15:15883740-15883809
>Gm15:15884431-15884858
>Gm15:15885991-15886057
>Gm15:15886359-15891126
>Gm15:15892508-15892568
>Gm15:15893019-15894115
>Gm15:15895374-15895416
>Gm15:15895873-15896025
>Gm15:15899911-15899960
>Gm15:15901628-15901690
>Gm15:15904697-15904804
>Gm15:15907336-15907493
>Gm15:15912531-15912772
>Gm15:15912991-15913093
>Gm15:15913174-15913763
>Gm15:15914281-15914344
>Gm15:15914542-15914577
>Gm15:15914654-15914691
>Gm15:15914884-15915032
>Gm15:15915137-15915192
>Gm15:15915491-15915584
>Gm15:15915614-15915659
>Gm15:15915713-15915741
>Gm15:15915904-15916102
>Gm15:15918941-15918981
>Gm15:15919231-15919279
>Gm15:15921341-15921621
>Gm15:15924944-15924976
>Gm15:15925391-15925476
>Gm15:15926097-15926184
>Gm15:15926206-15926727
>Gm15:15930318-15930422
>Gm15:15931292-15931330
>Gm15:15931618-15931679
>Gm15:15931740-15931902
>Gm15:15932211-15932265
>Gm15:15932589-15932664
>Gm15:15932789-15932858
>Gm15:15933263-15933359
>Gm15:15933887-15933953
>Gm15:15939948-15940025
>Gm15:15940965-15941313
>Gm15:15941329-15941376
>Gm15:15941416-15941530
>Gm15:15941743-15941831
>Gm15:15942623-15942773
>Gm15:15942805-15943445
>Gm15:15943611-15943834
>Gm15:15943896-15944228
>Gm15:15944248-15944304
>Gm15:15944372-15944456
>Gm15:15945787-15945823
>Gm15:15946181-15946212
>Gm15:15946961-15947009
>Gm15:15950277-15950451
>Gm15:15950471-15950741
>Gm15:15950932-15951083
>Gm15:15951219-15952002
>Gm15:15953706-15953747
>Gm15:15954236-15954299
>Gm15:15954425-15954641
>Gm15:15954654-15954699
>Gm15:15954720-15954761
>Gm15:15954829-15954870
>Gm15:15955015-15955397
>Gm15:15955507-15955557
>Gm15:15955645-15956026
>Gm15:15956335-15956427
>Gm15:15956545-15956651
>Gm15:15956797-15956823
>Gm15:15956863-15956906
>Gm15:15957175-15957217
>Gm15:15957302-15957336
>Gm15:15957716-15957773
>Gm15:15957820-15958390
>Gm15:15958479-15958608
>Gm15:15958712-15958887
>Gm15:15958938-15959014
>Gm15:15959093-15959350
>Gm15:15959378-15959525
>Gm15:15959564-15959611
>Gm15:15959699-15959824
>Gm15:15960293-15960703
>Gm15:15960937-15961033
>Gm15:15961192-15961309
>Gm15:15961349-15961611
>Gm15:15961991-15962166
>Gm15:15962259-15962404
>Gm15:15962485-15962514
>Gm15:15962607-15962672
>Gm15:15962717-15962747
>Gm15:15962959-15963359
>Gm15:15963399-15964025
>Gm15:15964075-15964268
>Gm15:15964344-15964580
>Gm15:15964833-15964877
>Gm15:15965053-15965148
>Gm15:15966160-15966271
>Gm15:15966448-15966525
>Gm15:15967425-15967462
>Gm15:15967509-15967540
>Gm15:15967708-15967753
>Gm15:15968370-15968524
>Gm15:15969128-15969358
>Gm15:15969389-15969445
>Gm15:15969718-15969868
>Gm15:15969976-15970013
>Gm15:15970466-15970523
>Gm15:15970618-15971034
>Gm15:15971089-15971549
>Gm15:15971586-15971730
>Gm15:15971784-15972205
>Gm15:15972329-15972520
>Gm15:15972571-15972637
>Gm15:15972695-15972781
>Gm15:15973132-15973284
>Gm15:15975048-15975080
>Gm15:15975107-15975152
>Gm15:15976215-15976248
>Gm15:15976281-15976376
>Gm15:15976439-15977015
>Gm15:15977050-15977084
>Gm15:15977305-15977462
>Gm15:15977835-15978019
>Gm15:15978535-15978589
>Gm15:15978823-15978927
>Gm15:15978997-15979109
>Gm15:15979150-15979175
>Gm15:15979248-15979345
>Gm15:15979366-15979540
>Gm15:15979610-15979705
>Gm15:15979762-15979794
>Gm15:15979967-15979994
>Gm15:15980033-15980060
>Gm15:15980150-15980513
>Gm15:15980567-15980741
>Gm15:15980897-15980928
>Gm15:15980973-15981063
>Gm15:15981314-15981353
>Gm15:15981865-15981964
>Gm15:15982065-15982200
>Gm15:15983701-15983742
>Gm15:15983825-15983879
>Gm15:15983916-15983999
>Gm15:15984187-15984282
>Gm15:15984755-15984838
>Gm15:15985727-15985822
>Gm15:15985869-15986076
>Gm15:15986225-15986316
>Gm15:15988475-15988582
>Gm15:15990332-15990492
>Gm15:15992500-15992529
>Gm15:15992736-15993093
>Gm15:15993244-15993311
>Gm15:15993437-15994562
>Gm15:15994963-15995073
>Gm15:15995197-15995236
>Gm15:15996393-15996608
>Gm15:15996717-15996785
>Gm15:15996808-15997015
>Gm15:15997146-15997296
>Gm15:15997346-15997885
>Gm15:15997942-15998109
>Gm15:15998282-15998379
>Gm15:15998463-16004965
>Gm15:16005065-16005786
>Gm15:16006368-16011330
>Gm15:16011472-16014261
>Gm15:16014435-16014481
>Gm15:16014606-16014747
>Gm15:16014815-16018634
>Gm15:16021218-16022260
>Gm15:16022292-16022380
>Gm15:16022615-16022738
>Gm15:16023097-16023165
>Gm15:16024391-16024431
>Gm15:16024932-16025000
>Gm15:16026690-16034055
>Gm15:16034155-16052857
>Gm15:16053189-16053259
>Gm15:16053415-16053453
>Gm15:16053580-16053611
>Gm15:16053723-16053860
>Gm15:16054322-16055436
>Gm15:16059292-16059530
>Gm15:16059593-16059716
>Gm15:16060004-16060062
>Gm15:16060111-16060296
>Gm15:16060353-16060527
>Gm15:16060571-16060644
>Gm15:16060699-16061362
>Gm15:16061427-16062118
>Gm15:16062152-16062242
>Gm15:16062412-16062473
>Gm15:16063350-16067224
>Gm15:16067557-16071871
>Gm15:16072492-16072558
>Gm15:16073505-16073605
>Gm15:16073725-16073821
>Gm15:16073888-16075031
>Gm15:16077040-16077082
>Gm15:16077421-16077467
>Gm15:16077587-16077726
>Gm15:16077850-16077908
>Gm15:16077999-16078820
>Gm15:16084449-16084484
>Gm15:16085153-16085190
>Gm15:16086951-16088640
>Gm15:16088669-16091764
>Gm15:16096048-16096123
>Gm15:16100729-16100778
>Gm15:16101573-16101743
>Gm15:16102698-16102773
>Gm15:16102851-16102955
>Gm15:16103045-16103270
>Gm15:16103315-16103670
>Gm15:16103711-16103758
>Gm15:16104459-16104502
>Gm15:16108474-16108649
>Gm15:16108796-16108871
>Gm15:16109041-16109116
>Gm15:16109905-16109933
>Gm15:16110068-16110097
>Gm15:16110888-16110971
>Gm15:16111050-16112160
>Gm15:16112304-16112431
>Gm15:16112669-16115202
>Gm15:16115253-16115451
>Gm15:16115490-16115701
>Gm15:16115731-16117442
>Gm15:16117610-16118436
>Gm15:16118634-16118891
>Gm15:16119020-16119443
>Gm15:16119522-16119615
>Gm15:16119664-16120288
>Gm15:16120336-16120388
>Gm15:16120522-16120651
>Gm15:16120709-16120855
>Gm15:16120919-16121039
>Gm15:16121088-16121478
>Gm15:16121542-16121617
>Gm15:16121745-16122390
>Gm15:16122436-16139296
>Gm15:16139504-16139569
>Gm15:16139657-16139786
>Gm15:16139844-16141779
>Gm15:16142764-16142867
>Gm15:16144349-16144404
>Gm15:16144462-16144551
>Gm15:16144671-16144707
>Gm15:16144944-16154011
>Gm15:16155010-16155102
>Gm15:16155102-16155146
>Gm15:16155972-16156117
>Gm15:16156182-16156276
>Gm15:16156363-16156460
>Gm15:16156726-16156804
>Gm15:16157031-16157059
>Gm15:16157172-16157242
>Gm15:16157328-16157481
>Gm15:16157522-16157805
>Gm15:16157839-16157912
>Gm15:16158122-16158536
>Gm15:16158673-16158770
>Gm15:16159435-16159679
>Gm15:16159909-16159957
>Gm15:16160045-16160854
>Gm15:16160988-16161026
>Gm15:16161078-16161196
>Gm15:16161357-16161761
>Gm15:16161925-16162116
>Gm15:16162198-16162268
>Gm15:16162511-16163009
>Gm15:16163215-16165205
>Gm15:16165268-16167693
>Gm15:16167964-16168083
>Gm15:16168276-16171594
>Gm15:16171707-16177021
>Gm15:16177101-16177156
>Gm15:16177243-16178370
>Gm15:16178408-16182495
>Gm15:16182549-16197671
>Gm15:16197833-16201201
>Gm15:16201232-16202177
>Gm15:16202261-16202349
>Gm15:16202421-16202646
>Gm15:16202700-16202739
>Gm15:16202828-16202874
>Gm15:16203564-16204033
>Gm15:16204086-16205810
>Gm15:16205860-16206864
>Gm15:16207055-16207241
>Gm15:16207500-16207735
>Gm15:16207820-16207987
>Gm15:16208042-16212488
>Gm15:16212574-16218197
>Gm15:16218243-16233040
>Gm15:16233154-16237803
>Gm15:16237857-16243283
>Gm15:16243329-16249819
>Gm15:16254267-16256145
>Gm15:16256163-16256206
>Gm15:16256284-16260733
>Gm15:16260873-16271976
>Gm15:16272063-16290679
>Gm15:16290717-16290889
>Gm15:16291005-16295519
>Gm15:16295591-16295816
>Gm15:16295876-16295915
>Gm15:16296004-16296050
>Gm15:16296577-16296606
>Gm15:16296682-16296717
>Gm15:16296737-16297238
>Gm15:16297281-16299581
>Gm15:16299605-16301117
>Gm15:16301156-16303278
>Gm15:16303335-16303404
>Gm15:16303440-16303599
>Gm15:16303684-16303851
>Gm15:16303935-16318404
>Gm15:16318453-16319303
>Gm15:16319321-16319364
>Gm15:16319477-16322791
>Gm15:16322823-16323821
>Gm15:16323849-16323937
>Gm15:16324009-16324234
>Gm15:16324294-16324333
>Gm15:16324422-16324468
>Gm15:16325104-16325139
>Gm15:16325159-16325309
>Gm15:16325337-16325640
>Gm15:16325722-16330984
>Gm15:16331065-16331166
>Gm15:16335772-16335873
>Gm15:16335936-16336930
>Gm15:16337038-16337134
>Gm15:16337219-16341495
>Gm15:16341549-16347267
>Gm15:16347313-16358899
>Gm15:16358961-16359403
>Gm15:16359503-16362767
>Gm15:16362849-16368226
>Gm15:16368311-16369586
>Gm15:16369639-16379196
>Gm15:16379312-16380742
>Gm15:16383917-16389364
>Gm15:16389405-16389756
>Gm15:16389791-16390084
>Gm15:16390133-16390334
>Gm15:16390402-16392817
>Gm15:16392846-16394698
>Gm15:16394906-16395778
>Gm15:16395807-16396045
>Gm15:16396731-16397505
>Gm15:16397584-16403280
>Gm15:16403326-16413702
>Gm15:16413892-16422407
>Gm15:16422516-16422809
>Gm15:16422950-16431287
>Gm15:16431502-16433294
>Gm15:16433348-16461523
>Gm15:16461577-16465110
>Gm15:16465162-16466333
>Gm15:16466412-16466451
>Gm15:16466540-16466586
>Gm15:16467114-16467143
>Gm15:16467222-16467251
>Gm15:16467277-16467829
>Gm15:16467873-16469689
>Gm15:16469752-16474535
>Gm15:16474622-16474987
>Gm15:16475087-16475249
>Gm15:16475304-16479344
>Gm15:16479395-16479474
>Gm15:16479526-16486391
>Gm15:16486436-16497057
>Gm15:16497181-16499008
>Gm15:16499047-16500067
>Gm15:16500108-16506656
>Gm15:16506693-16508532
>Gm15:16508580-16514123
>Gm15:16514166-16519227
>Gm15:16519304-16519350
>Gm15:16519708-16519783
>Gm15:16519915-16520001
>Gm15:16520046-16521091
>Gm15:16521150-16521917
>Gm15:16522070-16525889
>Gm15:16525939-16525976
>Gm15:16526028-16526178
>Gm15:16526593-16526639
>Gm15:16527301-16527399
>Gm15:16527527-16528003
>Gm15:16528088-16548643
>Gm15:16548673-16548771
>Gm15:16548813-16550869
>Gm15:16550942-16551890
>Gm15:16551920-16552212
>Gm15:16552404-16553121
>Gm15:16553163-16553224
>Gm15:16553279-16555191
>Gm15:16555216-16556921
>Gm15:16556977-16557036
>Gm15:16557082-16557166
>Gm15:16557280-16557343
>Gm15:16557736-16557792
>Gm15:16557863-16557902
>Gm15:16559298-16559684
>Gm15:16559725-16559779
>Gm15:16560328-16560447
>Gm15:16560543-16560578
>Gm15:16560683-16560855
>Gm15:16560893-16561016
>Gm15:16561197-16561678
>Gm15:16561722-16562922
>Gm15:16562962-16563035
>Gm15:16563265-16563652
>Gm15:16563679-16563767
>Gm15:16563888-16564343
>Gm15:16564386-16565099
>Gm15:16565160-16565360
>Gm15:16565391-16565442
>Gm15:16565606-16566471
>Gm15:16566650-16567363
>Gm15:16567392-16567551
>Gm15:16567611-16567660
>Gm15:16567724-16567788
>Gm15:16567854-16567884
>Gm15:16568025-16568123
>Gm15:16568258-16568465
>Gm15:16568553-16569077
>Gm15:16569368-16569471
>Gm15:16569617-16569758
>Gm15:16569895-16570045
>Gm15:16570144-16570175
>Gm15:16570346-16570922
>Gm15:16571048-16571642
>Gm15:16571753-16572844
>Gm15:16572916-16573085
>Gm15:16573194-16573505
>Gm15:16573628-16574118
>Gm15:16574200-16574294
>Gm15:16574360-16574547
>Gm15:16574620-16574757
>Gm15:16574861-16575217
>Gm15:16575467-16575495
>Gm15:16575594-16576356
>Gm15:16576488-16576517
>Gm15:16576818-16576842
>Gm15:16576888-16577295
>Gm15:16577435-16577537
>Gm15:16577686-16577812
>Gm15:16578689-16578758
>Gm15:16578977-16579175
>Gm15:16579970-16580148
>Gm15:16580178-16580250
>Gm15:16580310-16580507
>Gm15:16580542-16580623
>Gm15:16580736-16580934
>Gm15:16580981-16581023
>Gm15:16581431-16581487
>Gm15:16581731-16581766
>Gm15:16582119-16582165
>Gm15:16582787-16582917
>Gm15:16583616-16583670
>Gm15:16583842-16584890
>Gm15:16584938-16584979
>Gm15:16585023-16585084
>Gm15:16585131-16585333
>Gm15:16585379-16585431
>Gm15:16585732-16585890
>Gm15:16585934-16586048
>Gm15:16586494-16586621
>Gm15:16586731-16586771
>Gm15:16586886-16586978
>Gm15:16587014-16587068
>Gm15:16587106-16587468
>Gm15:16587503-16587664
>Gm15:16588416-16588664
>Gm15:16588748-16588860
>Gm15:16588889-16589749
>Gm15:16593535-16593803
>Gm15:16594146-16594204
>Gm15:16599453-16599497
>Gm15:16599690-16599740
>Gm15:16600403-16600449
>Gm15:16600684-16604308
>Gm15:16605025-16605778
>Gm15:16605825-16606830
>Gm15:16606887-16608861
>Gm15:16608899-16609244
>Gm15:16609341-16610203
>Gm15:16610243-16610520
>Gm15:16610582-16610624
>Gm15:16610693-16610728
>Gm15:16611686-16611786
>Gm15:16612333-16612404
>Gm15:16612720-16612799
>Gm15:16613989-16614065
>Gm15:16614104-16614355
>Gm15:16614387-16614518
>Gm15:16614886-16616318
>Gm15:16620008-16620066
>Gm15:16620095-16620173
>Gm15:16620338-16620406
>Gm15:16621020-16621198
>Gm15:16621972-16622078
>Gm15:16622189-16622399
>Gm15:16624417-16624448
>Gm15:16625020-16625083
>Gm15:16625238-16625375
>Gm15:16625449-16625599
>Gm15:16625643-16625812
>Gm15:16626513-16630016
>Gm15:16634425-16634562
>Gm15:16635010-16635072
>Gm15:16635297-16635498
>Gm15:16635718-16635902
>Gm15:16637810-16637854
>Gm15:16638289-16638352
>Gm15:16644999-16645053
>Gm15:16649122-16649167
>Gm15:16650948-16651354
>Gm15:16651957-16651992
>Gm15:16652349-16652402
>Gm15:16652679-16652797
>Gm15:16653866-16654048
>Gm15:16654171-16654257
>Gm15:16654317-16654382
>Gm15:16654822-16654871
>Gm15:16655684-16655776
>Gm15:16655888-16656018
>Gm15:16656093-16656189
>Gm15:16660249-16660382
>Gm15:16662693-16662782
>Gm15:16663486-16663523
>Gm15:16664641-16664703
>Gm15:16669393-16669879
>Gm15:16670879-16671104
>Gm15:16671156-16671420
>Gm15:16671447-16671839
>Gm15:16671897-16671971
>Gm15:16672043-16672074
>Gm15:16672303-16672854
>Gm15:16672903-16673748
>Gm15:16673776-16674700
>Gm15:16674740-16675936
>Gm15:16679909-16680166
>Gm15:16682993-16685274
>Gm15:16685434-16685448
>Gm15:16685558-16685792
>Gm15:16685834-16686291
>Gm15:16686359-16686693
>Gm15:16686769-16687060
>Gm15:16687092-16687292
>Gm15:16687543-16687620
>Gm15:16687667-16688077
>Gm15:16688157-16688226
>Gm15:16688264-16692082
>Gm15:16693326-16693737
>Gm15:16693803-16694080
>Gm15:16694147-16698507
>Gm15:16698898-16703449
>Gm15:16704172-16704210
>Gm15:16705634-16705897
>Gm15:16706000-16706049
>Gm15:16706211-16706254
>Gm15:16706434-16706534
>Gm15:16709045-16709648
>Gm15:16711064-16711117
>Gm15:16711320-16711393
>Gm15:16711556-16711597
>Gm15:16715189-16715374
>Gm15:16715675-16715775
>Gm15:16715864-16716011
>Gm15:16716041-16716089
>Gm15:16716126-16716346
>Gm15:16717368-16717507
>Gm15:16717653-16719924
>Gm15:16720162-16720295
>Gm15:16720398-16720706
>Gm15:16721030-16721062
>Gm15:16721087-16721287
>Gm15:16721326-16721381
>Gm15:16721415-16721492
>Gm15:16721826-16721896
>Gm15:16722403-16722638
>Gm15:16723150-16723174
>Gm15:16723275-16723453
>Gm15:16723527-16723710
>Gm15:16726024-16726058
>Gm15:16726284-16726379
>Gm15:16726447-16726913
>Gm15:16726947-16727389
>Gm15:16727417-16727635
>Gm15:16728088-16728139
>Gm15:16729176-16729277
>Gm15:16729432-16729572
>Gm15:16730033-16730065
>Gm15:16730792-16730930
>Gm15:16733249-16733313
>Gm15:16734125-16734235
>Gm15:16738242-16738570
>Gm15:16741052-16741202
>Gm15:16743187-16743230
>Gm15:16748258-16748565
>Gm15:16749727-16749813
>Gm15:16750416-16750464
>Gm15:16751515-16751637
>Gm15:16751741-16751777
>Gm15:16751997-16752149
>Gm15:16752987-16753056
>Gm15:16753132-16753191
>Gm15:16753465-16753577
>Gm15:16754156-16754250
>Gm15:16754403-16754536
>Gm15:16754783-16754920
>Gm15:16755158-16755398
>Gm15:16755453-16755493
>Gm15:16759857-16759895
>Gm15:16760707-16760773
>Gm15:16762853-16762909
>Gm15:16765831-16765864
>Gm15:16766402-16766545
>Gm15:16770400-16770726
>Gm15:16771270-16771406
>Gm15:16778719-16778771
>Gm15:16779622-16779699
>Gm15:16780618-16780881
>Gm15:16786689-16786855
>Gm15:16789837-16790000
>Gm15:16790277-16790349
>Gm15:16790359-16790402
>Gm15:16791564-16791633
>Gm15:16791700-16791752
>Gm15:16791857-16791937
>Gm15:16793899-16793939
>Gm15:16796934-16797304
>Gm15:16799717-16799828
>Gm15:16799944-16800111
>Gm15:16800263-16800330
>Gm15:16802159-16802236
>Gm15:16802774-16802806
>Gm15:16802954-16803140
>Gm15:16803374-16803576
>Gm15:16803783-16803923
>Gm15:16804044-16804287
>Gm15:16804350-16804523
>Gm15:16804568-16804964
>Gm15:16805376-16805628
>Gm15:16805667-16805747
>Gm15:16805867-16806110
>Gm15:16806140-16806501
>Gm15:16806673-16806807
>Gm15:16807075-16807202
>Gm15:16807339-16807523
>Gm15:16807806-16807893
>Gm15:16807969-16808075
>Gm15:16808170-16808206
>Gm15:16808330-16808392
>Gm15:16808485-16808770
>Gm15:16808809-16808999
>Gm15:16809143-16809209
>Gm15:16811695-16812037
>Gm15:16812100-16812148
>Gm15:16812364-16812560
>Gm15:16812622-16812655
>Gm15:16812758-16812831
>Gm15:16812901-16812947
>Gm15:16813171-16813331
>Gm15:16814035-16814071
>Gm15:16814334-16814411
>Gm15:16814698-16814756
>Gm15:16815057-16815094
>Gm15:16815158-16816098
>Gm15:16816219-16816329
>Gm15:16816396-16819651
>Gm15:16819687-16819985
>Gm15:16820008-16820279
>Gm15:16820392-16820456
>Gm15:16826060-16826084
>Gm15:16830437-16831110
>Gm15:16831159-16831342
>Gm15:16831393-16831486
>Gm15:16835339-16835430
>Gm15:16835913-16836033
>Gm15:16837221-16837313
>Gm15:16838130-16838220
>Gm15:16838463-16838493
>Gm15:16838671-16838880
>Gm15:16838957-16839070
>Gm15:16839144-16839229
>Gm15:16839287-16841052
>Gm15:16841095-16841835
>Gm15:16852747-16852872
>Gm15:16853552-16853613
>Gm15:16853755-16853984
>Gm15:16854247-16854374
>Gm15:16854539-16854626
>Gm15:16854765-16854931
>Gm15:16855814-16855870
>Gm15:16862192-16862248
>Gm15:16862372-16862457
>Gm15:16863358-16863430
>Gm15:16864577-16864604
>Gm15:16864694-16864750
>Gm15:16865391-16865536
>Gm15:16867777-16867826
>Gm15:16868113-16868193
>Gm15:16870010-16870045
>Gm15:16870678-16870836
>Gm15:16871527-16879332
>Gm15:16879747-16880338
>Gm15:16880455-16880856
>Gm15:16882145-16882172
>Gm15:16885099-16885161
>Gm15:16894112-16894144
>Gm15:16895459-16895517
>Gm15:16895762-16896140
>Gm15:16896279-16896350
>Gm15:16896401-16896746
>Gm15:16896809-16896943
>Gm15:16897416-16897661
>Gm15:16897712-16898322
>Gm15:16900160-16900177
>Gm15:16900310-16900367
>Gm15:16900417-16900497
>Gm15:16900548-16900706
>Gm15:16900749-16900840
>Gm15:16900886-16901007
>Gm15:16901076-16901301
>Gm15:16901865-16901927
>Gm15:16901965-16902307
>Gm15:16902394-16902461
>Gm15:16902513-16903213
>Gm15:16906452-16906496
>Gm15:16906675-16906714
>Gm15:16906903-16906993
>Gm15:16907038-16907120
>Gm15:16907227-16907327
>Gm15:16907351-16907596
>Gm15:16907885-16908093
>Gm15:16908938-16909180
>Gm15:16910994-16911057
>Gm15:16911427-16911504
>Gm15:16911654-16912592
>Gm15:16913530-16913798
>Gm15:16918964-16919039
>Gm15:16923806-16923841
>Gm15:16926077-16926596
>Gm15:16927256-16927501
>Gm15:16931531-16931575
>Gm15:16932587-16932978
>Gm15:16933642-16933780
>Gm15:16934940-16935005
>Gm15:16935316-16935520
>Gm15:16935859-16935897
>Gm15:16936009-16936078
>Gm15:16936241-16936275
>Gm15:16936338-16936389
>Gm15:16940144-16940940
>Gm15:16940997-16941227
>Gm15:16941513-16941549
>Gm15:16944658-16944814
>Gm15:16945477-16945647
>Gm15:16954827-16954906
>Gm15:16957562-16957629
>Gm15:16961573-16961644
>Gm15:16961822-16962019
>Gm15:16965151-16965187
>Gm15:16966236-16966349
>Gm15:16968189-16968284
>Gm15:16968360-16968516
>Gm15:16968581-16968680
>Gm15:16970236-16970310
>Gm15:16970609-16970776
>Gm15:16970924-16971085
>Gm15:16972447-16972475
>Gm15:16972541-16972621
>Gm15:16973624-16973641
>Gm15:16975399-16975586
>Gm15:16977199-16977536
>Gm15:16977572-16977682
>Gm15:16978042-16978089
>Gm15:16978722-16978759
>Gm15:16979015-16979070
>Gm15:16979147-16979382
>Gm15:16979540-16979622
>Gm15:16979984-16980027
>Gm15:16980311-16980457
>Gm15:16980644-16980720
>Gm15:16980988-16981109
>Gm15:16981172-16981503
>Gm15:16981563-16981639
>Gm15:16981867-16982004
>Gm15:16982081-16982129
>Gm15:16982218-16982466
>Gm15:16982855-16983174
>Gm15:16983220-16983450
>Gm15:16984448-16984757
>Gm15:16984872-16984956
>Gm15:16985077-16985133
>Gm15:16985345-16985936
>Gm15:16990100-16990193
>Gm15:16990700-16990755
>Gm15:16990909-16991008
>Gm15:16991086-16991127
>Gm15:16991178-16991254
>Gm15:16992546-16992663
>Gm15:16992862-16992891
>Gm15:16993823-16993862
>Gm15:16998215-16998231
>Gm15:17004009-17004067
>Gm15:17005222-17005408
>Gm15:17006465-17006503
>Gm15:17017870-17017917
>Gm15:17021335-17021398
>Gm15:17021909-17021944
>Gm15:17022648-17022697
>Gm15:17023331-17023528
>Gm15:17023551-17023632
>Gm15:17023736-17023774
>Gm15:17024365-17024545
>Gm15:17024753-17024860
>Gm15:17025703-17026126
>Gm15:17026176-17033495
>Gm15:17034636-17034690
>Gm15:17038279-17038406
>Gm15:17041370-17041480
>Gm15:17041843-17041884
>Gm15:17042487-17042521
>Gm15:17042647-17042676
>Gm15:17043873-17043927
>Gm15:17044124-17044163
>Gm15:17046059-17046197
>Gm15:17046379-17046418
>Gm15:17046896-17047145
>Gm15:17047218-17047289
>Gm15:17047506-17047574
>Gm15:17047600-17047635
>Gm15:17054187-17054249
>Gm15:17054458-17054628
>Gm15:17055351-17055430
>Gm15:17055759-17055948
>Gm15:17056198-17056506
>Gm15:17057577-17057640
>Gm15:17057675-17057819
>Gm15:17061965-17062036
>Gm15:17064381-17064452
>Gm15:17064880-17064926
>Gm15:17065394-17065476
>Gm15:17065514-17065559
>Gm15:17066335-17066378
>Gm15:17066631-17066809
>Gm15:17067768-17067808
>Gm15:17070135-17070171
>Gm15:17070356-17070663
>Gm15:17070871-17070976
>Gm15:17071007-17071204
>Gm15:17075587-17075611
>Gm15:17077563-17077598
>Gm15:17078285-17078321
>Gm15:17079354-17079385
>Gm15:17079447-17079481
>Gm15:17079548-17079596
>Gm15:17080378-17080403
>Gm15:17080646-17080799
>Gm15:17081009-17081251
>Gm15:17081331-17081358
>Gm15:17081443-17081596
>Gm15:17083025-17086724
>Gm15:17088427-17088472
>Gm15:17089223-17089287
>Gm15:17090184-17090287
>Gm15:17092725-17092869
>Gm15:17093481-17093521
>Gm15:17094249-17094285
>Gm15:17094355-17094495
>Gm15:17094884-17094965
>Gm15:17095002-17095116
>Gm15:17097787-17097833
>Gm15:17097863-17097907
>Gm15:17098496-17099706
>Gm15:17100120-17100159
>Gm15:17100811-17101473
>Gm15:17101518-17101791
>Gm15:17101823-17102278
>Gm15:17102341-17102739
>Gm15:17103064-17103265
>Gm15:17103308-17103353
>Gm15:17103536-17103609
>Gm15:17103997-17104049
>Gm15:17104352-17104471
>Gm15:17107515-17107546
>Gm15:17107900-17107982
>Gm15:17108110-17114583
>Gm15:17115913-17115969
>Gm15:17119612-17119773
>Gm15:17120292-17120352
>Gm15:17120713-17120763
>Gm15:17121455-17121527
>Gm15:17121879-17123800
>Gm15:17124513-17125210
>Gm15:17125260-17126244
>Gm15:17130181-17130476
>Gm15:17130522-17130786
>Gm15:17130860-17132657
>Gm15:17132712-17132809
>Gm15:17135413-17135462
>Gm15:17139893-17139965
>Gm15:17140246-17140282
>Gm15:17141394-17141434
>Gm15:17148308-17148380
>Gm15:17149094-17149201
>Gm15:17151032-17151392
>Gm15:17151913-17151990
>Gm15:17152340-17152606
>Gm15:17152676-17152883
>Gm15:17152932-17153262
>Gm15:17153308-17153408
>Gm15:17153494-17154043
>Gm15:17154107-17154221
>Gm15:17154287-17154815
>Gm15:17155031-17155162
>Gm15:17155436-17155754
>Gm15:17155802-17155919
>Gm15:17156219-17156439
>Gm15:17156688-17156725
>Gm15:17156864-17157002
>Gm15:17157057-17157326
>Gm15:17157396-17157459
>Gm15:17157508-17157545
>Gm15:17157603-17157708
>Gm15:17157857-17158783
>Gm15:17158808-17158912
>Gm15:17158971-17159575
>Gm15:17159668-17160312
>Gm15:17162415-17165070
>Gm15:17166027-17173612
>Gm15:17173638-17180543
>Gm15:17180688-17180735
>Gm15:17180752-17180848
>Gm15:17180866-17180906
>Gm15:17181051-17185063
>Gm15:17185093-17186358
>Gm15:17186416-17187842
>Gm15:17188076-17188147
>Gm15:17188231-17188857
>Gm15:17189895-17190021
>Gm15:17190112-17190187
>Gm15:17196771-17196838
>Gm15:17197794-17198917
>Gm15:17200078-17200153
>Gm15:17200196-17200241
>Gm15:17200782-17200836
>Gm15:17200981-17201037
>Gm15:17201240-17201280
>Gm15:17201633-17201683
>Gm15:17202177-17203432
>Gm15:17203512-17204708
>Gm15:17204809-17205302
>Gm15:17205347-17206369
>Gm15:17206395-17206446
>Gm15:17206537-17206702
>Gm15:17206734-17206943
>Gm15:17208662-17208682
>Gm15:17209493-17209514
>Gm15:17210163-17210217
>Gm15:17212401-17212420
>Gm15:17213164-17213379
>Gm15:17213741-17213834
>Gm15:17213889-17213980
>Gm15:17219404-17219439
>Gm15:17223112-17223187
>Gm15:17223252-17223418
>Gm15:17227918-17227985
>Gm15:17232201-17232232
>Gm15:17232763-17233172
>Gm15:17233228-17234752
>Gm15:17234918-17235359
>Gm15:17235392-17235428
>Gm15:17235463-17235506
>Gm15:17235952-17236013
>Gm15:17236998-17237035
>Gm15:17240350-17240422
>Gm15:17240701-17240744
>Gm15:17241291-17241403
>Gm15:17244661-17244795
>Gm15:17244865-17245449
>Gm15:17245482-17245980
>Gm15:17246876-17248249
>Gm15:17248300-17248360
>Gm15:17248758-17248857
>Gm15:17248887-17248943
>Gm15:17249210-17249255
>Gm15:17250844-17250899
>Gm15:17251255-17251291
>Gm15:17252195-17252234
>Gm15:17254565-17254634
>Gm15:17257078-17257119
>Gm15:17262214-17262299
>Gm15:17262484-17262596
>Gm15:17263113-17263159
>Gm15:17263451-17263535
>Gm15:17263760-17265040
>Gm15:17265448-17265754
>Gm15:17265795-17266412
>Gm15:17266471-17267777
>Gm15:17267839-17268260
>Gm15:17268479-17268515
>Gm15:17268657-17269571
>Gm15:17269604-17270100
>Gm15:17270160-17270246
>Gm15:17270314-17270415
>Gm15:17271015-17271318
>Gm15:17271571-17271662
>Gm15:17271799-17271833
>Gm15:17271993-17272033
>Gm15:17272064-17272113
>Gm15:17272766-17272840
>Gm15:17273073-17273236
>Gm15:17273345-17273399
>Gm15:17273905-17275898
>Gm15:17275928-17276749
>Gm15:17276910-17277909
>Gm15:17277969-17278277
>Gm15:17278304-17279095
>Gm15:17279140-17279206
>Gm15:17281163-17281194
>Gm15:17281229-17281313
>Gm15:17281387-17281418
>Gm15:17281493-17281616
>Gm15:17282735-17282771
>Gm15:17283986-17284025
>Gm15:17285505-17285554
>Gm15:17285744-17285800
>Gm15:17285975-17286112
>Gm15:17288294-17288343
>Gm15:17288713-17288748
>Gm15:17289269-17289325
>Gm15:17290366-17290392
>Gm15:17291268-17291459
>Gm15:17291657-17291694
>Gm15:17292318-17292476
>Gm15:17293348-17293573
>Gm15:17293730-17293841
>Gm15:17295826-17295955
>Gm15:17296026-17299940
>Gm15:17299967-17300524
>Gm15:17300571-17301294
>Gm15:17301349-17302991
>Gm15:17303210-17303370
>Gm15:17303619-17303654
>Gm15:17303786-17303985
>Gm15:17304014-17304228
>Gm15:17304430-17304507
>Gm15:17305053-17305138
>Gm15:17305209-17305316
>Gm15:17305535-17305581
>Gm15:17305879-17305931
>Gm15:17307039-17307166
>Gm15:17307498-17307636
>Gm15:17308633-17308832
>Gm15:17308897-17310544
>Gm15:17312176-17312476
>Gm15:17312819-17312954
>Gm15:17313013-17313079
>Gm15:17313308-17313504
>Gm15:17313606-17313634
>Gm15:17313672-17314031
>Gm15:17314109-17314587
>Gm15:17314981-17315031
>Gm15:17315075-17315436
>Gm15:17315546-17315923
>Gm15:17316147-17316241
>Gm15:17316622-17316726
>Gm15:17316753-17316818
>Gm15:17317018-17317115
>Gm15:17317229-17317336
>Gm15:17317470-17317501
>Gm15:17317568-17317762
>Gm15:17317845-17318959
>Gm15:17319136-17319161
>Gm15:17319661-17319748
>Gm15:17319777-17319834
>Gm15:17320237-17320268
>Gm15:17321265-17321394
>Gm15:17322558-17322588
>Gm15:17322623-17322682
>Gm15:17322776-17322854
>Gm15:17323171-17323244
>Gm15:17323377-17323584
>Gm15:17323720-17324875
>Gm15:17324938-17325019
>Gm15:17325095-17325243
>Gm15:17329299-17329472
>Gm15:17329538-17329572
>Gm15:17329960-17330040
>Gm15:17331124-17332874
>Gm15:17333212-17333357
>Gm15:17333882-17333982
>Gm15:17337531-17340703
>Gm15:17340870-17340901
>Gm15:17340928-17340992
>Gm15:17341285-17341345
>Gm15:17343726-17349762
>Gm15:17350869-17350992
>Gm15:17351052-17351243
>Gm15:17351311-17351370
>Gm15:17351457-17351627
>Gm15:17351688-17352973
>Gm15:17353079-17353175
>Gm15:17354375-17354410
>Gm15:17354441-17354612
>Gm15:17358100-17361214
>Gm15:17361300-17363987
>Gm15:17366018-17366528
>Gm15:17374775-17374847
>Gm15:17375014-17375154
>Gm15:17375258-17375322
>Gm15:17375359-17377798
>Gm15:17377947-17378023
>Gm15:17378148-17378293
>Gm15:17379624-17379716
>Gm15:17380157-17380212
>Gm15:17386059-17386087
>Gm15:17386132-17386351
>Gm15:17386507-17386565
>Gm15:17386761-17386791
>Gm15:17387095-17387187
>Gm15:17387876-17387907
>Gm15:17388186-17388271
>Gm15:17388342-17388393
>Gm15:17389156-17389244
>Gm15:17389792-17389912
>Gm15:17390083-17390356
>Gm15:17390425-17390512
>Gm15:17390684-17390972
>Gm15:17391120-17391154
>Gm15:17391211-17391398
>Gm15:17391447-17391486
>Gm15:17392038-17392149
>Gm15:17392266-17392295
>Gm15:17392526-17392564
>Gm15:17394367-17394414
>Gm15:17394756-17394808
>Gm15:17396148-17396183
>Gm15:17397253-17397411
>Gm15:17397508-17397552
>Gm15:17397754-17398222
>Gm15:17398445-17398479
>Gm15:17398510-17398554
>Gm15:17398625-17398703
>Gm15:17398840-17398924
>Gm15:17399062-17399105
>Gm15:17399198-17399248
>Gm15:17399495-17399590
>Gm15:17399627-17399699
>Gm15:17399764-17399905
>Gm15:17399997-17400363
>Gm15:17400399-17400695
>Gm15:17400803-17400900
>Gm15:17400946-17400985
>Gm15:17401080-17401678
>Gm15:17401748-17401846
>Gm15:17402649-17402767
>Gm15:17402855-17402899
>Gm15:17406993-17407032
>Gm15:17412057-17412104
>Gm15:17412517-17412573
>Gm15:17413784-17414165
>Gm15:17414308-17414603
>Gm15:17414723-17414771
>Gm15:17415009-17415070
>Gm15:17415346-17415381
>Gm15:17416532-17416577
>Gm15:17419282-17419326
>Gm15:17419548-17419616
>Gm15:17421311-17421428
>Gm15:17423486-17423662
>Gm15:17424092-17424186
>Gm15:17425005-17425346
>Gm15:17426819-17426915
>Gm15:17427307-17427784
>Gm15:17427894-17428039
>Gm15:17428667-17428740
>Gm15:17428890-17428925
>Gm15:17429027-17429078
>Gm15:17429511-17429617
>Gm15:17429720-17429996
>Gm15:17430055-17430143
>Gm15:17430227-17430434
>Gm15:17430496-17430549
>Gm15:17430633-17430860
>Gm15:17430939-17431012
>Gm15:17431323-17431736
>Gm15:17431865-17432692
>Gm15:17432775-17434067
>Gm15:17434134-17434357
>Gm15:17434425-17434608
>Gm15:17434726-17435622
>Gm15:17435662-17439630
>Gm15:17439732-17440837
>Gm15:17440879-17441369
>Gm15:17441411-17442116
>Gm15:17442217-17442379
>Gm15:17442538-17442699
>Gm15:17442833-17443147
>Gm15:17443213-17443865
>Gm15:17443967-17444371
>Gm15:17444447-17446125
>Gm15:17446177-17446691
>Gm15:17446805-17447214
>Gm15:17447831-17447902
>Gm15:17447932-17448097
>Gm15:17448822-17448872
>Gm15:17450456-17450550
>Gm15:17450985-17451098
>Gm15:17451156-17451247
>Gm15:17451290-17451328
>Gm15:17451371-17451569
>Gm15:17451644-17451706
>Gm15:17451976-17452062
>Gm15:17452138-17452206
>Gm15:17452255-17452313
>Gm15:17452552-17453683
>Gm15:17453826-17453863
>Gm15:17453913-17454015
>Gm15:17454704-17454744
>Gm15:17456124-17456152
>Gm15:17457334-17457420
>Gm15:17457767-17457814
>Gm15:17458025-17458124
>Gm15:17464753-17464813
>Gm15:17464850-17464904
>Gm15:17465364-17465396
>Gm15:17466157-17466333
>Gm15:17466497-17466581
>Gm15:17466821-17466895
>Gm15:17467104-17469923
>Gm15:17470068-17470326
>Gm15:17470394-17470701
>Gm15:17470789-17470859
>Gm15:17471432-17471469
>Gm15:17471628-17471672
>Gm15:17481387-17481470
>Gm15:17488079-17488192
>Gm15:17489590-17489644
>Gm15:17490313-17490375
>Gm15:17490546-17490618
>Gm15:17492519-17492547
>Gm15:17497847-17497877
>Gm15:17497915-17498062
>Gm15:17498105-17498359
>Gm15:17498453-17498524
>Gm15:17498609-17504384
>Gm15:17504571-17504618
>Gm15:17504789-17510107
>Gm15:17514734-17514792
>Gm15:17515324-17515355
>Gm15:17520519-17520583
>Gm15:17521008-17521067
>Gm15:17522632-17522669
>Gm15:17526606-17526708
>Gm15:17526913-17526983
>Gm15:17527361-17527459
>Gm15:17527922-17528075
>Gm15:17529821-17529888
>Gm15:17530405-17531797
>Gm15:17532175-17532240
>Gm15:17533342-17533430
>Gm15:17533579-17533650
>Gm15:17534022-17534076
>Gm15:17534388-17534548
>Gm15:17535523-17535606
>Gm15:17535804-17535845
>Gm15:17536515-17536576
>Gm15:17536670-17536735
>Gm15:17536953-17536996
>Gm15:17537362-17537466
>Gm15:17537534-17537583
>Gm15:17538143-17538212
>Gm15:17538512-17538633
>Gm15:17539094-17539162
>Gm15:17539195-17539302
>Gm15:17539432-17539560
>Gm15:17541393-17541436
>Gm15:17541769-17541814
>Gm15:17541885-17542327
>Gm15:17542635-17542704
>Gm15:17543061-17543150
>Gm15:17543183-17543214
>Gm15:17543294-17543352
>Gm15:17543716-17543866
>Gm15:17543948-17544042
>Gm15:17544170-17544244
>Gm15:17544387-17544448
>Gm15:17544606-17544673
>Gm15:17544776-17545031
>Gm15:17545173-17545308
>Gm15:17545678-17545761
>Gm15:17546996-17547747
>Gm15:17547851-17548178
>Gm15:17550876-17551521
>Gm15:17551584-17551908
>Gm15:17551981-17552023
>Gm15:17552091-17552364
>Gm15:17553575-17553659
>Gm15:17554367-17554440
>Gm15:17555236-17555270
>Gm15:17555810-17555927
>Gm15:17559265-17559323
>Gm15:17559446-17559528
>Gm15:17559556-17559615
>Gm15:17559871-17559962
>Gm15:17560161-17560401
>Gm15:17560439-17560570
>Gm15:17560661-17561091
>Gm15:17561177-17561354
>Gm15:17561404-17561489
>Gm15:17561578-17561909
>Gm15:17562031-17562277
>Gm15:17562433-17562555
>Gm15:17563011-17563041
>Gm15:17563426-17563553
>Gm15:17563683-17563915
>Gm15:17564105-17564142
>Gm15:17567933-17568122
>Gm15:17568343-17568394
>Gm15:17574304-17574368
>Gm15:17574703-17574750
>Gm15:17580349-17580385
>Gm15:17580434-17580701
>Gm15:17581180-17581261
>Gm15:17588940-17589044
>Gm15:17598535-17598617
>Gm15:17598694-17598775
>Gm15:17599148-17600339
>Gm15:17600983-17601053
>Gm15:17601087-17601143
>Gm15:17602333-17602868
>Gm15:17602921-17603454
>Gm15:17603749-17603829
>Gm15:17603953-17604026
>Gm15:17604209-17604437
>Gm15:17604489-17604519
>Gm15:17604928-17604957
>Gm15:17607069-17607135
>Gm15:17607245-17607320
>Gm15:17609100-17609175
>Gm15:17609303-17609356
>Gm15:17609392-17609498
>Gm15:17609583-17610481
>Gm15:17610564-17629018
>Gm15:17629065-17635592
>Gm15:17635638-17635892
>Gm15:17635947-17636060
>Gm15:17636095-17636145
>Gm15:17636387-17636601
>Gm15:17637773-17637817
>Gm15:17639627-17639652
>Gm15:17639796-17639824
>Gm15:17639880-17639926
>Gm15:17640082-17640140
>Gm15:17640636-17640745
>Gm15:17641030-17641159
>Gm15:17641201-17641259
>Gm15:17641863-17641892
>Gm15:17643272-17643523
>Gm15:17643636-17645789
>Gm15:17645823-17646821
>Gm15:17646843-17646996
>Gm15:17647029-17647822
>Gm15:17648478-17648516
>Gm15:17650445-17650557
>Gm15:17653016-17653048
>Gm15:17655476-17655516
>Gm15:17656979-17658080
>Gm15:17659682-17660744
>Gm15:17662686-17662713
>Gm15:17663075-17664713
>Gm15:17664782-17665005
>Gm15:17665106-17665288
>Gm15:17665416-17666277
>Gm15:17666374-17666683
>Gm15:17666718-17666789
>Gm15:17666963-17667447
>Gm15:17667489-17667731
>Gm15:17672069-17672140
>Gm15:17672307-17672363
>Gm15:17672409-17672488
>Gm15:17672563-17672615
>Gm15:17673527-17673694
>Gm15:17674182-17674254
>Gm15:17679743-17679864
>Gm15:17679932-17680126
>Gm15:17680195-17680347
>Gm15:17680385-17680936
>Gm15:17681042-17681582
>Gm15:17681701-17681998
>Gm15:17682156-17682244
>Gm15:17682351-17682452
>Gm15:17682713-17682824
>Gm15:17683770-17683823
>Gm15:17684245-17684469
>Gm15:17684753-17684866
>Gm15:17687408-17687438
>Gm15:17689046-17689151
>Gm15:17689344-17689489
>Gm15:17689598-17689637
>Gm15:17693035-17693282
>Gm15:17693733-17693859
>Gm15:17693903-17693978
>Gm15:17694323-17694367
>Gm15:17694527-17695433
>Gm15:17695571-17695632
>Gm15:17696725-17696777
>Gm15:17698509-17698730
>Gm15:17698972-17699069
>Gm15:17699264-17699988
>Gm15:17700028-17700884
>Gm15:17700956-17701239
>Gm15:17701388-17701873
>Gm15:17701906-17702024
>Gm15:17702106-17702315
>Gm15:17703166-17703435
>Gm15:17703573-17703607
>Gm15:17703781-17703932
>Gm15:17703995-17704514
>Gm15:17704839-17705207
>Gm15:17705336-17705440
>Gm15:17705553-17705666
>Gm15:17705710-17706061
>Gm15:17706271-17706359
>Gm15:17707309-17707354
>Gm15:17707632-17707665
>Gm15:17708001-17708035
>Gm15:17708527-17708563
>Gm15:17708663-17708803
>Gm15:17708921-17708970
>Gm15:17709003-17709429
>Gm15:17709467-17709547
>Gm15:17709584-17709751
>Gm15:17709827-17710890
>Gm15:17710991-17711102
>Gm15:17711676-17711727
>Gm15:17712071-17712100
>Gm15:17712989-17713074
>Gm15:17716264-17717319
>Gm15:17718456-17719647
>Gm15:17721933-17721970
>Gm15:17722016-17722046
>Gm15:17722127-17722194
>Gm15:17722257-17722488
>Gm15:17722749-17722780
>Gm15:17723049-17723260
>Gm15:17723328-17723568
>Gm15:17723843-17723878
>Gm15:17723950-17724001
>Gm15:17724282-17724311
>Gm15:17724413-17724487
>Gm15:17724659-17724701
>Gm15:17725170-17725359
>Gm15:17726336-17726397
>Gm15:17726526-17726643
>Gm15:17727654-17727698
>Gm15:17727795-17727878
>Gm15:17727912-17728478
>Gm15:17728546-17730407
>Gm15:17730464-17732231
>Gm15:17732264-17732599
>Gm15:17732757-17732804
>Gm15:17734999-17735071
>Gm15:17737089-17737179
>Gm15:17737367-17737406
>Gm15:17737456-17737664
>Gm15:17737718-17737782
>Gm15:17738472-17738522
>Gm15:17739064-17739204
>Gm15:17739454-17739757
>Gm15:17739794-17740557
>Gm15:17740606-17741197
>Gm15:17741615-17742043
>Gm15:17742127-17742819
>Gm15:17746050-17746085
>Gm15:17746577-17746605
>Gm15:17746935-17746983
>Gm15:17748600-17748635
>Gm15:17749193-17749232
>Gm15:17749275-17749361
>Gm15:17749484-17749523
>Gm15:17750029-17750069
>Gm15:17751257-17751271
>Gm15:17751541-17751599
>Gm15:17762983-17763325
>Gm15:17765897-17765927
>Gm15:17766537-17766630
>Gm15:17766739-17766824
>Gm15:17767818-17767873
>Gm15:17771903-17771988
>Gm15:17772344-17772928
>Gm15:17774010-17774202
>Gm15:17775061-17775125
>Gm15:17775221-17775265
>Gm15:17775393-17775538
>Gm15:17775586-17777796
>Gm15:17777911-17777952
>Gm15:17778101-17778133
>Gm15:17778207-17778392
>Gm15:17778497-17781056
>Gm15:17781097-17781136
>Gm15:17781177-17781456
>Gm15:17781536-17782249
>Gm15:17782327-17782408
>Gm15:17782447-17782726
>Gm15:17782772-17783212
>Gm15:17783385-17783422
>Gm15:17783486-17783720
>Gm15:17783755-17783797
>Gm15:17784177-17784254
>Gm15:17786827-17786895
>Gm15:17786946-17787165
>Gm15:17788496-17788672
>Gm15:17791560-17791618
>Gm15:17791896-17791957
>Gm15:17792310-17792350
>Gm15:17793781-17793937
>Gm15:17794286-17794343
>Gm15:17796912-17796991
>Gm15:17797193-17797316
>Gm15:17797664-17797738
>Gm15:17799522-17799572
>Gm15:17800297-17802521
>Gm15:17802770-17802903
>Gm15:17803386-17803417
>Gm15:17803658-17803739
>Gm15:17803786-17803816
>Gm15:17803893-17803978
>Gm15:17804017-17804058
>Gm15:17806245-17806306
>Gm15:17808336-17808394
>Gm15:17813745-17813807
>Gm15:17816292-17816379
>Gm15:17817058-17817150
>Gm15:17819827-17820169
>Gm15:17822741-17822771
>Gm15:17823381-17823474
>Gm15:17823583-17823668
>Gm15:17823863-17825286
>Gm15:17825522-17827293
>Gm15:17827358-17834952
>Gm15:17835071-17836169
>Gm15:17836972-17837027
>Gm15:17841036-17841121
>Gm15:17841478-17842108
>Gm15:17843147-17843400
>Gm15:17844050-17844160
>Gm15:17844930-17844963
>Gm15:17845023-17846465
>Gm15:17846505-17846960
>Gm15:17847038-17848525
>Gm15:17848580-17848609
>Gm15:17848689-17848965
>Gm15:17849023-17849283
>Gm15:17849304-17849672
>Gm15:17849699-17850363
>Gm15:17850408-17850559
>Gm15:17850669-17850715
>Gm15:17850780-17850837
>Gm15:17850889-17851904
>Gm15:17852066-17852271
>Gm15:17852323-17853500
>Gm15:17856253-17859650
>Gm15:17859690-17860600
>Gm15:17863335-17863411
>Gm15:17866254-17866306
>Gm15:17866976-17867040
>Gm15:17870170-17870351
>Gm15:17870452-17870516
>Gm15:17870559-17870598
>Gm15:17871367-17871477
>Gm15:17871610-17871677
>Gm15:17872217-17872252
>Gm15:17872384-17872456
>Gm15:17872588-17872630
>Gm15:17873023-17873122
>Gm15:17873352-17873379
>Gm15:17876312-17876344
>Gm15:17876698-17877242
>Gm15:17877297-17877440
>Gm15:17877533-17877787
>Gm15:17877851-17878319
>Gm15:17878363-17878739
>Gm15:17878915-17878946
>Gm15:17879957-17879991
>Gm15:17880191-17880322
>Gm15:17880390-17882047
>Gm15:17882114-17886184
>Gm15:17886245-17886599
>Gm15:17886718-17887012
>Gm15:17887101-17887378
>Gm15:17887714-17888331
>Gm15:17888647-17888934
>Gm15:17888997-17889408
>Gm15:17889462-17889577
>Gm15:17889687-17889954
>Gm15:17890017-17890280
>Gm15:17890311-17890531
>Gm15:17890692-17890721
>Gm15:17890751-17890873
>Gm15:17890906-17891013
>Gm15:17891168-17891497
>Gm15:17892014-17892087
>Gm15:17892115-17892269
>Gm15:17892295-17892917
>Gm15:17893018-17893263
>Gm15:17893351-17893388
>Gm15:17893864-17894313
>Gm15:17894386-17894581
>Gm15:17894628-17894789
>Gm15:17894924-17896109
>Gm15:17896131-17896724
>Gm15:17896819-17897713
>Gm15:17897760-17897909
>Gm15:17898427-17898444
>Gm15:17899230-17899304
>Gm15:17899399-17899439
>Gm15:17899736-17899930
>Gm15:17900688-17900733
>Gm15:17903479-17903594
>Gm15:17903789-17904498
>Gm15:17904562-17904704
>Gm15:17907577-17907620
>Gm15:17907632-17907664
>Gm15:17907876-17907921
>Gm15:17908280-17908325
>Gm15:17908520-17908558
>Gm15:17908757-17908834
>Gm15:17909672-17910775
>Gm15:17910836-17911250
>Gm15:17911515-17911612
>Gm15:17911733-17912156
>Gm15:17912277-17912421
>Gm15:17912498-17912668
>Gm15:17912800-17913873
>Gm15:17913915-17914026
>Gm15:17914174-17914711
>Gm15:17914832-17915185
>Gm15:17915330-17915421
>Gm15:17915526-17915719
>Gm15:17916056-17916195
>Gm15:17916254-17916310
>Gm15:17916445-17916481
>Gm15:17916669-17916717
>Gm15:17917053-17917300
>Gm15:17917382-17917434
>Gm15:17917522-17917734
>Gm15:17917798-17917959
>Gm15:17918077-17918169
>Gm15:17918310-17918386
>Gm15:17918433-17918466
>Gm15:17918721-17918853
>Gm15:17918976-17919085
>Gm15:17919183-17919465
>Gm15:17919524-17919848
>Gm15:17919986-17920139
>Gm15:17920405-17920700
>Gm15:17921007-17921060
>Gm15:17921905-17922505
>Gm15:17923094-17923176
>Gm15:17923206-17923279
>Gm15:17923334-17923369
>Gm15:17923417-17923491
>Gm15:17923608-17923952
>Gm15:17924261-17924312
>Gm15:17927052-17927296
>Gm15:17928831-17928929
>Gm15:17928981-17929440
>Gm15:17929503-17929697
>Gm15:17929983-17930174
>Gm15:17931253-17931310
>Gm15:17932301-17932549
>Gm15:17932610-17934601
>Gm15:17934666-17934867
>Gm15:17934896-17935831
>Gm15:17935907-17936341
>Gm15:17936453-17936492
>Gm15:17936733-17937342
>Gm15:17940069-17940096
>Gm15:17943448-17943482
>Gm15:17944520-17944577
>Gm15:17944812-17945153
>Gm15:17945661-17945716
>Gm15:17947305-17947343
>Gm15:17947459-17947498
>Gm15:17948057-17948136
>Gm15:17948522-17948729
>Gm15:17948998-17949127
>Gm15:17949701-17949786
>Gm15:17950348-17950400
>Gm15:17952103-17952153
>Gm15:17953048-17953105
>Gm15:17953259-17953718
>Gm15:17953864-17953926
>Gm15:17955319-17957969
>Gm15:17958035-17960424
>Gm15:17960497-17960686
>Gm15:17960789-17960938
>Gm15:17961022-17961140
>Gm15:17962161-17962195
>Gm15:17962219-17963236
>Gm15:17963287-17964220
>Gm15:17964263-17964640
>Gm15:17964667-17964851
>Gm15:17964939-17967559
>Gm15:17967634-17968012
>Gm15:17968323-17968479
>Gm15:17968693-17968764
>Gm15:17968874-17968969
>Gm15:17969018-17971550
>Gm15:17971599-17971669
>Gm15:17971786-17971848
>Gm15:17971989-17972395
>Gm15:17972479-17972621
>Gm15:17972651-17972809
>Gm15:17972867-17974566
>Gm15:17974600-17975098
>Gm15:17975253-17975329
>Gm15:17975358-17975628
>Gm15:17975862-17975908
>Gm15:17975983-17976167
>Gm15:17976750-17976846
>Gm15:17977155-17977191
>Gm15:17977401-17978221
>Gm15:17978351-17978539
>Gm15:17978606-17979109
>Gm15:17979290-17979405
>Gm15:17979442-17979741
>Gm15:17979773-17979799
>Gm15:17979866-17980400
>Gm15:17980442-17985813
>Gm15:17986849-17986916
>Gm15:17986956-17991964
>Gm15:17992004-17992585
>Gm15:17992657-17995936
>Gm15:17996001-17997083
>Gm15:17997185-17997225
>Gm15:17998221-17998336
>Gm15:18001659-18001696
>Gm15:18002511-18002541
>Gm15:18005258-18005392
>Gm15:18008063-18008099
>Gm15:18013174-18013217
>Gm15:18013267-18013308
>Gm15:18013386-18013522
>Gm15:18018343-18018389
>Gm15:18018748-18018809
>Gm15:18018833-18019009
>Gm15:18020048-18020095
>Gm15:18021363-18021403
>Gm15:18022210-18022276
>Gm15:18022583-18022658
>Gm15:18022740-18023866
>Gm15:18024480-18024576
>Gm15:18025179-18025270
>Gm15:18025321-18025412
>Gm15:18025511-18026731
>Gm15:18026781-18027919
>Gm15:18027949-18029367
>Gm15:18029431-18029938
>Gm15:18029973-18031254
>Gm15:18031336-18031551
>Gm15:18032853-18033108
>Gm15:18033136-18033249
>Gm15:18033642-18033762
>Gm15:18034154-18034446
>Gm15:18037326-18037464
>Gm15:18037491-18037567
>Gm15:18038126-18040897
>Gm15:18043757-18043792
>Gm15:18044964-18044992
>Gm15:18045960-18046036
>Gm15:18046336-18046517
>Gm15:18046594-18046667
>Gm15:18046829-18046922
>Gm15:18047190-18047234
>Gm15:18048109-18048164
>Gm15:18050542-18050610
>Gm15:18051237-18051352
>Gm15:18051802-18051846
>Gm15:18052974-18053054
>Gm15:18053148-18053486
>Gm15:18053571-18053644
>Gm15:18055673-18055715
>Gm15:18055730-18055808
>Gm15:18056471-18056553
>Gm15:18056608-18056644
>Gm15:18057792-18057850
>Gm15:18061230-18061277
>Gm15:18061607-18061635
>Gm15:18064517-18064594
>Gm15:18064646-18064765
>Gm15:18064822-18064895
>Gm15:18064961-18065113
>Gm15:18065172-18065243
>Gm15:18065390-18065554
>Gm15:18065633-18065872
>Gm15:18066005-18066059
>Gm15:18066115-18066215
>Gm15:18066534-18067949
>Gm15:18067975-18068511
>Gm15:18068540-18068874
>Gm15:18068926-18069128
>Gm15:18069466-18069577
>Gm15:18069639-18069689
>Gm15:18069719-18074001
>Gm15:18074055-18074132
>Gm15:18075875-18075962
>Gm15:18076651-18076766
>Gm15:18076870-18076941
>Gm15:18077746-18077807
>Gm15:18079127-18079177
>Gm15:18081223-18081269
>Gm15:18083510-18084561
>Gm15:18084680-18084991
>Gm15:18086925-18086996
>Gm15:18087253-18087362
>Gm15:18088721-18088778
>Gm15:18088840-18088887
>Gm15:18090429-18092227
>Gm15:18092270-18092581
>Gm15:18093254-18093296
>Gm15:18093599-18093918
>Gm15:18097600-18097638
>Gm15:18100300-18100328
>Gm15:18103300-18103503
>Gm15:18103532-18103667
>Gm15:18103716-18103891
>Gm15:18104014-18104152
>Gm15:18104440-18104568
>Gm15:18104604-18105203
>Gm15:18105811-18106011
>Gm15:18106040-18106423
>Gm15:18106780-18106847
>Gm15:18106924-18107093
>Gm15:18107321-18107549
>Gm15:18107804-18107906
>Gm15:18107929-18107984
>Gm15:18108134-18108735
>Gm15:18108862-18110654
>Gm15:18110680-18112532
>Gm15:18112560-18113418
>Gm15:18113466-18114702
>Gm15:18114782-18116041
>Gm15:18116802-18116851
>Gm15:18117055-18117085
>Gm15:18117660-18117816
>Gm15:18117878-18118071
>Gm15:18118095-18118211
>Gm15:18118488-18118560
>Gm15:18118603-18119281
>Gm15:18119359-18119947
>Gm15:18120043-18120138
>Gm15:18120444-18120950
>Gm15:18121096-18121242
>Gm15:18121474-18121594
>Gm15:18121725-18121769
>Gm15:18122005-18122259
>Gm15:18122344-18122673
>Gm15:18122931-18123603
>Gm15:18126563-18126654
>Gm15:18126777-18126898
>Gm15:18127030-18127123
>Gm15:18128608-18128676
>Gm15:18128759-18128894
>Gm15:18129054-18129228
>Gm15:18130446-18130677
>Gm15:18130896-18138536
>Gm15:18140000-18140070
>Gm15:18141516-18141555
>Gm15:18142597-18142669
>Gm15:18144232-18144781
>Gm15:18145012-18146325
>Gm15:18146390-18147588
>Gm15:18147709-18147765
>Gm15:18147993-18148550
>Gm15:18149546-18149688
>Gm15:18149795-18149899
>Gm15:18149975-18150427
>Gm15:18150474-18150724
>Gm15:18150790-18151055
>Gm15:18151113-18151166
>Gm15:18151209-18151239
>Gm15:18151335-18151365
>Gm15:18151412-18151518
>Gm15:18151616-18151642
>Gm15:18151777-18151952
>Gm15:18153660-18153782
>Gm15:18153827-18153953
>Gm15:18154237-18154271
>Gm15:18154675-18154732
>Gm15:18162070-18164970
>Gm15:18165015-18165763
>Gm15:18165788-18167061
>Gm15:18167091-18167270
>Gm15:18167941-18168040
>Gm15:18170773-18170852
>Gm15:18172855-18172895
>Gm15:18174700-18174943
>Gm15:18176120-18176584
>Gm15:18176784-18176827
>Gm15:18177117-18178246
>Gm15:18178379-18184690
>Gm15:18185257-18185296
>Gm15:18186036-18186090
>Gm15:18186149-18186199
>Gm15:18187380-18187669
>Gm15:18192384-18192461
>Gm15:18196409-18196485
>Gm15:18196515-18196606
>Gm15:18196731-18196871
>Gm15:18197573-18197615
>Gm15:18197736-18197768
>Gm15:18199334-18199386
>Gm15:18199490-18199579
>Gm15:18200733-18200857
>Gm15:18202565-18203164
>Gm15:18203409-18203461
>Gm15:18206207-18206247
>Gm15:18206609-18206644
>Gm15:18208392-18208521
>Gm15:18209632-18209679
>Gm15:18210277-18210350
>Gm15:18210414-18210453
>Gm15:18212292-18212648
>Gm15:18212702-18213570
>Gm15:18216943-18217011
>Gm15:18217170-18217487
>Gm15:18217720-18219779
>Gm15:18219925-18219975
>Gm15:18224886-18224942
>Gm15:18225585-18225674
>Gm15:18226038-18226174
>Gm15:18227810-18227892
>Gm15:18228660-18228717
>Gm15:18228774-18228856
>Gm15:18229127-18230128
>Gm15:18232038-18232129
>Gm15:18232575-18234139
>Gm15:18235733-18235935
>Gm15:18236178-18236240
>Gm15:18237047-18237083
>Gm15:18238285-18238579
>Gm15:18238621-18240254
>Gm15:18240545-18242473
>Gm15:18242747-18243569
>Gm15:18244376-18244439
>Gm15:18244630-18244670
>Gm15:18244742-18244799
>Gm15:18244961-18246798
>Gm15:18246875-18247101
>Gm15:18247647-18247680
>Gm15:18248222-18248273
>Gm15:18248640-18248711
>Gm15:18252432-18253802
>Gm15:18254567-18256509
>Gm15:18256592-18256655
>Gm15:18256693-18256790
>Gm15:18259566-18259608
>Gm15:18259690-18259832
>Gm15:18265039-18265134
>Gm15:18270960-18271032
>Gm15:18272288-18272365
>Gm15:18272988-18274082
>Gm15:18274115-18274174
>Gm15:18274202-18274617
>Gm15:18274666-18275071
>Gm15:18275108-18280455
>Gm15:18280477-18280644
>Gm15:18280691-18280730
>Gm15:18280834-18280870
>Gm15:18280886-18280933
>Gm15:18281121-18281849
>Gm15:18282013-18282044
>Gm15:18282091-18282138
>Gm15:18282305-18282381
>Gm15:18282513-18282639
>Gm15:18282730-18282932
>Gm15:18282985-18283027
>Gm15:18284722-18284783
>Gm15:18286050-18286102
>Gm15:18287217-18287245
>Gm15:18293045-18293086
>Gm15:18293502-18293531
>Gm15:18294190-18294316
>Gm15:18294500-18294537
>Gm15:18297903-18297945
>Gm15:18299596-18299677
>Gm15:18302752-18304413
>Gm15:18304926-18304960
>Gm15:18304975-18305011
>Gm15:18305118-18305297
>Gm15:18305502-18305526
>Gm15:18306011-18306076
>Gm15:18306366-18306404
>Gm15:18306462-18306488
>Gm15:18306537-18306566
>Gm15:18306788-18306822
>Gm15:18307127-18307309
>Gm15:18307442-18307471
>Gm15:18307623-18307872
>Gm15:18308043-18308203
>Gm15:18308262-18308338
>Gm15:18308388-18308417
>Gm15:18308716-18308757
>Gm15:18308848-18308938
>Gm15:18309089-18309168
>Gm15:18309227-18309898
>Gm15:18310052-18310858
>Gm15:18310954-18311069
>Gm15:18312030-18312348
>Gm15:18312401-18312675
>Gm15:18312786-18312844
>Gm15:18312892-18313001
>Gm15:18313212-18313331
>Gm15:18313353-18313496
>Gm15:18314016-18314074
>Gm15:18317649-18318097
>Gm15:18318450-18318499
>Gm15:18319457-18319525
>Gm15:18320562-18320855
>Gm15:18321405-18321537
>Gm15:18322595-18329012
>Gm15:18329690-18329748
>Gm15:18331072-18331139
>Gm15:18331293-18331328
>Gm15:18331486-18331560
>Gm15:18331899-18332033
>Gm15:18332616-18332689
>Gm15:18332988-18333113
>Gm15:18333702-18333958
>Gm15:18334169-18334231
>Gm15:18334597-18334641
>Gm15:18334682-18334847
>Gm15:18337778-18337856
>Gm15:18339706-18339735
>Gm15:18340398-18340470
>Gm15:18341521-18341568
>Gm15:18342142-18342216
>Gm15:18342348-18342396
>Gm15:18342432-18342645
>Gm15:18342879-18343227
>Gm15:18343325-18343429
>Gm15:18343456-18343483
>Gm15:18343564-18344373
>Gm15:18344469-18344528
>Gm15:18344768-18344882
>Gm15:18345050-18345217
>Gm15:18345493-18345597
>Gm15:18345693-18345724
>Gm15:18346033-18346108
>Gm15:18346172-18346216
>Gm15:18346491-18346961
>Gm15:18347061-18347158
>Gm15:18347264-18347337
>Gm15:18348561-18353458
>Gm15:18364407-18367989
>Gm15:18368026-18368520
>Gm15:18368559-18370637
>Gm15:18370669-18370846
>Gm15:18370915-18370984
>Gm15:18371034-18371378
>Gm15:18371455-18371631
>Gm15:18371981-18372921
>Gm15:18373434-18373536
>Gm15:18373789-18373918
>Gm15:18373951-18378034
>Gm15:18378090-18379086
>Gm15:18381160-18381245
>Gm15:18381656-18381704
>Gm15:18381828-18382080
>Gm15:18385706-18385775
>Gm15:18386241-18386316
>Gm15:18387087-18387134
>Gm15:18387283-18387318
>Gm15:18392168-18392224
>Gm15:18392303-18392377
>Gm15:18392431-18392526
>Gm15:18392999-18396121
>Gm15:18396163-18396260
>Gm15:18396392-18396639
>Gm15:18396713-18399119
>Gm15:18403229-18403273
>Gm15:18403403-18403475
>Gm15:18403570-18403615
>Gm15:18403719-18404785
>Gm15:18404863-18404934
>Gm15:18408669-18408707
>Gm15:18411461-18411487
>Gm15:18412422-18412528
>Gm15:18413760-18413828
>Gm15:18416521-18416586
>Gm15:18416655-18416694
>Gm15:18418252-18418453
>Gm15:18418526-18418559
>Gm15:18418741-18419105
>Gm15:18419307-18419372
>Gm15:18419415-18419835
>Gm15:18419930-18420292
>Gm15:18420466-18420494
>Gm15:18426052-18445719
>Gm15:18447229-18451080
>Gm15:18451783-18451812
>Gm15:18452118-18452295
>Gm15:18452944-18453053
>Gm15:18453209-18453287
>Gm15:18454853-18454915
>Gm15:18455056-18455093
>Gm15:18457419-18457581
>Gm15:18457761-18457904
>Gm15:18460141-18460626
>Gm15:18460657-18460687
>Gm15:18460746-18461428
>Gm15:18461504-18462399
>Gm15:18464926-18477037
>Gm15:18478005-18478079
>Gm15:18478919-18479059
>Gm15:18479332-18479388
>Gm15:18480402-18480614
>Gm15:18480888-18480988
>Gm15:18481586-18481635
>Gm15:18482325-18482382
>Gm15:18483923-18483965
>Gm15:18485050-18485132
>Gm15:18485574-18486056
>Gm15:18486489-18486528
>Gm15:18486641-18486715
>Gm15:18488381-18488430
>Gm15:18488669-18488807
>Gm15:18489499-18489544
>Gm15:18490160-18490265
>Gm15:18491651-18491808
>Gm15:18494318-18496177
>Gm15:18501171-18501274
>Gm15:18501313-18501404
>Gm15:18502745-18502815
>Gm15:18502831-18502963
>Gm15:18503181-18503298
>Gm15:18504279-18504324
>Gm15:18504392-18504494
>Gm15:18508270-18509208
>Gm15:18509239-18509344
>Gm15:18510247-18510283
>Gm15:18510890-18511004
>Gm15:18511098-18511178
>Gm15:18512717-18512791
>Gm15:18512851-18512907
>Gm15:18515440-18515573
>Gm15:18515645-18515793
>Gm15:18515825-18516200
>Gm15:18516289-18517062
>Gm15:18517103-18518126
>Gm15:18518173-18518252
>Gm15:18518309-18518411
>Gm15:18518466-18518817
>Gm15:18518853-18519305
>Gm15:18519407-18519675
>Gm15:18519818-18519900
>Gm15:18520098-18520756
>Gm15:18520798-18520887
>Gm15:18520963-18521009
>Gm15:18521160-18521262
>Gm15:18521344-18521945
>Gm15:18522067-18522320
>Gm15:18522365-18522448
>Gm15:18522594-18522637
>Gm15:18525182-18525214
>Gm15:18532261-18532485
>Gm15:18532522-18533004
>Gm15:18533031-18537016
>Gm15:18537055-18539199
>Gm15:18541277-18541384
>Gm15:18541453-18545751
>Gm15:18546281-18546374
>Gm15:18546432-18546611
>Gm15:18546636-18546714
>Gm15:18547736-18547808
>Gm15:18549779-18550098
>Gm15:18550196-18550225
>Gm15:18551445-18551499
>Gm15:18553298-18553943
>Gm15:18553986-18554411
>Gm15:18554470-18554719
>Gm15:18555279-18555321
>Gm15:18556900-18556945
>Gm15:18557060-18557111
>Gm15:18557742-18557892
>Gm15:18559335-18559365
>Gm15:18559564-18559671
>Gm15:18560032-18560107
>Gm15:18561531-18561624
>Gm15:18562202-18562237
>Gm15:18562591-18562927
>Gm15:18563020-18563052
>Gm15:18563403-18563492
>Gm15:18564020-18564086
>Gm15:18564220-18564251
>Gm15:18564651-18564735
>Gm15:18564845-18565495
>Gm15:18566858-18566910
>Gm15:18567343-18567436
>Gm15:18567993-18568028
>Gm15:18568391-18569840
>Gm15:18569933-18569965
>Gm15:18570099-18570241
>Gm15:18571166-18571253
>Gm15:18572469-18572500
>Gm15:18582381-18582426
>Gm15:18582557-18582653
>Gm15:18582761-18583114
>Gm15:18583238-18583264
>Gm15:18583386-18583444
>Gm15:18583500-18583566
>Gm15:18583619-18583649
>Gm15:18583968-18584009
>Gm15:18584160-18584197
>Gm15:18584511-18584569
>Gm15:18584622-18584735
>Gm15:18585010-18585162
>Gm15:18585841-18585893
>Gm15:18586196-18586224
>Gm15:18586298-18586349
>Gm15:18586571-18586627
>Gm15:18586740-18586843
>Gm15:18587054-18587242
>Gm15:18587335-18587453
>Gm15:18587520-18587659
>Gm15:18587750-18588052
>Gm15:18588389-18588425
>Gm15:18588498-18588784
>Gm15:18588856-18588949
>Gm15:18589123-18589431
>Gm15:18589487-18589536
>Gm15:18589651-18589771
>Gm15:18589969-18590277
>Gm15:18590306-18590399
>Gm15:18590494-18590543
>Gm15:18590578-18591208
>Gm15:18591237-18591419
>Gm15:18591520-18591550
>Gm15:18592017-18592065
>Gm15:18592091-18592243
>Gm15:18592384-18592452
>Gm15:18592548-18592690
>Gm15:18592810-18592943
>Gm15:18593016-18593111
>Gm15:18593227-18593265
>Gm15:18593337-18593485
>Gm15:18593528-18593753
>Gm15:18593816-18594001
>Gm15:18594058-18594199
>Gm15:18594248-18594692
>Gm15:18596042-18596161
>Gm15:18597373-18597424
>Gm15:18597727-18597762
>Gm15:18598393-18598484
>Gm15:18599213-18604328
>Gm15:18604400-18606449
>Gm15:18606474-18606825
>Gm15:18606859-18607005
>Gm15:18607055-18607757
>Gm15:18607912-18608281
>Gm15:18608305-18609542
>Gm15:18611908-18611987
>Gm15:18612310-18612356
>Gm15:18614409-18614870
>Gm15:18621068-18621638
>Gm15:18621734-18621835
>Gm15:18621878-18623143
>Gm15:18623189-18623653
>Gm15:18624628-18624708
>Gm15:18625375-18625409
>Gm15:18625542-18625626
>Gm15:18625722-18626034
>Gm15:18626240-18626279
>Gm15:18626474-18626552
>Gm15:18626677-18626723
>Gm15:18626877-18627299
>Gm15:18627391-18627718
>Gm15:18627789-18628044
>Gm15:18628098-18629769
>Gm15:18629797-18635701
>Gm15:18635786-18635918
>Gm15:18635961-18636079
>Gm15:18636116-18636509
>Gm15:18636572-18636672
>Gm15:18636733-18636791
>Gm15:18636896-18637095
>Gm15:18637243-18637862
>Gm15:18637886-18637958
>Gm15:18638007-18638053
>Gm15:18638153-18638167
>Gm15:18639210-18639332
>Gm15:18639416-18639461
>Gm15:18639567-18639616
>Gm15:18639672-18640068
>Gm15:18640094-18640367
>Gm15:18640462-18640615
>Gm15:18647566-18647877
>Gm15:18647954-18647995
>Gm15:18648037-18648099
>Gm15:18649022-18649051
>Gm15:18649390-18649433
>Gm15:18651715-18651798
>Gm15:18654906-18654949
>Gm15:18656875-18656945
>Gm15:18657413-18657774
>Gm15:18659646-18659839
>Gm15:18659868-18659930
>Gm15:18660649-18660940
>Gm15:18661366-18661418
>Gm15:18663823-18664233
>Gm15:18664559-18664708
>Gm15:18666020-18666090
>Gm15:18666350-18666386
>Gm15:18667550-18667671
>Gm15:18667821-18667898
>Gm15:18669115-18669308
>Gm15:18669353-18671425
>Gm15:18671477-18672305
>Gm15:18672406-18672514
>Gm15:18672574-18673301
>Gm15:18673329-18676393
>Gm15:18676501-18676683
>Gm15:18678113-18678170
>Gm15:18678308-18678337
>Gm15:18678844-18678917
>Gm15:18679075-18679229
>Gm15:18679286-18679399
>Gm15:18679769-18679824
>Gm15:18679927-18680028
>Gm15:18680078-18680141
>Gm15:18680771-18680803
>Gm15:18681000-18681028
>Gm15:18681131-18681298
>Gm15:18681433-18681771
>Gm15:18681794-18688299
>Gm15:18688761-18688775
>Gm15:18688892-18689432
>Gm15:18689532-18698944
>Gm15:18699738-18700237
>Gm15:18700318-18700713
>Gm15:18700740-18704221
>Gm15:18707105-18707147
>Gm15:18707517-18707611
>Gm15:18710779-18711766
>Gm15:18712111-18712179
>Gm15:18713661-18716972
>Gm15:18717002-18717435
>Gm15:18717699-18717742
>Gm15:18717979-18718198
>Gm15:18718299-18718582
>Gm15:18718678-18718735
>Gm15:18719114-18719156
>Gm15:18720322-18720387
>Gm15:18720429-18720461
>Gm15:18720572-18741092
>Gm15:18741181-18741214
>Gm15:18742992-18743029
>Gm15:18745311-18745424
>Gm15:18745477-18749811
>Gm15:18749902-18750039
>Gm15:18750125-18750172
>Gm15:18750446-18750944
>Gm15:18750994-18751062
>Gm15:18751440-18752086
>Gm15:18752386-18752442
>Gm15:18755258-18755487
>Gm15:18755673-18755751
>Gm15:18755774-18755981
>Gm15:18756339-18756498
>Gm15:18756976-18757087
>Gm15:18757257-18757358
>Gm15:18757411-18757510
>Gm15:18757804-18757972
>Gm15:18760499-18760650
>Gm15:18764387-18764475
>Gm15:18764613-18764715
>Gm15:18766131-18766175
>Gm15:18766340-18766462
>Gm15:18766498-18766757
>Gm15:18766819-18766939
>Gm15:18770628-18770672
>Gm15:18770734-18770788
>Gm15:18770901-18772381
>Gm15:18772413-18773110
>Gm15:18773168-18775487
>Gm15:18775543-18778911
>Gm15:18778964-18779100
>Gm15:18779234-18779368
>Gm15:18780361-18781568
>Gm15:18783136-18783278
>Gm15:18786132-18786274
>Gm15:18786561-18786584
>Gm15:18786758-18786917
>Gm15:18786970-18787008
>Gm15:18787363-18787415
>Gm15:18787452-18787508
>Gm15:18787897-18788006
>Gm15:18788345-18788417
>Gm15:18788875-18788999
>Gm15:18790265-18790430
>Gm15:18790914-18793472
>Gm15:18795962-18796047
>Gm15:18797150-18797292
>Gm15:18797393-18797548
>Gm15:18802492-18802542
>Gm15:18802787-18802819
>Gm15:18807220-18807261
>Gm15:18807411-18807485
>Gm15:18816134-18816248
>Gm15:18816288-18816459
>Gm15:18816545-18816797
>Gm15:18816833-18817449
>Gm15:18820862-18820937
>Gm15:18820992-18821123
>Gm15:18821183-18822073
>Gm15:18822845-18824491
>Gm15:18826447-18826492
>Gm15:18833783-18833822
>Gm15:18837541-18837585
>Gm15:18837661-18838377
>Gm15:18838588-18838754
>Gm15:18839023-18839064
>Gm15:18839295-18839377
>Gm15:18839436-18839485
>Gm15:18840078-18840204
>Gm15:18840381-18840516
>Gm15:18843028-18843116
>Gm15:18843872-18844069
>Gm15:18844116-18844330
>Gm15:18844625-18844708
>Gm15:18844769-18846445
>Gm15:18846471-18846672
>Gm15:18846742-18861194
>Gm15:18861220-18862703
>Gm15:18862742-18863026
>Gm15:18863072-18863169
>Gm15:18863205-18863306
>Gm15:18863466-18863516
>Gm15:18863546-18863657
>Gm15:18863758-18863863
>Gm15:18863983-18864218
>Gm15:18864369-18864908
>Gm15:18865179-18865328
>Gm15:18865435-18865961
>Gm15:18866019-18866524
>Gm15:18866626-18866750
>Gm15:18866798-18866881
>Gm15:18866907-18867010
>Gm15:18867245-18867299
>Gm15:18867414-18869594
>Gm15:18870047-18870308
>Gm15:18870388-18870662
>Gm15:18870686-18870954
>Gm15:18870981-18871091
>Gm15:18871199-18871311
>Gm15:18871499-18871614
>Gm15:18871715-18872192
>Gm15:18873001-18873155
>Gm15:18873313-18875867
>Gm15:18875972-18882357
>Gm15:18882875-18882923
>Gm15:18883326-18883389
>Gm15:18883817-18886615
>Gm15:18886655-18887324
>Gm15:18887360-18887524
>Gm15:18888786-18888841
>Gm15:18889204-18889256
>Gm15:18889803-18889841
>Gm15:18889892-18889994
>Gm15:18890981-18891053
>Gm15:18891156-18891299
>Gm15:18891347-18891528
>Gm15:18891718-18891759
>Gm15:18891782-18891905
>Gm15:18892119-18893231
>Gm15:18893295-18894506
>Gm15:18894533-18903763
>Gm15:18903847-18904088
>Gm15:18904117-18904623
>Gm15:18904677-18907111
>Gm15:18907154-18909233
>Gm15:18909308-18909362
>Gm15:18909504-18909697
>Gm15:18909869-18910163
>Gm15:18910231-18910366
>Gm15:18910413-18910548
>Gm15:18910648-18910683
>Gm15:18910720-18910829
>Gm15:18910935-18911063
>Gm15:18911104-18911333
>Gm15:18911564-18911608
>Gm15:18911701-18911743
>Gm15:18911993-18912019
>Gm15:18912133-18912366
>Gm15:18912410-18912821
>Gm15:18913058-18913103
>Gm15:18913220-18913358
>Gm15:18913806-18913892
>Gm15:18914048-18914109
>Gm15:18914231-18914464
>Gm15:18915322-18915511
>Gm15:18919161-18919221
>Gm15:18923500-18923586
>Gm15:18924292-18924373
>Gm15:18929287-18929346
>Gm15:18929624-18929653
>Gm15:18929752-18930927
>Gm15:18931508-18931543
>Gm15:18931910-18931950
>Gm15:18932276-18933898
>Gm15:18937680-18937755
>Gm15:18938903-18939113
>Gm15:18939172-18939379
>Gm15:18939455-18939506
>Gm15:18939609-18940674
>Gm15:18940787-18940892
>Gm15:18941069-18941445
>Gm15:18941539-18941648
>Gm15:18941907-18941955
>Gm15:18941984-18942213
>Gm15:18942293-18942580
>Gm15:18942746-18946768
>Gm15:18946792-18951215
>Gm15:18951253-18956002
>Gm15:18956040-18969202
>Gm15:18969250-18970303
>Gm15:18970345-18970377
>Gm15:18970428-18970870
>Gm15:18970900-18972794
>Gm15:18972822-18974889
>Gm15:18974939-18975046
>Gm15:18975085-18975182
>Gm15:18975227-18975557
>Gm15:18975605-18976068
>Gm15:18976162-18976436
>Gm15:18976483-18981236
>Gm15:18981311-18982298
>Gm15:18982325-18982995
>Gm15:18984425-18984462
>Gm15:18985134-18985209
>Gm15:18986664-18986705
>Gm15:18986899-18987175
>Gm15:18987242-18987354
>Gm15:18987404-18988039
>Gm15:18988078-18990105
>Gm15:18990148-18991011
>Gm15:18991061-18992283
>Gm15:18992313-18992865
>Gm15:18992962-18993231
>Gm15:18993267-18993315
>Gm15:18993418-19001166
>Gm15:19001700-19002738
>Gm15:19002840-19004077
>Gm15:19004609-19004690
>Gm15:19007406-19007470
>Gm15:19007555-19007663
>Gm15:19007727-19007791
>Gm15:19008638-19008689
>Gm15:19009216-19009267
>Gm15:19009449-19009587
>Gm15:19010194-19010212
>Gm15:19011063-19011096
>Gm15:19011950-19012121
>Gm15:19013676-19013828
>Gm15:19016957-19016976
>Gm15:19018039-19018175
>Gm15:19018375-19018503
>Gm15:19018562-19019073
>Gm15:19028171-19028472
>Gm15:19029125-19029171
>Gm15:19031118-19042036
>Gm15:19042795-19042841
>Gm15:19043551-19043657
>Gm15:19048074-19048330
>Gm15:19048496-19050414
>Gm15:19050445-19054570
>Gm15:19054911-19054941
>Gm15:19057422-19057468
>Gm15:19058137-19058213
>Gm15:19058561-19058648
>Gm15:19058888-19058950
>Gm15:19059823-19061032
>Gm15:19061578-19061778
>Gm15:19061823-19062003
>Gm15:19062096-19062160
>Gm15:19062252-19062699
>Gm15:19062747-19062992
>Gm15:19063014-19063116
>Gm15:19063301-19063374
>Gm15:19063431-19063502
>Gm15:19063546-19063571
>Gm15:19063721-19063778
>Gm15:19063823-19063872
>Gm15:19064096-19064156
>Gm15:19064316-19064476
>Gm15:19064512-19064597
>Gm15:19064623-19064663
>Gm15:19064750-19065235
>Gm15:19065283-19065451
>Gm15:19065530-19065665
>Gm15:19065724-19068182
>Gm15:19068253-19068402
>Gm15:19068459-19068678
>Gm15:19068783-19070773
>Gm15:19070810-19071452
>Gm15:19071503-19071779
>Gm15:19071866-19072177
>Gm15:19073591-19073666
>Gm15:19076536-19076578
>Gm15:19078107-19078224
>Gm15:19079237-19079322
>Gm15:19079429-19079475
>Gm15:19085096-19085195
>Gm15:19087979-19088525
>Gm15:19088551-19092383
>Gm15:19092424-19092564
>Gm15:19092613-19093367
>Gm15:19093458-19094132
>Gm15:19094168-19095434
>Gm15:19095471-19096237
>Gm15:19096330-19096445
>Gm15:19096495-19096660
>Gm15:19096726-19097356
>Gm15:19098011-19098659
>Gm15:19098688-19099563
>Gm15:19099597-19100146
>Gm15:19108448-19108708
>Gm15:19108746-19108803
>Gm15:19108872-19108978
>Gm15:19109185-19109217
>Gm15:19109378-19109611
>Gm15:19109698-19109932
>Gm15:19110010-19110083
>Gm15:19110131-19110382
>Gm15:19110428-19110647
>Gm15:19110826-19110947
>Gm15:19111178-19111318
>Gm15:19111465-19111640
>Gm15:19112538-19112604
>Gm15:19114003-19114028
>Gm15:19114134-19114253
>Gm15:19114327-19114389
>Gm15:19114774-19114851
>Gm15:19116654-19116788
>Gm15:19116904-19117414
>Gm15:19117503-19117738
>Gm15:19117783-19117810
>Gm15:19117876-19118291
>Gm15:19120762-19120898
>Gm15:19121089-19121195
>Gm15:19121219-19121328
>Gm15:19121383-19121670
>Gm15:19122927-19122970
>Gm15:19122998-19123957
>Gm15:19123989-19125765
>Gm15:19125841-19126483
>Gm15:19126577-19128845
>Gm15:19128874-19129699
>Gm15:19129731-19131556
>Gm15:19131591-19131818
>Gm15:19131867-19137795
>Gm15:19137865-19139804
>Gm15:19139851-19140832
>Gm15:19140885-19141032
>Gm15:19141093-19141831
>Gm15:19141926-19146467
>Gm15:19146498-19150911
>Gm15:19150946-19151238
>Gm15:19151279-19151651
>Gm15:19151740-19152047
>Gm15:19152084-19152491
>Gm15:19153826-19153863
>Gm15:19154559-19157672
>Gm15:19159115-19159287
>Gm15:19160478-19160524
>Gm15:19160603-19160677
>Gm15:19161314-19164841
>Gm15:19165490-19165518
>Gm15:19165714-19165807
>Gm15:19165879-19165984
>Gm15:19166019-19166385
>Gm15:19166453-19167227
>Gm15:19167318-19167839
>Gm15:19167868-19167948
>Gm15:19168091-19168436
>Gm15:19168491-19170493
>Gm15:19170553-19171108
>Gm15:19171145-19171663
>Gm15:19171705-19177323
>Gm15:19177960-19178031
>Gm15:19179871-19179910
>Gm15:19187570-19187752
>Gm15:19188176-19188232
>Gm15:19190723-19190833
>Gm15:19196598-19204653
>Gm15:19205808-19206117
>Gm15:19206202-19206273
>Gm15:19206325-19209248
>Gm15:19213487-19213691
>Gm15:19213949-19214005
>Gm15:19214362-19214448
>Gm15:19214922-19215004
>Gm15:19215057-19215374
>Gm15:19215465-19215697
>Gm15:19215735-19216376
>Gm15:19216454-19216807
>Gm15:19216956-19217035
>Gm15:19217274-19217479
>Gm15:19220742-19221526
>Gm15:19221571-19228668
>Gm15:19228780-19229086
>Gm15:19229104-19229158
>Gm15:19229183-19230044
>Gm15:19230137-19230532
>Gm15:19230575-19230809
>Gm15:19230870-19231439
>Gm15:19231487-19231657
>Gm15:19231718-19231947
>Gm15:19231992-19232248
>Gm15:19232396-19232580
>Gm15:19234743-19234780
>Gm15:19244303-19244457
>Gm15:19244607-19244657
>Gm15:19244974-19245056
>Gm15:19245090-19245129
>Gm15:19245200-19245227
>Gm15:19245358-19245410
>Gm15:19245620-19245652
>Gm15:19246102-19246138
>Gm15:19246162-19249081
>Gm15:19249192-19249221
>Gm15:19249503-19249537
>Gm15:19249737-19249834
>Gm15:19249937-19249969
>Gm15:19250200-19250292
>Gm15:19250499-19250531
>Gm15:19250604-19250650
>Gm15:19250687-19250728
>Gm15:19250824-19250890
>Gm15:19251006-19251033
>Gm15:19251114-19251146
>Gm15:19251279-19251349
>Gm15:19251424-19251477
>Gm15:19251586-19251618
>Gm15:19251725-19251798
>Gm15:19251900-19252017
>Gm15:19252047-19252099
>Gm15:19252242-19252318
>Gm15:19252488-19252540
>Gm15:19252616-19252749
>Gm15:19252869-19252901
>Gm15:19252980-19253014
>Gm15:19253051-19253260
>Gm15:19253363-19253842
>Gm15:19253863-19259866
>Gm15:19262332-19262375
>Gm15:19263588-19267280
>Gm15:19269546-19269716
>Gm15:19271152-19271235
>Gm15:19271579-19271907
>Gm15:19271970-19272044
>Gm15:19272084-19272113
>Gm15:19274113-19274194
>Gm15:19275942-19276046
>Gm15:19276078-19276306
>Gm15:19277322-19277422
>Gm15:19277464-19277733
>Gm15:19277826-19277962
>Gm15:19278417-19278455
>Gm15:19278655-19278681
>Gm15:19279177-19281622
>Gm15:19281652-19282754
>Gm15:19282855-19283073
>Gm15:19283904-19284847
>Gm15:19284897-19284979
>Gm15:19285030-19285079
>Gm15:19285210-19285517
>Gm15:19285584-19285721
>Gm15:19285762-19285797
>Gm15:19285843-19285961
>Gm15:19286051-19286124
>Gm15:19286214-19286244
>Gm15:19287018-19287088
>Gm15:19287434-19287675
>Gm15:19290570-19291786
>Gm15:19291817-19291991
>Gm15:19294982-19295021
>Gm15:19295104-19299269
>Gm15:19299301-19299578
>Gm15:19301666-19301778
>Gm15:19301887-19301960
>Gm15:19302858-19302932
>Gm15:19306534-19306912
>Gm15:19307193-19307271
>Gm15:19307762-19307818
>Gm15:19308523-19308584
>Gm15:19310333-19310551
>Gm15:19310782-19310834
>Gm15:19312856-19313162
>Gm15:19313687-19313717
>Gm15:19323414-19323466
>Gm15:19324847-19325121
>Gm15:19327607-19327651
>Gm15:19329166-19331839
>Gm15:19332087-19332234
>Gm15:19333187-19333462
>Gm15:19333815-19333842
>Gm15:19334296-19334347
>Gm15:19334407-19334576
>Gm15:19334733-19334762
>Gm15:19335362-19335450
>Gm15:19338508-19338578
>Gm15:19339013-19339051
>Gm15:19339333-19346302
>Gm15:19346417-19346443
>Gm15:19348724-19348762
>Gm15:19349404-19349559
>Gm15:19353649-19353766
>Gm15:19353940-19353970
>Gm15:19354068-19354239
>Gm15:19354395-19354467
>Gm15:19354536-19354667
>Gm15:19354741-19355322
>Gm15:19355374-19355525
>Gm15:19355698-19355739
>Gm15:19355831-19355910
>Gm15:19356051-19356111
>Gm15:19356271-19356407
>Gm15:19356611-19356657
>Gm15:19356756-19357179
>Gm15:19357240-19357326
>Gm15:19357428-19357848
>Gm15:19357929-19358483
>Gm15:19358611-19359103
>Gm15:19359764-19359858
>Gm15:19361717-19361813
>Gm15:19361860-19361904
>Gm15:19362122-19362183
>Gm15:19364520-19364567
>Gm15:19365882-19372422
>Gm15:19374011-19374068
>Gm15:19377030-19377115
>Gm15:19377704-19377751
>Gm15:19378938-19379460
>Gm15:19379502-19380952
>Gm15:19380985-19381564
>Gm15:19382487-19382522
>Gm15:19384530-19384569
>Gm15:19387016-19387064
>Gm15:19389471-19389515
>Gm15:19391146-19393772
>Gm15:19393850-19394697
>Gm15:19394771-19395816
>Gm15:19395895-19396134
>Gm15:19396166-19398530
>Gm15:19398679-19398904
>Gm15:19399151-19399225
>Gm15:19399388-19399496
>Gm15:19400177-19402603
>Gm15:19403099-19403449
>Gm15:19406044-19406343
>Gm15:19406432-19406525
>Gm15:19406567-19406633
>Gm15:19406700-19406746
>Gm15:19406791-19406870
>Gm15:19406985-19407048
>Gm15:19407117-19407366
>Gm15:19407413-19408220
>Gm15:19408249-19408304
>Gm15:19408444-19425255
>Gm15:19425311-19425344
>Gm15:19425468-19425493
>Gm15:19425529-19425629
>Gm15:19425709-19425784
>Gm15:19425829-19426029
>Gm15:19426100-19426242
>Gm15:19426302-19426362
>Gm15:19426400-19426593
>Gm15:19426658-19426727
>Gm15:19426765-19427256
>Gm15:19427669-19428054
>Gm15:19428210-19428389
>Gm15:19428521-19428844
>Gm15:19428947-19429080
>Gm15:19431780-19431818
>Gm15:19432915-19435459
>Gm15:19437477-19438396
>Gm15:19440792-19440827
>Gm15:19441082-19441190
>Gm15:19441440-19441556
>Gm15:19441588-19441816
>Gm15:19442788-19449059
>Gm15:19449128-19451920
>Gm15:19452964-19453004
>Gm15:19453881-19453951
>Gm15:19454419-19454505
>Gm15:19454670-19455137
>Gm15:19455161-19455352
>Gm15:19458430-19459546
>Gm15:19459998-19460043
>Gm15:19460329-19462241
>Gm15:19462314-19462391
>Gm15:19462542-19462716
>Gm15:19462824-19462988
>Gm15:19463247-19468649
>Gm15:19475262-19475294
>Gm15:19483368-19485278
>Gm15:19485540-19486478
>Gm15:19487599-19487644
>Gm15:19487705-19487891
>Gm15:19488364-19488406
>Gm15:19488924-19488979
>Gm15:19491670-19491983
>Gm15:19494172-19494256
>Gm15:19497191-19497227
>Gm15:19497308-19497344
>Gm15:19499418-19499552
>Gm15:19500950-19500996
>Gm15:19501168-19501276
>Gm15:19501671-19501790
>Gm15:19501976-19502042
>Gm15:19502304-19502410
>Gm15:19503153-19503281
>Gm15:19503395-19503529
>Gm15:19503740-19503795
>Gm15:19503991-19504101
>Gm15:19504282-19504319
>Gm15:19504740-19504960
>Gm15:19505434-19505607
>Gm15:19505882-19505914
>Gm15:19505985-19506249
>Gm15:19506355-19506399
>Gm15:19506516-19506544
>Gm15:19506578-19506771
>Gm15:19506864-19507025
>Gm15:19508956-19510629
>Gm15:19512390-19512718
>Gm15:19512924-19512961
>Gm15:19513053-19513125
>Gm15:19514149-19514205
>Gm15:19516789-19516821
>Gm15:19517044-19517220
>Gm15:19519465-19519609
>Gm15:19519682-19519769
>Gm15:19520155-19520253
>Gm15:19522765-19522806
>Gm15:19523094-19523510
>Gm15:19523691-19523863
>Gm15:19523913-19524026
>Gm15:19526226-19526279
>Gm15:19526415-19526666
>Gm15:19526688-19527654
>Gm15:19527724-19527849
>Gm15:19530970-19531478
>Gm15:19532818-19532921
>Gm15:19533524-19533619
>Gm15:19534488-19534586
>Gm15:19534622-19535102
>Gm15:19535483-19535536
>Gm15:19535860-19535898
>Gm15:19536299-19536342
>Gm15:19537843-19537898
>Gm15:19538038-19538069
>Gm15:19538210-19538884
>Gm15:19539972-19540060
>Gm15:19540700-19540770
>Gm15:19545881-19545931
>Gm15:19548303-19548360
>Gm15:19549383-19552495
>Gm15:19552873-19553091
>Gm15:19553631-19554109
>Gm15:19554148-19554496
>Gm15:19554765-19554820
>Gm15:19554944-19554981
>Gm15:19555006-19555318
>Gm15:19555482-19555891
>Gm15:19555932-19556125
>Gm15:19556159-19556250
>Gm15:19556395-19556424
>Gm15:19556588-19556767
>Gm15:19557173-19557251
>Gm15:19557351-19557387
>Gm15:19557538-19558007
>Gm15:19558202-19558326
>Gm15:19558625-19558692
>Gm15:19559183-19559345
>Gm15:19559409-19559546
>Gm15:19559663-19559707
>Gm15:19560340-19560370
>Gm15:19561839-19561942
>Gm15:19561989-19562635
>Gm15:19562713-19562857
>Gm15:19562861-19562990
>Gm15:19563072-19563612
>Gm15:19563665-19563978
>Gm15:19564023-19565385
>Gm15:19565487-19567132
>Gm15:19567183-19567557
>Gm15:19568123-19569585
>Gm15:19571683-19575156
>Gm15:19575195-19575280
>Gm15:19575312-19575967
>Gm15:19576000-19577354
>Gm15:19578942-19579247
>Gm15:19582970-19583021
>Gm15:19583341-19583378
>Gm15:19583463-19583497
>Gm15:19583541-19583582
>Gm15:19583625-19583800
>Gm15:19584047-19584159
>Gm15:19584300-19584650
>Gm15:19585640-19585692
>Gm15:19585879-19585960
>Gm15:19585988-19586122
>Gm15:19586438-19589077
>Gm15:19589108-19591924
>Gm15:19591975-19592601
>Gm15:19592630-19593442
>Gm15:19593481-19593549
>Gm15:19593604-19593835
>Gm15:19595551-19597396
>Gm15:19597455-19597889
>Gm15:19598746-19598773
>Gm15:19599836-19599970
>Gm15:19600034-19600220
>Gm15:19600740-19600805
>Gm15:19602039-19602072
>Gm15:19608567-19610565
>Gm15:19610695-19610828
>Gm15:19611646-19611684
>Gm15:19612354-19612448
>Gm15:19614137-19614288
>Gm15:19615414-19615586
>Gm15:19616496-19616576
>Gm15:19629121-19629195
>Gm15:19632067-19632106
>Gm15:19632319-19632357
>Gm15:19637938-19638103
>Gm15:19639200-19639372
>Gm15:19639966-19640065
>Gm15:19641445-19641475
>Gm15:19641533-19641562
>Gm15:19642023-19642151
>Gm15:19642473-19642749
>Gm15:19642813-19642853
>Gm15:19643162-19643305
>Gm15:19643398-19643616
>Gm15:19644027-19644113
>Gm15:19644159-19644208
>Gm15:19644255-19644294
>Gm15:19644399-19644528
>Gm15:19644556-19645191
>Gm15:19645282-19645718
>Gm15:19645747-19646259
>Gm15:19646304-19647296
>Gm15:19647361-19647492
>Gm15:19647532-19648595
>Gm15:19648621-19648744
>Gm15:19648814-19648918
>Gm15:19648971-19649096
>Gm15:19649193-19649548
>Gm15:19649642-19649833
>Gm15:19649929-19650049
>Gm15:19650244-19651926
>Gm15:19651987-19652079
>Gm15:19653207-19653241
>Gm15:19653307-19653395
>Gm15:19653822-19653873
>Gm15:19654917-19654963
>Gm15:19655536-19655571
>Gm15:19661079-19661120
>Gm15:19661567-19661613
>Gm15:19661992-19662066
>Gm15:19662443-19662472
>Gm15:19662816-19663035
>Gm15:19664866-19664943
>Gm15:19665632-19665690
>Gm15:19665832-19665921
>Gm15:19666029-19666437
>Gm15:19666493-19666788
>Gm15:19667825-19668014
>Gm15:19668202-19668292
>Gm15:19669278-19669398
>Gm15:19670056-19670138
>Gm15:19670328-19670517
>Gm15:19670576-19670796
>Gm15:19670876-19671419
>Gm15:19671504-19671649
>Gm15:19671682-19672540
>Gm15:19672688-19672735
>Gm15:19673051-19673135
>Gm15:19673483-19673823
>Gm15:19674069-19674392
>Gm15:19674481-19674746
>Gm15:19674788-19674997
>Gm15:19675281-19675479
>Gm15:19675538-19675691
>Gm15:19675765-19675869
>Gm15:19676015-19676112
>Gm15:19676163-19676479
>Gm15:19676607-19677142
>Gm15:19677212-19677459
>Gm15:19682506-19682566
>Gm15:19682825-19682935
>Gm15:19683071-19683153
>Gm15:19686022-19686093
>Gm15:19686130-19686161
>Gm15:19689896-19690531
>Gm15:19690698-19690823
>Gm15:19691174-19691217
>Gm15:19691429-19691461
>Gm15:19693274-19701392
>Gm15:19701587-19701641
>Gm15:19701668-19701723
>Gm15:19701927-19701985
>Gm15:19702418-19702595
>Gm15:19705643-19705716
>Gm15:19708020-19709305
>Gm15:19713251-19713343
>Gm15:19714499-19714579
>Gm15:19720911-19720965
>Gm15:19721312-19721379
>Gm15:19721599-19721676
>Gm15:19722517-19722875
>Gm15:19723038-19723073
>Gm15:19723168-19723236
>Gm15:19723388-19723467
>Gm15:19724033-19724047
>Gm15:19726141-19727230
>Gm15:19729853-19729877
>Gm15:19730378-19730484
>Gm15:19730579-19730769
>Gm15:19734095-19734337
>Gm15:19735593-19736476
>Gm15:19736503-19737059
>Gm15:19737173-19737380
>Gm15:19737460-19737671
>Gm15:19737718-19738463
>Gm15:19738577-19744203
>Gm15:19744233-19745095
>Gm15:19747120-19747342
>Gm15:19749901-19750189
>Gm15:19750392-19750458
>Gm15:19752076-19752181
>Gm15:19754172-19754272
>Gm15:19754611-19754913
>Gm15:19755222-19756034
>Gm15:19756093-19756522
>Gm15:19756709-19756798
>Gm15:19756994-19757063
>Gm15:19758055-19758117
>Gm15:19758317-19760223
>Gm15:19764942-19765098
>Gm15:19765323-19765519
>Gm15:19765628-19765678
>Gm15:19765700-19765957
>Gm15:19766080-19766120
>Gm15:19766181-19766444
>Gm15:19766481-19766666
>Gm15:19766728-19766790
>Gm15:19766812-19768135
>Gm15:19768329-19768352
>Gm15:19768423-19768776
>Gm15:19768810-19769203
>Gm15:19769247-19769385
>Gm15:19769609-19770433
>Gm15:19770516-19770660
>Gm15:19770770-19770836
>Gm15:19771100-19771140
>Gm15:19771291-19771329
>Gm15:19774603-19774909
>Gm15:19776122-19776239
>Gm15:19777244-19777305
>Gm15:19777705-19778126
>Gm15:19778222-19778327
>Gm15:19779015-19779215
>Gm15:19779416-19779498
>Gm15:19780742-19780888
>Gm15:19781010-19781056
>Gm15:19781112-19781186
>Gm15:19781596-19781719
>Gm15:19781793-19781872
>Gm15:19782196-19782386
>Gm15:19782449-19782632
>Gm15:19782740-19782832
>Gm15:19782898-19782933
>Gm15:19782997-19783028
>Gm15:19783658-19783722
>Gm15:19784063-19784479
>Gm15:19784518-19784572
>Gm15:19784643-19784705
>Gm15:19784974-19785350
>Gm15:19785381-19786327
>Gm15:19786363-19786655
>Gm15:19786700-19788348
>Gm15:19788438-19789731
>Gm15:19789804-19789837
>Gm15:19790021-19790455
>Gm15:19790581-19791376
>Gm15:19791462-19794498
>Gm15:19794603-19794793
>Gm15:19795206-19795296
>Gm15:19797193-19797251
>Gm15:19797284-19797363
>Gm15:19797403-19797450
>Gm15:19798530-19798599
>Gm15:19798716-19798765
>Gm15:19798889-19798927
>Gm15:19798983-19799175
>Gm15:19799590-19799657
>Gm15:19800018-19800124
>Gm15:19800569-19800647
>Gm15:19803168-19803238
>Gm15:19803604-19803635
>Gm15:19806983-19807075
>Gm15:19809287-19809342
>Gm15:19809465-19809529
>Gm15:19809549-19809584
>Gm15:19811161-19812494
>Gm15:19812670-19813448
>Gm15:19813563-19813610
>Gm15:19813750-19814333
>Gm15:19814745-19814791
>Gm15:19815196-19815238
>Gm15:19815315-19815409
>Gm15:19816147-19816186
>Gm15:19816507-19816571
>Gm15:19816605-19816670
>Gm15:19816808-19818596
>Gm15:19818627-19818676
>Gm15:19818708-19819563
>Gm15:19819607-19819798
>Gm15:19819944-19820288
>Gm15:19821107-19821210
>Gm15:19821449-19821515
>Gm15:19821611-19821730
>Gm15:19821767-19821923
>Gm15:19822002-19822092
>Gm15:19822580-19822900
>Gm15:19824772-19824882
>Gm15:19825706-19826680
>Gm15:19826907-19826940
>Gm15:19827305-19827342
>Gm15:19827411-19827461
>Gm15:19827503-19827631
>Gm15:19827792-19827899
>Gm15:19829313-19829362
>Gm15:19830074-19830107
>Gm15:19831213-19831359
>Gm15:19831418-19831478
>Gm15:19832254-19832377
>Gm15:19833011-19833142
>Gm15:19834100-19834556
>Gm15:19834694-19834725
>Gm15:19834817-19835168
>Gm15:19835230-19835344
>Gm15:19835518-19836015
>Gm15:19836091-19836350
>Gm15:19836454-19836837
>Gm15:19837490-19837552
>Gm15:19837831-19837956
>Gm15:19838010-19838178
>Gm15:19838225-19838314
>Gm15:19838462-19838523
>Gm15:19838567-19838668
>Gm15:19838726-19838806
>Gm15:19838849-19838967
>Gm15:19839085-19839233
>Gm15:19839276-19839628
>Gm15:19841291-19842251
>Gm15:19842293-19842412
>Gm15:19843210-19844223
>Gm15:19844406-19844432
>Gm15:19844483-19844516
>Gm15:19844882-19844941
>Gm15:19845915-19845950
>Gm15:19846863-19848752
>Gm15:19848789-19852712
>Gm15:19852902-19852972
>Gm15:19853027-19853177
>Gm15:19853252-19868421
>Gm15:19868480-19868717
>Gm15:19868831-19869450
>Gm15:19869575-19869635
>Gm15:19869726-19871563
>Gm15:19871602-19873972
>Gm15:19874186-19874627
>Gm15:19874685-19876629
>Gm15:19876647-19881073
>Gm15:19881111-19883813
>Gm15:19884093-19884128
>Gm15:19884329-19884478
>Gm15:19885258-19885299
>Gm15:19885466-19885525
>Gm15:19885660-19885785
>Gm15:19885804-19885996
>Gm15:19886374-19886465
>Gm15:19886920-19886973
>Gm15:19891665-19891818
>Gm15:19891851-19891953
>Gm15:19892005-19892098
>Gm15:19892273-19892389
>Gm15:19892521-19892698
>Gm15:19892758-19893217
>Gm15:19893298-19893380
>Gm15:19893421-19893512
>Gm15:19893633-19893744
>Gm15:19893936-19894077
>Gm15:19894137-19894254
>Gm15:19894305-19894434
>Gm15:19894515-19894627
>Gm15:19894692-19894813
>Gm15:19894880-19895136
>Gm15:19895233-19895271
>Gm15:19896295-19896355
>Gm15:19896866-19898202
>Gm15:19898764-19898852
>Gm15:19899071-19899121
>Gm15:19899170-19899437
>Gm15:19906008-19906079
>Gm15:19908642-19909306
>Gm15:19909370-19909486
>Gm15:19909905-19909974
>Gm15:19910081-19910152
>Gm15:19910314-19910496
>Gm15:19910532-19910676
>Gm15:19911818-19911915
>Gm15:19913127-19917164
>Gm15:19917209-19917675
>Gm15:19925738-19925825
>Gm15:19925989-19926023
>Gm15:19926068-19926208
>Gm15:19926449-19926493
>Gm15:19930395-19930431
>Gm15:19934503-19934533
>Gm15:19935147-19935249
>Gm15:19935334-19937087
>Gm15:19937169-19937279
>Gm15:19937464-19937573
>Gm15:19937629-19937776
>Gm15:19937880-19938091
>Gm15:19938119-19938602
>Gm15:19939576-19939659
>Gm15:19939906-19940227
>Gm15:19940259-19940447
>Gm15:19940615-19943656
>Gm15:19943701-19947128
>Gm15:19947225-19947463
>Gm15:19948102-19948393
>Gm15:19948519-19948994
>Gm15:19949098-19949431
>Gm15:19949469-19949502
>Gm15:19951730-19952083
>Gm15:19952472-19952692
>Gm15:19954493-19954639
>Gm15:19954694-19954773
>Gm15:19954985-19955082
>Gm15:19955364-19955484
>Gm15:19956094-19956175
>Gm15:19956296-19956367
>Gm15:19956418-19956566
>Gm15:19956814-19958469
>Gm15:19958510-19958601
>Gm15:19958630-19959554
>Gm15:19959646-19959724
>Gm15:19959766-19959803
>Gm15:19959897-19960444
>Gm15:19961416-19961678
>Gm15:19964293-19964597
>Gm15:19965554-19965628
>Gm15:19968895-19968988
>Gm15:19969032-19969100
>Gm15:19969154-19969223
>Gm15:19973235-19978078
>Gm15:19978119-19978389
>Gm15:19978433-19978662
>Gm15:19978725-19978752
>Gm15:19978785-19978815
>Gm15:19978896-19984834
>Gm15:19984875-19986253
>Gm15:19986288-19986406
>Gm15:19986471-19987020
>Gm15:19987079-19987392
>Gm15:19989719-19990277
>Gm15:19990310-19990347
>Gm15:19990401-19990612
>Gm15:19990630-19991201
>Gm15:19991267-19991453
>Gm15:19991518-19991642
>Gm15:19991765-19992102
>Gm15:19992164-19992537
>Gm15:19992575-19992767
>Gm15:19992794-19992998
>Gm15:19993016-19993594
>Gm15:19993652-19994038
>Gm15:19994092-19994146
>Gm15:19994233-19995629
>Gm15:19995662-19995988
>Gm15:19996033-19996479
>Gm15:19996524-19996580
>Gm15:19996671-19996966
>Gm15:19997064-19997336
>Gm15:19997413-19998428
>Gm15:19998464-19998556
>Gm15:19998592-19998816
>Gm15:19998911-19999175
>Gm15:19999254-19999411
>Gm15:19999579-19999754
>Gm15:19999823-19999863
>Gm15:19999929-19999957
>Gm15:20000694-20000726
>Gm15:20002379-20003072
>Gm15:20003103-20003599
>Gm15:20003658-20003933
>Gm15:20003980-20004149
>Gm15:20004197-20004342
>Gm15:20004415-20004488
>Gm15:20004677-20004708
>Gm15:20004841-20004915
>Gm15:20004988-20005100
>Gm15:20005145-20005511
>Gm15:20005538-20005610
>Gm15:20005893-20006229
>Gm15:20006253-20006408
>Gm15:20006469-20006888
>Gm15:20006919-20007869
>Gm15:20007905-20007934
>Gm15:20008017-20008280
>Gm15:20008591-20008731
>Gm15:20008776-20009111
>Gm15:20009339-20009564
>Gm15:20013035-20014737
>Gm15:20014779-20014904
>Gm15:20014952-20015872
>Gm15:20015959-20016339
>Gm15:20017006-20017037
>Gm15:20017322-20017350
>Gm15:20017381-20017460
>Gm15:20018554-20018639
>Gm15:20019488-20019601
>Gm15:20019729-20019786
>Gm15:20019831-20019960
>Gm15:20022134-20022206
>Gm15:20023971-20024488
>Gm15:20024525-20024759
>Gm15:20024886-20024950
>Gm15:20025311-20025428
>Gm15:20028265-20028307
>Gm15:20028391-20028430
>Gm15:20029077-20029171
>Gm15:20032069-20032201
>Gm15:20032269-20032300
>Gm15:20032885-20032916
>Gm15:20032956-20032995
>Gm15:20035649-20037150
>Gm15:20037366-20037772
>Gm15:20037840-20037913
>Gm15:20037960-20038071
>Gm15:20038122-20038156
>Gm15:20038261-20038630
>Gm15:20038696-20039061
>Gm15:20039168-20039483
>Gm15:20039556-20040141
>Gm15:20040217-20040519
>Gm15:20040617-20040917
>Gm15:20040978-20041060
>Gm15:20041529-20041559
>Gm15:20041654-20041732
>Gm15:20041952-20042001
>Gm15:20042110-20042202
>Gm15:20042284-20042440
>Gm15:20043246-20043389
>Gm15:20043468-20043493
>Gm15:20043599-20043635
>Gm15:20043700-20043943
>Gm15:20050330-20050401
>Gm15:20051758-20051824
>Gm15:20052613-20052840
>Gm15:20053092-20053203
>Gm15:20054505-20054580
>Gm15:20054806-20054889
>Gm15:20055270-20055324
>Gm15:20056757-20056931
>Gm15:20057927-20057991
>Gm15:20060787-20060910
>Gm15:20061010-20061051
>Gm15:20061241-20061300
>Gm15:20062406-20062491
>Gm15:20062632-20062682
>Gm15:20063864-20064001
>Gm15:20064065-20064115
>Gm15:20064168-20064195
>Gm15:20064227-20064840
>Gm15:20064880-20065103
>Gm15:20065138-20065218
>Gm15:20065473-20065592
>Gm15:20065773-20065896
>Gm15:20066275-20066469
>Gm15:20067263-20067355
>Gm15:20067393-20067437
>Gm15:20067475-20067525
>Gm15:20067539-20067622
>Gm15:20069148-20069243
>Gm15:20069691-20069789
>Gm15:20069925-20070004
>Gm15:20072455-20072502
>Gm15:20073221-20073361
>Gm15:20073612-20073689
>Gm15:20075853-20075919
>Gm15:20078473-20078615
>Gm15:20078702-20080117
>Gm15:20080265-20080320
>Gm15:20080513-20080721
>Gm15:20081341-20081370
>Gm15:20081790-20081827
>Gm15:20082429-20082593
>Gm15:20083072-20083216
>Gm15:20083296-20083352
>Gm15:20083486-20083734
>Gm15:20083931-20084313
>Gm15:20084909-20085158
>Gm15:20085576-20085947
>Gm15:20086124-20086210
>Gm15:20086352-20086448
>Gm15:20086499-20087143
>Gm15:20087170-20088365
>Gm15:20088987-20090069
>Gm15:20090216-20090579
>Gm15:20090585-20090946
>Gm15:20091129-20091464
>Gm15:20091498-20091696
>Gm15:20091717-20093321
>Gm15:20093477-20095388
>Gm15:20095514-20096157
>Gm15:20096427-20096563
>Gm15:20097241-20097316
>Gm15:20098518-20098629
>Gm15:20098667-20098726
>Gm15:20099206-20099304
>Gm15:20099414-20099474
>Gm15:20099546-20099612
>Gm15:20101300-20101517
>Gm15:20101794-20101848
>Gm15:20103150-20104107
>Gm15:20104568-20104599
>Gm15:20104731-20104764
>Gm15:20104816-20104859
>Gm15:20105199-20105470
>Gm15:20105507-20105608
>Gm15:20105636-20105668
>Gm15:20105732-20105921
>Gm15:20106707-20106773
>Gm15:20106951-20106992
>Gm15:20107474-20107571
>Gm15:20107827-20109856
>Gm15:20109914-20110657
>Gm15:20110702-20115265
>Gm15:20115369-20115424
>Gm15:20115506-20115623
>Gm15:20115870-20116276
>Gm15:20116355-20116415
>Gm15:20116657-20117579
>Gm15:20117718-20118114
>Gm15:20118169-20118499
>Gm15:20118525-20118969
>Gm15:20119084-20119110
>Gm15:20120313-20120444
>Gm15:20121642-20121793
>Gm15:20121840-20122051
>Gm15:20122337-20122403
>Gm15:20123068-20123149
>Gm15:20123207-20123512
>Gm15:20123689-20129309
>Gm15:20129351-20129385
>Gm15:20129561-20133453
>Gm15:20133482-20134083
>Gm15:20134132-20134196
>Gm15:20134238-20134577
>Gm15:20134705-20134752
>Gm15:20134970-20135033
>Gm15:20136894-20136926
>Gm15:20136970-20137003
>Gm15:20137035-20137088
>Gm15:20137254-20137286
>Gm15:20137527-20137584
>Gm15:20137728-20137891
>Gm15:20138299-20138331
>Gm15:20138448-20138664
>Gm15:20138712-20138791
>Gm15:20138852-20139199
>Gm15:20141107-20141522
>Gm15:20141710-20141744
>Gm15:20141864-20142036
>Gm15:20142083-20142213
>Gm15:20142311-20142431
>Gm15:20142758-20142913
>Gm15:20142959-20143108
>Gm15:20143298-20143514
>Gm15:20143612-20143791
>Gm15:20144426-20144528
>Gm15:20144705-20144828
>Gm15:20145004-20145077
>Gm15:20145153-20145221
>Gm15:20145368-20147149
>Gm15:20147308-20147644
>Gm15:20148753-20148944
>Gm15:20152269-20153749
>Gm15:20154590-20154623
>Gm15:20154780-20154854
>Gm15:20155007-20155460
>Gm15:20155757-20155897
>Gm15:20156269-20156326
>Gm15:20161837-20162067
>Gm15:20162319-20162342
>Gm15:20162442-20162478
>Gm15:20162585-20162721
>Gm15:20163435-20163491
>Gm15:20163730-20163812
>Gm15:20163971-20164021
>Gm15:20165674-20165713
>Gm15:20165883-20166494
>Gm15:20166609-20166639
>Gm15:20168122-20168157
>Gm15:20169618-20171033
>Gm15:20171531-20171559
>Gm15:20172201-20172226
>Gm15:20172428-20172461
>Gm15:20172607-20172664
>Gm15:20173176-20173218
>Gm15:20174684-20174719
>Gm15:20175101-20175163
>Gm15:20175370-20175519
>Gm15:20175919-20176091
>Gm15:20176259-20176413
>Gm15:20176782-20176914
>Gm15:20176948-20176987
>Gm15:20177118-20177269
>Gm15:20177420-20177472
>Gm15:20177796-20177905
>Gm15:20178013-20178048
>Gm15:20178635-20178664
>Gm15:20178688-20178740
>Gm15:20178794-20178899
>Gm15:20179184-20179210
>Gm15:20179320-20179391
>Gm15:20179760-20179836
>Gm15:20180044-20180070
>Gm15:20185143-20185183
>Gm15:20186433-20188005
>Gm15:20188439-20188575
>Gm15:20188674-20188748
>Gm15:20190676-20190738
>Gm15:20196897-20196954
>Gm15:20197922-20197959
>Gm15:20198855-20198909
>Gm15:20203540-20203790
>Gm15:20204111-20204416
>Gm15:20204493-20204657
>Gm15:20204693-20205094
>Gm15:20205223-20205790
>Gm15:20206266-20207172
>Gm15:20208175-20208265
>Gm15:20209152-20209211
>Gm15:20209391-20209779
>Gm15:20211284-20211328
>Gm15:20211605-20211646
>Gm15:20213877-20214420
>Gm15:20216112-20216192
>Gm15:20220539-20220573
>Gm15:20228074-20228164
>Gm15:20229721-20229858
>Gm15:20230148-20230246
>Gm15:20230281-20230366
>Gm15:20230584-20230686
>Gm15:20231164-20231227
>Gm15:20231452-20231486
>Gm15:20232140-20232178
>Gm15:20232697-20232785
>Gm15:20233600-20233648
>Gm15:20234008-20234353
>Gm15:20234387-20234783
>Gm15:20234831-20234857
>Gm15:20234967-20235026
>Gm15:20235178-20235227
>Gm15:20235581-20235672
>Gm15:20235743-20235774
>Gm15:20236331-20236361
>Gm15:20236515-20236661
>Gm15:20237378-20237470
>Gm15:20237534-20237566
>Gm15:20237792-20237886
>Gm15:20237949-20237983
>Gm15:20238687-20238728
>Gm15:20239119-20239188
>Gm15:20239569-20239624
>Gm15:20239912-20245269
>Gm15:20245422-20245480
>Gm15:20245737-20245790
>Gm15:20245899-20245972
>Gm15:20246055-20246138
>Gm15:20246351-20246387
>Gm15:20246883-20247019
>Gm15:20247702-20247778
>Gm15:20248383-20248576
>Gm15:20248722-20249416
>Gm15:20251789-20251950
>Gm15:20252196-20252239
>Gm15:20254259-20254327
>Gm15:20255364-20255410
>Gm15:20255651-20256055
>Gm15:20256093-20256244
>Gm15:20256342-20256390
>Gm15:20257854-20259498
>Gm15:20259528-20259571
>Gm15:20259665-20259908
>Gm15:20260015-20260205
>Gm15:20260321-20260496
>Gm15:20260538-20260805
>Gm15:20260940-20261373
>Gm15:20261421-20261481
>Gm15:20261509-20261545
>Gm15:20261694-20262108
>Gm15:20262199-20262313
>Gm15:20262358-20262852
>Gm15:20262903-20263258
>Gm15:20263425-20263620
>Gm15:20263660-20263942
>Gm15:20264014-20264079
>Gm15:20264132-20264206
>Gm15:20264508-20264593
>Gm15:20264635-20264791
>Gm15:20264878-20264941
>Gm15:20265514-20265678
>Gm15:20266067-20267647
>Gm15:20267729-20268111
>Gm15:20268151-20268183
>Gm15:20268254-20268369
>Gm15:20268391-20268469
>Gm15:20268621-20268795
>Gm15:20268915-20268994
>Gm15:20269127-20269175
>Gm15:20269337-20269380
>Gm15:20269433-20269475
>Gm15:20269544-20269918
>Gm15:20270367-20270545
>Gm15:20270803-20270916
>Gm15:20271033-20271110
>Gm15:20271257-20271342
>Gm15:20272142-20272302
>Gm15:20272365-20273017
>Gm15:20274249-20274387
>Gm15:20274804-20275717
>Gm15:20275771-20279479
>Gm15:20279593-20279624
>Gm15:20284830-20285097
>Gm15:20285126-20285616
>Gm15:20285688-20286049
>Gm15:20286169-20286207
>Gm15:20286259-20286309
>Gm15:20286471-20286497
>Gm15:20286579-20286772
>Gm15:20286814-20287007
>Gm15:20287133-20287258
>Gm15:20287315-20287555
>Gm15:20288167-20288208
>Gm15:20288258-20288533
>Gm15:20289098-20289143
>Gm15:20289282-20289321
>Gm15:20289646-20289680
>Gm15:20289990-20290060
>Gm15:20290985-20291385
>Gm15:20291656-20291791
>Gm15:20292081-20292147
>Gm15:20293417-20293788
>Gm15:20293863-20293887
>Gm15:20293966-20294015
>Gm15:20294136-20294601
>Gm15:20298413-20298540
>Gm15:20298989-20299086
>Gm15:20300091-20300362
>Gm15:20300434-20300709
>Gm15:20301221-20301346
>Gm15:20302069-20302257
>Gm15:20302389-20302558
>Gm15:20302927-20304373
>Gm15:20304429-20305671
>Gm15:20305721-20307279
>Gm15:20307461-20311350
>Gm15:20311414-20313958
>Gm15:20314157-20314202
>Gm15:20315203-20316206
>Gm15:20316240-20320625
>Gm15:20322300-20322376
>Gm15:20324358-20326753
>Gm15:20326901-20326958
>Gm15:20326993-20327034
>Gm15:20330954-20332657
>Gm15:20333444-20333489
>Gm15:20336046-20337667
>Gm15:20338659-20338755
>Gm15:20338822-20338963
>Gm15:20339003-20339838
>Gm15:20339941-20340579
>Gm15:20340692-20341363
>Gm15:20341427-20341525
>Gm15:20341606-20341789
>Gm15:20341826-20342011
>Gm15:20342099-20342375
>Gm15:20342492-20342641
>Gm15:20342716-20343408
>Gm15:20343683-20344147
>Gm15:20344233-20345881
>Gm15:20348375-20348482
>Gm15:20349001-20349068
>Gm15:20349836-20350016
>Gm15:20350418-20350542
>Gm15:20350747-20350773
>Gm15:20352112-20352170
>Gm15:20352311-20352362
>Gm15:20352919-20352958
>Gm15:20353124-20353177
>Gm15:20353720-20353797
>Gm15:20353865-20353897
>Gm15:20354340-20354486
>Gm15:20354719-20354838
>Gm15:20355130-20356516
>Gm15:20358370-20360003
>Gm15:20360686-20362289
>Gm15:20363535-20363594
>Gm15:20364796-20365710
>Gm15:20365816-20366122
>Gm15:20366629-20366739
>Gm15:20366776-20366842
>Gm15:20368690-20368770
>Gm15:20371335-20371581
>Gm15:20371638-20371866
>Gm15:20372293-20375686
>Gm15:20375733-20377583
>Gm15:20377611-20377922
>Gm15:20378009-20378160
>Gm15:20378396-20378429
>Gm15:20378479-20378552
>Gm15:20378591-20378721
>Gm15:20380279-20380308
>Gm15:20382718-20382806
>Gm15:20384221-20384262
>Gm15:20384509-20384553
>Gm15:20384567-20384636
>Gm15:20395169-20395236
>Gm15:20397599-20397748
>Gm15:20398252-20398288
>Gm15:20400023-20400067
>Gm15:20404838-20405002
>Gm15:20406777-20406811
>Gm15:20407264-20407347
>Gm15:20407562-20407636
>Gm15:20409142-20409276
>Gm15:20409627-20409754
>Gm15:20412984-20413076
>Gm15:20418844-20418924
>Gm15:20420745-20420800
>Gm15:20420918-20421029
>Gm15:20421333-20421447
>Gm15:20421831-20421902
>Gm15:20421990-20422023
>Gm15:20422075-20422152
>Gm15:20424618-20424667
>Gm15:20426243-20426292
>Gm15:20428895-20428941
>Gm15:20431420-20431528
>Gm15:20434571-20434652
>Gm15:20437319-20437621
>Gm15:20439608-20440946
>Gm15:20441036-20445196
>Gm15:20445472-20445803
>Gm15:20445849-20446091
>Gm15:20446149-20446726
>Gm15:20446764-20447233
>Gm15:20447277-20447444
>Gm15:20447499-20447627
>Gm15:20448074-20448383
>Gm15:20448461-20448489
>Gm15:20448631-20448772
>Gm15:20448847-20449773
>Gm15:20449797-20449943
>Gm15:20450007-20451464
>Gm15:20451501-20452262
>Gm15:20452336-20452419
>Gm15:20452707-20452784
>Gm15:20452828-20452975
>Gm15:20453281-20453373
>Gm15:20453415-20453479
>Gm15:20453498-20453638
>Gm15:20453707-20453948
>Gm15:20454225-20454276
>Gm15:20454329-20454546
>Gm15:20454665-20456762
>Gm15:20456904-20456932
>Gm15:20456972-20457005
>Gm15:20457090-20457192
>Gm15:20457224-20457522
>Gm15:20457616-20457841
>Gm15:20457936-20458519
>Gm15:20458574-20458775
>Gm15:20458846-20459302
>Gm15:20459475-20468495
>Gm15:20468588-20468801
>Gm15:20468880-20469219
>Gm15:20469315-20469964
>Gm15:20470021-20470094
>Gm15:20474414-20475807
>Gm15:20475936-20477273
>Gm15:20477305-20477413
>Gm15:20477457-20477814
>Gm15:20477915-20478789
>Gm15:20478838-20479068
>Gm15:20479101-20479313
>Gm15:20479382-20479533
>Gm15:20479597-20480284
>Gm15:20480647-20480730
>Gm15:20484002-20487154
>Gm15:20487188-20487306
>Gm15:20487372-20487907
>Gm15:20487949-20489024
>Gm15:20489061-20489253
>Gm15:20489383-20490939
>Gm15:20491009-20494324
>Gm15:20496098-20496155
>Gm15:20497776-20498223
>Gm15:20498426-20498943
>Gm15:20499033-20499123
>Gm15:20499251-20499307
>Gm15:20499397-20499740
>Gm15:20499843-20500017
>Gm15:20500045-20500212
>Gm15:20500835-20500869
>Gm15:20500917-20501236
>Gm15:20501709-20502046
>Gm15:20502088-20502221
>Gm15:20502818-20503109
>Gm15:20503534-20503568
>Gm15:20503933-20504130
>Gm15:20504275-20504443
>Gm15:20504684-20504698
>Gm15:20505016-20505091
>Gm15:20506261-20506410
>Gm15:20506478-20506518
>Gm15:20506569-20506624
>Gm15:20506983-20507028
>Gm15:20507480-20507584
>Gm15:20507753-20507853
>Gm15:20509098-20509236
>Gm15:20509579-20509735
>Gm15:20509869-20509926
>Gm15:20510533-20510592
>Gm15:20510883-20510959
>Gm15:20513242-20513280
>Gm15:20513797-20513837
>Gm15:20514027-20514090
>Gm15:20516469-20516521
>Gm15:20516748-20516824
>Gm15:20516939-20517067
>Gm15:20517128-20518334
>Gm15:20519969-20521582
>Gm15:20523909-20524059
>Gm15:20524103-20524477
>Gm15:20524519-20524550
>Gm15:20525863-20526061
>Gm15:20526359-20526407
>Gm15:20526506-20526545
>Gm15:20526916-20526986
>Gm15:20528555-20528612
>Gm15:20532017-20546825
>Gm15:20546925-20556975
>Gm15:20558868-20559847
>Gm15:20560843-20560901
>Gm15:20560978-20561179
>Gm15:20561234-20561261
>Gm15:20561492-20561750
>Gm15:20562316-20562546
>Gm15:20562867-20563006
>Gm15:20563088-20563172
>Gm15:20563408-20563456
>Gm15:20563611-20563643
>Gm15:20563678-20563775
>Gm15:20564181-20564218
>Gm15:20565294-20565351
>Gm15:20567171-20567287
>Gm15:20568451-20568734
>Gm15:20568785-20568814
>Gm15:20571503-20572543
>Gm15:20580044-20580413
>Gm15:20582729-20583059
>Gm15:20583122-20584983
>Gm15:20585006-20586186
>Gm15:20586245-20586603
>Gm15:20586647-20590820
>Gm15:20590987-20591024
>Gm15:20593698-20596109
>Gm15:20600554-20600940
>Gm15:20600984-20603328
>Gm15:20603408-20603499
>Gm15:20603665-20604904
>Gm15:20605063-20606203
>Gm15:20606259-20606459
>Gm15:20606492-20606529
>Gm15:20606870-20606921
>Gm15:20607026-20607843
>Gm15:20607927-20608049
>Gm15:20608067-20612107
>Gm15:20612167-20612539
>Gm15:20612570-20612691
>Gm15:20612750-20615332
>Gm15:20615368-20615399
>Gm15:20615499-20615804
>Gm15:20615910-20616106
>Gm15:20616214-20616293
>Gm15:20616367-20616700
>Gm15:20616731-20623061
>Gm15:20623122-20626221
>Gm15:20626232-20626493
>Gm15:20626544-20626969
>Gm15:20626996-20627044
>Gm15:20627112-20627164
>Gm15:20627743-20627794
>Gm15:20627884-20627942
>Gm15:20628210-20628242
>Gm15:20629515-20630527
>Gm15:20630878-20630921
>Gm15:20630970-20631067
>Gm15:20631453-20631637
>Gm15:20631895-20631925
>Gm15:20632049-20632279
>Gm15:20632430-20632566
>Gm15:20632668-20632719
>Gm15:20632896-20632961
>Gm15:20632992-20633695
>Gm15:20633740-20633807
>Gm15:20633960-20634040
>Gm15:20634089-20634335
>Gm15:20634400-20634531
>Gm15:20634960-20635098
>Gm15:20635213-20635367
>Gm15:20635771-20635815
>Gm15:20635900-20635953
>Gm15:20637701-20637733
>Gm15:20638885-20638959
>Gm15:20643144-20643205
>Gm15:20644586-20644962
>Gm15:20645022-20645199
>Gm15:20645325-20645420
>Gm15:20646165-20646210
>Gm15:20646306-20647698
>Gm15:20647815-20647921
>Gm15:20648294-20648325
>Gm15:20651011-20651714
>Gm15:20651749-20651868
>Gm15:20652094-20652497
>Gm15:20652579-20652838
>Gm15:20653206-20653241
>Gm15:20654290-20654340
>Gm15:20656379-20657087
>Gm15:20657233-20657585
>Gm15:20658445-20658603
>Gm15:20658669-20660214
>Gm15:20660360-20660388
>Gm15:20660441-20660720
>Gm15:20662609-20662672
>Gm15:20664243-20664277
>Gm15:20666269-20667656
>Gm15:20668892-20669024
>Gm15:20669928-20669961
>Gm15:20670020-20670160
>Gm15:20670278-20670374
>Gm15:20670470-20671149
>Gm15:20671290-20671391
>Gm15:20671767-20672056
>Gm15:20672085-20672522
>Gm15:20672691-20673169
>Gm15:20674549-20674592
>Gm15:20674794-20677370
>Gm15:20677435-20678828
>Gm15:20678888-20681826
>Gm15:20681953-20681993
>Gm15:20684208-20684296
>Gm15:20685169-20685336
>Gm15:20696282-20696322
>Gm15:20696594-20696653
>Gm15:20696998-20697215
>Gm15:20697262-20697605
>Gm15:20697644-20697689
>Gm15:20697778-20697850
>Gm15:20697980-20698010
>Gm15:20698058-20698086
>Gm15:20698201-20698230
>Gm15:20698289-20698459
>Gm15:20698501-20698617
>Gm15:20698688-20698928
>Gm15:20699077-20707103
>Gm15:20709119-20709153
>Gm15:20709248-20709398
>Gm15:20709965-20710003
>Gm15:20711105-20711153
>Gm15:20713201-20713283
>Gm15:20713996-20714024
>Gm15:20717015-20717077
>Gm15:20717454-20717487
>Gm15:20719418-20719447
>Gm15:20719707-20719789
>Gm15:20719934-20720138
>Gm15:20720263-20720347
>Gm15:20720507-20720743
>Gm15:20720845-20720878
>Gm15:20721039-20721205
>Gm15:20721336-20721383
>Gm15:20721497-20721605
>Gm15:20721690-20721789
>Gm15:20721907-20722495
>Gm15:20722518-20722557
>Gm15:20722610-20723884
>Gm15:20723928-20723997
>Gm15:20724096-20724146
>Gm15:20724379-20724416
>Gm15:20724628-20724702
>Gm15:20725024-20725204
>Gm15:20725455-20725551
>Gm15:20725956-20725991
>Gm15:20726482-20726559
>Gm15:20726732-20726844
>Gm15:20727064-20727114
>Gm15:20727373-20727437
>Gm15:20727840-20729245
>Gm15:20733026-20733109
>Gm15:20733908-20733935
>Gm15:20735877-20735922
>Gm15:20736022-20736092
>Gm15:20738381-20738536
>Gm15:20738864-20739012
>Gm15:20743820-20743860
>Gm15:20745206-20745897
>Gm15:20746178-20750045
>Gm15:20750075-20751619
>Gm15:20752079-20752377
>Gm15:20753219-20753265
>Gm15:20754771-20754843
>Gm15:20754900-20755207
>Gm15:20755371-20755425
>Gm15:20755496-20755605
>Gm15:20756359-20756422
>Gm15:20757274-20757314
>Gm15:20757352-20757634
>Gm15:20758555-20758627
>Gm15:20758734-20761481
>Gm15:20762041-20762381
>Gm15:20762478-20762517
>Gm15:20763525-20763554
>Gm15:20765336-20765417
>Gm15:20768191-20768824
>Gm15:20769121-20769158
>Gm15:20770243-20770744
>Gm15:20770832-20772472
>Gm15:20772572-20773728
>Gm15:20773819-20774390
>Gm15:20774533-20774861
>Gm15:20774894-20775109
>Gm15:20775212-20775362
>Gm15:20776717-20776776
>Gm15:20777010-20777059
>Gm15:20777911-20777983
>Gm15:20778303-20778342
>Gm15:20778471-20778548
>Gm15:20779579-20779631
>Gm15:20780306-20781537
>Gm15:20783637-20783752
>Gm15:20783803-20784075
>Gm15:20784092-20784156
>Gm15:20784225-20784266
>Gm15:20784514-20784553
>Gm15:20788574-20788607
>Gm15:20790262-20790311
>Gm15:20790498-20790539
>Gm15:20790563-20790686
>Gm15:20790771-20791157
>Gm15:20791258-20791409
>Gm15:20791611-20791771
>Gm15:20792206-20794814
>Gm15:20795316-20795406
>Gm15:20796391-20796442
>Gm15:20796550-20796644
>Gm15:20796648-20796921
>Gm15:20797007-20797993
>Gm15:20798198-20798282
>Gm15:20798361-20798649
>Gm15:20798710-20798736
>Gm15:20798795-20798906
>Gm15:20798976-20799053
>Gm15:20799099-20800178
>Gm15:20800239-20800380
>Gm15:20800439-20800519
>Gm15:20800626-20800873
>Gm15:20800919-20801677
>Gm15:20801843-20813169
>Gm15:20814997-20815052
>Gm15:20817250-20817303
>Gm15:20817651-20817719
>Gm15:20819153-20819240
>Gm15:20823064-20823119
>Gm15:20823295-20823393
>Gm15:20824843-20824872
>Gm15:20826852-20826911
>Gm15:20827274-20827313
>Gm15:20827362-20827439
>Gm15:20827521-20827562
>Gm15:20827645-20828052
>Gm15:20828185-20830886
>Gm15:20830936-20831691
>Gm15:20831726-20832400
>Gm15:20832454-20835646
>Gm15:20835697-20836779
>Gm15:20836812-20837063
>Gm15:20837410-20837479
>Gm15:20837983-20838687
>Gm15:20838782-20838960
>Gm15:20839019-20839062
>Gm15:20839107-20839391
>Gm15:20839433-20839667
>Gm15:20839982-20840076
>Gm15:20840146-20840175
>Gm15:20840231-20840732
>Gm15:20840995-20841244
>Gm15:20842588-20842843
>Gm15:20842884-20842930
>Gm15:20843874-20844337
>Gm15:20844537-20844593
>Gm15:20847026-20847102
>Gm15:20850032-20850086
>Gm15:20850277-20850358
>Gm15:20853622-20853657
>Gm15:20854476-20854570
>Gm15:20855508-20855740
>Gm15:20855855-20856517
>Gm15:20856644-20856827
>Gm15:20856903-20856961
>Gm15:20857039-20857317
>Gm15:20857436-20857652
>Gm15:20857860-20857938
>Gm15:20857976-20858096
>Gm15:20858304-20858552
>Gm15:20858617-20858970
>Gm15:20862149-20862212
>Gm15:20862289-20862386
>Gm15:20867393-20867457
>Gm15:20867841-20867871
>Gm15:20868358-20868415
>Gm15:20868472-20868572
>Gm15:20868696-20868756
>Gm15:20872535-20872677
>Gm15:20876070-20876306
>Gm15:20876428-20876461
>Gm15:20876519-20876708
>Gm15:20876762-20876955
>Gm15:20877365-20877505
>Gm15:20877894-20877944
>Gm15:20882382-20882410
>Gm15:20882936-20883462
>Gm15:20884527-20889174
>Gm15:20889274-20892869
>Gm15:20892996-20893399
>Gm15:20893596-20893637
>Gm15:20893714-20893768
>Gm15:20893809-20894059
>Gm15:20894115-20894295
>Gm15:20894429-20896000
>Gm15:20896097-20896316
>Gm15:20896345-20896414
>Gm15:20896446-20898148
>Gm15:20898308-20901154
>Gm15:20901642-20901793
>Gm15:20901902-20902349
>Gm15:20902365-20902423
>Gm15:20902441-20902542
>Gm15:20905278-20905355
>Gm15:20905486-20905902
>Gm15:20907305-20907416
>Gm15:20910896-20911110
>Gm15:20911241-20911348
>Gm15:20918035-20918097
>Gm15:20918921-20919104
>Gm15:20920595-20921753
>Gm15:20921960-20922001
>Gm15:20922968-20923094
>Gm15:20923522-20923605
>Gm15:20923870-20923926
>Gm15:20923950-20924257
>Gm15:20924340-20924502
>Gm15:20929372-20929428
>Gm15:20929607-20929691
>Gm15:20929739-20929818
>Gm15:20932446-20932525
>Gm15:20933414-20935678
>Gm15:20936298-20936336
>Gm15:20936735-20936809
>Gm15:20937014-20937077
>Gm15:20937270-20937332
>Gm15:20938271-20939153
>Gm15:20939180-20940653
>Gm15:20940687-20943842
>Gm15:20945583-20947095
>Gm15:20947141-20948469
>Gm15:20948510-20948826
>Gm15:20948935-20949174
>Gm15:20949472-20949886
>Gm15:20953246-20953361
>Gm15:20956082-20956143
>Gm15:20956304-20956331
>Gm15:20956431-20956451
>Gm15:20957200-20957464
>Gm15:20957494-20957684
>Gm15:20957863-20957996
>Gm15:20958033-20958724
>Gm15:20958786-20959100
>Gm15:20959132-20959433
>Gm15:20959605-20959709
>Gm15:20960309-20963922
>Gm15:20966806-20967225
>Gm15:20967345-20967845
>Gm15:20967877-20968672
>Gm15:20969153-20969243
>Gm15:20972688-20972720
>Gm15:20972839-20972868
>Gm15:20973064-20973148
>Gm15:20974984-20975057
>Gm15:20975099-20975254
>Gm15:20975367-20975408
>Gm15:20977981-20978065
>Gm15:20978304-20978466
>Gm15:20981332-20981408
>Gm15:20982848-20983331
>Gm15:20983502-20983536
>Gm15:20983641-20983862
>Gm15:20986272-20986733
>Gm15:20987481-20987756
>Gm15:20987813-20987896
>Gm15:20988051-20988398
>Gm15:20988481-20988788
>Gm15:20988881-20988980
>Gm15:20989032-20989183
>Gm15:20989358-20989497
>Gm15:20989565-20989688
>Gm15:20989733-20989905
>Gm15:20990354-20990449
>Gm15:20990509-20990737
>Gm15:20990772-20990802
>Gm15:20991608-20991725
>Gm15:20994707-20994995
>Gm15:20995185-20995221
>Gm15:20995275-20995436
>Gm15:20995498-20995532
>Gm15:20995775-20995861
>Gm15:20996217-20996573
>Gm15:20996718-20997291
>Gm15:20997502-20997575
>Gm15:20997614-20998868
>Gm15:20998926-20999030
>Gm15:21000739-21000793
>Gm15:21000847-21000875
>Gm15:21002023-21002053
>Gm15:21002109-21002194
>Gm15:21002637-21002784
>Gm15:21002844-21002958
>Gm15:21002998-21003379
>Gm15:21004358-21004401
>Gm15:21004720-21004749
>Gm15:21005416-21005548
>Gm15:21005592-21005656
>Gm15:21005686-21005912
>Gm15:21006574-21006700
>Gm15:21006736-21006875
>Gm15:21007397-21007651
>Gm15:21007717-21007758
>Gm15:21008317-21008447
>Gm15:21008728-21008870
>Gm15:21008908-21009067
>Gm15:21009115-21009179
>Gm15:21009469-21009549
>Gm15:21009619-21010296
>Gm15:21010342-21010956
>Gm15:21011066-21011097
>Gm15:21011467-21011682
>Gm15:21011751-21011795
>Gm15:21011850-21011928
>Gm15:21012050-21012219
>Gm15:21012292-21012352
>Gm15:21015734-21015818
>Gm15:21015860-21016177
>Gm15:21017101-21017256
>Gm15:21018534-21018572
>Gm15:21018691-21018736
>Gm15:21018966-21019350
>Gm15:21019812-21019882
>Gm15:21023013-21023061
>Gm15:21026858-21026926
>Gm15:21027166-21027242
>Gm15:21027602-21027637
>Gm15:21027705-21030961
>Gm15:21030984-21031180
>Gm15:21031230-21031435
>Gm15:21031520-21034297
>Gm15:21034401-21034426
>Gm15:21035697-21035738
>Gm15:21036915-21036947
>Gm15:21037097-21040119
>Gm15:21040965-21041171
>Gm15:21041247-21041557
>Gm15:21041592-21041748
>Gm15:21041824-21042091
>Gm15:21042125-21043703
>Gm15:21043832-21043871
>Gm15:21044375-21047387
>Gm15:21049157-21049736
>Gm15:21049793-21050051
>Gm15:21051033-21051102
>Gm15:21059884-21064821
>Gm15:21069105-21069995
>Gm15:21070027-21071388
>Gm15:21071408-21073527
>Gm15:21073626-21074527
>Gm15:21074564-21075137
>Gm15:21075201-21075409
>Gm15:21075428-21075808
>Gm15:21076019-21076137
>Gm15:21076916-21076952
>Gm15:21077090-21077207
>Gm15:21077238-21077507
>Gm15:21077608-21077694
>Gm15:21081789-21083026
>Gm15:21083045-21083167
>Gm15:21085068-21092653
>Gm15:21092680-21092761
>Gm15:21093154-21102158
>Gm15:21104558-21105707
>Gm15:21106553-21106667
>Gm15:21106728-21106761
>Gm15:21107091-21107139
>Gm15:21107929-21107975
>Gm15:21111106-21111240
>Gm15:21111500-21111673
>Gm15:21111846-21111896
>Gm15:21112583-21112647
>Gm15:21112862-21113768
>Gm15:21113824-21114370
>Gm15:21114438-21114484
>Gm15:21115512-21115601
>Gm15:21115727-21115770
>Gm15:21117014-21117079
>Gm15:21118252-21118284
>Gm15:21118866-21118969
>Gm15:21123030-21128577
>Gm15:21129254-21142727
>Gm15:21142788-21142834
>Gm15:21142881-21143122
>Gm15:21144645-21144709
>Gm15:21144967-21145052
>Gm15:21146355-21146513
>Gm15:21147099-21147193
>Gm15:21147479-21147587
>Gm15:21147657-21147736
>Gm15:21147867-21148165
>Gm15:21148315-21148424
>Gm15:21148624-21148841
>Gm15:21150794-21150832
>Gm15:21153243-21153308
>Gm15:21154536-21154755
>Gm15:21154802-21154921
>Gm15:21156858-21156897
>Gm15:21159590-21159780
>Gm15:21160999-21161131
>Gm15:21161276-21161444
>Gm15:21161822-21161968
>Gm15:21162043-21162295
>Gm15:21162404-21162492
>Gm15:21164311-21164351
>Gm15:21164655-21164756
>Gm15:21165629-21166743
>Gm15:21170380-21170437
>Gm15:21171059-21171518
>Gm15:21178285-21178321
>Gm15:21182093-21182133
>Gm15:21183883-21183911
>Gm15:21184650-21184709
>Gm15:21185010-21185046
>Gm15:21185686-21185715
>Gm15:21186164-21186263
>Gm15:21186362-21186421
>Gm15:21186445-21186651
>Gm15:21186743-21186793
>Gm15:21186877-21186974
>Gm15:21187005-21187057
>Gm15:21187095-21187142
>Gm15:21187256-21187458
>Gm15:21187581-21187615
>Gm15:21187708-21187735
>Gm15:21188213-21188264
>Gm15:21188886-21189053
>Gm15:21194948-21194984
>Gm15:21195244-21195342
>Gm15:21197952-21198049
>Gm15:21202099-21202125
>Gm15:21203073-21203424
>Gm15:21203528-21204251
>Gm15:21204277-21204610
>Gm15:21207010-21207077
>Gm15:21209909-21210031
>Gm15:21210057-21210148
>Gm15:21210201-21210247
>Gm15:21213507-21213912
>Gm15:21214063-21214111
>Gm15:21214215-21214283
>Gm15:21218146-21218174
>Gm15:21218371-21218536
>Gm15:21221109-21221145
>Gm15:21221175-21224123
>Gm15:21224199-21224263
>Gm15:21224318-21226171
>Gm15:21226225-21226535
>Gm15:21226568-21226600
>Gm15:21226656-21227285
>Gm15:21228790-21229345
>Gm15:21231012-21231043
>Gm15:21231268-21231795
>Gm15:21231850-21234497
>Gm15:21234558-21235962
>Gm15:21236016-21256302
>Gm15:21256353-21256848
>Gm15:21256986-21257046
>Gm15:21257091-21257176
>Gm15:21257693-21257776
>Gm15:21257933-21258344
>Gm15:21258367-21258647
>Gm15:21258694-21259152
>Gm15:21259188-21261972
>Gm15:21262002-21262979
>Gm15:21263034-21263181
>Gm15:21263837-21264364
>Gm15:21264701-21264902
>Gm15:21265004-21265131
>Gm15:21265228-21265290
>Gm15:21265515-21265596
>Gm15:21266083-21266119
>Gm15:21266147-21266205
>Gm15:21268732-21268831
>Gm15:21268993-21269060
>Gm15:21269391-21269424
>Gm15:21270397-21270450
>Gm15:21274446-21275199
>Gm15:21277841-21277920
>Gm15:21278492-21278714
>Gm15:21278740-21279125
>Gm15:21279207-21280511
>Gm15:21280587-21290603
>Gm15:21290648-21292426
>Gm15:21292507-21294649
>Gm15:21294681-21296503
>Gm15:21296613-21296644
>Gm15:21296727-21298921
>Gm15:21298973-21300123
>Gm15:21300275-21301097
>Gm15:21301140-21301398
>Gm15:21301460-21303891
>Gm15:21303967-21305646
>Gm15:21305781-21310671
>Gm15:21310720-21311418
>Gm15:21311469-21315614
>Gm15:21315724-21315796
>Gm15:21315865-21316220
>Gm15:21316253-21316315
>Gm15:21316388-21316638
>Gm15:21316693-21317113
>Gm15:21317222-21317331
>Gm15:21317384-21317509
>Gm15:21318068-21318168
>Gm15:21318285-21318368
>Gm15:21318413-21318612
>Gm15:21319092-21321718
>Gm15:21322078-21322108
>Gm15:21322313-21322418
>Gm15:21322526-21322623
>Gm15:21322766-21322801
>Gm15:21323870-21328734
>Gm15:21328775-21330834
>Gm15:21331602-21331703
>Gm15:21332412-21332467
>Gm15:21333362-21333405
>Gm15:21333852-21333919
>Gm15:21334564-21334636
>Gm15:21334785-21334991
>Gm15:21335015-21336852
>Gm15:21336944-21338208
>Gm15:21338500-21338539
>Gm15:21338618-21338873
>Gm15:21338992-21339080
>Gm15:21339132-21339911
>Gm15:21339981-21340033
>Gm15:21340171-21340452
>Gm15:21340526-21340629
>Gm15:21341268-21341511
>Gm15:21341557-21343089
>Gm15:21343158-21344374
>Gm15:21344421-21344462
>Gm15:21344646-21344767
>Gm15:21345046-21345419
>Gm15:21346415-21347418
>Gm15:21347445-21353525
>Gm15:21353570-21354371
>Gm15:21354421-21359297
>Gm15:21362680-21362746
>Gm15:21362824-21363172
>Gm15:21363216-21363438
>Gm15:21363509-21363744
>Gm15:21364891-21364971
>Gm15:21365287-21365541
>Gm15:21365575-21366308
>Gm15:21366359-21366495
>Gm15:21366617-21366884
>Gm15:21367067-21367100
>Gm15:21367267-21367300
>Gm15:21367471-21367546
>Gm15:21367602-21367807
>Gm15:21368219-21368405
>Gm15:21368491-21368558
>Gm15:21368653-21368844
>Gm15:21369454-21369540
>Gm15:21369592-21369782
>Gm15:21369851-21370193
>Gm15:21370234-21370300
>Gm15:21370406-21370541
>Gm15:21370994-21372310
>Gm15:21372378-21372662
>Gm15:21372851-21373002
>Gm15:21373274-21373313
>Gm15:21373381-21373412
>Gm15:21373465-21373511
>Gm15:21373642-21374079
>Gm15:21374131-21374162
>Gm15:21374199-21374228
>Gm15:21374257-21374362
>Gm15:21374465-21374506
>Gm15:21374600-21375088
>Gm15:21375171-21375457
>Gm15:21375739-21375883
>Gm15:21377798-21378781
>Gm15:21380005-21380045
>Gm15:21381911-21381940
>Gm15:21382054-21382183
>Gm15:21382419-21382455
>Gm15:21382519-21382597
>Gm15:21383026-21383123
>Gm15:21384225-21385300
>Gm15:21385734-21385824
>Gm15:21385947-21386012
>Gm15:21386513-21386541
>Gm15:21386600-21386716
>Gm15:21386782-21386862
>Gm15:21387294-21387331
>Gm15:21387643-21387694
>Gm15:21387975-21388238
>Gm15:21388291-21388357
>Gm15:21388515-21388724
>Gm15:21388877-21388920
>Gm15:21389134-21389331
>Gm15:21389819-21389892
>Gm15:21390303-21390349
>Gm15:21390541-21390645
>Gm15:21390748-21390790
>Gm15:21395459-21395504
>Gm15:21399825-21399855
>Gm15:21402561-21402842
>Gm15:21402890-21402954
>Gm15:21403139-21403275
>Gm15:21403487-21403532
>Gm15:21403903-21404185
>Gm15:21404393-21404921
>Gm15:21404953-21405275
>Gm15:21405314-21405547
>Gm15:21405623-21408728
>Gm15:21408792-21410783
>Gm15:21410931-21411030
>Gm15:21411087-21411953
>Gm15:21412017-21412619
>Gm15:21412928-21413057
>Gm15:21413130-21413937
>Gm15:21413973-21414751
>Gm15:21414757-21414771
>Gm15:21414878-21414910
>Gm15:21414977-21415415
>Gm15:21415447-21415771
>Gm15:21415930-21416082
>Gm15:21416279-21416433
>Gm15:21416571-21416888
>Gm15:21416926-21416960
>Gm15:21416990-21417227
>Gm15:21417425-21417474
>Gm15:21417651-21417687
>Gm15:21417898-21417973
>Gm15:21418084-21418281
>Gm15:21418494-21418584
>Gm15:21428544-21428741
>Gm15:21430847-21431196
>Gm15:21431627-21431719
>Gm15:21432102-21432138
>Gm15:21434947-21434961
>Gm15:21435565-21435640
>Gm15:21436043-21436102
>Gm15:21437102-21441220
>Gm15:21443006-21447073
>Gm15:21447274-21447326
>Gm15:21448293-21448471
>Gm15:21454009-21454184
>Gm15:21454235-21455206
>Gm15:21456647-21457700
>Gm15:21457727-21463590
>Gm15:21463691-21463941
>Gm15:21464118-21464262
>Gm15:21465310-21465348
>Gm15:21465676-21465704
>Gm15:21466081-21467041
>Gm15:21468158-21468221
>Gm15:21468301-21468555
>Gm15:21468827-21468977
>Gm15:21469070-21469188
>Gm15:21469243-21469405
>Gm15:21469434-21469778
>Gm15:21469829-21470135
>Gm15:21470164-21470236
>Gm15:21470265-21470372
>Gm15:21470396-21472173
>Gm15:21472367-21477260
>Gm15:21477358-21477586
>Gm15:21477643-21477825
>Gm15:21477964-21478656
>Gm15:21478685-21478803
>Gm15:21478876-21478933
>Gm15:21479015-21482614
>Gm15:21482645-21512449
>Gm15:21512516-21516208
>Gm15:21516253-21516553
>Gm15:21516584-21516764
>Gm15:21516806-21517503
>Gm15:21523284-21523344
>Gm15:21526480-21526602
>Gm15:21527130-21527213
>Gm15:21527416-21527469
>Gm15:21527639-21530820
>Gm15:21530856-21531028
>Gm15:21531063-21536467
>Gm15:21536538-21538079
>Gm15:21539925-21540020
>Gm15:21540216-21540363
>Gm15:21540399-21540533
>Gm15:21541529-21541600
>Gm15:21542150-21542187
>Gm15:21542369-21542412
>Gm15:21542497-21542659
>Gm15:21542698-21543130
>Gm15:21543190-21543273
>Gm15:21543452-21543529
>Gm15:21543591-21543970
>Gm15:21544123-21544229
>Gm15:21544337-21544605
>Gm15:21544665-21544696
>Gm15:21544761-21544857
>Gm15:21544968-21545121
>Gm15:21545289-21545340
>Gm15:21545363-21549826
>Gm15:21549958-21550010
>Gm15:21550096-21550552
>Gm15:21550591-21550736
>Gm15:21551031-21551097
>Gm15:21551146-21551299
>Gm15:21551434-21552117
>Gm15:21552152-21552297
>Gm15:21552372-21552840
>Gm15:21552978-21553038
>Gm15:21553097-21553148
>Gm15:21553295-21553757
>Gm15:21553813-21554462
>Gm15:21554542-21554834
>Gm15:21565613-21567873
>Gm15:21569690-21579767
>Gm15:21579818-21579839
>Gm15:21582029-21584514
>Gm15:21584635-21584885
>Gm15:21590804-21590860
>Gm15:21591586-21591643
>Gm15:21591676-21591761
>Gm15:21591864-21591927
>Gm15:21591996-21592130
>Gm15:21592590-21592674
>Gm15:21593525-21603431
>Gm15:21603478-21603573
>Gm15:21603725-21603772
>Gm15:21603853-21604342
>Gm15:21604384-21604574
>Gm15:21604649-21605044
>Gm15:21605608-21605747
>Gm15:21606636-21606707
>Gm15:21606825-21607139
>Gm15:21607623-21607729
>Gm15:21607924-21608251
>Gm15:21609071-21612172
>Gm15:21613680-21613760
>Gm15:21614113-21614756
>Gm15:21614811-21615340
>Gm15:21615417-21615466
>Gm15:21615539-21616049
>Gm15:21617086-21617165
>Gm15:21617270-21617310
>Gm15:21617365-21618086
>Gm15:21618141-21618674
>Gm15:21620226-21620266
>Gm15:21620593-21620676
>Gm15:21620854-21620944
>Gm15:21624127-21624154
>Gm15:21624371-21626053
>Gm15:21626089-21626225
>Gm15:21626264-21626948
>Gm15:21626983-21627244
>Gm15:21627472-21627729
>Gm15:21627858-21628304
>Gm15:21628336-21631519
>Gm15:21631902-21632089
>Gm15:21632131-21632827
>Gm15:21632896-21632920
>Gm15:21632998-21633102
>Gm15:21633297-21641951
>Gm15:21643444-21651961
>Gm15:21651998-21652117
>Gm15:21652251-21652404
>Gm15:21652741-21655222
>Gm15:21657479-21657611
>Gm15:21657804-21658112
>Gm15:21658146-21659585
>Gm15:21659694-21659728
>Gm15:21662664-21662815
>Gm15:21665521-21665573
>Gm15:21667985-21668094
>Gm15:21669066-21669113
>Gm15:21669395-21669434
>Gm15:21670231-21670295
>Gm15:21670433-21670472
>Gm15:21670973-21671078
>Gm15:21671150-21671199
>Gm15:21671912-21673558
>Gm15:21674896-21674936
>Gm15:21676006-21676107
>Gm15:21676156-21676248
>Gm15:21676514-21676616
>Gm15:21676708-21676759
>Gm15:21676842-21677059
>Gm15:21677124-21677243
>Gm15:21680976-21680990
>Gm15:21683627-21683666
>Gm15:21684040-21684137
>Gm15:21684374-21684436
>Gm15:21684527-21684726
>Gm15:21687693-21688635
>Gm15:21689382-21690258
>Gm15:21690365-21690579
>Gm15:21694179-21694214
>Gm15:21694525-21694592
>Gm15:21694640-21694733
>Gm15:21694804-21694898
>Gm15:21695896-21695974
>Gm15:21698431-21698462
>Gm15:21700135-21722037
>Gm15:21722373-21725157
>Gm15:21725186-21725423
>Gm15:21725480-21725535
>Gm15:21725563-21725678
>Gm15:21725739-21746386
>Gm15:21746509-21746629
>Gm15:21746678-21746837
>Gm15:21746870-21746913
>Gm15:21747196-21747238
>Gm15:21747449-21747475
>Gm15:21747862-21747921
>Gm15:21748666-21748739
>Gm15:21748814-21750429
>Gm15:21750577-21751180
>Gm15:21751205-21751448
>Gm15:21751651-21752106
>Gm15:21752305-21753544
>Gm15:21753603-21753720
>Gm15:21753778-21754261
>Gm15:21754348-21754396
>Gm15:21754437-21754523
>Gm15:21754558-21755737
>Gm15:21755807-21755875
>Gm15:21755932-21756109
>Gm15:21757206-21757546
>Gm15:21757629-21757681
>Gm15:21759913-21759991
>Gm15:21760560-21760582
>Gm15:21761885-21762264
>Gm15:21762319-21765962
>Gm15:21766017-21766558
>Gm15:21766710-21766979
>Gm15:21767738-21767772
>Gm15:21767876-21768042
>Gm15:21768138-21768299
>Gm15:21768968-21768998
>Gm15:21769060-21769088
>Gm15:21772649-21772705
>Gm15:21772776-21772830
>Gm15:21772992-21773038
>Gm15:21773367-21773476
>Gm15:21773964-21774046
>Gm15:21774226-21776274
>Gm15:21778399-21779012
>Gm15:21779905-21779934
>Gm15:21780558-21780598
>Gm15:21781151-21781239
>Gm15:21781550-21781720
>Gm15:21781953-21781991
>Gm15:21782681-21782812
>Gm15:21783002-21783180
>Gm15:21783889-21784021
>Gm15:21785784-21785868
>Gm15:21787380-21795729
>Gm15:21795811-21799401
>Gm15:21800636-21800719
>Gm15:21800982-21801023
>Gm15:21802145-21802323
>Gm15:21802356-21802393
>Gm15:21803627-21803695
>Gm15:21807595-21807630
>Gm15:21807847-21808193
>Gm15:21808424-21808457
>Gm15:21808528-21808560
>Gm15:21808651-21808693
>Gm15:21808841-21808948
>Gm15:21809148-21809269
>Gm15:21809340-21809756
>Gm15:21810410-21810474
>Gm15:21810575-21810607
>Gm15:21811181-21811263
>Gm15:21811374-21811416
>Gm15:21813563-21813653
>Gm15:21814271-21823523
>Gm15:21823619-21823757
>Gm15:21824053-21824311
>Gm15:21824455-21824585
>Gm15:21824676-21825058
>Gm15:21826589-21826733
>Gm15:21827506-21828604
>Gm15:21828844-21831042
>Gm15:21831310-21831364
>Gm15:21831501-21831551
>Gm15:21833871-21833932
>Gm15:21836500-21836529
>Gm15:21845982-21846308
>Gm15:21846590-21846741
>Gm15:21847091-21847152
>Gm15:21847446-21847485
>Gm15:21847835-21847887
>Gm15:21847918-21847985
>Gm15:21848407-21848601
>Gm15:21848677-21848755
>Gm15:21849266-21849397
>Gm15:21849774-21849885
>Gm15:21850643-21850683
>Gm15:21851006-21851057
>Gm15:21851083-21851197
>Gm15:21851256-21851290
>Gm15:21855368-21855413
>Gm15:21856230-21856343
>Gm15:21856486-21857371
>Gm15:21857402-21857709
>Gm15:21857825-21857933
>Gm15:21858008-21858040
>Gm15:21858132-21858290
>Gm15:21858325-21858361
>Gm15:21858495-21858597
>Gm15:21858774-21858803
>Gm15:21859516-21859544
>Gm15:21859837-21860833
>Gm15:21860946-21860975
>Gm15:21865664-21865702
>Gm15:21865791-21865840
>Gm15:21866032-21866143
>Gm15:21866420-21867031
>Gm15:21867146-21867216
>Gm15:21867332-21867366
>Gm15:21867809-21867978
>Gm15:21868335-21868411
>Gm15:21869206-21869242
>Gm15:21869362-21870385
>Gm15:21870413-21870448
>Gm15:21870594-21870640
>Gm15:21870775-21870878
>Gm15:21871759-21871830
>Gm15:21872722-21872779
>Gm15:21872999-21873036
>Gm15:21873163-21873276
>Gm15:21873327-21873428
>Gm15:21876037-21876051
>Gm15:21878852-21878898
>Gm15:21879605-21883783
>Gm15:21883839-21886587
>Gm15:21886627-21886951
>Gm15:21886980-21887010
>Gm15:21887040-21887275
>Gm15:21888044-21888099
>Gm15:21888292-21888376
>Gm15:21888767-21888827
>Gm15:21889329-21889452
>Gm15:21889499-21890552
>Gm15:21890607-21891063
>Gm15:21891240-21891343
>Gm15:21891629-21892729
>Gm15:21894490-21894586
>Gm15:21894886-21894943
>Gm15:21898376-21907566
>Gm15:21907639-21907791
>Gm15:21908247-21908396
>Gm15:21908576-21908689
>Gm15:21908699-21908803
>Gm15:21908836-21908882
>Gm15:21909021-21909225
>Gm15:21909270-21909320
>Gm15:21909373-21909705
>Gm15:21909743-21909822
>Gm15:21910275-21910320
>Gm15:21910484-21910630
>Gm15:21910664-21910693
>Gm15:21910825-21910915
>Gm15:21910965-21911196
>Gm15:21911229-21911302
>Gm15:21911376-21911473
>Gm15:21911793-21911874
>Gm15:21911974-21912091
>Gm15:21912236-21912305
>Gm15:21912414-21912471
>Gm15:21912534-21912906
>Gm15:21912941-21914032
>Gm15:21914066-21914166
>Gm15:21914195-21914662
>Gm15:21914686-21915711
>Gm15:21915770-21927242
>Gm15:21930091-21930146
>Gm15:21931323-21931408
>Gm15:21931968-21932121
>Gm15:21932188-21932269
>Gm15:21933933-21933972
>Gm15:21934241-21934313
>Gm15:21936578-21936696
>Gm15:21938312-21938359
>Gm15:21938694-21938752
>Gm15:21939021-21939093
>Gm15:21939460-21939536
>Gm15:21941787-21941830
>Gm15:21942059-21942171
>Gm15:21942455-21942491
>Gm15:21942619-21942714
>Gm15:21945299-21945901
>Gm15:21945945-21947550
>Gm15:21947630-21948159
>Gm15:21948219-21950252
>Gm15:21950522-21952567
>Gm15:21952620-21953403
>Gm15:21953465-21953875
>Gm15:21953929-21954631
>Gm15:21956416-21956462
>Gm15:21957110-21957137
>Gm15:21957989-21958088
>Gm15:21961023-21961062
>Gm15:21965569-21965655
>Gm15:21966754-21966790
>Gm15:21966963-21967299
>Gm15:21967516-21967566
>Gm15:21967870-21967910
>Gm15:21969522-21969617
>Gm15:21970042-21970171
>Gm15:21970815-21970895
>Gm15:21971451-21971507
>Gm15:21971592-21971772
>Gm15:21973220-21973299
>Gm15:21973559-21973610
>Gm15:21978469-21978613
>Gm15:21979709-21979736
>Gm15:21980206-21980246
>Gm15:21980420-21986818
>Gm15:21987020-21987104
>Gm15:21988860-21988889
>Gm15:21989086-21989111
>Gm15:21989298-21989347
>Gm15:21989796-21989877
>Gm15:21990633-21990711
>Gm15:21990742-21990774
>Gm15:21991505-21991543
>Gm15:21991604-21991683
>Gm15:21991994-21992028
>Gm15:21993560-22008552
>Gm15:22010400-22010584
>Gm15:22010838-22010881
>Gm15:22011123-22011159
>Gm15:22011399-22011482
>Gm15:22013512-22013549
>Gm15:22013689-22014779
>Gm15:22016314-22016422
>Gm15:22016694-22016832
>Gm15:22017244-22017326
>Gm15:22017823-22017878
>Gm15:22018071-22018113
>Gm15:22018185-22018222
>Gm15:22018555-22018581
>Gm15:22018928-22018972
>Gm15:22019257-22019455
>Gm15:22019506-22019555
>Gm15:22019631-22030677
>Gm15:22030726-22032474
>Gm15:22032573-22032602
>Gm15:22033186-22033241
>Gm15:22033393-22033636
>Gm15:22034352-22034399
>Gm15:22036162-22036284
>Gm15:22044376-22044432
>Gm15:22044892-22049350
>Gm15:22052153-22053146
>Gm15:22053608-22057281
>Gm15:22057466-22057542
>Gm15:22057636-22067576
>Gm15:22067612-22067998
>Gm15:22069864-22069908
>Gm15:22070825-22091256
>Gm15:22091285-22091313
>Gm15:22091572-22092717
>Gm15:22095676-22095762
>Gm15:22095898-22096028
>Gm15:22096473-22096560
>Gm15:22096692-22096786
>Gm15:22096935-22096980
>Gm15:22097192-22097310
>Gm15:22097371-22097403
>Gm15:22097599-22097676
>Gm15:22097891-22098120
>Gm15:22098509-22098714
>Gm15:22098787-22098907
>Gm15:22098995-22099380
>Gm15:22099467-22099543
>Gm15:22099936-22100052
>Gm15:22100099-22100222
>Gm15:22100296-22100548
>Gm15:22100614-22101169
>Gm15:22101224-22101293
>Gm15:22101441-22101803
>Gm15:22102167-22104076
>Gm15:22104254-22104305
>Gm15:22104359-22104431
>Gm15:22104469-22104809
>Gm15:22105263-22105371
>Gm15:22105517-22105908
>Gm15:22105979-22106126
>Gm15:22106176-22106472
>Gm15:22106518-22106630
>Gm15:22106732-22106935
>Gm15:22106958-22107056
>Gm15:22107605-22107779
>Gm15:22107862-22108429
>Gm15:22108498-22108741
>Gm15:22108822-22108874
>Gm15:22109752-22109812
>Gm15:22111038-22111167
>Gm15:22111649-22111750
>Gm15:22112464-22112536
>Gm15:22114323-22120007
>Gm15:22120437-22120557
>Gm15:22120949-22121030
>Gm15:22121544-22122009
>Gm15:22122562-22122596
>Gm15:22122685-22123124
>Gm15:22123409-22123443
>Gm15:22123670-22123720
>Gm15:22123937-22124128
>Gm15:22127758-22127806
>Gm15:22127833-22127918
>Gm15:22128320-22128367
>Gm15:22128823-22129068
>Gm15:22129758-22129791
>Gm15:22129890-22130175
>Gm15:22130358-22130467
>Gm15:22130859-22130895
>Gm15:22130952-22131012
>Gm15:22131258-22131355
>Gm15:22139765-22139814
>Gm15:22139931-22140825
>Gm15:22141258-22141890
>Gm15:22141927-22143811
>Gm15:22143954-22144590
>Gm15:22144659-22144728
>Gm15:22145349-22145405
>Gm15:22145472-22145618
>Gm15:22145722-22145841
>Gm15:22146193-22146254
>Gm15:22146439-22146622
>Gm15:22146887-22147023
>Gm15:22147088-22147898
>Gm15:22148206-22148361
>Gm15:22150173-22150801
>Gm15:22150847-22153232
>Gm15:22153382-22153438
>Gm15:22153631-22154790
>Gm15:22157192-22157323
>Gm15:22157391-22157816
>Gm15:22158114-22158829
>Gm15:22158874-22159875
>Gm15:22159919-22160340
>Gm15:22160368-22162139
>Gm15:22162293-22162483
>Gm15:22162548-22168322
>Gm15:22168393-22168728
>Gm15:22168848-22169228
>Gm15:22169288-22169601
>Gm15:22169653-22169809
>Gm15:22169923-22170542
>Gm15:22170893-22171133
>Gm15:22171245-22171729
>Gm15:22171814-22171875
>Gm15:22171902-22172021
>Gm15:22172100-22172219
>Gm15:22172300-22172599
>Gm15:22172622-22172676
>Gm15:22172760-22172887
>Gm15:22172994-22173034
>Gm15:22173241-22192442
>Gm15:22192528-22192610
>Gm15:22192682-22193213
>Gm15:22193257-22193510
>Gm15:22193588-22193656
>Gm15:22193721-22194029
>Gm15:22194374-22194416
>Gm15:22194750-22194785
>Gm15:22196183-22196243
>Gm15:22196357-22196614
>Gm15:22196892-22196945
>Gm15:22198069-22198139
>Gm15:22198220-22198284
>Gm15:22198321-22198391
>Gm15:22198551-22198683
>Gm15:22199483-22199519
>Gm15:22208184-22208240
>Gm15:22208648-22208799
>Gm15:22209091-22209331
>Gm15:22209429-22209484
>Gm15:22209519-22209570
>Gm15:22209861-22210056
>Gm15:22210470-22210559
>Gm15:22212440-22212485
>Gm15:22212622-22212734
>Gm15:22219440-22219657
>Gm15:22220014-22220042
>Gm15:22222069-22222110
>Gm15:22222175-22223729
>Gm15:22223769-22224589
>Gm15:22224631-22224940
>Gm15:22225043-22225091
>Gm15:22225126-22225266
>Gm15:22225290-22225345
>Gm15:22226905-22226954
>Gm15:22227106-22227149
>Gm15:22227268-22227362
>Gm15:22229558-22229597
>Gm15:22230750-22230933
>Gm15:22230981-22235551
>Gm15:22235575-22235642
>Gm15:22235692-22235971
>Gm15:22236432-22236711
>Gm15:22237898-22237948
>Gm15:22238161-22238239
>Gm15:22238508-22238557
>Gm15:22238650-22238764
>Gm15:22238898-22243386
>Gm15:22245216-22245268
>Gm15:22245396-22245493
>Gm15:22247309-22247376
>Gm15:22247501-22247528
>Gm15:22247530-22247650
>Gm15:22249492-22249681
>Gm15:22249756-22249805
>Gm15:22250722-22250793
>Gm15:22251889-22251984
>Gm15:22253553-22253689
>Gm15:22254172-22254223
>Gm15:22254769-22257437
>Gm15:22257484-22259374
>Gm15:22259402-22259554
>Gm15:22259590-22259666
>Gm15:22259830-22259957
>Gm15:22260757-22260824
>Gm15:22262442-22262507
>Gm15:22262647-22262826
>Gm15:22262866-22263063
>Gm15:22263122-22263453
>Gm15:22263617-22263656
>Gm15:22266800-22266846
>Gm15:22267057-22267926
>Gm15:22269792-22269902
>Gm15:22276020-22276073
>Gm15:22276129-22276161
>Gm15:22277030-22277108
>Gm15:22280032-22290492
>Gm15:22290515-22290639
>Gm15:22290671-22293676
>Gm15:22294363-22294444
>Gm15:22294608-22295337
>Gm15:22295380-22296332
>Gm15:22296543-22296656
>Gm15:22296755-22296940
>Gm15:22297000-22298312
>Gm15:22298639-22298707
>Gm15:22298822-22298966
>Gm15:22299256-22299361
>Gm15:22299458-22299513
>Gm15:22299557-22299905
>Gm15:22299970-22300032
>Gm15:22300293-22300402
>Gm15:22300523-22300661
>Gm15:22300748-22300811
>Gm15:22303376-22303431
>Gm15:22306447-22306474
>Gm15:22312172-22312223
>Gm15:22313048-22313088
>Gm15:22317574-22317603
>Gm15:22320850-22320902
>Gm15:22321674-22321746
>Gm15:22322292-22322388
>Gm15:22322528-22322629
>Gm15:22325279-22325391
>Gm15:22329954-22330156
>Gm15:22330641-22330655
>Gm15:22335790-22336685
>Gm15:22337058-22340440
>Gm15:22341312-22341392
>Gm15:22342005-22342429
>Gm15:22342480-22342895
>Gm15:22343010-22343045
>Gm15:22343144-22343190
>Gm15:22343686-22343786
>Gm15:22344076-22344143
>Gm15:22344483-22344526
>Gm15:22344582-22344626
>Gm15:22344860-22344987
>Gm15:22345172-22345241
>Gm15:22345639-22347139
>Gm15:22347910-22349401
>Gm15:22350765-22350859
>Gm15:22350904-22350978
>Gm15:22351093-22351150
>Gm15:22351309-22351626
>Gm15:22351847-22351911
>Gm15:22352058-22352195
>Gm15:22352261-22352311
>Gm15:22352490-22352521
>Gm15:22352628-22352719
>Gm15:22352823-22352850
>Gm15:22352969-22353082
>Gm15:22354358-22354403
>Gm15:22354723-22354754
>Gm15:22356094-22357599
>Gm15:22357790-22357821
>Gm15:22358583-22358650
>Gm15:22358834-22358912
>Gm15:22359230-22359256
>Gm15:22360478-22360600
>Gm15:22360674-22360745
>Gm15:22360976-22361026
>Gm15:22361375-22361435
>Gm15:22362769-22363045
>Gm15:22363128-22363425
>Gm15:22363549-22364006
>Gm15:22364105-22364240
>Gm15:22364382-22364459
>Gm15:22364542-22365074
>Gm15:22365241-22365274
>Gm15:22365542-22365669
>Gm15:22365967-22366122
>Gm15:22366315-22366356
>Gm15:22366429-22366469
>Gm15:22366583-22366653
>Gm15:22366709-22366765
>Gm15:22366836-22367009
>Gm15:22368307-22369243
>Gm15:22369343-22369643
>Gm15:22369828-22370071
>Gm15:22370215-22370499
>Gm15:22371500-22371604
>Gm15:22373413-22373732
>Gm15:22374104-22374159
>Gm15:22374643-22374813
>Gm15:22374838-22375311
>Gm15:22375340-22375404
>Gm15:22375447-22377330
>Gm15:22377384-22377660
>Gm15:22381589-22382801
>Gm15:22384441-22384472
>Gm15:22386633-22395547
>Gm15:22399775-22399837
>Gm15:22399850-22400370
>Gm15:22400425-22400569
>Gm15:22400595-22402367
>Gm15:22402404-22402969
>Gm15:22403021-22403478
>Gm15:22403500-22404247
>Gm15:22404287-22405721
>Gm15:22405781-22409265
>Gm15:22409388-22412360
>Gm15:22412436-22412844
>Gm15:22413831-22414003
>Gm15:22414461-22414599
>Gm15:22414858-22414903
>Gm15:22415595-22415715
>Gm15:22416533-22416594
>Gm15:22417385-22417549
>Gm15:22417617-22417724
>Gm15:22417889-22417927
>Gm15:22418001-22418112
>Gm15:22418948-22418992
>Gm15:22419063-22419518
>Gm15:22419551-22419694
>Gm15:22420919-22420985
>Gm15:22426104-22426289
>Gm15:22426676-22426739
>Gm15:22427066-22427108
>Gm15:22428139-22428179
>Gm15:22428664-22428764
>Gm15:22428911-22429121
>Gm15:22429460-22429504
>Gm15:22429685-22429736
>Gm15:22429829-22429868
>Gm15:22430849-22430929
>Gm15:22432635-22433529
>Gm15:22434441-22434519
>Gm15:22434718-22434791
>Gm15:22435619-22436812
>Gm15:22438117-22438274
>Gm15:22438318-22438404
>Gm15:22438540-22438576
>Gm15:22438642-22438687
>Gm15:22440010-22440117
>Gm15:22440235-22440452
>Gm15:22440513-22440589
>Gm15:22441077-22441121
>Gm15:22441447-22441503
>Gm15:22443003-22443146
>Gm15:22443841-22443975
>Gm15:22448335-22448526
>Gm15:22448615-22448709
>Gm15:22450444-22450477
>Gm15:22451666-22456119
>Gm15:22456152-22459161
>Gm15:22459185-22480644
>Gm15:22480937-22481129
>Gm15:22481783-22481867
>Gm15:22482115-22482152
>Gm15:22482329-22482386
>Gm15:22482674-22482842
>Gm15:22485211-22485360
>Gm15:22485391-22485531
>Gm15:22485803-22486027
>Gm15:22490206-22490357
>Gm15:22490400-22491391
>Gm15:22492858-22492932
>Gm15:22493027-22493292
>Gm15:22496184-22496208
>Gm15:22496706-22503896
>Gm15:22503926-22515898
>Gm15:22516132-22516414
>Gm15:22516441-22516781
>Gm15:22516940-22517028
>Gm15:22517608-22517744
>Gm15:22518167-22518228
>Gm15:22519966-22520743
>Gm15:22520784-22521060
>Gm15:22524480-22526169
>Gm15:22528892-22528996
>Gm15:22529560-22529617
>Gm15:22529665-22529699
>Gm15:22530412-22530503
>Gm15:22530557-22530611
>Gm15:22530691-22531232
>Gm15:22531800-22531986
>Gm15:22532063-22532107
>Gm15:22532168-22532308
>Gm15:22532354-22532398
>Gm15:22534493-22534550
>Gm15:22534594-22534677
>Gm15:22534994-22535618
>Gm15:22536144-22536193
>Gm15:22538532-22538614
>Gm15:22538623-22538700
>Gm15:22542934-22543047
>Gm15:22543466-22543670
>Gm15:22551470-22551634
>Gm15:22552660-22552732
>Gm15:22553163-22553240
>Gm15:22553614-22553720
>Gm15:22559004-22559106
>Gm15:22559280-22559331
>Gm15:22560209-22560415
>Gm15:22560446-22560528
>Gm15:22560566-22560999
>Gm15:22561032-22561397
>Gm15:22561805-22562405
>Gm15:22562422-22562599
>Gm15:22562761-22563005
>Gm15:22563136-22563308
>Gm15:22563376-22563497
>Gm15:22563570-22563636
>Gm15:22563768-22565458
>Gm15:22565499-22565633
>Gm15:22565685-22565782
>Gm15:22566231-22566265
>Gm15:22566366-22566530
>Gm15:22566619-22566801
>Gm15:22569824-22569896
>Gm15:22569933-22570349
>Gm15:22570783-22573000
>Gm15:22573108-22573158
>Gm15:22573217-22573255
>Gm15:22573288-22573508
>Gm15:22573577-22573617
>Gm15:22573671-22573902
>Gm15:22573939-22574799
>Gm15:22574835-22575025
>Gm15:22575059-22575221
>Gm15:22575278-22575454
>Gm15:22575487-22575711
>Gm15:22575931-22576109
>Gm15:22576210-22576313
>Gm15:22577955-22578043
>Gm15:22578628-22578680
>Gm15:22579551-22579606
>Gm15:22579752-22580333
>Gm15:22580362-22580492
>Gm15:22580592-22580893
>Gm15:22581571-22581602
>Gm15:22584024-22584050
>Gm15:22584778-22585039
>Gm15:22585161-22585294
>Gm15:22585341-22590609
>Gm15:22593795-22595444
>Gm15:22596445-22598628
>Gm15:22598689-22598996
>Gm15:22601347-22601475
>Gm15:22601517-22601624
>Gm15:22601682-22601823
>Gm15:22601855-22602477
>Gm15:22602703-22602748
>Gm15:22602820-22602866
>Gm15:22602927-22603093
>Gm15:22603137-22603254
>Gm15:22603365-22603431
>Gm15:22604580-22604721
>Gm15:22604945-22605017
>Gm15:22605288-22605336
>Gm15:22606094-22606295
>Gm15:22607977-22608018
>Gm15:22609189-22609262
>Gm15:22610286-22610351
>Gm15:22610726-22610771
>Gm15:22610956-22611005
>Gm15:22612024-22612062
>Gm15:22612196-22612222
>Gm15:22612499-22612528
>Gm15:22613256-22613337
>Gm15:22613650-22613825
>Gm15:22614262-22614335
>Gm15:22616012-22616350
>Gm15:22616450-22623082
>Gm15:22623182-22625310
>Gm15:22625410-22625843
>Gm15:22630119-22631379
>Gm15:22632840-22632873
>Gm15:22633043-22633108
>Gm15:22633429-22633465
>Gm15:22634918-22644981
>Gm15:22647547-22647578
>Gm15:22649379-22649427
>Gm15:22649492-22649542
>Gm15:22649660-22649693
>Gm15:22650189-22650237
>Gm15:22652289-22652361
>Gm15:22652456-22652488
>Gm15:22652732-22652792
>Gm15:22653647-22653684
>Gm15:22653804-22653837
>Gm15:22654146-22654266
>Gm15:22654545-22654603
>Gm15:22654785-22654825
>Gm15:22655643-22655782
>Gm15:22657677-22657858
>Gm15:22657894-22658170
>Gm15:22658551-22658754
>Gm15:22658992-22659052
>Gm15:22659316-22659510
>Gm15:22659678-22659768
>Gm15:22659873-22659902
>Gm15:22660004-22660076
>Gm15:22660381-22660600
>Gm15:22660658-22660689
>Gm15:22660739-22660816
>Gm15:22661232-22661366
>Gm15:22661395-22661579
>Gm15:22661621-22661703
>Gm15:22661873-22661920
>Gm15:22661961-22662039
>Gm15:22662201-22662468
>Gm15:22662556-22662615
>Gm15:22662695-22662771
>Gm15:22669524-22669678
>Gm15:22669758-22669915
>Gm15:22670529-22670581
>Gm15:22673198-22673772
>Gm15:22673798-22674261
>Gm15:22675258-22675752
>Gm15:22677493-22677643
>Gm15:22678728-22678776
>Gm15:22678850-22678912
>Gm15:22680929-22681083
>Gm15:22681146-22681463
>Gm15:22681635-22681693
>Gm15:22681747-22681896
>Gm15:22681967-22682220
>Gm15:22682266-22682311
>Gm15:22682366-22682406
>Gm15:22682556-22682739
>Gm15:22682863-22682920
>Gm15:22683160-22683221
>Gm15:22683367-22683677
>Gm15:22683755-22683813
>Gm15:22684438-22684475
>Gm15:22684533-22684917
>Gm15:22685050-22685078
>Gm15:22685183-22685275
>Gm15:22685316-22685650
>Gm15:22685706-22685877
>Gm15:22685997-22686272
>Gm15:22686302-22686386
>Gm15:22686443-22686646
>Gm15:22686710-22686862
>Gm15:22687337-22687412
>Gm15:22687457-22687746
>Gm15:22688546-22688865
>Gm15:22688950-22689329
>Gm15:22689378-22689441
>Gm15:22689550-22689781
>Gm15:22690024-22690533
>Gm15:22690590-22691092
>Gm15:22691192-22691262
>Gm15:22691363-22691606
>Gm15:22691865-22693541
>Gm15:22693606-22696962
>Gm15:22697020-22697403
>Gm15:22697505-22697626
>Gm15:22697689-22697737
>Gm15:22699009-22699044
>Gm15:22699410-22699476
>Gm15:22701600-22701643
>Gm15:22702091-22702173
>Gm15:22703424-22703485
>Gm15:22710176-22710230
>Gm15:22710418-22710491
>Gm15:22710585-22710630
>Gm15:22710727-22710760
>Gm15:22712491-22712571
>Gm15:22714046-22714223
>Gm15:22716404-22716517
>Gm15:22717333-22717463
>Gm15:22720108-22720201
>Gm15:22720371-22722084
>Gm15:22722149-22722427
>Gm15:22722443-22722530
>Gm15:22722611-22722758
>Gm15:22722818-22722855
>Gm15:22723015-22723087
>Gm15:22723866-22724035
>Gm15:22724195-22724266
>Gm15:22724405-22724584
>Gm15:22724637-22725013
>Gm15:22725064-22725413
>Gm15:22725468-22727001
>Gm15:22728575-22728697
>Gm15:22728797-22728874
>Gm15:22728982-22729169
>Gm15:22732193-22732229
>Gm15:22732619-22733316
>Gm15:22733589-22733619
>Gm15:22733806-22734053
>Gm15:22734139-22734173
>Gm15:22734223-22734247
>Gm15:22734310-22734702
>Gm15:22734769-22734854
>Gm15:22734945-22735038
>Gm15:22735435-22735542
>Gm15:22737560-22737590
>Gm15:22737690-22737777
>Gm15:22738538-22738566
>Gm15:22738774-22738912
>Gm15:22739016-22739257
>Gm15:22739447-22740729
>Gm15:22740775-22744997
>Gm15:22745041-22746621
>Gm15:22746669-22746995
>Gm15:22747073-22747892
>Gm15:22747980-22748020
>Gm15:22748079-22748173
>Gm15:22748469-22754314
>Gm15:22754465-22754522
>Gm15:22755389-22755432
>Gm15:22757515-22757589
>Gm15:22757675-22757714
>Gm15:22757855-22757880
>Gm15:22758931-22759171
>Gm15:22759254-22759315
>Gm15:22760589-22760739
>Gm15:22762108-22762594
>Gm15:22762624-22764677
>Gm15:22764811-22765087
>Gm15:22767768-22767954
>Gm15:22767989-22769765
>Gm15:22769787-22771558
>Gm15:22772679-22774213
>Gm15:22774280-22774390
>Gm15:22774503-22774861
>Gm15:22778592-22778626
>Gm15:22779779-22779822
>Gm15:22780046-22780252
>Gm15:22785859-22786095
>Gm15:22786363-22790828
>Gm15:22790857-22791530
>Gm15:22791725-22791759
>Gm15:22793519-22793557
>Gm15:22797637-22797671
>Gm15:22800803-22800844
>Gm15:22801195-22801240
>Gm15:22801364-22801626
>Gm15:22802753-22802779
>Gm15:22802900-22803084
>Gm15:22806384-22811224
>Gm15:22811785-22811949
>Gm15:22812097-22812163
>Gm15:22813708-22813767
>Gm15:22814869-22814934
>Gm15:22815301-22815317
>Gm15:22815537-22815860
>Gm15:22816228-22816319
>Gm15:22817089-22817170
>Gm15:22817400-22817455
>Gm15:22818359-22818442
>Gm15:22818469-22818585
>Gm15:22819046-22819143
>Gm15:22821341-22821508
>Gm15:22821579-22821636
>Gm15:22822667-22822701
>Gm15:22825690-22825730
>Gm15:22828083-22828174
>Gm15:22828813-22833087
>Gm15:22838477-22838516
>Gm15:22838555-22838592
>Gm15:22838638-22841343
>Gm15:22841405-22841534
>Gm15:22841665-22841711
>Gm15:22841800-22841944
>Gm15:22843996-22853247
>Gm15:22853639-22853667
>Gm15:22855308-22855344
>Gm15:22855541-22855591
>Gm15:22855816-22856352
>Gm15:22856595-22856643
>Gm15:22856738-22856795
>Gm15:22857034-22857177
>Gm15:22857276-22857560
>Gm15:22858138-22859719
>Gm15:22861228-22861334
>Gm15:22861516-22861677
>Gm15:22862986-22863172
>Gm15:22865216-22865427
>Gm15:22865584-22868781
>Gm15:22868853-22872515
>Gm15:22872559-22873848
>Gm15:22873903-22873917
>Gm15:22874932-22880278
>Gm15:22882803-22882840
>Gm15:22886008-22886066
>Gm15:22886175-22886223
>Gm15:22887436-22887687
>Gm15:22887844-22888233
>Gm15:22888458-22888819
>Gm15:22888842-22889188
>Gm15:22889227-22889257
>Gm15:22889281-22889330
>Gm15:22889385-22889701
>Gm15:22889751-22889789
>Gm15:22890404-22892698
>Gm15:22892754-22893682
>Gm15:22893743-22894358
>Gm15:22894382-22894668
>Gm15:22894788-22914564
>Gm15:22915134-22915419
>Gm15:22915482-22915527
>Gm15:22915735-22919156
>Gm15:22919197-22919480
>Gm15:22919560-22919622
>Gm15:22919696-22919785
>Gm15:22919897-22920131
>Gm15:22920182-22920232
>Gm15:22921129-22921326
>Gm15:22921947-22922552
>Gm15:22922599-22922680
>Gm15:22923046-22923212
>Gm15:22923250-22924403
>Gm15:22925605-22925642
>Gm15:22926398-22926491
>Gm15:22927334-22929032
>Gm15:22930276-22931048
>Gm15:22931126-22931252
>Gm15:22931386-22931500
>Gm15:22931855-22932322
>Gm15:22932423-22932925
>Gm15:22933078-22933181
>Gm15:22934473-22934554
>Gm15:22934680-22934741
>Gm15:22934880-22934951
>Gm15:22935035-22935570
>Gm15:22935763-22935843
>Gm15:22935934-22936037
>Gm15:22936351-22936555
>Gm15:22936727-22936928
>Gm15:22937005-22937063
>Gm15:22937199-22937242
>Gm15:22937283-22937355
>Gm15:22937733-22937776
>Gm15:22937816-22937946
>Gm15:22938091-22938189
>Gm15:22938692-22945184
>Gm15:22945236-22945366
>Gm15:22945451-22945506
>Gm15:22945640-22945679
>Gm15:22945715-22945837
>Gm15:22946046-22946107
>Gm15:22946231-22946271
>Gm15:22946668-22946700
>Gm15:22946763-22946807
>Gm15:22947485-22947533
>Gm15:22947984-22948040
>Gm15:22948207-22948240
>Gm15:22950535-22950671
>Gm15:22951601-22951706
>Gm15:22952099-22952574
>Gm15:22952711-22952739
>Gm15:22953031-22953068
>Gm15:22955347-22955371
>Gm15:22961290-22961325
>Gm15:22962476-22962578
>Gm15:22965895-22965966
>Gm15:22966735-22966818
>Gm15:22967419-22967468
>Gm15:22967553-22967592
>Gm15:22967631-22967718
>Gm15:22967774-22967895
>Gm15:22968918-22969098
>Gm15:22971524-22971594
>Gm15:22971741-22972029
>Gm15:22972139-22972205
>Gm15:22972702-22972762
>Gm15:22974090-22974125
>Gm15:22974259-22974379
>Gm15:22974558-22974609
>Gm15:22974857-22974937
>Gm15:22975189-22975248
>Gm15:22975285-22975676
>Gm15:22975726-22976677
>Gm15:22976724-22977024
>Gm15:22977846-22979209
>Gm15:22980503-22980606
>Gm15:22981982-22982077
>Gm15:22982645-22982713
>Gm15:22983948-22983998
>Gm15:22984325-22984412
>Gm15:22984420-22984469
>Gm15:22984503-22984661
>Gm15:22985087-22985119
>Gm15:22985556-22985686
>Gm15:22985735-22985850
>Gm15:22985933-22986030
>Gm15:22986176-22986212
>Gm15:22986311-22986363
>Gm15:22986409-22986459
>Gm15:22986645-22986745
>Gm15:22986778-22986834
>Gm15:22986877-22986925
>Gm15:22987296-22987346
>Gm15:22988022-22988086
>Gm15:22988156-22988192
>Gm15:22988615-22988861
>Gm15:22989046-22989273
>Gm15:22989431-22989621
>Gm15:22989840-22989885
>Gm15:22989994-22990033
>Gm15:22990281-22990536
>Gm15:22990574-22990701
>Gm15:22990819-22992338
>Gm15:22992383-22992482
>Gm15:22997003-22997236
>Gm15:22997367-22997406
>Gm15:22997559-22997592
>Gm15:22997805-22998068
>Gm15:22998183-22998236
>Gm15:22998407-22998451
>Gm15:22998659-22998796
>Gm15:22999337-22999411
>Gm15:23001473-23001606
>Gm15:23004873-23004955
>Gm15:23006797-23006912
>Gm15:23007080-23007166
>Gm15:23007599-23007687
>Gm15:23010093-23010232
>Gm15:23012242-23012430
>Gm15:23013015-23013055
>Gm15:23014016-23014056
>Gm15:23014215-23014273
>Gm15:23015450-23015609
>Gm15:23016853-23016867
>Gm15:23016967-23016981
>Gm15:23018112-23018624
>Gm15:23018836-23018903
>Gm15:23018957-23019359
>Gm15:23019450-23019717
>Gm15:23019811-23020204
>Gm15:23021280-23021362
>Gm15:23022817-23022932
>Gm15:23023577-23023665
>Gm15:23026180-23026227
>Gm15:23026719-23026891
>Gm15:23028088-23028212
>Gm15:23028799-23028839
>Gm15:23029799-23029836
>Gm15:23029968-23030057
>Gm15:23031226-23031409
>Gm15:23031780-23031851
>Gm15:23036441-23036498
>Gm15:23037529-23037602
>Gm15:23038534-23038571
>Gm15:23038711-23038735
>Gm15:23040958-23041002
>Gm15:23042533-23042602
>Gm15:23044640-23044670
>Gm15:23046285-23046363
>Gm15:23047417-23047480
>Gm15:23047536-23047596
>Gm15:23050414-23050519
>Gm15:23050894-23051056
>Gm15:23052625-23054151
>Gm15:23057866-23057929
>Gm15:23057960-23058067
>Gm15:23058732-23058860
>Gm15:23058961-23059004
>Gm15:23059061-23059145
>Gm15:23059300-23059566
>Gm15:23059757-23059799
>Gm15:23059974-23080204
>Gm15:23080226-23081214
>Gm15:23081566-23081617
>Gm15:23082433-23082540
>Gm15:23082937-23082999
>Gm15:23087302-23087629
>Gm15:23087740-23087849
>Gm15:23087917-23088124
>Gm15:23090135-23090176
>Gm15:23090597-23096103
>Gm15:23096650-23096693
>Gm15:23096846-23096880
>Gm15:23099469-23099579
>Gm15:23099742-23099791
>Gm15:23099986-23100051
>Gm15:23100218-23100322
>Gm15:23100440-23101010
>Gm15:23101069-23101480
>Gm15:23101650-23101680
>Gm15:23101753-23101856
>Gm15:23102010-23102169
>Gm15:23102239-23103106
>Gm15:23103172-23103222
>Gm15:23103422-23103513
>Gm15:23103747-23103872
>Gm15:23103925-23103968
>Gm15:23104053-23104140
>Gm15:23104199-23104241
>Gm15:23104739-23104785
>Gm15:23104815-23114862
>Gm15:23114910-23115425
>Gm15:23116034-23116090
>Gm15:23116269-23116318
>Gm15:23116418-23116459
>Gm15:23119315-23119837
>Gm15:23119871-23120510
>Gm15:23120574-23121247
>Gm15:23121297-23121862
>Gm15:23121886-23123832
>Gm15:23123884-23123967
>Gm15:23124293-23124372
>Gm15:23124543-23124577
>Gm15:23124600-23124877
>Gm15:23125033-23135421
>Gm15:23135503-23135992
>Gm15:23136053-23138595
>Gm15:23138637-23138932
>Gm15:23139018-23139203
>Gm15:23139263-23140108
>Gm15:23140147-23140403
>Gm15:23140451-23140560
>Gm15:23140650-23142470
>Gm15:23142522-23145006
>Gm15:23145038-23145151
>Gm15:23145227-23145312
>Gm15:23145396-23145431
>Gm15:23146038-23146075
>Gm15:23146242-23146315
>Gm15:23146514-23146545
>Gm15:23146772-23146884
>Gm15:23152276-23152334
>Gm15:23152882-23152945
>Gm15:23153529-23153821
>Gm15:23153909-23154012
>Gm15:23154515-23154551
>Gm15:23154638-23154670
>Gm15:23154703-23154738
>Gm15:23154919-23155255
>Gm15:23155306-23155611
>Gm15:23155649-23155675
>Gm15:23155722-23155828
>Gm15:23156123-23156360
>Gm15:23156401-23156497
>Gm15:23156801-23157014
>Gm15:23157128-23157274
>Gm15:23157309-23157371
>Gm15:23158336-23158400
>Gm15:23158504-23158536
>Gm15:23163174-23163235
>Gm15:23163366-23163629
>Gm15:23163665-23164082
>Gm15:23164124-23165481
>Gm15:23171068-23171097
>Gm15:23171830-23171892
>Gm15:23173298-23174438
>Gm15:23174523-23176610
>Gm15:23176710-23177824
>Gm15:23178206-23178293
>Gm15:23178423-23178765
>Gm15:23178791-23178908
>Gm15:23178926-23179066
>Gm15:23179455-23180834
>Gm15:23181242-23181290
>Gm15:23181379-23182179
>Gm15:23182759-23184248
>Gm15:23184360-23184733
>Gm15:23184826-23184886
>Gm15:23185081-23185119
>Gm15:23187525-23187716
>Gm15:23187720-23187886
>Gm15:23187977-23188013
>Gm15:23188113-23189949
>Gm15:23190036-23190094
>Gm15:23190180-23190280
>Gm15:23190376-23190466
>Gm15:23191049-23191102
>Gm15:23192366-23197620
>Gm15:23197710-23197788
>Gm15:23197852-23198242
>Gm15:23198310-23198772
>Gm15:23198818-23198981
>Gm15:23199277-23199325
>Gm15:23202838-23222962
>Gm15:23224151-23224730
>Gm15:23224806-23224913
>Gm15:23228292-23228393
>Gm15:23228461-23228610
>Gm15:23228642-23228675
>Gm15:23228832-23228880
>Gm15:23228958-23229156
>Gm15:23229236-23229454
>Gm15:23229480-23230807
>Gm15:23231036-23231157
>Gm15:23231654-23231718
>Gm15:23233617-23233737
>Gm15:23234908-23235067
>Gm15:23235201-23235253
>Gm15:23236755-23236840
>Gm15:23239907-23240076
>Gm15:23240400-23240450
>Gm15:23240514-23241037
>Gm15:23241390-23241452
>Gm15:23242401-23242523
>Gm15:23242727-23242783
>Gm15:23242991-23243109
>Gm15:23243225-23243596
>Gm15:23243687-23244168
>Gm15:23244203-23244630
>Gm15:23244796-23244939
>Gm15:23245077-23245163
>Gm15:23245200-23245360
>Gm15:23245384-23245520
>Gm15:23245572-23245609
>Gm15:23245681-23245731
>Gm15:23245786-23245993
>Gm15:23250320-23250407
>Gm15:23250467-23250502
>Gm15:23251886-23251969
>Gm15:23252092-23252222
>Gm15:23256365-23256401
>Gm15:23257098-23269979
>Gm15:23270005-23274244
>Gm15:23274279-23274381
>Gm15:23274709-23274793
>Gm15:23275365-23275629
>Gm15:23275672-23275753
>Gm15:23276180-23276227
>Gm15:23277440-23277477
>Gm15:23278611-23278693
>Gm15:23279119-23281386
>Gm15:23286708-23287109
>Gm15:23287166-23288199
>Gm15:23288256-23289159
>Gm15:23291201-23291673
>Gm15:23292418-23292497
>Gm15:23295860-23295891
>Gm15:23296236-23296326
>Gm15:23296366-23296528
>Gm15:23296624-23296699
>Gm15:23296724-23296800
>Gm15:23297189-23297242
>Gm15:23299433-23299793
>Gm15:23299833-23301089
>Gm15:23301270-23301394
>Gm15:23301460-23301972
>Gm15:23302086-23302228
>Gm15:23302253-23302516
>Gm15:23302584-23302701
>Gm15:23303865-23303932
>Gm15:23304025-23304214
>Gm15:23304283-23304412
>Gm15:23304592-23305010
>Gm15:23305211-23305359
>Gm15:23305475-23308312
>Gm15:23309290-23309323
>Gm15:23309965-23310912
>Gm15:23311043-23311093
>Gm15:23312039-23312077
>Gm15:23313303-23313334
>Gm15:23313749-23313832
>Gm15:23313917-23314022
>Gm15:23315152-23315284
>Gm15:23315464-23315519
>Gm15:23318215-23318613
>Gm15:23323934-23324283
>Gm15:23324319-23324388
>Gm15:23324492-23324648
>Gm15:23324725-23328347
>Gm15:23328375-23329335
>Gm15:23329385-23333834
>Gm15:23334003-23334044
>Gm15:23334303-23334917
>Gm15:23335560-23335625
>Gm15:23335703-23336002
>Gm15:23336709-23338331
>Gm15:23340140-23340202
>Gm15:23340463-23342085
>Gm15:23342698-23343245
>Gm15:23343362-23343450
>Gm15:23343531-23343778
>Gm15:23344529-23346216
>Gm15:23346314-23348272
>Gm15:23348559-23348965
>Gm15:23349034-23350581
>Gm15:23350603-23354674
>Gm15:23354738-23354967
>Gm15:23357559-23357605
>Gm15:23357781-23357851
>Gm15:23357921-23357987
>Gm15:23358157-23358537
>Gm15:23358624-23358745
>Gm15:23359184-23359305
>Gm15:23359380-23359432
>Gm15:23359654-23359786
>Gm15:23359917-23360086
>Gm15:23360234-23361957
>Gm15:23362016-23362821
>Gm15:23362848-23363254
>Gm15:23363328-23363747
>Gm15:23363784-23363894
>Gm15:23363988-23364055
>Gm15:23364131-23364177
>Gm15:23364526-23364570
>Gm15:23364632-23365090
>Gm15:23365312-23365388
>Gm15:23365481-23366219
>Gm15:23366405-23366447
>Gm15:23366512-23366700
>Gm15:23366801-23367214
>Gm15:23367321-23367651
>Gm15:23367781-23368066
>Gm15:23368091-23368363
>Gm15:23368450-23370633
>Gm15:23370731-23372841
>Gm15:23372902-23373182
>Gm15:23373251-23373440
>Gm15:23373495-23373591
>Gm15:23373853-23374307
>Gm15:23374378-23374482
>Gm15:23374517-23374597
>Gm15:23374639-23374809
>Gm15:23374972-23376257
>Gm15:23376281-23376844
>Gm15:23376877-23378843
>Gm15:23378899-23379482
>Gm15:23379596-23381429
>Gm15:23382084-23382254
>Gm15:23382537-23382665
>Gm15:23385439-23385491
>Gm15:23388491-23388637
>Gm15:23388652-23388791
>Gm15:23389152-23389755
>Gm15:23391514-23391584
>Gm15:23391791-23391833
>Gm15:23392025-23392066
>Gm15:23392566-23392640
>Gm15:23392768-23392808
>Gm15:23392941-23396190
>Gm15:23396223-23396345
>Gm15:23396693-23396751
>Gm15:23399240-23399311
>Gm15:23401637-23401696
>Gm15:23401789-23401819
>Gm15:23401948-23402100
>Gm15:23402810-23409279
>Gm15:23409822-23416254
>Gm15:23416381-23417009
>Gm15:23417053-23419052
>Gm15:23419281-23419964
>Gm15:23420061-23420927
>Gm15:23420967-23421197
>Gm15:23421406-23421488
>Gm15:23421565-23421590
>Gm15:23421712-23421923
>Gm15:23421961-23421993
>Gm15:23422267-23422353
>Gm15:23422599-23423371
>Gm15:23423438-23424888
>Gm15:23425003-23425036
>Gm15:23425105-23425156
>Gm15:23425363-23426036
>Gm15:23426069-23426525
>Gm15:23426597-23427399
>Gm15:23427430-23427768
>Gm15:23428097-23428313
>Gm15:23428366-23428628
>Gm15:23428874-23428936
>Gm15:23433962-23434044
>Gm15:23434092-23434212
>Gm15:23434297-23434329
>Gm15:23434475-23451062
>Gm15:23451318-23451384
>Gm15:23452745-23452777
>Gm15:23452878-23452960
>Gm15:23454833-23454939
>Gm15:23455223-23455346
>Gm15:23460785-23460943
>Gm15:23460986-23461149
>Gm15:23461215-23461291
>Gm15:23461333-23461414
>Gm15:23461470-23461683
>Gm15:23461779-23462354
>Gm15:23462494-23462598
>Gm15:23462622-23462872
>Gm15:23463004-23463056
>Gm15:23463136-23463535
>Gm15:23463695-23463955
>Gm15:23464060-23464107
>Gm15:23467483-23467685
>Gm15:23468156-23468337
>Gm15:23468374-23469248
>Gm15:23469476-23469570
>Gm15:23469639-23470107
>Gm15:23470143-23470624
>Gm15:23470743-23470810
>Gm15:23470903-23470949
>Gm15:23471029-23471065
>Gm15:23471101-23471552
>Gm15:23471691-23471801
>Gm15:23471847-23472067
>Gm15:23472160-23472207
>Gm15:23472262-23477403
>Gm15:23477449-23477988
>Gm15:23478050-23478140
>Gm15:23478173-23478208
>Gm15:23479502-23479551
>Gm15:23484227-23484268
>Gm15:23487824-23487859
>Gm15:23489217-23490831
>Gm15:23490934-23491880
>Gm15:23491904-23491938
>Gm15:23493135-23493550
>Gm15:23493702-23496308
>Gm15:23496395-23496671
>Gm15:23497906-23499550
>Gm15:23499749-23501109
>Gm15:23501150-23502536
>Gm15:23506462-23506501
>Gm15:23506661-23506698
>Gm15:23510199-23511274
>Gm15:23513160-23513199
>Gm15:23518215-23518278
>Gm15:23519238-23519296
>Gm15:23519313-23519387
>Gm15:23520306-23520405
>Gm15:23520512-23520638
>Gm15:23520657-23520711
>Gm15:23520834-23520889
>Gm15:23521592-23521785
>Gm15:23521813-23526877
>Gm15:23527453-23528018
>Gm15:23531742-23531815
>Gm15:23532245-23532366
>Gm15:23532449-23532594
>Gm15:23532893-23532929
>Gm15:23533256-23533607
>Gm15:23533820-23533862
>Gm15:23534286-23534411
>Gm15:23534486-23535515
>Gm15:23535584-23535841
>Gm15:23535994-23536190
>Gm15:23536352-23536745
>Gm15:23536903-23536975
>Gm15:23537432-23537546
>Gm15:23537602-23537708
>Gm15:23537767-23538047
>Gm15:23538114-23538686
>Gm15:23538727-23538869
>Gm15:23539076-23539108
>Gm15:23539437-23539993
>Gm15:23540189-23540933
>Gm15:23540962-23541732
>Gm15:23541787-23542232
>Gm15:23542838-23544854
>Gm15:23545472-23545559
>Gm15:23545949-23546278
>Gm15:23549216-23549264
>Gm15:23554090-23554347
>Gm15:23554411-23554489
>Gm15:23554753-23554785
>Gm15:23554926-23557838
>Gm15:23558196-23558237
>Gm15:23558859-23558992
>Gm15:23563044-23563101
>Gm15:23563200-23563239
>Gm15:23564196-23564228
>Gm15:23566529-23566610
>Gm15:23566970-23567005
>Gm15:23568271-23568327
>Gm15:23568369-23569232
>Gm15:23569338-23569454
>Gm15:23571908-23572667
>Gm15:23574783-23574853
>Gm15:23574970-23575000
>Gm15:23575311-23575378
>Gm15:23575474-23575513
>Gm15:23575553-23575675
>Gm15:23575758-23575907
>Gm15:23576106-23576149
>Gm15:23576223-23576494
>Gm15:23576530-23576697
>Gm15:23577063-23579605
>Gm15:23579676-23580181
>Gm15:23580222-23580825
>Gm15:23580854-23581121
>Gm15:23584333-23584532
>Gm15:23584568-23590955
>Gm15:23591005-23604744
>Gm15:23606110-23606164
>Gm15:23607615-23607750
>Gm15:23607884-23608029
>Gm15:23608132-23608685
>Gm15:23608731-23611724
>Gm15:23611836-23612190
>Gm15:23612240-23612273
>Gm15:23612388-23616372
>Gm15:23616399-23616443
>Gm15:23616695-23616762
>Gm15:23616799-23617046
>Gm15:23617078-23617137
>Gm15:23617606-23617633
>Gm15:23617673-23617770
>Gm15:23617827-23617911
>Gm15:23618094-23618220
>Gm15:23618306-23618377
>Gm15:23619876-23620253
>Gm15:23620367-23621461
>Gm15:23621491-23621562
>Gm15:23621740-23621772
>Gm15:23621881-23622040
>Gm15:23626264-23627210
>Gm15:23628538-23628657
>Gm15:23628727-23628784
>Gm15:23629695-23629847
>Gm15:23630613-23630671
>Gm15:23631192-23631241
>Gm15:23631350-23631383
>Gm15:23635189-23635627
>Gm15:23635739-23636250
>Gm15:23636297-23646982
>Gm15:23647015-23649840
>Gm15:23649866-23651553
>Gm15:23651585-23652006
>Gm15:23652046-23652189
>Gm15:23652260-23653339
>Gm15:23653367-23653621
>Gm15:23653651-23654868
>Gm15:23654966-23655172
>Gm15:23655209-23657248
>Gm15:23658631-23658677
>Gm15:23659001-23659333
>Gm15:23660382-23661838
>Gm15:23661952-23662009
>Gm15:23662092-23666319
>Gm15:23666376-23667107
>Gm15:23667138-23667609
>Gm15:23668045-23668081
>Gm15:23668138-23668200
>Gm15:23668279-23668515
>Gm15:23668606-23668685
>Gm15:23668723-23669534
>Gm15:23669561-23672026
>Gm15:23672083-23673905
>Gm15:23673960-23675972
>Gm15:23676309-23676335
>Gm15:23676510-23676799
>Gm15:23676832-23693735
>Gm15:23693816-23695073
>Gm15:23695109-23696738
>Gm15:23696852-23697011
>Gm15:23697924-23699341
>Gm15:23700492-23700629
>Gm15:23702861-23703221
>Gm15:23703354-23703417
>Gm15:23704853-23704976
>Gm15:23705325-23705378
>Gm15:23705452-23705510
>Gm15:23706500-23706661
>Gm15:23707684-23707752
>Gm15:23708906-23709003
>Gm15:23710045-23710088
>Gm15:23710799-23710850
>Gm15:23711002-23711030
>Gm15:23713106-23713186
>Gm15:23713729-23713817
>Gm15:23714890-23715075
>Gm15:23715164-23715561
>Gm15:23715658-23716894
>Gm15:23716932-23720389
>Gm15:23720441-23720542
>Gm15:23720641-23720670
>Gm15:23720922-23720940
>Gm15:23720999-23721092
>Gm15:23721132-23725154
>Gm15:23725283-23725470
>Gm15:23727222-23727324
>Gm15:23727513-23728483
>Gm15:23728650-23728682
>Gm15:23728812-23728878
>Gm15:23729271-23730968
>Gm15:23731002-23732166
>Gm15:23732283-23732376
>Gm15:23732487-23732834
>Gm15:23732871-23733065
>Gm15:23733127-23733284
>Gm15:23733375-23733567
>Gm15:23733630-23733889
>Gm15:23734309-23736279
>Gm15:23736501-23736603
>Gm15:23736764-23737008
>Gm15:23737079-23737218
>Gm15:23737318-23737607
>Gm15:23737697-23748118
>Gm15:23748182-23749604
>Gm15:23750502-23750530
>Gm15:23750712-23750760
>Gm15:23750928-23750971
>Gm15:23751187-23752339
>Gm15:23752373-23754896
>Gm15:23754944-23755289
>Gm15:23755347-23757452
>Gm15:23757492-23757854
>Gm15:23757882-23759926
>Gm15:23759976-23760010
>Gm15:23760060-23760110
>Gm15:23760417-23760446
>Gm15:23760514-23760687
>Gm15:23760755-23760873
>Gm15:23760925-23761054
>Gm15:23761408-23761436
>Gm15:23761509-23762042
>Gm15:23762601-23762667
>Gm15:23763059-23763114
>Gm15:23763299-23763408
>Gm15:23763686-23763794
>Gm15:23764090-23764170
>Gm15:23764203-23764245
>Gm15:23764652-23764717
>Gm15:23764785-23765067
>Gm15:23766049-23767848
>Gm15:23768206-23768282
>Gm15:23769000-23769254
>Gm15:23771598-23771979
>Gm15:23772011-23772116
>Gm15:23772169-23772210
>Gm15:23772240-23772795
>Gm15:23773317-23773479
>Gm15:23774328-23782675
>Gm15:23783488-23783552
>Gm15:23783922-23784031
>Gm15:23784866-23784952
>Gm15:23788010-23788982
>Gm15:23789008-23793768
>Gm15:23794285-23794346
>Gm15:23796303-23797305
>Gm15:23797504-23797600
>Gm15:23797694-23797739
>Gm15:23801385-23801441
>Gm15:23802264-23802296
>Gm15:23802443-23802649
>Gm15:23802704-23802816
>Gm15:23803561-23803736
>Gm15:23803767-23812205
>Gm15:23812897-23812929
>Gm15:23816875-23816946
>Gm15:23820691-23820753
>Gm15:23820848-23820933
>Gm15:23821201-23821250
>Gm15:23822585-23824200
>Gm15:23824537-23824692
>Gm15:23824801-23825465
>Gm15:23825535-23825577
>Gm15:23825603-23825771
>Gm15:23828512-23828577
>Gm15:23831811-23831881
>Gm15:23832220-23832333
>Gm15:23834335-23834416
>Gm15:23835885-23836046
>Gm15:23838974-23839010
>Gm15:23839092-23839135
>Gm15:23839564-23843294
>Gm15:23843352-23846451
>Gm15:23846510-23856230
>Gm15:23856256-23856640
>Gm15:23856668-23857768
>Gm15:23857811-23858112
>Gm15:23858138-23911770
>Gm15:23911989-23912042
>Gm15:23912191-23912237
>Gm15:23912621-23912933
>Gm15:23913030-23913110
>Gm15:23913933-23913972
>Gm15:23914005-23933892
>Gm15:23934873-23934921
>Gm15:23936245-23936940
>Gm15:23936998-23938232
>Gm15:23938261-23939556
>Gm15:23939608-23939880
>Gm15:23940126-23940161
>Gm15:23940195-23940301
>Gm15:23940864-23941022
>Gm15:23941064-23941123
>Gm15:23942519-23943209
>Gm15:23943359-23943646
>Gm15:23943776-23946784
>Gm15:23946846-23988058
>Gm15:23988690-23988725
>Gm15:23988872-23989020
>Gm15:23989195-23989235
>Gm15:23989511-23989541
>Gm15:23989750-23989812
>Gm15:23990039-23990068
>Gm15:23990842-23990901
>Gm15:23990968-23996710
>Gm15:23996753-23996780
>Gm15:23997085-23997165
>Gm15:23997431-24000990
>Gm15:24001016-24009957
>Gm15:24009982-24013374
>Gm15:24013401-24016300
>Gm15:24017022-24017111
>Gm15:24017312-24017841
>Gm15:24017988-24018054
>Gm15:24018509-24018584
>Gm15:24022474-24022533
>Gm15:24022559-24022595
>Gm15:24022646-24022862
>Gm15:24022954-24023441
>Gm15:24023479-24023752
>Gm15:24023821-24023981
>Gm15:24024053-24024714
>Gm15:24024776-24024891
>Gm15:24024934-24025097
>Gm15:24025183-24025558
>Gm15:24025623-24025680
>Gm15:24029345-24029428
>Gm15:24032510-24032582
>Gm15:24035353-24035411
>Gm15:24036453-24036620
>Gm15:24038823-24038910
>Gm15:24039030-24039111
>Gm15:24040220-24040315
>Gm15:24041675-24042169
>Gm15:24042220-24042786
>Gm15:24042838-24042956
>Gm15:24043050-24043215
>Gm15:24043248-24043513
>Gm15:24043646-24043724
>Gm15:24044007-24044027
>Gm15:24044739-24044861
>Gm15:24045594-24045889
>Gm15:24045989-24046003
>Gm15:24046136-24051244
>Gm15:24051275-24052140
>Gm15:24052405-24053300
>Gm15:24053331-24053623
>Gm15:24053725-24053768
>Gm15:24054652-24054682
>Gm15:24054905-24055052
>Gm15:24055249-24055323
>Gm15:24055502-24055662
>Gm15:24055713-24056055
>Gm15:24056150-24056258
>Gm15:24056418-24056453
>Gm15:24056652-24056873
>Gm15:24057007-24057063
>Gm15:24057144-24057243
>Gm15:24057283-24057331
>Gm15:24057376-24057848
>Gm15:24057989-24058119
>Gm15:24058167-24058229
>Gm15:24058327-24058755
>Gm15:24058777-24058830
>Gm15:24059044-24059096
>Gm15:24059197-24059627
>Gm15:24059699-24059733
>Gm15:24059866-24059908
>Gm15:24060192-24060340
>Gm15:24060380-24082435
>Gm15:24082505-24082677
>Gm15:24082770-24082833
>Gm15:24082967-24083088
>Gm15:24083399-24083427
>Gm15:24083538-24083580
>Gm15:24083620-24083709
>Gm15:24083763-24083819
>Gm15:24083925-24084067
>Gm15:24088952-24088976
>Gm15:24089624-24089756
>Gm15:24089988-24090026
>Gm15:24090225-24090375
>Gm15:24091149-24091214
>Gm15:24091910-24092420
>Gm15:24092754-24093184
>Gm15:24094371-24094425
>Gm15:24094805-24095468
>Gm15:24095635-24096382
>Gm15:24096453-24098214
>Gm15:24098307-24098383
>Gm15:24098599-24098948
>Gm15:24098975-24099783
>Gm15:24101291-24101326
>Gm15:24102009-24102066
>Gm15:24102988-24103038
>Gm15:24103230-24107251
>Gm15:24107361-24108178
>Gm15:24108504-24109102
>Gm15:24109167-24109370
>Gm15:24109419-24109509
>Gm15:24109546-24109576
>Gm15:24109608-24110002
>Gm15:24110132-24111848
>Gm15:24111945-24112123
>Gm15:24112162-24112263
>Gm15:24112311-24113012
>Gm15:24113151-24113561
>Gm15:24113666-24117316
>Gm15:24117355-24120610
>Gm15:24120683-24121815
>Gm15:24121879-24138719
>Gm15:24139834-24141032
>Gm15:24143929-24144075
>Gm15:24144352-24144402
>Gm15:24144446-24145680
>Gm15:24145708-24145749
>Gm15:24145852-24145951
>Gm15:24146029-24148546
>Gm15:24149252-24149374
>Gm15:24149746-24149789
>Gm15:24152713-24152823
>Gm15:24153204-24153279
>Gm15:24153572-24153710
>Gm15:24153785-24154074
>Gm15:24154099-24155934
>Gm15:24155965-24157184
>Gm15:24157276-24157465
>Gm15:24157522-24158904
>Gm15:24158928-24161759
>Gm15:24161852-24162100
>Gm15:24164971-24165101
>Gm15:24166905-24167010
>Gm15:24167112-24167484
>Gm15:24167627-24167755
>Gm15:24167976-24168006
>Gm15:24168164-24168248
>Gm15:24169261-24169338
>Gm15:24169723-24169762
>Gm15:24170124-24170379
>Gm15:24170964-24171055
>Gm15:24171331-24171458
>Gm15:24172315-24172471
>Gm15:24172623-24172724
>Gm15:24172789-24172942
>Gm15:24173048-24173076
>Gm15:24173257-24173291
>Gm15:24174190-24174570
>Gm15:24174610-24174695
>Gm15:24174884-24174979
>Gm15:24175079-24175158
>Gm15:24175186-24175637
>Gm15:24175698-24175871
>Gm15:24175953-24176065
>Gm15:24176112-24176393
>Gm15:24176506-24177723
>Gm15:24177965-24181582
>Gm15:24182329-24182633
>Gm15:24182691-24182717
>Gm15:24182857-24182893
>Gm15:24182997-24183292
>Gm15:24183407-24183536
>Gm15:24183739-24183782
>Gm15:24183866-24184133
>Gm15:24184435-24184481
>Gm15:24184580-24184663
>Gm15:24184866-24184895
>Gm15:24185051-24185156
>Gm15:24185186-24185342
>Gm15:24185555-24185752
>Gm15:24186108-24195966
>Gm15:24196010-24196286
>Gm15:24196318-24196427
>Gm15:24196567-24196729
>Gm15:24196878-24196908
>Gm15:24197001-24197033
>Gm15:24197101-24197232
>Gm15:24197285-24197469
>Gm15:24197500-24197870
>Gm15:24197966-24198210
>Gm15:24198269-24198496
>Gm15:24198591-24198677
>Gm15:24198719-24198811
>Gm15:24198862-24198974
>Gm15:24199141-24199280
>Gm15:24199886-24199981
>Gm15:24200768-24202405
>Gm15:24202682-24202734
>Gm15:24203777-24210819
>Gm15:24210863-24212814
>Gm15:24212856-24225343
>Gm15:24227294-24227361
>Gm15:24228052-24228172
>Gm15:24229245-24229312
>Gm15:24229903-24230020
>Gm15:24233074-24233177
>Gm15:24233419-24233474
>Gm15:24233969-24234030
>Gm15:24234063-24234111
>Gm15:24235118-24235159
>Gm15:24235528-24235667
>Gm15:24235910-24235981
>Gm15:24237842-24238011
>Gm15:24243258-24243319
>Gm15:24243355-24243393
>Gm15:24244091-24246082
>Gm15:24246127-24246215
>Gm15:24248751-24248790
>Gm15:24248808-24248911
>Gm15:24250908-24256324
>Gm15:24256430-24256772
>Gm15:24256890-24256971
>Gm15:24256995-24257078
>Gm15:24257139-24257166
>Gm15:24257268-24257421
>Gm15:24257561-24257763
>Gm15:24257840-24257930
>Gm15:24257985-24258053
>Gm15:24258097-24258275
>Gm15:24258488-24258647
>Gm15:24258698-24258918
>Gm15:24258958-24259098
>Gm15:24259294-24261360
>Gm15:24261398-24262833
>Gm15:24262893-24262977
>Gm15:24264218-24273393
>Gm15:24273453-24273970
>Gm15:24274002-24283407
>Gm15:24283439-24287317
>Gm15:24287359-24287555
>Gm15:24287606-24287839
>Gm15:24287945-24287971
>Gm15:24288297-24289153
>Gm15:24289175-24289749
>Gm15:24289851-24290193
>Gm15:24290249-24290679
>Gm15:24290925-24290953
>Gm15:24290968-24291025
>Gm15:24291048-24291110
>Gm15:24291144-24291219
>Gm15:24291293-24291377
>Gm15:24291684-24291822
>Gm15:24292177-24292245
>Gm15:24292301-24292488
>Gm15:24292669-24292738
>Gm15:24292856-24292905
>Gm15:24293091-24293126
>Gm15:24293243-24293963
>Gm15:24294008-24294396
>Gm15:24294484-24295788
>Gm15:24295832-24296370
>Gm15:24296429-24296742
>Gm15:24297131-24297340
>Gm15:24297427-24297596
>Gm15:24297797-24298127
>Gm15:24298186-24298340
>Gm15:24298372-24298656
>Gm15:24298758-24298805
>Gm15:24298991-24299674
>Gm15:24299705-24299844
>Gm15:24299878-24300923
>Gm15:24300969-24301173
>Gm15:24301220-24302531
>Gm15:24302579-24302853
>Gm15:24302896-24304363
>Gm15:24304559-24305465
>Gm15:24305600-24306055
>Gm15:24307788-24307866
>Gm15:24308205-24308283
>Gm15:24310596-24312371
>Gm15:24312412-24312441
>Gm15:24313071-24313234
>Gm15:24313287-24313759
>Gm15:24313783-24315602
>Gm15:24315632-24318094
>Gm15:24318151-24318396
>Gm15:24318521-24320025
>Gm15:24320058-24320303
>Gm15:24320685-24320762
>Gm15:24323431-24324772
>Gm15:24325375-24330690
>Gm15:24331723-24332020
>Gm15:24332118-24332167
>Gm15:24332299-24332370
>Gm15:24332439-24332627
>Gm15:24332707-24332801
>Gm15:24332882-24332916
>Gm15:24333304-24333362
>Gm15:24333588-24333673
>Gm15:24333732-24333767
>Gm15:24333883-24334054
>Gm15:24334560-24335330
>Gm15:24335389-24336915
>Gm15:24336996-24337411
>Gm15:24337494-24338008
>Gm15:24338041-24338157
>Gm15:24338223-24338501
>Gm15:24338559-24338775
>Gm15:24338888-24339346
>Gm15:24342756-24363152
>Gm15:24366428-24366481
>Gm15:24367235-24372832
>Gm15:24372855-24374258
>Gm15:24374309-24374354
>Gm15:24374592-24374632
>Gm15:24375066-24375203
>Gm15:24375257-24375360
>Gm15:24375585-24375707
>Gm15:24377718-24377774
>Gm15:24380266-24380345
>Gm15:24381621-24381671
>Gm15:24384864-24384903
>Gm15:24387082-24387326
>Gm15:24387354-24387458
>Gm15:24387861-24388069
>Gm15:24388169-24389126
>Gm15:24389201-24389450
>Gm15:24389512-24389561
>Gm15:24390629-24390725
>Gm15:24390798-24390846
>Gm15:24391089-24391244
>Gm15:24391269-24391356
>Gm15:24391493-24391819
>Gm15:24391940-24391977
>Gm15:24392216-24392343
>Gm15:24392374-24392415
>Gm15:24392462-24392545
>Gm15:24392590-24394942
>Gm15:24395013-24395299
>Gm15:24395341-24395424
>Gm15:24395508-24397498
>Gm15:24397565-24398189
>Gm15:24398234-24398311
>Gm15:24398409-24398837
>Gm15:24398869-24399462
>Gm15:24399562-24400276
>Gm15:24400637-24400684
>Gm15:24400906-24401020
>Gm15:24401095-24401130
>Gm15:24401277-24401323
>Gm15:24401460-24405945
>Gm15:24405996-24406591
>Gm15:24406701-24406884
>Gm15:24406927-24406970
>Gm15:24407058-24407093
>Gm15:24407300-24407351
>Gm15:24407757-24407853
>Gm15:24408929-24408971
>Gm15:24409903-24409955
>Gm15:24410761-24410804
>Gm15:24412280-24412343
>Gm15:24415739-24415768
>Gm15:24415840-24415973
>Gm15:24418216-24418254
>Gm15:24421035-24424936
>Gm15:24426706-24426945
>Gm15:24427596-24427628
>Gm15:24428096-24428131
>Gm15:24428369-24428403
>Gm15:24428435-24428556
>Gm15:24428864-24429117
>Gm15:24429250-24429386
>Gm15:24429647-24429808
>Gm15:24429868-24429909
>Gm15:24430085-24430284
>Gm15:24432459-24432846
>Gm15:24432883-24433223
>Gm15:24433280-24433399
>Gm15:24433517-24433717
>Gm15:24435114-24435215
>Gm15:24435421-24435547
>Gm15:24435885-24435963
>Gm15:24438214-24438629
>Gm15:24440974-24441128
>Gm15:24441166-24441180
>Gm15:24441280-24441297
>Gm15:24441508-24441593
>Gm15:24441647-24441712
>Gm15:24441939-24442056
>Gm15:24442444-24442479
>Gm15:24446731-24446785
>Gm15:24447560-24447610
>Gm15:24448756-24448823
>Gm15:24449429-24450500
>Gm15:24450554-24450630
>Gm15:24450700-24450756
>Gm15:24450781-24450824
>Gm15:24451133-24456059
>Gm15:24456192-24456246
>Gm15:24456373-24456448
>Gm15:24459687-24459857
>Gm15:24459927-24460849
>Gm15:24460938-24464507
>Gm15:24464624-24464757
>Gm15:24464786-24464877
>Gm15:24464940-24465755
>Gm15:24465943-24486436
>Gm15:24486826-24486893
>Gm15:24486945-24486996
>Gm15:24487034-24487249
>Gm15:24487319-24488016
>Gm15:24488572-24488636
>Gm15:24489571-24489717
>Gm15:24490142-24491103
>Gm15:24492590-24492638
>Gm15:24492837-24497242
>Gm15:24497281-24497477
>Gm15:24498662-24498703
>Gm15:24499107-24499150
>Gm15:24500594-24500648
>Gm15:24501445-24501491
>Gm15:24502313-24502350
>Gm15:24503345-24503392
>Gm15:24507036-24507389
>Gm15:24507465-24507510
>Gm15:24507799-24507988
>Gm15:24508054-24509535
>Gm15:24509637-24510231
>Gm15:24510280-24512403
>Gm15:24512430-24513252
>Gm15:24513324-24513855
>Gm15:24514137-24514180
>Gm15:24514199-24514241
>Gm15:24517754-24517789
>Gm15:24518389-24518979
>Gm15:24519014-24519644
>Gm15:24519713-24519744
>Gm15:24519968-24520138
>Gm15:24520180-24520348
>Gm15:24520533-24520886
>Gm15:24521022-24521169
>Gm15:24521352-24521383
>Gm15:24521915-24521990
>Gm15:24522152-24522666
>Gm15:24522716-24522900
>Gm15:24522946-24523054
>Gm15:24523211-24523333
>Gm15:24523508-24523764
>Gm15:24525140-24526111
>Gm15:24528281-24528326
>Gm15:24530018-24530122
>Gm15:24530375-24530531
>Gm15:24531474-24531521
>Gm15:24531704-24531862
>Gm15:24532594-24532677
>Gm15:24532721-24532750
>Gm15:24532872-24532924
>Gm15:24533140-24533190
>Gm15:24533276-24533460
>Gm15:24533962-24534006
>Gm15:24534662-24534754
>Gm15:24536196-24536441
>Gm15:24536550-24537230
>Gm15:24537256-24537662
>Gm15:24537972-24538060
>Gm15:24538388-24538427
>Gm15:24539005-24539175
>Gm15:24540032-24540074
>Gm15:24544852-24545023
>Gm15:24545182-24545701
>Gm15:24545801-24555978
>Gm15:24556018-24556175
>Gm15:24556263-24556329
>Gm15:24556437-24556472
>Gm15:24556548-24556580
>Gm15:24556659-24556689
>Gm15:24556738-24556810
>Gm15:24557070-24557185
>Gm15:24557305-24557406
>Gm15:24558425-24559419
>Gm15:24559592-24559736
>Gm15:24562997-24563085
>Gm15:24563755-24563780
>Gm15:24564401-24564431
>Gm15:24564578-24564637
>Gm15:24564901-24564953
>Gm15:24565194-24566162
>Gm15:24566571-24566658
>Gm15:24566907-24567005
>Gm15:24567213-24567388
>Gm15:24567420-24567519
>Gm15:24568453-24568648
>Gm15:24568709-24568810
>Gm15:24569096-24569161
>Gm15:24569219-24569280
>Gm15:24569386-24569496
>Gm15:24569723-24569765
>Gm15:24569857-24570030
>Gm15:24570632-24570703
>Gm15:24571226-24571342
>Gm15:24571557-24571661
>Gm15:24575377-24575416
>Gm15:24576445-24576492
>Gm15:24577646-24577660
>Gm15:24577760-24577775
>Gm15:24580215-24580847
>Gm15:24580950-24581080
>Gm15:24584647-24584713
>Gm15:24584870-24584907
>Gm15:24585914-24585978
>Gm15:24586026-24586146
>Gm15:24586295-24586431
>Gm15:24586661-24586753
>Gm15:24586914-24586952
>Gm15:24587380-24587433
>Gm15:24587742-24587898
>Gm15:24589283-24591427
>Gm15:24591552-24591675
>Gm15:24591704-24591941
>Gm15:24592143-24592246
>Gm15:24592586-24596711
>Gm15:24596829-24597121
>Gm15:24597200-24597691
>Gm15:24597855-24598293
>Gm15:24598431-24598506
>Gm15:24599089-24599228
>Gm15:24599281-24599311
>Gm15:24599501-24599602
>Gm15:24599681-24599876
>Gm15:24599925-24600272
>Gm15:24601476-24601822
>Gm15:24602478-24612071
>Gm15:24615733-24615846
>Gm15:24616009-24616667
>Gm15:24616740-24617119
>Gm15:24617165-24617244
>Gm15:24617556-24617675
>Gm15:24618126-24618165
>Gm15:24619242-24619365
>Gm15:24619567-24619650
>Gm15:24621300-24621333
>Gm15:24633349-24633462
>Gm15:24634151-24634194
>Gm15:24638112-24638156
>Gm15:24638715-24638748
>Gm15:24638891-24639134
>Gm15:24639918-24639965
>Gm15:24641996-24642067
>Gm15:24643741-24643796
>Gm15:24644285-24644328
>Gm15:24645147-24645228
>Gm15:24648463-24648578
>Gm15:24654662-24654745
>Gm15:24660027-24660085
>Gm15:24660142-24660174
>Gm15:24663957-24664028
>Gm15:24664118-24664247
>Gm15:24664566-24664616
>Gm15:24664857-24664957
>Gm15:24665662-24665763
>Gm15:24666810-24666883
>Gm15:24667085-24668195
>Gm15:24668868-24669839
>Gm15:24669884-24669975
>Gm15:24675829-24675862
>Gm15:24676693-24676736
>Gm15:24677131-24678748
>Gm15:24680576-24684812
>Gm15:24685556-24685632
>Gm15:24685857-24685937
>Gm15:24686041-24686807
>Gm15:24686919-24687008
>Gm15:24687032-24687129
>Gm15:24687160-24687356
>Gm15:24687480-24687507
>Gm15:24687525-24687762
>Gm15:24687795-24687921
>Gm15:24687991-24688050
>Gm15:24688087-24688461
>Gm15:24688592-24689009
>Gm15:24689192-24689366
>Gm15:24689627-24690480
>Gm15:24690530-24691186
>Gm15:24691235-24691872
>Gm15:24692226-24692531
>Gm15:24692585-24692632
>Gm15:24692742-24694033
>Gm15:24694098-24695572
>Gm15:24695627-24696892
>Gm15:24696917-24707061
>Gm15:24707127-24707469
>Gm15:24707668-24707743
>Gm15:24707805-24707852
>Gm15:24709216-24709338
>Gm15:24709698-24709759
>Gm15:24711866-24711912
>Gm15:24713758-24713793
>Gm15:24714579-24714658
>Gm15:24714763-24714851
>Gm15:24714852-24714915
>Gm15:24714991-24715032
>Gm15:24715150-24715318
>Gm15:24715473-24715613
>Gm15:24715853-24715921
>Gm15:24717502-24717672
>Gm15:24717769-24717876
>Gm15:24718296-24718339
>Gm15:24718523-24718638
>Gm15:24719069-24719242
>Gm15:24719387-24719633
>Gm15:24719786-24719838
>Gm15:24720777-24720845
>Gm15:24721974-24722002
>Gm15:24722160-24722215
>Gm15:24722375-24722424
>Gm15:24722493-24722536
>Gm15:24722768-24722893
>Gm15:24723561-24723852
>Gm15:24724113-24724198
>Gm15:24724493-24724522
>Gm15:24724803-24724859
>Gm15:24726148-24726201
>Gm15:24726289-24726341
>Gm15:24730020-24730058
>Gm15:24730350-24730402
>Gm15:24733199-24733359
>Gm15:24733749-24733818
>Gm15:24733962-24734022
>Gm15:24734084-24734149
>Gm15:24734196-24734391
>Gm15:24734719-24734791
>Gm15:24734865-24735086
>Gm15:24735561-24736661
>Gm15:24736965-24737018
>Gm15:24737092-24737231
>Gm15:24737429-24738351
>Gm15:24739114-24739179
>Gm15:24739267-24739403
>Gm15:24739468-24739587
>Gm15:24739647-24739923
>Gm15:24739986-24740275
>Gm15:24740303-24740334
>Gm15:24740732-24740771
>Gm15:24740831-24740869
>Gm15:24741398-24741594
>Gm15:24741661-24741735
>Gm15:24741772-24741965
>Gm15:24742051-24746142
>Gm15:24746186-24748684
>Gm15:24748797-24761608
>Gm15:24761677-24762205
>Gm15:24762242-24762853
>Gm15:24762878-24764775
>Gm15:24764830-24764880
>Gm15:24765077-24765146
>Gm15:24765244-24765292
>Gm15:24765710-24766132
>Gm15:24766164-24766356
>Gm15:24766854-24766944
>Gm15:24769723-24772191
>Gm15:24772321-24780022
>Gm15:24780046-24780868
>Gm15:24780905-24782120
>Gm15:24782721-24783567
>Gm15:24783623-24783672
>Gm15:24783726-24784174
>Gm15:24784266-24784527
>Gm15:24785266-24785408
>Gm15:24785620-24785782
>Gm15:24785858-24786218
>Gm15:24786422-24786564
>Gm15:24786622-24792550
>Gm15:24792631-24794926
>Gm15:24795347-24796462
>Gm15:24796533-24797587
>Gm15:24797713-24798239
>Gm15:24798319-24798349
>Gm15:24798413-24798471
>Gm15:24798639-24798695
>Gm15:24798726-24798778
>Gm15:24798960-24799015
>Gm15:24799172-24799232
>Gm15:24799426-24799561
>Gm15:24801358-24802914
>Gm15:24803086-24803176
>Gm15:24805644-24805814
>Gm15:24808443-24808499
>Gm15:24808615-24808848
>Gm15:24809227-24810430
>Gm15:24811922-24811956
>Gm15:24824200-24824343
>Gm15:24825901-24825960
>Gm15:24826125-24826864
>Gm15:24826894-24827341
>Gm15:24827496-24833258
>Gm15:24833333-24841345
>Gm15:24841370-24845526
>Gm15:24845626-24845647
>Gm15:24845748-24911245
>Gm15:24911308-24916279
>Gm15:24916289-24931617
>Gm15:24931647-24932211
>Gm15:24932244-24932486
>Gm15:24932548-24932618
>Gm15:24932665-24933050
>Gm15:24933082-24933117
>Gm15:24933166-24933317
>Gm15:24933352-24934452
>Gm15:24934544-24934947
>Gm15:24935043-24936068
>Gm15:24936108-24936228
>Gm15:24936249-24936378
>Gm15:24936428-24941524
>Gm15:24941650-24941718
>Gm15:24941767-24941900
>Gm15:24942017-24942077
>Gm15:24942162-24947764
>Gm15:24947808-24955509
>Gm15:24955556-24955786
>Gm15:24955826-24959821
>Gm15:24959921-24960173
>Gm15:24960218-24960255
>Gm15:24960353-24960395
>Gm15:24960434-24960788
>Gm15:24960887-24961599
>Gm15:24961741-24961870
>Gm15:24961900-24962806
>Gm15:24962852-24963119
>Gm15:24963189-24964454
>Gm15:24964479-24965160
>Gm15:24965281-24971003
>Gm15:24971077-24971512
>Gm15:24971542-24971625
>Gm15:24971700-24972843
>Gm15:24972909-24973694
>Gm15:24973787-24974757
>Gm15:24975013-24975349
>Gm15:24975464-24975634
>Gm15:24975733-24976932
>Gm15:24976988-24977048
>Gm15:24977254-24977356
>Gm15:24977888-24978077
>Gm15:24978761-24978812
>Gm15:24978913-24979123
>Gm15:24979228-24979846
>Gm15:24979963-24980137
>Gm15:24980378-24980412
>Gm15:24981697-25004042
>Gm15:25005284-25005342
>Gm15:25006391-25006552
>Gm15:25009853-25013781
>Gm15:25013852-25014273
>Gm15:25014369-25014400
>Gm15:25015739-25020267
>Gm15:25020292-25020349
>Gm15:25020621-25021011
>Gm15:25021309-25023379
>Gm15:25024505-25024884
>Gm15:25024999-25025087
>Gm15:25025323-25025477
>Gm15:25025599-25025918
>Gm15:25026292-25035492
>Gm15:25035853-25048917
>Gm15:25049017-25052873
>Gm15:25053755-25053989
>Gm15:25054029-25054907
>Gm15:25054931-25058077
>Gm15:25058231-25058675
>Gm15:25059641-25066931
>Gm15:25067132-25067216
>Gm15:25067480-25067522
>Gm15:25067642-25069297
>Gm15:25069384-25070168
>Gm15:25070261-25085153
>Gm15:25085256-25085499
>Gm15:25085557-25088488
>Gm15:25088569-25092550
>Gm15:25092613-25094556
>Gm15:25094705-25095360
>Gm15:25095397-25095547
>Gm15:25095717-25095842
>Gm15:25095912-25096289
>Gm15:25096932-25103522
>Gm15:25103622-25106323
>Gm15:25107235-25107314
>Gm15:25108071-25108149
>Gm15:25108213-25108428
>Gm15:25108799-25108886
>Gm15:25113119-25113181
>Gm15:25114683-25114751
>Gm15:25117659-25117714
>Gm15:25119984-25120054
>Gm15:25120113-25120181
>Gm15:25120468-25120526
>Gm15:25120636-25120687
>Gm15:25123422-25123482
>Gm15:25123982-25124010
>Gm15:25124481-25124537
>Gm15:25124899-25124987
>Gm15:25125060-25125126
>Gm15:25125162-25125610
>Gm15:25125680-25125842
>Gm15:25126009-25126120
>Gm15:25126149-25129965
>Gm15:25130001-25130263
>Gm15:25130338-25131099
>Gm15:25131169-25138298
>Gm15:25139997-25141468
>Gm15:25146174-25148080
>Gm15:25148839-25152645
>Gm15:25152991-25156311
>Gm15:25156336-25157714
>Gm15:25157861-25157913
>Gm15:25157956-25158371
>Gm15:25158402-25158668
>Gm15:25158719-25161118
>Gm15:25161318-25173943
>Gm15:25185816-25197369
>Gm15:25197411-25204786
>Gm15:25204865-25204914
>Gm15:25205178-25206123
>Gm15:25206237-25206791
>Gm15:25207037-25210797
>Gm15:25210835-25230972
>Gm15:25231189-25231367
>Gm15:25231555-25235292
>Gm15:25235333-25235510
>Gm15:25235545-25235918
>Gm15:25236034-25236143
>Gm15:25236276-25236337
>Gm15:25236392-25236484
>Gm15:25236605-25236727
>Gm15:25236792-25236831
>Gm15:25236977-25251846
>Gm15:25252063-25253567
>Gm15:25253589-25254387
>Gm15:25254444-25254727
>Gm15:25254813-25255189
>Gm15:25255267-25256247
>Gm15:25256370-25256547
>Gm15:25257218-25258291
>Gm15:25258320-25258594
>Gm15:25258931-25259038
>Gm15:25259111-25259162
>Gm15:25259211-25259793
>Gm15:25259924-25260145
>Gm15:25260405-25260510
>Gm15:25260560-25262091
>Gm15:25262138-25262411
>Gm15:25262446-25263007
>Gm15:25263263-25266918
>Gm15:25270335-25277884
>Gm15:25278674-25278714
>Gm15:25280941-25290157
>Gm15:25290207-25290231
>Gm15:25290339-25292014
>Gm15:25292383-25310534
>Gm15:25310608-25311038
>Gm15:25312402-25314084
>Gm15:25314254-25314321
>Gm15:25314481-25315048
>Gm15:25315089-25316525
>Gm15:25316556-25317780
>Gm15:25317814-25321540
>Gm15:25321592-25321876
>Gm15:25322111-25322164
>Gm15:25323919-25324099
>Gm15:25327777-25327834
>Gm15:25328226-25328347
>Gm15:25328586-25328682
>Gm15:25328918-25328992
>Gm15:25329293-25329848
>Gm15:25330015-25330060
>Gm15:25330190-25330219
>Gm15:25330621-25330771
>Gm15:25331075-25331288
>Gm15:25331364-25331748
>Gm15:25332114-25332192
>Gm15:25332297-25332414
>Gm15:25332936-25335236
>Gm15:25335393-25335874
>Gm15:25335911-25353873
>Gm15:25354013-25354155
>Gm15:25354225-25354267
>Gm15:25354302-25354756
>Gm15:25354791-25354828
>Gm15:25354884-25354937
>Gm15:25355122-25355181
>Gm15:25358204-25358452
>Gm15:25359679-25365063
>Gm15:25366950-25367003
>Gm15:25367056-25367207
>Gm15:25367253-25367566
>Gm15:25367692-25367900
>Gm15:25367926-25368017
>Gm15:25368052-25368683
>Gm15:25368811-25368855
>Gm15:25368891-25369096
>Gm15:25369130-25369307
>Gm15:25369391-25369420
>Gm15:25369535-25370225
>Gm15:25370262-25373582
>Gm15:25373610-25382064
>Gm15:25382096-25386522
>Gm15:25386553-25408108
>Gm15:25408942-25409337
>Gm15:25409352-25411021
>Gm15:25411045-25411274
>Gm15:25411423-25411489
>Gm15:25411624-25411760
>Gm15:25411793-25411849
>Gm15:25414169-25414239
>Gm15:25414255-25426565
>Gm15:25426598-25434160
>Gm15:25434400-25440549
>Gm15:25440599-25440679
>Gm15:25440914-25441118
>Gm15:25441636-25441663
>Gm15:25441854-25442037
>Gm15:25442185-25442292
>Gm15:25442991-25443035
>Gm15:25443072-25443175
>Gm15:25443210-25443490
>Gm15:25443621-25443783
>Gm15:25443978-25444124
>Gm15:25444167-25444292
>Gm15:25444528-25444569
>Gm15:25444666-25444936
>Gm15:25445028-25445715
>Gm15:25445743-25445814
>Gm15:25445915-25447115
>Gm15:25447143-25447728
>Gm15:25447771-25448263
>Gm15:25448323-25448799
>Gm15:25450195-25450232
>Gm15:25459622-25459784
>Gm15:25461162-25462305
>Gm15:25463306-25463454
>Gm15:25463510-25463807
>Gm15:25464238-25464427
>Gm15:25465901-25465984
>Gm15:25466029-25466065
>Gm15:25466348-25468200
>Gm15:25468274-25469281
>Gm15:25469768-25469966
>Gm15:25470121-25471688
>Gm15:25471757-25472388
>Gm15:25472440-25514811
>Gm15:25514853-25514988
>Gm15:25515151-25515985
>Gm15:25516158-25516401
>Gm15:25516485-25519087
>Gm15:25519138-25519215
>Gm15:25519267-25519337
>Gm15:25519394-25522407
>Gm15:25522483-25523437
>Gm15:25523482-25523612
>Gm15:25523646-25533017
>Gm15:25533045-25544004
>Gm15:25544081-25546084
>Gm15:25546262-25546312
>Gm15:25546375-25546514
>Gm15:25546586-25546748
>Gm15:25546793-25547116
>Gm15:25547150-25547276
>Gm15:25547319-25547490
>Gm15:25547617-25548758
>Gm15:25549244-25549284
>Gm15:25552228-25552298
>Gm15:25552497-25552639
>Gm15:25553145-25553337
>Gm15:25554463-25554521
>Gm15:25554690-25554852
>Gm15:25555113-25555441
>Gm15:25555473-25555863
>Gm15:25555961-25556503
>Gm15:25556547-25561634
>Gm15:25561668-25566952
>Gm15:25567212-25567659
>Gm15:25568302-25573585
>Gm15:25578348-25578435
>Gm15:25578630-25578663
>Gm15:25579631-25579909
>Gm15:25580154-25580216
>Gm15:25581141-25581507
>Gm15:25581661-25581851
>Gm15:25584365-25584397
>Gm15:25584493-25584618
>Gm15:25584697-25584951
>Gm15:25585846-25586022
>Gm15:25586258-25586508
>Gm15:25586608-25586901
>Gm15:25587450-25587536
>Gm15:25588396-25588496
>Gm15:25588696-25588806
>Gm15:25589339-25589393
>Gm15:25589688-25589718
>Gm15:25589784-25589852
>Gm15:25590045-25590103
>Gm15:25590153-25590208
>Gm15:25590517-25590624
>Gm15:25590929-25590961
>Gm15:25591009-25591064
>Gm15:25591187-25591264
>Gm15:25592894-25592963
>Gm15:25593921-25593972
>Gm15:25595558-25596031
>Gm15:25596086-25596120
>Gm15:25596292-25596501
>Gm15:25596533-25597808
>Gm15:25597856-25597971
>Gm15:25598047-25598134
>Gm15:25598201-25598418
>Gm15:25598462-25598529
>Gm15:25598558-25598792
>Gm15:25598882-25598934
>Gm15:25599149-25599429
>Gm15:25599468-25602775
>Gm15:25603176-25603283
>Gm15:25603536-25603565
>Gm15:25603624-25603776
>Gm15:25603904-25604043
>Gm15:25604087-25604162
>Gm15:25604249-25609556
>Gm15:25609614-25609685
>Gm15:25609771-25609873
>Gm15:25609949-25610098
>Gm15:25610159-25610275
>Gm15:25610379-25627781
>Gm15:25627871-25664189
>Gm15:25664276-25664411
>Gm15:25664581-25665165
>Gm15:25665228-25665314
>Gm15:25666747-25666778
>Gm15:25669953-25670091
>Gm15:25670541-25670740
>Gm15:25670922-25671237
>Gm15:25672680-25672733
>Gm15:25673497-25673562
>Gm15:25673709-25673744
>Gm15:25673863-25673941
>Gm15:25675061-25676199
>Gm15:25676314-25676436
>Gm15:25676568-25676782
>Gm15:25676921-25676951
>Gm15:25677008-25677252
>Gm15:25678031-25678074
>Gm15:25678548-25678708
>Gm15:25679441-25679474
>Gm15:25679944-25679980
>Gm15:25680024-25680065
>Gm15:25680410-25680510
>Gm15:25680539-25680847
>Gm15:25680891-25681014
>Gm15:25681113-25681297
>Gm15:25681399-25681508
>Gm15:25681589-25681663
>Gm15:25681716-25682248
>Gm15:25684784-25684819
>Gm15:25685033-25685103
>Gm15:25685151-25685255
>Gm15:25685291-25685824
>Gm15:25685916-25686203
>Gm15:25686245-25686361
>Gm15:25686421-25686497
>Gm15:25687353-25687396
>Gm15:25690708-25690798
>Gm15:25691138-25691173
>Gm15:25692779-25692937
>Gm15:25693203-25693318
>Gm15:25694085-25694167
>Gm15:25694474-25694625
>Gm15:25694625-25694676
>Gm15:25694839-25694983
>Gm15:25695163-25695235
>Gm15:25695391-25695484
>Gm15:25695781-25695869
>Gm15:25696226-25696274
>Gm15:25696566-25696729
>Gm15:25697045-25697457
>Gm15:25697890-25697950
>Gm15:25707968-25708008
>Gm15:25709253-25709342
>Gm15:25710242-25710303
>Gm15:25711993-25712084
>Gm15:25712482-25712554
>Gm15:25713785-25714272
>Gm15:25714413-25714448
>Gm15:25714483-25714647
>Gm15:25715116-25715209
>Gm15:25715833-25715890
>Gm15:25716116-25716179
>Gm15:25716251-25716333
>Gm15:25716457-25716515
>Gm15:25716576-25716699
>Gm15:25719641-25719713
>Gm15:25719789-25719845
>Gm15:25719966-25726096
>Gm15:25726322-25726374
>Gm15:25727033-25727329
>Gm15:25728648-25729608
>Gm15:25729633-25730176
>Gm15:25730203-25731257
>Gm15:25731292-25731516
>Gm15:25731557-25731629
>Gm15:25731694-25732245
>Gm15:25732291-25732657
>Gm15:25732950-25732987
>Gm15:25733052-25734271
>Gm15:25734738-25734774
>Gm15:25734989-25735091
>Gm15:25736576-25736845
>Gm15:25736892-25736939
>Gm15:25736998-25737186
>Gm15:25737945-25738019
>Gm15:25738299-25738496
>Gm15:25739212-25739286
>Gm15:25739384-25739515
>Gm15:25739613-25739672
>Gm15:25739751-25739812
>Gm15:25740193-25740237
>Gm15:25740593-25740667
>Gm15:25741370-25741475
>Gm15:25741617-25741815
>Gm15:25741844-25741925
>Gm15:25742003-25742108
>Gm15:25749726-25749758
>Gm15:25749839-25749942
>Gm15:25750491-25750543
>Gm15:25750890-25750962
>Gm15:25751097-25751146
>Gm15:25751188-25751228
>Gm15:25752500-25753621
>Gm15:25753738-25753767
>Gm15:25754830-25754861
>Gm15:25755427-25756097
>Gm15:25756120-25757361
>Gm15:25757381-25763471
>Gm15:25763505-25764925
>Gm15:25764984-25786251
>Gm15:25786300-25789666
>Gm15:25790155-25790189
>Gm15:25790319-25798910
>Gm15:25799140-25799329
>Gm15:25799610-25799656
>Gm15:25799808-25802437
>Gm15:25802475-25802533
>Gm15:25803098-25803141
>Gm15:25803474-25803500
>Gm15:25804139-25807345
>Gm15:25807379-25810915
>Gm15:25811242-25811426
>Gm15:25811555-25813455
>Gm15:25813486-25814717
>Gm15:25815126-25815190
>Gm15:25815589-25815621
>Gm15:25815795-25815918
>Gm15:25816072-25816169
>Gm15:25816380-25816547
>Gm15:25816606-25816892
>Gm15:25817744-25817873
>Gm15:25819092-25819306
>Gm15:25820261-25821964
>Gm15:25822138-25822171
>Gm15:25822407-25822459
>Gm15:25822562-25822597
>Gm15:25822685-25823005
>Gm15:25823724-25825137
>Gm15:25828438-25844969
>Gm15:25844991-25879055
>Gm15:25879123-25879156
>Gm15:25879255-25880068
>Gm15:25880119-25880721
>Gm15:25880757-25886688
>Gm15:25886803-25886888
>Gm15:25887003-25887103
>Gm15:25887217-25887326
>Gm15:25887392-25887457
>Gm15:25888172-25888356
>Gm15:25888622-25888669
>Gm15:25888725-25888764
>Gm15:25888980-25889037
>Gm15:25889259-25890377
>Gm15:25893052-25893089
>Gm15:25894352-25894423
>Gm15:25895911-25895991
>Gm15:25896323-25896421
>Gm15:25896768-25896844
>Gm15:25897236-25897295
>Gm15:25898121-25898201
>Gm15:25898280-25898447
>Gm15:25898486-25898581
>Gm15:25898751-25901912
>Gm15:25901966-25902235
>Gm15:25902432-25902590
>Gm15:25902852-25902888
>Gm15:25903808-25908587
>Gm15:25908635-25908770
>Gm15:25908795-25913460
>Gm15:25913495-25914747
>Gm15:25914795-25914846
>Gm15:25914905-25915091
>Gm15:25917352-25917443
>Gm15:25918091-25918152
>Gm15:25918736-25918810
>Gm15:25918962-25919085
>Gm15:25919149-25919356
>Gm15:25919769-25919861
>Gm15:25919937-25919962
>Gm15:25919992-25920223
>Gm15:25920284-25920322
>Gm15:25920419-25920881
>Gm15:25920901-25928137
>Gm15:25928164-25930602
>Gm15:25930664-25930885
>Gm15:25931156-25931258
>Gm15:25931737-25931933
>Gm15:25932702-25932812
>Gm15:25933142-25933188
>Gm15:25939239-25939352
>Gm15:25939484-25939532
>Gm15:25945311-25945440
>Gm15:25946098-25946198
>Gm15:25946417-25946558
>Gm15:25947194-25947259
>Gm15:25947345-25947459
>Gm15:25948036-25948070
>Gm15:25948259-25948362
>Gm15:25948400-25948708
>Gm15:25948797-25948922
>Gm15:25948952-25950585
>Gm15:25950687-25950815
>Gm15:25951172-25951660
>Gm15:25951708-25951909
>Gm15:25954006-25954106
>Gm15:25954507-25954542
>Gm15:25954652-25956358
>Gm15:25956834-25961997
>Gm15:25962021-25999016
>Gm15:25999027-26005092
>Gm15:26005134-26005384
>Gm15:26005746-26005803
>Gm15:26006069-26006178
>Gm15:26006261-26006725
>Gm15:26006834-26007036
>Gm15:26007092-26007179
>Gm15:26007228-26007328
>Gm15:26007391-26007985
>Gm15:26008263-26008562
>Gm15:26008615-26008710
>Gm15:26008734-26008879
>Gm15:26008961-26009166
>Gm15:26009631-26009680
>Gm15:26009718-26009874
>Gm15:26009906-26010021
>Gm15:26010058-26011713
>Gm15:26011756-26012122
>Gm15:26012144-26012210
>Gm15:26012299-26012538
>Gm15:26012832-26012931
>Gm15:26012973-26013079
>Gm15:26013108-26014998
>Gm15:26015047-26015584
>Gm15:26015615-26015730
>Gm15:26015803-26015985
>Gm15:26016139-26016548
>Gm15:26016570-26016926
>Gm15:26016954-26018800
>Gm15:26018861-26019206
>Gm15:26019245-26020007
>Gm15:26020056-26020400
>Gm15:26020447-26020636
>Gm15:26020671-26020841
>Gm15:26020875-26020919
>Gm15:26020985-26021373
>Gm15:26021473-26021709
>Gm15:26021895-26045095
>Gm15:26045274-26045593
>Gm15:26045803-26052406
>Gm15:26052464-26052480
>Gm15:26054188-26056278
>Gm15:26058495-26063552
>Gm15:26064334-26075502
>Gm15:26075536-26081213
>Gm15:26081263-26081324
>Gm15:26081548-26083759
>Gm15:26083815-26083911
>Gm15:26083943-26084523
>Gm15:26084560-26085791
>Gm15:26085855-26085988
>Gm15:26086069-26086151
>Gm15:26086186-26087038
>Gm15:26087162-26087188
>Gm15:26087229-26087291
>Gm15:26087370-26087425
>Gm15:26087741-26088636
>Gm15:26088744-26088793
>Gm15:26088887-26088948
>Gm15:26089079-26089314
>Gm15:26089383-26089457
>Gm15:26089517-26089647
>Gm15:26089841-26090040
>Gm15:26090108-26090532
>Gm15:26090675-26091023
>Gm15:26091062-26091477
>Gm15:26091534-26091975
>Gm15:26092120-26092632
>Gm15:26092671-26092864
>Gm15:26092914-26093351
>Gm15:26093617-26093679
>Gm15:26093945-26093981
>Gm15:26094026-26094077
>Gm15:26094110-26094155
>Gm15:26094255-26097556
>Gm15:26097608-26110342
>Gm15:26110770-26110804
>Gm15:26110908-26110938
>Gm15:26110988-26111062
>Gm15:26111106-26111142
>Gm15:26111189-26111261
>Gm15:26111924-26112130
>Gm15:26112180-26119765
>Gm15:26119807-26120092
>Gm15:26120150-26120382
>Gm15:26120464-26120609
>Gm15:26120887-26121084
>Gm15:26121220-26121248
>Gm15:26121268-26122230
>Gm15:26123042-26123298
>Gm15:26123413-26128868
>Gm15:26128999-26129568
>Gm15:26129623-26129708
>Gm15:26129765-26130080
>Gm15:26130126-26130175
>Gm15:26130290-26131011
>Gm15:26131063-26131544
>Gm15:26131605-26137097
>Gm15:26137150-26139290
>Gm15:26139897-26140002
>Gm15:26140183-26140259
>Gm15:26140580-26142870
>Gm15:26142904-26147784
>Gm15:26147936-26147977
>Gm15:26147998-26148169
>Gm15:26148219-26148387
>Gm15:26149250-26151706
>Gm15:26152845-26153097
>Gm15:26153273-26154250
>Gm15:26154367-26154445
>Gm15:26155624-26155696
>Gm15:26155834-26155882
>Gm15:26160030-26160087
>Gm15:26160504-26160828
>Gm15:26161678-26161730
>Gm15:26162043-26162131
>Gm15:26162145-26162307
>Gm15:26163080-26163994
>Gm15:26164029-26164455
>Gm15:26164584-26164771
>Gm15:26170199-26170236
>Gm15:26173315-26175256
>Gm15:26175304-26177565
>Gm15:26177637-26177805
>Gm15:26177854-26178657
>Gm15:26178694-26180336
>Gm15:26180511-26195508
>Gm15:26195760-26195779
>Gm15:26196261-26197606
>Gm15:26199468-26199504
>Gm15:26201292-26201567
>Gm15:26201677-26201849
>Gm15:26201936-26202010
>Gm15:26202487-26202553
>Gm15:26202881-26202960
>Gm15:26203009-26203266
>Gm15:26203727-26203911
>Gm15:26204041-26204256
>Gm15:26204308-26204422
>Gm15:26204684-26204764
>Gm15:26208369-26208418
>Gm15:26208611-26209379
>Gm15:26209742-26209913
>Gm15:26210034-26210087
>Gm15:26210138-26210321
>Gm15:26210426-26210525
>Gm15:26210679-26210730
>Gm15:26210786-26212191
>Gm15:26212273-26212336
>Gm15:26212372-26213120
>Gm15:26213241-26213492
>Gm15:26213530-26215866
>Gm15:26215929-26234686
>Gm15:26234763-26234841
>Gm15:26234925-26244672
>Gm15:26244729-26244766
>Gm15:26247359-26247399
>Gm15:26247451-26247556
>Gm15:26247619-26247672
>Gm15:26247765-26250388
>Gm15:26250444-26264717
[truncated: 402,409 more chars]
