# Supplementary material for: Red: an intelligent, rapid, accurate tool for detecting repeats de-novo on the genomic scale
Source: BMC Bioinformatics. 2015 Jul 24;16:227. doi: 10.1186/s12859-015-0654-5 (PMC4513396; doi:10.1186/s12859-015-0654-5)
Supplement: Additional file 9 — Supplementary data set 8 — Red’s repeats of the Glycine max genome. The command “tar -xzf file” results in a directory that contains the locations of repeats found by Red in the genome of the Glycine max. [file 12859_2015_654_MOESM9_ESM.gz › GnmRptGm/Gm16.rpt]

>Gm16:0-669
>Gm16:2714-3906
>Gm16:3945-4137
>Gm16:4152-4998
>Gm16:5574-5625
>Gm16:5973-6331
>Gm16:6956-6991
>Gm16:7087-7483
>Gm16:7792-7835
>Gm16:8121-8267
>Gm16:8479-8514
>Gm16:10062-10134
>Gm16:11492-11542
>Gm16:13466-13516
>Gm16:14249-14325
>Gm16:15885-16003
>Gm16:19384-19521
>Gm16:19849-19883
>Gm16:35856-35934
>Gm16:35999-36452
>Gm16:36558-37062
>Gm16:37183-37224
>Gm16:37361-37688
>Gm16:37730-41034
>Gm16:41619-41654
>Gm16:43301-43762
>Gm16:45344-45424
>Gm16:45840-45901
>Gm16:46237-46280
>Gm16:47711-47778
>Gm16:49540-49568
>Gm16:50236-50307
>Gm16:51018-51378
>Gm16:55163-55226
>Gm16:57117-57150
>Gm16:58931-58975
>Gm16:59055-59086
>Gm16:59372-59483
>Gm16:59556-59604
>Gm16:63735-63764
>Gm16:78621-78706
>Gm16:85860-85899
>Gm16:86716-86748
>Gm16:97342-97381
>Gm16:97786-97835
>Gm16:102460-102506
>Gm16:103459-103493
>Gm16:106115-106146
>Gm16:106526-106677
>Gm16:107296-107336
>Gm16:107465-107556
>Gm16:108664-108812
>Gm16:108954-109077
>Gm16:111064-111253
>Gm16:115488-115564
>Gm16:116365-116410
>Gm16:122621-122673
>Gm16:125647-125686
>Gm16:127090-127142
>Gm16:127221-127311
>Gm16:128220-128260
>Gm16:129924-129979
>Gm16:133767-133801
>Gm16:134600-134669
>Gm16:136617-136656
>Gm16:145210-145281
>Gm16:146500-146615
>Gm16:147306-147380
>Gm16:150853-150884
>Gm16:152924-153135
>Gm16:156309-156336
>Gm16:159632-159659
>Gm16:160824-160852
>Gm16:161048-161108
>Gm16:161363-161609
>Gm16:161649-162009
>Gm16:163110-163153
>Gm16:163266-163313
>Gm16:163446-163479
>Gm16:163723-163776
>Gm16:168024-168154
>Gm16:169189-169254
>Gm16:172937-173063
>Gm16:177106-177355
>Gm16:179482-179576
>Gm16:180514-180539
>Gm16:181447-181513
>Gm16:182216-182265
>Gm16:182483-182549
>Gm16:182749-182848
>Gm16:182963-183011
>Gm16:183370-183400
>Gm16:184340-184370
>Gm16:184470-184513
>Gm16:184587-184684
>Gm16:188979-189035
>Gm16:189418-189460
>Gm16:189881-190000
>Gm16:190877-190958
>Gm16:192156-192290
>Gm16:192512-192602
>Gm16:193007-193155
>Gm16:194416-194524
>Gm16:194591-194700
>Gm16:194860-194901
>Gm16:200986-201073
>Gm16:201706-201738
>Gm16:204642-204708
>Gm16:211316-212793
>Gm16:215355-215479
>Gm16:217266-217378
>Gm16:217423-217529
>Gm16:222281-222348
>Gm16:222380-222475
>Gm16:222859-222946
>Gm16:223429-223459
>Gm16:223938-223972
>Gm16:226501-226543
>Gm16:226652-226746
>Gm16:227792-227832
>Gm16:228325-228383
>Gm16:228561-228596
>Gm16:230687-230841
>Gm16:233773-233821
>Gm16:234688-234737
>Gm16:236242-236337
>Gm16:239230-239301
>Gm16:239782-239826
>Gm16:240414-240617
>Gm16:242151-242199
>Gm16:242317-242391
>Gm16:243006-243104
>Gm16:245659-245745
>Gm16:245815-245956
>Gm16:246244-246298
>Gm16:246394-246893
>Gm16:247378-247426
>Gm16:250637-250667
>Gm16:253195-253240
>Gm16:254913-254975
>Gm16:255256-255362
>Gm16:255576-255655
>Gm16:256416-256616
>Gm16:257490-257516
>Gm16:266245-266309
>Gm16:267147-267216
>Gm16:270670-270757
>Gm16:273770-273823
>Gm16:275253-275292
>Gm16:275321-275487
>Gm16:276158-276232
>Gm16:276720-276774
>Gm16:276876-276917
>Gm16:277934-278135
>Gm16:278546-278691
>Gm16:278944-279281
>Gm16:279622-279682
>Gm16:280288-280344
>Gm16:282548-282624
>Gm16:283010-283132
>Gm16:283175-283249
>Gm16:283515-283686
>Gm16:283737-283829
>Gm16:283885-283916
>Gm16:284293-284324
>Gm16:284424-284564
>Gm16:284607-284675
>Gm16:285653-285679
>Gm16:290387-290435
>Gm16:291598-291655
>Gm16:292008-292057
>Gm16:292771-293091
>Gm16:294140-294182
>Gm16:294211-294365
>Gm16:294705-294807
>Gm16:294869-294915
>Gm16:297481-297842
>Gm16:297860-297969
>Gm16:298790-298901
>Gm16:299666-299703
>Gm16:300739-300890
>Gm16:301292-301322
>Gm16:301437-301536
>Gm16:308514-308815
>Gm16:311527-311585
>Gm16:311664-312095
>Gm16:316593-316690
>Gm16:317095-317162
>Gm16:317246-317388
>Gm16:317580-317690
>Gm16:319686-319764
>Gm16:328766-329107
>Gm16:329269-329559
>Gm16:329603-330315
>Gm16:330605-330671
>Gm16:335123-335323
>Gm16:335548-335586
>Gm16:335996-336096
>Gm16:336130-336465
>Gm16:336511-336622
>Gm16:336778-337260
>Gm16:337355-337448
>Gm16:337784-338039
>Gm16:341616-341688
>Gm16:342446-342611
>Gm16:343436-343508
>Gm16:344266-344431
>Gm16:345256-345363
>Gm16:345826-345962
>Gm16:347476-347635
>Gm16:349656-349696
>Gm16:350475-350665
>Gm16:350704-351307
>Gm16:356884-356962
>Gm16:363791-363843
>Gm16:364110-364184
>Gm16:364284-364379
>Gm16:370982-371391
>Gm16:380320-380406
>Gm16:384728-384789
>Gm16:386223-386339
>Gm16:391815-391852
>Gm16:391937-391996
>Gm16:392215-392254
>Gm16:392440-392520
>Gm16:392657-392917
>Gm16:396539-396778
>Gm16:399485-399522
>Gm16:401160-401219
>Gm16:403141-403179
>Gm16:403928-404002
>Gm16:404180-404412
>Gm16:404555-404589
>Gm16:405256-405421
>Gm16:405979-406013
>Gm16:406206-406291
>Gm16:406670-406750
>Gm16:407024-407099
>Gm16:410358-410391
>Gm16:410488-410569
>Gm16:410664-410873
>Gm16:412403-412438
>Gm16:414685-414745
>Gm16:417244-417300
>Gm16:417445-417518
>Gm16:421649-421684
>Gm16:423598-423778
>Gm16:423896-424105
>Gm16:427039-427105
>Gm16:428732-428782
>Gm16:430438-430501
>Gm16:431807-431832
>Gm16:432983-433040
>Gm16:435336-435459
>Gm16:437742-438789
>Gm16:439136-439177
>Gm16:439228-439291
>Gm16:439624-439763
>Gm16:440356-440932
>Gm16:441266-441346
>Gm16:443284-443340
>Gm16:448029-448077
>Gm16:448178-448286
>Gm16:449885-449959
>Gm16:452899-452944
>Gm16:456565-456741
>Gm16:459999-460061
>Gm16:464409-464511
>Gm16:468137-468196
>Gm16:468422-468508
>Gm16:468754-468865
>Gm16:468951-469074
>Gm16:469233-469350
>Gm16:469529-469593
>Gm16:470345-470389
>Gm16:477779-477813
>Gm16:482548-482794
>Gm16:482829-482899
>Gm16:482926-483117
>Gm16:485042-485110
>Gm16:486005-486126
>Gm16:488515-488553
>Gm16:492593-492661
>Gm16:498303-498348
>Gm16:500940-501000
>Gm16:503475-503492
>Gm16:504210-504455
>Gm16:506914-506984
>Gm16:508023-508068
>Gm16:508755-508826
>Gm16:510658-512237
>Gm16:514055-514083
>Gm16:516742-516803
>Gm16:523641-523772
>Gm16:534510-534615
>Gm16:535144-535308
>Gm16:535457-535517
>Gm16:537471-537504
>Gm16:542138-542183
>Gm16:542285-542346
>Gm16:545332-545376
>Gm16:546559-546605
>Gm16:547655-547693
>Gm16:559516-559548
>Gm16:559955-560003
>Gm16:560092-560334
>Gm16:561286-561436
>Gm16:563190-563310
>Gm16:564100-564199
>Gm16:564969-565105
>Gm16:565716-565778
>Gm16:568663-568718
>Gm16:576759-576832
>Gm16:577603-577635
>Gm16:579800-579848
>Gm16:579955-580087
>Gm16:582863-582930
>Gm16:584207-584375
>Gm16:584467-584651
>Gm16:587554-587637
>Gm16:588443-588503
>Gm16:591781-592043
>Gm16:592077-592361
>Gm16:592383-592622
>Gm16:592770-592960
>Gm16:593038-593170
>Gm16:593194-593620
>Gm16:593653-594030
>Gm16:596652-596708
>Gm16:598572-598613
>Gm16:601009-601084
>Gm16:605298-605339
>Gm16:605775-605805
>Gm16:610829-610884
>Gm16:612307-612603
>Gm16:612647-612741
>Gm16:613044-613120
>Gm16:613401-613428
>Gm16:615131-615277
>Gm16:615360-615441
>Gm16:615661-615713
>Gm16:617960-618034
>Gm16:618954-619405
>Gm16:619444-619851
>Gm16:620277-620316
>Gm16:620345-620384
>Gm16:622626-622656
>Gm16:622967-623046
>Gm16:623882-623930
>Gm16:624541-624700
>Gm16:624939-625018
>Gm16:625061-625633
>Gm16:625670-625795
>Gm16:626021-626056
>Gm16:628345-628407
>Gm16:631646-631675
>Gm16:639706-639766
>Gm16:640387-640566
>Gm16:643720-644053
>Gm16:644213-644311
>Gm16:644691-644797
>Gm16:644871-645051
>Gm16:648050-648960
>Gm16:649094-649346
>Gm16:649387-649531
>Gm16:651202-651293
>Gm16:656041-656126
>Gm16:656632-656677
>Gm16:658843-658964
>Gm16:659131-659233
>Gm16:660056-660134
>Gm16:662298-662426
>Gm16:662615-662804
>Gm16:663032-663195
>Gm16:663534-663667
>Gm16:664217-664275
>Gm16:664362-664536
>Gm16:666570-667702
>Gm16:673652-673724
>Gm16:673804-674495
>Gm16:674594-675024
>Gm16:679736-679827
>Gm16:681317-681357
>Gm16:681428-681540
>Gm16:683390-683471
>Gm16:691435-691526
>Gm16:692325-692973
>Gm16:693188-693257
>Gm16:693278-693324
>Gm16:697215-697395
>Gm16:697999-698260
>Gm16:698387-698451
>Gm16:699934-699977
>Gm16:702371-702436
>Gm16:703348-703396
>Gm16:703574-703690
>Gm16:703781-703795
>Gm16:703895-703911
>Gm16:705204-705257
>Gm16:707000-707038
>Gm16:707480-707517
>Gm16:710143-710193
>Gm16:710517-710558
>Gm16:710813-710853
>Gm16:719729-719872
>Gm16:719973-720025
>Gm16:720269-720325
>Gm16:721217-721829
>Gm16:726757-726811
>Gm16:727581-727741
>Gm16:728018-728074
>Gm16:728979-729015
>Gm16:729164-729322
>Gm16:729582-729625
>Gm16:729832-729887
>Gm16:729972-730039
>Gm16:730155-730219
>Gm16:730260-730498
>Gm16:731441-731515
>Gm16:731694-731748
>Gm16:732007-732044
>Gm16:732640-732827
>Gm16:733308-733396
>Gm16:735434-735513
>Gm16:739409-739488
>Gm16:740930-741087
>Gm16:743840-743874
>Gm16:744896-745003
>Gm16:746164-746222
>Gm16:746664-746765
>Gm16:749678-749831
>Gm16:749916-749997
>Gm16:750019-750046
>Gm16:750087-750140
>Gm16:750268-750315
>Gm16:752627-752654
>Gm16:755691-755797
>Gm16:756599-756661
>Gm16:756917-756960
>Gm16:757757-757819
>Gm16:762284-762315
>Gm16:762397-762801
>Gm16:762885-763100
>Gm16:765762-765787
>Gm16:767151-767192
>Gm16:768027-768101
>Gm16:769419-769516
>Gm16:769594-769656
>Gm16:772666-772720
>Gm16:772927-772955
>Gm16:777460-777563
>Gm16:781782-781893
>Gm16:784309-784355
>Gm16:787405-787556
>Gm16:789948-789980
>Gm16:790107-790189
>Gm16:790592-790641
>Gm16:792284-792312
>Gm16:793210-793271
>Gm16:795434-795588
>Gm16:795671-795779
>Gm16:798531-798598
>Gm16:798664-798721
>Gm16:803100-803234
>Gm16:808978-809010
>Gm16:809397-809524
>Gm16:812039-812128
>Gm16:812246-812308
>Gm16:812480-812555
>Gm16:812587-812808
>Gm16:812896-812946
>Gm16:813240-813358
>Gm16:813526-813923
>Gm16:813977-814152
>Gm16:814359-815890
>Gm16:816041-816214
>Gm16:816317-816398
>Gm16:816463-816540
>Gm16:818018-818064
>Gm16:818418-818457
>Gm16:819632-819671
>Gm16:820206-820266
>Gm16:822519-822583
>Gm16:824090-824250
>Gm16:824371-824445
>Gm16:830500-830613
>Gm16:833520-833569
>Gm16:834721-834819
>Gm16:837377-837433
>Gm16:840500-840613
>Gm16:841250-841297
>Gm16:842316-842352
>Gm16:844687-844722
>Gm16:847682-847722
>Gm16:847998-848059
>Gm16:848164-848201
>Gm16:848636-848808
>Gm16:849018-849048
>Gm16:849595-850051
>Gm16:850275-850384
>Gm16:850778-850945
>Gm16:853219-853308
>Gm16:859544-859860
>Gm16:860897-861022
>Gm16:864400-864444
>Gm16:866266-866313
>Gm16:866527-866565
>Gm16:870520-870612
>Gm16:872019-872074
>Gm16:872346-872412
>Gm16:873292-873335
>Gm16:873454-873494
>Gm16:873557-873779
>Gm16:874065-874223
>Gm16:874335-874546
>Gm16:874747-874866
>Gm16:875220-875473
>Gm16:875814-876014
>Gm16:876275-876376
>Gm16:876536-876594
>Gm16:876893-876950
>Gm16:878196-878267
>Gm16:878329-878899
>Gm16:879094-879259
>Gm16:879303-879366
>Gm16:882947-883117
>Gm16:883746-883851
>Gm16:884094-884260
>Gm16:884841-884909
>Gm16:887018-887086
>Gm16:887885-887950
>Gm16:888319-888443
>Gm16:891450-891616
>Gm16:892464-892616
>Gm16:893902-894248
>Gm16:894468-894498
>Gm16:897345-897404
>Gm16:901961-902081
>Gm16:902319-902367
>Gm16:903588-903628
>Gm16:905117-905165
>Gm16:906865-907378
>Gm16:911100-911176
>Gm16:912382-912435
>Gm16:917178-917208
>Gm16:917530-917575
>Gm16:918381-918613
>Gm16:920873-920928
>Gm16:924665-924717
>Gm16:925996-926068
>Gm16:926738-926847
>Gm16:928113-928153
>Gm16:929842-930215
>Gm16:930286-930346
>Gm16:930403-932393
>Gm16:933337-933370
>Gm16:938397-938444
>Gm16:947156-947256
>Gm16:948895-948935
>Gm16:953361-953407
>Gm16:955718-955745
>Gm16:956840-956944
>Gm16:964281-964462
>Gm16:972224-972356
>Gm16:978739-978780
>Gm16:979031-979063
>Gm16:980457-980584
>Gm16:980834-980881
>Gm16:981166-981304
>Gm16:983767-983814
>Gm16:987350-987409
>Gm16:989588-989636
>Gm16:989999-990330
>Gm16:995144-995352
>Gm16:1000239-1000342
>Gm16:1001039-1001201
>Gm16:1002297-1002363
>Gm16:1004660-1004731
>Gm16:1006259-1006308
>Gm16:1007450-1007550
>Gm16:1008631-1008731
>Gm16:1013522-1013579
>Gm16:1015735-1015795
>Gm16:1022705-1022759
>Gm16:1033398-1033470
>Gm16:1035752-1035796
>Gm16:1045116-1045153
>Gm16:1051549-1051594
>Gm16:1051936-1051992
>Gm16:1052682-1052880
>Gm16:1053159-1053231
>Gm16:1064808-1065087
>Gm16:1065198-1065256
>Gm16:1070479-1070513
>Gm16:1078317-1078368
>Gm16:1078902-1079049
>Gm16:1081335-1081424
>Gm16:1082117-1082156
>Gm16:1084795-1084826
>Gm16:1085109-1085184
>Gm16:1090230-1090254
>Gm16:1092070-1092116
>Gm16:1092182-1092236
>Gm16:1093394-1093485
>Gm16:1094975-1095142
>Gm16:1098616-1098733
>Gm16:1100203-1100449
>Gm16:1106535-1106564
>Gm16:1106723-1106765
>Gm16:1108240-1108300
>Gm16:1108919-1108989
>Gm16:1109104-1109217
>Gm16:1111790-1111866
>Gm16:1115393-1115444
>Gm16:1120296-1120355
>Gm16:1121279-1121422
>Gm16:1124242-1124331
>Gm16:1127128-1127167
>Gm16:1133622-1133657
>Gm16:1134889-1134940
>Gm16:1135579-1135840
>Gm16:1135981-1136092
>Gm16:1138852-1139201
>Gm16:1140160-1140213
>Gm16:1144853-1144937
>Gm16:1147352-1147445
>Gm16:1148143-1148227
>Gm16:1152500-1152643
>Gm16:1152742-1152804
>Gm16:1153099-1153129
>Gm16:1156107-1156148
>Gm16:1156997-1157078
>Gm16:1158848-1158909
>Gm16:1159876-1159953
>Gm16:1163789-1163866
>Gm16:1164336-1164365
>Gm16:1166346-1166379
>Gm16:1176039-1176581
>Gm16:1178495-1178574
>Gm16:1179051-1179083
>Gm16:1179183-1179232
>Gm16:1179458-1179485
>Gm16:1184009-1184054
>Gm16:1186935-1186969
>Gm16:1196819-1196872
>Gm16:1196973-1197122
>Gm16:1197963-1198001
>Gm16:1208367-1208403
>Gm16:1211563-1211610
>Gm16:1216584-1216645
>Gm16:1217792-1218258
>Gm16:1220147-1220164
>Gm16:1220784-1220836
>Gm16:1221179-1221212
>Gm16:1223672-1223909
>Gm16:1225399-1225593
>Gm16:1225641-1225866
>Gm16:1226994-1227189
>Gm16:1228172-1228481
>Gm16:1229320-1229528
>Gm16:1230280-1230350
>Gm16:1233385-1233437
>Gm16:1245687-1245908
>Gm16:1245928-1246269
>Gm16:1248358-1248373
>Gm16:1251708-1251755
>Gm16:1254549-1254617
>Gm16:1255405-1255474
>Gm16:1257549-1257697
>Gm16:1260480-1260522
>Gm16:1262022-1262090
>Gm16:1263308-1263344
>Gm16:1269484-1269548
>Gm16:1269670-1269730
>Gm16:1270212-1270459
>Gm16:1270533-1270736
>Gm16:1270824-1270860
>Gm16:1271032-1271176
>Gm16:1272401-1272664
>Gm16:1274267-1274365
>Gm16:1275306-1275353
>Gm16:1276186-1276243
>Gm16:1276334-1276441
>Gm16:1277592-1277688
>Gm16:1277796-1278041
>Gm16:1285490-1285521
>Gm16:1287157-1287245
>Gm16:1289363-1289496
>Gm16:1292552-1292705
>Gm16:1301559-1301672
>Gm16:1308221-1308299
>Gm16:1308935-1309097
>Gm16:1309630-1309688
>Gm16:1317353-1317393
>Gm16:1322352-1322490
>Gm16:1322519-1322587
>Gm16:1325886-1325956
>Gm16:1326229-1326266
>Gm16:1329703-1329782
>Gm16:1332211-1332344
>Gm16:1332975-1333040
>Gm16:1333302-1333376
>Gm16:1335277-1335325
>Gm16:1335909-1335943
>Gm16:1336198-1336255
>Gm16:1337297-1337440
>Gm16:1337622-1337655
>Gm16:1337723-1337816
>Gm16:1339257-1339294
>Gm16:1339318-1339363
>Gm16:1339730-1339781
>Gm16:1339826-1339912
>Gm16:1339925-1339955
>Gm16:1344119-1344154
>Gm16:1346918-1346967
>Gm16:1349596-1349684
>Gm16:1355782-1355871
>Gm16:1357587-1357634
>Gm16:1357813-1357843
>Gm16:1361146-1361181
>Gm16:1361306-1361502
>Gm16:1361588-1361748
>Gm16:1362256-1362369
>Gm16:1362464-1362654
>Gm16:1363175-1363243
>Gm16:1364486-1364786
>Gm16:1366003-1366037
>Gm16:1376073-1376162
>Gm16:1377603-1377644
>Gm16:1379139-1379270
>Gm16:1380294-1380360
>Gm16:1380442-1380489
>Gm16:1387022-1387068
>Gm16:1387163-1387206
>Gm16:1387276-1387373
>Gm16:1387950-1388020
>Gm16:1388029-1388072
>Gm16:1388534-1388655
>Gm16:1389915-1389968
>Gm16:1390799-1390834
>Gm16:1391099-1391146
>Gm16:1394291-1394358
>Gm16:1396817-1396892
>Gm16:1399668-1399753
>Gm16:1401150-1401233
>Gm16:1401840-1402011
>Gm16:1403891-1404041
>Gm16:1405616-1405651
>Gm16:1406304-1406424
>Gm16:1406534-1406937
>Gm16:1407114-1407408
>Gm16:1409652-1409724
>Gm16:1411396-1411538
>Gm16:1418415-1418718
>Gm16:1421098-1421213
>Gm16:1422304-1422343
>Gm16:1423085-1423122
>Gm16:1425202-1425264
>Gm16:1426632-1426663
>Gm16:1428122-1428163
>Gm16:1428625-1428667
>Gm16:1428895-1430617
>Gm16:1430764-1431370
>Gm16:1431651-1431721
>Gm16:1436094-1436189
>Gm16:1442952-1443095
>Gm16:1450079-1450169
>Gm16:1455461-1455508
>Gm16:1456671-1456731
>Gm16:1460474-1460552
>Gm16:1461842-1461899
>Gm16:1464073-1464090
>Gm16:1464183-1464244
>Gm16:1468055-1468099
>Gm16:1468160-1468200
>Gm16:1469421-1469454
>Gm16:1472520-1472638
>Gm16:1473176-1473208
>Gm16:1473440-1473478
>Gm16:1474690-1474724
>Gm16:1476573-1476625
>Gm16:1477536-1477648
>Gm16:1481366-1481488
>Gm16:1481742-1481801
>Gm16:1481840-1482431
>Gm16:1488571-1488611
>Gm16:1490383-1490488
>Gm16:1491274-1491322
>Gm16:1492532-1492588
>Gm16:1493408-1493436
>Gm16:1493810-1493944
>Gm16:1513374-1513427
>Gm16:1514291-1514447
>Gm16:1514721-1514757
>Gm16:1514948-1515049
>Gm16:1515186-1515330
>Gm16:1515413-1515487
>Gm16:1515691-1515866
>Gm16:1515909-1515987
>Gm16:1516652-1516699
>Gm16:1516834-1516864
>Gm16:1517270-1517405
>Gm16:1520559-1520586
>Gm16:1526636-1526716
>Gm16:1528038-1528114
>Gm16:1528950-1528993
>Gm16:1529993-1530043
>Gm16:1531104-1531144
>Gm16:1532668-1532712
>Gm16:1536162-1536223
>Gm16:1544152-1544258
>Gm16:1555229-1555259
>Gm16:1557605-1557707
>Gm16:1563022-1563090
>Gm16:1565460-1565527
>Gm16:1565613-1565644
>Gm16:1567414-1567469
>Gm16:1575985-1576034
>Gm16:1576429-1576497
>Gm16:1578481-1578528
>Gm16:1579892-1579959
>Gm16:1581551-1581630
>Gm16:1583302-1583355
>Gm16:1583859-1583895
>Gm16:1590185-1591538
>Gm16:1593663-1593988
>Gm16:1599194-1599245
>Gm16:1599284-1599321
>Gm16:1602983-1603336
>Gm16:1604928-1604988
>Gm16:1606288-1606341
>Gm16:1618673-1618722
>Gm16:1618849-1618944
>Gm16:1619150-1619669
>Gm16:1619784-1619819
>Gm16:1622746-1622787
>Gm16:1625480-1625687
>Gm16:1630312-1630359
>Gm16:1630451-1630476
>Gm16:1638965-1639016
>Gm16:1639697-1639894
>Gm16:1640337-1640366
>Gm16:1640415-1640805
>Gm16:1647109-1647175
>Gm16:1647541-1647609
>Gm16:1647838-1648028
>Gm16:1648965-1649000
>Gm16:1652678-1652963
>Gm16:1657919-1657960
>Gm16:1661911-1662008
>Gm16:1662419-1669036
>Gm16:1669083-1670113
>Gm16:1673256-1673285
>Gm16:1673349-1673659
>Gm16:1679198-1679298
>Gm16:1679998-1680123
>Gm16:1680479-1680556
>Gm16:1680668-1680703
>Gm16:1684218-1684254
>Gm16:1686554-1686735
>Gm16:1691013-1691100
>Gm16:1691289-1691532
>Gm16:1698629-1698703
>Gm16:1699481-1699536
>Gm16:1699694-1701220
>Gm16:1702771-1702825
>Gm16:1702864-1702920
>Gm16:1703338-1703403
>Gm16:1703746-1703986
>Gm16:1704015-1704488
>Gm16:1704583-1705103
>Gm16:1708754-1708804
>Gm16:1709361-1709437
>Gm16:1713380-1713445
>Gm16:1714176-1714279
>Gm16:1715121-1715219
>Gm16:1715523-1715620
>Gm16:1725291-1736996
>Gm16:1737071-1737176
>Gm16:1737283-1738481
>Gm16:1740130-1740204
>Gm16:1742933-1743463
>Gm16:1743621-1743715
>Gm16:1743843-1744012
>Gm16:1744621-1744673
>Gm16:1749740-1749827
>Gm16:1755489-1755765
>Gm16:1757645-1757702
>Gm16:1765453-1765539
>Gm16:1767040-1767113
>Gm16:1767825-1767862
>Gm16:1768861-1768908
>Gm16:1769329-1769436
>Gm16:1770021-1770138
>Gm16:1770395-1770455
>Gm16:1770687-1770732
>Gm16:1771222-1771310
>Gm16:1771818-1772024
>Gm16:1772975-1773049
>Gm16:1778134-1778587
>Gm16:1783721-1783753
>Gm16:1784454-1784556
>Gm16:1791895-1791934
>Gm16:1795954-1796010
>Gm16:1796430-1796504
>Gm16:1797016-1797108
>Gm16:1797164-1797258
>Gm16:1797888-1797934
>Gm16:1802486-1802525
>Gm16:1803157-1803189
>Gm16:1807316-1807539
>Gm16:1808009-1808196
>Gm16:1808251-1808409
>Gm16:1809523-1809552
>Gm16:1810681-1810756
>Gm16:1814574-1814619
>Gm16:1816587-1816651
>Gm16:1816738-1816917
>Gm16:1817614-1817702
>Gm16:1819627-1819814
>Gm16:1820574-1820666
>Gm16:1821571-1821627
>Gm16:1823269-1823349
>Gm16:1828508-1828539
>Gm16:1831491-1831541
>Gm16:1836551-1836632
>Gm16:1843814-1843944
>Gm16:1844229-1844538
>Gm16:1845296-1845376
>Gm16:1845418-1845476
>Gm16:1846443-1846519
>Gm16:1846972-1847234
>Gm16:1849811-1850138
>Gm16:1851094-1851222
>Gm16:1851620-1851721
>Gm16:1852034-1852164
>Gm16:1852644-1852676
>Gm16:1853895-1853963
>Gm16:1855740-1856176
>Gm16:1856257-1856469
>Gm16:1859329-1859441
>Gm16:1861021-1861092
>Gm16:1863441-1863515
>Gm16:1863653-1863735
>Gm16:1864232-1864279
>Gm16:1867057-1867195
>Gm16:1869771-1869947
>Gm16:1870865-1871015
>Gm16:1873318-1873435
>Gm16:1874295-1874388
>Gm16:1875361-1875391
>Gm16:1879189-1879268
>Gm16:1880328-1880390
>Gm16:1880431-1880462
>Gm16:1880638-1880682
>Gm16:1882397-1882432
>Gm16:1883666-1883731
>Gm16:1884101-1884193
>Gm16:1886426-1886459
>Gm16:1887374-1887418
>Gm16:1890788-1890864
>Gm16:1891798-1891844
>Gm16:1895331-1895345
>Gm16:1896345-1896360
>Gm16:1896593-1896623
>Gm16:1897507-1897611
>Gm16:1898115-1898189
>Gm16:1898581-1898652
>Gm16:1900072-1900151
>Gm16:1900431-1900461
>Gm16:1900642-1900791
>Gm16:1900830-1901045
>Gm16:1901092-1901339
>Gm16:1901368-1901443
>Gm16:1905514-1905589
>Gm16:1906278-1906319
>Gm16:1908746-1908838
>Gm16:1914547-1914598
>Gm16:1916172-1916219
>Gm16:1920175-1920246
>Gm16:1922177-1922222
>Gm16:1927251-1927281
>Gm16:1927342-1927437
>Gm16:1929930-1929996
>Gm16:1931126-1931359
>Gm16:1931414-1931446
>Gm16:1931534-1931607
>Gm16:1931684-1931832
>Gm16:1936977-1937060
>Gm16:1937162-1938945
>Gm16:1938994-1939587
>Gm16:1939789-1939918
>Gm16:1940608-1940718
>Gm16:1940961-1941005
>Gm16:1943614-1943643
>Gm16:1945430-1945469
>Gm16:1947114-1947248
>Gm16:1947802-1947862
>Gm16:1948714-1948769
>Gm16:1950226-1951802
>Gm16:1952332-1952380
>Gm16:1953318-1953351
>Gm16:1954586-1954630
>Gm16:1957254-1957559
>Gm16:1957860-1957902
>Gm16:1958918-1958996
>Gm16:1959034-1959098
>Gm16:1959225-1959279
>Gm16:1960680-1960794
>Gm16:1960832-1960918
>Gm16:1968280-1968342
>Gm16:1968392-1968451
>Gm16:1968809-1968879
>Gm16:1968946-1969005
>Gm16:1978493-1979356
>Gm16:1980625-1980660
>Gm16:1986640-1987104
>Gm16:1990695-1990878
>Gm16:1991126-1991265
>Gm16:1991622-1991742
>Gm16:1992613-1992781
>Gm16:1992936-1993131
>Gm16:1993946-1994050
>Gm16:1995663-1995727
>Gm16:1997063-1997146
>Gm16:1997654-1997727
>Gm16:1999855-1999916
>Gm16:2000508-2000618
>Gm16:2010325-2010364
>Gm16:2010762-2010863
>Gm16:2010888-2010969
>Gm16:2012275-2012312
>Gm16:2013450-2013480
>Gm16:2015608-2015670
>Gm16:2015940-2016304
>Gm16:2016439-2016552
>Gm16:2016804-2016872
>Gm16:2017096-2017147
>Gm16:2017360-2017407
>Gm16:2017587-2017696
>Gm16:2017781-2017876
>Gm16:2024136-2024169
>Gm16:2024569-2024616
>Gm16:2024814-2024903
>Gm16:2025443-2025457
>Gm16:2026089-2026104
>Gm16:2028876-2028908
>Gm16:2029739-2029809
>Gm16:2030791-2030822
>Gm16:2031225-2031566
>Gm16:2035029-2035043
>Gm16:2037881-2037963
>Gm16:2040843-2040916
>Gm16:2046811-2046890
>Gm16:2047314-2047342
>Gm16:2047473-2047607
>Gm16:2047976-2048004
>Gm16:2048047-2048326
>Gm16:2048498-2048703
>Gm16:2050200-2050234
>Gm16:2050263-2050387
>Gm16:2050460-2051231
>Gm16:2051261-2051865
>Gm16:2051928-2051998
>Gm16:2052048-2052169
>Gm16:2052232-2054438
>Gm16:2054506-2054662
>Gm16:2054704-2054864
>Gm16:2054925-2055075
>Gm16:2065573-2065675
>Gm16:2066297-2066406
>Gm16:2067394-2067481
>Gm16:2067539-2067579
>Gm16:2068425-2068531
>Gm16:2072106-2072137
>Gm16:2073126-2073199
>Gm16:2073528-2073561
>Gm16:2075580-2075613
>Gm16:2078590-2079064
>Gm16:2079103-2080204
>Gm16:2080271-2080527
>Gm16:2097726-2097765
>Gm16:2103023-2103089
>Gm16:2103266-2103295
>Gm16:2103729-2103788
>Gm16:2104037-2104076
>Gm16:2105090-2105120
>Gm16:2106350-2106425
>Gm16:2109142-2109203
>Gm16:2112885-2112959
>Gm16:2113019-2113301
>Gm16:2113395-2113619
>Gm16:2113646-2113800
>Gm16:2113946-2114290
>Gm16:2114341-2115381
>Gm16:2115425-2115682
>Gm16:2115920-2115987
>Gm16:2116032-2116117
>Gm16:2116269-2116338
>Gm16:2116457-2116606
>Gm16:2116786-2116914
>Gm16:2120782-2120822
>Gm16:2123478-2123548
>Gm16:2125495-2125585
>Gm16:2127954-2128002
>Gm16:2128061-2128403
>Gm16:2130975-2131051
>Gm16:2136472-2141875
>Gm16:2142181-2142296
>Gm16:2143048-2143191
>Gm16:2143499-2143610
>Gm16:2144218-2144354
>Gm16:2144998-2145081
>Gm16:2146035-2146121
>Gm16:2147313-2147390
>Gm16:2148980-2149041
>Gm16:2149351-2149464
>Gm16:2151318-2151396
>Gm16:2151485-2151606
>Gm16:2154297-2154360
>Gm16:2156550-2156782
>Gm16:2157191-2157254
>Gm16:2158183-2158272
>Gm16:2159690-2159780
>Gm16:2159803-2159873
>Gm16:2161867-2161999
>Gm16:2162262-2162342
>Gm16:2163815-2163879
>Gm16:2163939-2163973
>Gm16:2171653-2171719
>Gm16:2171745-2171790
>Gm16:2172989-2173091
>Gm16:2173438-2173501
>Gm16:2173741-2173825
>Gm16:2175368-2175421
>Gm16:2176630-2176689
>Gm16:2176868-2176907
>Gm16:2177163-2177214
>Gm16:2182361-2182455
>Gm16:2182634-2182673
>Gm16:2183049-2183092
>Gm16:2183708-2183796
>Gm16:2184100-2184224
>Gm16:2185024-2185061
>Gm16:2185113-2185243
>Gm16:2185254-2185286
>Gm16:2193249-2193303
>Gm16:2194051-2194081
>Gm16:2194174-2194214
>Gm16:2198256-2198511
>Gm16:2209977-2210008
>Gm16:2219157-2219206
>Gm16:2219350-2219429
>Gm16:2219842-2220021
>Gm16:2225391-2225431
>Gm16:2225509-2225587
>Gm16:2225594-2226178
>Gm16:2226216-2226260
>Gm16:2226641-2226732
>Gm16:2226814-2226899
>Gm16:2226990-2227086
>Gm16:2227137-2227547
>Gm16:2236576-2236630
>Gm16:2237144-2237188
>Gm16:2239852-2239908
>Gm16:2241741-2241815
>Gm16:2242118-2242166
>Gm16:2245025-2245137
>Gm16:2245788-2245843
>Gm16:2248322-2248366
>Gm16:2251538-2251940
>Gm16:2256165-2256204
>Gm16:2265538-2265583
>Gm16:2271038-2271164
>Gm16:2273202-2273229
>Gm16:2278249-2278293
>Gm16:2280774-2280822
>Gm16:2282571-2282611
>Gm16:2283408-2283481
>Gm16:2284202-2284239
>Gm16:2284461-2284505
>Gm16:2286857-2286988
>Gm16:2288205-2288418
>Gm16:2289513-2289559
>Gm16:2290145-2290185
>Gm16:2290502-2290632
>Gm16:2291742-2291862
>Gm16:2292981-2293021
>Gm16:2293720-2293804
>Gm16:2298211-2298269
>Gm16:2298860-2298917
>Gm16:2311907-2311953
>Gm16:2314922-2314988
>Gm16:2318968-2319180
>Gm16:2323900-2323954
>Gm16:2327082-2327293
>Gm16:2327373-2327496
>Gm16:2327540-2327635
>Gm16:2331161-2331198
>Gm16:2331957-2331982
>Gm16:2334588-2334623
>Gm16:2343106-2343175
>Gm16:2348946-2349036
>Gm16:2362834-2362928
>Gm16:2363185-2363231
>Gm16:2363992-2364073
>Gm16:2368023-2368084
>Gm16:2369142-2369207
>Gm16:2369567-2369615
>Gm16:2371257-2371402
>Gm16:2371701-2371765
>Gm16:2379149-2379275
>Gm16:2382914-2382999
>Gm16:2384165-2384353
>Gm16:2389402-2389441
>Gm16:2389623-2389771
>Gm16:2390163-2390229
>Gm16:2392808-2392932
>Gm16:2398361-2398415
>Gm16:2398495-2398974
>Gm16:2399366-2399448
>Gm16:2402623-2402663
>Gm16:2407859-2407910
>Gm16:2410393-2410675
>Gm16:2416515-2416606
>Gm16:2419117-2419183
>Gm16:2420822-2420880
>Gm16:2421833-2421880
>Gm16:2422521-2422571
>Gm16:2422983-2423018
>Gm16:2423907-2423960
>Gm16:2428162-2428194
>Gm16:2429239-2429307
>Gm16:2430051-2430205
>Gm16:2430290-2430380
>Gm16:2431885-2432018
>Gm16:2434305-2434478
>Gm16:2439952-2440041
>Gm16:2440233-2440278
>Gm16:2440581-2440649
>Gm16:2442491-2442539
>Gm16:2443356-2443419
>Gm16:2443482-2443635
>Gm16:2443793-2443854
>Gm16:2445034-2445082
>Gm16:2445371-2445466
>Gm16:2446467-2446516
>Gm16:2446699-2446746
>Gm16:2454184-2454213
>Gm16:2455667-2455808
>Gm16:2456326-2456454
>Gm16:2456785-2456844
>Gm16:2461838-2461883
>Gm16:2462594-2462791
>Gm16:2462945-2464770
>Gm16:2464797-2464894
>Gm16:2464952-2464993
>Gm16:2465046-2465277
>Gm16:2465357-2465594
>Gm16:2465665-2466322
>Gm16:2466385-2466429
>Gm16:2466464-2466496
>Gm16:2467191-2467377
>Gm16:2473712-2473871
>Gm16:2487388-2487512
>Gm16:2492480-2492637
>Gm16:2492744-2492830
>Gm16:2492882-2493006
>Gm16:2499421-2499459
>Gm16:2502339-2502449
>Gm16:2504809-2504848
>Gm16:2507138-2507166
>Gm16:2510400-2510531
>Gm16:2512679-2513261
>Gm16:2513340-2513792
>Gm16:2520397-2520559
>Gm16:2523395-2523567
>Gm16:2523747-2523914
>Gm16:2525962-2526022
>Gm16:2528844-2529441
>Gm16:2529471-2529538
>Gm16:2533082-2533121
>Gm16:2533531-2533572
>Gm16:2534943-2534973
>Gm16:2535758-2535792
>Gm16:2538272-2538390
>Gm16:2542431-2542503
>Gm16:2542567-2543120
>Gm16:2545696-2545806
>Gm16:2546916-2547081
>Gm16:2554324-2554390
>Gm16:2555924-2555962
>Gm16:2556293-2556324
>Gm16:2560344-2560371
>Gm16:2567889-2567904
>Gm16:2572644-2572688
>Gm16:2572895-2573294
>Gm16:2574055-2574165
>Gm16:2576778-2576929
>Gm16:2577472-2577538
>Gm16:2578073-2578118
>Gm16:2579586-2579802
>Gm16:2580167-2580294
>Gm16:2580884-2581207
>Gm16:2588766-2588841
>Gm16:2592092-2592137
>Gm16:2592709-2592727
>Gm16:2592827-2592855
>Gm16:2594454-2594551
>Gm16:2597845-2597883
>Gm16:2599443-2599522
>Gm16:2600509-2600717
>Gm16:2600746-2600866
>Gm16:2600901-2600951
>Gm16:2601022-2601078
>Gm16:2601435-2601882
>Gm16:2603699-2603722
>Gm16:2604669-2604683
>Gm16:2604711-2604771
>Gm16:2607087-2607139
>Gm16:2610153-2610187
>Gm16:2610978-2611011
>Gm16:2620189-2620263
>Gm16:2623363-2623488
>Gm16:2623681-2623750
>Gm16:2625601-2625708
>Gm16:2626141-2626431
>Gm16:2626523-2626614
>Gm16:2626649-2626918
>Gm16:2626964-2627180
>Gm16:2627343-2627596
>Gm16:2628338-2628372
>Gm16:2628464-2628640
>Gm16:2628686-2628717
>Gm16:2628923-2629194
>Gm16:2629277-2629398
>Gm16:2629426-2629614
>Gm16:2630679-2630823
>Gm16:2639806-2639933
>Gm16:2643187-2643231
>Gm16:2647467-2647513
>Gm16:2647766-2647963
>Gm16:2648125-2648156
>Gm16:2648616-2648653
>Gm16:2648778-2648815
>Gm16:2651421-2651465
>Gm16:2651764-2651803
>Gm16:2651826-2651870
>Gm16:2652778-2652877
>Gm16:2653107-2653122
>Gm16:2654122-2654164
>Gm16:2657081-2657115
>Gm16:2660872-2660891
>Gm16:2661826-2661871
>Gm16:2663230-2663279
>Gm16:2663480-2663536
>Gm16:2667857-2667894
>Gm16:2675689-2675843
>Gm16:2682175-2682344
>Gm16:2682600-2682756
>Gm16:2682788-2683045
>Gm16:2685835-2685874
>Gm16:2686197-2686237
>Gm16:2691900-2692006
>Gm16:2692646-2692678
>Gm16:2693244-2693365
>Gm16:2694833-2694937
>Gm16:2694973-2695086
>Gm16:2695317-2695746
>Gm16:2697896-2697970
>Gm16:2698448-2698499
>Gm16:2700801-2700867
>Gm16:2703534-2703583
>Gm16:2705535-2705593
>Gm16:2712436-2712612
>Gm16:2713847-2713911
>Gm16:2716653-2716750
>Gm16:2716880-2716929
>Gm16:2717409-2717541
>Gm16:2719714-2719773
>Gm16:2721463-2721505
>Gm16:2721724-2721785
>Gm16:2722152-2722196
>Gm16:2729464-2729528
>Gm16:2730132-2730170
>Gm16:2730375-2730436
>Gm16:2730706-2730789
>Gm16:2737873-2737915
>Gm16:2738071-2738118
>Gm16:2740887-2740980
>Gm16:2742038-2742065
>Gm16:2742192-2742207
>Gm16:2745620-2745699
>Gm16:2745830-2745881
>Gm16:2750079-2750392
>Gm16:2752322-2752393
>Gm16:2753586-2753674
>Gm16:2754966-2754994
>Gm16:2755038-2755077
>Gm16:2755197-2755298
>Gm16:2758219-2758282
>Gm16:2758462-2758551
>Gm16:2759713-2759748
>Gm16:2765469-2765586
>Gm16:2772656-2772712
>Gm16:2773302-2773531
>Gm16:2778715-2778779
>Gm16:2779614-2779706
>Gm16:2782013-2782108
>Gm16:2783408-2783444
>Gm16:2786620-2786658
>Gm16:2788091-2788136
>Gm16:2788830-2788972
>Gm16:2789015-2789056
>Gm16:2789593-2789674
>Gm16:2789750-2789839
>Gm16:2790170-2790265
>Gm16:2790740-2790781
>Gm16:2791948-2792114
>Gm16:2793067-2793137
>Gm16:2793576-2793616
>Gm16:2794850-2794944
>Gm16:2796712-2796751
>Gm16:2797819-2797853
>Gm16:2799004-2799059
>Gm16:2802374-2802414
>Gm16:2805450-2805516
>Gm16:2806537-2806631
>Gm16:2806854-2806901
>Gm16:2814722-2814755
>Gm16:2816082-2816122
>Gm16:2817793-2817835
>Gm16:2818980-2819024
>Gm16:2821737-2821812
>Gm16:2821969-2822128
>Gm16:2824146-2824245
>Gm16:2825889-2826107
>Gm16:2826323-2826553
>Gm16:2826671-2826736
>Gm16:2826893-2826994
>Gm16:2837482-2837608
>Gm16:2837875-2837936
>Gm16:2838306-2838398
>Gm16:2840337-2840379
>Gm16:2842642-2842668
>Gm16:2848178-2848250
>Gm16:2848564-2848640
>Gm16:2850397-2850477
>Gm16:2850676-2850746
>Gm16:2852519-2852606
>Gm16:2854044-2854196
>Gm16:2854518-2854791
>Gm16:2854863-2854923
>Gm16:2859329-2859408
>Gm16:2859896-2859988
>Gm16:2860062-2860153
>Gm16:2860385-2860430
>Gm16:2861236-2861507
>Gm16:2861692-2861728
>Gm16:2861931-2862099
>Gm16:2862258-2862320
>Gm16:2862360-2862390
>Gm16:2862719-2862768
>Gm16:2863644-2864059
>Gm16:2864305-2864433
>Gm16:2864605-2864866
>Gm16:2865198-2865419
>Gm16:2865455-2865626
>Gm16:2865707-2865760
>Gm16:2866052-2866110
>Gm16:2866380-2866446
>Gm16:2866591-2866737
>Gm16:2868450-2868478
>Gm16:2872348-2872413
>Gm16:2873185-2873224
>Gm16:2879857-2879890
>Gm16:2889867-2889966
>Gm16:2890585-2890621
>Gm16:2893317-2893356
>Gm16:2894569-2894657
>Gm16:2894754-2894786
>Gm16:2894982-2895040
>Gm16:2895465-2895517
>Gm16:2895545-2895621
>Gm16:2899484-2899792
>Gm16:2905057-2905106
>Gm16:2910969-2911135
>Gm16:2917179-2917198
>Gm16:2920357-2920492
>Gm16:2923513-2923568
>Gm16:2923919-2923973
>Gm16:2925640-2925713
>Gm16:2926446-2926482
>Gm16:2926506-2926586
>Gm16:2927498-2927530
>Gm16:2928731-2928846
>Gm16:2930036-2930112
>Gm16:2933605-2933644
>Gm16:2936033-2936073
>Gm16:2936525-2936604
>Gm16:2937879-2937987
>Gm16:2940579-2940714
>Gm16:2940808-2940851
>Gm16:2941291-2941344
>Gm16:2941832-2941888
>Gm16:2942263-2942450
>Gm16:2942923-2943178
>Gm16:2944601-2944637
>Gm16:2945301-2945443
>Gm16:2948137-2948190
>Gm16:2948282-2948312
>Gm16:2949083-2949121
>Gm16:2949826-2949857
>Gm16:2949959-2950089
>Gm16:2952109-2952137
>Gm16:2952354-2952383
>Gm16:2953470-2953502
>Gm16:2953994-2954027
>Gm16:2956380-2956420
>Gm16:2958969-2959018
>Gm16:2961003-2961537
>Gm16:2962780-2962875
>Gm16:2964322-2964389
>Gm16:2964459-2964659
>Gm16:2966749-2966803
>Gm16:2966835-2966938
>Gm16:2967229-2967381
>Gm16:2968567-2968646
>Gm16:2968787-2969204
>Gm16:2970610-2970646
>Gm16:2971310-2971452
>Gm16:2974517-2974636
>Gm16:2974842-2974874
>Gm16:2974961-2975014
>Gm16:2975833-2975963
>Gm16:2977854-2977882
>Gm16:2977943-2978128
>Gm16:2979256-2979288
>Gm16:2979780-2979813
>Gm16:2979881-2979909
>Gm16:2982640-2982680
>Gm16:2985228-2985277
>Gm16:2987203-2987309
>Gm16:2987340-2987733
>Gm16:2989221-2989571
>Gm16:2989623-2989648
>Gm16:2989964-2990038
>Gm16:2990173-2990417
>Gm16:2990484-2990520
>Gm16:2991045-2991089
>Gm16:2991906-2992066
>Gm16:2992150-2992220
>Gm16:2997297-2997335
>Gm16:2997508-2997543
>Gm16:2998123-2998181
>Gm16:2999665-2999748
>Gm16:3002981-3003010
>Gm16:3008708-3008747
>Gm16:3014057-3014093
>Gm16:3015993-3016465
>Gm16:3016515-3016588
>Gm16:3016624-3017085
>Gm16:3020043-3020071
>Gm16:3020667-3020730
>Gm16:3022951-3023200
>Gm16:3023780-3023875
>Gm16:3026626-3026675
>Gm16:3027295-3027388
>Gm16:3031753-3031795
>Gm16:3032283-3032347
>Gm16:3037256-3037315
>Gm16:3037527-3037659
>Gm16:3037826-3037887
>Gm16:3039933-3039999
>Gm16:3042288-3042324
>Gm16:3042399-3042494
>Gm16:3045763-3045815
>Gm16:3046505-3046589
>Gm16:3047111-3047385
>Gm16:3049970-3050050
>Gm16:3051086-3051100
>Gm16:3053654-3053688
>Gm16:3054314-3054383
>Gm16:3056049-3056118
>Gm16:3056208-3056343
>Gm16:3058027-3058065
>Gm16:3059126-3059161
>Gm16:3060801-3060906
>Gm16:3060952-3061239
>Gm16:3061282-3061373
>Gm16:3065546-3065625
>Gm16:3065793-3065893
>Gm16:3067297-3067330
>Gm16:3067381-3067475
>Gm16:3067946-3067978
>Gm16:3068979-3069322
>Gm16:3069444-3069504
>Gm16:3070098-3070179
>Gm16:3078448-3078482
>Gm16:3078837-3078986
>Gm16:3081021-3081071
>Gm16:3084108-3084184
>Gm16:3087105-3087284
>Gm16:3087328-3087394
>Gm16:3090109-3090145
>Gm16:3097297-3097349
>Gm16:3098681-3098778
>Gm16:3099753-3099827
>Gm16:3109398-3109432
>Gm16:3109855-3109915
>Gm16:3110291-3110352
>Gm16:3112878-3112946
>Gm16:3119470-3119865
>Gm16:3124939-3125204
>Gm16:3126735-3126762
>Gm16:3137112-3137188
>Gm16:3139974-3140108
>Gm16:3144219-3144273
>Gm16:3145067-3145179
>Gm16:3148235-3148754
>Gm16:3155209-3155311
>Gm16:3160426-3160506
>Gm16:3160560-3160673
>Gm16:3161573-3161678
>Gm16:3162865-3162904
>Gm16:3171431-3171508
>Gm16:3171950-3171990
>Gm16:3172092-3172128
>Gm16:3172162-3172239
>Gm16:3172269-3172382
>Gm16:3174935-3176509
>Gm16:3176547-3176741
>Gm16:3178729-3179397
>Gm16:3179553-3179789
>Gm16:3180031-3180103
>Gm16:3181543-3181584
>Gm16:3181976-3182009
>Gm16:3182212-3182283
>Gm16:3182641-3182679
>Gm16:3182683-3182742
>Gm16:3182840-3182937
>Gm16:3184185-3184281
>Gm16:3184331-3184417
>Gm16:3187568-3187667
>Gm16:3192605-3192675
>Gm16:3194698-3194743
>Gm16:3198598-3198675
>Gm16:3198811-3198885
>Gm16:3199075-3199131
>Gm16:3200682-3200850
>Gm16:3203155-3203198
>Gm16:3203644-3203677
>Gm16:3210007-3210033
>Gm16:3211711-3211762
>Gm16:3212566-3212639
>Gm16:3213928-3214025
>Gm16:3215840-3215872
>Gm16:3215928-3216095
>Gm16:3216526-3216574
>Gm16:3226138-3226231
>Gm16:3227537-3227593
>Gm16:3228418-3228460
>Gm16:3228527-3228576
>Gm16:3228723-3228751
>Gm16:3230774-3230816
>Gm16:3231545-3231627
>Gm16:3232284-3232328
>Gm16:3235122-3235176
>Gm16:3235387-3235471
>Gm16:3239507-3239624
>Gm16:3246787-3246831
>Gm16:3252835-3252898
>Gm16:3255215-3255268
>Gm16:3255471-3255521
>Gm16:3255558-3255664
>Gm16:3257467-3257587
>Gm16:3258079-3258183
>Gm16:3258459-3258521
>Gm16:3258985-3259069
>Gm16:3260128-3260144
>Gm16:3260647-3260718
>Gm16:3261194-3261248
>Gm16:3261950-3262010
>Gm16:3263036-3263082
>Gm16:3275747-3275767
>Gm16:3282377-3282571
>Gm16:3282624-3282721
>Gm16:3283238-3283953
>Gm16:3284009-3284083
>Gm16:3285113-3285203
>Gm16:3286580-3286643
>Gm16:3286654-3286743
>Gm16:3294023-3294062
>Gm16:3306945-3306987
>Gm16:3308836-3308910
>Gm16:3309145-3309231
>Gm16:3312009-3312137
>Gm16:3316410-3316952
>Gm16:3317001-3317074
>Gm16:3318309-3318391
>Gm16:3320369-3320409
>Gm16:3321170-3321321
>Gm16:3322588-3322698
>Gm16:3322836-3322898
>Gm16:3322950-3322996
>Gm16:3324287-3324420
>Gm16:3324639-3324885
>Gm16:3327462-3327683
>Gm16:3333667-3333725
>Gm16:3334807-3334856
>Gm16:3335652-3335750
>Gm16:3336440-3336495
>Gm16:3336802-3336862
>Gm16:3336940-3336994
>Gm16:3337273-3337353
>Gm16:3337707-3337737
>Gm16:3338291-3338355
>Gm16:3339352-3339385
>Gm16:3341365-3341420
>Gm16:3342601-3342661
>Gm16:3347116-3347153
>Gm16:3347245-3347318
>Gm16:3347997-3348210
>Gm16:3351018-3351109
>Gm16:3351360-3351515
>Gm16:3355634-3355702
>Gm16:3358316-3358458
>Gm16:3363457-3363491
>Gm16:3364535-3364599
>Gm16:3364881-3364947
>Gm16:3365492-3365542
>Gm16:3366117-3366157
>Gm16:3366832-3366896
>Gm16:3367201-3367234
>Gm16:3368146-3368338
>Gm16:3368894-3368955
>Gm16:3368994-3369061
>Gm16:3369091-3369117
>Gm16:3369174-3369205
>Gm16:3369878-3369915
>Gm16:3372767-3372818
>Gm16:3376210-3376348
>Gm16:3376405-3376452
>Gm16:3380660-3380846
>Gm16:3390581-3390699
>Gm16:3390781-3390823
>Gm16:3390929-3391008
>Gm16:3391067-3391137
>Gm16:3391237-3391910
>Gm16:3391968-3392198
>Gm16:3397285-3397572
>Gm16:3397742-3397874
>Gm16:3400748-3400832
>Gm16:3401509-3401627
>Gm16:3401700-3401817
>Gm16:3402933-3402972
>Gm16:3405416-3405507
>Gm16:3408350-3408463
>Gm16:3413081-3413243
>Gm16:3413343-3413376
>Gm16:3415381-3415418
>Gm16:3417257-3417290
>Gm16:3418715-3418776
>Gm16:3419065-3419238
>Gm16:3420131-3420303
>Gm16:3421993-3422179
>Gm16:3425285-3425349
>Gm16:3426257-3426332
>Gm16:3428099-3428133
>Gm16:3428402-3428458
>Gm16:3429330-3429484
>Gm16:3430170-3430290
>Gm16:3430399-3430520
>Gm16:3430557-3431647
>Gm16:3431701-3431777
>Gm16:3432347-3432456
>Gm16:3432656-3432681
>Gm16:3432928-3432962
>Gm16:3433071-3433440
>Gm16:3433489-3433731
>Gm16:3435848-3435876
>Gm16:3438535-3438661
>Gm16:3439351-3439462
>Gm16:3439541-3439592
>Gm16:3440027-3440123
>Gm16:3440899-3440956
>Gm16:3443433-3443516
>Gm16:3444041-3444081
>Gm16:3449046-3449223
>Gm16:3452491-3452543
>Gm16:3452625-3452759
>Gm16:3453848-3453921
>Gm16:3455216-3455252
>Gm16:3460365-3460408
>Gm16:3460975-3461043
>Gm16:3461383-3461546
>Gm16:3468403-3468449
>Gm16:3469692-3469754
>Gm16:3473433-3473481
>Gm16:3474916-3474960
>Gm16:3476041-3476103
>Gm16:3476997-3477080
>Gm16:3479574-3479626
>Gm16:3479866-3479978
>Gm16:3480273-3480307
>Gm16:3483090-3483125
>Gm16:3483369-3483422
>Gm16:3483849-3483972
>Gm16:3487332-3487360
>Gm16:3488375-3488591
>Gm16:3489139-3489227
>Gm16:3494152-3494201
>Gm16:3495057-3495105
>Gm16:3495268-3495302
>Gm16:3495365-3495402
>Gm16:3497221-3497258
>Gm16:3498219-3498267
>Gm16:3499128-3499251
>Gm16:3500134-3500239
>Gm16:3504829-3504935
>Gm16:3505680-3505857
>Gm16:3505952-3506016
>Gm16:3506320-3506375
>Gm16:3506786-3506930
>Gm16:3507019-3507148
>Gm16:3507415-3507551
>Gm16:3508354-3508401
>Gm16:3508690-3508720
>Gm16:3513846-3513889
>Gm16:3514008-3514048
>Gm16:3519575-3519651
>Gm16:3521168-3521235
>Gm16:3524010-3524205
>Gm16:3524240-3524476
>Gm16:3530346-3530410
>Gm16:3533036-3533082
>Gm16:3533843-3533875
>Gm16:3538417-3538665
>Gm16:3539472-3539590
>Gm16:3540293-3540404
>Gm16:3541242-3541291
>Gm16:3541506-3541781
>Gm16:3544879-3544907
>Gm16:3545142-3545380
>Gm16:3545565-3545738
>Gm16:3546677-3546739
>Gm16:3549836-3549902
>Gm16:3550163-3550233
>Gm16:3562796-3562866
>Gm16:3563463-3563517
>Gm16:3563943-3564210
>Gm16:3564217-3564302
>Gm16:3564564-3564628
>Gm16:3565304-3565359
>Gm16:3572070-3572213
>Gm16:3572657-3572684
>Gm16:3573067-3573109
>Gm16:3574985-3575084
>Gm16:3575288-3575333
>Gm16:3577028-3577190
>Gm16:3578364-3578498
>Gm16:3578633-3578697
>Gm16:3581152-3582564
>Gm16:3582606-3582770
>Gm16:3583378-3583505
>Gm16:3584969-3585017
>Gm16:3585392-3585465
>Gm16:3585793-3585848
>Gm16:3585973-3586008
>Gm16:3586460-3586499
>Gm16:3586691-3586853
>Gm16:3587770-3587805
>Gm16:3588522-3588576
>Gm16:3590119-3590182
>Gm16:3590972-3591020
>Gm16:3598695-3598771
>Gm16:3609574-3609728
>Gm16:3609873-3609997
>Gm16:3610075-3610330
>Gm16:3611623-3611684
>Gm16:3615054-3615096
>Gm16:3620440-3620528
>Gm16:3621916-3621948
>Gm16:3623340-3623369
>Gm16:3624065-3624152
>Gm16:3626534-3626613
>Gm16:3627606-3627662
>Gm16:3631371-3631444
>Gm16:3633147-3633205
>Gm16:3635715-3635780
>Gm16:3635970-3636036
>Gm16:3636282-3636362
>Gm16:3637554-3637626
>Gm16:3640701-3640737
>Gm16:3641015-3641153
>Gm16:3641944-3641969
>Gm16:3649534-3649567
>Gm16:3652166-3652199
>Gm16:3653974-3654059
>Gm16:3655418-3655468
>Gm16:3659517-3659583
>Gm16:3660090-3660163
>Gm16:3660316-3660392
>Gm16:3661411-3661485
>Gm16:3662868-3662967
>Gm16:3664398-3664491
>Gm16:3667503-3667639
>Gm16:3667889-3667982
>Gm16:3669105-3669150
>Gm16:3673989-3674058
>Gm16:3674069-3674100
>Gm16:3675452-3675549
>Gm16:3676016-3676288
>Gm16:3676376-3676432
>Gm16:3676465-3676981
>Gm16:3677201-3677279
>Gm16:3678469-3678509
>Gm16:3678582-3678642
>Gm16:3684241-3684295
>Gm16:3685994-3686118
>Gm16:3686217-3686285
>Gm16:3686802-3686882
>Gm16:3689890-3690039
>Gm16:3690915-3691017
>Gm16:3691209-3691266
>Gm16:3691367-3691397
>Gm16:3691542-3691580
>Gm16:3692025-3692058
>Gm16:3692208-3692255
>Gm16:3694498-3694529
>Gm16:3695808-3695878
>Gm16:3697316-3697357
>Gm16:3697902-3697950
>Gm16:3702212-3702296
>Gm16:3703264-3703309
>Gm16:3703452-3703492
>Gm16:3703941-3703982
>Gm16:3704504-3704579
>Gm16:3705197-3705312
>Gm16:3708939-3709060
>Gm16:3709892-3710431
>Gm16:3711189-3711328
>Gm16:3724456-3724555
>Gm16:3725242-3725292
>Gm16:3726610-3726706
>Gm16:3727073-3727141
>Gm16:3727233-3727302
>Gm16:3727373-3727601
>Gm16:3730125-3730175
>Gm16:3731978-3732068
>Gm16:3732408-3732470
>Gm16:3740042-3740092
>Gm16:3742686-3742751
>Gm16:3743218-3743440
>Gm16:3743531-3743589
>Gm16:3743690-3743827
>Gm16:3747835-3747907
>Gm16:3756249-3756264
>Gm16:3756984-3757125
>Gm16:3757283-3757427
>Gm16:3757841-3757920
>Gm16:3758010-3758089
>Gm16:3758169-3758220
>Gm16:3758444-3758721
>Gm16:3759640-3759987
>Gm16:3760016-3761347
>Gm16:3762118-3762206
>Gm16:3762375-3762521
>Gm16:3762650-3762707
>Gm16:3762774-3762820
>Gm16:3763044-3763119
>Gm16:3765009-3765048
>Gm16:3765216-3765272
>Gm16:3773311-3773356
>Gm16:3776744-3776813
>Gm16:3777895-3777960
>Gm16:3782228-3782262
>Gm16:3783241-3783485
>Gm16:3784070-3785035
>Gm16:3785827-3785921
>Gm16:3786996-3787015
>Gm16:3787530-3787559
>Gm16:3787705-3787745
>Gm16:3788085-3788285
>Gm16:3789062-3789079
>Gm16:3790629-3790685
>Gm16:3790836-3790869
>Gm16:3791199-3791259
>Gm16:3791806-3791891
>Gm16:3792338-3792358
>Gm16:3792412-3792450
>Gm16:3792786-3792821
>Gm16:3794346-3794464
>Gm16:3795601-3795631
>Gm16:3796448-3796635
>Gm16:3799437-3799473
>Gm16:3809164-3809207
>Gm16:3809788-3809920
>Gm16:3810103-3810168
>Gm16:3811166-3811327
>Gm16:3811405-3811503
>Gm16:3811665-3811691
>Gm16:3811774-3811810
>Gm16:3812273-3812397
>Gm16:3812502-3812536
>Gm16:3814399-3814580
>Gm16:3814655-3814809
>Gm16:3816262-3816329
>Gm16:3816814-3816887
>Gm16:3816960-3816992
>Gm16:3819646-3819756
>Gm16:3823381-3823426
>Gm16:3823451-3823920
>Gm16:3824021-3824072
>Gm16:3824911-3824952
>Gm16:3825981-3826041
>Gm16:3826431-3826522
>Gm16:3829020-3829150
>Gm16:3833525-3833574
>Gm16:3836307-3836353
>Gm16:3837020-3837081
>Gm16:3841123-3841220
>Gm16:3846031-3846071
>Gm16:3849557-3849794
>Gm16:3849849-3850474
>Gm16:3850530-3852553
>Gm16:3853403-3853487
>Gm16:3853554-3854176
>Gm16:3854236-3854292
>Gm16:3854507-3854708
>Gm16:3856910-3857045
>Gm16:3857672-3857789
>Gm16:3862184-3862236
>Gm16:3863306-3863355
>Gm16:3864051-3864293
>Gm16:3864338-3864451
>Gm16:3866832-3866874
>Gm16:3870333-3870510
>Gm16:3875468-3875493
>Gm16:3875718-3875860
>Gm16:3876197-3876299
>Gm16:3876378-3876446
>Gm16:3877445-3877479
>Gm16:3879806-3879917
>Gm16:3880066-3880124
>Gm16:3881247-3881290
>Gm16:3881798-3881852
>Gm16:3892149-3892288
>Gm16:3903630-3903714
>Gm16:3908193-3908278
>Gm16:3908538-3908646
>Gm16:3908710-3908740
>Gm16:3909423-3909496
>Gm16:3914475-3914606
>Gm16:3916328-3916354
>Gm16:3917306-3917427
>Gm16:3922290-3922372
>Gm16:3924562-3924635
>Gm16:3925310-3925381
>Gm16:3928380-3928414
>Gm16:3929240-3929334
>Gm16:3931540-3931726
>Gm16:3933110-3933254
>Gm16:3933291-3933397
>Gm16:3933961-3934145
>Gm16:3935203-3935320
>Gm16:3935910-3935980
>Gm16:3940683-3940741
>Gm16:3940901-3941173
>Gm16:3943136-3943208
>Gm16:3943628-3944025
>Gm16:3951234-3951342
>Gm16:3959119-3959133
>Gm16:3966183-3966222
>Gm16:3966820-3966852
>Gm16:3968494-3969094
>Gm16:3969142-3969330
>Gm16:3969375-3969838
>Gm16:3970471-3970623
>Gm16:3978345-3978383
>Gm16:3980888-3980922
>Gm16:3983443-3983631
>Gm16:3983833-3985705
>Gm16:3985742-3986792
>Gm16:3988228-3988365
>Gm16:3990145-3990174
>Gm16:3995757-3995771
>Gm16:3997344-3997381
>Gm16:3998675-3998960
>Gm16:4001550-4001668
>Gm16:4007645-4007701
>Gm16:4011463-4011491
>Gm16:4011939-4012004
>Gm16:4019003-4019065
>Gm16:4019776-4019821
>Gm16:4019829-4019878
>Gm16:4022618-4022663
>Gm16:4022940-4022994
>Gm16:4024029-4024127
>Gm16:4024215-4024395
>Gm16:4028040-4031760
>Gm16:4033591-4033627
>Gm16:4037690-4037733
>Gm16:4041614-4041649
>Gm16:4043320-4043363
>Gm16:4044477-4044557
>Gm16:4046021-4046056
>Gm16:4047093-4047118
>Gm16:4049203-4049251
>Gm16:4049429-4049525
>Gm16:4052237-4052278
>Gm16:4053002-4053091
>Gm16:4055949-4056026
>Gm16:4058502-4058643
>Gm16:4061816-4061875
>Gm16:4062712-4062990
>Gm16:4063056-4063129
>Gm16:4063204-4063275
>Gm16:4064019-4064150
>Gm16:4064272-4064347
>Gm16:4064797-4064907
>Gm16:4072285-4072339
>Gm16:4072761-4072803
>Gm16:4073910-4073973
>Gm16:4074938-4075176
>Gm16:4076538-4076628
>Gm16:4076773-4076818
>Gm16:4077552-4077703
>Gm16:4077962-4077997
>Gm16:4078919-4079020
>Gm16:4079737-4079773
>Gm16:4080899-4080926
>Gm16:4080956-4080990
>Gm16:4081057-4081185
>Gm16:4081208-4081320
>Gm16:4082438-4082691
>Gm16:4082898-4083201
>Gm16:4083265-4083319
>Gm16:4086090-4086144
>Gm16:4094044-4094197
>Gm16:4095912-4095946
>Gm16:4096005-4096280
>Gm16:4102906-4102944
>Gm16:4103332-4103406
>Gm16:4104859-4104992
>Gm16:4107415-4107884
>Gm16:4107896-4107937
>Gm16:4111102-4111304
>Gm16:4113050-4113078
>Gm16:4113616-4113721
>Gm16:4114447-4114468
>Gm16:4115406-4115450
>Gm16:4117097-4117220
>Gm16:4119916-4119960
>Gm16:4120618-4120690
>Gm16:4121144-4121217
>Gm16:4121249-4121377
>Gm16:4121791-4121881
>Gm16:4122462-4122491
>Gm16:4122920-4122985
>Gm16:4125211-4125246
>Gm16:4125929-4125969
>Gm16:4131056-4131100
>Gm16:4132663-4132701
>Gm16:4135505-4135536
>Gm16:4136503-4136567
>Gm16:4136917-4136966
>Gm16:4137732-4137790
>Gm16:4138058-4138134
>Gm16:4138218-4138818
>Gm16:4138902-4139035
>Gm16:4140502-4140639
>Gm16:4141409-4141493
>Gm16:4143735-4143834
>Gm16:4145174-4145235
>Gm16:4146164-4147219
>Gm16:4149832-4150144
>Gm16:4150170-4150266
>Gm16:4150453-4150494
>Gm16:4156910-4156976
>Gm16:4157778-4157867
>Gm16:4158066-4158110
>Gm16:4158306-4158365
>Gm16:4159890-4160039
>Gm16:4162717-4162858
>Gm16:4162896-4163402
>Gm16:4163478-4163557
>Gm16:4163633-4163659
>Gm16:4163716-4163770
>Gm16:4163876-4163987
>Gm16:4164055-4164314
>Gm16:4164387-4164753
>Gm16:4164838-4165025
>Gm16:4166751-4166857
>Gm16:4167634-4167792
>Gm16:4172517-4172559
>Gm16:4172742-4172907
>Gm16:4179472-4179554
>Gm16:4182921-4183023
>Gm16:4185987-4186023
>Gm16:4186782-4186804
>Gm16:4187000-4187080
>Gm16:4187710-4187832
>Gm16:4188102-4188128
>Gm16:4188334-4188410
>Gm16:4194249-4194322
>Gm16:4199906-4199944
>Gm16:4201014-4201073
>Gm16:4202245-4202288
>Gm16:4203683-4203718
>Gm16:4204500-4204585
>Gm16:4205304-4205462
>Gm16:4212303-4212353
>Gm16:4215886-4215917
>Gm16:4217542-4217606
>Gm16:4218870-4219015
>Gm16:4224490-4224647
>Gm16:4226672-4226734
>Gm16:4226803-4226896
>Gm16:4228805-4229321
>Gm16:4229422-4229929
>Gm16:4229968-4230008
>Gm16:4233142-4233183
>Gm16:4235858-4235938
>Gm16:4236203-4236300
>Gm16:4237026-4237074
>Gm16:4238135-4238164
>Gm16:4238551-4238815
>Gm16:4239525-4239554
>Gm16:4240349-4240386
>Gm16:4243119-4243184
>Gm16:4246844-4246892
>Gm16:4247009-4247072
>Gm16:4247153-4247226
>Gm16:4247288-4247412
>Gm16:4249697-4249723
>Gm16:4255153-4255282
>Gm16:4255535-4255603
>Gm16:4256497-4256539
>Gm16:4258310-4258381
>Gm16:4258525-4258749
>Gm16:4258829-4258902
>Gm16:4259886-4259952
>Gm16:4261394-4261454
>Gm16:4261818-4261843
>Gm16:4263510-4263557
>Gm16:4263993-4264133
>Gm16:4264635-4264706
>Gm16:4265730-4265863
>Gm16:4267831-4267883
>Gm16:4268933-4268969
>Gm16:4269340-4269372
>Gm16:4271949-4271967
>Gm16:4272523-4272599
>Gm16:4277397-4277496
>Gm16:4277874-4277985
>Gm16:4282262-4282284
>Gm16:4283879-4283942
>Gm16:4284611-4284688
>Gm16:4286508-4286539
>Gm16:4287574-4287804
>Gm16:4291503-4291543
>Gm16:4292041-4292117
>Gm16:4292972-4293002
>Gm16:4297132-4297459
>Gm16:4298001-4298053
>Gm16:4298424-4298491
>Gm16:4298750-4298833
>Gm16:4298978-4299012
>Gm16:4299176-4299211
>Gm16:4300102-4300146
>Gm16:4300263-4300296
>Gm16:4300465-4300528
>Gm16:4300789-4300835
>Gm16:4300931-4300969
>Gm16:4301756-4301830
>Gm16:4302428-4302533
>Gm16:4302910-4302927
>Gm16:4304041-4304099
>Gm16:4304351-4304493
>Gm16:4305904-4306011
>Gm16:4306114-4306419
>Gm16:4306658-4306713
>Gm16:4307629-4307693
>Gm16:4312331-4312465
>Gm16:4312519-4312550
>Gm16:4315818-4315863
>Gm16:4316312-4316386
>Gm16:4324930-4324955
>Gm16:4330633-4330686
>Gm16:4332054-4332114
>Gm16:4332324-4332362
>Gm16:4332437-4332511
>Gm16:4333109-4333145
>Gm16:4342300-4342396
>Gm16:4343845-4343884
>Gm16:4345947-4346148
>Gm16:4348441-4348517
>Gm16:4348995-4349049
>Gm16:4358682-4358730
>Gm16:4359867-4359923
>Gm16:4362790-4362878
>Gm16:4362927-4363007
>Gm16:4364428-4364495
>Gm16:4364602-4364673
>Gm16:4366596-4366677
>Gm16:4368134-4368472
>Gm16:4368851-4368880
>Gm16:4368919-4369011
>Gm16:4372042-4372201
>Gm16:4374702-4374799
>Gm16:4375148-4375188
>Gm16:4375333-4375413
>Gm16:4376693-4376753
>Gm16:4377112-4377127
>Gm16:4377285-4377357
>Gm16:4377772-4377967
>Gm16:4379675-4379741
>Gm16:4382639-4382775
>Gm16:4383555-4383604
>Gm16:4383733-4383785
>Gm16:4383812-4383904
>Gm16:4384281-4384333
>Gm16:4387795-4387857
>Gm16:4389285-4389485
>Gm16:4390996-4391033
>Gm16:4391394-4391452
>Gm16:4392928-4393011
>Gm16:4393047-4393079
>Gm16:4393913-4393994
>Gm16:4395028-4395063
>Gm16:4401334-4401406
>Gm16:4406627-4406686
>Gm16:4411891-4411916
>Gm16:4417448-4417534
>Gm16:4417640-4417698
>Gm16:4426231-4426290
>Gm16:4426719-4426765
>Gm16:4429657-4429732
>Gm16:4429768-4429812
>Gm16:4430229-4430258
>Gm16:4430774-4430861
>Gm16:4431072-4431179
>Gm16:4431585-4431672
>Gm16:4431843-4432220
>Gm16:4432724-4432754
>Gm16:4439584-4439635
>Gm16:4441819-4441997
>Gm16:4442889-4442932
>Gm16:4443469-4443509
>Gm16:4446883-4446945
>Gm16:4447121-4447162
>Gm16:4451000-4451014
>Gm16:4453692-4453708
>Gm16:4453808-4453823
>Gm16:4453917-4454011
>Gm16:4458763-4458919
>Gm16:4460916-4461036
>Gm16:4463980-4464547
>Gm16:4465656-4465718
>Gm16:4466576-4466606
>Gm16:4472652-4472728
>Gm16:4472762-4472817
>Gm16:4474509-4474811
>Gm16:4476552-4477005
>Gm16:4485472-4485676
>Gm16:4485850-4485905
>Gm16:4489009-4489071
>Gm16:4489135-4489425
>Gm16:4490326-4490403
>Gm16:4492598-4492654
>Gm16:4492764-4492810
>Gm16:4495370-4495409
>Gm16:4495447-4495524
>Gm16:4498108-4498153
>Gm16:4499608-4499690
>Gm16:4500152-4500226
>Gm16:4501231-4501278
>Gm16:4502212-4502384
>Gm16:4503311-4503340
>Gm16:4503383-4503449
>Gm16:4507182-4507587
>Gm16:4507693-4507838
>Gm16:4509012-4509070
>Gm16:4509192-4509376
>Gm16:4517375-4517467
>Gm16:4518290-4518363
>Gm16:4523037-4523090
>Gm16:4525050-4525079
>Gm16:4526214-4526276
>Gm16:4529322-4529408
>Gm16:4529796-4529847
>Gm16:4530314-4530345
>Gm16:4532000-4532159
>Gm16:4532568-4532684
>Gm16:4535241-4537967
>Gm16:4541761-4541861
>Gm16:4542244-4542297
>Gm16:4542404-4542460
>Gm16:4542483-4543141
>Gm16:4543409-4543456
>Gm16:4550091-4550166
>Gm16:4551432-4551473
>Gm16:4551881-4552151
>Gm16:4556828-4556908
>Gm16:4557110-4557164
>Gm16:4558876-4558913
>Gm16:4560699-4560751
>Gm16:4564810-4564846
>Gm16:4565313-4565356
>Gm16:4565890-4565974
>Gm16:4567042-4567068
>Gm16:4567313-4567364
>Gm16:4567415-4567461
>Gm16:4569183-4569227
>Gm16:4569319-4569401
>Gm16:4569522-4572187
>Gm16:4573753-4573862
>Gm16:4574456-4574508
>Gm16:4574716-4574899
>Gm16:4575027-4575134
>Gm16:4576508-4576607
>Gm16:4577210-4577241
>Gm16:4577556-4577593
>Gm16:4578090-4578232
>Gm16:4578284-4578330
>Gm16:4578388-4578508
>Gm16:4578772-4578834
>Gm16:4579171-4579319
>Gm16:4579352-4579764
>Gm16:4579914-4580123
>Gm16:4580412-4580453
>Gm16:4582485-4582521
>Gm16:4582588-4582646
>Gm16:4583108-4583148
>Gm16:4583291-4583321
>Gm16:4583524-4583812
>Gm16:4583978-4584123
>Gm16:4585337-4585450
>Gm16:4586538-4586582
>Gm16:4586674-4586756
>Gm16:4587939-4588036
>Gm16:4588145-4588175
>Gm16:4588508-4588785
>Gm16:4589216-4589268
>Gm16:4589549-4589602
>Gm16:4589739-4589846
>Gm16:4591145-4591356
>Gm16:4592063-4592096
>Gm16:4592298-4592333
>Gm16:4592647-4592684
>Gm16:4593575-4593716
>Gm16:4595105-4595140
>Gm16:4596380-4596559
>Gm16:4596608-4597670
>Gm16:4599895-4599929
>Gm16:4600274-4600342
>Gm16:4600574-4600636
>Gm16:4601003-4601151
>Gm16:4601184-4601279
>Gm16:4601394-4601593
>Gm16:4601746-4601955
>Gm16:4602245-4602286
>Gm16:4605531-4605595
>Gm16:4606440-4606717
>Gm16:4607405-4607537
>Gm16:4609118-4609318
>Gm16:4610216-4610253
>Gm16:4610749-4610783
>Gm16:4611130-4611198
>Gm16:4611429-4611491
>Gm16:4611859-4611887
>Gm16:4612040-4612449
>Gm16:4612602-4612811
>Gm16:4613101-4613142
>Gm16:4614334-4614392
>Gm16:4614840-4614892
>Gm16:4615028-4615058
>Gm16:4615414-4615589
>Gm16:4616784-4616897
>Gm16:4617982-4618026
>Gm16:4618123-4618178
>Gm16:4619928-4620042
>Gm16:4620636-4620688
>Gm16:4620896-4621079
>Gm16:4621207-4621314
>Gm16:4622415-4622470
>Gm16:4622567-4622611
>Gm16:4625872-4625930
>Gm16:4627058-4627073
>Gm16:4635137-4635170
>Gm16:4635354-4635418
>Gm16:4637806-4640361
>Gm16:4641805-4641897
>Gm16:4642520-4642577
>Gm16:4642940-4642968
>Gm16:4643125-4643221
>Gm16:4646410-4646477
>Gm16:4647217-4647250
>Gm16:4647387-4647584
>Gm16:4648621-4648780
>Gm16:4648904-4648966
>Gm16:4650832-4650958
>Gm16:4653486-4653519
>Gm16:4654404-4654550
>Gm16:4655120-4655173
>Gm16:4657243-4657342
>Gm16:4658345-4658434
>Gm16:4660038-4660074
>Gm16:4660602-4660687
>Gm16:4665422-4665473
>Gm16:4666639-4666696
>Gm16:4671390-4671437
>Gm16:4675903-4675953
>Gm16:4676143-4676196
>Gm16:4682611-4682671
>Gm16:4682701-4682754
>Gm16:4682844-4682886
>Gm16:4682978-4683018
>Gm16:4683105-4683187
>Gm16:4691197-4691266
>Gm16:4691299-4691331
>Gm16:4691397-4691437
>Gm16:4692305-4692340
>Gm16:4694214-4694269
>Gm16:4694309-4694612
>Gm16:4694694-4694732
>Gm16:4695327-4695460
>Gm16:4699170-4699204
>Gm16:4700750-4700776
>Gm16:4701743-4701835
>Gm16:4703090-4703151
>Gm16:4706336-4706511
>Gm16:4707677-4707713
>Gm16:4707867-4707902
>Gm16:4713251-4713326
>Gm16:4713506-4713550
>Gm16:4713909-4714095
>Gm16:4714184-4714355
>Gm16:4714600-4714670
>Gm16:4714862-4714917
>Gm16:4718600-4718639
>Gm16:4719460-4719483
>Gm16:4720180-4720224
>Gm16:4723355-4723438
>Gm16:4725421-4725541
>Gm16:4725552-4725585
>Gm16:4734799-4734833
>Gm16:4741990-4747363
>Gm16:4751142-4751214
>Gm16:4759271-4759456
>Gm16:4759604-4759781
>Gm16:4765202-4765263
>Gm16:4765479-4765579
>Gm16:4765644-4765729
>Gm16:4766283-4766320
>Gm16:4769025-4769114
>Gm16:4769228-4769299
>Gm16:4769421-4769501
>Gm16:4772998-4773344
>Gm16:4773684-4773740
>Gm16:4779135-4779181
>Gm16:4779362-4779430
>Gm16:4779954-4780036
>Gm16:4780219-4780301
>Gm16:4781723-4781801
>Gm16:4781988-4782022
>Gm16:4782148-4782266
>Gm16:4785117-4785298
>Gm16:4785425-4785561
>Gm16:4785683-4785770
>Gm16:4785902-4787327
>Gm16:4787828-4787875
>Gm16:4787915-4788007
>Gm16:4795616-4795816
>Gm16:4796047-4796106
>Gm16:4796124-4796244
>Gm16:4797525-4797659
>Gm16:4797836-4797860
>Gm16:4799046-4799060
>Gm16:4799812-4799878
>Gm16:4801989-4802100
>Gm16:4802697-4802762
>Gm16:4812397-4812517
>Gm16:4813371-4813405
>Gm16:4814780-4814862
>Gm16:4815519-4815533
>Gm16:4816004-4816085
>Gm16:4816185-4816276
>Gm16:4819541-4819777
>Gm16:4820409-4820460
>Gm16:4821913-4822109
>Gm16:4822207-4822299
>Gm16:4824529-4824679
>Gm16:4825461-4825495
>Gm16:4829137-4829472
>Gm16:4838961-4839035
>Gm16:4839680-4839759
>Gm16:4844622-4844656
>Gm16:4844779-4844842
>Gm16:4849733-4849801
>Gm16:4851100-4851263
>Gm16:4851400-4851456
>Gm16:4851618-4851739
>Gm16:4854962-4855159
>Gm16:4860494-4860575
>Gm16:4861444-4861526
>Gm16:4862999-4863037
>Gm16:4864516-4864840
>Gm16:4868073-4868118
>Gm16:4870070-4870162
>Gm16:4872565-4872615
>Gm16:4873799-4873980
>Gm16:4875904-4875952
>Gm16:4877944-4877993
>Gm16:4879206-4879288
>Gm16:4880380-4880430
>Gm16:4880941-4880998
>Gm16:4881558-4881620
>Gm16:4883498-4883534
>Gm16:4889803-4889817
>Gm16:4889917-4889936
>Gm16:4892367-4892942
>Gm16:4892984-4893295
>Gm16:4893498-4893728
>Gm16:4893959-4894177
>Gm16:4894363-4894438
>Gm16:4894948-4895015
>Gm16:4895655-4895712
>Gm16:4895881-4895963
>Gm16:4896037-4896105
>Gm16:4896529-4896574
>Gm16:4896964-4897045
>Gm16:4910943-4911062
>Gm16:4911138-4911354
>Gm16:4912329-4912381
>Gm16:4912787-4912845
>Gm16:4912929-4913095
>Gm16:4914235-4914327
>Gm16:4922462-4922549
>Gm16:4932100-4932127
>Gm16:4932937-4933105
>Gm16:4933250-4933325
>Gm16:4933456-4933532
>Gm16:4934473-4934522
>Gm16:4934813-4934886
>Gm16:4941386-4941496
>Gm16:4942325-4942405
>Gm16:4944527-4944560
>Gm16:4944961-4945082
>Gm16:4945258-4945311
>Gm16:4947190-4947254
>Gm16:4951034-4951107
>Gm16:4952502-4952586
>Gm16:4954142-4954336
>Gm16:4958117-4958636
>Gm16:4958767-4958977
>Gm16:4959547-4959579
>Gm16:4960141-4960203
>Gm16:4960301-4960442
>Gm16:4966220-4966272
>Gm16:4967718-4967752
>Gm16:4970404-4970643
>Gm16:4970851-4970957
>Gm16:4971062-4971157
>Gm16:4971766-4971801
>Gm16:4972519-4972568
>Gm16:4973372-4973482
>Gm16:4977641-4977862
>Gm16:4978362-4978430
>Gm16:4980074-4980113
>Gm16:4980168-4980203
>Gm16:4982047-4982222
>Gm16:4985154-4985202
>Gm16:4985616-4985714
>Gm16:4985793-4985930
>Gm16:4988230-4988327
>Gm16:4988383-4988425
>Gm16:4989847-4989937
>Gm16:4992786-4992836
>Gm16:4994960-4995048
>Gm16:4996169-4996185
>Gm16:4996338-4996352
>Gm16:5005543-5005594
>Gm16:5007347-5007424
>Gm16:5008784-5008851
>Gm16:5009794-5009824
>Gm16:5014355-5014416
>Gm16:5015437-5015492
>Gm16:5019547-5019575
>Gm16:5020122-5020197
>Gm16:5022619-5022687
>Gm16:5024241-5024368
>Gm16:5025471-5025570
>Gm16:5029903-5029968
>Gm16:5030063-5030211
>Gm16:5031453-5031551
>Gm16:5031613-5031657
>Gm16:5031797-5031861
>Gm16:5039050-5039108
>Gm16:5042957-5043035
>Gm16:5048801-5049027
>Gm16:5054038-5054065
>Gm16:5056456-5056514
>Gm16:5057927-5057959
>Gm16:5061876-5062163
>Gm16:5062228-5062295
>Gm16:5065515-5065530
>Gm16:5065853-5065902
>Gm16:5067701-5067757
>Gm16:5067981-5068124
>Gm16:5068348-5068414
>Gm16:5068588-5069564
>Gm16:5069682-5069962
>Gm16:5074305-5074335
>Gm16:5074557-5074602
>Gm16:5075469-5075524
>Gm16:5078037-5078145
>Gm16:5080489-5080541
>Gm16:5082888-5082913
>Gm16:5083262-5083303
>Gm16:5085348-5085512
>Gm16:5085676-5085716
>Gm16:5092701-5092760
>Gm16:5093265-5093331
>Gm16:5093508-5093571
>Gm16:5098361-5098410
>Gm16:5100866-5100921
>Gm16:5101001-5101073
>Gm16:5104090-5104136
>Gm16:5104281-5104780
>Gm16:5105146-5105367
>Gm16:5105638-5105781
>Gm16:5105832-5105874
>Gm16:5105903-5105975
>Gm16:5108258-5108305
>Gm16:5108707-5108773
>Gm16:5109758-5109814
>Gm16:5110108-5110165
>Gm16:5111262-5111290
>Gm16:5111341-5111435
>Gm16:5111994-5112197
>Gm16:5112253-5112316
>Gm16:5112359-5112487
>Gm16:5112682-5112976
>Gm16:5113319-5113362
>Gm16:5113644-5113699
>Gm16:5115304-5115347
>Gm16:5116341-5116392
>Gm16:5116736-5116760
>Gm16:5116801-5116848
>Gm16:5116951-5117026
>Gm16:5117097-5117193
>Gm16:5117288-5117356
>Gm16:5117929-5118146
>Gm16:5120456-5120617
>Gm16:5121603-5121635
>Gm16:5121698-5121741
>Gm16:5125345-5126261
>Gm16:5126415-5126671
>Gm16:5126746-5126974
>Gm16:5127096-5127749
>Gm16:5127763-5127876
>Gm16:5127928-5128191
>Gm16:5128373-5128926
>Gm16:5128962-5129194
>Gm16:5129282-5129641
>Gm16:5129800-5130091
>Gm16:5130617-5130650
>Gm16:5132476-5132643
>Gm16:5132699-5132772
>Gm16:5132807-5133234
>Gm16:5136431-5136563
>Gm16:5136816-5136850
>Gm16:5137069-5137101
>Gm16:5137293-5137620
>Gm16:5137927-5137996
>Gm16:5138327-5138382
>Gm16:5138435-5138461
>Gm16:5138755-5138942
>Gm16:5139539-5139593
>Gm16:5142620-5142664
>Gm16:5144498-5144656
>Gm16:5144712-5144785
>Gm16:5144820-5145368
>Gm16:5145411-5145855
>Gm16:5145968-5146154
>Gm16:5149536-5149599
>Gm16:5150096-5150143
>Gm16:5156226-5156329
>Gm16:5157547-5157616
>Gm16:5168145-5168186
>Gm16:5168414-5168556
>Gm16:5169698-5169768
>Gm16:5169988-5170030
>Gm16:5172336-5172363
>Gm16:5172526-5172561
>Gm16:5172980-5173015
>Gm16:5173447-5173539
>Gm16:5173656-5174002
>Gm16:5174523-5174554
>Gm16:5177384-5177425
>Gm16:5179212-5179248
>Gm16:5181707-5181862
>Gm16:5181936-5181979
>Gm16:5182080-5182244
>Gm16:5184208-5184249
>Gm16:5184356-5184436
>Gm16:5185039-5185093
>Gm16:5193909-5193956
>Gm16:5194611-5194721
>Gm16:5195198-5195246
>Gm16:5196770-5196866
>Gm16:5196964-5197026
>Gm16:5201589-5201804
>Gm16:5203619-5203674
>Gm16:5206416-5206446
>Gm16:5207072-5207121
>Gm16:5207310-5207362
>Gm16:5207369-5207411
>Gm16:5212751-5212794
>Gm16:5213153-5213274
>Gm16:5215196-5215414
>Gm16:5219385-5219930
>Gm16:5224067-5224115
>Gm16:5229053-5229079
>Gm16:5232851-5232972
>Gm16:5233107-5233218
>Gm16:5235488-5235521
>Gm16:5235781-5235852
>Gm16:5237075-5237160
>Gm16:5238439-5238669
>Gm16:5239300-5239342
>Gm16:5239419-5239548
>Gm16:5239567-5239697
>Gm16:5239870-5240051
>Gm16:5240971-5241001
>Gm16:5241568-5241690
>Gm16:5241911-5241957
>Gm16:5242359-5242624
>Gm16:5244445-5244498
>Gm16:5244973-5245015
>Gm16:5246884-5246918
>Gm16:5248697-5248734
>Gm16:5249313-5249371
>Gm16:5249496-5249529
>Gm16:5255405-5255486
>Gm16:5255550-5255723
>Gm16:5256937-5256982
>Gm16:5257032-5257142
>Gm16:5257260-5257300
>Gm16:5258666-5258780
>Gm16:5260313-5260409
>Gm16:5263097-5263143
>Gm16:5263767-5263822
>Gm16:5264148-5264533
>Gm16:5264679-5264918
>Gm16:5265009-5265037
>Gm16:5265402-5265763
>Gm16:5265799-5267322
>Gm16:5267973-5268065
>Gm16:5271857-5272201
>Gm16:5276467-5276501
>Gm16:5276770-5276960
>Gm16:5278608-5278665
>Gm16:5281283-5281403
>Gm16:5281463-5281632
>Gm16:5282225-5282274
>Gm16:5283615-5283663
>Gm16:5284685-5284726
>Gm16:5286324-5286374
>Gm16:5287629-5287708
>Gm16:5288252-5288327
>Gm16:5290072-5290148
>Gm16:5290266-5290309
>Gm16:5290779-5290822
>Gm16:5291866-5291990
>Gm16:5292076-5292128
>Gm16:5292175-5292255
>Gm16:5293369-5293408
>Gm16:5294149-5294204
>Gm16:5294986-5295300
>Gm16:5295628-5295672
>Gm16:5295860-5296034
>Gm16:5296310-5296342
>Gm16:5296505-5296536
>Gm16:5298496-5298530
>Gm16:5298935-5299117
>Gm16:5301278-5301317
>Gm16:5301376-5301465
>Gm16:5301890-5301959
>Gm16:5304240-5304334
>Gm16:5306842-5306866
>Gm16:5307625-5307707
>Gm16:5308926-5308960
>Gm16:5309721-5309843
>Gm16:5309943-5309958
>Gm16:5313082-5313154
>Gm16:5318692-5318750
>Gm16:5319651-5319791
>Gm16:5320669-5320804
>Gm16:5320904-5320977
>Gm16:5325447-5325480
>Gm16:5326925-5326981
>Gm16:5327504-5327550
>Gm16:5330579-5330693
>Gm16:5333868-5333907
>Gm16:5334022-5334063
>Gm16:5334104-5334160
>Gm16:5335275-5335443
>Gm16:5341296-5341438
>Gm16:5341499-5341548
>Gm16:5341995-5342054
>Gm16:5342108-5342170
>Gm16:5342377-5342460
>Gm16:5342915-5342983
>Gm16:5343045-5343147
>Gm16:5343212-5343285
>Gm16:5343639-5343766
>Gm16:5344010-5344113
>Gm16:5344298-5344342
>Gm16:5344413-5344457
>Gm16:5344567-5344817
>Gm16:5345228-5345299
>Gm16:5346319-5346472
>Gm16:5347604-5347689
>Gm16:5348746-5348787
>Gm16:5351888-5352025
>Gm16:5352149-5352238
>Gm16:5353133-5353191
>Gm16:5355870-5356070
>Gm16:5356683-5356749
>Gm16:5358568-5358607
>Gm16:5359434-5359495
>Gm16:5360075-5360122
>Gm16:5361561-5361715
>Gm16:5366656-5367343
>Gm16:5367433-5367522
>Gm16:5367630-5367666
>Gm16:5367861-5367896
>Gm16:5369384-5369474
>Gm16:5371038-5371335
>Gm16:5371628-5371732
>Gm16:5371768-5371829
>Gm16:5373177-5373292
>Gm16:5373692-5373823
>Gm16:5376920-5376969
>Gm16:5383876-5383919
>Gm16:5385249-5385288
>Gm16:5388497-5388583
>Gm16:5388678-5388741
>Gm16:5388815-5388929
>Gm16:5398954-5399013
>Gm16:5401566-5401616
>Gm16:5402489-5402591
>Gm16:5402753-5402916
>Gm16:5404232-5404408
>Gm16:5407185-5407264
>Gm16:5408770-5408849
>Gm16:5409010-5409069
>Gm16:5411303-5411428
>Gm16:5411637-5411694
>Gm16:5413158-5413217
>Gm16:5414492-5414540
>Gm16:5414668-5414907
>Gm16:5415194-5415244
>Gm16:5417338-5417377
>Gm16:5417760-5417860
>Gm16:5419136-5419191
>Gm16:5420335-5420444
>Gm16:5420947-5421005
>Gm16:5430442-5430470
>Gm16:5430517-5430692
>Gm16:5430745-5430801
>Gm16:5431275-5431322
>Gm16:5431619-5431702
>Gm16:5432013-5432052
>Gm16:5434179-5434336
>Gm16:5434359-5434425
>Gm16:5434465-5434479
>Gm16:5434915-5440444
>Gm16:5440525-5442845
>Gm16:5442936-5445749
>Gm16:5445775-5451920
>Gm16:5455406-5455426
>Gm16:5455447-5457537
>Gm16:5457616-5457697
>Gm16:5457748-5459600
>Gm16:5460412-5461611
>Gm16:5461919-5462009
>Gm16:5462503-5462541
>Gm16:5463440-5463531
>Gm16:5464219-5464359
>Gm16:5464844-5464893
>Gm16:5465692-5465799
>Gm16:5466758-5466866
>Gm16:5467179-5467210
>Gm16:5467212-5467260
>Gm16:5467738-5467780
>Gm16:5473494-5473597
>Gm16:5475051-5475163
>Gm16:5476101-5476158
>Gm16:5476217-5476299
>Gm16:5477895-5477980
>Gm16:5478044-5478194
>Gm16:5479407-5479599
>Gm16:5482225-5482363
>Gm16:5486046-5486088
>Gm16:5486339-5486414
>Gm16:5487421-5487458
>Gm16:5491880-5491945
>Gm16:5493609-5493696
>Gm16:5493815-5493852
>Gm16:5497646-5497694
>Gm16:5506439-5506520
>Gm16:5513228-5513280
>Gm16:5514256-5514333
>Gm16:5514423-5514459
>Gm16:5517417-5517482
>Gm16:5517817-5518005
>Gm16:5518808-5518887
>Gm16:5523532-5523606
>Gm16:5524070-5524165
>Gm16:5524423-5524813
>Gm16:5532996-5533047
>Gm16:5533613-5533653
>Gm16:5534396-5534493
>Gm16:5535704-5538342
>Gm16:5539967-5540107
>Gm16:5540250-5540303
>Gm16:5541272-5541313
>Gm16:5547582-5547726
>Gm16:5547958-5548001
>Gm16:5548360-5548508
>Gm16:5551403-5551452
>Gm16:5552780-5552922
>Gm16:5553017-5553097
>Gm16:5553139-5553174
>Gm16:5553263-5553365
>Gm16:5553476-5553704
>Gm16:5554241-5554287
>Gm16:5554448-5554503
>Gm16:5554535-5554746
>Gm16:5554769-5554864
>Gm16:5555069-5555100
>Gm16:5555266-5555362
>Gm16:5555450-5555645
>Gm16:5555725-5555927
>Gm16:5555961-5556053
>Gm16:5556096-5556649
>Gm16:5556711-5556888
>Gm16:5557500-5557646
>Gm16:5558599-5558637
>Gm16:5558692-5558748
>Gm16:5560851-5560881
>Gm16:5561817-5561913
>Gm16:5564297-5564380
>Gm16:5566239-5566314
>Gm16:5568464-5568496
>Gm16:5568906-5568936
>Gm16:5571592-5571746
>Gm16:5573096-5573179
>Gm16:5573353-5573470
>Gm16:5573479-5573538
>Gm16:5575554-5575711
>Gm16:5576146-5576197
>Gm16:5576291-5576368
>Gm16:5577060-5577084
>Gm16:5581126-5581226
>Gm16:5581780-5581947
>Gm16:5588989-5589043
>Gm16:5589287-5589385
>Gm16:5591135-5591181
>Gm16:5591945-5591969
>Gm16:5594202-5594236
>Gm16:5595066-5595132
>Gm16:5595511-5595590
>Gm16:5595906-5595955
>Gm16:5596014-5596068
>Gm16:5596686-5596753
>Gm16:5597853-5597957
>Gm16:5598582-5598661
>Gm16:5599324-5599372
>Gm16:5600454-5600503
>Gm16:5602980-5603025
>Gm16:5603592-5603716
>Gm16:5607782-5607826
>Gm16:5607849-5607883
>Gm16:5608817-5608904
>Gm16:5609153-5609179
>Gm16:5610608-5610645
>Gm16:5610875-5610928
>Gm16:5614429-5614458
>Gm16:5614926-5615045
>Gm16:5616237-5616291
>Gm16:5619906-5619991
>Gm16:5620067-5620165
>Gm16:5620190-5620248
>Gm16:5621129-5621192
>Gm16:5621257-5621307
>Gm16:5621417-5621456
>Gm16:5622581-5622698
>Gm16:5622968-5623013
>Gm16:5623663-5623818
>Gm16:5625674-5625706
>Gm16:5625904-5626648
>Gm16:5629798-5629838
>Gm16:5633529-5633607
>Gm16:5633711-5633946
>Gm16:5635204-5635341
>Gm16:5635580-5635617
>Gm16:5639502-5639612
>Gm16:5643893-5643973
>Gm16:5645949-5645988
>Gm16:5646882-5647276
>Gm16:5647387-5647426
>Gm16:5647540-5647667
>Gm16:5647781-5647819
>Gm16:5649840-5649880
>Gm16:5652327-5652385
>Gm16:5653108-5653181
>Gm16:5657511-5657560
>Gm16:5657861-5657892
>Gm16:5662656-5662793
>Gm16:5665636-5666142
>Gm16:5666659-5666783
>Gm16:5668963-5669021
>Gm16:5669658-5669828
>Gm16:5670122-5670200
>Gm16:5670461-5670622
>Gm16:5672285-5672356
>Gm16:5675352-5675455
>Gm16:5675882-5675950
>Gm16:5677004-5677063
>Gm16:5678567-5678608
>Gm16:5679378-5679442
>Gm16:5684072-5684248
>Gm16:5684253-5684303
>Gm16:5684924-5684979
>Gm16:5685494-5685523
>Gm16:5691481-5691576
>Gm16:5695360-5695532
>Gm16:5700190-5700263
>Gm16:5700346-5700379
>Gm16:5702589-5702660
>Gm16:5706666-5706696
>Gm16:5707232-5707314
>Gm16:5707683-5707756
>Gm16:5709046-5709204
>Gm16:5710369-5710487
>Gm16:5710726-5710792
>Gm16:5710988-5711151
>Gm16:5711995-5712081
>Gm16:5713241-5713357
>Gm16:5714244-5714387
>Gm16:5718372-5718389
>Gm16:5719747-5719796
>Gm16:5719949-5720001
>Gm16:5721199-5721324
>Gm16:5721474-5722088
>Gm16:5723305-5723369
>Gm16:5725131-5725166
>Gm16:5730157-5730347
>Gm16:5731769-5731815
>Gm16:5735736-5735869
>Gm16:5735923-5735995
>Gm16:5736772-5737119
>Gm16:5745496-5745680
>Gm16:5749383-5749502
>Gm16:5749772-5749887
>Gm16:5750001-5750190
>Gm16:5751440-5751622
>Gm16:5752274-5752349
>Gm16:5752413-5752462
>Gm16:5759728-5759821
>Gm16:5760523-5760636
>Gm16:5760738-5760810
>Gm16:5766814-5766937
>Gm16:5767024-5767143
>Gm16:5767414-5767517
>Gm16:5767597-5767663
>Gm16:5767668-5767730
>Gm16:5768622-5768741
>Gm16:5769148-5769183
>Gm16:5769718-5769774
>Gm16:5770153-5770192
>Gm16:5770260-5770346
>Gm16:5770395-5770434
>Gm16:5770749-5771186
>Gm16:5771242-5771340
>Gm16:5772548-5772780
>Gm16:5773065-5773193
>Gm16:5773569-5773659
>Gm16:5774042-5774109
>Gm16:5774279-5774313
>Gm16:5774768-5774874
>Gm16:5777355-5777424
>Gm16:5777919-5778099
>Gm16:5778949-5779038
>Gm16:5779175-5779249
>Gm16:5779767-5779802
>Gm16:5788630-5788691
>Gm16:5792085-5792328
>Gm16:5792839-5792889
>Gm16:5795096-5795193
>Gm16:5796147-5796186
>Gm16:5796221-5796430
>Gm16:5796572-5796725
>Gm16:5803216-5803304
>Gm16:5803718-5803790
>Gm16:5804093-5804121
>Gm16:5804377-5804449
>Gm16:5805274-5805346
>Gm16:5808017-5808107
>Gm16:5808493-5808553
>Gm16:5809612-5809667
>Gm16:5811447-5811488
>Gm16:5812916-5813002
>Gm16:5813780-5813814
>Gm16:5815717-5815968
>Gm16:5816013-5816279
>Gm16:5816806-5816949
>Gm16:5818179-5818310
>Gm16:5818395-5818515
>Gm16:5819793-5819919
>Gm16:5820151-5820238
>Gm16:5821283-5821297
>Gm16:5821803-5821847
>Gm16:5821947-5822061
>Gm16:5823902-5823991
>Gm16:5825081-5825172
>Gm16:5825277-5825358
>Gm16:5826904-5826991
>Gm16:5827624-5827739
>Gm16:5830127-5830248
>Gm16:5832566-5832644
>Gm16:5832785-5832826
>Gm16:5832896-5832924
>Gm16:5833068-5833108
>Gm16:5836099-5836173
>Gm16:5836835-5836858
>Gm16:5837233-5837301
>Gm16:5837392-5837460
>Gm16:5837991-5838055
>Gm16:5840051-5840355
>Gm16:5840613-5840669
>Gm16:5840723-5840771
>Gm16:5841010-5841076
>Gm16:5841564-5841656
>Gm16:5841691-5841735
>Gm16:5842098-5842268
>Gm16:5842673-5842695
>Gm16:5843695-5843714
>Gm16:5846132-5846319
>Gm16:5846836-5846870
>Gm16:5847480-5847524
>Gm16:5847939-5848052
>Gm16:5851132-5851146
>Gm16:5852790-5852850
>Gm16:5855293-5855374
>Gm16:5857553-5858011
>Gm16:5858243-5858300
>Gm16:5861063-5861118
>Gm16:5861220-5861322
>Gm16:5861456-5861836
>Gm16:5862466-5862535
>Gm16:5862649-5862691
>Gm16:5866022-5866104
>Gm16:5869005-5869114
>Gm16:5870950-5871354
>Gm16:5871876-5872137
>Gm16:5872174-5872241
>Gm16:5877272-5877298
>Gm16:5880981-5881060
>Gm16:5883971-5884002
>Gm16:5886460-5886822
>Gm16:5887766-5887813
>Gm16:5887840-5888133
>Gm16:5890223-5890274
>Gm16:5890717-5890754
>Gm16:5891020-5891217
>Gm16:5891443-5891499
>Gm16:5891572-5891726
>Gm16:5893156-5893243
>Gm16:5893542-5893606
>Gm16:5897040-5897062
>Gm16:5897389-5897476
>Gm16:5897692-5897738
>Gm16:5898052-5898095
>Gm16:5898293-5898376
>Gm16:5899267-5899871
>Gm16:5900833-5900895
>Gm16:5909460-5909518
>Gm16:5909625-5909809
>Gm16:5911020-5911059
>Gm16:5912038-5912067
>Gm16:5912174-5912216
>Gm16:5913058-5913624
>Gm16:5913993-5914069
>Gm16:5918084-5918320
>Gm16:5919989-5920036
>Gm16:5920943-5920971
>Gm16:5921954-5922151
>Gm16:5922221-5922780
>Gm16:5922852-5923412
>Gm16:5923737-5924055
>Gm16:5924081-5924202
>Gm16:5924253-5924591
>Gm16:5926323-5926716
>Gm16:5927671-5927725
>Gm16:5931702-5931875
>Gm16:5932272-5932308
>Gm16:5934412-5934485
>Gm16:5934517-5934553
>Gm16:5934991-5935075
>Gm16:5935672-5935792
>Gm16:5935815-5935967
>Gm16:5936065-5936084
>Gm16:5937701-5937751
>Gm16:5938746-5938779
>Gm16:5939627-5939679
>Gm16:5939959-5940069
>Gm16:5940338-5940353
>Gm16:5946526-5946780
>Gm16:5948304-5948348
>Gm16:5948453-5948570
>Gm16:5948881-5948970
>Gm16:5949521-5949691
>Gm16:5953725-5953866
>Gm16:5954492-5954591
>Gm16:5955082-5955135
>Gm16:5957837-5957887
>Gm16:5959140-5959158
>Gm16:5959760-5959911
>Gm16:5960287-5960354
>Gm16:5960521-5960558
>Gm16:5963428-5963485
>Gm16:5965858-5965942
>Gm16:5971245-5971377
>Gm16:5972030-5972120
>Gm16:5972299-5972378
>Gm16:5972799-5972835
>Gm16:5975588-5975637
>Gm16:5982727-5982976
>Gm16:5983003-5983036
>Gm16:5985623-5985674
>Gm16:5985827-5985859
>Gm16:5986792-5986956
>Gm16:5987063-5987157
>Gm16:5988076-5988155
>Gm16:5988936-5989242
>Gm16:5992431-5992498
>Gm16:5994297-5994341
>Gm16:5996850-5996887
>Gm16:5997456-5997507
>Gm16:5999683-5999722
>Gm16:6002033-6002078
>Gm16:6002296-6002347
>Gm16:6005099-6005172
>Gm16:6012124-6012193
>Gm16:6012385-6012493
>Gm16:6012533-6012608
>Gm16:6013111-6013215
>Gm16:6018909-6019001
>Gm16:6019290-6019320
>Gm16:6019385-6019419
>Gm16:6019998-6020145
>Gm16:6021170-6021238
>Gm16:6033972-6034024
>Gm16:6034106-6034187
>Gm16:6034288-6034416
>Gm16:6034590-6034641
>Gm16:6034684-6034796
>Gm16:6038153-6038189
>Gm16:6038773-6041928
>Gm16:6047171-6047235
>Gm16:6048186-6048360
>Gm16:6048614-6048844
>Gm16:6051243-6051388
>Gm16:6051891-6052967
>Gm16:6054289-6054331
>Gm16:6054696-6054764
>Gm16:6055225-6055281
>Gm16:6059304-6059379
>Gm16:6059935-6059972
>Gm16:6061368-6061440
>Gm16:6062284-6062327
>Gm16:6062405-6062492
>Gm16:6062841-6062942
>Gm16:6063509-6063558
>Gm16:6074206-6074237
>Gm16:6074298-6075596
>Gm16:6075660-6076084
>Gm16:6076165-6076193
>Gm16:6076346-6076430
>Gm16:6076992-6077152
>Gm16:6077336-6077371
>Gm16:6079242-6079490
>Gm16:6080485-6080520
>Gm16:6083419-6083513
>Gm16:6083612-6083628
>Gm16:6083856-6083876
>Gm16:6089093-6089284
>Gm16:6089630-6089742
>Gm16:6090462-6090490
>Gm16:6090591-6090640
>Gm16:6090693-6090738
>Gm16:6090969-6091034
>Gm16:6091047-6091078
>Gm16:6093051-6093215
>Gm16:6094819-6095082
>Gm16:6095158-6095699
>Gm16:6096382-6096478
>Gm16:6101170-6101225
>Gm16:6102128-6102169
>Gm16:6102433-6104732
>Gm16:6105578-6107552
>Gm16:6107588-6107666
>Gm16:6107713-6108130
>Gm16:6111893-6112035
>Gm16:6112811-6112840
>Gm16:6113040-6113122
>Gm16:6113198-6113234
>Gm16:6115579-6115866
>Gm16:6115915-6116371
>Gm16:6118593-6118658
>Gm16:6120298-6120333
>Gm16:6124720-6124751
>Gm16:6126692-6126805
>Gm16:6126961-6127022
>Gm16:6127068-6127151
>Gm16:6127191-6127618
>Gm16:6127663-6127786
>Gm16:6128665-6128700
>Gm16:6128913-6129071
>Gm16:6129206-6129297
>Gm16:6130141-6130186
>Gm16:6130758-6130773
>Gm16:6130873-6130887
>Gm16:6131368-6131444
>Gm16:6134506-6134544
>Gm16:6136128-6136299
>Gm16:6136573-6136772
>Gm16:6136808-6136930
>Gm16:6138848-6138886
>Gm16:6139910-6139954
>Gm16:6144165-6144192
>Gm16:6144553-6144659
>Gm16:6147315-6147370
>Gm16:6150874-6150923
>Gm16:6154685-6154728
>Gm16:6159525-6159771
>Gm16:6160810-6160934
>Gm16:6166718-6166746
>Gm16:6166835-6166969
>Gm16:6178013-6178068
>Gm16:6180742-6180968
>Gm16:6184906-6185010
>Gm16:6187676-6187758
>Gm16:6193938-6193988
>Gm16:6195265-6195319
>Gm16:6197766-6197902
>Gm16:6197995-6198078
>Gm16:6198159-6198232
>Gm16:6200363-6200448
>Gm16:6208064-6208113
>Gm16:6209177-6209222
>Gm16:6210389-6210461
>Gm16:6210517-6210569
>Gm16:6210922-6210963
>Gm16:6211201-6211442
>Gm16:6212146-6212186
>Gm16:6214167-6214218
>Gm16:6215309-6215387
>Gm16:6218257-6218294
>Gm16:6219344-6220624
>Gm16:6220803-6220864
>Gm16:6221351-6221582
>Gm16:6222207-6222248
>Gm16:6224410-6224457
>Gm16:6225991-6226021
>Gm16:6227021-6227113
>Gm16:6227217-6227272
>Gm16:6227488-6227556
>Gm16:6228509-6228595
>Gm16:6228936-6229008
>Gm16:6229524-6229619
>Gm16:6246406-6246571
>Gm16:6252605-6252682
>Gm16:6258955-6258999
>Gm16:6260308-6260353
>Gm16:6260794-6260851
>Gm16:6261532-6261579
>Gm16:6261723-6261838
>Gm16:6263225-6263260
>Gm16:6267000-6267037
>Gm16:6268338-6268375
>Gm16:6268393-6268501
>Gm16:6270632-6270690
>Gm16:6271128-6271234
>Gm16:6272902-6272954
>Gm16:6273056-6273107
>Gm16:6273792-6273886
>Gm16:6273985-6274111
>Gm16:6274646-6274859
>Gm16:6274933-6274976
>Gm16:6275574-6275588
>Gm16:6277751-6277784
>Gm16:6282186-6282241
>Gm16:6282462-6282529
>Gm16:6284656-6284708
>Gm16:6284810-6284861
>Gm16:6285009-6285122
>Gm16:6286942-6286980
>Gm16:6287110-6287174
>Gm16:6287513-6287549
>Gm16:6288047-6288105
>Gm16:6288357-6288552
>Gm16:6288711-6288769
>Gm16:6290313-6290354
>Gm16:6290699-6290833
>Gm16:6291289-6291375
>Gm16:6291716-6291783
>Gm16:6292026-6292061
>Gm16:6293769-6293836
>Gm16:6294093-6294190
>Gm16:6294311-6294977
>Gm16:6298838-6298909
>Gm16:6299961-6300077
>Gm16:6300518-6300635
>Gm16:6300714-6302243
>Gm16:6302423-6302507
>Gm16:6302933-6303219
>Gm16:6303571-6305022
>Gm16:6305158-6305484
>Gm16:6305542-6305619
>Gm16:6305830-6306082
>Gm16:6306109-6306158
>Gm16:6306223-6306237
>Gm16:6306983-6307054
>Gm16:6307274-6307383
>Gm16:6307496-6307520
>Gm16:6307658-6307781
>Gm16:6309261-6309319
>Gm16:6309498-6309783
>Gm16:6310411-6310546
>Gm16:6310765-6310844
>Gm16:6311278-6311689
>Gm16:6311712-6311743
>Gm16:6311829-6311974
>Gm16:6312017-6312053
>Gm16:6312228-6312270
>Gm16:6312694-6312873
>Gm16:6313420-6313455
>Gm16:6314923-6315103
>Gm16:6319368-6319439
>Gm16:6320637-6320745
>Gm16:6321002-6321157
>Gm16:6321222-6322113
>Gm16:6322164-6322950
>Gm16:6323047-6323358
>Gm16:6323416-6323647
>Gm16:6324005-6324468
>Gm16:6324522-6324736
>Gm16:6324803-6325452
>Gm16:6325677-6325753
>Gm16:6326233-6326813
>Gm16:6326876-6329352
>Gm16:6329691-6329871
>Gm16:6330002-6330060
>Gm16:6330115-6330468
>Gm16:6330508-6330751
>Gm16:6332015-6332440
>Gm16:6332648-6332746
>Gm16:6333279-6334459
>Gm16:6334592-6334724
>Gm16:6334860-6335202
>Gm16:6335244-6335321
>Gm16:6335532-6336156
>Gm16:6336257-6336278
>Gm16:6336550-6336734
>Gm16:6336835-6337029
>Gm16:6338063-6338156
>Gm16:6338248-6338305
>Gm16:6338515-6338579
>Gm16:6338625-6338825
>Gm16:6339281-6339338
>Gm16:6339356-6339436
>Gm16:6340203-6340278
>Gm16:6340846-6340887
>Gm16:6340976-6341737
>Gm16:6341820-6343106
>Gm16:6343314-6343356
>Gm16:6343580-6343657
>Gm16:6343862-6343970
>Gm16:6344547-6344582
>Gm16:6345033-6345088
>Gm16:6345514-6345669
>Gm16:6345723-6346126
>Gm16:6346722-6346902
>Gm16:6346996-6347074
>Gm16:6351298-6351369
>Gm16:6353078-6353182
>Gm16:6353201-6354191
>Gm16:6354274-6354778
>Gm16:6354801-6355449
>Gm16:6355472-6356177
>Gm16:6356390-6356642
>Gm16:6357112-6358523
>Gm16:6358684-6359026
>Gm16:6359068-6359123
>Gm16:6359358-6359610
>Gm16:6359635-6360558
>Gm16:6360659-6360853
>Gm16:6361959-6362046
>Gm16:6362149-6362222
>Gm16:6362308-6362342
>Gm16:6363287-6363344
>Gm16:6363472-6363520
>Gm16:6363658-6363796
>Gm16:6365460-6365525
>Gm16:6366670-6366975
>Gm16:6367024-6369634
>Gm16:6369713-6370918
>Gm16:6370999-6371710
>Gm16:6371742-6372224
>Gm16:6372438-6373197
>Gm16:6373425-6373753
>Gm16:6374069-6374737
>Gm16:6374852-6374886
>Gm16:6374930-6375602
>Gm16:6375738-6376076
>Gm16:6376122-6376194
>Gm16:6376416-6377376
>Gm16:6377428-6377612
>Gm16:6377713-6377907
>Gm16:6378696-6378874
>Gm16:6379077-6379111
>Gm16:6379885-6379938
>Gm16:6381152-6381214
>Gm16:6381655-6381866
>Gm16:6382661-6382737
>Gm16:6387981-6388223
>Gm16:6388303-6388433
>Gm16:6388640-6388738
>Gm16:6388862-6388931
>Gm16:6389272-6390464
>Gm16:6390539-6390721
>Gm16:6390857-6391199
>Gm16:6391241-6391318
>Gm16:6391552-6391638
>Gm16:6391667-6391720
>Gm16:6391748-6391785
>Gm16:6392616-6392800
>Gm16:6392901-6393095
>Gm16:6394127-6394220
>Gm16:6394313-6394370
>Gm16:6394556-6394619
>Gm16:6394666-6394866
>Gm16:6395265-6395453
>Gm16:6396826-6396867
>Gm16:6396994-6397089
>Gm16:6397297-6397339
>Gm16:6397733-6397819
>Gm16:6398160-6398227
>Gm16:6398465-6398500
>Gm16:6399173-6399189
>Gm16:6399866-6399897
>Gm16:6400251-6400358
>Gm16:6400694-6400741
>Gm16:6402680-6402889
>Gm16:6403368-6403427
>Gm16:6403465-6403681
>Gm16:6403979-6404114
>Gm16:6405177-6405438
>Gm16:6412321-6412425
>Gm16:6412798-6412956
>Gm16:6413113-6413210
>Gm16:6413387-6413466
>Gm16:6413521-6413841
>Gm16:6417311-6417606
>Gm16:6419658-6419751
>Gm16:6419895-6420036
>Gm16:6420601-6420885
>Gm16:6422216-6422297
>Gm16:6439543-6439725
>Gm16:6439750-6439764
>Gm16:6439864-6439878
>Gm16:6439973-6440003
>Gm16:6444153-6444235
>Gm16:6444577-6444614
>Gm16:6445085-6445142
>Gm16:6447704-6447995
>Gm16:6456087-6456176
>Gm16:6456752-6456857
>Gm16:6457091-6457194
>Gm16:6457769-6457844
>Gm16:6458130-6458175
>Gm16:6458566-6458643
>Gm16:6458854-6458927
>Gm16:6459061-6459126
>Gm16:6460286-6460311
>Gm16:6462464-6462557
>Gm16:6462673-6462706
>Gm16:6462898-6462977
>Gm16:6463619-6463737
>Gm16:6464778-6465039
>Gm16:6465809-6466257
>Gm16:6469260-6469331
>Gm16:6471827-6471866
>Gm16:6475716-6475809
>Gm16:6476105-6476140
>Gm16:6477925-6477982
>Gm16:6478238-6478276
>Gm16:6480953-6481033
>Gm16:6481448-6481498
>Gm16:6481655-6481687
>Gm16:6481955-6481986
>Gm16:6482193-6482229
>Gm16:6482836-6482861
>Gm16:6484062-6484110
>Gm16:6484511-6484567
>Gm16:6485398-6485440
>Gm16:6486144-6486305
>Gm16:6486359-6486439
>Gm16:6486471-6486530
>Gm16:6487965-6488039
>Gm16:6490582-6490848
>Gm16:6491302-6491400
>Gm16:6498759-6498794
>Gm16:6501136-6501164
>Gm16:6501721-6501847
>Gm16:6503196-6503246
>Gm16:6505883-6505927
>Gm16:6511580-6511609
>Gm16:6512110-6512155
>Gm16:6514061-6514096
>Gm16:6514739-6514776
>Gm16:6515327-6515369
>Gm16:6515411-6515447
>Gm16:6515626-6515831
>Gm16:6515970-6516144
>Gm16:6516324-6516384
>Gm16:6516640-6516784
>Gm16:6516945-6517158
>Gm16:6517233-6517352
>Gm16:6519400-6519547
>Gm16:6519559-6519594
>Gm16:6520236-6520269
>Gm16:6521359-6521407
>Gm16:6521568-6521776
>Gm16:6522074-6522127
>Gm16:6523267-6523463
>Gm16:6524057-6524120
>Gm16:6525656-6525697
>Gm16:6527253-6527330
>Gm16:6527749-6527834
>Gm16:6528217-6528332
>Gm16:6531134-6531205
>Gm16:6534030-6534074
>Gm16:6535165-6535241
>Gm16:6537317-6537491
>Gm16:6539919-6539952
>Gm16:6545326-6545345
>Gm16:6545445-6545459
>Gm16:6546420-6546476
>Gm16:6547357-6547446
>Gm16:6549025-6549059
>Gm16:6549324-6549583
>Gm16:6549621-6550683
>Gm16:6551474-6551806
>Gm16:6555496-6555552
>Gm16:6555985-6556221
>Gm16:6556267-6556461
>Gm16:6557702-6557824
>Gm16:6558952-6559025
>Gm16:6559737-6559782
>Gm16:6560285-6560382
>Gm16:6560568-6560648
>Gm16:6560698-6560757
>Gm16:6560867-6560950
>Gm16:6561322-6561410
>Gm16:6561776-6561829
>Gm16:6561908-6562060
>Gm16:6562116-6562150
>Gm16:6562177-6562241
>Gm16:6562351-6562428
>Gm16:6563053-6563108
>Gm16:6563804-6563843
>Gm16:6565855-6565899
>Gm16:6572742-6572776
>Gm16:6573052-6573261
>Gm16:6580844-6580920
>Gm16:6581246-6581300
>Gm16:6582566-6582606
>Gm16:6583644-6583695
>Gm16:6583750-6583887
>Gm16:6584848-6585018
>Gm16:6586264-6586535
>Gm16:6591190-6591265
>Gm16:6593298-6593319
>Gm16:6595125-6595190
>Gm16:6596926-6596961
>Gm16:6599539-6599674
>Gm16:6601075-6601132
>Gm16:6601370-6601436
>Gm16:6603459-6603523
>Gm16:6605843-6606238
>Gm16:6606476-6606549
>Gm16:6607340-6607999
>Gm16:6608074-6608314
>Gm16:6608438-6609082
>Gm16:6609125-6610847
>Gm16:6610868-6612265
>Gm16:6612539-6612556
>Gm16:6614684-6614767
>Gm16:6620308-6620407
>Gm16:6621506-6621956
>Gm16:6622027-6622065
>Gm16:6622186-6622939
>Gm16:6623200-6623401
>Gm16:6623696-6623937
>Gm16:6624817-6624841
>Gm16:6628529-6628767
>Gm16:6631165-6631283
>Gm16:6631650-6631800
>Gm16:6632437-6632502
>Gm16:6632835-6633300
>Gm16:6633562-6633903
>Gm16:6639124-6639245
>Gm16:6641794-6641853
>Gm16:6642062-6642117
>Gm16:6642180-6642226
>Gm16:6642531-6642567
>Gm16:6642667-6642682
>Gm16:6648218-6648421
>Gm16:6648503-6648689
>Gm16:6648727-6648751
>Gm16:6649197-6649462
>Gm16:6649850-6649899
>Gm16:6653154-6653168
>Gm16:6655603-6655807
>Gm16:6661835-6661941
>Gm16:6663722-6668255
>Gm16:6669963-6671070
>Gm16:6671415-6671466
>Gm16:6674219-6674263
>Gm16:6675889-6676027
>Gm16:6676053-6676138
>Gm16:6676429-6676516
>Gm16:6676739-6676798
>Gm16:6677528-6677572
>Gm16:6680678-6680727
>Gm16:6682220-6682283
>Gm16:6682449-6682514
>Gm16:6682984-6683027
>Gm16:6684003-6684056
>Gm16:6686354-6686519
>Gm16:6688057-6688206
>Gm16:6688277-6688378
>Gm16:6688515-6688619
>Gm16:6688779-6690029
>Gm16:6691511-6691629
>Gm16:6691788-6691832
>Gm16:6693176-6693434
>Gm16:6693474-6693538
>Gm16:6693716-6693797
>Gm16:6696139-6696251
>Gm16:6698669-6698738
>Gm16:6700242-6700324
>Gm16:6702252-6702345
>Gm16:6702392-6702431
>Gm16:6704929-6704976
>Gm16:6705054-6705106
>Gm16:6705180-6705355
>Gm16:6705479-6705635
>Gm16:6707295-6707337
>Gm16:6711456-6711552
>Gm16:6711603-6711669
>Gm16:6711811-6711899
>Gm16:6713478-6713537
>Gm16:6714138-6714154
>Gm16:6714254-6714268
>Gm16:6715336-6715404
>Gm16:6715581-6715678
>Gm16:6715788-6715802
>Gm16:6717826-6717894
>Gm16:6718071-6718168
>Gm16:6721275-6721302
>Gm16:6721552-6721663
>Gm16:6724515-6724559
>Gm16:6725543-6725691
>Gm16:6725798-6725837
>Gm16:6727598-6727735
>Gm16:6731199-6731330
>Gm16:6733046-6733278
>Gm16:6734016-6734066
>Gm16:6735286-6735371
>Gm16:6735917-6736029
>Gm16:6736383-6736456
>Gm16:6736791-6736939
>Gm16:6737471-6737544
>Gm16:6737587-6737654
>Gm16:6746687-6746719
>Gm16:6746881-6746993
>Gm16:6747541-6747600
>Gm16:6747955-6748044
>Gm16:6748275-6748577
>Gm16:6748685-6748726
>Gm16:6748789-6748883
>Gm16:6749470-6749583
>Gm16:6749756-6749974
>Gm16:6750806-6750883
>Gm16:6751932-6752027
>Gm16:6757061-6757138
>Gm16:6757235-6757332
>Gm16:6758947-6758985
>Gm16:6759557-6759675
>Gm16:6762344-6762503
>Gm16:6762654-6762792
>Gm16:6762831-6763006
>Gm16:6766439-6766754
>Gm16:6767137-6767188
>Gm16:6768496-6768912
>Gm16:6769088-6769634
>Gm16:6769754-6770243
>Gm16:6770271-6770364
>Gm16:6770390-6770879
>Gm16:6770909-6771145
>Gm16:6771204-6773910
>Gm16:6773976-6774096
>Gm16:6774129-6774311
>Gm16:6774896-6775209
>Gm16:6778005-6778141
>Gm16:6781263-6781298
>Gm16:6782723-6782840
>Gm16:6783277-6785719
>Gm16:6785756-6786019
>Gm16:6786746-6786779
>Gm16:6787851-6787881
>Gm16:6788334-6788384
>Gm16:6788455-6788830
>Gm16:6789865-6789938
>Gm16:6792660-6792735
>Gm16:6793318-6793397
>Gm16:6794342-6794400
>Gm16:6795398-6796087
>Gm16:6797988-6798050
>Gm16:6798530-6798643
>Gm16:6798915-6798958
>Gm16:6799557-6799583
>Gm16:6813762-6816775
>Gm16:6816812-6817071
>Gm16:6817805-6817838
>Gm16:6818170-6818232
>Gm16:6818910-6818940
>Gm16:6819393-6819424
>Gm16:6821498-6821564
>Gm16:6822130-6822212
>Gm16:6822942-6823068
>Gm16:6824175-6824250
>Gm16:6824754-6824903
>Gm16:6824990-6825066
>Gm16:6826079-6826145
>Gm16:6831412-6831487
>Gm16:6832079-6832158
>Gm16:6832559-6832634
>Gm16:6833106-6833163
>Gm16:6833587-6833661
>Gm16:6834152-6834327
>Gm16:6836110-6836172
>Gm16:6836749-6836951
>Gm16:6836971-6837169
>Gm16:6837446-6837486
>Gm16:6838090-6838116
>Gm16:6840681-6840763
>Gm16:6841244-6841352
>Gm16:6841855-6841908
>Gm16:6842731-6842827
>Gm16:6843154-6843192
>Gm16:6843540-6843596
>Gm16:6843630-6843685
>Gm16:6845514-6847490
>Gm16:6847978-6850216
>Gm16:6850939-6850979
>Gm16:6851040-6851559
>Gm16:6852226-6857105
>Gm16:6858345-6858673
>Gm16:6859020-6859140
>Gm16:6859193-6859400
>Gm16:6859500-6859533
>Gm16:6863197-6863229
>Gm16:6866983-6867256
>Gm16:6869420-6869483
>Gm16:6870969-6871303
>Gm16:6872482-6872537
>Gm16:6877483-6877548
>Gm16:6879518-6879737
>Gm16:6884853-6884928
>Gm16:6886498-6886545
>Gm16:6886746-6886840
>Gm16:6887442-6887602
>Gm16:6888484-6888583
>Gm16:6888811-6888844
>Gm16:6888974-6889243
>Gm16:6890126-6890162
>Gm16:6890338-6890577
>Gm16:6890839-6890853
>Gm16:6892547-6892561
>Gm16:6893129-6893253
>Gm16:6894593-6894634
>Gm16:6894779-6894898
>Gm16:6895557-6895657
>Gm16:6897758-6897815
>Gm16:6898710-6898738
>Gm16:6899067-6899095
>Gm16:6899488-6899805
>Gm16:6899986-6900039
>Gm16:6900179-6900247
>Gm16:6900572-6900730
>Gm16:6900964-6901064
>Gm16:6901311-6901353
>Gm16:6901973-6902002
>Gm16:6903096-6903203
>Gm16:6908285-6908350
>Gm16:6908616-6908918
>Gm16:6912615-6912843
>Gm16:6912872-6913006
>Gm16:6913277-6913401
>Gm16:6913507-6913959
>Gm16:6916459-6916639
>Gm16:6917870-6917915
>Gm16:6918010-6918061
>Gm16:6919479-6919645
>Gm16:6919712-6919783
>Gm16:6920896-6920961
>Gm16:6922905-6923034
>Gm16:6923176-6923354
>Gm16:6924887-6924926
>Gm16:6925278-6925337
>Gm16:6926290-6926378
>Gm16:6929255-6930922
>Gm16:6930953-6931506
>Gm16:6931558-6931921
>Gm16:6932822-6934150
>Gm16:6934278-6934327
>Gm16:6934368-6934481
>Gm16:6934659-6934709
>Gm16:6935385-6935431
>Gm16:6936129-6936160
>Gm16:6938423-6938479
>Gm16:6938570-6938620
>Gm16:6938734-6938828
>Gm16:6938914-6939078
>Gm16:6945236-6945264
>Gm16:6945373-6945403
>Gm16:6945906-6945956
>Gm16:6946000-6946032
>Gm16:6946404-6946544
>Gm16:6946614-6946878
>Gm16:6947066-6947226
>Gm16:6948362-6948408
>Gm16:6948555-6948597
>Gm16:6953452-6953927
>Gm16:6954230-6954321
>Gm16:6954450-6954729
>Gm16:6956053-6956095
>Gm16:6957265-6957291
>Gm16:6959657-6959758
>Gm16:6959998-6960203
>Gm16:6960228-6960308
>Gm16:6960409-6960484
>Gm16:6969942-6970017
>Gm16:6975712-6975778
>Gm16:6975809-6975934
>Gm16:6976058-6976258
>Gm16:6976476-6976612
>Gm16:6976763-6976804
>Gm16:6977141-6977192
>Gm16:6977504-6977539
>Gm16:6979210-6979244
>Gm16:6979404-6979557
>Gm16:6980709-6980970
>Gm16:6981108-6981157
>Gm16:6986599-6986734
>Gm16:6986959-6987038
>Gm16:6987717-6987804
>Gm16:6989321-6989366
>Gm16:6990173-6990900
>Gm16:6990979-6991467
>Gm16:6997867-6998332
>Gm16:6998777-6999645
>Gm16:6999903-7000091
>Gm16:7000274-7000426
>Gm16:7000467-7000622
>Gm16:7000739-7000796
>Gm16:7000861-7000914
>Gm16:7001904-7001964
>Gm16:7002079-7002111
>Gm16:7002362-7002674
>Gm16:7003595-7004007
>Gm16:7005966-7006086
>Gm16:7009253-7009320
>Gm16:7010067-7010109
>Gm16:7010229-7010305
>Gm16:7015230-7015281
>Gm16:7015381-7015479
>Gm16:7016567-7016770
>Gm16:7017663-7017702
>Gm16:7017821-7017900
>Gm16:7020151-7020190
>Gm16:7020424-7020492
>Gm16:7021543-7021613
>Gm16:7022634-7022709
>Gm16:7022787-7022833
>Gm16:7022920-7022981
>Gm16:7024174-7024223
>Gm16:7024752-7024811
>Gm16:7025103-7025283
>Gm16:7025924-7025958
>Gm16:7027157-7027212
>Gm16:7027302-7027338
>Gm16:7028557-7028609
>Gm16:7029152-7029198
>Gm16:7031319-7031389
>Gm16:7031473-7031500
>Gm16:7035943-7036002
>Gm16:7036118-7036174
>Gm16:7038423-7038475
>Gm16:7039268-7039384
>Gm16:7040002-7040063
>Gm16:7041209-7041254
>Gm16:7041745-7042864
>Gm16:7043057-7043116
>Gm16:7043352-7043493
>Gm16:7043830-7044114
>Gm16:7044371-7044456
>Gm16:7044699-7044728
>Gm16:7044987-7045207
>Gm16:7045268-7045364
>Gm16:7045549-7045585
>Gm16:7049033-7049074
>Gm16:7051199-7051312
>Gm16:7052459-7052582
>Gm16:7052926-7052964
>Gm16:7054223-7054298
>Gm16:7054393-7054444
>Gm16:7055030-7055066
>Gm16:7055286-7055339
>Gm16:7055698-7055918
>Gm16:7056390-7056539
>Gm16:7059788-7059927
>Gm16:7059958-7059991
>Gm16:7063707-7063763
>Gm16:7073318-7073364
>Gm16:7073527-7073575
>Gm16:7081721-7081781
>Gm16:7082566-7082640
>Gm16:7082662-7082805
>Gm16:7087645-7087713
>Gm16:7087928-7087956
>Gm16:7088327-7088379
>Gm16:7088543-7088567
>Gm16:7090754-7090768
>Gm16:7091004-7091107
>Gm16:7092211-7092351
>Gm16:7092447-7092516
>Gm16:7094502-7094591
>Gm16:7096761-7096877
>Gm16:7097198-7097237
>Gm16:7100371-7100545
>Gm16:7100598-7100676
>Gm16:7101177-7101393
>Gm16:7101495-7101552
>Gm16:7101794-7101827
>Gm16:7104865-7104982
>Gm16:7106865-7106950
>Gm16:7108893-7110730
>Gm16:7111975-7112174
>Gm16:7112204-7112305
>Gm16:7113850-7113923
>Gm16:7115140-7115788
>Gm16:7116027-7116054
>Gm16:7116311-7116347
>Gm16:7117135-7117215
>Gm16:7117490-7117553
>Gm16:7117998-7118136
>Gm16:7128031-7128151
>Gm16:7128408-7128596
>Gm16:7129190-7129258
>Gm16:7130496-7130673
>Gm16:7132354-7132409
>Gm16:7132810-7132841
>Gm16:7132879-7133510
>Gm16:7135577-7135614
>Gm16:7144088-7144417
>Gm16:7144571-7144631
>Gm16:7145108-7145197
>Gm16:7145383-7145483
>Gm16:7145489-7145568
>Gm16:7149608-7149752
>Gm16:7149965-7150010
>Gm16:7150135-7150200
>Gm16:7153185-7153444
>Gm16:7154036-7154082
>Gm16:7158086-7158345
>Gm16:7159209-7164632
>Gm16:7169191-7169349
>Gm16:7169959-7170158
>Gm16:7171170-7171884
>Gm16:7171920-7172231
>Gm16:7176892-7176936
>Gm16:7177334-7177380
>Gm16:7178096-7178148
>Gm16:7178320-7178410
>Gm16:7179959-7180039
>Gm16:7181078-7181173
>Gm16:7181941-7182011
>Gm16:7184027-7184151
>Gm16:7184221-7184335
>Gm16:7184382-7184488
>Gm16:7184825-7185137
>Gm16:7185223-7185753
>Gm16:7185847-7186016
>Gm16:7186089-7186117
>Gm16:7186236-7186307
>Gm16:7186375-7186432
>Gm16:7187260-7187293
>Gm16:7187351-7187399
>Gm16:7188939-7188964
>Gm16:7195081-7195667
>Gm16:7195878-7196359
>Gm16:7196403-7196507
>Gm16:7197442-7197477
>Gm16:7197895-7197934
>Gm16:7198832-7198898
>Gm16:7199249-7200516
>Gm16:7200850-7201048
>Gm16:7201147-7201293
>Gm16:7202639-7202688
>Gm16:7203503-7203695
>Gm16:7208250-7208305
>Gm16:7208390-7208501
>Gm16:7209831-7209907
>Gm16:7210815-7210870
>Gm16:7212173-7212217
>Gm16:7212973-7213995
>Gm16:7214637-7214743
>Gm16:7214780-7214882
>Gm16:7224009-7224132
>Gm16:7225544-7225675
>Gm16:7225881-7225958
>Gm16:7236014-7236058
>Gm16:7236422-7236457
>Gm16:7237174-7237216
>Gm16:7239373-7239405
>Gm16:7239499-7239535
>Gm16:7242720-7242877
>Gm16:7243023-7243061
>Gm16:7243222-7243865
>Gm16:7244022-7244595
>Gm16:7244622-7244757
>Gm16:7244813-7244878
>Gm16:7244953-7245033
>Gm16:7245163-7245198
>Gm16:7245348-7245417
>Gm16:7246967-7247107
>Gm16:7248676-7248711
>Gm16:7252688-7252734
>Gm16:7253204-7253271
>Gm16:7253536-7253572
>Gm16:7253671-7253719
>Gm16:7253819-7253966
>Gm16:7254023-7254168
>Gm16:7260146-7260216
>Gm16:7260359-7260425
>Gm16:7260477-7260538
>Gm16:7261922-7261985
>Gm16:7262433-7262472
>Gm16:7262551-7262593
>Gm16:7263636-7263881
>Gm16:7263971-7264046
>Gm16:7264277-7264335
>Gm16:7264425-7264594
>Gm16:7264686-7264717
>Gm16:7264759-7265041
>Gm16:7265677-7265719
>Gm16:7269692-7269744
>Gm16:7270685-7270849
>Gm16:7270877-7273252
>Gm16:7273280-7273553
>Gm16:7273865-7273962
>Gm16:7274203-7274346
>Gm16:7276289-7276393
>Gm16:7279609-7279646
>Gm16:7281302-7281348
>Gm16:7281568-7281629
>Gm16:7282168-7282207
>Gm16:7282800-7282869
>Gm16:7288097-7288379
>Gm16:7288481-7288665
>Gm16:7289574-7289614
>Gm16:7289692-7289841
>Gm16:7291402-7291552
>Gm16:7294178-7294256
>Gm16:7294898-7295090
>Gm16:7295752-7295841
>Gm16:7302636-7302671
>Gm16:7303293-7303320
>Gm16:7304316-7304380
>Gm16:7304836-7305083
>Gm16:7306224-7306273
>Gm16:7309693-7309764
>Gm16:7310233-7310259
>Gm16:7310322-7310422
>Gm16:7315460-7315502
>Gm16:7315729-7315788
>Gm16:7318263-7318384
>Gm16:7318475-7318512
>Gm16:7320402-7320667
>Gm16:7320768-7320888
>Gm16:7325601-7325675
>Gm16:7325778-7325825
>Gm16:7326603-7326688
>Gm16:7327396-7327483
>Gm16:7328027-7328092
>Gm16:7328556-7328586
>Gm16:7328835-7328893
>Gm16:7329851-7329949
>Gm16:7331834-7331871
>Gm16:7331923-7332004
>Gm16:7332064-7332172
>Gm16:7332405-7332640
>Gm16:7332678-7332899
>Gm16:7332944-7333011
>Gm16:7333057-7333083
>Gm16:7333174-7333437
>Gm16:7337727-7337896
>Gm16:7338672-7338721
>Gm16:7339445-7339471
>Gm16:7341666-7341727
>Gm16:7342058-7342212
>Gm16:7342522-7342587
>Gm16:7342805-7342919
>Gm16:7343191-7343244
>Gm16:7343366-7343504
>Gm16:7345063-7345145
>Gm16:7345958-7345999
>Gm16:7346305-7346356
>Gm16:7349774-7350100
>Gm16:7353616-7353654
>Gm16:7354130-7354196
>Gm16:7354296-7354344
>Gm16:7354571-7354661
>Gm16:7354752-7354851
>Gm16:7355000-7355561
>Gm16:7356100-7356145
>Gm16:7356383-7356417
>Gm16:7356651-7356710
>Gm16:7356753-7356838
>Gm16:7356908-7357095
>Gm16:7357404-7357437
>Gm16:7358921-7358968
>Gm16:7360297-7360425
>Gm16:7360631-7360803
>Gm16:7363517-7363621
>Gm16:7363705-7363803
>Gm16:7366188-7366244
>Gm16:7366633-7366686
>Gm16:7366924-7366971
>Gm16:7368211-7368283
>Gm16:7368498-7368672
>Gm16:7376065-7376172
>Gm16:7377392-7377548
>Gm16:7379276-7379307
>Gm16:7381882-7382128
>Gm16:7382186-7383587
>Gm16:7387798-7389087
>Gm16:7389447-7389475
>Gm16:7390738-7390779
>Gm16:7390854-7390958
>Gm16:7392507-7392572
>Gm16:7393887-7393925
>Gm16:7394769-7394886
>Gm16:7395803-7395941
>Gm16:7396011-7396071
>Gm16:7396773-7396842
>Gm16:7399010-7399191
>Gm16:7403126-7403185
>Gm16:7410149-7410248
>Gm16:7410787-7410941
>Gm16:7411033-7411094
>Gm16:7412804-7412845
>Gm16:7412947-7413035
>Gm16:7415095-7415172
>Gm16:7415992-7416091
>Gm16:7416233-7416262
>Gm16:7417066-7417184
>Gm16:7417607-7417711
>Gm16:7420089-7420174
>Gm16:7420920-7421003
>Gm16:7425160-7425299
>Gm16:7429829-7429866
>Gm16:7429934-7430042
>Gm16:7431089-7431117
>Gm16:7432170-7432212
>Gm16:7434495-7434895
>Gm16:7435133-7435275
>Gm16:7435332-7435454
>Gm16:7435624-7435749
>Gm16:7437947-7438024
>Gm16:7438759-7438811
>Gm16:7444245-7444325
>Gm16:7444458-7444579
>Gm16:7444637-7444693
>Gm16:7444754-7444848
>Gm16:7444986-7445031
>Gm16:7451906-7451933
>Gm16:7452059-7452355
>Gm16:7452405-7452451
>Gm16:7455454-7455645
>Gm16:7463627-7463665
>Gm16:7463760-7463911
>Gm16:7463933-7464023
>Gm16:7464641-7464765
>Gm16:7465803-7465844
>Gm16:7468107-7468140
>Gm16:7468304-7468350
>Gm16:7468419-7468490
>Gm16:7475740-7476118
>Gm16:7476351-7478213
>Gm16:7478254-7478752
>Gm16:7480616-7480683
>Gm16:7488916-7488948
>Gm16:7489153-7489192
>Gm16:7492946-7493174
>Gm16:7493747-7493867
>Gm16:7500274-7500363
>Gm16:7500411-7500475
>Gm16:7501647-7501685
>Gm16:7505273-7506738
>Gm16:7511158-7511191
>Gm16:7513092-7513147
>Gm16:7513170-7513234
>Gm16:7513545-7513578
>Gm16:7514636-7514766
>Gm16:7515193-7521525
>Gm16:7523869-7524237
>Gm16:7526721-7526944
>Gm16:7527079-7529045
>Gm16:7529207-7529423
>Gm16:7529500-7529593
>Gm16:7529639-7529881
>Gm16:7529951-7530016
>Gm16:7530381-7531229
>Gm16:7531467-7534092
>Gm16:7534120-7536428
>Gm16:7536459-7544471
>Gm16:7544512-7544668
>Gm16:7545926-7545976
>Gm16:7550052-7550273
>Gm16:7550309-7550343
>Gm16:7550722-7550757
>Gm16:7550878-7550985
>Gm16:7552257-7552298
>Gm16:7553338-7553467
>Gm16:7554579-7555011
>Gm16:7557312-7557633
>Gm16:7557697-7558097
>Gm16:7558166-7558418
>Gm16:7558586-7559068
>Gm16:7559139-7559420
>Gm16:7560267-7560309
>Gm16:7560583-7561054
>Gm16:7561193-7561443
>Gm16:7561495-7562370
>Gm16:7566357-7566466
>Gm16:7570327-7570401
>Gm16:7571401-7571432
>Gm16:7571511-7571569
>Gm16:7571654-7571721
>Gm16:7576751-7576806
>Gm16:7577076-7577126
>Gm16:7577770-7577810
>Gm16:7579348-7579679
>Gm16:7579787-7579886
>Gm16:7580124-7580207
>Gm16:7580468-7580589
>Gm16:7580830-7580862
>Gm16:7580901-7581034
>Gm16:7581380-7581440
>Gm16:7582139-7582246
>Gm16:7582663-7582704
>Gm16:7582766-7582849
>Gm16:7583343-7583401
>Gm16:7584230-7584313
>Gm16:7588598-7588700
>Gm16:7588767-7589034
>Gm16:7589083-7589249
>Gm16:7589311-7589925
>Gm16:7590863-7590933
>Gm16:7591594-7591741
>Gm16:7591940-7592035
>Gm16:7592503-7592560
>Gm16:7593722-7593759
>Gm16:7594900-7595050
>Gm16:7597888-7597946
>Gm16:7604530-7604569
>Gm16:7604825-7604861
>Gm16:7605017-7605059
>Gm16:7605726-7605818
>Gm16:7605970-7606006
>Gm16:7608306-7609866
>Gm16:7610957-7611000
>Gm16:7612183-7612327
>Gm16:7612381-7612480
>Gm16:7612601-7612646
>Gm16:7613245-7613284
>Gm16:7615063-7615120
>Gm16:7615890-7616033
>Gm16:7616092-7616176
>Gm16:7616454-7616508
>Gm16:7616626-7616697
>Gm16:7616788-7616843
>Gm16:7621573-7621807
>Gm16:7621856-7621935
>Gm16:7622450-7622504
>Gm16:7622814-7622843
>Gm16:7623024-7623054
>Gm16:7623139-7623177
>Gm16:7623287-7623345
>Gm16:7625866-7625907
>Gm16:7626117-7626147
>Gm16:7636487-7636530
>Gm16:7636722-7636757
>Gm16:7636841-7636875
>Gm16:7636987-7637063
>Gm16:7637124-7637191
>Gm16:7638878-7638893
>Gm16:7638984-7639013
>Gm16:7639224-7639279
>Gm16:7639469-7639618
>Gm16:7640024-7640126
>Gm16:7642628-7642691
>Gm16:7642808-7642831
>Gm16:7643484-7643537
>Gm16:7643884-7643983
>Gm16:7645297-7645369
>Gm16:7645435-7645674
>Gm16:7648494-7648621
>Gm16:7650290-7650324
>Gm16:7650572-7650658
>Gm16:7650903-7650960
>Gm16:7652928-7653080
>Gm16:7653142-7653195
>Gm16:7653269-7653318
>Gm16:7653628-7653683
>Gm16:7654112-7654248
>Gm16:7655979-7657580
>Gm16:7657606-7657830
>Gm16:7657866-7658030
>Gm16:7658240-7658333
>Gm16:7658368-7659329
>Gm16:7659384-7659607
>Gm16:7659638-7659811
>Gm16:7660118-7660177
>Gm16:7660247-7664304
>Gm16:7664577-7664622
>Gm16:7664794-7664869
>Gm16:7665208-7665247
>Gm16:7665571-7665619
>Gm16:7665677-7665839
>Gm16:7666696-7666960
>Gm16:7667087-7667119
>Gm16:7671821-7671873
>Gm16:7672060-7672131
>Gm16:7672300-7672378
>Gm16:7672474-7672561
>Gm16:7672652-7672762
>Gm16:7672827-7672869
>Gm16:7673028-7673072
>Gm16:7674129-7674208
>Gm16:7683393-7683463
>Gm16:7683934-7683966
>Gm16:7684467-7684585
>Gm16:7685003-7685416
>Gm16:7685730-7685862
>Gm16:7686002-7686035
>Gm16:7689630-7689749
>Gm16:7691481-7691660
>Gm16:7694451-7694818
>Gm16:7695069-7695245
>Gm16:7695394-7695427
>Gm16:7695762-7695983
>Gm16:7696236-7696277
>Gm16:7697174-7697205
>Gm16:7697775-7697837
>Gm16:7698024-7698116
>Gm16:7698522-7698587
>Gm16:7698723-7698764
>Gm16:7699491-7699946
>Gm16:7700155-7700200
>Gm16:7700237-7700278
>Gm16:7700352-7700431
>Gm16:7700515-7700599
>Gm16:7702369-7702489
>Gm16:7702556-7702610
>Gm16:7704216-7704306
>Gm16:7705233-7705312
>Gm16:7710902-7710975
>Gm16:7713268-7713316
>Gm16:7713597-7713751
>Gm16:7714321-7714536
>Gm16:7718258-7718293
>Gm16:7719457-7719566
>Gm16:7720741-7720940
>Gm16:7721174-7721247
>Gm16:7722177-7722376
>Gm16:7723126-7723235
>Gm16:7723903-7724121
>Gm16:7724306-7724388
>Gm16:7724479-7724585
>Gm16:7724758-7724888
>Gm16:7725280-7725381
>Gm16:7728310-7728378
>Gm16:7729198-7729227
>Gm16:7729618-7729644
>Gm16:7731951-7732118
>Gm16:7732444-7732473
>Gm16:7733730-7733782
>Gm16:7734143-7734275
>Gm16:7734307-7734406
>Gm16:7734517-7734560
>Gm16:7735581-7736124
>Gm16:7737087-7737154
>Gm16:7738261-7738375
>Gm16:7738644-7738701
>Gm16:7740680-7740747
>Gm16:7743666-7743749
>Gm16:7747925-7747958
>Gm16:7753225-7753290
>Gm16:7753396-7753469
>Gm16:7753910-7753984
>Gm16:7754097-7754212
>Gm16:7754343-7754395
>Gm16:7755287-7755320
>Gm16:7755402-7755492
>Gm16:7755573-7755608
>Gm16:7757216-7757270
>Gm16:7762353-7762395
>Gm16:7764037-7764073
>Gm16:7765097-7765130
>Gm16:7777519-7777625
>Gm16:7777855-7777888
>Gm16:7778373-7778453
>Gm16:7778695-7778756
>Gm16:7779458-7779496
>Gm16:7779671-7779787
>Gm16:7780098-7780156
>Gm16:7783294-7783726
>Gm16:7784203-7784230
>Gm16:7785358-7785458
>Gm16:7785503-7786607
>Gm16:7786639-7786702
>Gm16:7793544-7793583
>Gm16:7796743-7796823
>Gm16:7798114-7798180
>Gm16:7799212-7799280
>Gm16:7800487-7800751
>Gm16:7801879-7801966
>Gm16:7802775-7802901
>Gm16:7803357-7803415
>Gm16:7805843-7806468
>Gm16:7806541-7806645
>Gm16:7806877-7806952
>Gm16:7807141-7807233
>Gm16:7807404-7807617
>Gm16:7807677-7807744
>Gm16:7808138-7808407
>Gm16:7809004-7809182
>Gm16:7809242-7809425
>Gm16:7810029-7810081
>Gm16:7810497-7810715
>Gm16:7813425-7813440
>Gm16:7817218-7817258
>Gm16:7817594-7819863
>Gm16:7822962-7823049
>Gm16:7823298-7823663
>Gm16:7823704-7824337
>Gm16:7824389-7824948
>Gm16:7825139-7825226
>Gm16:7825468-7826185
>Gm16:7826233-7826518
>Gm16:7826615-7826681
>Gm16:7826858-7826941
>Gm16:7826990-7827142
>Gm16:7832641-7832718
>Gm16:7832833-7833122
>Gm16:7833265-7833332
>Gm16:7833373-7838536
>Gm16:7838770-7843859
>Gm16:7848850-7848919
>Gm16:7849324-7849434
>Gm16:7851016-7851137
>Gm16:7853074-7853108
>Gm16:7856616-7856669
>Gm16:7858971-7859027
>Gm16:7859097-7859173
>Gm16:7860821-7860863
>Gm16:7866646-7866903
>Gm16:7869397-7869450
>Gm16:7869921-7869948
>Gm16:7872508-7872651
>Gm16:7873655-7873794
>Gm16:7874086-7874139
>Gm16:7875322-7875370
>Gm16:7875973-7876005
>Gm16:7876734-7876789
>Gm16:7879498-7879583
>Gm16:7880732-7880935
>Gm16:7887380-7887464
>Gm16:7887758-7887821
>Gm16:7894063-7894129
>Gm16:7895467-7895532
>Gm16:7896345-7896545
>Gm16:7896699-7896796
>Gm16:7896822-7896979
>Gm16:7899100-7899236
>Gm16:7899751-7899845
>Gm16:7902117-7902168
>Gm16:7903570-7903670
>Gm16:7904999-7905099
>Gm16:7905890-7905926
>Gm16:7905957-7906035
>Gm16:7906846-7906893
>Gm16:7911629-7912006
>Gm16:7912043-7912208
>Gm16:7912237-7913447
>Gm16:7913558-7913591
>Gm16:7913696-7913989
>Gm16:7926146-7926208
>Gm16:7926860-7927768
>Gm16:7927851-7927883
>Gm16:7929432-7929461
>Gm16:7930961-7931020
>Gm16:7931824-7931904
>Gm16:7932119-7932176
>Gm16:7933409-7933514
>Gm16:7934436-7934466
>Gm16:7934581-7934763
>Gm16:7934894-7934937
>Gm16:7936069-7936433
>Gm16:7936546-7936994
>Gm16:7937526-7937616
>Gm16:7938220-7938517
>Gm16:7938572-7938647
>Gm16:7938904-7938936
>Gm16:7939881-7939931
>Gm16:7940043-7940150
>Gm16:7940522-7943287
>Gm16:7943311-7944460
>Gm16:7945404-7945451
>Gm16:7945724-7945801
>Gm16:7946769-7946972
>Gm16:7952584-7952705
>Gm16:7954371-7954425
>Gm16:7958143-7958221
>Gm16:7958494-7958572
>Gm16:7958892-7958943
>Gm16:7959708-7960138
>Gm16:7966741-7966919
>Gm16:7967073-7967111
>Gm16:7967182-7967275
>Gm16:7967664-7967700
>Gm16:7967810-7967979
>Gm16:7968238-7968420
>Gm16:7968751-7968916
>Gm16:7968968-7969242
>Gm16:7969435-7969558
>Gm16:7969676-7969691
>Gm16:7973356-7978341
>Gm16:7986543-7986600
>Gm16:7987094-7987263
>Gm16:7987299-7987366
>Gm16:7987430-7987921
>Gm16:7987992-7988027
>Gm16:7988318-7988492
>Gm16:7989058-7989268
>Gm16:7990406-7990476
>Gm16:7991396-7993059
>Gm16:7993634-7997031
>Gm16:7997073-7998929
>Gm16:8000355-8000656
>Gm16:8000751-8000966
>Gm16:8001037-8001279
>Gm16:8001382-8001916
>Gm16:8002052-8002214
>Gm16:8002257-8002408
>Gm16:8002538-8002719
>Gm16:8003631-8005125
>Gm16:8005807-8006612
>Gm16:8007410-8009688
>Gm16:8009766-8010974
>Gm16:8011015-8011613
>Gm16:8011653-8012416
>Gm16:8012446-8012470
>Gm16:8012497-8014042
>Gm16:8014549-8014621
>Gm16:8014783-8014962
>Gm16:8016060-8016176
>Gm16:8016229-8016315
>Gm16:8016590-8016676
>Gm16:8018146-8018203
>Gm16:8019201-8019254
>Gm16:8019988-8020073
>Gm16:8020420-8020453
>Gm16:8020683-8020871
>Gm16:8021154-8021184
>Gm16:8021278-8021398
>Gm16:8021403-8021448
>Gm16:8022242-8022280
>Gm16:8022490-8022660
>Gm16:8022996-8023036
>Gm16:8023134-8023172
>Gm16:8023429-8023588
>Gm16:8023708-8023770
>Gm16:8023846-8023959
>Gm16:8024027-8024336
>Gm16:8024851-8024882
>Gm16:8025850-8025905
>Gm16:8026663-8026730
>Gm16:8026782-8026819
>Gm16:8027067-8027200
>Gm16:8027295-8027341
>Gm16:8028536-8028569
>Gm16:8030132-8030165
>Gm16:8030411-8030477
>Gm16:8030696-8030829
>Gm16:8034175-8034243
>Gm16:8034308-8034350
>Gm16:8035018-8035077
>Gm16:8035117-8035376
>Gm16:8036825-8037615
>Gm16:8037681-8037792
>Gm16:8037863-8038013
>Gm16:8039271-8039312
>Gm16:8039460-8039525
>Gm16:8043902-8044091
>Gm16:8044153-8044210
>Gm16:8044519-8050524
>Gm16:8050765-8050826
>Gm16:8051133-8051231
>Gm16:8051590-8052445
>Gm16:8052599-8052754
>Gm16:8053144-8053186
>Gm16:8053576-8053663
>Gm16:8053951-8054039
>Gm16:8054150-8054219
>Gm16:8055010-8055094
>Gm16:8055149-8055652
>Gm16:8055690-8061149
>Gm16:8061191-8061440
>Gm16:8061503-8062545
>Gm16:8062579-8063064
>Gm16:8063131-8063617
>Gm16:8067658-8067997
>Gm16:8068155-8068343
>Gm16:8071106-8071918
>Gm16:8071956-8085531
>Gm16:8085565-8085713
>Gm16:8088071-8088187
>Gm16:8088360-8088602
>Gm16:8089794-8089903
>Gm16:8090171-8090224
>Gm16:8090422-8090540
>Gm16:8090636-8091286
>Gm16:8091307-8091885
>Gm16:8092042-8092162
>Gm16:8094322-8094336
>Gm16:8094436-8094451
>Gm16:8094568-8094609
>Gm16:8094755-8094926
>Gm16:8095276-8095387
>Gm16:8095425-8095673
>Gm16:8095880-8095938
>Gm16:8096129-8096203
>Gm16:8096256-8096667
>Gm16:8096820-8097206
>Gm16:8097312-8097352
>Gm16:8097387-8097418
>Gm16:8097932-8098188
>Gm16:8098382-8098945
>Gm16:8098968-8099019
>Gm16:8100981-8101666
>Gm16:8101703-8101979
>Gm16:8102134-8103125
>Gm16:8103162-8104145
>Gm16:8104252-8104329
>Gm16:8105061-8106364
>Gm16:8106449-8106526
>Gm16:8110890-8110969
>Gm16:8112151-8112423
>Gm16:8114469-8114513
>Gm16:8115324-8115423
>Gm16:8115890-8115960
>Gm16:8115988-8116057
>Gm16:8117573-8117609
>Gm16:8117745-8117900
>Gm16:8118214-8118371
>Gm16:8119865-8120400
>Gm16:8120934-8120962
>Gm16:8121054-8121172
>Gm16:8125789-8125837
>Gm16:8126746-8126989
>Gm16:8127048-8127267
>Gm16:8127308-8127485
>Gm16:8128316-8128479
>Gm16:8128516-8128559
>Gm16:8128742-8128832
>Gm16:8128965-8129170
>Gm16:8129213-8129292
>Gm16:8133045-8133063
>Gm16:8135370-8135979
>Gm16:8138363-8138425
>Gm16:8138482-8138591
>Gm16:8139649-8139688
>Gm16:8140288-8140422
>Gm16:8140949-8142594
>Gm16:8142828-8154064
>Gm16:8154648-8158931
>Gm16:8161671-8161772
>Gm16:8162352-8162388
>Gm16:8162451-8162485
>Gm16:8162713-8162840
>Gm16:8163036-8163112
>Gm16:8166209-8166288
>Gm16:8166526-8167118
>Gm16:8167153-8167279
>Gm16:8167313-8167672
>Gm16:8167800-8167883
>Gm16:8167993-8168279
>Gm16:8168352-8168705
>Gm16:8168755-8168785
>Gm16:8169012-8169364
>Gm16:8170223-8170290
>Gm16:8170737-8170791
>Gm16:8170958-8171000
>Gm16:8171055-8171246
>Gm16:8171296-8171933
>Gm16:8172027-8174200
>Gm16:8174291-8174710
>Gm16:8175175-8175360
>Gm16:8175789-8176834
>Gm16:8176885-8177790
>Gm16:8177823-8178448
>Gm16:8178550-8178580
>Gm16:8178775-8180510
>Gm16:8180601-8183094
>Gm16:8183158-8183791
>Gm16:8184100-8184133
>Gm16:8184302-8184468
>Gm16:8184511-8184604
>Gm16:8184683-8184766
>Gm16:8186713-8186937
>Gm16:8188172-8188265
>Gm16:8188394-8188509
>Gm16:8188676-8188800
>Gm16:8188907-8189047
>Gm16:8189109-8189424
>Gm16:8189679-8189965
>Gm16:8190037-8190098
>Gm16:8193090-8196634
>Gm16:8196659-8200556
>Gm16:8200585-8204172
>Gm16:8204206-8204235
>Gm16:8204326-8208469
>Gm16:8208594-8208636
>Gm16:8208926-8208957
>Gm16:8211801-8211849
>Gm16:8212101-8212192
>Gm16:8215340-8215387
>Gm16:8215956-8216011
>Gm16:8216258-8216368
>Gm16:8216425-8216534
>Gm16:8216579-8216683
>Gm16:8216748-8217010
>Gm16:8217149-8217312
>Gm16:8217464-8217590
>Gm16:8217827-8217878
>Gm16:8218353-8218438
>Gm16:8221311-8222483
>Gm16:8223797-8223837
>Gm16:8225761-8225849
>Gm16:8225893-8226274
>Gm16:8226318-8230411
>Gm16:8230564-8230804
>Gm16:8233500-8233689
>Gm16:8233728-8234161
>Gm16:8234540-8235003
>Gm16:8235039-8235466
>Gm16:8235538-8235779
>Gm16:8235805-8236069
>Gm16:8236093-8237554
>Gm16:8237592-8237721
>Gm16:8237764-8238150
>Gm16:8238343-8238415
>Gm16:8238534-8239487
>Gm16:8240099-8240160
>Gm16:8242433-8242904
>Gm16:8243112-8243551
>Gm16:8247053-8247110
>Gm16:8247564-8247614
>Gm16:8249636-8249780
>Gm16:8249923-8250117
>Gm16:8250148-8250456
>Gm16:8250490-8253933
>Gm16:8253963-8265705
>Gm16:8265747-8267576
>Gm16:8267622-8269105
>Gm16:8269144-8269821
>Gm16:8269901-8270878
>Gm16:8271606-8271667
>Gm16:8271884-8271967
>Gm16:8273199-8273267
>Gm16:8274123-8274162
>Gm16:8274498-8274525
>Gm16:8274586-8274631
>Gm16:8274658-8276104
>Gm16:8276159-8276254
>Gm16:8276325-8277346
>Gm16:8277505-8278272
>Gm16:8278480-8278826
>Gm16:8279021-8279064
>Gm16:8279177-8279306
>Gm16:8279647-8280296
>Gm16:8280331-8280430
>Gm16:8280477-8280538
>Gm16:8280595-8281400
>Gm16:8281453-8282949
>Gm16:8283094-8283123
>Gm16:8283200-8283252
>Gm16:8283310-8283359
>Gm16:8283465-8283480
>Gm16:8284042-8284085
>Gm16:8285866-8285922
>Gm16:8287267-8287327
>Gm16:8287808-8288022
>Gm16:8288868-8288914
>Gm16:8289403-8289682
>Gm16:8289901-8291075
>Gm16:8291139-8291167
>Gm16:8291198-8291233
>Gm16:8292932-8292996
>Gm16:8293886-8293981
>Gm16:8294834-8294869
>Gm16:8295563-8295864
>Gm16:8296050-8296105
>Gm16:8296218-8296283
>Gm16:8296367-8296453
>Gm16:8296570-8296599
>Gm16:8296652-8296688
>Gm16:8296783-8296812
>Gm16:8296857-8296989
>Gm16:8297310-8297366
>Gm16:8300841-8300946
>Gm16:8301132-8301211
>Gm16:8301684-8302714
>Gm16:8302977-8303063
>Gm16:8305274-8307948
>Gm16:8310052-8310377
>Gm16:8310492-8310824
>Gm16:8310953-8311079
>Gm16:8311156-8314687
>Gm16:8314717-8316355
>Gm16:8316385-8318052
>Gm16:8318191-8318627
>Gm16:8318720-8319099
>Gm16:8319237-8319344
>Gm16:8319391-8319498
>Gm16:8319739-8319914
>Gm16:8320010-8320052
>Gm16:8320081-8320456
>Gm16:8320553-8320726
>Gm16:8320808-8322289
>Gm16:8322324-8323588
>Gm16:8323625-8326358
>Gm16:8326395-8326468
>Gm16:8326550-8326677
>Gm16:8326746-8327181
>Gm16:8327436-8327722
>Gm16:8327744-8328137
>Gm16:8328318-8328480
>Gm16:8328903-8329040
>Gm16:8332036-8333662
>Gm16:8335040-8335063
>Gm16:8335969-8336882
>Gm16:8336982-8338339
>Gm16:8338363-8338403
>Gm16:8338485-8338796
>Gm16:8339314-8340129
>Gm16:8340206-8340366
>Gm16:8340414-8340654
>Gm16:8341701-8342905
>Gm16:8343992-8344021
>Gm16:8344607-8345618
>Gm16:8348530-8348683
>Gm16:8348957-8348987
>Gm16:8349067-8349130
>Gm16:8349278-8349807
>Gm16:8350368-8350429
>Gm16:8350470-8350521
>Gm16:8355099-8355443
>Gm16:8357294-8357539
>Gm16:8357582-8357650
>Gm16:8363159-8363196
>Gm16:8363228-8363355
>Gm16:8363722-8363858
>Gm16:8368358-8368568
>Gm16:8370947-8370984
>Gm16:8372455-8372713
>Gm16:8373524-8373623
>Gm16:8375274-8375347
>Gm16:8375742-8375776
>Gm16:8376254-8376814
>Gm16:8378452-8379218
>Gm16:8379245-8382473
>Gm16:8382529-8383508
>Gm16:8383582-8383631
>Gm16:8383697-8383849
>Gm16:8384596-8384752
>Gm16:8385161-8385213
>Gm16:8385249-8385282
>Gm16:8385333-8385502
>Gm16:8386253-8386610
>Gm16:8386890-8386921
>Gm16:8387855-8387902
>Gm16:8396675-8396807
>Gm16:8397151-8397234
>Gm16:8398498-8398524
>Gm16:8398731-8399149
>Gm16:8399266-8399764
>Gm16:8401658-8401766
>Gm16:8402036-8402166
>Gm16:8402262-8402566
>Gm16:8402778-8402840
>Gm16:8403300-8403386
>Gm16:8404529-8404609
>Gm16:8405318-8405534
>Gm16:8405571-8405721
>Gm16:8407578-8407734
>Gm16:8407800-8407881
>Gm16:8408341-8408400
>Gm16:8409928-8409942
>Gm16:8412626-8413068
>Gm16:8413829-8414032
>Gm16:8414105-8414489
>Gm16:8415434-8415498
>Gm16:8415724-8415787
>Gm16:8415862-8416121
>Gm16:8416313-8416473
>Gm16:8416755-8417926
>Gm16:8417961-8418541
>Gm16:8418621-8418657
>Gm16:8418934-8419030
>Gm16:8419158-8419226
>Gm16:8419255-8419445
>Gm16:8419527-8419553
>Gm16:8424881-8424987
>Gm16:8428173-8428246
>Gm16:8429058-8429108
>Gm16:8431100-8431226
>Gm16:8431474-8431552
>Gm16:8432254-8432313
>Gm16:8433720-8434047
>Gm16:8434604-8434715
>Gm16:8435067-8435136
>Gm16:8435254-8435400
>Gm16:8435873-8435928
>Gm16:8436672-8436874
>Gm16:8437915-8438911
>Gm16:8438947-8439185
>Gm16:8439246-8439329
>Gm16:8441792-8442530
>Gm16:8442593-8442697
>Gm16:8442775-8444167
>Gm16:8444229-8445463
>Gm16:8445558-8445741
>Gm16:8445771-8445820
>Gm16:8446132-8446677
>Gm16:8446746-8448356
>Gm16:8448414-8448658
>Gm16:8448714-8448904
>Gm16:8449347-8449888
>Gm16:8449967-8450434
>Gm16:8451778-8451817
>Gm16:8451847-8452279
>Gm16:8452310-8453043
>Gm16:8453119-8454533
>Gm16:8454615-8457726
>Gm16:8457784-8459050
>Gm16:8459077-8459446
>Gm16:8459500-8460510
>Gm16:8460568-8460950
>Gm16:8461002-8461263
>Gm16:8461311-8461739
>Gm16:8462895-8463696
>Gm16:8464428-8464569
>Gm16:8464668-8464896
>Gm16:8464998-8465240
>Gm16:8465260-8465483
>Gm16:8465695-8465862
>Gm16:8467174-8467309
>Gm16:8467544-8467620
>Gm16:8471561-8471698
>Gm16:8481408-8490788
>Gm16:8491807-8491886
>Gm16:8492717-8494868
>Gm16:8494905-8503058
>Gm16:8503492-8503589
>Gm16:8503724-8503799
>Gm16:8503874-8503961
>Gm16:8504029-8504214
>Gm16:8504616-8504648
>Gm16:8504747-8505781
>Gm16:8506049-8506140
>Gm16:8506182-8506223
>Gm16:8506512-8506576
>Gm16:8507050-8507094
>Gm16:8507390-8508092
>Gm16:8508257-8508296
>Gm16:8508347-8511635
>Gm16:8511669-8511785
>Gm16:8511834-8511870
>Gm16:8512044-8512171
>Gm16:8512232-8512462
>Gm16:8512505-8512957
>Gm16:8512992-8513037
>Gm16:8513362-8513585
>Gm16:8515472-8515601
>Gm16:8515659-8515703
>Gm16:8516094-8516234
>Gm16:8516331-8516387
>Gm16:8516564-8517406
>Gm16:8518015-8518995
>Gm16:8520595-8530935
>Gm16:8532089-8534022
>Gm16:8534088-8534209
>Gm16:8534257-8535600
>Gm16:8536976-8537141
>Gm16:8537362-8537771
>Gm16:8538465-8538842
>Gm16:8539997-8540057
>Gm16:8540536-8540773
>Gm16:8540814-8540919
>Gm16:8541826-8541914
>Gm16:8542016-8542051
>Gm16:8544479-8544533
>Gm16:8547397-8547474
>Gm16:8547989-8548043
>Gm16:8548127-8548165
>Gm16:8548218-8548271
>Gm16:8548339-8548454
>Gm16:8548562-8548792
>Gm16:8548865-8549099
>Gm16:8549147-8549707
>Gm16:8549739-8549807
>Gm16:8549879-8550053
>Gm16:8550212-8550330
>Gm16:8550471-8551035
>Gm16:8551075-8551433
>Gm16:8551466-8551620
>Gm16:8551739-8551927
>Gm16:8552065-8552103
>Gm16:8552174-8552325
>Gm16:8553824-8555551
>Gm16:8555593-8556044
>Gm16:8556108-8556131
>Gm16:8556170-8558700
>Gm16:8558727-8559287
>Gm16:8559527-8559609
>Gm16:8559815-8559858
>Gm16:8559928-8560462
>Gm16:8560504-8560794
>Gm16:8560882-8561159
>Gm16:8561227-8561625
>Gm16:8561745-8562395
>Gm16:8562441-8562846
>Gm16:8562935-8563033
>Gm16:8563097-8563489
>Gm16:8564307-8564562
>Gm16:8567855-8567903
>Gm16:8568087-8568150
>Gm16:8568175-8568319
>Gm16:8568716-8568810
>Gm16:8569663-8569777
>Gm16:8571106-8571242
>Gm16:8572104-8576508
>Gm16:8576538-8576886
>Gm16:8577485-8577517
>Gm16:8577591-8578388
>Gm16:8578515-8578655
>Gm16:8578696-8578882
>Gm16:8579061-8579238
>Gm16:8579268-8579534
>Gm16:8580134-8580219
>Gm16:8580264-8580314
>Gm16:8580352-8580425
>Gm16:8580454-8580873
>Gm16:8580882-8581031
>Gm16:8581119-8581277
>Gm16:8587739-8588789
>Gm16:8590265-8590317
>Gm16:8590504-8590610
>Gm16:8590667-8590881
>Gm16:8591084-8591120
>Gm16:8591139-8591190
>Gm16:8594855-8594975
>Gm16:8595087-8595921
>Gm16:8596101-8602644
>Gm16:8602702-8605121
>Gm16:8605248-8605313
>Gm16:8605357-8605579
>Gm16:8605676-8606221
>Gm16:8606307-8606375
>Gm16:8606578-8608416
>Gm16:8608506-8608694
>Gm16:8608808-8609060
>Gm16:8609210-8609463
>Gm16:8609518-8613750
>Gm16:8613787-8613875
>Gm16:8613993-8614356
>Gm16:8614471-8623315
>Gm16:8623369-8623414
>Gm16:8624727-8624842
>Gm16:8624893-8624942
>Gm16:8625663-8625711
>Gm16:8625816-8625901
>Gm16:8626000-8626097
>Gm16:8626409-8627047
>Gm16:8627112-8627251
>Gm16:8627308-8627385
>Gm16:8627421-8628008
>Gm16:8628066-8628158
>Gm16:8628235-8628284
>Gm16:8628337-8628441
>Gm16:8628900-8628952
>Gm16:8628992-8629213
>Gm16:8629272-8629361
>Gm16:8629652-8629708
>Gm16:8629794-8629856
>Gm16:8629897-8629968
>Gm16:8633213-8633324
>Gm16:8633434-8633543
>Gm16:8634057-8638751
>Gm16:8638845-8640606
>Gm16:8640647-8641184
>Gm16:8641239-8641667
>Gm16:8645147-8645405
>Gm16:8648836-8649401
>Gm16:8650834-8650911
>Gm16:8650961-8651020
>Gm16:8651593-8651768
>Gm16:8651955-8652228
>Gm16:8652628-8652654
>Gm16:8652704-8656126
>Gm16:8656169-8656218
>Gm16:8656373-8656639
>Gm16:8656859-8657106
>Gm16:8657223-8657475
>Gm16:8657693-8657785
>Gm16:8658035-8658449
>Gm16:8658767-8658816
>Gm16:8659672-8659757
>Gm16:8660361-8660495
>Gm16:8660607-8660663
>Gm16:8661326-8661437
>Gm16:8661514-8661712
>Gm16:8663062-8663855
>Gm16:8663903-8665315
>Gm16:8665345-8665418
>Gm16:8665463-8666109
>Gm16:8666162-8666752
>Gm16:8666807-8667416
>Gm16:8667444-8667625
>Gm16:8667657-8668622
>Gm16:8668686-8669419
>Gm16:8670402-8670434
>Gm16:8671254-8671287
>Gm16:8671326-8671402
>Gm16:8671918-8671956
>Gm16:8672397-8672446
>Gm16:8672501-8672676
>Gm16:8672733-8672899
>Gm16:8673003-8673192
>Gm16:8673272-8673301
>Gm16:8673373-8673444
>Gm16:8674166-8674495
>Gm16:8676450-8676510
>Gm16:8676871-8678367
>Gm16:8678419-8678508
>Gm16:8678612-8678954
>Gm16:8682044-8682058
>Gm16:8685115-8685154
>Gm16:8685297-8685387
>Gm16:8686835-8686917
>Gm16:8686998-8687050
>Gm16:8687226-8687309
>Gm16:8687417-8687589
>Gm16:8687618-8687666
>Gm16:8688919-8688973
>Gm16:8692299-8692346
>Gm16:8693468-8693629
>Gm16:8693697-8693942
>Gm16:8693984-8695245
>Gm16:8698976-8699044
>Gm16:8699317-8699425
>Gm16:8700259-8700400
>Gm16:8701490-8701542
>Gm16:8705362-8711303
>Gm16:8711968-8712001
>Gm16:8713525-8713670
>Gm16:8713748-8713909
>Gm16:8714094-8714133
>Gm16:8715128-8715171
>Gm16:8715610-8715682
>Gm16:8716094-8716541
>Gm16:8717554-8717745
>Gm16:8718165-8722867
>Gm16:8722985-8723067
>Gm16:8723346-8723491
>Gm16:8723583-8723646
>Gm16:8723716-8723988
>Gm16:8725018-8725087
>Gm16:8726259-8726623
>Gm16:8728224-8728278
>Gm16:8728322-8728884
>Gm16:8728981-8729340
>Gm16:8729401-8729474
>Gm16:8730047-8730099
>Gm16:8733032-8733099
>Gm16:8733222-8733331
>Gm16:8733349-8733443
>Gm16:8734503-8734599
>Gm16:8734852-8734962
>Gm16:8735092-8735195
>Gm16:8735665-8735697
>Gm16:8737249-8739858
>Gm16:8739908-8740287
>Gm16:8740419-8740558
>Gm16:8742369-8742415
>Gm16:8744814-8744914
>Gm16:8745964-8745995
>Gm16:8746880-8746960
>Gm16:8749015-8750012
>Gm16:8750782-8750884
>Gm16:8753469-8763570
>Gm16:8763612-8767734
>Gm16:8767772-8767897
>Gm16:8768051-8768100
>Gm16:8768131-8768226
>Gm16:8768397-8768878
>Gm16:8768934-8769233
>Gm16:8769301-8770370
>Gm16:8770537-8770573
>Gm16:8770607-8771359
>Gm16:8772389-8772424
>Gm16:8772467-8772633
>Gm16:8772747-8772806
>Gm16:8773157-8773253
>Gm16:8773337-8773532
>Gm16:8773787-8773812
>Gm16:8773939-8773964
>Gm16:8774705-8774848
>Gm16:8775316-8775472
>Gm16:8777539-8778273
>Gm16:8778304-8778601
>Gm16:8779577-8779849
>Gm16:8780086-8780161
>Gm16:8780734-8781016
>Gm16:8781628-8782191
>Gm16:8782233-8786319
>Gm16:8786439-8787598
>Gm16:8787626-8788021
>Gm16:8788366-8788441
>Gm16:8789107-8789190
>Gm16:8790489-8810972
>Gm16:8811002-8812887
>Gm16:8812917-8816256
>Gm16:8816333-8818008
>Gm16:8818050-8819275
>Gm16:8819330-8827539
>Gm16:8828350-8828393
>Gm16:8828610-8828646
>Gm16:8828712-8828749
>Gm16:8828876-8828927
>Gm16:8829066-8829169
>Gm16:8830816-8834827
>Gm16:8834856-8839148
>Gm16:8841200-8841244
>Gm16:8845602-8851365
>Gm16:8851419-8851477
>Gm16:8853628-8853762
>Gm16:8854046-8854120
>Gm16:8859665-8859712
>Gm16:8860390-8860500
>Gm16:8860599-8860717
>Gm16:8861091-8861121
>Gm16:8861446-8861582
>Gm16:8861706-8866642
>Gm16:8866711-8866758
>Gm16:8866889-8866903
>Gm16:8867046-8871688
>Gm16:8871884-8872515
>Gm16:8872630-8873793
>Gm16:8874052-8877523
>Gm16:8877559-8878216
>Gm16:8878332-8884393
>Gm16:8891598-8891965
>Gm16:8892595-8892628
>Gm16:8893191-8893566
>Gm16:8894304-8895289
>Gm16:8897205-8917733
>Gm16:8917765-8919864
>Gm16:8919961-8920586
>Gm16:8920621-8921475
>Gm16:8921568-8921884
>Gm16:8921940-8922763
>Gm16:8922820-8923288
>Gm16:8923346-8923459
>Gm16:8923535-8925650
>Gm16:8925693-8926738
>Gm16:8926815-8926925
>Gm16:8927034-8927148
>Gm16:8927219-8927449
>Gm16:8927602-8927837
>Gm16:8927906-8927935
>Gm16:8928038-8928176
>Gm16:8928295-8931227
>Gm16:8931262-8931367
>Gm16:8931394-8933543
>Gm16:8933657-8933832
>Gm16:8933879-8947127
>Gm16:8947151-8955080
>Gm16:8955112-8955204
>Gm16:8955240-8963588
>Gm16:8963872-8963985
>Gm16:8968243-8968301
>Gm16:8968805-8968935
>Gm16:8971020-8971176
>Gm16:8971200-8971549
>Gm16:8971584-8975836
>Gm16:8978517-8987406
>Gm16:8989096-8989391
>Gm16:8989416-8989480
>Gm16:8989639-8989732
>Gm16:8989870-8989989
>Gm16:8990147-8992951
>Gm16:8993017-8993115
>Gm16:8993232-8993261
>Gm16:8993345-8993644
>Gm16:8993928-8993968
>Gm16:8995859-8996011
>Gm16:8996131-8996236
>Gm16:8996265-8996358
>Gm16:8996587-9009210
>Gm16:9009534-9010031
>Gm16:9010089-9010780
>Gm16:9010842-9011073
>Gm16:9011225-9011262
>Gm16:9015195-9015242
>Gm16:9017009-9020037
>Gm16:9020088-9020493
>Gm16:9020510-9025821
>Gm16:9030294-9030325
>Gm16:9037647-9037674
>Gm16:9040666-9045870
>Gm16:9045930-9045961
>Gm16:9046171-9046412
>Gm16:9046831-9046912
>Gm16:9047481-9047558
>Gm16:9051121-9051168
>Gm16:9054553-9056353
>Gm16:9056552-9057237
>Gm16:9061321-9064004
>Gm16:9064715-9064812
>Gm16:9066715-9066769
>Gm16:9068457-9068588
>Gm16:9068688-9068853
>Gm16:9068881-9069051
>Gm16:9069119-9069425
>Gm16:9069518-9069876
>Gm16:9069920-9070070
>Gm16:9070154-9070706
>Gm16:9070720-9070813
>Gm16:9070908-9071065
>Gm16:9071219-9071299
>Gm16:9071366-9071528
>Gm16:9071608-9071800
>Gm16:9071898-9071926
>Gm16:9072001-9072062
>Gm16:9072186-9072232
>Gm16:9072306-9072351
>Gm16:9072704-9072742
>Gm16:9073165-9073293
>Gm16:9073562-9073681
>Gm16:9073898-9074245
>Gm16:9075119-9091682
>Gm16:9092658-9093198
>Gm16:9093324-9093434
>Gm16:9093475-9093511
>Gm16:9093704-9093743
>Gm16:9093790-9094028
>Gm16:9094253-9094510
>Gm16:9094741-9094795
>Gm16:9094915-9095090
>Gm16:9095241-9095306
>Gm16:9095477-9095746
>Gm16:9095855-9095915
>Gm16:9095965-9096573
>Gm16:9096658-9096751
>Gm16:9096833-9097041
>Gm16:9097125-9097257
>Gm16:9097577-9097654
>Gm16:9097753-9099245
>Gm16:9099407-9099602
>Gm16:9099628-9099783
>Gm16:9099968-9100004
>Gm16:9100095-9103035
>Gm16:9103096-9103354
>Gm16:9103431-9103971
>Gm16:9104042-9104131
>Gm16:9104462-9104659
>Gm16:9104964-9105005
>Gm16:9105076-9105123
>Gm16:9105248-9106316
>Gm16:9107212-9107275
>Gm16:9107437-9107574
>Gm16:9107805-9109737
>Gm16:9109772-9110896
>Gm16:9111036-9111333
>Gm16:9111488-9111528
>Gm16:9111561-9111644
>Gm16:9111681-9111755
>Gm16:9111795-9111834
>Gm16:9111895-9112279
>Gm16:9112304-9112539
>Gm16:9112679-9112770
>Gm16:9112950-9113069
>Gm16:9113291-9113356
>Gm16:9113387-9113457
>Gm16:9113609-9114549
>Gm16:9114611-9114904
>Gm16:9114991-9115236
>Gm16:9115284-9115644
>Gm16:9115793-9115926
>Gm16:9116047-9116460
>Gm16:9116481-9117253
>Gm16:9117277-9117305
>Gm16:9117423-9118218
>Gm16:9118278-9119369
>Gm16:9119393-9119471
>Gm16:9119504-9119572
>Gm16:9119602-9119745
>Gm16:9119849-9120086
>Gm16:9120153-9120268
>Gm16:9121038-9121547
>Gm16:9121683-9122003
>Gm16:9122105-9122161
>Gm16:9122412-9123689
>Gm16:9124245-9124331
>Gm16:9126660-9126885
>Gm16:9130347-9130405
>Gm16:9135002-9135128
>Gm16:9135181-9135238
>Gm16:9136879-9136951
>Gm16:9138560-9138669
>Gm16:9139386-9139707
>Gm16:9139749-9139833
>Gm16:9140562-9140642
>Gm16:9143861-9146875
>Gm16:9153080-9153161
>Gm16:9153295-9153340
>Gm16:9153450-9153693
>Gm16:9153766-9154063
>Gm16:9154229-9155367
>Gm16:9155387-9156623
>Gm16:9156668-9157125
>Gm16:9157150-9160269
>Gm16:9160327-9160382
>Gm16:9160640-9160671
>Gm16:9161005-9161040
>Gm16:9165690-9165890
>Gm16:9165971-9167096
>Gm16:9167137-9167193
>Gm16:9167735-9168196
>Gm16:9168244-9169498
>Gm16:9169598-9169787
>Gm16:9169837-9170049
>Gm16:9170116-9170419
>Gm16:9170559-9170744
>Gm16:9170834-9170872
>Gm16:9171134-9171418
>Gm16:9173439-9173476
>Gm16:9173695-9173832
>Gm16:9175092-9175135
>Gm16:9175335-9175636
>Gm16:9179395-9179430
>Gm16:9182253-9182306
>Gm16:9184705-9184809
>Gm16:9185004-9185126
>Gm16:9185322-9185388
>Gm16:9187356-9187383
>Gm16:9187498-9187543
>Gm16:9187846-9187884
>Gm16:9188322-9188454
>Gm16:9188535-9188573
>Gm16:9188705-9188880
>Gm16:9188974-9189006
>Gm16:9189148-9189462
>Gm16:9189570-9189652
>Gm16:9189745-9189990
>Gm16:9190033-9190102
>Gm16:9190149-9190195
>Gm16:9190302-9190450
>Gm16:9190573-9190624
>Gm16:9192297-9193762
>Gm16:9193790-9194989
>Gm16:9195026-9197010
>Gm16:9199185-9199229
>Gm16:9199360-9199470
>Gm16:9199532-9199772
>Gm16:9199878-9200011
>Gm16:9200129-9200166
>Gm16:9200332-9201333
>Gm16:9201474-9201655
>Gm16:9201738-9202755
>Gm16:9202804-9203155
>Gm16:9203220-9203405
>Gm16:9209853-9209883
>Gm16:9211107-9215580
>Gm16:9216054-9216431
>Gm16:9216472-9216639
>Gm16:9216808-9218032
>Gm16:9218102-9218227
>Gm16:9218337-9218651
>Gm16:9218707-9219137
>Gm16:9219211-9219347
>Gm16:9219647-9219784
>Gm16:9219860-9220170
>Gm16:9220195-9220866
>Gm16:9220902-9220988
>Gm16:9221059-9221150
>Gm16:9221404-9221602
>Gm16:9221642-9221688
>Gm16:9221729-9221826
>Gm16:9222024-9222206
>Gm16:9222533-9222808
>Gm16:9222873-9222951
>Gm16:9223102-9223540
>Gm16:9223640-9224188
>Gm16:9224375-9224410
>Gm16:9224561-9224725
>Gm16:9224895-9225171
>Gm16:9225228-9225523
>Gm16:9225570-9226571
>Gm16:9226693-9226965
>Gm16:9227046-9227233
>Gm16:9227513-9227773
>Gm16:9238829-9238904
>Gm16:9239398-9239435
>Gm16:9241623-9242110
>Gm16:9242189-9242819
>Gm16:9242852-9242968
>Gm16:9247220-9247426
>Gm16:9249520-9249569
>Gm16:9249620-9250652
>Gm16:9250692-9250849
>Gm16:9250988-9251551
>Gm16:9251594-9251673
>Gm16:9251763-9252305
>Gm16:9252354-9253058
>Gm16:9253093-9253665
>Gm16:9253726-9254294
>Gm16:9254392-9254457
>Gm16:9254631-9254683
>Gm16:9254755-9254950
>Gm16:9255029-9255064
>Gm16:9255164-9256117
>Gm16:9256154-9256528
>Gm16:9256569-9258837
>Gm16:9259049-9259231
>Gm16:9260353-9260545
>Gm16:9261429-9261708
>Gm16:9262211-9262866
>Gm16:9264103-9264149
>Gm16:9265230-9267446
>Gm16:9267523-9271519
>Gm16:9271990-9272022
>Gm16:9272219-9272233
>Gm16:9272333-9272421
>Gm16:9273279-9273358
>Gm16:9274604-9274855
>Gm16:9274949-9274981
>Gm16:9279247-9290210
>Gm16:9293557-9296638
>Gm16:9297933-9297974
>Gm16:9299549-9299604
>Gm16:9299853-9299888
>Gm16:9299959-9299993
>Gm16:9302347-9302391
>Gm16:9303200-9303236
>Gm16:9307915-9308010
>Gm16:9308369-9308428
>Gm16:9308998-9309024
>Gm16:9309431-9309602
>Gm16:9309658-9310241
>Gm16:9310379-9310790
>Gm16:9311274-9311325
>Gm16:9316636-9316701
>Gm16:9319216-9319505
>Gm16:9319676-9320480
>Gm16:9320592-9321663
>Gm16:9321990-9327710
>Gm16:9327762-9327834
>Gm16:9327882-9327953
>Gm16:9328083-9328258
>Gm16:9328334-9328568
>Gm16:9328674-9328775
>Gm16:9328841-9328890
>Gm16:9328921-9329040
>Gm16:9329180-9329963
>Gm16:9330023-9331761
>Gm16:9331807-9331969
>Gm16:9332017-9332165
>Gm16:9332207-9333778
>Gm16:9333796-9334477
>Gm16:9334525-9335174
>Gm16:9335251-9337193
>Gm16:9337284-9337663
>Gm16:9337689-9338205
>Gm16:9338251-9338815
>Gm16:9338856-9339558
>Gm16:9339590-9340188
>Gm16:9340227-9340269
>Gm16:9340410-9340980
>Gm16:9341019-9341087
>Gm16:9341193-9341233
>Gm16:9341295-9341591
>Gm16:9341666-9341767
>Gm16:9341847-9342064
>Gm16:9342111-9342628
>Gm16:9342666-9342743
>Gm16:9342824-9342921
>Gm16:9343069-9343211
>Gm16:9343460-9343577
>Gm16:9343665-9343843
>Gm16:9344078-9344742
>Gm16:9344775-9345997
>Gm16:9346064-9346848
>Gm16:9346912-9346951
>Gm16:9347006-9347344
>Gm16:9347458-9349122
>Gm16:9349218-9349340
>Gm16:9349469-9349500
>Gm16:9349618-9350019
>Gm16:9350121-9350236
>Gm16:9350308-9350359
>Gm16:9350499-9350581
>Gm16:9350620-9351136
>Gm16:9351286-9351539
>Gm16:9351584-9351786
>Gm16:9351878-9352465
>Gm16:9352527-9353392
>Gm16:9353582-9353683
>Gm16:9353877-9353908
>Gm16:9354107-9354139
>Gm16:9354237-9354268
>Gm16:9354299-9354355
>Gm16:9354608-9354681
>Gm16:9354829-9354913
>Gm16:9354996-9355114
>Gm16:9355219-9355274
>Gm16:9356350-9356404
>Gm16:9358962-9359039
>Gm16:9359385-9359474
>Gm16:9359549-9359769
>Gm16:9359827-9359941
>Gm16:9360098-9360187
>Gm16:9362062-9362214
>Gm16:9363505-9364605
>Gm16:9367253-9367320
>Gm16:9370564-9370633
>Gm16:9371569-9371618
>Gm16:9372730-9372772
>Gm16:9374379-9374462
>Gm16:9374585-9374725
>Gm16:9374753-9374788
>Gm16:9379047-9379113
>Gm16:9379186-9379328
>Gm16:9381557-9381589
>Gm16:9385126-9385154
>Gm16:9385362-9385806
>Gm16:9385861-9386562
>Gm16:9386646-9386740
>Gm16:9386778-9387063
>Gm16:9387104-9387384
>Gm16:9387597-9387627
>Gm16:9387827-9389473
>Gm16:9389578-9389644
>Gm16:9389785-9389859
>Gm16:9390394-9390529
>Gm16:9390605-9391741
>Gm16:9391792-9391933
>Gm16:9391974-9392018
>Gm16:9392071-9394387
>Gm16:9394417-9395083
>Gm16:9395159-9395504
>Gm16:9395625-9395748
>Gm16:9395828-9395872
>Gm16:9396119-9396427
>Gm16:9396533-9396834
>Gm16:9396995-9397021
>Gm16:9397395-9397540
>Gm16:9397563-9397630
>Gm16:9397720-9398240
>Gm16:9398300-9398577
>Gm16:9398635-9399443
>Gm16:9399471-9400972
>Gm16:9401086-9401211
>Gm16:9401262-9401399
>Gm16:9401522-9401598
>Gm16:9401677-9401750
>Gm16:9401802-9401883
>Gm16:9401961-9402229
>Gm16:9402724-9402762
>Gm16:9403014-9403288
>Gm16:9403329-9403389
>Gm16:9403518-9403638
>Gm16:9403686-9403717
>Gm16:9403781-9403938
>Gm16:9404666-9406265
>Gm16:9407132-9407203
>Gm16:9407914-9407951
>Gm16:9408580-9408606
>Gm16:9409735-9410911
>Gm16:9410973-9419848
>Gm16:9420039-9424271
>Gm16:9424293-9424362
>Gm16:9424387-9424577
>Gm16:9424633-9424785
>Gm16:9424819-9426173
>Gm16:9426219-9427386
>Gm16:9427427-9433542
>Gm16:9437647-9437693
>Gm16:9438204-9438261
>Gm16:9438847-9439028
>Gm16:9439139-9439239
>Gm16:9439250-9439500
>Gm16:9439543-9439865
>Gm16:9441153-9442094
>Gm16:9442516-9444173
>Gm16:9444907-9444996
>Gm16:9445053-9445137
>Gm16:9446948-9447014
>Gm16:9447201-9447547
>Gm16:9447851-9447882
>Gm16:9448172-9448244
>Gm16:9448350-9448432
>Gm16:9448896-9448983
>Gm16:9449069-9449393
>Gm16:9449529-9449748
>Gm16:9450046-9450256
>Gm16:9450774-9450805
>Gm16:9451082-9451106
>Gm16:9451191-9451215
>Gm16:9451276-9451344
>Gm16:9451447-9461200
>Gm16:9461258-9461294
>Gm16:9461842-9461909
>Gm16:9462121-9462199
>Gm16:9462256-9462342
>Gm16:9462831-9462911
>Gm16:9462933-9463007
>Gm16:9463891-9463920
>Gm16:9464382-9464422
>Gm16:9465273-9465428
>Gm16:9465466-9474456
>Gm16:9474565-9475025
>Gm16:9475128-9475225
>Gm16:9475326-9475486
>Gm16:9475669-9475716
>Gm16:9475758-9476080
>Gm16:9476146-9482256
>Gm16:9482374-9482619
>Gm16:9482670-9485815
>Gm16:9485862-9486385
>Gm16:9486414-9486533
>Gm16:9488777-9488810
>Gm16:9489264-9489314
>Gm16:9489353-9496341
>Gm16:9496593-9503457
>Gm16:9503514-9504395
>Gm16:9504423-9504621
>Gm16:9504645-9504681
>Gm16:9511976-9512143
>Gm16:9515001-9515227
>Gm16:9515863-9516038
>Gm16:9516151-9517814
>Gm16:9518732-9518797
>Gm16:9518931-9518989
>Gm16:9522411-9522447
>Gm16:9522534-9522613
>Gm16:9522691-9522726
>Gm16:9522760-9522854
>Gm16:9528595-9528916
>Gm16:9534857-9534888
>Gm16:9535412-9535533
>Gm16:9536794-9536861
>Gm16:9537044-9537071
>Gm16:9537190-9537254
>Gm16:9537350-9537394
>Gm16:9542717-9542799
>Gm16:9548873-9548941
>Gm16:9550575-9550767
>Gm16:9551851-9552173
>Gm16:9552557-9552589
>Gm16:9552702-9552895
>Gm16:9553394-9558727
>Gm16:9559059-9559290
>Gm16:9559359-9559655
>Gm16:9559693-9561277
>Gm16:9562440-9562607
>Gm16:9562786-9562926
>Gm16:9563022-9563058
>Gm16:9564079-9564215
>Gm16:9564480-9564525
>Gm16:9565198-9565235
>Gm16:9565379-9565513
>Gm16:9565714-9565742
>Gm16:9567165-9567207
>Gm16:9567339-9569575
>Gm16:9570122-9570169
>Gm16:9570229-9570272
>Gm16:9570329-9570356
>Gm16:9570436-9570709
>Gm16:9570946-9570991
>Gm16:9571273-9571308
>Gm16:9571412-9571730
>Gm16:9571900-9571983
>Gm16:9572050-9572112
>Gm16:9572240-9572552
>Gm16:9572638-9572674
>Gm16:9572703-9572731
>Gm16:9572958-9573380
>Gm16:9573435-9573555
>Gm16:9573628-9575675
>Gm16:9575783-9575901
>Gm16:9576012-9576126
>Gm16:9576227-9576263
>Gm16:9576350-9576462
>Gm16:9576521-9576617
>Gm16:9576759-9577049
>Gm16:9577244-9577317
>Gm16:9577389-9577475
>Gm16:9577549-9578084
>Gm16:9578121-9578296
>Gm16:9578359-9578425
>Gm16:9578617-9578759
>Gm16:9578982-9579065
>Gm16:9579112-9579433
>Gm16:9579485-9579551
>Gm16:9579624-9579741
>Gm16:9579966-9580209
>Gm16:9580246-9582790
>Gm16:9582998-9583122
>Gm16:9583185-9583309
>Gm16:9583341-9583464
>Gm16:9583562-9583613
>Gm16:9583771-9584429
>Gm16:9584545-9584813
>Gm16:9584850-9584944
>Gm16:9585414-9585678
>Gm16:9585726-9585919
>Gm16:9587219-9587298
>Gm16:9587548-9587716
>Gm16:9587862-9587905
>Gm16:9587968-9588247
>Gm16:9588650-9588750
>Gm16:9589400-9589844
>Gm16:9589878-9589963
>Gm16:9590070-9590192
>Gm16:9590379-9590458
>Gm16:9590525-9590637
>Gm16:9590763-9590797
>Gm16:9591052-9591122
>Gm16:9591251-9591288
>Gm16:9591316-9591406
>Gm16:9595502-9595566
>Gm16:9595612-9595690
>Gm16:9596160-9596207
>Gm16:9596290-9596340
>Gm16:9597727-9597877
>Gm16:9597941-9598016
>Gm16:9598690-9598740
>Gm16:9598990-9599053
>Gm16:9599187-9599313
>Gm16:9602972-9603216
>Gm16:9603243-9603904
>Gm16:9603942-9605750
>Gm16:9605821-9606679
>Gm16:9607361-9607436
>Gm16:9607918-9613061
>Gm16:9614180-9619204
>Gm16:9619840-9619906
>Gm16:9619965-9620611
>Gm16:9620669-9620798
>Gm16:9620850-9620944
>Gm16:9621081-9621124
>Gm16:9621148-9621226
>Gm16:9629708-9630395
>Gm16:9630428-9631123
>Gm16:9631170-9631197
>Gm16:9631294-9631519
>Gm16:9631571-9631776
>Gm16:9631911-9631947
>Gm16:9632120-9632355
>Gm16:9632418-9632854
>Gm16:9632927-9633134
>Gm16:9633194-9633235
>Gm16:9633405-9633526
>Gm16:9633716-9633757
>Gm16:9633855-9633964
>Gm16:9633999-9634036
>Gm16:9634074-9634426
>Gm16:9634508-9634812
>Gm16:9634886-9635187
>Gm16:9635243-9635403
>Gm16:9635497-9635688
>Gm16:9636783-9637595
>Gm16:9638393-9638455
>Gm16:9638511-9638581
>Gm16:9638734-9638855
>Gm16:9639927-9640194
>Gm16:9640210-9640258
>Gm16:9640403-9643749
>Gm16:9643866-9644007
>Gm16:9644110-9644769
>Gm16:9644831-9646814
>Gm16:9646989-9647011
>Gm16:9647047-9648761
>Gm16:9650109-9650177
>Gm16:9650412-9651069
>Gm16:9654173-9654363
>Gm16:9654556-9654783
>Gm16:9655147-9655459
>Gm16:9656649-9656684
>Gm16:9656929-9658184
>Gm16:9659312-9659455
>Gm16:9659834-9659903
>Gm16:9659928-9660162
>Gm16:9660411-9660468
>Gm16:9660696-9660738
>Gm16:9661080-9661207
>Gm16:9664236-9665245
>Gm16:9665571-9666876
>Gm16:9666965-9667001
>Gm16:9667035-9667235
>Gm16:9667343-9667368
>Gm16:9667448-9667486
>Gm16:9667549-9670531
>Gm16:9670590-9670867
>Gm16:9670914-9671435
>Gm16:9671513-9671600
>Gm16:9671899-9672038
>Gm16:9672439-9672576
>Gm16:9673969-9674011
>Gm16:9675482-9675842
>Gm16:9675918-9676452
>Gm16:9676607-9676686
>Gm16:9677640-9678750
>Gm16:9678842-9678887
>Gm16:9682112-9682206
>Gm16:9682327-9682429
>Gm16:9682600-9682830
>Gm16:9682884-9683367
>Gm16:9683515-9683783
>Gm16:9683811-9683850
>Gm16:9684547-9684619
>Gm16:9686147-9686190
>Gm16:9686418-9686583
>Gm16:9687057-9688080
>Gm16:9689645-9690609
>Gm16:9691348-9692290
>Gm16:9693016-9693155
>Gm16:9695767-9696241
>Gm16:9697649-9697822
>Gm16:9698221-9698300
>Gm16:9698418-9699118
>Gm16:9699186-9699244
>Gm16:9699670-9699708
>Gm16:9701251-9701311
>Gm16:9702436-9702514
>Gm16:9703609-9703937
>Gm16:9704168-9704251
>Gm16:9704437-9707846
>Gm16:9707890-9708296
>Gm16:9710738-9710803
>Gm16:9710864-9711098
>Gm16:9711459-9711508
>Gm16:9711655-9712167
>Gm16:9712422-9712781
>Gm16:9712850-9713253
>Gm16:9714422-9714503
>Gm16:9716563-9716596
>Gm16:9720590-9720645
>Gm16:9720671-9721599
>Gm16:9721725-9721763
>Gm16:9721962-9722209
>Gm16:9722317-9722509
>Gm16:9722736-9722897
>Gm16:9723066-9723102
>Gm16:9723800-9723920
>Gm16:9723965-9724057
>Gm16:9724132-9724177
>Gm16:9724315-9724344
>Gm16:9724745-9724923
>Gm16:9725053-9725111
>Gm16:9726397-9726461
>Gm16:9727233-9727304
>Gm16:9727789-9727869
>Gm16:9728015-9728109
>Gm16:9728372-9728467
>Gm16:9728495-9732239
>Gm16:9732273-9733494
>Gm16:9733559-9733925
>Gm16:9733955-9735059
>Gm16:9735087-9735968
>Gm16:9739295-9739420
>Gm16:9739521-9739610
>Gm16:9739911-9739960
>Gm16:9742159-9742385
>Gm16:9742719-9743961
>Gm16:9744009-9745856
>Gm16:9745892-9745988
>Gm16:9746020-9749730
>Gm16:9750042-9750072
>Gm16:9750126-9750194
>Gm16:9750722-9750807
>Gm16:9751178-9751444
>Gm16:9751984-9752029
>Gm16:9752134-9752174
>Gm16:9752618-9752651
>Gm16:9752696-9752782
>Gm16:9752824-9752929
>Gm16:9756573-9756808
>Gm16:9757467-9757586
>Gm16:9759085-9759172
>Gm16:9761304-9761373
>Gm16:9762292-9762316
>Gm16:9763229-9763747
>Gm16:9764947-9765252
>Gm16:9765301-9765373
>Gm16:9766363-9766419
>Gm16:9767235-9767308
>Gm16:9767480-9767627
>Gm16:9768570-9768911
>Gm16:9768953-9769251
>Gm16:9769775-9769853
>Gm16:9770928-9770989
>Gm16:9771380-9775153
>Gm16:9775199-9777496
>Gm16:9777522-9777681
>Gm16:9778524-9778557
>Gm16:9779158-9779277
>Gm16:9781251-9781319
>Gm16:9783111-9783497
>Gm16:9783549-9783577
>Gm16:9783649-9783705
>Gm16:9783736-9783800
>Gm16:9783841-9784131
>Gm16:9786412-9786471
>Gm16:9787421-9787461
>Gm16:9788117-9788211
>Gm16:9788280-9788370
>Gm16:9788660-9788757
>Gm16:9796059-9796111
>Gm16:9797255-9797318
>Gm16:9797453-9797486
>Gm16:9798267-9799294
>Gm16:9799349-9802215
>Gm16:9802254-9802379
>Gm16:9802597-9802983
>Gm16:9805797-9805862
>Gm16:9806556-9806584
>Gm16:9806741-9806786
>Gm16:9807105-9807311
>Gm16:9808471-9808548
>Gm16:9808620-9808788
>Gm16:9809684-9809709
>Gm16:9809862-9809908
>Gm16:9811497-9811589
>Gm16:9812187-9812218
>Gm16:9813266-9813355
>Gm16:9813383-9813414
>Gm16:9813598-9813660
>Gm16:9813859-9813916
>Gm16:9814027-9814186
>Gm16:9814657-9815754
>Gm16:9815830-9817251
>Gm16:9817304-9819502
>Gm16:9819727-9819752
>Gm16:9822886-9823789
>Gm16:9827234-9827350
>Gm16:9827720-9827782
>Gm16:9828795-9828934
>Gm16:9829015-9832691
>Gm16:9834403-9834762
>Gm16:9835016-9835225
>Gm16:9840799-9841255
>Gm16:9842285-9842326
>Gm16:9842343-9842669
>Gm16:9843567-9843602
>Gm16:9844672-9845285
>Gm16:9850356-9850672
>Gm16:9850749-9850822
>Gm16:9851852-9851893
>Gm16:9851910-9852227
>Gm16:9853134-9853169
>Gm16:9856077-9860954
>Gm16:9860996-9861655
>Gm16:9861685-9866197
>Gm16:9866232-9867463
>Gm16:9867522-9867538
>Gm16:9867638-9870357
>Gm16:9870392-9870762
>Gm16:9871814-9872011
>Gm16:9872052-9872141
>Gm16:9872211-9872678
>Gm16:9872759-9872803
>Gm16:9872892-9872989
>Gm16:9873115-9873174
>Gm16:9873262-9873381
>Gm16:9873425-9873539
>Gm16:9873696-9873927
>Gm16:9874044-9874092
>Gm16:9874194-9874241
>Gm16:9874284-9874340
>Gm16:9874643-9874984
>Gm16:9875623-9875673
>Gm16:9875933-9876795
>Gm16:9877432-9877493
>Gm16:9878986-9879061
>Gm16:9879682-9879783
>Gm16:9880111-9880175
>Gm16:9880401-9880472
>Gm16:9880535-9880890
>Gm16:9881200-9881336
>Gm16:9881403-9881463
>Gm16:9881565-9881701
>Gm16:9881738-9882893
>Gm16:9882930-9884889
>Gm16:9885242-9885537
>Gm16:9885890-9885923
>Gm16:9886173-9886209
>Gm16:9886287-9886486
>Gm16:9886570-9887194
>Gm16:9887268-9887402
>Gm16:9888093-9888198
>Gm16:9889494-9909432
>Gm16:9910631-9910684
>Gm16:9912363-9912408
>Gm16:9915725-9915886
>Gm16:9919707-9919739
>Gm16:9920227-9920296
>Gm16:9920370-9920428
>Gm16:9920769-9920827
>Gm16:9920906-9921748
>Gm16:9921807-9921857
>Gm16:9921883-9921911
>Gm16:9921934-9922009
>Gm16:9922113-9923159
>Gm16:9923202-9923257
>Gm16:9923348-9924437
>Gm16:9924754-9924845
>Gm16:9924892-9924920
>Gm16:9924973-9925257
>Gm16:9925353-9925459
>Gm16:9925786-9928265
>Gm16:9929181-9929328
>Gm16:9929385-9929442
>Gm16:9930557-9930627
>Gm16:9930865-9931645
>Gm16:9931751-9932077
>Gm16:9932272-9933210
>Gm16:9933263-9933291
>Gm16:9934166-9934220
>Gm16:9934334-9934378
>Gm16:9934529-9934809
>Gm16:9934837-9934948
>Gm16:9935019-9935049
>Gm16:9935407-9935468
>Gm16:9935612-9935855
>Gm16:9935918-9935970
>Gm16:9936088-9936478
>Gm16:9936619-9936719
>Gm16:9936774-9936808
>Gm16:9936894-9936950
>Gm16:9936976-9937023
>Gm16:9937116-9937170
>Gm16:9937337-9937507
>Gm16:9937624-9937737
>Gm16:9937904-9937936
>Gm16:9938074-9938113
>Gm16:9939463-9939923
>Gm16:9939950-9939992
>Gm16:9940624-9940936
>Gm16:9941230-9941310
>Gm16:9941360-9941958
>Gm16:9942011-9942075
>Gm16:9942443-9942484
>Gm16:9943871-9943918
>Gm16:9944820-9945800
>Gm16:9946279-9946325
>Gm16:9946457-9946637
>Gm16:9946668-9947054
>Gm16:9947271-9947527
>Gm16:9947957-9948063
>Gm16:9948474-9948535
>Gm16:9948639-9948852
>Gm16:9950217-9950322
>Gm16:9953706-9953789
>Gm16:9955440-9955454
>Gm16:9955737-9955785
>Gm16:9956170-9956371
>Gm16:9957374-9957507
>Gm16:9957664-9957789
>Gm16:9958961-9959042
>Gm16:9959207-9959298
>Gm16:9959941-9959978
>Gm16:9961284-9961339
>Gm16:9962851-9962920
>Gm16:9963586-9963670
>Gm16:9964765-9964801
>Gm16:9964923-9965887
>Gm16:9966152-9966221
>Gm16:9966295-9966322
>Gm16:9966414-9966510
>Gm16:9966566-9967007
>Gm16:9967371-9967439
>Gm16:9967552-9967646
>Gm16:9967800-9967857
>Gm16:9967910-9967942
>Gm16:9968150-9968803
>Gm16:9968988-9969157
>Gm16:9969332-9976916
>Gm16:9976955-9977069
>Gm16:9977495-9979369
>Gm16:9979430-9979788
>Gm16:9979847-9979925
>Gm16:9979966-9980154
>Gm16:9980692-9980730
>Gm16:9980904-9980960
>Gm16:9981209-9981288
>Gm16:9981326-9981444
>Gm16:9981705-9981745
>Gm16:9981843-9982169
>Gm16:9982252-9982287
>Gm16:9982987-9983046
>Gm16:9983121-9983152
>Gm16:9983644-9983728
>Gm16:9983830-9988662
>Gm16:9988837-10007458
>Gm16:10018662-10024761
>Gm16:10025283-10025868
>Gm16:10025905-10027317
>Gm16:10027384-10027456
>Gm16:10033623-10033706
>Gm16:10034729-10034765
>Gm16:10034801-10034947
>Gm16:10035124-10035851
>Gm16:10035883-10036186
>Gm16:10036214-10036311
>Gm16:10036432-10037352
>Gm16:10037441-10038352
>Gm16:10038385-10038654
>Gm16:10038716-10038773
>Gm16:10038892-10038941
>Gm16:10038991-10039634
>Gm16:10039706-10039794
>Gm16:10039889-10039916
>Gm16:10040013-10040266
>Gm16:10040374-10040622
>Gm16:10040658-10041217
>Gm16:10041500-10042757
>Gm16:10042783-10043897
>Gm16:10043987-10044561
>Gm16:10044687-10045152
>Gm16:10045209-10054851
>Gm16:10054887-10055512
>Gm16:10055555-10057953
>Gm16:10057976-10059010
>Gm16:10059024-10059932
>Gm16:10062023-10062137
>Gm16:10069421-10069541
>Gm16:10070001-10071229
>Gm16:10071265-10071914
>Gm16:10072009-10072095
>Gm16:10072189-10072585
>Gm16:10073542-10073657
>Gm16:10073703-10073922
>Gm16:10073972-10074384
>Gm16:10074562-10074706
>Gm16:10075207-10075419
>Gm16:10075445-10075773
>Gm16:10075899-10076060
>Gm16:10076146-10076259
>Gm16:10076316-10091650
>Gm16:10091696-10095767
>Gm16:10097810-10097842
>Gm16:10098107-10098341
>Gm16:10098368-10098432
>Gm16:10098461-10099028
>Gm16:10099057-10099339
>Gm16:10099381-10101415
>Gm16:10101451-10106749
>Gm16:10106827-10118529
>Gm16:10118547-10137337
>Gm16:10137392-10137688
>Gm16:10137778-10138068
>Gm16:10138324-10138558
>Gm16:10138605-10146805
>Gm16:10146846-10147113
>Gm16:10147492-10147600
>Gm16:10147905-10147956
>Gm16:10149405-10149739
>Gm16:10149787-10149818
>Gm16:10149923-10150316
>Gm16:10151265-10151382
>Gm16:10151417-10151896
>Gm16:10151928-10152097
>Gm16:10152261-10154124
>Gm16:10154231-10155465
>Gm16:10155863-10155917
>Gm16:10156081-10156342
>Gm16:10156422-10156662
>Gm16:10158742-10163579
>Gm16:10163641-10164489
>Gm16:10165293-10165342
>Gm16:10167176-10167238
>Gm16:10167429-10167540
>Gm16:10167773-10167883
>Gm16:10168088-10168162
>Gm16:10171023-10171088
>Gm16:10171854-10171902
>Gm16:10172674-10172904
>Gm16:10172963-10173023
>Gm16:10173114-10173161
>Gm16:10176276-10179339
>Gm16:10187324-10187357
>Gm16:10188384-10188419
>Gm16:10190412-10190477
>Gm16:10191143-10191374
>Gm16:10192248-10192286
>Gm16:10194511-10198596
>Gm16:10198616-10200340
>Gm16:10200380-10221805
>Gm16:10221910-10222089
>Gm16:10222460-10222500
>Gm16:10224275-10224332
>Gm16:10225427-10225569
>Gm16:10225703-10225759
>Gm16:10225871-10225972
>Gm16:10227900-10227960
>Gm16:10228165-10228266
>Gm16:10228544-10228711
>Gm16:10229381-10229507
>Gm16:10230234-10230280
>Gm16:10231207-10231230
>Gm16:10232114-10232184
>Gm16:10232885-10232924
>Gm16:10234506-10234544
>Gm16:10234703-10234747
>Gm16:10235057-10235131
>Gm16:10236840-10236934
>Gm16:10237129-10237200
>Gm16:10239955-10240050
>Gm16:10244996-10245031
>Gm16:10246019-10246579
>Gm16:10246763-10246841
>Gm16:10247043-10247116
>Gm16:10247300-10247373
>Gm16:10247716-10247783
>Gm16:10247857-10248171
>Gm16:10248356-10248729
>Gm16:10248872-10248943
>Gm16:10249083-10249136
>Gm16:10249361-10249438
>Gm16:10250819-10250935
>Gm16:10251057-10251202
>Gm16:10252114-10252157
>Gm16:10252222-10252400
>Gm16:10252603-10252672
>Gm16:10253209-10253245
>Gm16:10253529-10255144
>Gm16:10255186-10256170
>Gm16:10258710-10259200
>Gm16:10259214-10259492
>Gm16:10259573-10259839
>Gm16:10259996-10260146
>Gm16:10260413-10261476
>Gm16:10261515-10261608
>Gm16:10261650-10261687
>Gm16:10261833-10262104
>Gm16:10263723-10266995
>Gm16:10268811-10268882
>Gm16:10269370-10269484
>Gm16:10269921-10275708
>Gm16:10276708-10276796
>Gm16:10278058-10278234
>Gm16:10281162-10281265
>Gm16:10282420-10282869
>Gm16:10284166-10284235
>Gm16:10284414-10286996
>Gm16:10287059-10288640
>Gm16:10288675-10291131
>Gm16:10291206-10291826
>Gm16:10291860-10292233
>Gm16:10292404-10292646
>Gm16:10292754-10293537
>Gm16:10293594-10295000
>Gm16:10295046-10295217
>Gm16:10295262-10296720
>Gm16:10296816-10296874
>Gm16:10297388-10297419
>Gm16:10297529-10297825
>Gm16:10297922-10298190
>Gm16:10298239-10298293
>Gm16:10298362-10299184
>Gm16:10299217-10299525
>Gm16:10299703-10299791
>Gm16:10299938-10300969
>Gm16:10301188-10301616
>Gm16:10301693-10302308
>Gm16:10303658-10303724
>Gm16:10303766-10304221
>Gm16:10304525-10305017
>Gm16:10305056-10305104
>Gm16:10305266-10305469
>Gm16:10305588-10306256
>Gm16:10306379-10306859
>Gm16:10306930-10307634
>Gm16:10307665-10308806
>Gm16:10312613-10312690
>Gm16:10312719-10312859
>Gm16:10315243-10315275
>Gm16:10315915-10315978
>Gm16:10320176-10320222
>Gm16:10321286-10321329
>Gm16:10323591-10325158
>Gm16:10326494-10326746
>Gm16:10328623-10328704
>Gm16:10328906-10328983
>Gm16:10333699-10333743
>Gm16:10337614-10337684
>Gm16:10337937-10337995
>Gm16:10338298-10338375
>Gm16:10339750-10339979
>Gm16:10340101-10340132
>Gm16:10340216-10350611
>Gm16:10350852-10352609
>Gm16:10353088-10353969
>Gm16:10354017-10354140
>Gm16:10354566-10354592
>Gm16:10357845-10357886
>Gm16:10357893-10357941
>Gm16:10359577-10359652
>Gm16:10359843-10360076
>Gm16:10361420-10361449
>Gm16:10361746-10361871
>Gm16:10365602-10366444
>Gm16:10366494-10366904
>Gm16:10367331-10367435
>Gm16:10370972-10370997
>Gm16:10373503-10373604
>Gm16:10373659-10373837
>Gm16:10373882-10373919
>Gm16:10373965-10374030
>Gm16:10374081-10374135
>Gm16:10374179-10374299
>Gm16:10374556-10374685
>Gm16:10375204-10379126
>Gm16:10379761-10379793
>Gm16:10380333-10380428
>Gm16:10381259-10381463
>Gm16:10381693-10381835
>Gm16:10382120-10382292
>Gm16:10382487-10382534
>Gm16:10382911-10382989
>Gm16:10383814-10383869
>Gm16:10383965-10384071
>Gm16:10387277-10387442
>Gm16:10392001-10392036
>Gm16:10395096-10395146
>Gm16:10396274-10396393
>Gm16:10396855-10397128
>Gm16:10397168-10397216
>Gm16:10397463-10397519
>Gm16:10397757-10397817
>Gm16:10397863-10397891
>Gm16:10398936-10399033
>Gm16:10399299-10399367
>Gm16:10399835-10399882
>Gm16:10400254-10400346
>Gm16:10400389-10400433
>Gm16:10400572-10400613
>Gm16:10401269-10401302
>Gm16:10403667-10403743
>Gm16:10403781-10403820
>Gm16:10403964-10404053
>Gm16:10404421-10404551
>Gm16:10404671-10404777
>Gm16:10404981-10405021
>Gm16:10405208-10405249
>Gm16:10405534-10405567
>Gm16:10406141-10406213
>Gm16:10406485-10406681
>Gm16:10406848-10406890
>Gm16:10406984-10407046
>Gm16:10407366-10407457
>Gm16:10407645-10407876
>Gm16:10408066-10408649
>Gm16:10408781-10409868
>Gm16:10410010-10410115
>Gm16:10410569-10410648
>Gm16:10411223-10411440
>Gm16:10411490-10413957
>Gm16:10413991-10418498
>Gm16:10418528-10420554
>Gm16:10420796-10420871
>Gm16:10420949-10421179
>Gm16:10421651-10421836
>Gm16:10424299-10424337
>Gm16:10424554-10424642
>Gm16:10424783-10424949
>Gm16:10425137-10425261
>Gm16:10425466-10425740
>Gm16:10427310-10429868
>Gm16:10429936-10430045
>Gm16:10430087-10430187
>Gm16:10431580-10431619
>Gm16:10431999-10432572
>Gm16:10432877-10433093
>Gm16:10433195-10433293
>Gm16:10433362-10433417
>Gm16:10433651-10434097
>Gm16:10434338-10434418
>Gm16:10434647-10434856
>Gm16:10434897-10435047
>Gm16:10435104-10435152
>Gm16:10435249-10435333
>Gm16:10435427-10435691
>Gm16:10435870-10436121
>Gm16:10436277-10438257
>Gm16:10438322-10438400
>Gm16:10438518-10438555
>Gm16:10438736-10439047
>Gm16:10439088-10439791
>Gm16:10439878-10440265
>Gm16:10440470-10440570
>Gm16:10441116-10442521
>Gm16:10442833-10442920
>Gm16:10443021-10443090
>Gm16:10443093-10443121
>Gm16:10443186-10443236
>Gm16:10443320-10443382
>Gm16:10443510-10444249
>Gm16:10445148-10445487
>Gm16:10445573-10445805
>Gm16:10445853-10445904
>Gm16:10445941-10446365
>Gm16:10447510-10449122
>Gm16:10452155-10452834
>Gm16:10453549-10453716
>Gm16:10453802-10453952
>Gm16:10454022-10454085
>Gm16:10454111-10454192
>Gm16:10454357-10455290
>Gm16:10455439-10462992
>Gm16:10463060-10463112
>Gm16:10463382-10463435
>Gm16:10463543-10463711
>Gm16:10463750-10463793
>Gm16:10463842-10464013
>Gm16:10464220-10464355
>Gm16:10464494-10464525
>Gm16:10464699-10465030
>Gm16:10465109-10465144
>Gm16:10465180-10465770
>Gm16:10465894-10466057
>Gm16:10466128-10466230
>Gm16:10466484-10466712
>Gm16:10466943-10467035
>Gm16:10467101-10467143
>Gm16:10467205-10467290
>Gm16:10467347-10467386
>Gm16:10468285-10468386
>Gm16:10469862-10469907
>Gm16:10470069-10470115
>Gm16:10470207-10470231
>Gm16:10470316-10470498
>Gm16:10470680-10470829
>Gm16:10472813-10472889
>Gm16:10472911-10472991
>Gm16:10473070-10473396
>Gm16:10477430-10477460
>Gm16:10478209-10478270
>Gm16:10478563-10478775
>Gm16:10481444-10481474
>Gm16:10481532-10481572
>Gm16:10481954-10481996
>Gm16:10482398-10482744
>Gm16:10482853-10482894
>Gm16:10483197-10483228
>Gm16:10483625-10483686
>Gm16:10484720-10484839
>Gm16:10484929-10485672
>Gm16:10485698-10485884
>Gm16:10485975-10486073
>Gm16:10486132-10486168
>Gm16:10486401-10486586
>Gm16:10486640-10486756
>Gm16:10487088-10487178
>Gm16:10487371-10487416
>Gm16:10487541-10487607
>Gm16:10487801-10487827
>Gm16:10487986-10488018
>Gm16:10488068-10488108
>Gm16:10488206-10488273
>Gm16:10488570-10488645
>Gm16:10490459-10490595
>Gm16:10490665-10490900
>Gm16:10490938-10491127
>Gm16:10491170-10491240
>Gm16:10491268-10491445
>Gm16:10491500-10491550
>Gm16:10491606-10491734
>Gm16:10495928-10496355
>Gm16:10496468-10497456
>Gm16:10501747-10501835
>Gm16:10501946-10502000
>Gm16:10502261-10502327
>Gm16:10502597-10502703
>Gm16:10502866-10503044
>Gm16:10503107-10503310
>Gm16:10503938-10504268
>Gm16:10504317-10504371
>Gm16:10504446-10504818
>Gm16:10504830-10505082
>Gm16:10511202-10511234
>Gm16:10511255-10511378
>Gm16:10511722-10514580
>Gm16:10514843-10514905
>Gm16:10515666-10515703
>Gm16:10515996-10516464
>Gm16:10516521-10522977
>Gm16:10523009-10523530
>Gm16:10523656-10523685
>Gm16:10523734-10524212
>Gm16:10524311-10524384
>Gm16:10524495-10525342
>Gm16:10525387-10525544
>Gm16:10525641-10525755
>Gm16:10525821-10525988
>Gm16:10526070-10527235
>Gm16:10527378-10527849
>Gm16:10527900-10529089
>Gm16:10529193-10529447
>Gm16:10529558-10529744
>Gm16:10529796-10529867
>Gm16:10529893-10530237
>Gm16:10530291-10530616
>Gm16:10530721-10531874
>Gm16:10532004-10532193
>Gm16:10532887-10538296
>Gm16:10538441-10538603
>Gm16:10538682-10538715
>Gm16:10538742-10538773
>Gm16:10538949-10539046
>Gm16:10539090-10539258
>Gm16:10539327-10548223
>Gm16:10548260-10549696
>Gm16:10549766-10549858
>Gm16:10549938-10550150
>Gm16:10550639-10552427
>Gm16:10552990-10553061
>Gm16:10553328-10553417
>Gm16:10553649-10553992
>Gm16:10554036-10554274
>Gm16:10557068-10562957
>Gm16:10562982-10563025
>Gm16:10563058-10564481
>Gm16:10564524-10567066
>Gm16:10567837-10569441
>Gm16:10570212-10570310
>Gm16:10570624-10570654
>Gm16:10570697-10570846
>Gm16:10570920-10570970
>Gm16:10571277-10571366
>Gm16:10571450-10571488
>Gm16:10571575-10571649
>Gm16:10571783-10571912
>Gm16:10571949-10572061
>Gm16:10572131-10572165
>Gm16:10572290-10572333
>Gm16:10572429-10572851
>Gm16:10572946-10573837
>Gm16:10573887-10574070
>Gm16:10574098-10574565
>Gm16:10574607-10575547
>Gm16:10575738-10575890
>Gm16:10576628-10582627
>Gm16:10583881-10585502
>Gm16:10586235-10586295
>Gm16:10586492-10586573
>Gm16:10586912-10586957
>Gm16:10587023-10587057
>Gm16:10587369-10587417
>Gm16:10587699-10587818
>Gm16:10587876-10588075
>Gm16:10588568-10588601
>Gm16:10588761-10588847
>Gm16:10588908-10589124
>Gm16:10589733-10589790
>Gm16:10589888-10590034
>Gm16:10592039-10593130
>Gm16:10593662-10593776
>Gm16:10593949-10593994
>Gm16:10594092-10594169
>Gm16:10594434-10595583
>Gm16:10595622-10596680
>Gm16:10596718-10596933
>Gm16:10597039-10597249
>Gm16:10597297-10598898
>Gm16:10599003-10599268
>Gm16:10599295-10599410
>Gm16:10599469-10599775
>Gm16:10599842-10599886
>Gm16:10599923-10599961
>Gm16:10600046-10600275
>Gm16:10600346-10600541
>Gm16:10600652-10601304
>Gm16:10601333-10602204
>Gm16:10602251-10602624
>Gm16:10602659-10603453
>Gm16:10603496-10603631
>Gm16:10603659-10610920
>Gm16:10611591-10611816
>Gm16:10611894-10612895
>Gm16:10612920-10623992
>Gm16:10624308-10630989
>Gm16:10631025-10631137
>Gm16:10631238-10631329
>Gm16:10631456-10631715
>Gm16:10631849-10631931
>Gm16:10632261-10632306
>Gm16:10632384-10632475
>Gm16:10632560-10632725
>Gm16:10632824-10633230
>Gm16:10633361-10633408
>Gm16:10635011-10639573
>Gm16:10640678-10640937
>Gm16:10640998-10641333
>Gm16:10641480-10641714
>Gm16:10643669-10644839
>Gm16:10644872-10645251
>Gm16:10645312-10648883
>Gm16:10649078-10668431
>Gm16:10669626-10692602
>Gm16:10694470-10694558
>Gm16:10694599-10694785
>Gm16:10695194-10695363
>Gm16:10695400-10695579
>Gm16:10695706-10696073
>Gm16:10698181-10698209
>Gm16:10698281-10698328
>Gm16:10700017-10701567
>Gm16:10702758-10702838
>Gm16:10703684-10703714
>Gm16:10704017-10704367
>Gm16:10704644-10704732
>Gm16:10704922-10704950
>Gm16:10707983-10708063
>Gm16:10708680-10708908
>Gm16:10711309-10713013
>Gm16:10713049-10713090
>Gm16:10714372-10714477
>Gm16:10714578-10714676
>Gm16:10715461-10716169
>Gm16:10716507-10716589
>Gm16:10718388-10718970
>Gm16:10720898-10722651
>Gm16:10726024-10727112
>Gm16:10729446-10731229
>Gm16:10731408-10732842
>Gm16:10732914-10735934
>Gm16:10736113-10736197
>Gm16:10736917-10737074
>Gm16:10737818-10737874
>Gm16:10739864-10739937
>Gm16:10740176-10741861
>Gm16:10742338-10742653
>Gm16:10742705-10742800
>Gm16:10742899-10743092
>Gm16:10744560-10744752
>Gm16:10744860-10745062
>Gm16:10745089-10745123
>Gm16:10745331-10745354
>Gm16:10745457-10745707
>Gm16:10745709-10749366
>Gm16:10749412-10750988
>Gm16:10751200-10751922
>Gm16:10751981-10752140
>Gm16:10752281-10752828
>Gm16:10752937-10753126
>Gm16:10753188-10753328
>Gm16:10753374-10754073
>Gm16:10754339-10754386
>Gm16:10754465-10765302
>Gm16:10768200-10768321
>Gm16:10768613-10768665
>Gm16:10769238-10769366
>Gm16:10769387-10769827
>Gm16:10769862-10774881
>Gm16:10776528-10776566
>Gm16:10777591-10777615
>Gm16:10777939-10778036
>Gm16:10779689-10779754
>Gm16:10780559-10780674
>Gm16:10781198-10781241
>Gm16:10781328-10781358
>Gm16:10782129-10782366
>Gm16:10782705-10783253
>Gm16:10783278-10783369
>Gm16:10783436-10783543
>Gm16:10783727-10783801
>Gm16:10783867-10783927
>Gm16:10784058-10784244
>Gm16:10784293-10784555
>Gm16:10784698-10784784
>Gm16:10785195-10785530
>Gm16:10785566-10785607
>Gm16:10785668-10785807
>Gm16:10785930-10786127
>Gm16:10786158-10786281
>Gm16:10786398-10786718
>Gm16:10787164-10787213
>Gm16:10787568-10787725
>Gm16:10787847-10787874
>Gm16:10787924-10788000
>Gm16:10788399-10788665
>Gm16:10789024-10790021
>Gm16:10790542-10790593
>Gm16:10792016-10792066
>Gm16:10793914-10793979
>Gm16:10796402-10798572
>Gm16:10799110-10799217
>Gm16:10799505-10799607
>Gm16:10800503-10800708
>Gm16:10804571-10804689
>Gm16:10807597-10807681
>Gm16:10807816-10807858
>Gm16:10808090-10808171
>Gm16:10815661-10815675
>Gm16:10815775-10815848
>Gm16:10815904-10815954
>Gm16:10816824-10816892
>Gm16:10819134-10819162
>Gm16:10819580-10819626
>Gm16:10819680-10819746
>Gm16:10821144-10821257
>Gm16:10822621-10822651
>Gm16:10825420-10825449
>Gm16:10826335-10826405
>Gm16:10826974-10827018
>Gm16:10827535-10827665
>Gm16:10827718-10827764
>Gm16:10830258-10830331
>Gm16:10830982-10831038
>Gm16:10832166-10832255
>Gm16:10832358-10832396
>Gm16:10832830-10832914
>Gm16:10833042-10833096
>Gm16:10835972-10836129
>Gm16:10836780-10836859
>Gm16:10837551-10837586
>Gm16:10837632-10837753
>Gm16:10837780-10837973
>Gm16:10838055-10838162
>Gm16:10838258-10838448
>Gm16:10838518-10838725
>Gm16:10838798-10839442
>Gm16:10839493-10839519
>Gm16:10839597-10839733
>Gm16:10839832-10840033
>Gm16:10840341-10840509
>Gm16:10840549-10840753
>Gm16:10840848-10840920
>Gm16:10841005-10841318
>Gm16:10841341-10841433
>Gm16:10842503-10842553
>Gm16:10842952-10843416
>Gm16:10843958-10844065
>Gm16:10844335-10844416
>Gm16:10844702-10844919
>Gm16:10846334-10846383
>Gm16:10847694-10848041
>Gm16:10848137-10848202
>Gm16:10849979-10850009
>Gm16:10850075-10850156
>Gm16:10850186-10850289
>Gm16:10850389-10850427
>Gm16:10850770-10850796
>Gm16:10852174-10852217
>Gm16:10852411-10857918
>Gm16:10861451-10861507
>Gm16:10861657-10861695
>Gm16:10861953-10861994
>Gm16:10863941-10864002
>Gm16:10864108-10864153
>Gm16:10865232-10865625
>Gm16:10867502-10867533
>Gm16:10869232-10869800
>Gm16:10869866-10870110
>Gm16:10872431-10872525
>Gm16:10872591-10872663
>Gm16:10872724-10872751
>Gm16:10873010-10873057
>Gm16:10874199-10876312
>Gm16:10876364-10876415
>Gm16:10876459-10876787
>Gm16:10876851-10877275
>Gm16:10877309-10878751
>Gm16:10878799-10878950
>Gm16:10878989-10879232
>Gm16:10882672-10882746
>Gm16:10886169-10886210
>Gm16:10886742-10887333
>Gm16:10888051-10888098
>Gm16:10888229-10888464
>Gm16:10888543-10888584
>Gm16:10890173-10890241
>Gm16:10890317-10890374
>Gm16:10890748-10890780
>Gm16:10893233-10893270
>Gm16:10893450-10893514
>Gm16:10894670-10894803
>Gm16:10894901-10895056
>Gm16:10902743-10902779
>Gm16:10903846-10903991
>Gm16:10905399-10905689
>Gm16:10909943-10909994
>Gm16:10913458-10913529
>Gm16:10914224-10915559
>Gm16:10917844-10917931
>Gm16:10918184-10918235
>Gm16:10919139-10920249
>Gm16:10920362-10949255
>Gm16:10949280-10953183
>Gm16:10953202-10960123
>Gm16:10960154-10960357
>Gm16:10960383-10960851
>Gm16:10960895-10962216
>Gm16:10962261-10963305
>Gm16:10963340-10963974
>Gm16:10967974-10969872
>Gm16:10969896-10972788
>Gm16:10972851-10973634
>Gm16:10979411-10979449
>Gm16:10983691-10983808
>Gm16:10984001-10984064
>Gm16:10984102-10984230
>Gm16:10984385-10984446
>Gm16:10984700-10984734
>Gm16:10984851-10984924
>Gm16:10985004-10985914
>Gm16:10985945-10986151
>Gm16:10986177-10986253
>Gm16:10986478-10986520
>Gm16:10988377-10989301
>Gm16:10990802-10990846
>Gm16:10990920-10991024
>Gm16:10992514-10992574
>Gm16:10992816-10992987
>Gm16:10993050-10993096
>Gm16:10993230-10993260
>Gm16:10993292-10993702
>Gm16:10993778-10994093
>Gm16:10998142-10998315
>Gm16:10998773-10998822
>Gm16:10999997-11000127
>Gm16:11001391-11001433
>Gm16:11002299-11004319
>Gm16:11004679-11004710
>Gm16:11005194-11005275
>Gm16:11005340-11005721
>Gm16:11007255-11008616
>Gm16:11009877-11009959
>Gm16:11010265-11010471
>Gm16:11010592-11010688
>Gm16:11010725-11010760
>Gm16:11011081-11011111
>Gm16:11011345-11011387
>Gm16:11011445-11011503
>Gm16:11011756-11011805
>Gm16:11011848-11011918
>Gm16:11012111-11012234
>Gm16:11012361-11012512
>Gm16:11013892-11013954
>Gm16:11014876-11015810
>Gm16:11017461-11018436
>Gm16:11020697-11021394
>Gm16:11022157-11022238
>Gm16:11028563-11028614
>Gm16:11029600-11030031
>Gm16:11030117-11030250
>Gm16:11030289-11030584
>Gm16:11031866-11031892
>Gm16:11032025-11032118
>Gm16:11036667-11036682
>Gm16:11037911-11038235
>Gm16:11039342-11044712
>Gm16:11045872-11045903
>Gm16:11045933-11047671
>Gm16:11047799-11047857
>Gm16:11048565-11048606
>Gm16:11049059-11049146
>Gm16:11049234-11049391
>Gm16:11050946-11051131
>Gm16:11051632-11051909
>Gm16:11051943-11052398
>Gm16:11052467-11053557
>Gm16:11053637-11055402
>Gm16:11055472-11056307
>Gm16:11056922-11057131
>Gm16:11057728-11057815
>Gm16:11058305-11058383
>Gm16:11058447-11058534
>Gm16:11059277-11060081
>Gm16:11060409-11060484
>Gm16:11061308-11061360
>Gm16:11061425-11061458
>Gm16:11061734-11061825
>Gm16:11062118-11062190
>Gm16:11063233-11063509
>Gm16:11071499-11071531
>Gm16:11076436-11078686
>Gm16:11079009-11084252
>Gm16:11084952-11091367
>Gm16:11092970-11095696
>Gm16:11095767-11097709
>Gm16:11099219-11099318
>Gm16:11100427-11100575
>Gm16:11100599-11100614
>Gm16:11100714-11100732
>Gm16:11101033-11101069
>Gm16:11101174-11102787
>Gm16:11103427-11103519
>Gm16:11103545-11103617
>Gm16:11104125-11107981
>Gm16:11108008-11109168
>Gm16:11109503-11109555
>Gm16:11111040-11111099
>Gm16:11113515-11114246
>Gm16:11114277-11116332
>Gm16:11119362-11120897
>Gm16:11121206-11124951
>Gm16:11126680-11129687
>Gm16:11130256-11130602
>Gm16:11130641-11130798
>Gm16:11130870-11131816
>Gm16:11132169-11132834
>Gm16:11132865-11138470
>Gm16:11138511-11139118
>Gm16:11140051-11140198
>Gm16:11140855-11140912
>Gm16:11141105-11141135
>Gm16:11141240-11141362
>Gm16:11141475-11141514
>Gm16:11141670-11141796
>Gm16:11141878-11141915
>Gm16:11141985-11142020
>Gm16:11142305-11142350
>Gm16:11142543-11142597
>Gm16:11142770-11142858
>Gm16:11143043-11143131
>Gm16:11143174-11143287
>Gm16:11143398-11143446
>Gm16:11143494-11143530
>Gm16:11143658-11143813
>Gm16:11143874-11143905
>Gm16:11143963-11143997
>Gm16:11144569-11144702
>Gm16:11145500-11145579
>Gm16:11146423-11146452
>Gm16:11147432-11147478
>Gm16:11147500-11147617
>Gm16:11149346-11149431
>Gm16:11149739-11149793
>Gm16:11149937-11149991
>Gm16:11150086-11150401
>Gm16:11150552-11150581
>Gm16:11152004-11152079
>Gm16:11154001-11154099
>Gm16:11159593-11159632
>Gm16:11163646-11163723
>Gm16:11164343-11164686
>Gm16:11164732-11165184
>Gm16:11165644-11165912
>Gm16:11166552-11166598
>Gm16:11169489-11170686
>Gm16:11170899-11170945
>Gm16:11171395-11171481
>Gm16:11172186-11172244
>Gm16:11173622-11173664
>Gm16:11173823-11173867
>Gm16:11174924-11175007
>Gm16:11175208-11175239
>Gm16:11176367-11176418
>Gm16:11176477-11176521
>Gm16:11176834-11176875
>Gm16:11177096-11177214
>Gm16:11178072-11178133
>Gm16:11178484-11178550
>Gm16:11179831-11179985
>Gm16:11180096-11180142
>Gm16:11181253-11181364
>Gm16:11181805-11182192
>Gm16:11182585-11182794
>Gm16:11182920-11183065
>Gm16:11183330-11183364
>Gm16:11183433-11183531
>Gm16:11184409-11184694
>Gm16:11184974-11185043
>Gm16:11185182-11185249
>Gm16:11185480-11186257
>Gm16:11186362-11186865
>Gm16:11188239-11188336
>Gm16:11188366-11188674
>Gm16:11189615-11189738
>Gm16:11189784-11189895
>Gm16:11189969-11190651
>Gm16:11192357-11192418
>Gm16:11192462-11193136
>Gm16:11193452-11193556
>Gm16:11195282-11195407
>Gm16:11196589-11196912
>Gm16:11197779-11197866
>Gm16:11197966-11198100
>Gm16:11198154-11198192
>Gm16:11199314-11199390
>Gm16:11199581-11199659
>Gm16:11199942-11199985
>Gm16:11200098-11200215
>Gm16:11200290-11200317
>Gm16:11201219-11201366
>Gm16:11201574-11201619
>Gm16:11202675-11202835
>Gm16:11203032-11203047
>Gm16:11203204-11203311
>Gm16:11205732-11205784
>Gm16:11206866-11207074
>Gm16:11207162-11207935
>Gm16:11208063-11208119
>Gm16:11209814-11209975
>Gm16:11210012-11210299
>Gm16:11210428-11210461
>Gm16:11211643-11216426
>Gm16:11216461-11217372
>Gm16:11217472-11221568
>Gm16:11225015-11229434
>Gm16:11230134-11230539
>Gm16:11231850-11231893
>Gm16:11232889-11232949
>Gm16:11235300-11235347
>Gm16:11239704-11240069
>Gm16:11240098-11240314
>Gm16:11240638-11240689
>Gm16:11240727-11248034
>Gm16:11249057-11250044
>Gm16:11252448-11252660
>Gm16:11254239-11254776
>Gm16:11255234-11255256
>Gm16:11255356-11255370
>Gm16:11255435-11255491
>Gm16:11255616-11256496
>Gm16:11257088-11267833
>Gm16:11267870-11270249
>Gm16:11270693-11270795
>Gm16:11271755-11271791
>Gm16:11273335-11273609
>Gm16:11273684-11273752
>Gm16:11276322-11276357
>Gm16:11276604-11276676
>Gm16:11277485-11277794
>Gm16:11277981-11283454
>Gm16:11283577-11283959
>Gm16:11283996-11284238
>Gm16:11285224-11285403
>Gm16:11286175-11293262
>Gm16:11293590-11293639
>Gm16:11293721-11293808
>Gm16:11293877-11294179
>Gm16:11294365-11298196
>Gm16:11298227-11299315
>Gm16:11299357-11304330
>Gm16:11304356-11305760
>Gm16:11305793-11306882
>Gm16:11306964-11307640
>Gm16:11307709-11307784
>Gm16:11307841-11307899
>Gm16:11307973-11309050
>Gm16:11309157-11310150
>Gm16:11310268-11314221
>Gm16:11314286-11314673
>Gm16:11314942-11315201
>Gm16:11315284-11315548
>Gm16:11315593-11315666
>Gm16:11316634-11316789
>Gm16:11318335-11318370
>Gm16:11318573-11318603
>Gm16:11318926-11319095
>Gm16:11320278-11320305
>Gm16:11320591-11320627
>Gm16:11320927-11321127
>Gm16:11321160-11321355
>Gm16:11322477-11322539
>Gm16:11322813-11323796
>Gm16:11332510-11336022
>Gm16:11336087-11336637
>Gm16:11336700-11336764
>Gm16:11336891-11338809
>Gm16:11338845-11339245
>Gm16:11339275-11340380
>Gm16:11340423-11345012
>Gm16:11345057-11345100
>Gm16:11345167-11345260
>Gm16:11345331-11345471
>Gm16:11345639-11346193
>Gm16:11346398-11347006
>Gm16:11347162-11347435
>Gm16:11347529-11347918
>Gm16:11348035-11356201
>Gm16:11356247-11356593
>Gm16:11356635-11356930
>Gm16:11357005-11358731
>Gm16:11358807-11358868
>Gm16:11358920-11359084
>Gm16:11359120-11359314
>Gm16:11359374-11359420
>Gm16:11359634-11360057
>Gm16:11360097-11360164
>Gm16:11362046-11365802
>Gm16:11367159-11367246
>Gm16:11370676-11370732
>Gm16:11371845-11372005
>Gm16:11372180-11373301
>Gm16:11373357-11373387
>Gm16:11373450-11373973
>Gm16:11374022-11374988
>Gm16:11375045-11375249
>Gm16:11375271-11386701
>Gm16:11386730-11387110
>Gm16:11387136-11387328
>Gm16:11387515-11388207
>Gm16:11388285-11388442
>Gm16:11388597-11388648
>Gm16:11388847-11388935
>Gm16:11389139-11389392
>Gm16:11389516-11389646
>Gm16:11389716-11390062
>Gm16:11390096-11390565
>Gm16:11390609-11390767
>Gm16:11390871-11390999
>Gm16:11391664-11391718
>Gm16:11392428-11392496
>Gm16:11392553-11392640
>Gm16:11392759-11392818
>Gm16:11393053-11393099
>Gm16:11393197-11393399
>Gm16:11393452-11393872
>Gm16:11393908-11394680
>Gm16:11394781-11394925
>Gm16:11395836-11396127
>Gm16:11396808-11396852
>Gm16:11397032-11397181
>Gm16:11398091-11398147
>Gm16:11399462-11399597
>Gm16:11399848-11399877
>Gm16:11400188-11400224
>Gm16:11400243-11400293
>Gm16:11400380-11400877
>Gm16:11400937-11401066
>Gm16:11401200-11401833
>Gm16:11402873-11402915
>Gm16:11402973-11403033
>Gm16:11403059-11403242
>Gm16:11403407-11403497
>Gm16:11403729-11403798
>Gm16:11404229-11404290
>Gm16:11404336-11408328
>Gm16:11408358-11416747
>Gm16:11416847-11416865
>Gm16:11416902-11429872
>Gm16:11430075-11430146
>Gm16:11430220-11430319
>Gm16:11430391-11430498
>Gm16:11430554-11430705
>Gm16:11430822-11430859
>Gm16:11431504-11431580
>Gm16:11434109-11434634
>Gm16:11434686-11434858
>Gm16:11434976-11435040
>Gm16:11435131-11435214
>Gm16:11437995-11438024
>Gm16:11439619-11441705
>Gm16:11442325-11442356
>Gm16:11442474-11442608
>Gm16:11442733-11443006
>Gm16:11443049-11443147
>Gm16:11443217-11451022
>Gm16:11451122-11453460
>Gm16:11453756-11462939
>Gm16:11463050-11463216
>Gm16:11463247-11463415
>Gm16:11463660-11463906
>Gm16:11463931-11464088
>Gm16:11464195-11464387
>Gm16:11464584-11464615
>Gm16:11464686-11464778
>Gm16:11465161-11465214
>Gm16:11468105-11468139
>Gm16:11468719-11469176
>Gm16:11469197-11470232
>Gm16:11470306-11471033
>Gm16:11471054-11471549
>Gm16:11471631-11472155
>Gm16:11472197-11473147
>Gm16:11473174-11481311
>Gm16:11481412-11496022
>Gm16:11496052-11496258
>Gm16:11496286-11497059
>Gm16:11498063-11498123
>Gm16:11498291-11498682
>Gm16:11498701-11499923
>Gm16:11500473-11500584
>Gm16:11500684-11500764
>Gm16:11500829-11500891
>Gm16:11501224-11501683
>Gm16:11501776-11502758
>Gm16:11502823-11536645
>Gm16:11536650-11551339
>Gm16:11551818-11551842
>Gm16:11551908-11571265
>Gm16:11571361-11582992
>Gm16:11583227-11583581
>Gm16:11583772-11583815
>Gm16:11584054-11584408
>Gm16:11584474-11584650
>Gm16:11584730-11584911
>Gm16:11584963-11585310
>Gm16:11585365-11585436
>Gm16:11585485-11585592
>Gm16:11585666-11585922
>Gm16:11585972-11586038
>Gm16:11586064-11586135
>Gm16:11586312-11620198
>Gm16:11621138-11621899
>Gm16:11621944-11622201
>Gm16:11622364-11622453
>Gm16:11624152-11624186
>Gm16:11624355-11624415
>Gm16:11625628-11626238
>Gm16:11626338-11626445
>Gm16:11627894-11628012
>Gm16:11628109-11628357
>Gm16:11628382-11628432
>Gm16:11628464-11628502
>Gm16:11631306-11631392
>Gm16:11631559-11631678
>Gm16:11632113-11632138
>Gm16:11634065-11634200
>Gm16:11634464-11635183
>Gm16:11639590-11640660
>Gm16:11644818-11644865
>Gm16:11646068-11647120
>Gm16:11647208-11647436
>Gm16:11648261-11649758
>Gm16:11649845-11649873
>Gm16:11649968-11650026
>Gm16:11650107-11650250
>Gm16:11650325-11650435
>Gm16:11650514-11650609
>Gm16:11650673-11650786
>Gm16:11650853-11650931
>Gm16:11651012-11651146
>Gm16:11651199-11660168
>Gm16:11660203-11662246
>Gm16:11662275-11688036
>Gm16:11688089-11688122
>Gm16:11688223-11688314
>Gm16:11688375-11688451
>Gm16:11688721-11688752
>Gm16:11688990-11689034
>Gm16:11689127-11689259
>Gm16:11689311-11689426
>Gm16:11689527-11689558
>Gm16:11689691-11689743
>Gm16:11689923-11690178
>Gm16:11690491-11690562
>Gm16:11690662-11690747
>Gm16:11690779-11690875
>Gm16:11690930-11691439
>Gm16:11691497-11691618
>Gm16:11691695-11692021
>Gm16:11692054-11692322
>Gm16:11692449-11692694
>Gm16:11692737-11692783
>Gm16:11692811-11698797
>Gm16:11698838-11700065
>Gm16:11700139-11700770
>Gm16:11700813-11701162
>Gm16:11701245-11702904
>Gm16:11702927-11726116
>Gm16:11727116-11727160
>Gm16:11727229-11734862
>Gm16:11735550-11737804
>Gm16:11738029-11738332
>Gm16:11738401-11738557
>Gm16:11738765-11791660
>Gm16:11791724-11792190
>Gm16:11792223-11794885
>Gm16:11794938-11795878
>Gm16:11795908-11802339
>Gm16:11802430-11805747
>Gm16:11805791-11808981
>Gm16:11809110-11809158
>Gm16:11809191-11809221
>Gm16:11809313-11809510
>Gm16:11809619-11809767
>Gm16:11809837-11810824
>Gm16:11810897-11811035
>Gm16:11811310-11811578
>Gm16:11813355-11814763
>Gm16:11816032-11816940
>Gm16:11819759-11820186
>Gm16:11820297-11820722
>Gm16:11820766-11823332
>Gm16:11823366-11847884
>Gm16:11847921-11851623
>Gm16:11851655-11852433
>Gm16:11852491-11852932
>Gm16:11853760-11853806
>Gm16:11854166-11854250
>Gm16:11854509-11854548
>Gm16:11855337-11855384
>Gm16:11855844-11857795
>Gm16:11858434-11859539
>Gm16:11859955-11860073
>Gm16:11860351-11860480
>Gm16:11860631-11860749
>Gm16:11862966-11863042
>Gm16:11864989-11866038
>Gm16:11866074-11870465
>Gm16:11870586-11871488
>Gm16:11871525-11871909
>Gm16:11871966-11872741
>Gm16:11872824-11873035
>Gm16:11873108-11873644
>Gm16:11873684-11899317
>Gm16:11899425-11899505
>Gm16:11899576-11899618
>Gm16:11899645-11918750
>Gm16:11918855-11920248
>Gm16:11920386-11921890
>Gm16:11921945-11924896
>Gm16:11925015-11925866
>Gm16:11925906-11927095
>Gm16:11927123-11928165
>Gm16:11928255-11930360
>Gm16:11930404-11933107
>Gm16:11933155-11933960
>Gm16:11933987-11935267
>Gm16:11935342-11935536
>Gm16:11935589-11937275
>Gm16:11937320-11937444
>Gm16:11937501-11937861
>Gm16:11937918-11937957
>Gm16:11938167-11939430
>Gm16:11939514-11939915
>Gm16:11939963-11940395
>Gm16:11940463-11941047
>Gm16:11941188-11941249
>Gm16:11941319-11941518
>Gm16:11941649-11941774
>Gm16:11941882-11958957
>Gm16:11958983-11975695
>Gm16:11975721-11976076
>Gm16:11976230-11976277
>Gm16:11976392-11976478
>Gm16:11976560-11976645
>Gm16:11976704-11976748
>Gm16:11976851-11976940
>Gm16:11977161-11977432
>Gm16:11977491-11977707
>Gm16:11977867-11978101
>Gm16:11978183-11978291
>Gm16:11978406-11978473
>Gm16:11978619-11979055
>Gm16:11979081-11979284
>Gm16:11979340-11999963
>Gm16:11999998-12000416
>Gm16:12000600-12000635
>Gm16:12000704-12002881
>Gm16:12003248-12003314
>Gm16:12003392-12003447
>Gm16:12003636-12003736
>Gm16:12003791-12003859
>Gm16:12003890-12003993
>Gm16:12004056-12004107
>Gm16:12004132-12004504
>Gm16:12004575-12005208
>Gm16:12005316-12005381
>Gm16:12005469-12005880
>Gm16:12006004-12006059
>Gm16:12006107-12006403
>Gm16:12006469-12006563
>Gm16:12006614-12006675
>Gm16:12006723-12007150
>Gm16:12007175-12007208
>Gm16:12007253-12007331
>Gm16:12007360-12007650
>Gm16:12007734-12008397
>Gm16:12008428-12008921
>Gm16:12008953-12009350
>Gm16:12009560-12011349
>Gm16:12011379-12011843
>Gm16:12011873-12026052
>Gm16:12026086-12026423
>Gm16:12026462-12028840
>Gm16:12028875-12029010
>Gm16:12029146-12029267
>Gm16:12029726-12029757
>Gm16:12029888-12029916
>Gm16:12030022-12030084
>Gm16:12030130-12030273
>Gm16:12030356-12032539
>Gm16:12032944-12032973
>Gm16:12033087-12033232
>Gm16:12033507-12033556
>Gm16:12033687-12034782
>Gm16:12034808-12034887
>Gm16:12035012-12035517
>Gm16:12035586-12035907
>Gm16:12036037-12036083
>Gm16:12036232-12036454
>Gm16:12036542-12037155
>Gm16:12037181-12037447
>Gm16:12037667-12038226
>Gm16:12038304-12038480
>Gm16:12038532-12040828
>Gm16:12040862-12041519
>Gm16:12041550-12042717
>Gm16:12042770-12042896
>Gm16:12042966-12043123
>Gm16:12043222-12043310
>Gm16:12043344-12043674
>Gm16:12043748-12043797
>Gm16:12043936-12044049
>Gm16:12044075-12044221
>Gm16:12044390-12044575
>Gm16:12044654-12045139
>Gm16:12045553-12045588
>Gm16:12045707-12045803
>Gm16:12045890-12045974
>Gm16:12046072-12046104
>Gm16:12046255-12046289
>Gm16:12046378-12052183
>Gm16:12052241-12052447
>Gm16:12052533-12062326
>Gm16:12065731-12065837
>Gm16:12067493-12069158
>Gm16:12069188-12070636
>Gm16:12070672-12070913
>Gm16:12070988-12071420
>Gm16:12071469-12072390
>Gm16:12072463-12072958
>Gm16:12073094-12073358
>Gm16:12073533-12074143
>Gm16:12074241-12076982
>Gm16:12077107-12078217
>Gm16:12078270-12078502
>Gm16:12078550-12084136
>Gm16:12084164-12084453
>Gm16:12084483-12091136
>Gm16:12091189-12091885
>Gm16:12091923-12092219
>Gm16:12092283-12092316
>Gm16:12092526-12093349
>Gm16:12093424-12093452
>Gm16:12093521-12093843
>Gm16:12093874-12094525
>Gm16:12094646-12094781
>Gm16:12094823-12095052
>Gm16:12095130-12095910
>Gm16:12095946-12096366
>Gm16:12096547-12096730
>Gm16:12096955-12097053
>Gm16:12097117-12097380
>Gm16:12097572-12097673
>Gm16:12097953-12098046
>Gm16:12098395-12098498
>Gm16:12098854-12124404
>Gm16:12124457-12128666
>Gm16:12128694-12142349
>Gm16:12142369-12160838
>Gm16:12160929-12161184
>Gm16:12161236-12161442
>Gm16:12161518-12161543
>Gm16:12161739-12161876
>Gm16:12161967-12162270
>Gm16:12162303-12162725
>Gm16:12162864-12162980
>Gm16:12163021-12163060
>Gm16:12163199-12163291
>Gm16:12163325-12177925
>Gm16:12177973-12178171
>Gm16:12178348-12178761
>Gm16:12178880-12181877
>Gm16:12181939-12182729
>Gm16:12182806-12183283
>Gm16:12183350-12183459
>Gm16:12183585-12184495
>Gm16:12184533-12184702
>Gm16:12185006-12185033
>Gm16:12185284-12185496
>Gm16:12185550-12185747
>Gm16:12186146-12186483
>Gm16:12186667-12188478
>Gm16:12188997-12189245
>Gm16:12189715-12189835
>Gm16:12190069-12190404
>Gm16:12190451-12190524
>Gm16:12190709-12190814
>Gm16:12191080-12191165
>Gm16:12191194-12191750
>Gm16:12191863-12191934
>Gm16:12192020-12192097
>Gm16:12192138-12192342
>Gm16:12192418-12192448
>Gm16:12192526-12192603
>Gm16:12192696-12192736
>Gm16:12192802-12192872
>Gm16:12193215-12193427
>Gm16:12193504-12195050
>Gm16:12196270-12196355
>Gm16:12196593-12196635
>Gm16:12196713-12196777
>Gm16:12196793-12196861
>Gm16:12200707-12201141
>Gm16:12202373-12220084
>Gm16:12220119-12220339
>Gm16:12220426-12220803
>Gm16:12220879-12221037
>Gm16:12221091-12221917
>Gm16:12222093-12225581
>Gm16:12225809-12225844
>Gm16:12226468-12226507
>Gm16:12227270-12227360
>Gm16:12227427-12227704
>Gm16:12227760-12228872
>Gm16:12228914-12230037
>Gm16:12230232-12230853
>Gm16:12230917-12230986
>Gm16:12231144-12231254
>Gm16:12231366-12231743
>Gm16:12231868-12231923
>Gm16:12232111-12235982
>Gm16:12236169-12236676
>Gm16:12236842-12236980
>Gm16:12237027-12237201
>Gm16:12237316-12237542
>Gm16:12237699-12237754
>Gm16:12237787-12237891
>Gm16:12238012-12238066
>Gm16:12238237-12238572
>Gm16:12239998-12240087
>Gm16:12243117-12256360
>Gm16:12256397-12257139
>Gm16:12257176-12277691
>Gm16:12277727-12279337
>Gm16:12279386-12280031
>Gm16:12280194-12280470
>Gm16:12280526-12282591
>Gm16:12282740-12282843
>Gm16:12282893-12283792
>Gm16:12283822-12284430
>Gm16:12284494-12286309
>Gm16:12286542-12288150
>Gm16:12288330-12288803
>Gm16:12288886-12289195
>Gm16:12289282-12289340
>Gm16:12289394-12289815
>Gm16:12290006-12290168
>Gm16:12290286-12290376
>Gm16:12290471-12292005
>Gm16:12292084-12301496
>Gm16:12302648-12302662
>Gm16:12302720-12309092
>Gm16:12309237-12309327
>Gm16:12309427-12309559
>Gm16:12309658-12309804
>Gm16:12309929-12310437
>Gm16:12310558-12310607
>Gm16:12310672-12310732
>Gm16:12310764-12311076
>Gm16:12311155-12311310
>Gm16:12311460-12312417
>Gm16:12312550-12313052
>Gm16:12313149-12313233
>Gm16:12313278-12314497
>Gm16:12314551-12314900
>Gm16:12314946-12315363
>Gm16:12315391-12317232
>Gm16:12317271-12317819
>Gm16:12317872-12318883
>Gm16:12318955-12320482
>Gm16:12320555-12339530
>Gm16:12339571-12339615
>Gm16:12339660-12341313
>Gm16:12342243-12342313
>Gm16:12342527-12342565
>Gm16:12345191-12346985
>Gm16:12352407-12352524
>Gm16:12352614-12352645
>Gm16:12352773-12352898
>Gm16:12353648-12353715
>Gm16:12354699-12354810
>Gm16:12354903-12357315
>Gm16:12358325-12375797
>Gm16:12376376-12378050
>Gm16:12378894-12383971
>Gm16:12384383-12385424
>Gm16:12385476-12385512
>Gm16:12385537-12385866
>Gm16:12387061-12387917
>Gm16:12388121-12388252
>Gm16:12388674-12389036
>Gm16:12389062-12389344
>Gm16:12389744-12404201
>Gm16:12404417-12404473
>Gm16:12404558-12404607
>Gm16:12408490-12408601
>Gm16:12408681-12412944
>Gm16:12413048-12413119
>Gm16:12414578-12414661
>Gm16:12414722-12415680
>Gm16:12415751-12415850
>Gm16:12415967-12416026
>Gm16:12417723-12417782
>Gm16:12417972-12418002
>Gm16:12418633-12419035
>Gm16:12419085-12419361
>Gm16:12419995-12420061
>Gm16:12420501-12420767
>Gm16:12421088-12421611
>Gm16:12421637-12422212
>Gm16:12424307-12425307
>Gm16:12425577-12454641
>Gm16:12454866-12487951
>Gm16:12488007-12493639
>Gm16:12494914-12496746
>Gm16:12496770-12510543
>Gm16:12510579-12514063
>Gm16:12514158-12514286
>Gm16:12514346-12515784
>Gm16:12515827-12552696
>Gm16:12552721-12614869
>Gm16:12615118-12615613
>Gm16:12617111-12617222
>Gm16:12617600-12618098
>Gm16:12618136-12618172
>Gm16:12618242-12618281
>Gm16:12619103-12620670
>Gm16:12620727-12624344
>Gm16:12624404-12624627
>Gm16:12624732-12625058
>Gm16:12625127-12626280
>Gm16:12626649-12626810
>Gm16:12626850-12626904
>Gm16:12627293-12627457
>Gm16:12627516-12631098
>Gm16:12631138-12631326
>Gm16:12631375-12631878
>Gm16:12631918-12632428
>Gm16:12632459-12632730
>Gm16:12632765-12632923
>Gm16:12632952-12633087
>Gm16:12633157-12633773
>Gm16:12633805-12634353
>Gm16:12634408-12635553
>Gm16:12635590-12636794
>Gm16:12636921-12637214
>Gm16:12637708-12637911
>Gm16:12638109-12638189
>Gm16:12638225-12638251
>Gm16:12638299-12638353
>Gm16:12638590-12638860
>Gm16:12639059-12645306
>Gm16:12647030-12650938
>Gm16:12651000-12656253
>Gm16:12656400-12656470
>Gm16:12656598-12656665
>Gm16:12656950-12659400
>Gm16:12660669-12660844
>Gm16:12660908-12661055
>Gm16:12661586-12661640
>Gm16:12661868-12661895
>Gm16:12662038-12662185
>Gm16:12662287-12662956
>Gm16:12662985-12665050
>Gm16:12672241-12672290
>Gm16:12674010-12674052
>Gm16:12676650-12676716
>Gm16:12676851-12676943
>Gm16:12678206-12679480
>Gm16:12679565-12679596
>Gm16:12679657-12679690
>Gm16:12679762-12679842
>Gm16:12680285-12681389
>Gm16:12681440-12691746
>Gm16:12691810-12692086
>Gm16:12692165-12693765
>Gm16:12693801-12693832
>Gm16:12693914-12694181
>Gm16:12694282-12696290
>Gm16:12696369-12696433
>Gm16:12696539-12696641
>Gm16:12696926-12697235
>Gm16:12697366-12698234
>Gm16:12698276-12698619
>Gm16:12699817-12699900
>Gm16:12700319-12700367
>Gm16:12700520-12700647
>Gm16:12701074-12701109
>Gm16:12701143-12701218
>Gm16:12701622-12701652
>Gm16:12701700-12702729
>Gm16:12702770-12702957
>Gm16:12703033-12703130
>Gm16:12703220-12703269
>Gm16:12703311-12703463
>Gm16:12703507-12704031
>Gm16:12704432-12705696
>Gm16:12705891-12705947
>Gm16:12711007-12711111
>Gm16:12712833-12713214
>Gm16:12715803-12735759
>Gm16:12735781-12735889
>Gm16:12737065-12737361
>Gm16:12737416-12747131
>Gm16:12747181-12747262
>Gm16:12747448-12748010
>Gm16:12748188-12748360
>Gm16:12748396-12748555
>Gm16:12748609-12750202
>Gm16:12750672-12750701
>Gm16:12750781-12751010
>Gm16:12751040-12751144
>Gm16:12753596-12753857
>Gm16:12753898-12756195
>Gm16:12756256-12756567
>Gm16:12758698-12758890
>Gm16:12759628-12759910
>Gm16:12759941-12760071
>Gm16:12760172-12760309
>Gm16:12760502-12760724
>Gm16:12760838-12761068
>Gm16:12761241-12761477
>Gm16:12762240-12762307
>Gm16:12764867-12764933
>Gm16:12765244-12765291
>Gm16:12765767-12767656
>Gm16:12768878-12769734
>Gm16:12769787-12770022
>Gm16:12770071-12770132
>Gm16:12770439-12770780
>Gm16:12770824-12770944
>Gm16:12771001-12771247
>Gm16:12771274-12771307
>Gm16:12771362-12771541
>Gm16:12771728-12771845
>Gm16:12771914-12772149
>Gm16:12772232-12772262
>Gm16:12772369-12773101
>Gm16:12773211-12773443
>Gm16:12773762-12773818
>Gm16:12774342-12801490
>Gm16:12802090-12802694
>Gm16:12802720-12809595
>Gm16:12811572-12816842
>Gm16:12816889-12825350
>Gm16:12825385-12845303
>Gm16:12845343-12847469
>Gm16:12847539-12847590
>Gm16:12847617-12852442
>Gm16:12855009-12855600
>Gm16:12855654-12856606
>Gm16:12856665-12857384
>Gm16:12857411-12857707
>Gm16:12857758-12857954
>Gm16:12858006-12870387
>Gm16:12870434-12871163
>Gm16:12871195-12896881
>Gm16:12897000-12897270
>Gm16:12897827-12897867
>Gm16:12898087-12898213
>Gm16:12900233-12900313
>Gm16:12901716-12902040
>Gm16:12902072-12911770
>Gm16:12912494-12912536
>Gm16:12913339-12913394
>Gm16:12913471-12913579
>Gm16:12913670-12913822
>Gm16:12914100-12914138
>Gm16:12914203-12914646
>Gm16:12914702-12915181
>Gm16:12915277-12917578
>Gm16:12917615-12919082
>Gm16:12919183-12946686
>Gm16:12946833-12946865
>Gm16:12946890-12947073
>Gm16:12947097-12948032
>Gm16:12948161-12950245
>Gm16:12950345-12950362
>Gm16:12950410-12954970
>Gm16:12955015-12970098
>Gm16:12970183-12970318
>Gm16:12970469-12971669
>Gm16:12971901-12971936
>Gm16:12974310-12974363
>Gm16:12980870-12982834
>Gm16:12982883-12989903
>Gm16:12989936-12990766
>Gm16:12991381-12991541
>Gm16:12991645-12991943
>Gm16:12992027-12992132
>Gm16:12992175-12992458
>Gm16:12992542-12992601
>Gm16:12992644-12992733
>Gm16:12993062-12999359
>Gm16:12999406-13018932
>Gm16:13019025-13019140
>Gm16:13019172-13019231
>Gm16:13019262-13019526
>Gm16:13019623-13019932
>Gm16:13020230-13020380
>Gm16:13020426-13020664
>Gm16:13020739-13020900
>Gm16:13021296-13022483
>Gm16:13022591-13022690
>Gm16:13022736-13023381
>Gm16:13023416-13023772
>Gm16:13023854-13025362
>Gm16:13025411-13026485
>Gm16:13026582-13027452
>Gm16:13027514-13027685
>Gm16:13027806-13027861
>Gm16:13027919-13027992
>Gm16:13028046-13029775
>Gm16:13029805-13038274
>Gm16:13038313-13038413
>Gm16:13038492-13039190
>Gm16:13039257-13039482
>Gm16:13039568-13039667
>Gm16:13039722-13040029
>Gm16:13040065-13040247
>Gm16:13040323-13040884
>Gm16:13040955-13043229
>Gm16:13043258-13135171
>Gm16:13135207-13135372
>Gm16:13135439-13136228
>Gm16:13138625-13138658
>Gm16:13139401-13139461
>Gm16:13139518-13139587
>Gm16:13140876-13141019
>Gm16:13141059-13141831
>Gm16:13141860-13142030
>Gm16:13142059-13142479
>Gm16:13142568-13142734
>Gm16:13142774-13143718
>Gm16:13143846-13144248
>Gm16:13144454-13144512
>Gm16:13144550-13144665
>Gm16:13144733-13144779
>Gm16:13144825-13144932
>Gm16:13145038-13145117
>Gm16:13145137-13145369
>Gm16:13145537-13145791
>Gm16:13145854-13145946
>Gm16:13146075-13146711
>Gm16:13147119-13147277
>Gm16:13147383-13159582
>Gm16:13159632-13190426
>Gm16:13190462-13192244
>Gm16:13192283-13192335
>Gm16:13192422-13192458
>Gm16:13192651-13210153
>Gm16:13210203-13210657
>Gm16:13211502-13211544
>Gm16:13211675-13211753
>Gm16:13211820-13211876
>Gm16:13212411-13212452
>Gm16:13212660-13221620
>Gm16:13222351-13229378
>Gm16:13229406-13229752
>Gm16:13229812-13230559
>Gm16:13230592-13245476
>Gm16:13245512-13257805
>Gm16:13257830-13278552
>Gm16:13278636-13280178
>Gm16:13280276-13280316
>Gm16:13280668-13280721
>Gm16:13281126-13281200
>Gm16:13281495-13281776
>Gm16:13281957-13282123
>Gm16:13282273-13282553
>Gm16:13282686-13282879
>Gm16:13282944-13282989
>Gm16:13283125-13291774
>Gm16:13291815-13319520
>Gm16:13319777-13319879
>Gm16:13319920-13320262
>Gm16:13320507-13320532
>Gm16:13320570-13321205
>Gm16:13321258-13321781
>Gm16:13321927-13359802
>Gm16:13359861-13360033
>Gm16:13360107-13360190
>Gm16:13360383-13360410
>Gm16:13360433-13360477
>Gm16:13360620-13360721
>Gm16:13360830-13362734
>Gm16:13362890-13362930
>Gm16:13363058-13363092
>Gm16:13363204-13363298
>Gm16:13363350-13363414
>Gm16:13363534-13363590
>Gm16:13363642-13363760
>Gm16:13363863-13363992
>Gm16:13365158-13365224
>Gm16:13366664-13366793
>Gm16:13366907-13366992
>Gm16:13367750-13367783
>Gm16:13367848-13368486
>Gm16:13368564-13368736
>Gm16:13368788-13368830
>Gm16:13368881-13368909
>Gm16:13369063-13369222
>Gm16:13369302-13369407
>Gm16:13369590-13369623
>Gm16:13369800-13396322
>Gm16:13396379-13396870
>Gm16:13396927-13397780
>Gm16:13397830-13400067
>Gm16:13400584-13400841
>Gm16:13400919-13401242
>Gm16:13401317-13401588
>Gm16:13401755-13401874
>Gm16:13401909-13402008
>Gm16:13402075-13410068
>Gm16:13410219-13410333
>Gm16:13410403-13410832
>Gm16:13410954-13411074
>Gm16:13411131-13411208
>Gm16:13412776-13412839
>Gm16:13413068-13413091
>Gm16:13413149-13413338
>Gm16:13413379-13413447
>Gm16:13413493-13413553
>Gm16:13413583-13413706
>Gm16:13413838-13413954
>Gm16:13414006-13414109
>Gm16:13414152-13414191
>Gm16:13414228-13414302
>Gm16:13414765-13414826
>Gm16:13415038-13415072
>Gm16:13415179-13424461
>Gm16:13424547-13424824
>Gm16:13425020-13425168
>Gm16:13425324-13425404
>Gm16:13425563-13425612
>Gm16:13425770-13425874
>Gm16:13425941-13426312
>Gm16:13426643-13427184
>Gm16:13427264-13427422
>Gm16:13427522-13427674
>Gm16:13427821-13428468
>Gm16:13428539-13428718
>Gm16:13428761-13428823
>Gm16:13428861-13429002
>Gm16:13429074-13429148
>Gm16:13429196-13429226
>Gm16:13429304-13429394
>Gm16:13430562-13430616
>Gm16:13430943-13430976
>Gm16:13431058-13431302
>Gm16:13431380-13431697
>Gm16:13431888-13432484
>Gm16:13432562-13432596
>Gm16:13432736-13432850
>Gm16:13432920-13433879
>Gm16:13433964-13438285
>Gm16:13438378-13440650
>Gm16:13440766-13440796
>Gm16:13440987-13441182
>Gm16:13441245-13473031
>Gm16:13473074-13511901
>Gm16:13511934-13514573
>Gm16:13514609-13518975
>Gm16:13519004-13523817
>Gm16:13523859-13534317
>Gm16:13534424-13537207
>Gm16:13537231-13537535
>Gm16:13537564-13537978
>Gm16:13538026-13551894
>Gm16:13551948-13554557
>Gm16:13554595-13556508
>Gm16:13556590-13557031
>Gm16:13557070-13557129
>Gm16:13557228-13557305
>Gm16:13557442-13558338
>Gm16:13558401-13559937
>Gm16:13560082-13561912
>Gm16:13561963-13563201
>Gm16:13563226-13582422
>Gm16:13582465-13583146
>Gm16:13583213-13584830
>Gm16:13584864-13585375
>Gm16:13585430-13585637
>Gm16:13585670-13585739
>Gm16:13585815-13585842
>Gm16:13585942-13585974
>Gm16:13586074-13586980
>Gm16:13587035-13600010
>Gm16:13600041-13613595
>Gm16:13613711-13613924
>Gm16:13614011-13616101
>Gm16:13616237-13616318
>Gm16:13616375-13618911
>Gm16:13625991-13626230
>Gm16:13626266-13626331
>Gm16:13626410-13626810
>Gm16:13626904-13626934
>Gm16:13626990-13634214
>Gm16:13634272-13634416
>Gm16:13634507-13634627
>Gm16:13634678-13634962
>Gm16:13635464-13635496
>Gm16:13638016-13639054
>Gm16:13639086-13639125
>Gm16:13639376-13640051
>Gm16:13640347-13640548
>Gm16:13640814-13642322
>Gm16:13642388-13642429
>Gm16:13642524-13642594
>Gm16:13642783-13642945
>Gm16:13643093-13643263
>Gm16:13643318-13643958
>Gm16:13644046-13644073
>Gm16:13644688-13644730
>Gm16:13646617-13646749
>Gm16:13646862-13647027
>Gm16:13647605-13647664
>Gm16:13648034-13648949
>Gm16:13648994-13649818
>Gm16:13652000-13652065
>Gm16:13652153-13652214
>Gm16:13652696-13652853
>Gm16:13653228-13653296
>Gm16:13656005-13656354
>Gm16:13660800-13660869
>Gm16:13661184-13661243
>Gm16:13662147-13662228
>Gm16:13662452-13662805
>Gm16:13662890-13669923
>Gm16:13670136-13670526
>Gm16:13670595-13670621
>Gm16:13675567-13675607
>Gm16:13675742-13675916
>Gm16:13677072-13677091
>Gm16:13680575-13680733
>Gm16:13680893-13685950
>Gm16:13685986-13686028
>Gm16:13686732-13686802
>Gm16:13689224-13689348
>Gm16:13690296-13690329
>Gm16:13690933-13691087
>Gm16:13691141-13691317
>Gm16:13691445-13691519
>Gm16:13691599-13691724
>Gm16:13691758-13691842
>Gm16:13691996-13692171
>Gm16:13692939-13693014
>Gm16:13693130-13693297
>Gm16:13694500-13694661
>Gm16:13694708-13694878
>Gm16:13695006-13695100
>Gm16:13695184-13695334
>Gm16:13695697-13695751
>Gm16:13695835-13695866
>Gm16:13696089-13696201
>Gm16:13696324-13696416
>Gm16:13696724-13696858
>Gm16:13696929-13696967
>Gm16:13697180-13697735
>Gm16:13697814-13697935
>Gm16:13697970-13715465
>Gm16:13715511-13787422
>Gm16:13787475-13787587
>Gm16:13788105-13792894
>Gm16:13792946-13793067
>Gm16:13793170-13793295
>Gm16:13793412-13793519
>Gm16:13793579-13795371
>Gm16:13795405-13795519
>Gm16:13795647-13795702
>Gm16:13795759-13795806
>Gm16:13796234-13796634
>Gm16:13796678-13796778
>Gm16:13796832-13817458
>Gm16:13818314-13873134
>Gm16:13873176-13876821
>Gm16:13877026-13877072
>Gm16:13877179-13877346
>Gm16:13877464-13878231
>Gm16:13878319-13879199
>Gm16:13879389-13880381
>Gm16:13880701-13880877
>Gm16:13880939-13881984
>Gm16:13882987-13884759
>Gm16:13884886-13887567
>Gm16:13887709-13887904
>Gm16:13887945-13891308
>Gm16:13891350-13894568
>Gm16:13894588-13905013
>Gm16:13905073-13905139
>Gm16:13905178-13906849
>Gm16:13906900-13908991
>Gm16:13909055-13909170
>Gm16:13909232-13909879
>Gm16:13912134-13922195
>Gm16:13922295-13931020
>Gm16:13931046-13935334
>Gm16:13935366-13935516
>Gm16:13938149-13938227
>Gm16:13938393-13938435
>Gm16:13938536-13938605
>Gm16:13938872-13938948
>Gm16:13939080-13939133
>Gm16:13939305-13939415
>Gm16:13939500-13939567
>Gm16:13939892-13939946
>Gm16:13941296-13942634
>Gm16:13943467-13961318
>Gm16:13961860-13962547
>Gm16:13962702-13966750
>Gm16:13966776-13970076
>Gm16:13970223-13970463
>Gm16:13970623-13970665
>Gm16:13970726-13981265
>Gm16:13982064-13985603
>Gm16:13985731-13998718
>Gm16:13999088-13999157
>Gm16:13999581-14001164
>Gm16:14001418-14001460
>Gm16:14001502-14001691
>Gm16:14001957-14004131
>Gm16:14004312-14004481
>Gm16:14004662-14004697
>Gm16:14004854-14004937
>Gm16:14005299-14006886
>Gm16:14006956-14006991
>Gm16:14007041-14008073
>Gm16:14008146-14009423
>Gm16:14009467-14011874
>Gm16:14013039-14013184
>Gm16:14013359-14013965
>Gm16:14016697-14016762
>Gm16:14022394-14022446
>Gm16:14023097-14023142
>Gm16:14023675-14023737
>Gm16:14031035-14031225
>Gm16:14031270-14032958
>Gm16:14033368-14033618
>Gm16:14033791-14035950
>Gm16:14036006-14039643
>Gm16:14039683-14039759
>Gm16:14039796-14049058
>Gm16:14049136-14049565
>Gm16:14049631-14049731
>Gm16:14049895-14050007
>Gm16:14050143-14052468
>Gm16:14052687-14052725
>Gm16:14052771-14052840
>Gm16:14052944-14053012
>Gm16:14053052-14053524
>Gm16:14053648-14053856
>Gm16:14053910-14054626
>Gm16:14054676-14063968
>Gm16:14064095-14064179
>Gm16:14064226-14064420
>Gm16:14064633-14064669
>Gm16:14064820-14065220
>Gm16:14065380-14066321
>Gm16:14066354-14066661
>Gm16:14066694-14068197
>Gm16:14068884-14068928
>Gm16:14068966-14069013
>Gm16:14069278-14069324
>Gm16:14069538-14069620
>Gm16:14069818-14070023
>Gm16:14076239-14076417
>Gm16:14076697-14076815
>Gm16:14078154-14078190
>Gm16:14079517-14080121
>Gm16:14080154-14080925
>Gm16:14083771-14084061
>Gm16:14084586-14084683
>Gm16:14084869-14084925
>Gm16:14087075-14087113
>Gm16:14087351-14087703
>Gm16:14087909-14087974
>Gm16:14088014-14088858
>Gm16:14088888-14090306
>Gm16:14090335-14091206
>Gm16:14091316-14091362
>Gm16:14092802-14093254
>Gm16:14093392-14093421
>Gm16:14094200-14094256
>Gm16:14095572-14095643
>Gm16:14095929-14095969
>Gm16:14096398-14096425
>Gm16:14096525-14096585
>Gm16:14097048-14097102
>Gm16:14097195-14097225
>Gm16:14097600-14097632
>Gm16:14099373-14099404
>Gm16:14102666-14102791
>Gm16:14102848-14102942
>Gm16:14103041-14103068
>Gm16:14103270-14104327
>Gm16:14104360-14104898
>Gm16:14104935-14105068
>Gm16:14105109-14105561
>Gm16:14105586-14105684
>Gm16:14105729-14107463
>Gm16:14107586-14107629
>Gm16:14108751-14108825
>Gm16:14110393-14110511
>Gm16:14116622-14116667
>Gm16:14117828-14127128
>Gm16:14127195-14127370
>Gm16:14127413-14127973
>Gm16:14128000-14128879
>Gm16:14128907-14129031
>Gm16:14129067-14129362
>Gm16:14129877-14130236
>Gm16:14130455-14130553
>Gm16:14130692-14131027
>Gm16:14131514-14131560
>Gm16:14131636-14131836
>Gm16:14132108-14132165
>Gm16:14132265-14132327
>Gm16:14132418-14132444
>Gm16:14132820-14132846
>Gm16:14133123-14133302
>Gm16:14133338-14133376
>Gm16:14133472-14134335
>Gm16:14134383-14135334
>Gm16:14135447-14137012
>Gm16:14137266-14138514
>Gm16:14138551-14164518
>Gm16:14164549-14180660
>Gm16:14180690-14180942
>Gm16:14180984-14181927
>Gm16:14181973-14188571
>Gm16:14188673-14190781
>Gm16:14190815-14194306
>Gm16:14194379-14194800
>Gm16:14194840-14194992
>Gm16:14195011-14198436
>Gm16:14198467-14215787
>Gm16:14216172-14216262
>Gm16:14216320-14216509
>Gm16:14216705-14216756
>Gm16:14217138-14217317
>Gm16:14217357-14217391
>Gm16:14217487-14217562
>Gm16:14217598-14217669
>Gm16:14217966-14218465
>Gm16:14218544-14219390
>Gm16:14219451-14219617
>Gm16:14219758-14220275
>Gm16:14220385-14220717
>Gm16:14221046-14221068
>Gm16:14221157-14221667
>Gm16:14221704-14221857
>Gm16:14222501-14222588
>Gm16:14222623-14222779
>Gm16:14222870-14222953
>Gm16:14223075-14223219
>Gm16:14223411-14223516
>Gm16:14223587-14224021
>Gm16:14224073-14224124
>Gm16:14224237-14227934
>Gm16:14227985-14228084
>Gm16:14228136-14233676
>Gm16:14233720-14234909
>Gm16:14234933-14235383
>Gm16:14235418-14237585
>Gm16:14238333-14238367
>Gm16:14238980-14239064
>Gm16:14239096-14244884
>Gm16:14244970-14245090
>Gm16:14246860-14246907
>Gm16:14247221-14247382
>Gm16:14247669-14247732
>Gm16:14248223-14250125
>Gm16:14253475-14253606
>Gm16:14257856-14257901
>Gm16:14258913-14258944
>Gm16:14263425-14265614
>Gm16:14266043-14271591
>Gm16:14271703-14275442
>Gm16:14275577-14275633
>Gm16:14276222-14276573
>Gm16:14276734-14276770
>Gm16:14276848-14276986
>Gm16:14277357-14277427
>Gm16:14278043-14278083
>Gm16:14280266-14280321
>Gm16:14283535-14285051
>Gm16:14285500-14285547
>Gm16:14285584-14285638
>Gm16:14286409-14286437
>Gm16:14287477-14290846
>Gm16:14291509-14291690
>Gm16:14291765-14292337
>Gm16:14292383-14292806
>Gm16:14292905-14292980
>Gm16:14294010-14294098
>Gm16:14294798-14294866
>Gm16:14295828-14295898
>Gm16:14295944-14296113
>Gm16:14296464-14296542
>Gm16:14296837-14297500
>Gm16:14297547-14297651
>Gm16:14297774-14298372
>Gm16:14298411-14298444
>Gm16:14298696-14298889
>Gm16:14298921-14298972
>Gm16:14299119-14299176
>Gm16:14299264-14299463
>Gm16:14299504-14299718
>Gm16:14299867-14300007
>Gm16:14300081-14300721
>Gm16:14300760-14301853
>Gm16:14301951-14301991
>Gm16:14302107-14302766
>Gm16:14302803-14303540
>Gm16:14303571-14305663
>Gm16:14305707-14305806
>Gm16:14305872-14306059
>Gm16:14306152-14310468
>Gm16:14310554-14310679
>Gm16:14310714-14311204
>Gm16:14311238-14311401
>Gm16:14311456-14311993
>Gm16:14312067-14312791
>Gm16:14312812-14318665
>Gm16:14318708-14319119
>Gm16:14319174-14319861
>Gm16:14319893-14325606
>Gm16:14325628-14326686
>Gm16:14326740-14326805
>Gm16:14327029-14327157
>Gm16:14327292-14327355
>Gm16:14327773-14327853
>Gm16:14328627-14328690
>Gm16:14333131-14333175
>Gm16:14334431-14335735
>Gm16:14335859-14336065
>Gm16:14336098-14336294
>Gm16:14336359-14336434
>Gm16:14337228-14337259
>Gm16:14340003-14340160
>Gm16:14340235-14340352
>Gm16:14342598-14342755
>Gm16:14346956-14347155
>Gm16:14347463-14347504
>Gm16:14347583-14347618
>Gm16:14347698-14347804
>Gm16:14348561-14348714
>Gm16:14348802-14348831
>Gm16:14349549-14349583
>Gm16:14355331-14356511
>Gm16:14356581-14356639
>Gm16:14358760-14358886
>Gm16:14358935-14359259
>Gm16:14359338-14359382
>Gm16:14359623-14360480
>Gm16:14361793-14361903
>Gm16:14362324-14362475
>Gm16:14362572-14362686
>Gm16:14362914-14362971
>Gm16:14363713-14363794
>Gm16:14363900-14363941
>Gm16:14364654-14364715
>Gm16:14364851-14364927
>Gm16:14365487-14365515
>Gm16:14365556-14365610
>Gm16:14367764-14367793
>Gm16:14369615-14369714
>Gm16:14369899-14369925
>Gm16:14370302-14370408
>Gm16:14371005-14371095
>Gm16:14371849-14371882
>Gm16:14376797-14376892
>Gm16:14381731-14381806
>Gm16:14385307-14385334
>Gm16:14387321-14387350
>Gm16:14388630-14388669
>Gm16:14390345-14390401
>Gm16:14390507-14394026
>Gm16:14394262-14394357
>Gm16:14394479-14394703
>Gm16:14394799-14395771
>Gm16:14396315-14396767
>Gm16:14396798-14396850
>Gm16:14396884-14396956
>Gm16:14396985-14397233
>Gm16:14397264-14397315
>Gm16:14397342-14398031
>Gm16:14398095-14398164
>Gm16:14398182-14398334
>Gm16:14398360-14398453
>Gm16:14398484-14398655
>Gm16:14398819-14398881
>Gm16:14399339-14399410
>Gm16:14399812-14399970
>Gm16:14400316-14400926
>Gm16:14401096-14401125
>Gm16:14401315-14401369
>Gm16:14407344-14408748
>Gm16:14410533-14410587
>Gm16:14410634-14410660
>Gm16:14410809-14411369
>Gm16:14411397-14411803
>Gm16:14411913-14412221
>Gm16:14412324-14412442
>Gm16:14412484-14412865
>Gm16:14412926-14413148
>Gm16:14413254-14413551
>Gm16:14413590-14414279
>Gm16:14414439-14414623
>Gm16:14414696-14414758
>Gm16:14414793-14414939
>Gm16:14415019-14415165
>Gm16:14415229-14415256
>Gm16:14415329-14415398
>Gm16:14416513-14416544
>Gm16:14416701-14416733
>Gm16:14416802-14416855
>Gm16:14417101-14417144
>Gm16:14417804-14417845
>Gm16:14418291-14418353
>Gm16:14418467-14429485
>Gm16:14429517-14429697
>Gm16:14429930-14432283
>Gm16:14432326-14433125
>Gm16:14433138-14435782
>Gm16:14436042-14436134
>Gm16:14436179-14436252
>Gm16:14436336-14436408
>Gm16:14436618-14436728
>Gm16:14437387-14437498
>Gm16:14439590-14450746
>Gm16:14450793-14451944
>Gm16:14451984-14453071
>Gm16:14453117-14453518
>Gm16:14453578-14456241
>Gm16:14456398-14456480
>Gm16:14456790-14457031
>Gm16:14457142-14457181
>Gm16:14457207-14457820
>Gm16:14457878-14457965
>Gm16:14458008-14458155
>Gm16:14458338-14458401
>Gm16:14458511-14459427
>Gm16:14459533-14465881
>Gm16:14465952-14467040
>Gm16:14467105-14467458
>Gm16:14467597-14467796
>Gm16:14467979-14469433
>Gm16:14469463-14470582
>Gm16:14470638-14481222
>Gm16:14481384-14481543
>Gm16:14481598-14481746
>Gm16:14482157-14487403
>Gm16:14487445-14490505
>Gm16:14490887-14491903
>Gm16:14491963-14492193
>Gm16:14492362-14492451
>Gm16:14492559-14492594
>Gm16:14492687-14494666
>Gm16:14494733-14494857
>Gm16:14494892-14495406
>Gm16:14495451-14495553
>Gm16:14495592-14495764
>Gm16:14495827-14495870
>Gm16:14495935-14496041
>Gm16:14496115-14496180
>Gm16:14500134-14500195
>Gm16:14500303-14500366
>Gm16:14503464-14503787
>Gm16:14504528-14506318
>Gm16:14506391-14506864
>Gm16:14506895-14507014
>Gm16:14507240-14507787
>Gm16:14507813-14507845
>Gm16:14508183-14508240
>Gm16:14509221-14509260
>Gm16:14510015-14510044
>Gm16:14512799-14513482
>Gm16:14513602-14513667
>Gm16:14513732-14513958
>Gm16:14514093-14514250
>Gm16:14514423-14516695
>Gm16:14516946-14517065
>Gm16:14517169-14517558
>Gm16:14517879-14517978
>Gm16:14518001-14520878
>Gm16:14520903-14521005
>Gm16:14521149-14521197
>Gm16:14521254-14521390
>Gm16:14521493-14521973
>Gm16:14522192-14522298
>Gm16:14526155-14526190
>Gm16:14526494-14526598
>Gm16:14526694-14527013
>Gm16:14527073-14530567
>Gm16:14530591-14531177
>Gm16:14532496-14532586
>Gm16:14532680-14532728
>Gm16:14532820-14532901
>Gm16:14533072-14533243
>Gm16:14533497-14533565
>Gm16:14533674-14533783
>Gm16:14535733-14535981
>Gm16:14536052-14536189
>Gm16:14536770-14536808
>Gm16:14537871-14539208
>Gm16:14539382-14539972
>Gm16:14540019-14540725
>Gm16:14540759-14541344
>Gm16:14541493-14541596
>Gm16:14541640-14541785
>Gm16:14541846-14541915
>Gm16:14541989-14542580
>Gm16:14542670-14542744
>Gm16:14543698-14543742
>Gm16:14543877-14544252
>Gm16:14544290-14544533
>Gm16:14544599-14544785
>Gm16:14544832-14544907
>Gm16:14545082-14545196
>Gm16:14545278-14545349
>Gm16:14546212-14546323
>Gm16:14549203-14549242
>Gm16:14552838-14554604
>Gm16:14554644-14554864
>Gm16:14554886-14555161
>Gm16:14556474-14556537
>Gm16:14556865-14556891
>Gm16:14557591-14557643
>Gm16:14558404-14558450
>Gm16:14562196-14562564
>Gm16:14563878-14563914
>Gm16:14564404-14564526
>Gm16:14564677-14565095
>Gm16:14565152-14565306
>Gm16:14565550-14565632
>Gm16:14565824-14565982
>Gm16:14568538-14569524
>Gm16:14569946-14569978
>Gm16:14570627-14570703
>Gm16:14575725-14575918
>Gm16:14576067-14576143
>Gm16:14576292-14576470
>Gm16:14580056-14580130
>Gm16:14580213-14580242
>Gm16:14580289-14580370
>Gm16:14580515-14580810
>Gm16:14580893-14581130
>Gm16:14581353-14581704
>Gm16:14581853-14581930
>Gm16:14581967-14582006
>Gm16:14582075-14582151
>Gm16:14582176-14582613
>Gm16:14582847-14582907
>Gm16:14582960-14583082
>Gm16:14583228-14583567
>Gm16:14583596-14583745
>Gm16:14584184-14584214
>Gm16:14585284-14585333
>Gm16:14585450-14585540
>Gm16:14585587-14585616
>Gm16:14585807-14585837
>Gm16:14585858-14585995
>Gm16:14586095-14586130
>Gm16:14586208-14586356
>Gm16:14586528-14586625
>Gm16:14586699-14586765
>Gm16:14587925-14587988
>Gm16:14588219-14588268
>Gm16:14588279-14588399
>Gm16:14588671-14588722
>Gm16:14588904-14589160
>Gm16:14589550-14589722
>Gm16:14589749-14590079
>Gm16:14592394-14592721
>Gm16:14593537-14593571
>Gm16:14593964-14594022
>Gm16:14594239-14594294
>Gm16:14594322-14594420
>Gm16:14595338-14595638
>Gm16:14595811-14595847
>Gm16:14601407-14601442
>Gm16:14601578-14601624
>Gm16:14601823-14601877
>Gm16:14602277-14602351
>Gm16:14602559-14602660
>Gm16:14602692-14602877
>Gm16:14602994-14603121
>Gm16:14603303-14603459
>Gm16:14603614-14603746
>Gm16:14603787-14605063
>Gm16:14606123-14606158
>Gm16:14606230-14606295
>Gm16:14606537-14606625
>Gm16:14609432-14620182
>Gm16:14621159-14621287
>Gm16:14621449-14621496
>Gm16:14622813-14622864
>Gm16:14623183-14623231
>Gm16:14630565-14630672
>Gm16:14632735-14633171
>Gm16:14633244-14633275
>Gm16:14633302-14633339
>Gm16:14633384-14633878
>Gm16:14634537-14634772
>Gm16:14634952-14634991
>Gm16:14635620-14635930
>Gm16:14636005-14637670
>Gm16:14637701-14638408
>Gm16:14638516-14638645
>Gm16:14638669-14638747
>Gm16:14638866-14639126
>Gm16:14639173-14639233
>Gm16:14639264-14639342
>Gm16:14639426-14639586
>Gm16:14639640-14639956
>Gm16:14640356-14640567
>Gm16:14640635-14640729
>Gm16:14640832-14640914
>Gm16:14640954-14641266
>Gm16:14641329-14641456
>Gm16:14641520-14641605
>Gm16:14641703-14642312
>Gm16:14642336-14642418
>Gm16:14642439-14642475
>Gm16:14642729-14642775
>Gm16:14642854-14643146
>Gm16:14643239-14643340
>Gm16:14643778-14643876
>Gm16:14644439-14644574
>Gm16:14645366-14645475
>Gm16:14645856-14645975
>Gm16:14646748-14647012
>Gm16:14647165-14647309
>Gm16:14647404-14647775
>Gm16:14647846-14648580
>Gm16:14648618-14648748
>Gm16:14648876-14650856
>Gm16:14650874-14651566
>Gm16:14651647-14651692
>Gm16:14651753-14651792
>Gm16:14651907-14652303
>Gm16:14655683-14655734
>Gm16:14655829-14655858
>Gm16:14656232-14656347
>Gm16:14657429-14657479
>Gm16:14657767-14657841
>Gm16:14658044-14658200
>Gm16:14658253-14658353
>Gm16:14658722-14659592
>Gm16:14659988-14660051
>Gm16:14660551-14660695
>Gm16:14661128-14668129
>Gm16:14669860-14669919
>Gm16:14670458-14670493
>Gm16:14671313-14671413
>Gm16:14671801-14671883
>Gm16:14672033-14672100
>Gm16:14672280-14672374
>Gm16:14673307-14673465
>Gm16:14673755-14673809
>Gm16:14675002-14675101
>Gm16:14675895-14676218
>Gm16:14676325-14676659
>Gm16:14676705-14677308
>Gm16:14677748-14677827
>Gm16:14677986-14679805
>Gm16:14679837-14680452
>Gm16:14680492-14681089
>Gm16:14681122-14681432
>Gm16:14681545-14682441
>Gm16:14682515-14684122
>Gm16:14684234-14684363
>Gm16:14684412-14684495
>Gm16:14689921-14689966
>Gm16:14691666-14691708
>Gm16:14691924-14692020
>Gm16:14692669-14693041
>Gm16:14694767-14694806
>Gm16:14697163-14697343
>Gm16:14697576-14697747
>Gm16:14697830-14697938
>Gm16:14698222-14698378
>Gm16:14698495-14698566
>Gm16:14699725-14699805
>Gm16:14700228-14700261
>Gm16:14704271-14704349
>Gm16:14707379-14707494
>Gm16:14707666-14707758
>Gm16:14708043-14708111
>Gm16:14708259-14708557
>Gm16:14708741-14708859
>Gm16:14711446-14711564
>Gm16:14711888-14711960
>Gm16:14712236-14712351
>Gm16:14712410-14712466
>Gm16:14712497-14712682
>Gm16:14712752-14712827
>Gm16:14712879-14712944
>Gm16:14713092-14713390
>Gm16:14713574-14713729
>Gm16:14715110-14715252
>Gm16:14715292-14719960
>Gm16:14721890-14721960
>Gm16:14722064-14722097
>Gm16:14722394-14722487
>Gm16:14722749-14722811
>Gm16:14722908-14725163
>Gm16:14725500-14725580
>Gm16:14725749-14731396
>Gm16:14731513-14734025
>Gm16:14734068-14738844
>Gm16:14739313-14742218
>Gm16:14743876-14744206
>Gm16:14744281-14754017
>Gm16:14754115-14754356
>Gm16:14754413-14754579
>Gm16:14754925-14759753
>Gm16:14759800-14760078
>Gm16:14760256-14760377
>Gm16:14760504-14761523
>Gm16:14761719-14761977
>Gm16:14762105-14762318
>Gm16:14762403-14762519
>Gm16:14762608-14762789
>Gm16:14762981-14763240
>Gm16:14763307-14763511
>Gm16:14763598-14763761
>Gm16:14763824-14763856
>Gm16:14763997-14764274
>Gm16:14764339-14764644
>Gm16:14764805-14764838
>Gm16:14764935-14765681
>Gm16:14767257-14767606
>Gm16:14767662-14783990
>Gm16:14784039-14784689
>Gm16:14784746-14785140
>Gm16:14785404-14785703
>Gm16:14785785-14786180
>Gm16:14786233-14786291
>Gm16:14786416-14786558
>Gm16:14786641-14787010
>Gm16:14787218-14787620
>Gm16:14787658-14787764
>Gm16:14787830-14788346
>Gm16:14788486-14788541
>Gm16:14788628-14788942
>Gm16:14789056-14790926
>Gm16:14791430-14791567
>Gm16:14791774-14791903
>Gm16:14791929-14792352
>Gm16:14792443-14792876
>Gm16:14792934-14798515
>Gm16:14798941-14799132
>Gm16:14799732-14801549
>Gm16:14801615-14822253
>Gm16:14822303-14822827
>Gm16:14822882-14833533
>Gm16:14834121-14834176
>Gm16:14834264-14834311
>Gm16:14835034-14835079
>Gm16:14836927-14838376
>Gm16:14839476-14839966
>Gm16:14841867-14845146
>Gm16:14845326-14845362
>Gm16:14846118-14846151
>Gm16:14847072-14847146
>Gm16:14850300-14850339
>Gm16:14850803-14850838
>Gm16:14851368-14851467
>Gm16:14851822-14851962
>Gm16:14852591-14852651
>Gm16:14853623-14853682
>Gm16:14853774-14859891
>Gm16:14859920-14860133
>Gm16:14860167-14860870
>Gm16:14860894-14862719
>Gm16:14862744-14862864
>Gm16:14862939-14863163
>Gm16:14863434-14863760
>Gm16:14863794-14863904
>Gm16:14864455-14864665
>Gm16:14865156-14865255
>Gm16:14868284-14868387
>Gm16:14868562-14868613
>Gm16:14868994-14869125
>Gm16:14869418-14869517
>Gm16:14869645-14869695
>Gm16:14870570-14870606
>Gm16:14870716-14870750
>Gm16:14873917-14874132
>Gm16:14874289-14874358
>Gm16:14875534-14875680
>Gm16:14876136-14878759
>Gm16:14878793-14878832
>Gm16:14878918-14878985
>Gm16:14879148-14879182
>Gm16:14879339-14879548
>Gm16:14879605-14879633
>Gm16:14879708-14879802
>Gm16:14879916-14879942
>Gm16:14881765-14881793
>Gm16:14881889-14882022
>Gm16:14882691-14882719
>Gm16:14882750-14882906
>Gm16:14883067-14884473
>Gm16:14884560-14884668
>Gm16:14884867-14884989
>Gm16:14885044-14885342
>Gm16:14886382-14886410
>Gm16:14886535-14886564
>Gm16:14887137-14887207
>Gm16:14889799-14892016
>Gm16:14892068-14894046
>Gm16:14894109-14902481
>Gm16:14902656-14902731
>Gm16:14902832-14903005
>Gm16:14903057-14903101
>Gm16:14903144-14903186
>Gm16:14903828-14907613
>Gm16:14907837-14908145
>Gm16:14908293-14909605
>Gm16:14909668-14909719
>Gm16:14909853-14910407
>Gm16:14910442-14910486
>Gm16:14910526-14910619
>Gm16:14910715-14910904
>Gm16:14910933-14911712
>Gm16:14911781-14912008
>Gm16:14912160-14912370
>Gm16:14912494-14912523
>Gm16:14913250-14913291
>Gm16:14913732-14913774
>Gm16:14914037-14914099
>Gm16:14914162-14914189
>Gm16:14914323-14914409
>Gm16:14914526-14914651
>Gm16:14914797-14920835
>Gm16:14920918-14920947
>Gm16:14921206-14921444
>Gm16:14921478-14921634
>Gm16:14921683-14921730
>Gm16:14921826-14921887
>Gm16:14922069-14928530
>Gm16:14929339-14929394
>Gm16:14929618-14929781
>Gm16:14929825-14929905
>Gm16:14930098-14930178
>Gm16:14930267-14930548
>Gm16:14930562-14931024
>Gm16:14931173-14931514
>Gm16:14931598-14931686
>Gm16:14931758-14932083
>Gm16:14932153-14932242
>Gm16:14932279-14932323
>Gm16:14932359-14932469
>Gm16:14932623-14932716
>Gm16:14933143-14933318
>Gm16:14933346-14933571
>Gm16:14933624-14934774
>Gm16:14935295-14935920
>Gm16:14936175-14936950
>Gm16:14936976-14937444
>Gm16:14937529-14937576
>Gm16:14937629-14942218
>Gm16:14942256-14943890
>Gm16:14943916-14947505
>Gm16:14947544-14947668
>Gm16:14947700-14948297
>Gm16:14948406-14948740
>Gm16:14948859-14948913
>Gm16:14948944-14949242
>Gm16:14949418-14949584
>Gm16:14949683-14950297
>Gm16:14950448-14950528
>Gm16:14950705-14951489
>Gm16:14951526-14951822
>Gm16:14951884-14953194
>Gm16:14953300-14953909
>Gm16:14953992-14954985
>Gm16:14955107-14955442
>Gm16:14955517-14955547
>Gm16:14955696-14955802
>Gm16:14955844-14955954
>Gm16:14956095-14956147
>Gm16:14956176-14956671
>Gm16:14956727-14957328
>Gm16:14957350-14957387
>Gm16:14957500-14957577
>Gm16:14957817-14958061
>Gm16:14958425-14958474
>Gm16:14961501-14961600
>Gm16:14965650-14966495
>Gm16:14966524-14966749
>Gm16:14967616-14969381
>Gm16:14970409-14970450
>Gm16:14971485-14971564
>Gm16:14972548-14972770
>Gm16:14972980-14973373
>Gm16:14973886-14981943
>Gm16:14989889-14990865
>Gm16:14992348-14993676
>Gm16:14994469-14994539
>Gm16:14995790-14996907
>Gm16:14997145-14997176
>Gm16:14997239-14997360
>Gm16:14997407-15007292
>Gm16:15007596-15007684
>Gm16:15014739-15014780
>Gm16:15015796-15016127
>Gm16:15022234-15022261
>Gm16:15023387-15023501
>Gm16:15026894-15026984
>Gm16:15027094-15027134
>Gm16:15028236-15028280
>Gm16:15028355-15028834
>Gm16:15028884-15033026
>Gm16:15033059-15039799
>Gm16:15039831-15051076
>Gm16:15051114-15051189
>Gm16:15051288-15052005
>Gm16:15052107-15052151
>Gm16:15052299-15052509
>Gm16:15052581-15052618
>Gm16:15052666-15052798
>Gm16:15052864-15052972
>Gm16:15053051-15053086
>Gm16:15053120-15053230
>Gm16:15053257-15053556
>Gm16:15054663-15057657
>Gm16:15057731-15063839
>Gm16:15064866-15066073
>Gm16:15066616-15066654
>Gm16:15066944-15067032
>Gm16:15067418-15067494
>Gm16:15067549-15067781
>Gm16:15067826-15068837
>Gm16:15068871-15069066
>Gm16:15069166-15069230
>Gm16:15069528-15069638
>Gm16:15069824-15069869
>Gm16:15070206-15071899
>Gm16:15072404-15079163
>Gm16:15079202-15079745
>Gm16:15079774-15079914
>Gm16:15079929-15079965
>Gm16:15080051-15080192
>Gm16:15080285-15080401
>Gm16:15080593-15081297
>Gm16:15081391-15082017
>Gm16:15082060-15082313
>Gm16:15082417-15082487
>Gm16:15082567-15082636
>Gm16:15083005-15088348
>Gm16:15088696-15090393
>Gm16:15090826-15091006
>Gm16:15092637-15092835
>Gm16:15094565-15094676
>Gm16:15094865-15094973
>Gm16:15095064-15095106
>Gm16:15097769-15099273
>Gm16:15099338-15099375
>Gm16:15099463-15100202
>Gm16:15100262-15100764
>Gm16:15100837-15100875
>Gm16:15100980-15101352
>Gm16:15101419-15101753
>Gm16:15103525-15103595
>Gm16:15106077-15106163
>Gm16:15106254-15106438
>Gm16:15107304-15107366
>Gm16:15112694-15113060
>Gm16:15114214-15114348
>Gm16:15115354-15115411
>Gm16:15116513-15117512
>Gm16:15117922-15118594
>Gm16:15119301-15119394
>Gm16:15119586-15119622
>Gm16:15120088-15120138
>Gm16:15120170-15120250
>Gm16:15120440-15120584
>Gm16:15121251-15121303
>Gm16:15122622-15122902
>Gm16:15123146-15123225
>Gm16:15123271-15123427
>Gm16:15123700-15123778
>Gm16:15124148-15124207
>Gm16:15124618-15124651
>Gm16:15124979-15131157
>Gm16:15131180-15144149
>Gm16:15144246-15145322
>Gm16:15145359-15145717
>Gm16:15145750-15146780
>Gm16:15146838-15147177
>Gm16:15147270-15147467
>Gm16:15147606-15147886
>Gm16:15148011-15148544
>Gm16:15148589-15148614
>Gm16:15148654-15148726
>Gm16:15148771-15148822
>Gm16:15148935-15149062
>Gm16:15149173-15149235
>Gm16:15149291-15149502
>Gm16:15149582-15149818
>Gm16:15149881-15150068
>Gm16:15150106-15150661
>Gm16:15150847-15151126
>Gm16:15151233-15152380
>Gm16:15152463-15152800
>Gm16:15152847-15153145
>Gm16:15153171-15156034
>Gm16:15156219-15156343
>Gm16:15156508-15156971
>Gm16:15157083-15160028
>Gm16:15160083-15160992
>Gm16:15161090-15163506
>Gm16:15163530-15165770
>Gm16:15165835-15168556
>Gm16:15168577-15173695
>Gm16:15173936-15174082
>Gm16:15174327-15174662
>Gm16:15174717-15174773
>Gm16:15174824-15174962
>Gm16:15175135-15175207
>Gm16:15175316-15176022
>Gm16:15176133-15176423
>Gm16:15176482-15176568
>Gm16:15176646-15176728
>Gm16:15177040-15177081
>Gm16:15177823-15190394
>Gm16:15190810-15195560
>Gm16:15195577-15201430
>Gm16:15201456-15202536
>Gm16:15202603-15210803
>Gm16:15210846-15210903
>Gm16:15211140-15211191
>Gm16:15211742-15211848
>Gm16:15214088-15214444
>Gm16:15214489-15215470
>Gm16:15215730-15215777
>Gm16:15215822-15215920
>Gm16:15216422-15216459
>Gm16:15216551-15216876
>Gm16:15216925-15217673
>Gm16:15218693-15218747
>Gm16:15218927-15219338
>Gm16:15219369-15220503
>Gm16:15220672-15220769
>Gm16:15220848-15220897
>Gm16:15221181-15221265
>Gm16:15221383-15221429
>Gm16:15221792-15221879
>Gm16:15222256-15222295
>Gm16:15222633-15222977
>Gm16:15223160-15224486
>Gm16:15224641-15224734
>Gm16:15224855-15224973
>Gm16:15225087-15225257
>Gm16:15225335-15225474
>Gm16:15225534-15225602
>Gm16:15225663-15225933
>Gm16:15226001-15226312
>Gm16:15226886-15226914
>Gm16:15227695-15228663
>Gm16:15228981-15229253
>Gm16:15229542-15229812
>Gm16:15230067-15230100
>Gm16:15231281-15231310
>Gm16:15231356-15231420
>Gm16:15231464-15231557
>Gm16:15231731-15231911
>Gm16:15231985-15232095
>Gm16:15232241-15232339
>Gm16:15232411-15232452
>Gm16:15232679-15232761
>Gm16:15237371-15237398
>Gm16:15237673-15237720
>Gm16:15238127-15238233
>Gm16:15239605-15240708
>Gm16:15240814-15241129
>Gm16:15241231-15241364
>Gm16:15241486-15241546
>Gm16:15242767-15242832
>Gm16:15245920-15251423
>Gm16:15255930-15255968
>Gm16:15256013-15256053
>Gm16:15256102-15256134
>Gm16:15256803-15257799
>Gm16:15257848-15257906
>Gm16:15258363-15259106
>Gm16:15259483-15259581
>Gm16:15261134-15261239
>Gm16:15261870-15261998
>Gm16:15263804-15264118
>Gm16:15265100-15274412
>Gm16:15274536-15274736
>Gm16:15275103-15275278
>Gm16:15275679-15275730
>Gm16:15275815-15275884
>Gm16:15275937-15275989
>Gm16:15276209-15276238
>Gm16:15276471-15276514
>Gm16:15277213-15277375
>Gm16:15277417-15277463
>Gm16:15277553-15277662
>Gm16:15277735-15277976
>Gm16:15278145-15279458
>Gm16:15279536-15279813
>Gm16:15279895-15279962
>Gm16:15279996-15283150
>Gm16:15283275-15283423
>Gm16:15283481-15284023
>Gm16:15284447-15285404
>Gm16:15285758-15286014
>Gm16:15286111-15286533
>Gm16:15286561-15286635
>Gm16:15286745-15286885
>Gm16:15286955-15287116
>Gm16:15287223-15287745
>Gm16:15288108-15288133
>Gm16:15288410-15288469
>Gm16:15288496-15288524
>Gm16:15288801-15289033
>Gm16:15289121-15289329
>Gm16:15289434-15291253
>Gm16:15291287-15295882
>Gm16:15295913-15298571
>Gm16:15299067-15302052
>Gm16:15302589-15302724
>Gm16:15302828-15302883
>Gm16:15302944-15302998
>Gm16:15303730-15303798
>Gm16:15304553-15314615
>Gm16:15314666-15315374
>Gm16:15315411-15317205
>Gm16:15317609-15317740
>Gm16:15317781-15318448
>Gm16:15318497-15320651
>Gm16:15320919-15320966
>Gm16:15321443-15321514
>Gm16:15322567-15323588
>Gm16:15324322-15324493
>Gm16:15326002-15326098
>Gm16:15326241-15326296
>Gm16:15326426-15327299
>Gm16:15327358-15327463
>Gm16:15327491-15327638
>Gm16:15328035-15329717
>Gm16:15329753-15351972
>Gm16:15353779-15369284
>Gm16:15369589-15369653
>Gm16:15369734-15369829
>Gm16:15369861-15370055
>Gm16:15370130-15370246
>Gm16:15370381-15376985
>Gm16:15377040-15377218
>Gm16:15377304-15377455
>Gm16:15377490-15377900
>Gm16:15378023-15378228
>Gm16:15378285-15378475
>Gm16:15378559-15378925
>Gm16:15378977-15379502
>Gm16:15379537-15380402
>Gm16:15380556-15380731
>Gm16:15380768-15381646
>Gm16:15381704-15382009
>Gm16:15382066-15382385
>Gm16:15382408-15464566
>Gm16:15464606-15464652
>Gm16:15464700-15464985
>Gm16:15465011-15493177
>Gm16:15493205-15493334
>Gm16:15493393-15493546
>Gm16:15493581-15493739
>Gm16:15493766-15493964
>Gm16:15494055-15494881
>Gm16:15494915-15497128
>Gm16:15497160-15497223
>Gm16:15497252-15497278
>Gm16:15497304-15497418
>Gm16:15497524-15497584
>Gm16:15497660-15500560
>Gm16:15500674-15502460
>Gm16:15502760-15504588
>Gm16:15505025-15508281
>Gm16:15508632-15515652
>Gm16:15517819-15525328
>Gm16:15525531-15527320
>Gm16:15527359-15532778
>Gm16:15532923-15532966
>Gm16:15533011-15533138
>Gm16:15533213-15533389
>Gm16:15533538-15533764
>Gm16:15533870-15535053
>Gm16:15535117-15535260
>Gm16:15535304-15536265
>Gm16:15536357-15536397
>Gm16:15536541-15536605
>Gm16:15536665-15536869
>Gm16:15536999-15537285
>Gm16:15537366-15540104
>Gm16:15540143-15540431
>Gm16:15540510-15540834
>Gm16:15540907-15545939
>Gm16:15545975-15554893
>Gm16:15554927-15554988
>Gm16:15555112-15555330
>Gm16:15555410-15555771
>Gm16:15555801-15556877
>Gm16:15556921-15557777
>Gm16:15557864-15558273
>Gm16:15558313-15558389
>Gm16:15558414-15560317
>Gm16:15560383-15561789
>Gm16:15561861-15565277
>Gm16:15565742-15565810
>Gm16:15566015-15566119
>Gm16:15569795-15569836
>Gm16:15570572-15570803
>Gm16:15571402-15571479
>Gm16:15572601-15572756
>Gm16:15572908-15573040
>Gm16:15573104-15573224
>Gm16:15573279-15573888
>Gm16:15574914-15577114
>Gm16:15577505-15578485
>Gm16:15579990-15580827
>Gm16:15583085-15583374
>Gm16:15583486-15583619
>Gm16:15588445-15588760
>Gm16:15591307-15591352
>Gm16:15591468-15591523
>Gm16:15592758-15593051
>Gm16:15593154-15593655
>Gm16:15593728-15593831
>Gm16:15593900-15594154
>Gm16:15594208-15594373
>Gm16:15594438-15595075
>Gm16:15595110-15596673
>Gm16:15596767-15597009
>Gm16:15597076-15598661
>Gm16:15598732-15598802
>Gm16:15598900-15599172
>Gm16:15599212-15599318
>Gm16:15599365-15599477
>Gm16:15599506-15599595
>Gm16:15599651-15601143
>Gm16:15601196-15602328
>Gm16:15602350-15608521
>Gm16:15611237-15611272
>Gm16:15613127-15613164
>Gm16:15614442-15614519
>Gm16:15614619-15614695
>Gm16:15617075-15617119
>Gm16:15617842-15617958
>Gm16:15619172-15619207
>Gm16:15619962-15623434
>Gm16:15623457-15624546
>Gm16:15627203-15627326
>Gm16:15627354-15627439
>Gm16:15627512-15628576
>Gm16:15631665-15631710
>Gm16:15631863-15631905
>Gm16:15632341-15632458
>Gm16:15632812-15632885
>Gm16:15632983-15633076
>Gm16:15633111-15633294
>Gm16:15633328-15633562
>Gm16:15633619-15633808
>Gm16:15634223-15634326
>Gm16:15634379-15634448
>Gm16:15634601-15634852
>Gm16:15634893-15637185
>Gm16:15637258-15638426
>Gm16:15639634-15644398
>Gm16:15644497-15644565
>Gm16:15645676-15645731
>Gm16:15645809-15646046
>Gm16:15647016-15647123
>Gm16:15647415-15647601
>Gm16:15647660-15648134
>Gm16:15648158-15648269
>Gm16:15648383-15648439
>Gm16:15649157-15649290
>Gm16:15649510-15649544
>Gm16:15649729-15650247
>Gm16:15650537-15650559
>Gm16:15650952-15654316
>Gm16:15654606-15654644
>Gm16:15654674-15658596
>Gm16:15659874-15660093
>Gm16:15665903-15665931
>Gm16:15666276-15666340
>Gm16:15667428-15667561
>Gm16:15668113-15668232
>Gm16:15668463-15668543
>Gm16:15668622-15668850
>Gm16:15669267-15669710
>Gm16:15669758-15670844
>Gm16:15670877-15686412
>Gm16:15686429-15688271
>Gm16:15688337-15688495
>Gm16:15688630-15689170
>Gm16:15689248-15689282
>Gm16:15689423-15689904
>Gm16:15690034-15690118
>Gm16:15690147-15690650
>Gm16:15690711-15690854
>Gm16:15690957-15690990
>Gm16:15691118-15691701
>Gm16:15691770-15691829
>Gm16:15692350-15692471
>Gm16:15692514-15694233
>Gm16:15694409-15694739
>Gm16:15694771-15695220
>Gm16:15695537-15695586
>Gm16:15695665-15695691
>Gm16:15695749-15695994
>Gm16:15696071-15696189
>Gm16:15696287-15696353
>Gm16:15696405-15696438
>Gm16:15696464-15696503
>Gm16:15696585-15696650
>Gm16:15696732-15696769
>Gm16:15696854-15697373
>Gm16:15697532-15699396
>Gm16:15700015-15700057
>Gm16:15700498-15700559
>Gm16:15700843-15700899
>Gm16:15701015-15701071
>Gm16:15703833-15705254
>Gm16:15705285-15706147
>Gm16:15707307-15718000
>Gm16:15718345-15718518
>Gm16:15718646-15718818
>Gm16:15718873-15718905
>Gm16:15718954-15719012
>Gm16:15719112-15719351
>Gm16:15719474-15719503
>Gm16:15719945-15720056
>Gm16:15721265-15727217
>Gm16:15727578-15727697
>Gm16:15727797-15729154
>Gm16:15729205-15732520
>Gm16:15734590-15734748
>Gm16:15734773-15734876
>Gm16:15735310-15735357
>Gm16:15735426-15735473
>Gm16:15735797-15735839
>Gm16:15735872-15735906
>Gm16:15737155-15737231
>Gm16:15737521-15737565
>Gm16:15741237-15741331
>Gm16:15741536-15741623
>Gm16:15743774-15743903
>Gm16:15743968-15744129
>Gm16:15745531-15745613
>Gm16:15746173-15746209
>Gm16:15746291-15746390
>Gm16:15749437-15749471
>Gm16:15750832-15751158
>Gm16:15751194-15756008
>Gm16:15756050-15756215
>Gm16:15756282-15777039
>Gm16:15777871-15814667
>Gm16:15815417-15823752
>Gm16:15823784-15885061
>Gm16:15885114-15904161
>Gm16:15904192-15937163
>Gm16:15937190-15945563
>Gm16:15945594-15946696
>Gm16:15946745-15947011
>Gm16:15947073-15947269
>Gm16:15947512-15947575
>Gm16:15947622-15947727
>Gm16:15947755-15963809
>Gm16:15963831-15965425
>Gm16:15965525-15987262
>Gm16:15987310-15987946
>Gm16:15988000-15988417
>Gm16:15988454-15988507
>Gm16:15988545-15988950
>Gm16:15988986-15989118
>Gm16:15989208-15989516
>Gm16:15989623-15996446
>Gm16:15996537-15998077
>Gm16:15998143-15998276
>Gm16:15998312-15998694
>Gm16:15998718-16002810
>Gm16:16002846-16003811
>Gm16:16003867-16004827
>Gm16:16004881-16004924
>Gm16:16004973-16005481
>Gm16:16005543-16007276
>Gm16:16007364-16008355
>Gm16:16008379-16045684
>Gm16:16045706-16070369
>Gm16:16070477-16089675
>Gm16:16089736-16090168
>Gm16:16090214-16097206
>Gm16:16097278-16103664
>Gm16:16103742-16105323
>Gm16:16105430-16105705
>Gm16:16105894-16105927
>Gm16:16106013-16106047
>Gm16:16106139-16106362
>Gm16:16106607-16106637
>Gm16:16106989-16107070
>Gm16:16107483-16107626
>Gm16:16107730-16107761
>Gm16:16107795-16127989
>Gm16:16128814-16128873
>Gm16:16129181-16129225
>Gm16:16129278-16129325
>Gm16:16129555-16129615
>Gm16:16129681-16129724
>Gm16:16130024-16130073
>Gm16:16130484-16130636
>Gm16:16130693-16130868
>Gm16:16134048-16134080
>Gm16:16134114-16144546
>Gm16:16144838-16145021
>Gm16:16145405-16145446
>Gm16:16145566-16145712
>Gm16:16145901-16145927
>Gm16:16146016-16146397
>Gm16:16146831-16146883
>Gm16:16147003-16147134
>Gm16:16147298-16147534
>Gm16:16147623-16147650
>Gm16:16147903-16148665
>Gm16:16148705-16148809
>Gm16:16148892-16149001
>Gm16:16149217-16156960
>Gm16:16157401-16157444
>Gm16:16158862-16158971
>Gm16:16159084-16159160
>Gm16:16159349-16159410
>Gm16:16159413-16159454
>Gm16:16159534-16159688
>Gm16:16161157-16161248
>Gm16:16162541-16168289
>Gm16:16168324-16168856
>Gm16:16168958-16169335
>Gm16:16169357-16169400
>Gm16:16169448-16184565
>Gm16:16184682-16195560
>Gm16:16195644-16195847
>Gm16:16196145-16196187
>Gm16:16196368-16196518
>Gm16:16196936-16198710
>Gm16:16199140-16199221
>Gm16:16199703-16199738
>Gm16:16199845-16199877
>Gm16:16199954-16201729
>Gm16:16201835-16202044
>Gm16:16202311-16202376
>Gm16:16202704-16202745
>Gm16:16202813-16202858
>Gm16:16202945-16203228
>Gm16:16203433-16205802
>Gm16:16205839-16206467
>Gm16:16206528-16206680
>Gm16:16206718-16207319
>Gm16:16207346-16207628
>Gm16:16207685-16207880
>Gm16:16207920-16208050
>Gm16:16208173-16208215
>Gm16:16208250-16208280
>Gm16:16208354-16208389
>Gm16:16208447-16208564
>Gm16:16208668-16208725
>Gm16:16209042-16209122
>Gm16:16209159-16209264
>Gm16:16209393-16209426
>Gm16:16209925-16209960
>Gm16:16209989-16210075
>Gm16:16210105-16210155
>Gm16:16210329-16210354
>Gm16:16210382-16210531
>Gm16:16210614-16210778
>Gm16:16211166-16211219
>Gm16:16211294-16211428
>Gm16:16211567-16211646
>Gm16:16211680-16212319
>Gm16:16212346-16222084
>Gm16:16222185-16222377
>Gm16:16222567-16222863
>Gm16:16223002-16230131
>Gm16:16230249-16231931
>Gm16:16231975-16232132
>Gm16:16232164-16232363
>Gm16:16232426-16233068
>Gm16:16233103-16233278
>Gm16:16233345-16234077
>Gm16:16234129-16234449
>Gm16:16234536-16234971
>Gm16:16235004-16235087
>Gm16:16235245-16237765
>Gm16:16237794-16238705
>Gm16:16238769-16241009
>Gm16:16241046-16241094
>Gm16:16241123-16241250
>Gm16:16241314-16241354
>Gm16:16242199-16242247
>Gm16:16242487-16242636
>Gm16:16242668-16243155
>Gm16:16243204-16243237
>Gm16:16243296-16243765
>Gm16:16243858-16245153
>Gm16:16245189-16245357
>Gm16:16246176-16246205
>Gm16:16247164-16249519
>Gm16:16249549-16249584
>Gm16:16249934-16249961
>Gm16:16250249-16250323
>Gm16:16250616-16250972
>Gm16:16251121-16251357
>Gm16:16251703-16251755
>Gm16:16253109-16253142
>Gm16:16253193-16253252
>Gm16:16253472-16254464
>Gm16:16254650-16254693
>Gm16:16254725-16254817
>Gm16:16254966-16255038
>Gm16:16255097-16255214
>Gm16:16255277-16255380
>Gm16:16255803-16255874
>Gm16:16256098-16256171
>Gm16:16256220-16257728
>Gm16:16257814-16266570
>Gm16:16266622-16266924
>Gm16:16267041-16267095
>Gm16:16267149-16267388
>Gm16:16267445-16267503
>Gm16:16267591-16267734
>Gm16:16267815-16267889
>Gm16:16268507-16268602
>Gm16:16268673-16268728
>Gm16:16268768-16269024
>Gm16:16269104-16270789
>Gm16:16271452-16272282
>Gm16:16272358-16272691
>Gm16:16274405-16275373
>Gm16:16275688-16275762
>Gm16:16275903-16275961
>Gm16:16276238-16276660
>Gm16:16276724-16276828
>Gm16:16277461-16277546
>Gm16:16277931-16278101
>Gm16:16278734-16278770
>Gm16:16279573-16279606
>Gm16:16281639-16281686
>Gm16:16282326-16284340
>Gm16:16284416-16285177
>Gm16:16285389-16292885
>Gm16:16292988-16319946
>Gm16:16319981-16320372
>Gm16:16322041-16322072
>Gm16:16325672-16325783
>Gm16:16325817-16326111
>Gm16:16326228-16327064
>Gm16:16327201-16327454
>Gm16:16327546-16328114
>Gm16:16328264-16328411
>Gm16:16328450-16328511
>Gm16:16328602-16328768
>Gm16:16328849-16328885
>Gm16:16330200-16330377
>Gm16:16330530-16330615
>Gm16:16331075-16331202
>Gm16:16331299-16331374
>Gm16:16331545-16332017
>Gm16:16332039-16333537
>Gm16:16333619-16333713
>Gm16:16334143-16334209
>Gm16:16337450-16337547
>Gm16:16337598-16337759
>Gm16:16338016-16338055
>Gm16:16338076-16338164
>Gm16:16338188-16343006
>Gm16:16343052-16343155
>Gm16:16343199-16343359
>Gm16:16343389-16344497
>Gm16:16344550-16344644
>Gm16:16344698-16344772
>Gm16:16344810-16344979
>Gm16:16345072-16345141
>Gm16:16345259-16345340
>Gm16:16345493-16345627
>Gm16:16345671-16346024
>Gm16:16346189-16362969
>Gm16:16363130-16363164
>Gm16:16363256-16363335
>Gm16:16364011-16364050
>Gm16:16364099-16364168
>Gm16:16364343-16364391
>Gm16:16364490-16364630
>Gm16:16364824-16368377
>Gm16:16368758-16369336
>Gm16:16369358-16373557
>Gm16:16373607-16380443
>Gm16:16380462-16382706
>Gm16:16382790-16382869
>Gm16:16387464-16387498
>Gm16:16387499-16387793
>Gm16:16387902-16388108
>Gm16:16388143-16388224
>Gm16:16388471-16395672
>Gm16:16395866-16395914
>Gm16:16395951-16396032
>Gm16:16396169-16396349
>Gm16:16396398-16396454
>Gm16:16396483-16396544
>Gm16:16396604-16397235
>Gm16:16397317-16397488
>Gm16:16397638-16397732
>Gm16:16399276-16399326
>Gm16:16399419-16399493
>Gm16:16401782-16401894
>Gm16:16402578-16402663
>Gm16:16402727-16412141
>Gm16:16412223-16434746
>Gm16:16434776-16434898
>Gm16:16435435-16437240
>Gm16:16437351-16437422
>Gm16:16437548-16441415
>Gm16:16441462-16442166
>Gm16:16442195-16444928
>Gm16:16445121-16446722
>Gm16:16446862-16452161
>Gm16:16452195-16456251
>Gm16:16456526-16458557
>Gm16:16458732-16489620
>Gm16:16489720-16494671
>Gm16:16497794-16518367
>Gm16:16518467-16527751
>Gm16:16527786-16528338
>Gm16:16528438-16528815
>Gm16:16528857-16532934
>Gm16:16533201-16534139
>Gm16:16534768-16535107
>Gm16:16535157-16536287
>Gm16:16536600-16536651
>Gm16:16537025-16537093
>Gm16:16537747-16540164
>Gm16:16542534-16544626
>Gm16:16544807-16545528
>Gm16:16546562-16549130
>Gm16:16549155-16550977
>Gm16:16556247-16556811
>Gm16:16557216-16557294
>Gm16:16557349-16557474
>Gm16:16557833-16557897
>Gm16:16558043-16559529
>Gm16:16559779-16559851
>Gm16:16560050-16560134
>Gm16:16560771-16562519
>Gm16:16563116-16578493
>Gm16:16578528-16579529
>Gm16:16579737-16579791
>Gm16:16579858-16579934
>Gm16:16579971-16580031
>Gm16:16580207-16580316
>Gm16:16580456-16580712
>Gm16:16580856-16580896
>Gm16:16580942-16580997
>Gm16:16581021-16581125
>Gm16:16581176-16581211
>Gm16:16581272-16581740
>Gm16:16581784-16582144
>Gm16:16582304-16587195
>Gm16:16587332-16588213
>Gm16:16588321-16614934
>Gm16:16614985-16615220
>Gm16:16615246-16616031
>Gm16:16616077-16616124
>Gm16:16616178-16616618
>Gm16:16616639-16619611
>Gm16:16619646-16620729
>Gm16:16620754-16621172
>Gm16:16621229-16622057
>Gm16:16622091-16622201
>Gm16:16622249-16622697
>Gm16:16623044-16623076
>Gm16:16623279-16623335
>Gm16:16623872-16624952
>Gm16:16624992-16625605
>Gm16:16625616-16625988
>Gm16:16626057-16637865
>Gm16:16637971-16638104
>Gm16:16638222-16638270
>Gm16:16639659-16639691
>Gm16:16639738-16639924
>Gm16:16639959-16643347
>Gm16:16643378-16649495
>Gm16:16649554-16650031
>Gm16:16650061-16652310
>Gm16:16652342-16653034
>Gm16:16653327-16653405
>Gm16:16653429-16653540
>Gm16:16653585-16653657
>Gm16:16653700-16653842
>Gm16:16653941-16653984
>Gm16:16654076-16654128
>Gm16:16654152-16658435
>Gm16:16658509-16659501
>Gm16:16659760-16677407
>Gm16:16677472-16677659
>Gm16:16677765-16677849
>Gm16:16678000-16678192
>Gm16:16678233-16678566
>Gm16:16678609-16678670
>Gm16:16678720-16678844
>Gm16:16678882-16679336
>Gm16:16679476-16680046
>Gm16:16680106-16680372
>Gm16:16680429-16680507
>Gm16:16680569-16683408
>Gm16:16683486-16684370
>Gm16:16684428-16685040
>Gm16:16685076-16686186
>Gm16:16686284-16704893
>Gm16:16705397-16705475
>Gm16:16705690-16705754
>Gm16:16708263-16708367
>Gm16:16716229-16716263
>Gm16:16717879-16718033
>Gm16:16724761-16724794
>Gm16:16732357-16732416
>Gm16:16732568-16736273
>Gm16:16737016-16737741
>Gm16:16737907-16738009
>Gm16:16738363-16739372
>Gm16:16739625-16739827
>Gm16:16739926-16739997
>Gm16:16742429-16742462
>Gm16:16742785-16743068
>Gm16:16744093-16744580
>Gm16:16744638-16744792
>Gm16:16744856-16745481
>Gm16:16745609-16745654
>Gm16:16746222-16746265
>Gm16:16746560-16746675
>Gm16:16746692-16746846
>Gm16:16746939-16747145
>Gm16:16747192-16747275
>Gm16:16747326-16747474
>Gm16:16747605-16748095
>Gm16:16748196-16748373
>Gm16:16748520-16748713
>Gm16:16748761-16748881
>Gm16:16749994-16750028
>Gm16:16754668-16754727
>Gm16:16755792-16755859
>Gm16:16756232-16757088
>Gm16:16757794-16757833
>Gm16:16759356-16759688
>Gm16:16759716-16763030
>Gm16:16763055-16763258
>Gm16:16763291-16764235
>Gm16:16764346-16764442
>Gm16:16764486-16769508
>Gm16:16769577-16770293
>Gm16:16770335-16784721
>Gm16:16784746-16785517
>Gm16:16785577-16785705
>Gm16:16785811-16786194
>Gm16:16786240-16786919
>Gm16:16786942-16787143
>Gm16:16787171-16793524
>Gm16:16793557-16793940
>Gm16:16793994-16794552
>Gm16:16794596-16797170
>Gm16:16797271-16797787
>Gm16:16797892-16798058
>Gm16:16798293-16798369
>Gm16:16798614-16798673
>Gm16:16798815-16798857
>Gm16:16800171-16800204
>Gm16:16808703-16808791
>Gm16:16812591-16812693
>Gm16:16812743-16812834
>Gm16:16814136-16814290
>Gm16:16814333-16814382
>Gm16:16814588-16814662
>Gm16:16814762-16814793
>Gm16:16816872-16816909
>Gm16:16817531-16817598
>Gm16:16817899-16817961
>Gm16:16818205-16818255
>Gm16:16818398-16818813
>Gm16:16819134-16819256
>Gm16:16819420-16819562
>Gm16:16819669-16819726
>Gm16:16820214-16820252
>Gm16:16820409-16820716
>Gm16:16822964-16823007
>Gm16:16823447-16823706
>Gm16:16823806-16823871
>Gm16:16824022-16824176
>Gm16:16824537-16824574
>Gm16:16824668-16824824
>Gm16:16825817-16825870
>Gm16:16826332-16826540
>Gm16:16826968-16827179
>Gm16:16827591-16828238
>Gm16:16830732-16830777
>Gm16:16832020-16832193
>Gm16:16832348-16832423
>Gm16:16834143-16834195
>Gm16:16834872-16834975
>Gm16:16835727-16836052
>Gm16:16836144-16842214
>Gm16:16842299-16843115
>Gm16:16844608-16844643
>Gm16:16846222-16846592
>Gm16:16846639-16846764
>Gm16:16846863-16847029
>Gm16:16847130-16847310
>Gm16:16847569-16847962
>Gm16:16848029-16853463
>Gm16:16853989-16854729
>Gm16:16856633-16856669
>Gm16:16856702-16867471
>Gm16:16867521-16877895
>Gm16:16877920-16879715
>Gm16:16879746-16881010
>Gm16:16881080-16881261
>Gm16:16881377-16885693
>Gm16:16885769-16886576
>Gm16:16886643-16886733
>Gm16:16886765-16886885
>Gm16:16887015-16887249
>Gm16:16887325-16887483
>Gm16:16887894-16887997
>Gm16:16888076-16895896
>Gm16:16895945-16895994
>Gm16:16896089-16896117
>Gm16:16896205-16896273
>Gm16:16896710-16896979
>Gm16:16897088-16897404
>Gm16:16897533-16897565
>Gm16:16897663-16897703
>Gm16:16897753-16897831
>Gm16:16897929-16897963
>Gm16:16898001-16898114
>Gm16:16898150-16898330
>Gm16:16898414-16899498
>Gm16:16899560-16899703
>Gm16:16899769-16899830
>Gm16:16899856-16900223
>Gm16:16900260-16900324
>Gm16:16900354-16900732
>Gm16:16901195-16901306
>Gm16:16901517-16901794
>Gm16:16901960-16902057
>Gm16:16902082-16902343
>Gm16:16902446-16903591
>Gm16:16903645-16904309
>Gm16:16904408-16905209
>Gm16:16905278-16908364
>Gm16:16908409-16911978
>Gm16:16912006-16912182
>Gm16:16912254-16912435
>Gm16:16912485-16912654
>Gm16:16912712-16912777
>Gm16:16913218-16913255
>Gm16:16913707-16913800
>Gm16:16913869-16914067
>Gm16:16914183-16914247
>Gm16:16914319-16915037
>Gm16:16915171-16915239
>Gm16:16915362-16915413
>Gm16:16915557-16915982
>Gm16:16916019-16916610
>Gm16:16916643-16920919
>Gm16:16920974-16928966
>Gm16:16930601-16942721
>Gm16:16942802-16945292
>Gm16:16945320-16949469
>Gm16:16949500-16949779
>Gm16:16949827-16951351
>Gm16:16951431-16951582
>Gm16:16951782-16951828
>Gm16:16953684-16953721
>Gm16:16953845-16955459
>Gm16:16955605-16956238
>Gm16:16956285-16957046
>Gm16:16957135-16957330
>Gm16:16957413-16957555
>Gm16:16957619-16972988
>Gm16:16973070-16973820
>Gm16:16973847-16976806
>Gm16:16976845-16995441
>Gm16:16995492-16995720
>Gm16:16995756-16996611
>Gm16:16996648-17051178
>Gm16:17051210-17055211
>Gm16:17055264-17055846
>Gm16:17055962-17056983
>Gm16:17057054-17061230
>Gm16:17061280-17061378
>Gm16:17061608-17061800
>Gm16:17061828-17061854
>Gm16:17062100-17062206
>Gm16:17062324-17062645
>Gm16:17062765-17062832
>Gm16:17062919-17062996
>Gm16:17063189-17063387
>Gm16:17063513-17067292
>Gm16:17067330-17070082
>Gm16:17070162-17070209
>Gm16:17070245-17070317
>Gm16:17070637-17070663
>Gm16:17070808-17070896
>Gm16:17071030-17071299
>Gm16:17071361-17071389
>Gm16:17071925-17087462
>Gm16:17088158-17088281
>Gm16:17089360-17089394
>Gm16:17089451-17089658
>Gm16:17089786-17089837
>Gm16:17089976-17090020
>Gm16:17090078-17090110
>Gm16:17090144-17090668
>Gm16:17090715-17090744
>Gm16:17090786-17092529
>Gm16:17092550-17093142
>Gm16:17093193-17093257
>Gm16:17093356-17093489
>Gm16:17093546-17093766
>Gm16:17093805-17093860
>Gm16:17093892-17094112
>Gm16:17094147-17094211
>Gm16:17094865-17094916
>Gm16:17094968-17095028
>Gm16:17095097-17095198
>Gm16:17095278-17096657
>Gm16:17096777-17097099
>Gm16:17097626-17097686
>Gm16:17097761-17097815
>Gm16:17097895-17097936
>Gm16:17098002-17098083
>Gm16:17098214-17098293
>Gm16:17098840-17098962
>Gm16:17099010-17099052
>Gm16:17099186-17099229
>Gm16:17099441-17099863
>Gm16:17099959-17100036
>Gm16:17100097-17100127
>Gm16:17100199-17100601
>Gm16:17100706-17100907
>Gm16:17101044-17101224
>Gm16:17101272-17101392
>Gm16:17101480-17101795
>Gm16:17101985-17102047
>Gm16:17102196-17102421
>Gm16:17102469-17133779
>Gm16:17133811-17134804
>Gm16:17134839-17134912
>Gm16:17134959-17134992
>Gm16:17135057-17135437
>Gm16:17135476-17137743
>Gm16:17137874-17137961
>Gm16:17137998-17142366
>Gm16:17142646-17142798
>Gm16:17142912-17142969
>Gm16:17143125-17143808
>Gm16:17143907-17145735
>Gm16:17145920-17146103
>Gm16:17146132-17146176
>Gm16:17146234-17146548
>Gm16:17150001-17150046
>Gm16:17150376-17150468
>Gm16:17152938-17159310
>Gm16:17159744-17159836
>Gm16:17160276-17160363
>Gm16:17160869-17160928
>Gm16:17160988-17161041
>Gm16:17164727-17164760
>Gm16:17164969-17165043
>Gm16:17165220-17165273
>Gm16:17165395-17165586
>Gm16:17167115-17167201
>Gm16:17167409-17167433
>Gm16:17167481-17167517
>Gm16:17167567-17167602
>Gm16:17167880-17168030
>Gm16:17168065-17168435
>Gm16:17168481-17169093
>Gm16:17169213-17169596
>Gm16:17169633-17169663
>Gm16:17169762-17170313
>Gm16:17170382-17172831
>Gm16:17172869-17172909
>Gm16:17172983-17173260
>Gm16:17173405-17173606
>Gm16:17173763-17173834
>Gm16:17173897-17173950
>Gm16:17174154-17174431
>Gm16:17174472-17174657
>Gm16:17174927-17175131
>Gm16:17175161-17175301
>Gm16:17175350-17175405
>Gm16:17175475-17175609
>Gm16:17176069-17194464
>Gm16:17194500-17194854
>Gm16:17195036-17195632
>Gm16:17195687-17195937
>Gm16:17195992-17196515
>Gm16:17196573-17196735
>Gm16:17196825-17197714
>Gm16:17197746-17198366
>Gm16:17198580-17198725
>Gm16:17198807-17199078
>Gm16:17199230-17199424
>Gm16:17199524-17199574
>Gm16:17199642-17199784
>Gm16:17199936-17200007
>Gm16:17200088-17201174
>Gm16:17201442-17201472
>Gm16:17201564-17201737
>Gm16:17201878-17202317
>Gm16:17202429-17202653
>Gm16:17202679-17203444
>Gm16:17203541-17203661
>Gm16:17204072-17204469
>Gm16:17204565-17204688
>Gm16:17204713-17204848
>Gm16:17204902-17205098
>Gm16:17205139-17205298
>Gm16:17205339-17205883
>Gm16:17205930-17206135
>Gm16:17206253-17206437
>Gm16:17206532-17206938
>Gm16:17207189-17207282
>Gm16:17207653-17207682
>Gm16:17207781-17207821
>Gm16:17207906-17208073
>Gm16:17208129-17208624
>Gm16:17208780-17210194
>Gm16:17211036-17211586
>Gm16:17211656-17211919
>Gm16:17211979-17221609
>Gm16:17221669-17222150
>Gm16:17222293-17222858
>Gm16:17222996-17223152
>Gm16:17223238-17228522
>Gm16:17228580-17228682
>Gm16:17229296-17229325
>Gm16:17229450-17229495
>Gm16:17230564-17230614
>Gm16:17231057-17231432
>Gm16:17231490-17232123
>Gm16:17232182-17232541
>Gm16:17232676-17232836
>Gm16:17233105-17233209
>Gm16:17233347-17233375
>Gm16:17233464-17233649
>Gm16:17233692-17234108
>Gm16:17234280-17234462
>Gm16:17234539-17234657
>Gm16:17234736-17235309
>Gm16:17235392-17235428
>Gm16:17235788-17235844
>Gm16:17236099-17236156
>Gm16:17236365-17236397
>Gm16:17236742-17268971
>Gm16:17268999-17272636
>Gm16:17272727-17273006
>Gm16:17274067-17274113
>Gm16:17274580-17274675
>Gm16:17274839-17275147
>Gm16:17275255-17275625
>Gm16:17275942-17281712
>Gm16:17281734-17283956
>Gm16:17289673-17299288
>Gm16:17300508-17300776
>Gm16:17300970-17301184
>Gm16:17301231-17301322
>Gm16:17301475-17301661
>Gm16:17301828-17301859
>Gm16:17301993-17302079
>Gm16:17302114-17302161
>Gm16:17302243-17302394
>Gm16:17302497-17302576
>Gm16:17302750-17302844
>Gm16:17303377-17304076
>Gm16:17304157-17304298
>Gm16:17304437-17304833
>Gm16:17304859-17309357
>Gm16:17309468-17309567
>Gm16:17309702-17325122
>Gm16:17325202-17326213
>Gm16:17326225-17326972
>Gm16:17327009-17328135
>Gm16:17328184-17328363
>Gm16:17328391-17328478
>Gm16:17328553-17328979
>Gm16:17332541-17332615
>Gm16:17336007-17336286
>Gm16:17340343-17340368
>Gm16:17342004-17343470
>Gm16:17343512-17344160
>Gm16:17344260-17344972
>Gm16:17345009-17345329
>Gm16:17345698-17345819
>Gm16:17345855-17345940
>Gm16:17348906-17351317
>Gm16:17351341-17352653
>Gm16:17352702-17353041
>Gm16:17353157-17354609
>Gm16:17354694-17355444
>Gm16:17355486-17358258
>Gm16:17358315-17360183
>Gm16:17360204-17362187
>Gm16:17362381-17364239
>Gm16:17364300-17364337
>Gm16:17364365-17364650
>Gm16:17364742-17365469
>Gm16:17365513-17365574
>Gm16:17365601-17365748
>Gm16:17366842-17369958
>Gm16:17370243-17370562
>Gm16:17370599-17371831
>Gm16:17372033-17372106
>Gm16:17372373-17372391
>Gm16:17372520-17374165
>Gm16:17374236-17374325
>Gm16:17374433-17374652
>Gm16:17374739-17375205
>Gm16:17376511-17381675
>Gm16:17381706-17382234
>Gm16:17382328-17382788
>Gm16:17382842-17383038
>Gm16:17383117-17383549
>Gm16:17383666-17384833
>Gm16:17384868-17385001
>Gm16:17385023-17387726
>Gm16:17387768-17387914
>Gm16:17388001-17388188
>Gm16:17388232-17388705
>Gm16:17388829-17389201
>Gm16:17389380-17389985
>Gm16:17391482-17391661
>Gm16:17392576-17395481
>Gm16:17395881-17397676
>Gm16:17397903-17397948
>Gm16:17398757-17398838
>Gm16:17398915-17398978
>Gm16:17399116-17399166
>Gm16:17400371-17400472
>Gm16:17403407-17403444
>Gm16:17405360-17405465
>Gm16:17405790-17405881
>Gm16:17407179-17407302
>Gm16:17410253-17410399
>Gm16:17410439-17410514
>Gm16:17411177-17411223
>Gm16:17414484-17414531
>Gm16:17416495-17417292
>Gm16:17417345-17417881
>Gm16:17418058-17418378
>Gm16:17418499-17418636
>Gm16:17419427-17419523
>Gm16:17419744-17423166
>Gm16:17423324-17429494
>Gm16:17429692-17429721
>Gm16:17429805-17429839
>Gm16:17434029-17434447
>Gm16:17434496-17434767
>Gm16:17434899-17435339
>Gm16:17435420-17435458
>Gm16:17435821-17435870
>Gm16:17435886-17436048
>Gm16:17437061-17437098
>Gm16:17437330-17437424
>Gm16:17437951-17437998
>Gm16:17438114-17438147
>Gm16:17438223-17438255
>Gm16:17438378-17438408
>Gm16:17438637-17438671
>Gm16:17440869-17440907
>Gm16:17441170-17441204
>Gm16:17441483-17441604
>Gm16:17441735-17441774
>Gm16:17441835-17441970
>Gm16:17442777-17442840
>Gm16:17445116-17445175
>Gm16:17445914-17446085
>Gm16:17446220-17446458
>Gm16:17446662-17446748
>Gm16:17446802-17447130
>Gm16:17447212-17447333
>Gm16:17447379-17447411
>Gm16:17447532-17447559
>Gm16:17447617-17447683
>Gm16:17447800-17447833
>Gm16:17448173-17448292
>Gm16:17448686-17448717
>Gm16:17449728-17449898
>Gm16:17451317-17452296
>Gm16:17453455-17457532
>Gm16:17457680-17457810
>Gm16:17458106-17459012
>Gm16:17459032-17459293
>Gm16:17459386-17460089
>Gm16:17460113-17460747
>Gm16:17460772-17463818
>Gm16:17463841-17463912
>Gm16:17463959-17468606
>Gm16:17468649-17469441
>Gm16:17469461-17470271
>Gm16:17470345-17471018
>Gm16:17471124-17471185
>Gm16:17471218-17471304
>Gm16:17471358-17471420
>Gm16:17471552-17472320
>Gm16:17472346-17473191
>Gm16:17474874-17476350
>Gm16:17476440-17482402
>Gm16:17482433-17482522
>Gm16:17482606-17482790
>Gm16:17482883-17483138
>Gm16:17483403-17487297
>Gm16:17487354-17496481
>Gm16:17496554-17499825
>Gm16:17499884-17499921
>Gm16:17499973-17500011
>Gm16:17500154-17508454
>Gm16:17508823-17508865
>Gm16:17508925-17508998
>Gm16:17509239-17509421
>Gm16:17509715-17510122
>Gm16:17510188-17510289
>Gm16:17510408-17510519
>Gm16:17510810-17510934
>Gm16:17511033-17511071
>Gm16:17511176-17511482
>Gm16:17511519-17512743
>Gm16:17512790-17513010
>Gm16:17513055-17513546
>Gm16:17513592-17514121
>Gm16:17514188-17514686
>Gm16:17514711-17515152
>Gm16:17515183-17515559
>Gm16:17515601-17515653
>Gm16:17515975-17516054
>Gm16:17516085-17516142
>Gm16:17516247-17516456
>Gm16:17516542-17516628
>Gm16:17516710-17516778
>Gm16:17516869-17518281
>Gm16:17518331-17518417
>Gm16:17518557-17518640
>Gm16:17518696-17519068
>Gm16:17519108-17519720
>Gm16:17520083-17520402
>Gm16:17520487-17523320
>Gm16:17523370-17525086
>Gm16:17525326-17525401
>Gm16:17525616-17525969
>Gm16:17525996-17526117
>Gm16:17526169-17526318
>Gm16:17526360-17528083
>Gm16:17528103-17529222
>Gm16:17529247-17529572
>Gm16:17529627-17530871
>Gm16:17530958-17531011
>Gm16:17531081-17544650
>Gm16:17544686-17544979
>Gm16:17545005-17545239
>Gm16:17545327-17545673
>Gm16:17545708-17548281
>Gm16:17548331-17553720
>Gm16:17553774-17558535
>Gm16:17558597-17559097
>Gm16:17559124-17561430
>Gm16:17561498-17567015
>Gm16:17567055-17567304
>Gm16:17567388-17567734
>Gm16:17567827-17567964
>Gm16:17568114-17568492
>Gm16:17568553-17573034
>Gm16:17573080-17573143
>Gm16:17573241-17573301
>Gm16:17573375-17573793
>Gm16:17573942-17574417
>Gm16:17574614-17582718
>Gm16:17582754-17599352
>Gm16:17599379-17600297
>Gm16:17600328-17600484
>Gm16:17600548-17600630
>Gm16:17601193-17601673
>Gm16:17601736-17602371
>Gm16:17602550-17602662
>Gm16:17602713-17602855
>Gm16:17603497-17604236
>Gm16:17604281-17605360
>Gm16:17605551-17605597
>Gm16:17605664-17607209
>Gm16:17607254-17609465
>Gm16:17609960-17610004
>Gm16:17610192-17610381
>Gm16:17610440-17612596
>Gm16:17613035-17613061
>Gm16:17613239-17613278
>Gm16:17613734-17613763
>Gm16:17614070-17614440
>Gm16:17614517-17614672
>Gm16:17614799-17616523
>Gm16:17616581-17637894
>Gm16:17637926-17650655
>Gm16:17650688-17651951
>Gm16:17651992-17655022
>Gm16:17655082-17655243
>Gm16:17655387-17658570
>Gm16:17658613-17665022
>Gm16:17665066-17666332
>Gm16:17666439-17666474
>Gm16:17666702-17666756
>Gm16:17667676-17667722
>Gm16:17667755-17669223
>Gm16:17671906-17671974
>Gm16:17672416-17672503
>Gm16:17673258-17673294
>Gm16:17673505-17673603
>Gm16:17673846-17673979
>Gm16:17674245-17674298
>Gm16:17675614-17675687
>Gm16:17676235-17676262
>Gm16:17676446-17676477
>Gm16:17676592-17676681
>Gm16:17676701-17676732
>Gm16:17676831-17676956
>Gm16:17677065-17677096
>Gm16:17677421-17677446
>Gm16:17677573-17677776
>Gm16:17677852-17677978
>Gm16:17678212-17678345
>Gm16:17678584-17678663
>Gm16:17678835-17678896
>Gm16:17679056-17679238
>Gm16:17679500-17679559
>Gm16:17679696-17679784
>Gm16:17679862-17679903
>Gm16:17680204-17680271
>Gm16:17680400-17680448
>Gm16:17680562-17680601
>Gm16:17680726-17680776
>Gm16:17681178-17681351
>Gm16:17681405-17681550
>Gm16:17681653-17681732
>Gm16:17681794-17682282
>Gm16:17682310-17682857
>Gm16:17682938-17683293
>Gm16:17683342-17683427
>Gm16:17684611-17685716
>Gm16:17685761-17691007
>Gm16:17691040-17691114
>Gm16:17691568-17691642
>Gm16:17691790-17691834
>Gm16:17692202-17692321
>Gm16:17693076-17693113
>Gm16:17693446-17693492
>Gm16:17695449-17695740
>Gm16:17695839-17695896
>Gm16:17696050-17696094
>Gm16:17696276-17696316
>Gm16:17696383-17696412
>Gm16:17696463-17696731
>Gm16:17697689-17698103
>Gm16:17700520-17702591
>Gm16:17702662-17703337
>Gm16:17703379-17703666
>Gm16:17703701-17704564
>Gm16:17704615-17704728
>Gm16:17704790-17705096
>Gm16:17705187-17705587
>Gm16:17705626-17706057
>Gm16:17706124-17706252
>Gm16:17706374-17706808
>Gm16:17706858-17707000
>Gm16:17707091-17707918
>Gm16:17708113-17708203
>Gm16:17708313-17708438
>Gm16:17708485-17708552
>Gm16:17708668-17708898
>Gm16:17709029-17709212
>Gm16:17709297-17709373
>Gm16:17709467-17709521
>Gm16:17709593-17709671
>Gm16:17709700-17709939
>Gm16:17709971-17710046
>Gm16:17710116-17710544
>Gm16:17710589-17711974
>Gm16:17712124-17712278
>Gm16:17712302-17712751
>Gm16:17712798-17720502
>Gm16:17720629-17725879
>Gm16:17725903-17725953
>Gm16:17726009-17726161
>Gm16:17726222-17729023
>Gm16:17729055-17731249
>Gm16:17731296-17731394
>Gm16:17731449-17731526
>Gm16:17731662-17734015
>Gm16:17734074-17734929
>Gm16:17734953-17735147
>Gm16:17736564-17736595
>Gm16:17736797-17736827
>Gm16:17737303-17737345
>Gm16:17737421-17740288
>Gm16:17740297-17742287
>Gm16:17742331-17744906
>Gm16:17744943-17745367
>Gm16:17747204-17747297
>Gm16:17747518-17747575
>Gm16:17747689-17747722
>Gm16:17748696-17748765
>Gm16:17749046-17749079
>Gm16:17749135-17749161
>Gm16:17749507-17749558
>Gm16:17749594-17749744
>Gm16:17749919-17750023
>Gm16:17750129-17750282
>Gm16:17750744-17754659
>Gm16:17755385-17755460
>Gm16:17755594-17755723
>Gm16:17755752-17755823
>Gm16:17755893-17755919
>Gm16:17758637-17758679
>Gm16:17759589-17759994
>Gm16:17760025-17761947
>Gm16:17762063-17762525
>Gm16:17762624-17765558
>Gm16:17765589-17768823
>Gm16:17768859-17770538
>Gm16:17770648-17771199
>Gm16:17771316-17771351
>Gm16:17771421-17771560
>Gm16:17771597-17771798
>Gm16:17771847-17771936
>Gm16:17772114-17772258
>Gm16:17772321-17772755
>Gm16:17772807-17772949
>Gm16:17773024-17773356
>Gm16:17773497-17773636
>Gm16:17775754-17775791
>Gm16:17779299-17779323
>Gm16:17779530-17779576
>Gm16:17779665-17779863
>Gm16:17780063-17780114
>Gm16:17781024-17781479
>Gm16:17782088-17784506
>Gm16:17784794-17784941
>Gm16:17785009-17785197
>Gm16:17785342-17786092
>Gm16:17786123-17787027
>Gm16:17787114-17787327
>Gm16:17787426-17787546
>Gm16:17787584-17787981
>Gm16:17788017-17790382
>Gm16:17790417-17792042
>Gm16:17796103-17796181
>Gm16:17797863-17798943
>Gm16:17801511-17801641
>Gm16:17801719-17801761
>Gm16:17806533-17807585
>Gm16:17807596-17807631
>Gm16:17808366-17808414
>Gm16:17810579-17810693
>Gm16:17810851-17810920
>Gm16:17810979-17811035
>Gm16:17811103-17811187
>Gm16:17811230-17811802
>Gm16:17811856-17812115
>Gm16:17812164-17812583
>Gm16:17812661-17812691
>Gm16:17812782-17812934
>Gm16:17812990-17813033
>Gm16:17813139-17813290
>Gm16:17813488-17813647
>Gm16:17813812-17813949
>Gm16:17814215-17814257
>Gm16:17814469-17814591
>Gm16:17814690-17814938
>Gm16:17814994-17815167
>Gm16:17815707-17845723
>Gm16:17845752-17852462
>Gm16:17852519-17855708
>Gm16:17855747-17856028
>Gm16:17856079-17857668
>Gm16:17857720-17862086
>Gm16:17862125-17863317
>Gm16:17863714-17863744
>Gm16:17863807-17863870
>Gm16:17864003-17864116
>Gm16:17864178-17864276
>Gm16:17864302-17864380
>Gm16:17864457-17864525
>Gm16:17864570-17864666
>Gm16:17864723-17864818
>Gm16:17865315-17865720
>Gm16:17865752-17865968
>Gm16:17865998-17866446
>Gm16:17866570-17866787
>Gm16:17866823-17868270
>Gm16:17868353-17868516
>Gm16:17868573-17868671
>Gm16:17869003-17869049
>Gm16:17869123-17869152
>Gm16:17869388-17869469
>Gm16:17869568-17869709
>Gm16:17869768-17869887
>Gm16:17869957-17870081
>Gm16:17870527-17872270
>Gm16:17872307-17872345
>Gm16:17872480-17876690
>Gm16:17876921-17892830
>Gm16:17892895-17893251
>Gm16:17893346-17893438
>Gm16:17893480-17894388
>Gm16:17894428-17895480
>Gm16:17895519-17895707
>Gm16:17895769-17896348
>Gm16:17896465-17896493
>Gm16:17896613-17896930
>Gm16:17896993-17897109
>Gm16:17897227-17897310
>Gm16:17897371-17897437
>Gm16:17897471-17897510
>Gm16:17897533-17897766
>Gm16:17897989-17898084
>Gm16:17898467-17898599
>Gm16:17898663-17898824
>Gm16:17899126-17899248
>Gm16:17899376-17899560
>Gm16:17899633-17899825
>Gm16:17899886-17899979
>Gm16:17900207-17900269
>Gm16:17900426-17900468
>Gm16:17900563-17900620
>Gm16:17900920-17901035
>Gm16:17901102-17901555
>Gm16:17901671-17901838
>Gm16:17901886-17902253
>Gm16:17902283-17903455
>Gm16:17903478-17903600
>Gm16:17903687-17904572
>Gm16:17904608-17904776
>Gm16:17904858-17905164
>Gm16:17905209-17905301
>Gm16:17905370-17908051
>Gm16:17908076-17908174
>Gm16:17908239-17908354
>Gm16:17908417-17911949
>Gm16:17912016-17912678
>Gm16:17912815-17912895
>Gm16:17913040-17913926
>Gm16:17914015-17914184
>Gm16:17914291-17918822
>Gm16:17918847-17919414
>Gm16:17919558-17950937
>Gm16:17950979-17951821
>Gm16:17952056-17952303
>Gm16:17952420-17952457
>Gm16:17952650-17952811
>Gm16:17953078-17953150
>Gm16:17953242-17953276
>Gm16:17953333-17953372
>Gm16:17953428-17953667
>Gm16:17953798-17953928
>Gm16:17954082-17954328
>Gm16:17954684-17954736
>Gm16:17954816-17954868
>Gm16:17955114-17955148
>Gm16:17956149-17956272
>Gm16:17956295-17956448
>Gm16:17957100-17957238
>Gm16:17957361-17958795
>Gm16:17959643-17959679
>Gm16:17959845-17959931
>Gm16:17960255-17960363
>Gm16:17960944-17961130
>Gm16:17963913-17964955
>Gm16:17965039-17965154
>Gm16:17965189-17965353
>Gm16:17966416-17966794
>Gm16:17966959-17967017
>Gm16:17967053-17967179
>Gm16:17967290-17967371
>Gm16:17967598-17967644
>Gm16:17968270-17972200
>Gm16:17975288-17975335
>Gm16:17975715-17976213
>Gm16:17976355-17981735
>Gm16:17981762-17982924
>Gm16:17982970-17985308
>Gm16:17985379-17990311
>Gm16:17990452-17993072
>Gm16:17993128-17994372
>Gm16:17994412-17995848
>Gm16:17995869-17998063
>Gm16:17998106-17998878
>Gm16:17999073-17999151
>Gm16:17999850-18001142
>Gm16:18002138-18002258
>Gm16:18003614-18006498
>Gm16:18007119-18010189
>Gm16:18010220-18013832
>Gm16:18014325-18015660
>Gm16:18016496-18017962
>Gm16:18020610-18020666
>Gm16:18020793-18020860
>Gm16:18020995-18022097
>Gm16:18022143-18022483
>Gm16:18022822-18022890
>Gm16:18023022-18023047
>Gm16:18023144-18023191
>Gm16:18023289-18023470
>Gm16:18023569-18023769
>Gm16:18023846-18023961
>Gm16:18024049-18024291
>Gm16:18024336-18024443
>Gm16:18024487-18024674
>Gm16:18024779-18025093
>Gm16:18025227-18025414
>Gm16:18025547-18025799
>Gm16:18025846-18026146
>Gm16:18026268-18026414
>Gm16:18026578-18026629
>Gm16:18026757-18026963
>Gm16:18027111-18027153
>Gm16:18027259-18030784
>Gm16:18030810-18031009
>Gm16:18031047-18031341
>Gm16:18031422-18031523
>Gm16:18031694-18031938
>Gm16:18032005-18032045
>Gm16:18032087-18032125
>Gm16:18032179-18032213
>Gm16:18032347-18032571
>Gm16:18032594-18035904
>Gm16:18035944-18036891
>Gm16:18036940-18054384
>Gm16:18054399-18058055
>Gm16:18058079-18063553
>Gm16:18063607-18063840
>Gm16:18063864-18065664
>Gm16:18065778-18065833
>Gm16:18065986-18066269
>Gm16:18066301-18067139
>Gm16:18067183-18067422
>Gm16:18067500-18067562
>Gm16:18067641-18067722
>Gm16:18067770-18068434
>Gm16:18069198-18069244
>Gm16:18069849-18069882
>Gm16:18070244-18070287
>Gm16:18070819-18070861
>Gm16:18070923-18070962
>Gm16:18071054-18071143
>Gm16:18071199-18071709
>Gm16:18071745-18085006
>Gm16:18085043-18085503
>Gm16:18085617-18085880
>Gm16:18085983-18087035
>Gm16:18087097-18088219
>Gm16:18088348-18088754
>Gm16:18089265-18089404
>Gm16:18089603-18089668
>Gm16:18089715-18089790
>Gm16:18089891-18089985
>Gm16:18090240-18090577
>Gm16:18090648-18090975
>Gm16:18091050-18091693
>Gm16:18091793-18091838
>Gm16:18092053-18092107
>Gm16:18092280-18092976
>Gm16:18093426-18093474
>Gm16:18093654-18093772
>Gm16:18094069-18099486
>Gm16:18099648-18099725
>Gm16:18099752-18100583
>Gm16:18100763-18102249
>Gm16:18102277-18104974
>Gm16:18105056-18105391
>Gm16:18105551-18107947
>Gm16:18108062-18108387
>Gm16:18108453-18108495
>Gm16:18108548-18109094
>Gm16:18109136-18110821
>Gm16:18110923-18111327
>Gm16:18111448-18111621
>Gm16:18111698-18116974
>Gm16:18117078-18131258
>Gm16:18131295-18133727
>Gm16:18133760-18161421
>Gm16:18161481-18212196
>Gm16:18212793-18212833
>Gm16:18213119-18214168
>Gm16:18217714-18217775
>Gm16:18218489-18218541
>Gm16:18219170-18230825
>Gm16:18230869-18231313
>Gm16:18231367-18231759
>Gm16:18231791-18231910
>Gm16:18231965-18232017
>Gm16:18232058-18233507
>Gm16:18233586-18234907
>Gm16:18234966-18235116
>Gm16:18235153-18236011
>Gm16:18236158-18236600
>Gm16:18236638-18237335
>Gm16:18237368-18237545
>Gm16:18237585-18238527
>Gm16:18238607-18238641
>Gm16:18238862-18238926
>Gm16:18239139-18239202
>Gm16:18239273-18239449
>Gm16:18239605-18239653
>Gm16:18240001-18240146
>Gm16:18240220-18240259
>Gm16:18243041-18243092
>Gm16:18243165-18253095
>Gm16:18253131-18253831
>Gm16:18253878-18256715
>Gm16:18256750-18259582
>Gm16:18259645-18263280
>Gm16:18263313-18282552
>Gm16:18282686-18284056
>Gm16:18284248-18284695
>Gm16:18284739-18285018
>Gm16:18285080-18285498
>Gm16:18285531-18285881
>Gm16:18285918-18286046
>Gm16:18286108-18297834
>Gm16:18297907-18298563
>Gm16:18298791-18298822
>Gm16:18298963-18299109
>Gm16:18299491-18299550
>Gm16:18299846-18299905
>Gm16:18300666-18300737
>Gm16:18300942-18305184
>Gm16:18305233-18305310
>Gm16:18305403-18305785
>Gm16:18306094-18306171
>Gm16:18306613-18306669
>Gm16:18306826-18306860
>Gm16:18306877-18307032
>Gm16:18307231-18307258
>Gm16:18307387-18307523
>Gm16:18307601-18307650
>Gm16:18308118-18308166
>Gm16:18308326-18308519
>Gm16:18308547-18308786
>Gm16:18308949-18308983
>Gm16:18309026-18309066
>Gm16:18310506-18310633
>Gm16:18310910-18310948
>Gm16:18311013-18311134
>Gm16:18311193-18311482
>Gm16:18311514-18312926
>Gm16:18313196-18313532
>Gm16:18313602-18314778
>Gm16:18314802-18314880
>Gm16:18318135-18318427
>Gm16:18318553-18318740
>Gm16:18319017-18319155
>Gm16:18319207-18319404
>Gm16:18319480-18319835
>Gm16:18319870-18319928
>Gm16:18320551-18320716
>Gm16:18320773-18320881
>Gm16:18321163-18321308
>Gm16:18321371-18321466
>Gm16:18322323-18322364
>Gm16:18325544-18325594
>Gm16:18326535-18326628
>Gm16:18326846-18326960
>Gm16:18327111-18327154
>Gm16:18329518-18329593
>Gm16:18329684-18329719
>Gm16:18329802-18330694
>Gm16:18332016-18332061
>Gm16:18332519-18332575
>Gm16:18336311-18336692
>Gm16:18339490-18339553
>Gm16:18340080-18342103
>Gm16:18342457-18342484
>Gm16:18342565-18342595
>Gm16:18342914-18342960
>Gm16:18348127-18348190
>Gm16:18351057-18351158
>Gm16:18353236-18353317
>Gm16:18353508-18353576
>Gm16:18354043-18354086
>Gm16:18357802-18357849
>Gm16:18357977-18358027
>Gm16:18362401-18362431
>Gm16:18362693-18363139
>Gm16:18363257-18363576
>Gm16:18363645-18363705
>Gm16:18363807-18364186
>Gm16:18364256-18364764
>Gm16:18364964-18365134
>Gm16:18365370-18365425
>Gm16:18366388-18366516
>Gm16:18366745-18366882
>Gm16:18367014-18367179
>Gm16:18367717-18367843
>Gm16:18367958-18369342
>Gm16:18369899-18370551
>Gm16:18370669-18370914
>Gm16:18371083-18371120
>Gm16:18371305-18371419
>Gm16:18371485-18372573
>Gm16:18372642-18372670
>Gm16:18372870-18372924
>Gm16:18376462-18376548
>Gm16:18377749-18382439
>Gm16:18383307-18383357
>Gm16:18383427-18383679
>Gm16:18383707-18383771
>Gm16:18385542-18385769
>Gm16:18385804-18385876
>Gm16:18386554-18386648
>Gm16:18386687-18386801
>Gm16:18386871-18386899
>Gm16:18386954-18387816
>Gm16:18387959-18388063
>Gm16:18388172-18388210
>Gm16:18388265-18388336
>Gm16:18388660-18394923
>Gm16:18395024-18399585
>Gm16:18402355-18402402
>Gm16:18403874-18403921
>Gm16:18408078-18408290
>Gm16:18408406-18408700
>Gm16:18408734-18411712
>Gm16:18411844-18411951
>Gm16:18411986-18413412
>Gm16:18413466-18413844
>Gm16:18414010-18416812
>Gm16:18416929-18417038
>Gm16:18417242-18418332
>Gm16:18418425-18418852
>Gm16:18418894-18419225
>Gm16:18419513-18419616
>Gm16:18419690-18419990
>Gm16:18420165-18420264
>Gm16:18420505-18420575
>Gm16:18420642-18420934
>Gm16:18420972-18421000
>Gm16:18422047-18422139
>Gm16:18422610-18423405
>Gm16:18423444-18428956
>Gm16:18434599-18434668
>Gm16:18435530-18435583
>Gm16:18435987-18436084
>Gm16:18436515-18436588
>Gm16:18436764-18436830
>Gm16:18437040-18437136
>Gm16:18437196-18437244
>Gm16:18437395-18437450
>Gm16:18437733-18437769
>Gm16:18437851-18437886
>Gm16:18438391-18438434
>Gm16:18438490-18438517
>Gm16:18438895-18449106
>Gm16:18449222-18449253
>Gm16:18449299-18449336
>Gm16:18449677-18449816
>Gm16:18450495-18450614
>Gm16:18450642-18450774
>Gm16:18451005-18451032
>Gm16:18451374-18451506
>Gm16:18451567-18451950
>Gm16:18452000-18452507
>Gm16:18452904-18453203
>Gm16:18453339-18453454
>Gm16:18453643-18453702
>Gm16:18453730-18453975
>Gm16:18454044-18454386
>Gm16:18454447-18454609
>Gm16:18454642-18454870
>Gm16:18456056-18456192
>Gm16:18457527-18457894
>Gm16:18458227-18458269
>Gm16:18458534-18458615
>Gm16:18460952-18461613
>Gm16:18461649-18461735
>Gm16:18461873-18461901
>Gm16:18461996-18462445
>Gm16:18462589-18462862
>Gm16:18463661-18463795
>Gm16:18465042-18467587
>Gm16:18467658-18472775
>Gm16:18475265-18475334
>Gm16:18476173-18476205
>Gm16:18478719-18478804
>Gm16:18483014-18483048
>Gm16:18485105-18485197
>Gm16:18485371-18485415
>Gm16:18485978-18486082
>Gm16:18487535-18487673
>Gm16:18487696-18489786
>Gm16:18489976-18490221
>Gm16:18490263-18490527
>Gm16:18490635-18490785
>Gm16:18490961-18491004
>Gm16:18491104-18491510
>Gm16:18491628-18491822
>Gm16:18491879-18491905
>Gm16:18491962-18492096
>Gm16:18492229-18492618
>Gm16:18492725-18494359
>Gm16:18494450-18494512
>Gm16:18494637-18494729
>Gm16:18494854-18494926
>Gm16:18494977-18495023
>Gm16:18495159-18495214
>Gm16:18495266-18495319
>Gm16:18495430-18495486
>Gm16:18495656-18495757
>Gm16:18495786-18496645
>Gm16:18496908-18497023
>Gm16:18497062-18497189
>Gm16:18498116-18499740
>Gm16:18502842-18503047
>Gm16:18504745-18504778
>Gm16:18505980-18508198
>Gm16:18508375-18508438
>Gm16:18508548-18508871
>Gm16:18508944-18509078
>Gm16:18509152-18509243
>Gm16:18509789-18509936
>Gm16:18510030-18510088
>Gm16:18510145-18510268
>Gm16:18510306-18510341
>Gm16:18510436-18510483
>Gm16:18510559-18510619
>Gm16:18510679-18511498
>Gm16:18511550-18512203
>Gm16:18512326-18512536
>Gm16:18512598-18512908
>Gm16:18513260-18513342
>Gm16:18514014-18514052
>Gm16:18514911-18514976
>Gm16:18515559-18515664
>Gm16:18515788-18515845
>Gm16:18517161-18517262
>Gm16:18519503-18519544
>Gm16:18519774-18519994
>Gm16:18521753-18521807
>Gm16:18521869-18522247
>Gm16:18522271-18522578
>Gm16:18522888-18522922
>Gm16:18523445-18523511
>Gm16:18523999-18524118
>Gm16:18524156-18524202
>Gm16:18524347-18524391
>Gm16:18524426-18524563
>Gm16:18524592-18524786
>Gm16:18524879-18524986
>Gm16:18525344-18525378
>Gm16:18525546-18525583
>Gm16:18529020-18529058
>Gm16:18529089-18529120
>Gm16:18530492-18531624
>Gm16:18532901-18533089
>Gm16:18535508-18535555
>Gm16:18535666-18535728
>Gm16:18537308-18537344
>Gm16:18538880-18538944
>Gm16:18540413-18540449
>Gm16:18540699-18540749
>Gm16:18541010-18541061
>Gm16:18544027-18544063
>Gm16:18547005-18547090
>Gm16:18547157-18547225
>Gm16:18547341-18547410
>Gm16:18547447-18548341
>Gm16:18548396-18548597
>Gm16:18548627-18549250
>Gm16:18552613-18552750
>Gm16:18552842-18552873
>Gm16:18553130-18553174
>Gm16:18553475-18553618
>Gm16:18553660-18553800
>Gm16:18555664-18555692
>Gm16:18561090-18561155
>Gm16:18562437-18563089
>Gm16:18563289-18563345
>Gm16:18563469-18563736
>Gm16:18563768-18564491
>Gm16:18564526-18564569
>Gm16:18564723-18564754
>Gm16:18564822-18564913
>Gm16:18565112-18565328
>Gm16:18565427-18568649
>Gm16:18568739-18570851
>Gm16:18570878-18573316
>Gm16:18573339-18574224
>Gm16:18574263-18574503
>Gm16:18574548-18574997
>Gm16:18575082-18577085
>Gm16:18577184-18577606
>Gm16:18577656-18577845
>Gm16:18577964-18584524
>Gm16:18584576-18585126
>Gm16:18585175-18586537
>Gm16:18587440-18589170
>Gm16:18591003-18592325
>Gm16:18593995-18594034
>Gm16:18594736-18594856
>Gm16:18594938-18595098
>Gm16:18595549-18595598
>Gm16:18596053-18596123
>Gm16:18596225-18596311
>Gm16:18596614-18596650
>Gm16:18597477-18597691
>Gm16:18598245-18598312
>Gm16:18598561-18598622
>Gm16:18599017-18599045
>Gm16:18599486-18600483
>Gm16:18600925-18601103
>Gm16:18601285-18601408
>Gm16:18601574-18601621
>Gm16:18601909-18602094
>Gm16:18602169-18602238
>Gm16:18602300-18602408
>Gm16:18602477-18602526
>Gm16:18602843-18602923
>Gm16:18603238-18603560
>Gm16:18603684-18605275
>Gm16:18605496-18605576
>Gm16:18609746-18611285
>Gm16:18612498-18612541
>Gm16:18613510-18613576
>Gm16:18613682-18613766
>Gm16:18614654-18614783
>Gm16:18620229-18620838
>Gm16:18620852-18620990
>Gm16:18622326-18622371
>Gm16:18622471-18622529
>Gm16:18629187-18629291
>Gm16:18629359-18629422
>Gm16:18630156-18630312
>Gm16:18631515-18647647
>Gm16:18647955-18648612
>Gm16:18651168-18651202
>Gm16:18651269-18651613
>Gm16:18651708-18657326
>Gm16:18657364-18658739
>Gm16:18658819-18659271
>Gm16:18659345-18660466
>Gm16:18660542-18660578
>Gm16:18660783-18660863
>Gm16:18662657-18662867
>Gm16:18664541-18664679
>Gm16:18664714-18664992
>Gm16:18665452-18670603
>Gm16:18672903-18673515
>Gm16:18675269-18675320
>Gm16:18676086-18676179
>Gm16:18677518-18677534
>Gm16:18677740-18677815
>Gm16:18680477-18680642
>Gm16:18683043-18683187
>Gm16:18684261-18684319
>Gm16:18687565-18687679
>Gm16:18688155-18688276
>Gm16:18688436-18688506
>Gm16:18689227-18689286
>Gm16:18690181-18690222
>Gm16:18690723-18690774
>Gm16:18692048-18692138
>Gm16:18692356-18692387
>Gm16:18693824-18693885
>Gm16:18694707-18694739
>Gm16:18694894-18694988
>Gm16:18695260-18695414
>Gm16:18695598-18695657
>Gm16:18696356-18696424
>Gm16:18696573-18696604
>Gm16:18696796-18696867
>Gm16:18698834-18698884
>Gm16:18699900-18699939
>Gm16:18700176-18700220
>Gm16:18701626-18701687
>Gm16:18701846-18704925
>Gm16:18705337-18705366
>Gm16:18705396-18705571
>Gm16:18705693-18705858
>Gm16:18705902-18706071
>Gm16:18706093-18706126
>Gm16:18706330-18706373
>Gm16:18706443-18706541
>Gm16:18706696-18706921
>Gm16:18707144-18707212
>Gm16:18707242-18708938
>Gm16:18709137-18709187
>Gm16:18709219-18709355
>Gm16:18709366-18709398
>Gm16:18709765-18709930
>Gm16:18710117-18710179
>Gm16:18710504-18710739
>Gm16:18710820-18710900
>Gm16:18711307-18711417
>Gm16:18711546-18711834
>Gm16:18712986-18713039
>Gm16:18713614-18713703
>Gm16:18713889-18713928
>Gm16:18714212-18714845
>Gm16:18718709-18718825
>Gm16:18720816-18720847
>Gm16:18722242-18723160
>Gm16:18723636-18723650
>Gm16:18723750-18723764
>Gm16:18724887-18725195
>Gm16:18725909-18725970
>Gm16:18726372-18726456
>Gm16:18726674-18726966
>Gm16:18727882-18727929
>Gm16:18728592-18728653
>Gm16:18728753-18728842
>Gm16:18728923-18729042
>Gm16:18729134-18729203
>Gm16:18731446-18732104
>Gm16:18732451-18732484
>Gm16:18733365-18733487
>Gm16:18733625-18735311
>Gm16:18735534-18735568
>Gm16:18736290-18736351
>Gm16:18738409-18738450
>Gm16:18738688-18738759
>Gm16:18738819-18738871
>Gm16:18740395-18740441
>Gm16:18740472-18740538
>Gm16:18742389-18742426
>Gm16:18742695-18742824
>Gm16:18743016-18743732
>Gm16:18743797-18744376
>Gm16:18744409-18744620
>Gm16:18744653-18744746
>Gm16:18744794-18745340
>Gm16:18745433-18746137
>Gm16:18746228-18746281
>Gm16:18746582-18746632
>Gm16:18749775-18755963
>Gm16:18763728-18763886
>Gm16:18763922-18763981
>Gm16:18764040-18764077
>Gm16:18764142-18764251
>Gm16:18764457-18764638
>Gm16:18764697-18765147
>Gm16:18765175-18765811
>Gm16:18765879-18766018
>Gm16:18766125-18766226
>Gm16:18766284-18766424
>Gm16:18766454-18766481
>Gm16:18766700-18766973
>Gm16:18770519-18770660
>Gm16:18770801-18770898
>Gm16:18770989-18771032
>Gm16:18771377-18771407
>Gm16:18771858-18771887
>Gm16:18771958-18772022
>Gm16:18774261-18774336
>Gm16:18774406-18774555
>Gm16:18775241-18775269
>Gm16:18776180-18776266
>Gm16:18776306-18776399
>Gm16:18777871-18778466
>Gm16:18779153-18779208
>Gm16:18780999-18781029
>Gm16:18781317-18781541
>Gm16:18781682-18781739
>Gm16:18781817-18781846
>Gm16:18781898-18782008
>Gm16:18782115-18782303
>Gm16:18782393-18782576
>Gm16:18782687-18783140
>Gm16:18783180-18783440
>Gm16:18783469-18783634
>Gm16:18783719-18784150
>Gm16:18784695-18784724
>Gm16:18785962-18786461
>Gm16:18786561-18788438
>Gm16:18789558-18790119
>Gm16:18790142-18791175
>Gm16:18791205-18791263
>Gm16:18791307-18791369
>Gm16:18793217-18793325
>Gm16:18793471-18793549
>Gm16:18793762-18793803
>Gm16:18796241-18796591
>Gm16:18797046-18797200
>Gm16:18797334-18797412
>Gm16:18797659-18797777
>Gm16:18797823-18797888
>Gm16:18798139-18798191
>Gm16:18798536-18798573
>Gm16:18799089-18799162
>Gm16:18799215-18799250
>Gm16:18800271-18800329
>Gm16:18803103-18803168
>Gm16:18803410-18803604
>Gm16:18804091-18804261
>Gm16:18804435-18804592
>Gm16:18805652-18805719
>Gm16:18805754-18805796
>Gm16:18805993-18806053
>Gm16:18807975-18808564
>Gm16:18808795-18808853
>Gm16:18809843-18809891
>Gm16:18811339-18811399
>Gm16:18811505-18811558
>Gm16:18811609-18811677
>Gm16:18811989-18812019
>Gm16:18818069-18818176
>Gm16:18818691-18818723
>Gm16:18820995-18821058
>Gm16:18822989-18823031
>Gm16:18826453-18826639
>Gm16:18827217-18827246
>Gm16:18829257-18829383
>Gm16:18829499-18829925
>Gm16:18830104-18830214
>Gm16:18830274-18830664
>Gm16:18830776-18830886
>Gm16:18830936-18831082
>Gm16:18831291-18831374
>Gm16:18831523-18831705
>Gm16:18832017-18832045
>Gm16:18832351-18832408
>Gm16:18832530-18832604
>Gm16:18832783-18832878
>Gm16:18833125-18833166
>Gm16:18833257-18833286
>Gm16:18833792-18833847
>Gm16:18834062-18834286
>Gm16:18834733-18834954
>Gm16:18834996-18835078
>Gm16:18835160-18835212
>Gm16:18835365-18835493
>Gm16:18835584-18835612
>Gm16:18835814-18835969
>Gm16:18836081-18836546
>Gm16:18836593-18836858
>Gm16:18837054-18837095
>Gm16:18837193-18837254
>Gm16:18837467-18837505
>Gm16:18837573-18837723
>Gm16:18837785-18837906
>Gm16:18838003-18838171
>Gm16:18838197-18839150
>Gm16:18839216-18839400
>Gm16:18839480-18839510
>Gm16:18839577-18839619
>Gm16:18839756-18839804
>Gm16:18842231-18842318
>Gm16:18842439-18842510
>Gm16:18842535-18842567
>Gm16:18842664-18842807
>Gm16:18843580-18843620
>Gm16:18843757-18843799
>Gm16:18843814-18843952
>Gm16:18844241-18845002
>Gm16:18846338-18847068
>Gm16:18847129-18847713
>Gm16:18847770-18848147
>Gm16:18848180-18848371
>Gm16:18848411-18848663
>Gm16:18848698-18848935
>Gm16:18849015-18849875
>Gm16:18849938-18850102
>Gm16:18850187-18850538
>Gm16:18850894-18851052
>Gm16:18851869-18852027
>Gm16:18852092-18852272
>Gm16:18853049-18853338
>Gm16:18853756-18853811
>Gm16:18853919-18854050
>Gm16:18854566-18854940
>Gm16:18856159-18856290
>Gm16:18856867-18857082
>Gm16:18857886-18858015
>Gm16:18862970-18863050
>Gm16:18863321-18863355
>Gm16:18863468-18863510
>Gm16:18863574-18863670
>Gm16:18863940-18872940
>Gm16:18873020-18873074
>Gm16:18873622-18873655
>Gm16:18874126-18874347
>Gm16:18874602-18874673
>Gm16:18874854-18874921
>Gm16:18875108-18875463
>Gm16:18875507-18875818
>Gm16:18875913-18876325
>Gm16:18876371-18877056
>Gm16:18877090-18877224
>Gm16:18877402-18877635
>Gm16:18877688-18877781
>Gm16:18877818-18877862
>Gm16:18878145-18878449
>Gm16:18884453-18884613
>Gm16:18884713-18885365
>Gm16:18885424-18886749
>Gm16:18888399-18888451
>Gm16:18888969-18889013
>Gm16:18891347-18891383
>Gm16:18891529-18891602
>Gm16:18891877-18892388
>Gm16:18892441-18895003
>Gm16:18895090-18895619
>Gm16:18895877-18896273
>Gm16:18896326-18896485
>Gm16:18897366-18897725
>Gm16:18897943-18898156
>Gm16:18898261-18898542
>Gm16:18898615-18898698
>Gm16:18899377-18899465
>Gm16:18899504-18899560
>Gm16:18900004-18900055
>Gm16:18902104-18902272
>Gm16:18903126-18903225
>Gm16:18903843-18903892
>Gm16:18904203-18904247
>Gm16:18904526-18904691
>Gm16:18905039-18905293
>Gm16:18905356-18905880
>Gm16:18906006-18906423
>Gm16:18906492-18906521
>Gm16:18909843-18909915
>Gm16:18910457-18910564
>Gm16:18910767-18910816
>Gm16:18911698-18911912
>Gm16:18912596-18912902
>Gm16:18913059-18913126
>Gm16:18913175-18913434
>Gm16:18913467-18914196
>Gm16:18914344-18914456
>Gm16:18914607-18914715
>Gm16:18914798-18914855
>Gm16:18914978-18915091
>Gm16:18915232-18915510
>Gm16:18915588-18916205
>Gm16:18916363-18916421
>Gm16:18917270-18917330
>Gm16:18917861-18918024
>Gm16:18918101-18918185
>Gm16:18918265-18918734
>Gm16:18918850-18918949
>Gm16:18919036-18923933
>Gm16:18925498-18926980
>Gm16:18927690-18928039
>Gm16:18930881-18930896
>Gm16:18931052-18931097
>Gm16:18931373-18931788
>Gm16:18931862-18932247
>Gm16:18932303-18934814
>Gm16:18934878-18934958
>Gm16:18935076-18935349
>Gm16:18935485-18935698
>Gm16:18935724-18936904
>Gm16:18936939-18938399
>Gm16:18938716-18938771
>Gm16:18938909-18939002
>Gm16:18939279-18939434
>Gm16:18939690-18939748
>Gm16:18941349-18941482
>Gm16:18944804-18944846
>Gm16:18957231-18957260
>Gm16:18957620-18957764
>Gm16:18957948-18957991
>Gm16:18958074-18958625
>Gm16:18960007-18960036
>Gm16:18960342-18960578
>Gm16:18960687-18960760
>Gm16:18961240-18961367
>Gm16:18961396-18961535
>Gm16:18961900-18962043
>Gm16:18962296-18962438
>Gm16:18962528-18962748
>Gm16:18962836-18963088
>Gm16:18963167-18963227
>Gm16:18964248-18964310
>Gm16:18964340-18964377
>Gm16:18964657-18964732
>Gm16:18964981-18965018
>Gm16:18966266-18966280
>Gm16:18968088-18968115
>Gm16:18968819-18968957
>Gm16:18969179-18969211
>Gm16:18970659-18970702
>Gm16:18970737-18971049
>Gm16:18971179-18971349
>Gm16:18971507-18971542
>Gm16:18973378-18973425
>Gm16:18974106-18974161
>Gm16:18977577-18977625
>Gm16:18977839-18977890
>Gm16:18977979-18978172
>Gm16:18978810-18978845
>Gm16:18981062-18981262
>Gm16:18984045-18984229
>Gm16:18984416-18984494
>Gm16:18984909-18985059
>Gm16:18987020-18987191
>Gm16:18987938-18987968
>Gm16:18988031-18988768
>Gm16:18988997-18991313
>Gm16:18993280-18993333
>Gm16:18994411-18994481
>Gm16:18995705-18995785
>Gm16:18996075-18996162
>Gm16:18997029-18997129
>Gm16:18997528-18997663
>Gm16:18997993-18998181
>Gm16:18998222-18998351
>Gm16:18998421-18998584
>Gm16:18998894-18998920
>Gm16:18998995-18999034
>Gm16:18999291-18999368
>Gm16:18999407-18999440
>Gm16:18999525-19001007
>Gm16:19001096-19001181
>Gm16:19001283-19001343
>Gm16:19001400-19001463
>Gm16:19001652-19001696
>Gm16:19003953-19004085
>Gm16:19004159-19004425
>Gm16:19004552-19004679
>Gm16:19005663-19005769
>Gm16:19005838-19005924
>Gm16:19007275-19007365
>Gm16:19015047-19015108
>Gm16:19017254-19028230
>Gm16:19028270-19030039
>Gm16:19030113-19030235
>Gm16:19030256-19030306
>Gm16:19030329-19030690
>Gm16:19030838-19030904
>Gm16:19031648-19031818
>Gm16:19035450-19035487
>Gm16:19041367-19041542
>Gm16:19044148-19044288
>Gm16:19045794-19045829
>Gm16:19047876-19047965
>Gm16:19050884-19050922
>Gm16:19057629-19059631
>Gm16:19059663-19059837
>Gm16:19059887-19060003
>Gm16:19062111-19062394
>Gm16:19062751-19062807
>Gm16:19063054-19063086
>Gm16:19063545-19063764
>Gm16:19064556-19064640
>Gm16:19066245-19068527
>Gm16:19068594-19068662
>Gm16:19068816-19068881
>Gm16:19068960-19068998
>Gm16:19069108-19069285
>Gm16:19069592-19070016
>Gm16:19070144-19070237
>Gm16:19070278-19070451
>Gm16:19070555-19070868
>Gm16:19070939-19071120
>Gm16:19071169-19072115
>Gm16:19072196-19072601
>Gm16:19072685-19072735
>Gm16:19072780-19073130
>Gm16:19073195-19073317
>Gm16:19074114-19074149
>Gm16:19074257-19074316
>Gm16:19076170-19076235
>Gm16:19078274-19078381
>Gm16:19078988-19079152
>Gm16:19079189-19080070
>Gm16:19080126-19080851
>Gm16:19080925-19081300
>Gm16:19081400-19082056
>Gm16:19082413-19082467
>Gm16:19086199-19088982
>Gm16:19089637-19089792
>Gm16:19090669-19090707
>Gm16:19091334-19091365
>Gm16:19091430-19091928
>Gm16:19091971-19092461
>Gm16:19092534-19098380
>Gm16:19098439-19098543
>Gm16:19098601-19099400
>Gm16:19099521-19099782
>Gm16:19099907-19100160
>Gm16:19104187-19104264
>Gm16:19106282-19106316
>Gm16:19108512-19108665
>Gm16:19108774-19108919
>Gm16:19112826-19112866
>Gm16:19114847-19114914
>Gm16:19118880-19118911
>Gm16:19118944-19118985
>Gm16:19120374-19120672
>Gm16:19120763-19121188
>Gm16:19121321-19121690
>Gm16:19122719-19122791
>Gm16:19123718-19124002
>Gm16:19124107-19124446
>Gm16:19124652-19124849
>Gm16:19125321-19125362
>Gm16:19125408-19125438
>Gm16:19126691-19126939
>Gm16:19127109-19127535
>Gm16:19127600-19128104
>Gm16:19128204-19128413
>Gm16:19130919-19131004
>Gm16:19133732-19133817
>Gm16:19134000-19134130
>Gm16:19134241-19134938
>Gm16:19134976-19135601
>Gm16:19135635-19137058
>Gm16:19139426-19139833
>Gm16:19140170-19140229
>Gm16:19140418-19140593
>Gm16:19141301-19141345
>Gm16:19142947-19143035
>Gm16:19148130-19148178
>Gm16:19149957-19150216
>Gm16:19150316-19150581
>Gm16:19151095-19151126
>Gm16:19151174-19151224
>Gm16:19151233-19151460
>Gm16:19151573-19151698
>Gm16:19152191-19155208
>Gm16:19155291-19155650
>Gm16:19155689-19155750
>Gm16:19155830-19156028
>Gm16:19156976-19157034
>Gm16:19158229-19158270
>Gm16:19158401-19158535
>Gm16:19158606-19158701
>Gm16:19159113-19159157
>Gm16:19159693-19159749
>Gm16:19160910-19169244
>Gm16:19171902-19171946
>Gm16:19174086-19174151
>Gm16:19174213-19174254
>Gm16:19175317-19179376
>Gm16:19179921-19180000
>Gm16:19180030-19180100
>Gm16:19180774-19180829
>Gm16:19181679-19181778
>Gm16:19181834-19183575
>Gm16:19183791-19183829
>Gm16:19183892-19184114
>Gm16:19184644-19187375
>Gm16:19187487-19187525
>Gm16:19187692-19187734
>Gm16:19188074-19188157
>Gm16:19188901-19188945
>Gm16:19190069-19190153
>Gm16:19190710-19190792
>Gm16:19190821-19191006
>Gm16:19191112-19191135
>Gm16:19191452-19191590
>Gm16:19191693-19191744
>Gm16:19191799-19191849
>Gm16:19192206-19192383
>Gm16:19192470-19192508
>Gm16:19192537-19192616
>Gm16:19193259-19193314
>Gm16:19193389-19193435
>Gm16:19193637-19193739
>Gm16:19194531-19194677
>Gm16:19196284-19196342
>Gm16:19196398-19196436
>Gm16:19196505-19196650
>Gm16:19196754-19196800
>Gm16:19196971-19197009
>Gm16:19198175-19198206
>Gm16:19200849-19200895
>Gm16:19201864-19201898
>Gm16:19203116-19203332
>Gm16:19203381-19203504
>Gm16:19203564-19205076
>Gm16:19205185-19206184
>Gm16:19206233-19206594
>Gm16:19206688-19206971
>Gm16:19207024-19207078
>Gm16:19207107-19207186
>Gm16:19207266-19209000
>Gm16:19209026-19209190
>Gm16:19209220-19210072
>Gm16:19210172-19211802
>Gm16:19211884-19214269
>Gm16:19214359-19214529
>Gm16:19217135-19217291
>Gm16:19219284-19219347
>Gm16:19219788-19219820
>Gm16:19219886-19219969
>Gm16:19220566-19220656
>Gm16:19220698-19221483
>Gm16:19221648-19221834
>Gm16:19221890-19222068
>Gm16:19222096-19222253
>Gm16:19224522-19224575
>Gm16:19226078-19226128
>Gm16:19226585-19241906
>Gm16:19243412-19243438
>Gm16:19243727-19243874
>Gm16:19244208-19245101
>Gm16:19245160-19249698
>Gm16:19251489-19251522
>Gm16:19256377-19257142
>Gm16:19257242-19257269
>Gm16:19257636-19258445
>Gm16:19259674-19260386
>Gm16:19261602-19262718
>Gm16:19264091-19264740
>Gm16:19265303-19266545
>Gm16:19266618-19266800
>Gm16:19268671-19268717
>Gm16:19268781-19269076
>Gm16:19271077-19271821
>Gm16:19271879-19272174
>Gm16:19272204-19272935
>Gm16:19273011-19273447
>Gm16:19273500-19273756
>Gm16:19273796-19273841
>Gm16:19274015-19274124
>Gm16:19274235-19274354
>Gm16:19274777-19274836
>Gm16:19275019-19275049
>Gm16:19277925-19278642
>Gm16:19278686-19281178
>Gm16:19281250-19281490
>Gm16:19281876-19282011
>Gm16:19282066-19282244
>Gm16:19282317-19282356
>Gm16:19282411-19282661
>Gm16:19282745-19283015
>Gm16:19283177-19283240
>Gm16:19283322-19285265
>Gm16:19285472-19285567
>Gm16:19285605-19285826
>Gm16:19287065-19287284
>Gm16:19287652-19287737
>Gm16:19287894-19288328
>Gm16:19288367-19288394
>Gm16:19288427-19288492
>Gm16:19288610-19289041
>Gm16:19289114-19289221
>Gm16:19289297-19289361
>Gm16:19289604-19289715
>Gm16:19290921-19290996
>Gm16:19292517-19292568
>Gm16:19292941-19293054
>Gm16:19294029-19294075
>Gm16:19295603-19295646
>Gm16:19296110-19296147
>Gm16:19298959-19299088
>Gm16:19300553-19300902
>Gm16:19300972-19301001
>Gm16:19301712-19302937
>Gm16:19303001-19303457
>Gm16:19303493-19303678
>Gm16:19303722-19303763
>Gm16:19303795-19303856
>Gm16:19307217-19307391
>Gm16:19308469-19308516
>Gm16:19309976-19310075
>Gm16:19310110-19310188
>Gm16:19310231-19310267
>Gm16:19310601-19310762
>Gm16:19310945-19311096
>Gm16:19311168-19311308
>Gm16:19312618-19312654
>Gm16:19313397-19313457
>Gm16:19313536-19313753
>Gm16:19313798-19313853
>Gm16:19314063-19314252
>Gm16:19314499-19314675
>Gm16:19317091-19317157
>Gm16:19324040-19324086
>Gm16:19324577-19324631
>Gm16:19324784-19324888
>Gm16:19325228-19325928
>Gm16:19326214-19326272
>Gm16:19327338-19327472
>Gm16:19328165-19328205
>Gm16:19328306-19329467
>Gm16:19329490-19329593
>Gm16:19329624-19329779
>Gm16:19329924-19332470
>Gm16:19332541-19335962
>Gm16:19335995-19336135
>Gm16:19336415-19336521
>Gm16:19338501-19338555
>Gm16:19338612-19338721
>Gm16:19338776-19338883
>Gm16:19339054-19339255
>Gm16:19339796-19345427
>Gm16:19345703-19345918
>Gm16:19346435-19347648
>Gm16:19348259-19348368
>Gm16:19349612-19351276
>Gm16:19351361-19351388
>Gm16:19351593-19351716
>Gm16:19351932-19351986
>Gm16:19352169-19352485
>Gm16:19352703-19352941
>Gm16:19353038-19353090
>Gm16:19353229-19354310
>Gm16:19354386-19355498
>Gm16:19355530-19355707
>Gm16:19355776-19357274
>Gm16:19357965-19358054
>Gm16:19360930-19360993
>Gm16:19362010-19362242
>Gm16:19363732-19364422
>Gm16:19372182-19373390
>Gm16:19373856-19373897
>Gm16:19374554-19374679
>Gm16:19377513-19377595
>Gm16:19378794-19378822
>Gm16:19378899-19379018
>Gm16:19379088-19379179
>Gm16:19379241-19379571
>Gm16:19379607-19379846
>Gm16:19380094-19380131
>Gm16:19380847-19381101
>Gm16:19381375-19381522
>Gm16:19381549-19381867
>Gm16:19381913-19381963
>Gm16:19382380-19382434
>Gm16:19382671-19382809
>Gm16:19382986-19383039
>Gm16:19383282-19383329
>Gm16:19383986-19384145
>Gm16:19384617-19384696
>Gm16:19384778-19384852
>Gm16:19384970-19385284
>Gm16:19385386-19385819
>Gm16:19385880-19385948
>Gm16:19389037-19389112
>Gm16:19390543-19390584
>Gm16:19390991-19391015
>Gm16:19391894-19392064
>Gm16:19392416-19392513
>Gm16:19392603-19392678
>Gm16:19394773-19394812
>Gm16:19395572-19395680
>Gm16:19395724-19395820
>Gm16:19395980-19396034
>Gm16:19396110-19396178
>Gm16:19396266-19396339
>Gm16:19396464-19396860
>Gm16:19396913-19396962
>Gm16:19397078-19397383
>Gm16:19397466-19397572
>Gm16:19397584-19397677
>Gm16:19397876-19398072
>Gm16:19398134-19398335
>Gm16:19398468-19398698
>Gm16:19398760-19399141
>Gm16:19399197-19399481
>Gm16:19399573-19399953
>Gm16:19400033-19400244
>Gm16:19400372-19400945
>Gm16:19401951-19402013
>Gm16:19403958-19404300
>Gm16:19404439-19406518
>Gm16:19407197-19407967
>Gm16:19408012-19411057
>Gm16:19411114-19411650
>Gm16:19411775-19415689
>Gm16:19415737-19416041
>Gm16:19416082-19417597
>Gm16:19417644-19419325
>Gm16:19419480-19420036
>Gm16:19420120-19420239
>Gm16:19420310-19420730
>Gm16:19421223-19422573
>Gm16:19425273-19425330
>Gm16:19425399-19425639
>Gm16:19425751-19425819
>Gm16:19427788-19428744
>Gm16:19429150-19429232
>Gm16:19429278-19429358
>Gm16:19429500-19429581
>Gm16:19430407-19430450
>Gm16:19432101-19432163
>Gm16:19432633-19432716
>Gm16:19433712-19433787
>Gm16:19434384-19434415
>Gm16:19434608-19434676
>Gm16:19434812-19434908
>Gm16:19435001-19435104
>Gm16:19435245-19435274
>Gm16:19435460-19435483
>Gm16:19435680-19435740
>Gm16:19437671-19444211
>Gm16:19444261-19445671
>Gm16:19449013-19452779
>Gm16:19456322-19456522
>Gm16:19456891-19456980
>Gm16:19459167-19459394
>Gm16:19459808-19459947
>Gm16:19463538-19466138
>Gm16:19471377-19471459
>Gm16:19471969-19472084
>Gm16:19472885-19472943
>Gm16:19473133-19473173
>Gm16:19474949-19475017
>Gm16:19475529-19475685
>Gm16:19476247-19476332
>Gm16:19476540-19476593
>Gm16:19476853-19477756
>Gm16:19478017-19478182
>Gm16:19478433-19478487
>Gm16:19478561-19478792
>Gm16:19478851-19478908
>Gm16:19478980-19479063
>Gm16:19479420-19479947
>Gm16:19482421-19482584
>Gm16:19483323-19483470
>Gm16:19487679-19490798
>Gm16:19492196-19492263
>Gm16:19492680-19492712
>Gm16:19492838-19492885
>Gm16:19492983-19493015
>Gm16:19493133-19493173
>Gm16:19493567-19495430
>Gm16:19495686-19495718
>Gm16:19495806-19497295
>Gm16:19497447-19497495
>Gm16:19497744-19497774
>Gm16:19498934-19504092
>Gm16:19506155-19506227
>Gm16:19507136-19507306
>Gm16:19507353-19507415
>Gm16:19507479-19507593
>Gm16:19507917-19507976
>Gm16:19508494-19508547
>Gm16:19509270-19509294
>Gm16:19509708-19509854
>Gm16:19513109-19513243
>Gm16:19513317-19514560
>Gm16:19514761-19515058
>Gm16:19515115-19515266
>Gm16:19515952-19517026
>Gm16:19518197-19518269
>Gm16:19518676-19518816
>Gm16:19521802-19521843
>Gm16:19523568-19523617
>Gm16:19523713-19528938
>Gm16:19529002-19529349
>Gm16:19529381-19529615
>Gm16:19529843-19529989
>Gm16:19530461-19530632
>Gm16:19531077-19531129
>Gm16:19532576-19532736
>Gm16:19533234-19533365
>Gm16:19536102-19536167
>Gm16:19537042-19537070
>Gm16:19537235-19537391
>Gm16:19537465-19537524
>Gm16:19537637-19537731
>Gm16:19537852-19538271
>Gm16:19538317-19538406
>Gm16:19538447-19539874
>Gm16:19540699-19540969
>Gm16:19541034-19541087
>Gm16:19541370-19542066
>Gm16:19542121-19542974
>Gm16:19543068-19543124
>Gm16:19551962-19573758
>Gm16:19573836-19574041
>Gm16:19574092-19576439
>Gm16:19576617-19577050
>Gm16:19577365-19577738
>Gm16:19577859-19580835
>Gm16:19580935-19596830
>Gm16:19596879-19597453
>Gm16:19597621-19597738
>Gm16:19597867-19598280
>Gm16:19598369-19598428
>Gm16:19598482-19598648
>Gm16:19598735-19598807
>Gm16:19599403-19600842
>Gm16:19601126-19601388
>Gm16:19601534-19601773
>Gm16:19601819-19601853
>Gm16:19602192-19602385
>Gm16:19602440-19602681
>Gm16:19602761-19603037
>Gm16:19603072-19603306
>Gm16:19603359-19603454
>Gm16:19603545-19603748
>Gm16:19603817-19603994
>Gm16:19604128-19604399
>Gm16:19604486-19605045
>Gm16:19605085-19605118
>Gm16:19605192-19605245
>Gm16:19605290-19606894
>Gm16:19606924-19606996
>Gm16:19607275-19607350
>Gm16:19607386-19607462
>Gm16:19607511-19607649
>Gm16:19607688-19607768
>Gm16:19607884-19608319
>Gm16:19608782-19608843
>Gm16:19609128-19609358
>Gm16:19609451-19610318
>Gm16:19610367-19610415
>Gm16:19610612-19610744
>Gm16:19610816-19610869
>Gm16:19610976-19611044
>Gm16:19611561-19611695
>Gm16:19611762-19611895
>Gm16:19612067-19612179
>Gm16:19612384-19612432
>Gm16:19612550-19612922
>Gm16:19613088-19613389
>Gm16:19613488-19613799
>Gm16:19613873-19614158
>Gm16:19614293-19614440
>Gm16:19614554-19614659
>Gm16:19614784-19614939
>Gm16:19615013-19615573
>Gm16:19615600-19615663
>Gm16:19615694-19615732
>Gm16:19616059-19617738
>Gm16:19617784-19633890
>Gm16:19634723-19645013
>Gm16:19645068-19645146
>Gm16:19645495-19645625
>Gm16:19645761-19645869
>Gm16:19645870-19645928
>Gm16:19645929-19646062
>Gm16:19646157-19646294
>Gm16:19646784-19646819
>Gm16:19647114-19647237
>Gm16:19648344-19648433
>Gm16:19648455-19648845
>Gm16:19650289-19650340
>Gm16:19650375-19650445
>Gm16:19651759-19651798
>Gm16:19652298-19652341
>Gm16:19652396-19652461
>Gm16:19652918-19653012
>Gm16:19653390-19653430
>Gm16:19654254-19654293
>Gm16:19654375-19654403
>Gm16:19654537-19654621
>Gm16:19654943-19655364
>Gm16:19655485-19656433
>Gm16:19656844-19656905
>Gm16:19656961-19657130
>Gm16:19657271-19657318
>Gm16:19657397-19657446
>Gm16:19658389-19658419
>Gm16:19659146-19659255
>Gm16:19659362-19659596
>Gm16:19659655-19660177
>Gm16:19660251-19660320
>Gm16:19660628-19660660
>Gm16:19661169-19661206
>Gm16:19661422-19661579
>Gm16:19661683-19661942
>Gm16:19661997-19664576
>Gm16:19664620-19669260
>Gm16:19669340-19669402
>Gm16:19669454-19669528
>Gm16:19670411-19670445
>Gm16:19678540-19678693
>Gm16:19678744-19678837
>Gm16:19678876-19678964
>Gm16:19678996-19679193
>Gm16:19679247-19679281
>Gm16:19679343-19679377
>Gm16:19679586-19679690
>Gm16:19679824-19679863
>Gm16:19680191-19680230
>Gm16:19681234-19681268
>Gm16:19684450-19684638
>Gm16:19684680-19684798
>Gm16:19684952-19685066
>Gm16:19685373-19685495
>Gm16:19686449-19689497
>Gm16:19695207-19695237
>Gm16:19696172-19697747
>Gm16:19698001-19708612
>Gm16:19708643-19708879
>Gm16:19708908-19713855
>Gm16:19713980-19715115
>Gm16:19715161-19715671
>Gm16:19718583-19718882
>Gm16:19718960-19719116
>Gm16:19719154-19719318
>Gm16:19719532-19719697
>Gm16:19719766-19719864
>Gm16:19720559-19720603
>Gm16:19721188-19721221
>Gm16:19721370-19721403
>Gm16:19721521-19721570
>Gm16:19722919-19722951
>Gm16:19723186-19723218
>Gm16:19723406-19723628
>Gm16:19724207-19724272
>Gm16:19728039-19728177
>Gm16:19731763-19731842
>Gm16:19732016-19732062
>Gm16:19732107-19732163
>Gm16:19732202-19732236
>Gm16:19732958-19732999
>Gm16:19733924-19734468
>Gm16:19734548-19734588
>Gm16:19734902-19735060
>Gm16:19735397-19735687
>Gm16:19735817-19735846
>Gm16:19736077-19736112
>Gm16:19736288-19736748
>Gm16:19737106-19737172
>Gm16:19737283-19737328
>Gm16:19737832-19738520
>Gm16:19738938-19739014
>Gm16:19740208-19741921
>Gm16:19742202-19742279
>Gm16:19742309-19742341
>Gm16:19742358-19742630
>Gm16:19744770-19745808
>Gm16:19747742-19748390
>Gm16:19748422-19748570
>Gm16:19748631-19748777
>Gm16:19748811-19749122
>Gm16:19749581-19749680
>Gm16:19750072-19750134
>Gm16:19750248-19750293
>Gm16:19750473-19751026
>Gm16:19751130-19754776
>Gm16:19754890-19754933
>Gm16:19755322-19755437
>Gm16:19759048-19759079
>Gm16:19759446-19759563
>Gm16:19759614-19759695
>Gm16:19759815-19760068
>Gm16:19760111-19762828
>Gm16:19762860-19764806
>Gm16:19765625-19765706
>Gm16:19767725-19767759
>Gm16:19769247-19769577
>Gm16:19771108-19771230
>Gm16:19771291-19775778
>Gm16:19776003-19776133
>Gm16:19776352-19776391
>Gm16:19778265-19778488
>Gm16:19778728-19779410
>Gm16:19779456-19784051
>Gm16:19784096-19784735
>Gm16:19785188-19789990
>Gm16:19790043-19790225
>Gm16:19790300-19790649
>Gm16:19791343-19791379
>Gm16:19794266-19794338
>Gm16:19794398-19794556
>Gm16:19795566-19795618
>Gm16:19795991-19796022
>Gm16:19796908-19796992
>Gm16:19798423-19798510
>Gm16:19801122-19801172
>Gm16:19801278-19801362
>Gm16:19802651-19802759
>Gm16:19803863-19804280
>Gm16:19804334-19806964
>Gm16:19808974-19809044
>Gm16:19809086-19809197
>Gm16:19810410-19810437
>Gm16:19812247-19812320
>Gm16:19814285-19814339
>Gm16:19815148-19816193
>Gm16:19824517-19824559
>Gm16:19826170-19826889
>Gm16:19827260-19827328
>Gm16:19827786-19828248
>Gm16:19828277-19832493
>Gm16:19832560-19834797
>Gm16:19834899-19835627
>Gm16:19837582-19839399
>Gm16:19839444-19839557
>Gm16:19839598-19839657
>Gm16:19839762-19839810
>Gm16:19840510-19840622
>Gm16:19840846-19841040
>Gm16:19841148-19841293
>Gm16:19841738-19841768
>Gm16:19843362-19843508
>Gm16:19843706-19843883
>Gm16:19844663-19847605
>Gm16:19847646-19849581
>Gm16:19849611-19855760
>Gm16:19856034-19856129
>Gm16:19857830-19857859
>Gm16:19858405-19858485
>Gm16:19859203-19859245
>Gm16:19859487-19859548
>Gm16:19859783-19877671
>Gm16:19877981-19878025
>Gm16:19878130-19878168
>Gm16:19878514-19878678
>Gm16:19879552-19879593
>Gm16:19881747-19881797
>Gm16:19884669-19884745
>Gm16:19885051-19885163
>Gm16:19887055-19887589
>Gm16:19887697-19887753
>Gm16:19887932-19888032
>Gm16:19889212-19889379
>Gm16:19889547-19889616
>Gm16:19890869-19892487
>Gm16:19893502-19893960
>Gm16:19894224-19894255
>Gm16:19894442-19894548
>Gm16:19896482-19896510
>Gm16:19897536-19897632
>Gm16:19897686-19897743
>Gm16:19897862-19897890
>Gm16:19899309-19899735
>Gm16:19899784-19900306
>Gm16:19900684-19900916
>Gm16:19900984-19901046
>Gm16:19901630-19901784
>Gm16:19902255-19902331
>Gm16:19902535-19902583
>Gm16:19902781-19902816
>Gm16:19903232-19903263
>Gm16:19903302-19903385
>Gm16:19908310-19908449
>Gm16:19908538-19908563
>Gm16:19909040-19909412
>Gm16:19909526-19909673
>Gm16:19909852-19909913
>Gm16:19910041-19910100
>Gm16:19910144-19910323
>Gm16:19910367-19910508
>Gm16:19910638-19911223
>Gm16:19911563-19911861
>Gm16:19911895-19911979
>Gm16:19912089-19912277
>Gm16:19912322-19912605
>Gm16:19912965-19913036
>Gm16:19913105-19913160
>Gm16:19913232-19913435
>Gm16:19913516-19913575
>Gm16:19915745-19915858
>Gm16:19919120-19919225
>Gm16:19919644-19919678
>Gm16:19919769-19919804
>Gm16:19919831-19919948
>Gm16:19920876-19920969
>Gm16:19921654-19921996
>Gm16:19922448-19922584
>Gm16:19922979-19923633
>Gm16:19925230-19925581
>Gm16:19927013-19927635
>Gm16:19930548-19930693
>Gm16:19931243-19931481
>Gm16:19931575-19931680
>Gm16:19931716-19931806
>Gm16:19931909-19933747
>Gm16:19934042-19934286
>Gm16:19934490-19935289
>Gm16:19935508-19935714
>Gm16:19935877-19936264
>Gm16:19936425-19936475
>Gm16:19936558-19936837
>Gm16:19936861-19937198
>Gm16:19937488-19937524
>Gm16:19937675-19937743
>Gm16:19937949-19938186
>Gm16:19939655-19940300
>Gm16:19940720-19940818
>Gm16:19945086-19945120
>Gm16:19945941-19954007
>Gm16:19954877-19957174
>Gm16:19957233-19958425
>Gm16:19958628-19958716
>Gm16:19959548-19961250
>Gm16:19961284-19962277
>Gm16:19962528-19962632
>Gm16:19962735-19962851
>Gm16:19962929-19963046
>Gm16:19963285-19963352
>Gm16:19963712-19963778
>Gm16:19963843-19963928
>Gm16:19963968-19964006
>Gm16:19964057-19964151
>Gm16:19964197-19964259
>Gm16:19964549-19964597
>Gm16:19964619-19964705
>Gm16:19964782-19964954
>Gm16:19965371-19965497
>Gm16:19965593-19965685
>Gm16:19965726-19965793
>Gm16:19965866-19965907
>Gm16:19966010-19966046
>Gm16:19966087-19966226
>Gm16:19966672-19966727
>Gm16:19966815-19969418
>Gm16:19969444-19986170
>Gm16:19986209-19986321
>Gm16:19986349-19986851
>Gm16:19986969-19987117
>Gm16:19987275-19987305
>Gm16:19987344-19988152
>Gm16:19988176-19988349
>Gm16:19988417-19988742
>Gm16:19988943-19988984
>Gm16:19989216-19989342
>Gm16:19989415-19989719
>Gm16:19989773-19991573
>Gm16:19991647-19991851
>Gm16:19991979-19992018
>Gm16:19992106-19992574
>Gm16:19992796-19993702
>Gm16:19993741-19993857
>Gm16:19994023-20014179
>Gm16:20014238-20015656
>Gm16:20015753-20016005
>Gm16:20016061-20016158
>Gm16:20016360-20016907
>Gm16:20016913-20016968
>Gm16:20017000-20018358
>Gm16:20018399-20038335
>Gm16:20038415-20038472
>Gm16:20038545-20039114
>Gm16:20039147-20039702
>Gm16:20039756-20039896
>Gm16:20039919-20048857
>Gm16:20048896-20051612
>Gm16:20051650-20052035
>Gm16:20052825-20053033
>Gm16:20053107-20053276
>Gm16:20053840-20053893
>Gm16:20054093-20054325
>Gm16:20054396-20055295
>Gm16:20055417-20055504
>Gm16:20055550-20056072
>Gm16:20056106-20056305
>Gm16:20056345-20056452
>Gm16:20056505-20056550
>Gm16:20056653-20056713
>Gm16:20056787-20056869
>Gm16:20057080-20057129
>Gm16:20057164-20057250
>Gm16:20057344-20057404
>Gm16:20057450-20057505
>Gm16:20057707-20057735
>Gm16:20057825-20058549
>Gm16:20058604-20063904
>Gm16:20063940-20106544
>Gm16:20106583-20113218
>Gm16:20113270-20113467
>Gm16:20113647-20113696
>Gm16:20113810-20113843
>Gm16:20113886-20113959
>Gm16:20114033-20115386
>Gm16:20115580-20115730
>Gm16:20115878-20116148
>Gm16:20117296-20117387
>Gm16:20117730-20118567
>Gm16:20118666-20119095
>Gm16:20123199-20123247
>Gm16:20123367-20153919
>Gm16:20153956-20157377
>Gm16:20157480-20175821
>Gm16:20176970-20184308
>Gm16:20185795-20185829
>Gm16:20187983-20188136
>Gm16:20188199-20188331
>Gm16:20190430-20190474
>Gm16:20191153-20191257
>Gm16:20195333-20195364
>Gm16:20197076-20197162
>Gm16:20197533-20197565
>Gm16:20197762-20197789
>Gm16:20197876-20198600
>Gm16:20198641-20198833
>Gm16:20198949-20199748
>Gm16:20199800-20204750
>Gm16:20204825-20204878
>Gm16:20205009-20205113
>Gm16:20206071-20207833
>Gm16:20209126-20209219
>Gm16:20209471-20209564
>Gm16:20209976-20210018
>Gm16:20211864-20211943
>Gm16:20212040-20212095
>Gm16:20212736-20212838
>Gm16:20213069-20213117
>Gm16:20213246-20213384
>Gm16:20215469-20215510
>Gm16:20216306-20216414
>Gm16:20216630-20216721
>Gm16:20222300-20222774
>Gm16:20225898-20226047
>Gm16:20228571-20229068
>Gm16:20229127-20229195
>Gm16:20229244-20229370
>Gm16:20229451-20229507
>Gm16:20230093-20231397
>Gm16:20231474-20231616
>Gm16:20231793-20231998
>Gm16:20232256-20235374
>Gm16:20235415-20235486
>Gm16:20235550-20235810
>Gm16:20235857-20236072
>Gm16:20236096-20236552
>Gm16:20236580-20236704
>Gm16:20236773-20236916
>Gm16:20236985-20237081
>Gm16:20237126-20237283
>Gm16:20237362-20237632
>Gm16:20237676-20237807
>Gm16:20237856-20237905
>Gm16:20238102-20238229
>Gm16:20239435-20239894
>Gm16:20241290-20271797
>Gm16:20271863-20274331
>Gm16:20274423-20274558
>Gm16:20274698-20274774
>Gm16:20274810-20275066
>Gm16:20275604-20275806
>Gm16:20275947-20276133
>Gm16:20276191-20276228
>Gm16:20276259-20276398
>Gm16:20276451-20299507
>Gm16:20299558-20311893
>Gm16:20311947-20313136
>Gm16:20318878-20318952
>Gm16:20318992-20319055
>Gm16:20319095-20319148
>Gm16:20319329-20319416
>Gm16:20319460-20319492
>Gm16:20319572-20319871
>Gm16:20320030-20320096
>Gm16:20320320-20320368
>Gm16:20320495-20320526
>Gm16:20320583-20320710
>Gm16:20320743-20320813
>Gm16:20320931-20325134
>Gm16:20325249-20325357
>Gm16:20325470-20325667
>Gm16:20325808-20325924
>Gm16:20326288-20326451
>Gm16:20326640-20326678
>Gm16:20328410-20328479
>Gm16:20328672-20328756
>Gm16:20328969-20329157
>Gm16:20329457-20329529
>Gm16:20329641-20329792
>Gm16:20329809-20329850
>Gm16:20330687-20330781
>Gm16:20337126-20337347
>Gm16:20338220-20338338
>Gm16:20339974-20340026
>Gm16:20340418-20340468
>Gm16:20340523-20340579
>Gm16:20340619-20340812
>Gm16:20340970-20341089
>Gm16:20341127-20342483
>Gm16:20342508-20342629
>Gm16:20342839-20342948
>Gm16:20343472-20343630
>Gm16:20343954-20344101
>Gm16:20344371-20344570
>Gm16:20344638-20344856
>Gm16:20344901-20344994
>Gm16:20345014-20345297
>Gm16:20345341-20345456
>Gm16:20345487-20346849
>Gm16:20346926-20347290
>Gm16:20347371-20348119
>Gm16:20348173-20349309
>Gm16:20349371-20350155
>Gm16:20350186-20350224
>Gm16:20350333-20350567
>Gm16:20350757-20350912
>Gm16:20351007-20351115
>Gm16:20351277-20351337
>Gm16:20351392-20353060
>Gm16:20353146-20353192
>Gm16:20353423-20353571
>Gm16:20353782-20354289
>Gm16:20354424-20354519
>Gm16:20354558-20354932
>Gm16:20355020-20355201
>Gm16:20355240-20355543
>Gm16:20355586-20355943
>Gm16:20355987-20356134
>Gm16:20356313-20356842
>Gm16:20356881-20356977
>Gm16:20357036-20357069
>Gm16:20357110-20357458
>Gm16:20357540-20358467
>Gm16:20358503-20358796
>Gm16:20358842-20359016
>Gm16:20359090-20361436
>Gm16:20361476-20366337
>Gm16:20366408-20370626
>Gm16:20372485-20372577
>Gm16:20377249-20377366
>Gm16:20378147-20378324
>Gm16:20378816-20379008
>Gm16:20379095-20379395
>Gm16:20379502-20380071
>Gm16:20380132-20380349
>Gm16:20386888-20386922
>Gm16:20386972-20387145
>Gm16:20387186-20387232
>Gm16:20387450-20387737
>Gm16:20387814-20391093
>Gm16:20392982-20394375
>Gm16:20394491-20396567
>Gm16:20396664-20396785
>Gm16:20396929-20396981
>Gm16:20397103-20397135
>Gm16:20397422-20397863
>Gm16:20398869-20399034
>Gm16:20399098-20399387
>Gm16:20399462-20399655
>Gm16:20399779-20399999
>Gm16:20400120-20400196
>Gm16:20400338-20400731
>Gm16:20400896-20401112
>Gm16:20401209-20401322
>Gm16:20401704-20401846
>Gm16:20401920-20402022
>Gm16:20402063-20402129
>Gm16:20402169-20404149
>Gm16:20404205-20405229
>Gm16:20405271-20405801
>Gm16:20405883-20406039
>Gm16:20406089-20407286
>Gm16:20407405-20407504
>Gm16:20407586-20407894
>Gm16:20408104-20408168
>Gm16:20408342-20409183
>Gm16:20409306-20409470
>Gm16:20409539-20409745
>Gm16:20411584-20411664
>Gm16:20411726-20411810
>Gm16:20412017-20431498
>Gm16:20432567-20432614
>Gm16:20433321-20433382
>Gm16:20433568-20433650
>Gm16:20434798-20434878
>Gm16:20436080-20436186
>Gm16:20436858-20436980
>Gm16:20437666-20437704
>Gm16:20437813-20438618
>Gm16:20439284-20439409
>Gm16:20439763-20439821
>Gm16:20440188-20442932
>Gm16:20443790-20443829
>Gm16:20444224-20444332
>Gm16:20444462-20444532
>Gm16:20444587-20445225
>Gm16:20445678-20455726
>Gm16:20455804-20455908
>Gm16:20456096-20456144
>Gm16:20456304-20456385
>Gm16:20456475-20456564
>Gm16:20456662-20456812
>Gm16:20457645-20457701
>Gm16:20457901-20457977
>Gm16:20458057-20458127
>Gm16:20458177-20458283
>Gm16:20458344-20458404
>Gm16:20458473-20458652
>Gm16:20458716-20459147
>Gm16:20459196-20459319
>Gm16:20459515-20459669
>Gm16:20459758-20460064
>Gm16:20460111-20460385
>Gm16:20461442-20461473
>Gm16:20461549-20461591
>Gm16:20461621-20461835
>Gm16:20461864-20461997
>Gm16:20462140-20462186
>Gm16:20462460-20462898
>Gm16:20465133-20465442
>Gm16:20466386-20466677
>Gm16:20467205-20467648
>Gm16:20467726-20467955
>Gm16:20468186-20468347
>Gm16:20468563-20468874
>Gm16:20468909-20469629
>Gm16:20469916-20469944
>Gm16:20470283-20471448
>Gm16:20471743-20472980
>Gm16:20473416-20473491
>Gm16:20473665-20473777
>Gm16:20473880-20473954
>Gm16:20474546-20474601
>Gm16:20475844-20476191
>Gm16:20476639-20476672
>Gm16:20476848-20477001
>Gm16:20479024-20479133
>Gm16:20479430-20479458
>Gm16:20480213-20481463
>Gm16:20481965-20482386
>Gm16:20482429-20482472
>Gm16:20483506-20483558
>Gm16:20483779-20483924
>Gm16:20489560-20490308
>Gm16:20491211-20491256
>Gm16:20491488-20493354
>Gm16:20493513-20493832
>Gm16:20493873-20494411
>Gm16:20494710-20495224
>Gm16:20495267-20495678
>Gm16:20495709-20495940
>Gm16:20496168-20498321
>Gm16:20498385-20498429
>Gm16:20498574-20498627
>Gm16:20498698-20499034
>Gm16:20499258-20499359
>Gm16:20499410-20499792
>Gm16:20499909-20500004
>Gm16:20502228-20502454
>Gm16:20505218-20505232
>Gm16:20506351-20506393
>Gm16:20508141-20508219
>Gm16:20508795-20508844
>Gm16:20514264-20515499
>Gm16:20515588-20515899
>Gm16:20516329-20516348
>Gm16:20516448-20516462
>Gm16:20516570-20517275
>Gm16:20517306-20517398
>Gm16:20517498-20518246
>Gm16:20518294-20527638
>Gm16:20527924-20528371
>Gm16:20528418-20528466
>Gm16:20528612-20528672
>Gm16:20528713-20549892
>Gm16:20549998-20550683
>Gm16:20550849-20550921
>Gm16:20550971-20551071
>Gm16:20551183-20552472
>Gm16:20552519-20555120
>Gm16:20555158-20562940
>Gm16:20562983-20564003
>Gm16:20564080-20565358
>Gm16:20565475-20571825
>Gm16:20571871-20572192
>Gm16:20572230-20572951
>Gm16:20573008-20574882
>Gm16:20574913-20575234
>Gm16:20575268-20575724
>Gm16:20575813-20576019
>Gm16:20576052-20576165
>Gm16:20576224-20576423
>Gm16:20576508-20577536
>Gm16:20577597-20577639
>Gm16:20577683-20577848
>Gm16:20577903-20578215
>Gm16:20578242-20578502
>Gm16:20578529-20579113
>Gm16:20579136-20583219
>Gm16:20583299-20583479
>Gm16:20583573-20583704
>Gm16:20583739-20583883
>Gm16:20584013-20584065
>Gm16:20584187-20585934
>Gm16:20585975-20586380
>Gm16:20586483-20586521
>Gm16:20586616-20586668
>Gm16:20586717-20587690
>Gm16:20587778-20588013
>Gm16:20588064-20590728
>Gm16:20590825-20590947
>Gm16:20591007-20592964
>Gm16:20593008-20595475
>Gm16:20595528-20596018
>Gm16:20596080-20598964
>Gm16:20600784-20600881
>Gm16:20600909-20601793
>Gm16:20601841-20601948
>Gm16:20602528-20602605
>Gm16:20602877-20602984
>Gm16:20603017-20603464
>Gm16:20603520-20603587
>Gm16:20603695-20603773
>Gm16:20603931-20604326
>Gm16:20604351-20604523
>Gm16:20604589-20604701
>Gm16:20604802-20604838
>Gm16:20606714-20606766
>Gm16:20606832-20606898
>Gm16:20607192-20607255
>Gm16:20607621-20607931
>Gm16:20607969-20618054
>Gm16:20619197-20619285
>Gm16:20619527-20619629
>Gm16:20619734-20620150
>Gm16:20620262-20620343
>Gm16:20620398-20620446
>Gm16:20620573-20620739
>Gm16:20622423-20622529
>Gm16:20622584-20622664
>Gm16:20623055-20623344
>Gm16:20623408-20623471
>Gm16:20623572-20624114
>Gm16:20624151-20624405
>Gm16:20624506-20624583
>Gm16:20624717-20624829
>Gm16:20624883-20625050
>Gm16:20625144-20625361
>Gm16:20625436-20627737
>Gm16:20627776-20628455
>Gm16:20628489-20629452
>Gm16:20629493-20630080
>Gm16:20630112-20642851
>Gm16:20643223-20643352
>Gm16:20643486-20643567
>Gm16:20643777-20643807
>Gm16:20644482-20644509
>Gm16:20644737-20644794
>Gm16:20645152-20645217
>Gm16:20645395-20645639
>Gm16:20645687-20646413
>Gm16:20646913-20646975
>Gm16:20647319-20647467
>Gm16:20647568-20647672
>Gm16:20647788-20647841
>Gm16:20650418-20650617
>Gm16:20650702-20650843
>Gm16:20650883-20651066
>Gm16:20651101-20651195
>Gm16:20651258-20651342
>Gm16:20651663-20651900
>Gm16:20652219-20652276
>Gm16:20652494-20652598
>Gm16:20652920-20652987
>Gm16:20654207-20665033
>Gm16:20665089-20665190
>Gm16:20665245-20665389
>Gm16:20665553-20665782
>Gm16:20666119-20666338
>Gm16:20666376-20666761
>Gm16:20667040-20671513
>Gm16:20671570-20671677
>Gm16:20672667-20672727
>Gm16:20674756-20677837
>Gm16:20678303-20680026
>Gm16:20680058-20702506
>Gm16:20702561-20703393
>Gm16:20703440-20703826
>Gm16:20703940-20712512
>Gm16:20713905-20713946
>Gm16:20714181-20714228
>Gm16:20714280-20714450
>Gm16:20714828-20715169
>Gm16:20715200-20715471
>Gm16:20715552-20719297
>Gm16:20719338-20719665
>Gm16:20719724-20721630
>Gm16:20721733-20722074
>Gm16:20722398-20723627
>Gm16:20723681-20724015
>Gm16:20724054-20725412
>Gm16:20725461-20726533
>Gm16:20726690-20735058
>Gm16:20735126-20736909
>Gm16:20736948-20740315
>Gm16:20740415-20741120
>Gm16:20741170-20741300
>Gm16:20741342-20741574
>Gm16:20741615-20741670
>Gm16:20741714-20751882
>Gm16:20751949-20752141
>Gm16:20752186-20755496
>Gm16:20755527-20765914
>Gm16:20765959-20766834
>Gm16:20766884-20766931
>Gm16:20766958-20767843
>Gm16:20767920-20768970
>Gm16:20768998-20769271
>Gm16:20769308-20769606
>Gm16:20769638-20771395
>Gm16:20771477-20771531
>Gm16:20772039-20772186
>Gm16:20772428-20772490
>Gm16:20772555-20773567
>Gm16:20773648-20774505
>Gm16:20774559-20775801
>Gm16:20775851-20776062
>Gm16:20776101-20776438
>Gm16:20776492-20776798
>Gm16:20776887-20780045
>Gm16:20780070-20780893
>Gm16:20780917-20784044
>Gm16:20784062-20784716
>Gm16:20784789-20785906
>Gm16:20785982-20786164
>Gm16:20786316-20786946
>Gm16:20786995-20787061
>Gm16:20787096-20787162
>Gm16:20787485-20787523
>Gm16:20788036-20792369
>Gm16:20792464-20793294
>Gm16:20793756-20802191
>Gm16:20802260-20804015
>Gm16:20804049-20811826
>Gm16:20812707-20812737
>Gm16:20812857-20812916
>Gm16:20813087-20813114
>Gm16:20813711-20813819
>Gm16:20813846-20813877
>Gm16:20816525-20817881
>Gm16:20817933-20818200
>Gm16:20818242-20821491
>Gm16:20821524-20821615
>Gm16:20825792-20826066
>Gm16:20826093-20827450
>Gm16:20835476-20835513
>Gm16:20836132-20836162
>Gm16:20839251-20839290
>Gm16:20839746-20839812
>Gm16:20839871-20839904
>Gm16:20839931-20840315
>Gm16:20840418-20840934
>Gm16:20841016-20841099
>Gm16:20841223-20841267
>Gm16:20841380-20841435
>Gm16:20841538-20841651
>Gm16:20841748-20841809
>Gm16:20841892-20842086
>Gm16:20842110-20842363
>Gm16:20844502-20844611
>Gm16:20844852-20844901
>Gm16:20845847-20845881
>Gm16:20847302-20847731
>Gm16:20848106-20854361
>Gm16:20854393-20858182
>Gm16:20858230-20864052
>Gm16:20864078-20864271
>Gm16:20864303-20864618
>Gm16:20864656-20865145
>Gm16:20865188-20871650
>Gm16:20871687-20871779
>Gm16:20871795-20871830
>Gm16:20872874-20872906
>Gm16:20873521-20873848
>Gm16:20873926-20873996
>Gm16:20874409-20874445
>Gm16:20874561-20874605
>Gm16:20877400-20877969
>Gm16:20878076-20878812
>Gm16:20879463-20879514
>Gm16:20880208-20880306
>Gm16:20881741-20882075
>Gm16:20882117-20882386
>Gm16:20882537-20882920
>Gm16:20882972-20883047
>Gm16:20883076-20883267
>Gm16:20883314-20883899
>Gm16:20883963-20885996
>Gm16:20886032-20886120
>Gm16:20886156-20886227
>Gm16:20886445-20886801
>Gm16:20887607-20887683
>Gm16:20887781-20893180
>Gm16:20893395-20893465
>Gm16:20893803-20894164
>Gm16:20894240-20894295
>Gm16:20894356-20896584
>Gm16:20896615-20896857
>Gm16:20897833-20897943
>Gm16:20898368-20898739
>Gm16:20902540-20902580
>Gm16:20902959-20903028
>Gm16:20903536-20903592
>Gm16:20903630-20903678
>Gm16:20903828-20903934
>Gm16:20904025-20904105
>Gm16:20904313-20904447
>Gm16:20904578-20905687
>Gm16:20905982-20906088
>Gm16:20906128-20906161
>Gm16:20906332-20906372
>Gm16:20906824-20906901
>Gm16:20907059-20907236
>Gm16:20907337-20907398
>Gm16:20907435-20907711
>Gm16:20907790-20908055
>Gm16:20908082-20908270
>Gm16:20909703-20916682
>Gm16:20917085-20917138
>Gm16:20917331-20918772
>Gm16:20918799-20920563
>Gm16:20921472-20921585
>Gm16:20921729-20921896
>Gm16:20921995-20922035
>Gm16:20922156-20922577
>Gm16:20922667-20922713
>Gm16:20922777-20922957
>Gm16:20924618-20924652
>Gm16:20924927-20925078
>Gm16:20925760-20925854
>Gm16:20926305-20926427
>Gm16:20926822-20926880
>Gm16:20927375-20927859
>Gm16:20927917-20934149
>Gm16:20934244-20940254
>Gm16:20940631-20940682
>Gm16:20942907-20942980
>Gm16:20943768-20943960
>Gm16:20944063-20944910
>Gm16:20945008-20945053
>Gm16:20945092-20946965
>Gm16:20947005-20947041
>Gm16:20947088-20950170
>Gm16:20950227-20964236
>Gm16:20964279-20970802
>Gm16:20970835-20970979
>Gm16:20971007-20972271
>Gm16:20972310-20999040
>Gm16:20999090-21002623
>Gm16:21002664-21003084
>Gm16:21003146-21003278
>Gm16:21003310-21004609
>Gm16:21004907-21005239
>Gm16:21005361-21006698
>Gm16:21006725-21008477
>Gm16:21008550-21011486
>Gm16:21011542-21015113
>Gm16:21015154-21015276
>Gm16:21015306-21019774
>Gm16:21019826-21035821
>Gm16:21036165-21036196
>Gm16:21036561-21036810
>Gm16:21036960-21037074
>Gm16:21037690-21037766
>Gm16:21037902-21038321
>Gm16:21038592-21038685
>Gm16:21038765-21038867
>Gm16:21038978-21039076
>Gm16:21039137-21039186
>Gm16:21039252-21039687
>Gm16:21039807-21041215
>Gm16:21041268-21041412
>Gm16:21041451-21044643
>Gm16:21045479-21045681
>Gm16:21046466-21046508
>Gm16:21054891-21055047
>Gm16:21056886-21093411
>Gm16:21093437-21101896
>Gm16:21102113-21102190
>Gm16:21103327-21103397
>Gm16:21105540-21105611
>Gm16:21105690-21105790
>Gm16:21105883-21106274
>Gm16:21106358-21106429
>Gm16:21109639-21109683
>Gm16:21110464-21110662
>Gm16:21111186-21111307
>Gm16:21111585-21111661
>Gm16:21112137-21112180
>Gm16:21115829-21115968
>Gm16:21116149-21116261
>Gm16:21116322-21116406
>Gm16:21116491-21116797
>Gm16:21116817-21116854
>Gm16:21117559-21119438
>Gm16:21119499-21119925
>Gm16:21120096-21120414
>Gm16:21120483-21120548
>Gm16:21120608-21120731
>Gm16:21120764-21121323
>Gm16:21121356-21122775
>Gm16:21122867-21124416
>Gm16:21124439-21124675
>Gm16:21124980-21125029
>Gm16:21126400-21126463
>Gm16:21127650-21127674
>Gm16:21128761-21128807
>Gm16:21132001-21139993
>Gm16:21140131-21144841
>Gm16:21144925-21146391
>Gm16:21146420-21146550
>Gm16:21146779-21146824
>Gm16:21150081-21150128
>Gm16:21150904-21151010
>Gm16:21152778-21159001
>Gm16:21159145-21159365
>Gm16:21159408-21159827
>Gm16:21160557-21160600
>Gm16:21161600-21161732
>Gm16:21162521-21162573
>Gm16:21162851-21164417
>Gm16:21166733-21168113
>Gm16:21168150-21168197
>Gm16:21168277-21168329
>Gm16:21168789-21169174
>Gm16:21170631-21170792
>Gm16:21171181-21173650
>Gm16:21173810-21174068
>Gm16:21174097-21175325
>Gm16:21175354-21177094
>Gm16:21177162-21177871
>Gm16:21177990-21178084
>Gm16:21178216-21178430
>Gm16:21178467-21179242
>Gm16:21179311-21179494
>Gm16:21179568-21179654
>Gm16:21179704-21180434
>Gm16:21180579-21180751
>Gm16:21180925-21181135
>Gm16:21185885-21187583
>Gm16:21189096-21189242
>Gm16:21189634-21189682
>Gm16:21194019-21194053
>Gm16:21194197-21194233
>Gm16:21194435-21195316
>Gm16:21195340-21195448
>Gm16:21195777-21196409
>Gm16:21196458-21196512
>Gm16:21197022-21199900
>Gm16:21202731-21202836
>Gm16:21202970-21203554
>Gm16:21203631-21204108
>Gm16:21204153-21204234
>Gm16:21204452-21204581
>Gm16:21204651-21204806
>Gm16:21204849-21205044
>Gm16:21205107-21207278
>Gm16:21207323-21208310
>Gm16:21208366-21208644
>Gm16:21208744-21208763
>Gm16:21209050-21209080
>Gm16:21209118-21209345
>Gm16:21212212-21212244
>Gm16:21222283-21222297
>Gm16:21224794-21225036
>Gm16:21225082-21225127
>Gm16:21225173-21237390
>Gm16:21237739-21237827
>Gm16:21238265-21238307
>Gm16:21242013-21242053
>Gm16:21242574-21242638
>Gm16:21242972-21243030
>Gm16:21243264-21243314
>Gm16:21248759-21248787
>Gm16:21249044-21249407
>Gm16:21249466-21250369
>Gm16:21251913-21253332
>Gm16:21253600-21253649
>Gm16:21254010-21254352
>Gm16:21254399-21254539
>Gm16:21254595-21256972
>Gm16:21257033-21257892
>Gm16:21257936-21258710
>Gm16:21258768-21260805
>Gm16:21261770-21261800
>Gm16:21264361-21264396
>Gm16:21264804-21264910
>Gm16:21268634-21271618
>Gm16:21273117-21273159
>Gm16:21273621-21273665
>Gm16:21274039-21274115
>Gm16:21276066-21276171
>Gm16:21276613-21281451
>Gm16:21281893-21281937
>Gm16:21282619-21282746
>Gm16:21282896-21283031
>Gm16:21283148-21283372
>Gm16:21283415-21283536
>Gm16:21284452-21284489
>Gm16:21285279-21287275
>Gm16:21287302-21291402
>Gm16:21292475-21293678
>Gm16:21295567-21296032
>Gm16:21296614-21296719
>Gm16:21296780-21296928
>Gm16:21298272-21298309
>Gm16:21303728-21303777
>Gm16:21303829-21303870
>Gm16:21304404-21304458
>Gm16:21306482-21306557
>Gm16:21309215-21311005
>Gm16:21311060-21311459
>Gm16:21316183-21316325
>Gm16:21317622-21317652
>Gm16:21317876-21317913
>Gm16:21318467-21318610
>Gm16:21318674-21318720
>Gm16:21318826-21318898
>Gm16:21319143-21319206
>Gm16:21320929-21320968
>Gm16:21321132-21321283
>Gm16:21321560-21321882
>Gm16:21321982-21322110
>Gm16:21322140-21322219
>Gm16:21322732-21322886
>Gm16:21322965-21323061
>Gm16:21323169-21323243
>Gm16:21323604-21323648
>Gm16:21323692-21324452
>Gm16:21328801-21329545
>Gm16:21330748-21330850
>Gm16:21330936-21331052
>Gm16:21332016-21332238
>Gm16:21334265-21334332
>Gm16:21336909-21336990
>Gm16:21337041-21337941
>Gm16:21339549-21339586
>Gm16:21340291-21340336
>Gm16:21340504-21340683
>Gm16:21340728-21340781
>Gm16:21340993-21346169
>Gm16:21346198-21347167
>Gm16:21347271-21350264
>Gm16:21350339-21354715
>Gm16:21354789-21354955
>Gm16:21355005-21355097
>Gm16:21355242-21355273
>Gm16:21355379-21355423
>Gm16:21355511-21355571
>Gm16:21359201-21359267
>Gm16:21359422-21359611
>Gm16:21363099-21363158
>Gm16:21365347-21365396
>Gm16:21366071-21366175
>Gm16:21367133-21370391
>Gm16:21370487-21370582
>Gm16:21370706-21370994
>Gm16:21371816-21372340
>Gm16:21372567-21372631
>Gm16:21373929-21373979
>Gm16:21374215-21374322
>Gm16:21375810-21375895
>Gm16:21377148-21377271
>Gm16:21377491-21377983
>Gm16:21379605-21379631
>Gm16:21380407-21380458
>Gm16:21380612-21380814
>Gm16:21380960-21381007
>Gm16:21381469-21381527
>Gm16:21381569-21381708
>Gm16:21382082-21382121
>Gm16:21382437-21382653
>Gm16:21382807-21382886
>Gm16:21383073-21383322
>Gm16:21383363-21383566
>Gm16:21383619-21383677
>Gm16:21383817-21383882
>Gm16:21384019-21384143
>Gm16:21385009-21385185
>Gm16:21385586-21385874
>Gm16:21386013-21386148
>Gm16:21386240-21386425
>Gm16:21386564-21386818
>Gm16:21386882-21386945
>Gm16:21387204-21387321
>Gm16:21387374-21387853
>Gm16:21387936-21388351
>Gm16:21388753-21390218
>Gm16:21390266-21392603
>Gm16:21392727-21395847
>Gm16:21395895-21396930
>Gm16:21397285-21397336
>Gm16:21398013-21398092
>Gm16:21402401-21402452
>Gm16:21403182-21403224
>Gm16:21403241-21403292
>Gm16:21403864-21403922
>Gm16:21404108-21404540
>Gm16:21404666-21404892
>Gm16:21405013-21406142
>Gm16:21406774-21406956
>Gm16:21407080-21407184
>Gm16:21407492-21407526
>Gm16:21407674-21407795
>Gm16:21407824-21407937
>Gm16:21407977-21410624
>Gm16:21410734-21410996
>Gm16:21411138-21411186
>Gm16:21411276-21411444
>Gm16:21411585-21411628
>Gm16:21411944-21412042
>Gm16:21412337-21412712
>Gm16:21412750-21412958
>Gm16:21413011-21413226
>Gm16:21413257-21413303
>Gm16:21413357-21413794
>Gm16:21413860-21414471
>Gm16:21414529-21414643
>Gm16:21414972-21415083
>Gm16:21415210-21415236
>Gm16:21415839-21415973
>Gm16:21421263-21421292
>Gm16:21422237-21424203
>Gm16:21424521-21424884
>Gm16:21424933-21425562
>Gm16:21425646-21428320
>Gm16:21428350-21428621
>Gm16:21428731-21430209
>Gm16:21432031-21432103
>Gm16:21433592-21433636
>Gm16:21433990-21434049
>Gm16:21436591-21436671
>Gm16:21436844-21437121
>Gm16:21437213-21437544
>Gm16:21437633-21437759
>Gm16:21438505-21438568
>Gm16:21438809-21438887
>Gm16:21439432-21439604
>Gm16:21440089-21440128
>Gm16:21444781-21444954
>Gm16:21445078-21448789
>Gm16:21448823-21449966
>Gm16:21450002-21454069
>Gm16:21454101-21454622
>Gm16:21454771-21454901
>Gm16:21454939-21455485
>Gm16:21456255-21456470
>Gm16:21456624-21457079
>Gm16:21457126-21459308
>Gm16:21459387-21460126
>Gm16:21466433-21466909
>Gm16:21466979-21468933
>Gm16:21469016-21471353
>Gm16:21473987-21474077
>Gm16:21474171-21474213
>Gm16:21478811-21478857
>Gm16:21479458-21479643
>Gm16:21482133-21482197
>Gm16:21482852-21482923
>Gm16:21483085-21483155
>Gm16:21484338-21484367
>Gm16:21485734-21485829
>Gm16:21486007-21486196
>Gm16:21486686-21486750
>Gm16:21486928-21486977
>Gm16:21487058-21487110
>Gm16:21488298-21488373
>Gm16:21488599-21488752
>Gm16:21489419-21491546
>Gm16:21491575-21492940
>Gm16:21493882-21493999
>Gm16:21494097-21494931
>Gm16:21495016-21495116
>Gm16:21495365-21496522
>Gm16:21497660-21497691
>Gm16:21499364-21501376
>Gm16:21501454-21501548
>Gm16:21502684-21503908
>Gm16:21503964-21504136
>Gm16:21504164-21505197
>Gm16:21505257-21506284
>Gm16:21506313-21507566
>Gm16:21507642-21507670
>Gm16:21507793-21507909
>Gm16:21508165-21510295
>Gm16:21510349-21510750
>Gm16:21510780-21510961
>Gm16:21511074-21513115
>Gm16:21513141-21517852
>Gm16:21517950-21518153
>Gm16:21519127-21519308
>Gm16:21523404-21523476
>Gm16:21525146-21529971
>Gm16:21531895-21531939
>Gm16:21532086-21532114
>Gm16:21532146-21552076
>Gm16:21552191-21552582
>Gm16:21552755-21552908
>Gm16:21553080-21553124
>Gm16:21553204-21553430
>Gm16:21553474-21554192
>Gm16:21554227-21554925
>Gm16:21555088-21555204
>Gm16:21555245-21555300
>Gm16:21555419-21555751
>Gm16:21555781-21555885
>Gm16:21555972-21556054
>Gm16:21556359-21556588
>Gm16:21556612-21556683
>Gm16:21556723-21556762
>Gm16:21556962-21557042
>Gm16:21557067-21557274
>Gm16:21557329-21557481
>Gm16:21557769-21558285
>Gm16:21558569-21558610
>Gm16:21558838-21558943
>Gm16:21559056-21559611
>Gm16:21559673-21559795
>Gm16:21559886-21560041
>Gm16:21566993-21567079
>Gm16:21567530-21573306
>Gm16:21574588-21576407
>Gm16:21576455-21576589
>Gm16:21576628-21583131
>Gm16:21583237-21584119
>Gm16:21584169-21584713
>Gm16:21584821-21584939
>Gm16:21585026-21585101
>Gm16:21585161-21585187
>Gm16:21585356-21585393
>Gm16:21585547-21585649
>Gm16:21585681-21586665
>Gm16:21586863-21586906
>Gm16:21586981-21587023
>Gm16:21587278-21587326
>Gm16:21587561-21587818
>Gm16:21587865-21587889
>Gm16:21588388-21588666
>Gm16:21588859-21588948
>Gm16:21589066-21589316
>Gm16:21590098-21590151
>Gm16:21590353-21590545
>Gm16:21590711-21591216
>Gm16:21591255-21593765
>Gm16:21593835-21594000
>Gm16:21594138-21594201
>Gm16:21594228-21594470
>Gm16:21594499-21600458
>Gm16:21601409-21601450
>Gm16:21605203-21605640
>Gm16:21606812-21607511
>Gm16:21607540-21607556
>Gm16:21607904-21607929
>Gm16:21607965-21607988
>Gm16:21608059-21608225
>Gm16:21608676-21608931
>Gm16:21611014-21611268
>Gm16:21611368-21611472
>Gm16:21611554-21611623
>Gm16:21611691-21611727
>Gm16:21612030-21612137
>Gm16:21615965-21619152
>Gm16:21620945-21621298
>Gm16:21623571-21623694
>Gm16:21623890-21624093
>Gm16:21624219-21624262
>Gm16:21624371-21624510
>Gm16:21624766-21624898
>Gm16:21625048-21625172
>Gm16:21625280-21625428
>Gm16:21625454-21625547
>Gm16:21627815-21627940
>Gm16:21629967-21630044
>Gm16:21630111-21630141
>Gm16:21630329-21630386
>Gm16:21630476-21630573
>Gm16:21630664-21630792
>Gm16:21631008-21631115
>Gm16:21631615-21631697
>Gm16:21631724-21631877
>Gm16:21632629-21632741
>Gm16:21633344-21633519
>Gm16:21633697-21634170
>Gm16:21634446-21634658
>Gm16:21635111-21635147
>Gm16:21635840-21635943
>Gm16:21636012-21636075
>Gm16:21636324-21636394
>Gm16:21636508-21636825
>Gm16:21637050-21637287
>Gm16:21637655-21637802
>Gm16:21637887-21638081
>Gm16:21639316-21639428
>Gm16:21639866-21639917
>Gm16:21640871-21641057
>Gm16:21641108-21641432
>Gm16:21641487-21641890
>Gm16:21641905-21642236
>Gm16:21642729-21642819
>Gm16:21645214-21645427
>Gm16:21648963-21648994
>Gm16:21649130-21649156
>Gm16:21650168-21650200
>Gm16:21651032-21651084
>Gm16:21655857-21655917
>Gm16:21656137-21656175
>Gm16:21656247-21656421
>Gm16:21660949-21660986
>Gm16:21663346-21663637
>Gm16:21663711-21664782
>Gm16:21664846-21665533
>Gm16:21667205-21667327
>Gm16:21668272-21668425
>Gm16:21669735-21670026
>Gm16:21670095-21670227
>Gm16:21670254-21670283
>Gm16:21670567-21671061
>Gm16:21671199-21671411
>Gm16:21671603-21671738
>Gm16:21671812-21672489
>Gm16:21672518-21673226
>Gm16:21673294-21673556
>Gm16:21673594-21673747
>Gm16:21673831-21673880
>Gm16:21673957-21674095
>Gm16:21674148-21674714
>Gm16:21674789-21675568
>Gm16:21675594-21676375
>Gm16:21678943-21679254
>Gm16:21679292-21679517
>Gm16:21679583-21679770
>Gm16:21679816-21681453
>Gm16:21681675-21684115
>Gm16:21684146-21690609
>Gm16:21690636-21713519
>Gm16:21713616-21714194
>Gm16:21714246-21730725
>Gm16:21730763-21731263
>Gm16:21731325-21731887
>Gm16:21731912-21758420
>Gm16:21758541-21759059
>Gm16:21759088-21764359
>Gm16:21765377-21765431
>Gm16:21765560-21765611
>Gm16:21765718-21765750
>Gm16:21772503-21772602
>Gm16:21772762-21772805
>Gm16:21775217-21775260
>Gm16:21775811-21775864
>Gm16:21775925-21777187
>Gm16:21777224-21780540
>Gm16:21780597-21781127
>Gm16:21781295-21781540
>Gm16:21781601-21781770
>Gm16:21781922-21782113
>Gm16:21782187-21784105
>Gm16:21784138-21793417
>Gm16:21793530-21794047
>Gm16:21794097-21794896
>Gm16:21794934-21796576
>Gm16:21796607-21800374
>Gm16:21800425-21801648
>Gm16:21801690-21802627
>Gm16:21802666-21803538
>Gm16:21804862-21804985
>Gm16:21805536-21805567
>Gm16:21806180-21806223
>Gm16:21806882-21807013
>Gm16:21807633-21808635
>Gm16:21808763-21809373
>Gm16:21809417-21810583
>Gm16:21810683-21811369
>Gm16:21811490-21811594
>Gm16:21811665-21812058
>Gm16:21812150-21813364
>Gm16:21813529-21813907
>Gm16:21813961-21816137
>Gm16:21816261-21817712
>Gm16:21817864-21818444
>Gm16:21818480-21820971
>Gm16:21820995-21829710
>Gm16:21829755-21830322
>Gm16:21830349-21835244
>Gm16:21835363-21835483
>Gm16:21835520-21835595
>Gm16:21836462-21836505
>Gm16:21836566-21836638
>Gm16:21836836-21836908
>Gm16:21837023-21839517
>Gm16:21839681-21839763
>Gm16:21840205-21843267
>Gm16:21843320-21850156
>Gm16:21850199-21850477
>Gm16:21850547-21859213
>Gm16:21859266-21865686
>Gm16:21865719-21873523
>Gm16:21873546-21876794
>Gm16:21876861-21877168
>Gm16:21877218-21877534
>Gm16:21877545-21877821
>Gm16:21877926-21877994
>Gm16:21878051-21878603
>Gm16:21878990-21879157
>Gm16:21879346-21879618
>Gm16:21879673-21879714
>Gm16:21879739-21891657
>Gm16:21891842-21896558
>Gm16:21896593-21897666
>Gm16:21897722-21901741
>Gm16:21901791-21903134
>Gm16:21903182-21903223
>Gm16:21903251-21904424
>Gm16:21904462-21904566
>Gm16:21904638-21905514
>Gm16:21905743-21905776
>Gm16:21905967-21906384
>Gm16:21906685-21906723
>Gm16:21906796-21913423
>Gm16:21913449-21928454
>Gm16:21928850-21928912
>Gm16:21929162-21929242
>Gm16:21929706-21930708
>Gm16:21930776-21936869
>Gm16:21936974-21942913
>Gm16:21942952-21947436
>Gm16:21947469-21950028
>Gm16:21950072-21950791
>Gm16:21950844-21957265
>Gm16:21957295-21967128
>Gm16:21967156-21969459
>Gm16:21970530-21977056
>Gm16:21977156-21979881
>Gm16:21979908-21983130
>Gm16:21983172-21986788
>Gm16:21986844-21987092
>Gm16:21987156-21987407
>Gm16:21987458-21988663
>Gm16:21988705-21988791
>Gm16:21989392-21989524
>Gm16:21989578-21989732
>Gm16:21989837-21990008
>Gm16:21990034-21990315
>Gm16:21990341-21990614
>Gm16:21990897-21990929
>Gm16:21991030-21991179
>Gm16:21991219-21991423
>Gm16:21992407-21992449
>Gm16:21995274-21999890
>Gm16:21999939-22000271
>Gm16:22000340-22004886
>Gm16:22006884-22007135
>Gm16:22007160-22008161
>Gm16:22008244-22009097
>Gm16:22009159-22009208
>Gm16:22009258-22009375
>Gm16:22009502-22009684
>Gm16:22011301-22012669
>Gm16:22012701-22012870
>Gm16:22013302-22014848
>Gm16:22014925-22016390
>Gm16:22016777-22016813
>Gm16:22016855-22016927
>Gm16:22017011-22017253
>Gm16:22017289-22018025
>Gm16:22018141-22018253
>Gm16:22018320-22019685
>Gm16:22020226-22020387
>Gm16:22020972-22021020
>Gm16:22021157-22021269
>Gm16:22021338-22021379
>Gm16:22021746-22021801
>Gm16:22022542-22030208
>Gm16:22030229-22041817
>Gm16:22044014-22044081
>Gm16:22044354-22045061
>Gm16:22045324-22045455
>Gm16:22046152-22046220
>Gm16:22046868-22046963
>Gm16:22047098-22051285
>Gm16:22051320-22051534
>Gm16:22052276-22052342
>Gm16:22052964-22053127
>Gm16:22053685-22054199
>Gm16:22054243-22055008
>Gm16:22055114-22056073
>Gm16:22056234-22056552
>Gm16:22056669-22056722
>Gm16:22056840-22058222
>Gm16:22058675-22058716
>Gm16:22059234-22059322
>Gm16:22059818-22059891
>Gm16:22060619-22060660
>Gm16:22061536-22061642
>Gm16:22061722-22061804
>Gm16:22064217-22064290
>Gm16:22064517-22064564
>Gm16:22065003-22065040
>Gm16:22065106-22065145
>Gm16:22065241-22065344
>Gm16:22065426-22065785
>Gm16:22066093-22080691
>Gm16:22080713-22085619
>Gm16:22085723-22085806
>Gm16:22085854-22107746
>Gm16:22107787-22111598
>Gm16:22114686-22114737
>Gm16:22116211-22117595
>Gm16:22119661-22121270
>Gm16:22121484-22121548
>Gm16:22121658-22121733
>Gm16:22121892-22122052
>Gm16:22122103-22122218
>Gm16:22122482-22131244
>Gm16:22131326-22131370
>Gm16:22131443-22145008
>Gm16:22145037-22146518
>Gm16:22146747-22147759
>Gm16:22149118-22149642
>Gm16:22149714-22150130
>Gm16:22150390-22150421
>Gm16:22150563-22151137
>Gm16:22151212-22151382
>Gm16:22151499-22151581
>Gm16:22152018-22152074
>Gm16:22152588-22153590
>Gm16:22153654-22163350
>Gm16:22163374-22170441
>Gm16:22170496-22171672
>Gm16:22171709-22172014
>Gm16:22172081-22184291
>Gm16:22184391-22194159
>Gm16:22194183-22205762
>Gm16:22205821-22205987
>Gm16:22206153-22206282
>Gm16:22206303-22206454
>Gm16:22206526-22206570
>Gm16:22208196-22209583
>Gm16:22211976-22212023
>Gm16:22212119-22212179
>Gm16:22212437-22212578
>Gm16:22212721-22212747
>Gm16:22212784-22212864
>Gm16:22213261-22213396
>Gm16:22213907-22214006
>Gm16:22214095-22214241
>Gm16:22214609-22217268
>Gm16:22217302-22217503
>Gm16:22217549-22220441
>Gm16:22220481-22221103
>Gm16:22221163-22224307
>Gm16:22224394-22225392
>Gm16:22225460-22233190
>Gm16:22233215-22239979
>Gm16:22240019-22240391
>Gm16:22240640-22246258
>Gm16:22246286-22246389
>Gm16:22246522-22246649
>Gm16:22247025-22247462
>Gm16:22247488-22252571
>Gm16:22252595-22286193
>Gm16:22286219-22287931
>Gm16:22287957-22300401
>Gm16:22300626-22300742
>Gm16:22300775-22300826
>Gm16:22301129-22301296
>Gm16:22301348-22301384
>Gm16:22301687-22301857
>Gm16:22302257-22302313
>Gm16:22302398-22302442
>Gm16:22302884-22303024
>Gm16:22303112-22303234
>Gm16:22303287-22303439
>Gm16:22303931-22304159
>Gm16:22304190-22304649
>Gm16:22305062-22305111
>Gm16:22306046-22306088
>Gm16:22306150-22306179
>Gm16:22306461-22306520
>Gm16:22306613-22306700
>Gm16:22306871-22306912
>Gm16:22307287-22308385
>Gm16:22308531-22308702
>Gm16:22308758-22308882
>Gm16:22308928-22308994
>Gm16:22309077-22309119
>Gm16:22309496-22309535
>Gm16:22310061-22310099
>Gm16:22310161-22310275
>Gm16:22310737-22310993
>Gm16:22311035-22311114
>Gm16:22311194-22311240
>Gm16:22311340-22311382
>Gm16:22311425-22311583
>Gm16:22311626-22311701
>Gm16:22311772-22312207
>Gm16:22313325-22313539
>Gm16:22313612-22313851
>Gm16:22313998-22314116
>Gm16:22314285-22314483
>Gm16:22314537-22314817
>Gm16:22314935-22315103
>Gm16:22315339-22315387
>Gm16:22315573-22316107
>Gm16:22316318-22316636
>Gm16:22316674-22316735
>Gm16:22318397-22318451
>Gm16:22320146-22329233
>Gm16:22329279-22330562
>Gm16:22330649-22331547
>Gm16:22331597-22331697
>Gm16:22331749-22333671
>Gm16:22333759-22353381
>Gm16:22353408-22363086
>Gm16:22363124-22377468
>Gm16:22378017-22398766
>Gm16:22398968-22399015
>Gm16:22399078-22399767
>Gm16:22399850-22399921
>Gm16:22400191-22400229
>Gm16:22400262-22400346
>Gm16:22400478-22400508
>Gm16:22400568-22401698
>Gm16:22401776-22401866
>Gm16:22402028-22403131
>Gm16:22403284-22405252
>Gm16:22405361-22405766
>Gm16:22405802-22406017
>Gm16:22406079-22406545
>Gm16:22406681-22406717
>Gm16:22406795-22406852
>Gm16:22407328-22407597
>Gm16:22407651-22407698
>Gm16:22407777-22408292
>Gm16:22408374-22408634
>Gm16:22409087-22409133
>Gm16:22409208-22409467
>Gm16:22409555-22409843
>Gm16:22409979-22411091
>Gm16:22411646-22411834
>Gm16:22411866-22415691
>Gm16:22415820-22416282
>Gm16:22416398-22416586
>Gm16:22416610-22417023
>Gm16:22417091-22417291
>Gm16:22417563-22417733
>Gm16:22417826-22419990
>Gm16:22420065-22422598
>Gm16:22422622-22424031
>Gm16:22424076-22429968
>Gm16:22430034-22450873
>Gm16:22451031-22451392
>Gm16:22451481-22451593
>Gm16:22451722-22451884
>Gm16:22451936-22452034
>Gm16:22452100-22452492
>Gm16:22452734-22454501
>Gm16:22454527-22454763
>Gm16:22454813-22455043
>Gm16:22455091-22456371
>Gm16:22456959-22457011
>Gm16:22457117-22457253
>Gm16:22457338-22457381
>Gm16:22457406-22457483
>Gm16:22457592-22462354
>Gm16:22462439-22462596
>Gm16:22462677-22462784
>Gm16:22462820-22462962
>Gm16:22463056-22463139
>Gm16:22463194-22463329
>Gm16:22463588-22466027
>Gm16:22466056-22471294
>Gm16:22471339-22472793
>Gm16:22472816-22473715
>Gm16:22473823-22508979
>Gm16:22509051-22509696
>Gm16:22509757-22510067
>Gm16:22510159-22510278
>Gm16:22510341-22510792
>Gm16:22510905-22512052
>Gm16:22512103-22544038
>Gm16:22544053-22544575
>Gm16:22544609-22549250
>Gm16:22549756-22555712
>Gm16:22555813-22555863
>Gm16:22556037-22556298
>Gm16:22556351-22556679
>Gm16:22556764-22556933
>Gm16:22557072-22557251
>Gm16:22557366-22557434
>Gm16:22557559-22557841
>Gm16:22557940-22558156
>Gm16:22558252-22558290
>Gm16:22558373-22559119
>Gm16:22559355-22559471
>Gm16:22559591-22560255
>Gm16:22560314-22560487
>Gm16:22560594-22561727
>Gm16:22561761-22562463
>Gm16:22562502-22562774
>Gm16:22562851-22563027
>Gm16:22563112-22564900
>Gm16:22564991-22565020
>Gm16:22565309-22565380
>Gm16:22565429-22565458
>Gm16:22565724-22571426
>Gm16:22571897-22572107
>Gm16:22572153-22575808
>Gm16:22576098-22576135
>Gm16:22577973-22578859
>Gm16:22579382-22579457
>Gm16:22580525-22580553
>Gm16:22583318-22583378
>Gm16:22583476-22583787
>Gm16:22584945-22584979
>Gm16:22587213-22587243
>Gm16:22595263-22598252
>Gm16:22600585-22600741
>Gm16:22601058-22601119
>Gm16:22601153-22601219
>Gm16:22601467-22601514
>Gm16:22601635-22601691
>Gm16:22605949-22606014
>Gm16:22606414-22607322
>Gm16:22607374-22607508
>Gm16:22607575-22607819
>Gm16:22607869-22607967
>Gm16:22608032-22608114
>Gm16:22608174-22608232
>Gm16:22608303-22608499
>Gm16:22608640-22610103
>Gm16:22610162-22613314
>Gm16:22613373-22615325
>Gm16:22615543-22616473
>Gm16:22616538-22616772
>Gm16:22617082-22617149
>Gm16:22617190-22623597
>Gm16:22624597-22624871
>Gm16:22624934-22624981
>Gm16:22625183-22639246
>Gm16:22640246-22643837
>Gm16:22647158-22647234
>Gm16:22647314-22647652
>Gm16:22649050-22653134
>Gm16:22655446-22655548
>Gm16:22655913-22655982
>Gm16:22656263-22656314
>Gm16:22656377-22656422
>Gm16:22656499-22656645
>Gm16:22656793-22656949
>Gm16:22657063-22657100
>Gm16:22657161-22657545
>Gm16:22657708-22658193
>Gm16:22658308-22658615
>Gm16:22659118-22659327
>Gm16:22661613-22661642
>Gm16:22664885-22665564
>Gm16:22665642-22665692
>Gm16:22665794-22665859
>Gm16:22666094-22666157
>Gm16:22666230-22666351
>Gm16:22666397-22666450
>Gm16:22666500-22668600
>Gm16:22668729-22669865
>Gm16:22669977-22671953
>Gm16:22671977-22672645
>Gm16:22672777-22672821
>Gm16:22672881-22673683
>Gm16:22673727-22674881
>Gm16:22674951-22677308
>Gm16:22677346-22677702
>Gm16:22678338-22679482
>Gm16:22680555-22680643
>Gm16:22681892-22682040
>Gm16:22683076-22683119
>Gm16:22685161-22685211
>Gm16:22685440-22685473
>Gm16:22685506-22685570
>Gm16:22685729-22685884
>Gm16:22686067-22686131
>Gm16:22686658-22687461
>Gm16:22687491-22688277
>Gm16:22688304-22688730
>Gm16:22688763-22689171
>Gm16:22689199-22689429
>Gm16:22689472-22690291
>Gm16:22690325-22690397
>Gm16:22690467-22691899
>Gm16:22691935-22695441
>Gm16:22696083-22696992
>Gm16:22697165-22697264
>Gm16:22698099-22698130
>Gm16:22698361-22698442
>Gm16:22699190-22705366
>Gm16:22705477-22706432
>Gm16:22706947-22707527
>Gm16:22707594-22716187
>Gm16:22716384-22716428
>Gm16:22716506-22716853
>Gm16:22716944-22716987
>Gm16:22717089-22717121
>Gm16:22719602-22719632
>Gm16:22719750-22719812
>Gm16:22720210-22720260
>Gm16:22720524-22720578
>Gm16:22720696-22720822
>Gm16:22722422-22722449
>Gm16:22723650-22723704
>Gm16:22724534-22724580
>Gm16:22729189-22729235
>Gm16:22729315-22729361
>Gm16:22729474-22729811
>Gm16:22729951-22730161
>Gm16:22730211-22730298
>Gm16:22730696-22730831
>Gm16:22730896-22730996
>Gm16:22731132-22731236
>Gm16:22731364-22731420
>Gm16:22731442-22731512
>Gm16:22731845-22731943
>Gm16:22732005-22732515
>Gm16:22732576-22733304
>Gm16:22733350-22738438
>Gm16:22738474-22738683
>Gm16:22738736-22740053
>Gm16:22740843-22740920
>Gm16:22740965-22743414
>Gm16:22743454-22745054
>Gm16:22745088-22746365
>Gm16:22746503-22747064
>Gm16:22747831-22747894
>Gm16:22748139-22748214
>Gm16:22748269-22749051
>Gm16:22751012-22751064
>Gm16:22751343-22751800
>Gm16:22751864-22752908
>Gm16:22752972-22753104
>Gm16:22753169-22753200
>Gm16:22753236-22753390
>Gm16:22753420-22754061
>Gm16:22754112-22754316
>Gm16:22754346-22754554
>Gm16:22754628-22754932
>Gm16:22754987-22755036
>Gm16:22755096-22755628
>Gm16:22755675-22755817
>Gm16:22755986-22758132
>Gm16:22758201-22759954
>Gm16:22759990-22760103
>Gm16:22760141-22760540
>Gm16:22760612-22760785
>Gm16:22760850-22762041
>Gm16:22762109-22762422
>Gm16:22762523-22763114
>Gm16:22763204-22763250
>Gm16:22764468-22765030
>Gm16:22765090-22765211
>Gm16:22765300-22765362
>Gm16:22765413-22765875
>Gm16:22765907-22767599
>Gm16:22767674-22767718
>Gm16:22767758-22768075
>Gm16:22768112-22768140
>Gm16:22768174-22768270
>Gm16:22768381-22768912
>Gm16:22768977-22769115
>Gm16:22769287-22769394
>Gm16:22769540-22769678
>Gm16:22770612-22770647
>Gm16:22770727-22775598
>Gm16:22775628-22776524
>Gm16:22776580-22776885
>Gm16:22776934-22789171
>Gm16:22789199-22789277
>Gm16:22789355-22797147
>Gm16:22797217-22797296
>Gm16:22797338-22799150
>Gm16:22799554-22799583
>Gm16:22799676-22799723
>Gm16:22799808-22799975
>Gm16:22800019-22800898
>Gm16:22801462-22801502
>Gm16:22803672-22803729
>Gm16:22804841-22804889
>Gm16:22806053-22806632
>Gm16:22806798-22808415
>Gm16:22808565-22808608
>Gm16:22808822-22808884
>Gm16:22808943-22809126
>Gm16:22809168-22809272
>Gm16:22809734-22809816
>Gm16:22810036-22810076
>Gm16:22810148-22810256
>Gm16:22810897-22810943
>Gm16:22815794-22815851
>Gm16:22815947-22815979
>Gm16:22819748-22819856
>Gm16:22820190-22820248
>Gm16:22820660-22820698
>Gm16:22821482-22821523
>Gm16:22821577-22821786
>Gm16:22821881-22821970
>Gm16:22822716-22822743
>Gm16:22825543-22825656
>Gm16:22826078-22826136
>Gm16:22826301-22826339
>Gm16:22826382-22826650
>Gm16:22826809-22826926
>Gm16:22828755-22830577
>Gm16:22830887-22832561
>Gm16:22833340-22833597
>Gm16:22833721-22834579
>Gm16:22834669-22835856
>Gm16:22835920-22839651
>Gm16:22839736-22839885
>Gm16:22840078-22840117
>Gm16:22840147-22840296
>Gm16:22840340-22840390
>Gm16:22840485-22840556
>Gm16:22840599-22841495
>Gm16:22841578-22841764
>Gm16:22841815-22841921
>Gm16:22842298-22844539
>Gm16:22844600-22844652
>Gm16:22844927-22844973
>Gm16:22845068-22845205
>Gm16:22845242-22845500
>Gm16:22845574-22845872
>Gm16:22845900-22848095
>Gm16:22848166-22848463
>Gm16:22848521-22848621
>Gm16:22848682-22848894
>Gm16:22849064-22849254
>Gm16:22849328-22849358
>Gm16:22849680-22852035
>Gm16:22852097-22852733
>Gm16:22852785-22854218
>Gm16:22854249-22854869
>Gm16:22855112-22855149
>Gm16:22855189-22855438
>Gm16:22855470-22855578
>Gm16:22855602-22856076
>Gm16:22856141-22856200
>Gm16:22856262-22856597
>Gm16:22856660-22856751
>Gm16:22856818-22856959
>Gm16:22857006-22857174
>Gm16:22857196-22857282
>Gm16:22857348-22857463
>Gm16:22857524-22857659
>Gm16:22857700-22857877
>Gm16:22857927-22858229
>Gm16:22858266-22858865
>Gm16:22859001-22859250
>Gm16:22859314-22859394
>Gm16:22859466-22859606
>Gm16:22859653-22860263
>Gm16:22860506-22860669
>Gm16:22860730-22864038
>Gm16:22864707-22864748
>Gm16:22864870-22864956
>Gm16:22865161-22865222
>Gm16:22866094-22866268
>Gm16:22867746-22867821
>Gm16:22870486-22870595
>Gm16:22870851-22870892
>Gm16:22870985-22871021
>Gm16:22872307-22872358
>Gm16:22872442-22872503
>Gm16:22873320-22873412
>Gm16:22873441-22873683
>Gm16:22874249-22874368
>Gm16:22874467-22874502
>Gm16:22874744-22874808
>Gm16:22879008-22899061
>Gm16:22899097-22923288
>Gm16:22926956-22932752
>Gm16:22932782-22933865
>Gm16:22933895-22934319
>Gm16:22934363-22937308
>Gm16:22938116-22938161
>Gm16:22939388-22939449
>Gm16:22939795-22939831
>Gm16:22939928-22940034
>Gm16:22940094-22945363
>Gm16:22947157-22947441
>Gm16:22947485-22947516
>Gm16:22947559-22947716
>Gm16:22947759-22947793
>Gm16:22948280-22948344
>Gm16:22948475-22948668
>Gm16:22948953-22949209
>Gm16:22949292-22949477
>Gm16:22949742-22949988
>Gm16:22950056-22950460
>Gm16:22950547-22952715
>Gm16:22952765-22953065
>Gm16:22953168-22953343
>Gm16:22953396-22953478
>Gm16:22953505-22953660
>Gm16:22953719-22953868
>Gm16:22954028-22954096
>Gm16:22954155-22955652
>Gm16:22955683-22976215
>Gm16:22977520-22977720
>Gm16:22977818-22978949
>Gm16:22979356-22979416
>Gm16:22979674-22979821
>Gm16:22980184-22980926
>Gm16:22980995-22981187
>Gm16:22981306-22985533
>Gm16:22985586-22989371
>Gm16:22989405-22989838
>Gm16:22989896-22990422
>Gm16:22990472-22992980
>Gm16:22992998-22994584
>Gm16:22994617-22996577
>Gm16:22996630-22998397
>Gm16:22998433-23002896
>Gm16:23003491-23003525
>Gm16:23004002-23004039
>Gm16:23004147-23004182
>Gm16:23004373-23004409
>Gm16:23004547-23004591
>Gm16:23006462-23006513
>Gm16:23006568-23007558
>Gm16:23009187-23009617
>Gm16:23009683-23010665
>Gm16:23010893-23011656
>Gm16:23011685-23011896
>Gm16:23011930-23012423
>Gm16:23013374-23018005
>Gm16:23018029-23049591
>Gm16:23049677-23050096
>Gm16:23050146-23055964
>Gm16:23056628-23057473
>Gm16:23059102-23076980
>Gm16:23077025-23077103
>Gm16:23077537-23078866
>Gm16:23083580-23085214
>Gm16:23086507-23086549
>Gm16:23087869-23090336
>Gm16:23096292-23096319
>Gm16:23096475-23096546
>Gm16:23097481-23097580
>Gm16:23098137-23098177
>Gm16:23098364-23098461
>Gm16:23101689-23101737
>Gm16:23101746-23101783
>Gm16:23102544-23102857
>Gm16:23103520-23103549
>Gm16:23103654-23103753
>Gm16:23103823-23103862
>Gm16:23104025-23104961
>Gm16:23106168-23106219
>Gm16:23107668-23115629
>Gm16:23116657-23116849
>Gm16:23117043-23117204
>Gm16:23117353-23117415
>Gm16:23117679-23117803
>Gm16:23118051-23120841
>Gm16:23124188-23124224
>Gm16:23124550-23124639
>Gm16:23124676-23124729
>Gm16:23124834-23124869
>Gm16:23125030-23125072
>Gm16:23125194-23125246
>Gm16:23125954-23125977
>Gm16:23126255-23126399
>Gm16:23126477-23126612
>Gm16:23126753-23126899
>Gm16:23127278-23127369
>Gm16:23128579-23129364
>Gm16:23129426-23130920
>Gm16:23131013-23131121
>Gm16:23131234-23131531
>Gm16:23131714-23131798
>Gm16:23131843-23132108
>Gm16:23132418-23132472
>Gm16:23132653-23132791
>Gm16:23132992-23133278
>Gm16:23133457-23133496
>Gm16:23133768-23133836
>Gm16:23133980-23134053
>Gm16:23134163-23134316
>Gm16:23134380-23135478
>Gm16:23135571-23135714
>Gm16:23136073-23136370
>Gm16:23136843-23136923
>Gm16:23137218-23137316
>Gm16:23137399-23137553
>Gm16:23137609-23137683
>Gm16:23137906-23138381
>Gm16:23138450-23138679
>Gm16:23138775-23138868
>Gm16:23138970-23139017
>Gm16:23139330-23140788
>Gm16:23140822-23141198
>Gm16:23141242-23141299
>Gm16:23141646-23146975
>Gm16:23147888-23147935
>Gm16:23148156-23148186
>Gm16:23148278-23148395
>Gm16:23148454-23148531
>Gm16:23148645-23148913
>Gm16:23149119-23149152
>Gm16:23149291-23149363
>Gm16:23150584-23150770
>Gm16:23151127-23151202
>Gm16:23152522-23152618
>Gm16:23160222-23160455
>Gm16:23162208-23162602
>Gm16:23162701-23164932
>Gm16:23164943-23164957
>Gm16:23165057-23167126
>Gm16:23167388-23172373
>Gm16:23172499-23172969
>Gm16:23173330-23173363
>Gm16:23173507-23173634
>Gm16:23173755-23173806
>Gm16:23173874-23174015
>Gm16:23174378-23174440
>Gm16:23174496-23174617
>Gm16:23174905-23175290
>Gm16:23175385-23175443
>Gm16:23175509-23175551
>Gm16:23175737-23175830
>Gm16:23175988-23176057
>Gm16:23176429-23176558
>Gm16:23176580-23176629
>Gm16:23176719-23176750
>Gm16:23176926-23177000
>Gm16:23177943-23178060
>Gm16:23179160-23179197
>Gm16:23179310-23179368
>Gm16:23179431-23179510
>Gm16:23179682-23179788
>Gm16:23179946-23184002
>Gm16:23184102-23184408
>Gm16:23184455-23187549
>Gm16:23187707-23187799
>Gm16:23187837-23188058
>Gm16:23188189-23188489
>Gm16:23188681-23188943
>Gm16:23189099-23189197
>Gm16:23190766-23190828
>Gm16:23191623-23191954
>Gm16:23192087-23192115
>Gm16:23192148-23192182
>Gm16:23192321-23192799
>Gm16:23193452-23193523
>Gm16:23193678-23193785
>Gm16:23193916-23194010
>Gm16:23194059-23194403
>Gm16:23194519-23194832
>Gm16:23194936-23194995
>Gm16:23195101-23195128
>Gm16:23195173-23195284
>Gm16:23195361-23195468
>Gm16:23195817-23196095
>Gm16:23196139-23196180
>Gm16:23196255-23196321
>Gm16:23196391-23196783
>Gm16:23196875-23196903
>Gm16:23197002-23197028
>Gm16:23197145-23197185
>Gm16:23197228-23197487
>Gm16:23197694-23198790
>Gm16:23198827-23199090
>Gm16:23199138-23199417
>Gm16:23199651-23199984
>Gm16:23200043-23200713
>Gm16:23200752-23201233
>Gm16:23201650-23201684
>Gm16:23202009-23204654
>Gm16:23204700-23219758
>Gm16:23219788-23221442
>Gm16:23222400-23222571
>Gm16:23222644-23222686
>Gm16:23224517-23225482
>Gm16:23225528-23226098
>Gm16:23226276-23226390
>Gm16:23226702-23226817
>Gm16:23226945-23226978
>Gm16:23227067-23229478
>Gm16:23229512-23235089
>Gm16:23235168-23235241
>Gm16:23235365-23235403
>Gm16:23235448-23235765
>Gm16:23236232-23236290
>Gm16:23238210-23238256
>Gm16:23240230-23240330
>Gm16:23240443-23240501
>Gm16:23240858-23242518
>Gm16:23242620-23243215
>Gm16:23243274-23243386
>Gm16:23243440-23244280
>Gm16:23244414-23244919
>Gm16:23244996-23245135
>Gm16:23245260-23245403
>Gm16:23248015-23248459
>Gm16:23248579-23251018
>Gm16:23251173-23266794
>Gm16:23266852-23274901
>Gm16:23274941-23275608
>Gm16:23275670-23282342
>Gm16:23282381-23282451
>Gm16:23283611-23283690
>Gm16:23284543-23284591
>Gm16:23285612-23285694
>Gm16:23285765-23296162
>Gm16:23297318-23297380
>Gm16:23297856-23297928
>Gm16:23298048-23298195
>Gm16:23298225-23298289
>Gm16:23298334-23298432
>Gm16:23298719-23299054
>Gm16:23299162-23300389
>Gm16:23300529-23300638
>Gm16:23300659-23302555
>Gm16:23302775-23303852
>Gm16:23304814-23304904
>Gm16:23306149-23306190
>Gm16:23306742-23307941
>Gm16:23311137-23311366
>Gm16:23311920-23313512
>Gm16:23313578-23314889
>Gm16:23314922-23315777
>Gm16:23315817-23316958
>Gm16:23318275-23318315
>Gm16:23318562-23318654
>Gm16:23322791-23322834
>Gm16:23322920-23322982
>Gm16:23323020-23323250
>Gm16:23323997-23324173
>Gm16:23328449-23328722
>Gm16:23328802-23328885
>Gm16:23328959-23329134
>Gm16:23329167-23329237
>Gm16:23329314-23329469
>Gm16:23329514-23329628
>Gm16:23329662-23329977
>Gm16:23330082-23330603
>Gm16:23330873-23330953
>Gm16:23331048-23331203
>Gm16:23331412-23331472
>Gm16:23331532-23331635
>Gm16:23331936-23332345
>Gm16:23332429-23332609
>Gm16:23332785-23333102
>Gm16:23333560-23333681
>Gm16:23333732-23333951
>Gm16:23333976-23334102
>Gm16:23334768-23334847
>Gm16:23334964-23334996
>Gm16:23335563-23335638
>Gm16:23336649-23336752
>Gm16:23337641-23348250
>Gm16:23348301-23348350
>Gm16:23348953-23349061
>Gm16:23350703-23350738
>Gm16:23352132-23352915
>Gm16:23352981-23353672
>Gm16:23354855-23354910
>Gm16:23355058-23360181
>Gm16:23360216-23360915
>Gm16:23360994-23361027
>Gm16:23361115-23363689
>Gm16:23368456-23368489
>Gm16:23368918-23370784
>Gm16:23370825-23376332
>Gm16:23376405-23384488
>Gm16:23384523-23426671
>Gm16:23426722-23447683
>Gm16:23448010-23448054
>Gm16:23448247-23448286
>Gm16:23448477-23448583
>Gm16:23448682-23448725
>Gm16:23448835-23448863
>Gm16:23448994-23449075
>Gm16:23449185-23449254
>Gm16:23453813-23454811
>Gm16:23456904-23456956
>Gm16:23457406-23457461
>Gm16:23457587-23457632
>Gm16:23458286-23458338
>Gm16:23459433-23459483
>Gm16:23461599-23461776
>Gm16:23462168-23462399
>Gm16:23462465-23462513
>Gm16:23463091-23463760
>Gm16:23463882-23463929
>Gm16:23463998-23464206
>Gm16:23464475-23464550
>Gm16:23464711-23465528
>Gm16:23465569-23465649
>Gm16:23467566-23467646
>Gm16:23467796-23467835
>Gm16:23468333-23473735
>Gm16:23474196-23475293
>Gm16:23475583-23475660
>Gm16:23476075-23476218
>Gm16:23476276-23476358
>Gm16:23476750-23476861
>Gm16:23477572-23477632
>Gm16:23477715-23477814
>Gm16:23478010-23478056
>Gm16:23478691-23478742
>Gm16:23480174-23480223
>Gm16:23481645-23481711
>Gm16:23482358-23482484
>Gm16:23483885-23483914
>Gm16:23484452-23485254
>Gm16:23485358-23485672
>Gm16:23485722-23486010
>Gm16:23486044-23486296
>Gm16:23487190-23488995
>Gm16:23489611-23489756
>Gm16:23492007-23492571
>Gm16:23492601-23507928
>Gm16:23507965-23508693
>Gm16:23508747-23508901
>Gm16:23509270-23509397
>Gm16:23509476-23510720
>Gm16:23510805-23511048
>Gm16:23511078-23512700
>Gm16:23512813-23512846
>Gm16:23513074-23513108
>Gm16:23513370-23514094
>Gm16:23514221-23514529
>Gm16:23514603-23514631
>Gm16:23514755-23514784
>Gm16:23514832-23515618
>Gm16:23515667-23515734
>Gm16:23515795-23516763
>Gm16:23516792-23516941
>Gm16:23517047-23517322
>Gm16:23517359-23518579
>Gm16:23518609-23528836
>Gm16:23528902-23533936
>Gm16:23534009-23538245
>Gm16:23538279-23539024
>Gm16:23539120-23540026
>Gm16:23540815-23544480
>Gm16:23544488-23544785
>Gm16:23544818-23545566
>Gm16:23546527-23546593
>Gm16:23546724-23546759
>Gm16:23548017-23548063
>Gm16:23548245-23549938
>Gm16:23550988-23551110
>Gm16:23551299-23551327
>Gm16:23551473-23551572
>Gm16:23551629-23551678
>Gm16:23552284-23552313
>Gm16:23552606-23552653
>Gm16:23552835-23583850
>Gm16:23583893-23588778
>Gm16:23588831-23595218
>Gm16:23595318-23595594
>Gm16:23595633-23599724
>Gm16:23605000-23609153
>Gm16:23609227-23609741
>Gm16:23609785-23609915
>Gm16:23609988-23634491
>Gm16:23634548-23635659
>Gm16:23636039-23636129
>Gm16:23636589-23636616
>Gm16:23636650-23636705
>Gm16:23639240-23639293
>Gm16:23639882-23639971
>Gm16:23640116-23640148
>Gm16:23640678-23640860
>Gm16:23641202-23641815
>Gm16:23641870-23642523
>Gm16:23642553-23642810
>Gm16:23643210-23643275
>Gm16:23643581-23643752
>Gm16:23644476-23644507
>Gm16:23644604-23644704
>Gm16:23645598-23645691
>Gm16:23645787-23646042
>Gm16:23646746-23647189
>Gm16:23647224-23647785
>Gm16:23647859-23648177
>Gm16:23648207-23648663
>Gm16:23649227-23649272
>Gm16:23650571-23650771
>Gm16:23653110-23653275
>Gm16:23655713-23655811
>Gm16:23655927-23655957
>Gm16:23656073-23656127
>Gm16:23656393-23658007
>Gm16:23658040-23659339
>Gm16:23659386-23668795
>Gm16:23668851-23669925
>Gm16:23670017-23670549
>Gm16:23670648-23673953
>Gm16:23674242-23674559
>Gm16:23674629-23674730
>Gm16:23674812-23674855
>Gm16:23674894-23675054
>Gm16:23675374-23675502
>Gm16:23675615-23675663
>Gm16:23675732-23675959
>Gm16:23676059-23676220
>Gm16:23676376-23676863
>Gm16:23676946-23677218
>Gm16:23677295-23677355
>Gm16:23677638-23677707
>Gm16:23677821-23677929
>Gm16:23677969-23678015
>Gm16:23678052-23678230
>Gm16:23678315-23678445
>Gm16:23678806-23678864
>Gm16:23678954-23679058
>Gm16:23679104-23679210
>Gm16:23679337-23683990
>Gm16:23684094-23685322
>Gm16:23685372-23685917
>Gm16:23688024-23693889
>Gm16:23694009-23694083
>Gm16:23694123-23694297
>Gm16:23694401-23694521
>Gm16:23697308-23697381
>Gm16:23698388-23698533
>Gm16:23698901-23698954
>Gm16:23704963-23705001
>Gm16:23705373-23705458
>Gm16:23705771-23705824
>Gm16:23706440-23706595
>Gm16:23706938-23706965
>Gm16:23707325-23708093
>Gm16:23708445-23708514
>Gm16:23708774-23708817
>Gm16:23709425-23709559
>Gm16:23709691-23709782
>Gm16:23709979-23710254
>Gm16:23711245-23711535
>Gm16:23712368-23712422
>Gm16:23716385-23716669
>Gm16:23716883-23716935
>Gm16:23717081-23720381
>Gm16:23720627-23735149
>Gm16:23735178-23737547
>Gm16:23737759-23737851
>Gm16:23738036-23738563
>Gm16:23738849-23739363
>Gm16:23739484-23739689
>Gm16:23739772-23740033
>Gm16:23740189-23740223
>Gm16:23740366-23740656
>Gm16:23740708-23740760
>Gm16:23740825-23740867
>Gm16:23743211-23743569
>Gm16:23743666-23744268
>Gm16:23744340-23747551
>Gm16:23747599-23747800
>Gm16:23747923-23748022
>Gm16:23748068-23748274
>Gm16:23748403-23748517
>Gm16:23748717-23748961
>Gm16:23750422-23750473
>Gm16:23750518-23750568
>Gm16:23751821-23751873
>Gm16:23751937-23752022
>Gm16:23752819-23752893
>Gm16:23753095-23753212
>Gm16:23757989-23758063
>Gm16:23758375-23758426
>Gm16:23759337-23759463
>Gm16:23759534-23759836
>Gm16:23759938-23759976
>Gm16:23760108-23760578
>Gm16:23760606-23761017
>Gm16:23761076-23761353
>Gm16:23761432-23761685
>Gm16:23761738-23761773
>Gm16:23761835-23762262
>Gm16:23762293-23762380
>Gm16:23762438-23762835
>Gm16:23762889-23762923
>Gm16:23763080-23763173
>Gm16:23763264-23764290
>Gm16:23764324-23764362
>Gm16:23764473-23764533
>Gm16:23764629-23764746
>Gm16:23765090-23765168
>Gm16:23765278-23765994
>Gm16:23766028-23769799
>Gm16:23769852-23770389
>Gm16:23770413-23772085
>Gm16:23772126-23773081
>Gm16:23773143-23774210
>Gm16:23774264-23775463
>Gm16:23775488-23776380
>Gm16:23776414-23776483
>Gm16:23776537-23776562
>Gm16:23776610-23776653
>Gm16:23776737-23776828
>Gm16:23777247-23777342
>Gm16:23777398-23777522
>Gm16:23777604-23777762
>Gm16:23777871-23777909
>Gm16:23777962-23778039
>Gm16:23778145-23778286
>Gm16:23778667-23779633
>Gm16:23780739-23781927
>Gm16:23782524-23782562
>Gm16:23788867-23788912
>Gm16:23790771-23790824
>Gm16:23791267-23791326
>Gm16:23791417-23791653
>Gm16:23791747-23792106
>Gm16:23792317-23792659
>Gm16:23792761-23793087
>Gm16:23793361-23793432
>Gm16:23793547-23793586
>Gm16:23793656-23793734
>Gm16:23793915-23794025
>Gm16:23794056-23794131
>Gm16:23796894-23802460
>Gm16:23802493-23804118
>Gm16:23804146-23805005
>Gm16:23806785-23807969
>Gm16:23807987-23809830
>Gm16:23809925-23830236
>Gm16:23830266-23832834
>Gm16:23833311-23833359
>Gm16:23837268-23837315
>Gm16:23837385-23843952
>Gm16:23843979-23844136
>Gm16:23844196-23844237
>Gm16:23844398-23844469
>Gm16:23844594-23844680
>Gm16:23844737-23845142
>Gm16:23845204-23845264
>Gm16:23845316-23845403
>Gm16:23845471-23845903
>Gm16:23845942-23846298
>Gm16:23846350-23846923
>Gm16:23847010-23847085
>Gm16:23847119-23847229
>Gm16:23847359-23847441
>Gm16:23847488-23847610
>Gm16:23847688-23847932
>Gm16:23848091-23848213
>Gm16:23848277-23848307
>Gm16:23848476-23848591
>Gm16:23848951-23849175
>Gm16:23849203-23849400
>Gm16:23849486-23849531
>Gm16:23849648-23849798
>Gm16:23849842-23849939
>Gm16:23852969-23862403
>Gm16:23863863-23865455
>Gm16:23867837-23867894
>Gm16:23868417-23876222
>Gm16:23876269-23876331
>Gm16:23876390-23877630
>Gm16:23877776-23877866
>Gm16:23881773-23882796
>Gm16:23888325-23888563
>Gm16:23888666-23889054
>Gm16:23889095-23889165
>Gm16:23889223-23892410
>Gm16:23901546-23901854
>Gm16:23902412-23902638
>Gm16:23905735-23906450
>Gm16:23906517-23906713
>Gm16:23907080-23907106
>Gm16:23907785-23907924
>Gm16:23909705-23909831
>Gm16:23914409-23914712
>Gm16:23914762-23914946
>Gm16:23914985-23916843
>Gm16:23916892-23919418
>Gm16:23919479-23919581
>Gm16:23919637-23920331
>Gm16:23920371-23921240
>Gm16:23921283-23921512
>Gm16:23921646-23922946
>Gm16:23922999-23923991
>Gm16:23924103-23925010
>Gm16:23925231-23925324
>Gm16:23925647-23925712
>Gm16:23927638-23930238
>Gm16:23930279-23935366
>Gm16:23936466-23936499
>Gm16:23937850-23937951
>Gm16:23940254-23940369
>Gm16:23941361-23942606
>Gm16:23949759-23950728
>Gm16:23951393-23953570
>Gm16:23953588-23953642
>Gm16:23953698-23953799
>Gm16:23953874-23953973
>Gm16:23954061-23954153
>Gm16:23955738-23955768
>Gm16:23956119-23956147
>Gm16:23956236-23956492
>Gm16:23957530-23957576
>Gm16:23961043-23961092
>Gm16:23963207-23963298
>Gm16:23964748-23964781
>Gm16:23966397-23966501
>Gm16:23966659-23966714
>Gm16:23966850-23966951
>Gm16:23966998-23967026
>Gm16:23967256-23967381
>Gm16:23967514-23967618
>Gm16:23967702-23967762
>Gm16:23968039-23968125
>Gm16:23968162-23968228
>Gm16:23968359-23968516
>Gm16:23968933-23968995
>Gm16:23969652-23982668
>Gm16:23982881-23982927
>Gm16:23982998-23983044
>Gm16:23983251-23983313
>Gm16:23983398-23983615
>Gm16:23983668-23983782
>Gm16:23983845-23984381
>Gm16:23984449-23984656
>Gm16:23984938-23984992
>Gm16:23985104-23985158
>Gm16:23985325-23985595
>Gm16:23985907-23986135
>Gm16:23986196-23988091
>Gm16:23988125-23988175
>Gm16:23988635-23988735
>Gm16:23992952-23993066
>Gm16:23993116-23993154
>Gm16:23993262-23993298
>Gm16:23993436-23993695
>Gm16:23993802-23993982
>Gm16:23994084-23994139
>Gm16:23994196-23994223
>Gm16:23994380-23994409
>Gm16:23994527-23994567
>Gm16:23994695-23994803
>Gm16:23994902-23994998
>Gm16:23997065-23997143
>Gm16:23997560-23997593
>Gm16:23997823-23997913
>Gm16:24000200-24000231
>Gm16:24000290-24000453
>Gm16:24000962-24000999
>Gm16:24001119-24001182
>Gm16:24001394-24001428
>Gm16:24001457-24001533
>Gm16:24001767-24004193
>Gm16:24004240-24004774
>Gm16:24004890-24005033
>Gm16:24005151-24005237
>Gm16:24005348-24005449
>Gm16:24005550-24005599
>Gm16:24005631-24005688
>Gm16:24005845-24006014
>Gm16:24006098-24006180
>Gm16:24006555-24006650
>Gm16:24006792-24006849
>Gm16:24007421-24007455
>Gm16:24010123-24010165
>Gm16:24010546-24010579
>Gm16:24016949-24017086
>Gm16:24017463-24017507
>Gm16:24018318-24018517
>Gm16:24021601-24021641
>Gm16:24022720-24023068
>Gm16:24023200-24023272
>Gm16:24023477-24023831
>Gm16:24023873-24023914
>Gm16:24024014-24024281
>Gm16:24024608-24024644
>Gm16:24024997-24025123
>Gm16:24025203-24025302
>Gm16:24025366-24025848
>Gm16:24025886-24026785
>Gm16:24026827-24026999
>Gm16:24027031-24027211
>Gm16:24027251-24027311
>Gm16:24027398-24028702
>Gm16:24028745-24028896
>Gm16:24029376-24029407
>Gm16:24029568-24029651
>Gm16:24029785-24029861
>Gm16:24029915-24029958
>Gm16:24030002-24030041
>Gm16:24030274-24030333
>Gm16:24030390-24030495
>Gm16:24030511-24030570
>Gm16:24030892-24030972
>Gm16:24031064-24031201
>Gm16:24031250-24031308
>Gm16:24031424-24031507
>Gm16:24031535-24031665
>Gm16:24031879-24032090
>Gm16:24033060-24033090
>Gm16:24033608-24033649
>Gm16:24033799-24033832
>Gm16:24035931-24036619
>Gm16:24040133-24040181
>Gm16:24040405-24041533
>Gm16:24041621-24041743
>Gm16:24041928-24042007
>Gm16:24042044-24042106
>Gm16:24042557-24042606
>Gm16:24042805-24042836
>Gm16:24043418-24051062
>Gm16:24051151-24051200
>Gm16:24052093-24052134
>Gm16:24054238-24054271
>Gm16:24054697-24059302
>Gm16:24059569-24059601
>Gm16:24059811-24060472
>Gm16:24060780-24060968
>Gm16:24061146-24061615
>Gm16:24062216-24062309
>Gm16:24063041-24064512
>Gm16:24064521-24064684
>Gm16:24064770-24064859
>Gm16:24065241-24065286
>Gm16:24065755-24065843
>Gm16:24068016-24068142
>Gm16:24068212-24068327
>Gm16:24072194-24072235
>Gm16:24074445-24074628
>Gm16:24074822-24074866
>Gm16:24075014-24075046
>Gm16:24076210-24076285
>Gm16:24076687-24076869
>Gm16:24077438-24080897
>Gm16:24087128-24087183
>Gm16:24088827-24091970
>Gm16:24095760-24095800
>Gm16:24096300-24096335
>Gm16:24096859-24096955
>Gm16:24097087-24097177
>Gm16:24097712-24097760
>Gm16:24097978-24098008
>Gm16:24099429-24099539
>Gm16:24099606-24099899
>Gm16:24100021-24100408
>Gm16:24100463-24100518
>Gm16:24100564-24100611
>Gm16:24100731-24100771
>Gm16:24100877-24101100
>Gm16:24101255-24101517
>Gm16:24101593-24101673
>Gm16:24101843-24101892
>Gm16:24101944-24101996
>Gm16:24102051-24102152
>Gm16:24102382-24102563
>Gm16:24102752-24102816
>Gm16:24102899-24102956
>Gm16:24103119-24103265
>Gm16:24103532-24104416
>Gm16:24104511-24104566
>Gm16:24115571-24115957
>Gm16:24116291-24116334
>Gm16:24116496-24116550
>Gm16:24118996-24119070
>Gm16:24119124-24119178
>Gm16:24119511-24119646
>Gm16:24119667-24119708
>Gm16:24119790-24120070
>Gm16:24120343-24120397
>Gm16:24120666-24120769
>Gm16:24124426-24124469
>Gm16:24125186-24125231
>Gm16:24125322-24125409
>Gm16:24125609-24125674
>Gm16:24126891-24126973
>Gm16:24127288-24129261
>Gm16:24129290-24133997
>Gm16:24134097-24136574
>Gm16:24136679-24137267
>Gm16:24137304-24141929
>Gm16:24143976-24145611
>Gm16:24146381-24148143
>Gm16:24151306-24151468
>Gm16:24154198-24160839
>Gm16:24162751-24163102
>Gm16:24163236-24163549
>Gm16:24163587-24163807
>Gm16:24164196-24164282
>Gm16:24164403-24164491
>Gm16:24164842-24165007
>Gm16:24165405-24165434
>Gm16:24165781-24165847
>Gm16:24166000-24166077
>Gm16:24166220-24166323
>Gm16:24166627-24166658
>Gm16:24166696-24166780
>Gm16:24166896-24167128
>Gm16:24167312-24167409
>Gm16:24167685-24167905
>Gm16:24168050-24168088
>Gm16:24168183-24168209
>Gm16:24168322-24168364
>Gm16:24168440-24168765
>Gm16:24168842-24169072
>Gm16:24169173-24169215
>Gm16:24169251-24169575
>Gm16:24169618-24169894
>Gm16:24170029-24170472
>Gm16:24170513-24170561
>Gm16:24170650-24170691
>Gm16:24170810-24170836
>Gm16:24171270-24171337
>Gm16:24172406-24172433
>Gm16:24172949-24173000
>Gm16:24173364-24173405
>Gm16:24173557-24174657
>Gm16:24175003-24175031
>Gm16:24175717-24177460
>Gm16:24177514-24178302
>Gm16:24178385-24178760
>Gm16:24178796-24180101
>Gm16:24184162-24190699
>Gm16:24190980-24191433
>Gm16:24191479-24191815
>Gm16:24191840-24192000
>Gm16:24192033-24192196
>Gm16:24192235-24192605
>Gm16:24193160-24193244
>Gm16:24200052-24200120
>Gm16:24200530-24205896
>Gm16:24209140-24209366
>Gm16:24209408-24209693
>Gm16:24209734-24210203
>Gm16:24210310-24210644
>Gm16:24210959-24211477
>Gm16:24211565-24211775
>Gm16:24211946-24212249
>Gm16:24212382-24212598
>Gm16:24212666-24212835
>Gm16:24213048-24213517
>Gm16:24214000-24214135
>Gm16:24214513-24214563
>Gm16:24214899-24215120
>Gm16:24215593-24215671
>Gm16:24215944-24216236
>Gm16:24216279-24216564
>Gm16:24216605-24217139
>Gm16:24217246-24217511
>Gm16:24218106-24218323
>Gm16:24218412-24218500
>Gm16:24219034-24219090
>Gm16:24220940-24221141
>Gm16:24222244-24222563
>Gm16:24222719-24222778
>Gm16:24223012-24223060
>Gm16:24223104-24223494
>Gm16:24223575-24223676
>Gm16:24224442-24229977
>Gm16:24230728-24231497
>Gm16:24231576-24233716
>Gm16:24233756-24234077
>Gm16:24234138-24234234
>Gm16:24234481-24234670
>Gm16:24234745-24234870
>Gm16:24234899-24234965
>Gm16:24242508-24242593
>Gm16:24242744-24242863
>Gm16:24243204-24243243
>Gm16:24243534-24243592
>Gm16:24244608-24244674
>Gm16:24244742-24244782
>Gm16:24245278-24245316
>Gm16:24245377-24245694
>Gm16:24245860-24245891
>Gm16:24246258-24246289
>Gm16:24246319-24247947
>Gm16:24247995-24248096
>Gm16:24249019-24249075
>Gm16:24249269-24249675
>Gm16:24249792-24250152
>Gm16:24250197-24251033
>Gm16:24251117-24251160
>Gm16:24251273-24251375
>Gm16:24251588-24251921
>Gm16:24252066-24252120
>Gm16:24252196-24252335
>Gm16:24252495-24252848
>Gm16:24256421-24256546
>Gm16:24258344-24258396
>Gm16:24258530-24258568
>Gm16:24258762-24258827
>Gm16:24258970-24263985
>Gm16:24264017-24264059
>Gm16:24264087-24264117
>Gm16:24264156-24266480
>Gm16:24266730-24266836
>Gm16:24267172-24267520
>Gm16:24267576-24268346
>Gm16:24268400-24268429
>Gm16:24268465-24269375
>Gm16:24270924-24270963
>Gm16:24271502-24271758
>Gm16:24271858-24271875
>Gm16:24271948-24272131
>Gm16:24272509-24272637
>Gm16:24272656-24272791
>Gm16:24276077-24277708
>Gm16:24278282-24278391
>Gm16:24285998-24286047
>Gm16:24287084-24291898
>Gm16:24293343-24293412
>Gm16:24293588-24293670
>Gm16:24293799-24293857
>Gm16:24294798-24294839
>Gm16:24296491-24296527
>Gm16:24296658-24296764
>Gm16:24297152-24297265
>Gm16:24297411-24299080
>Gm16:24299274-24299412
>Gm16:24299458-24299525
>Gm16:24299678-24299712
>Gm16:24300014-24300230
>Gm16:24300362-24300430
>Gm16:24300871-24301123
>Gm16:24301306-24301347
>Gm16:24301937-24302125
>Gm16:24302186-24302498
>Gm16:24303135-24304754
>Gm16:24304894-24306336
>Gm16:24306381-24306586
>Gm16:24309789-24309976
>Gm16:24310077-24310240
>Gm16:24312345-24312443
>Gm16:24314289-24314330
>Gm16:24315365-24315398
>Gm16:24315739-24315788
>Gm16:24315853-24315895
>Gm16:24316022-24316072
>Gm16:24316133-24316258
>Gm16:24320718-24322067
>Gm16:24322597-24322651
>Gm16:24322853-24322969
>Gm16:24323074-24323203
>Gm16:24323325-24323367
>Gm16:24323640-24323881
>Gm16:24324001-24324060
>Gm16:24324206-24324595
>Gm16:24324715-24324743
>Gm16:24325162-24325290
>Gm16:24325447-24325484
>Gm16:24327666-24329180
>Gm16:24329763-24330915
>Gm16:24331220-24331249
>Gm16:24331665-24331716
>Gm16:24332084-24332134
>Gm16:24332393-24332496
>Gm16:24332714-24332756
>Gm16:24332881-24333562
>Gm16:24333604-24333630
>Gm16:24333668-24333982
>Gm16:24334032-24334125
>Gm16:24334867-24334951
>Gm16:24335368-24335398
>Gm16:24335627-24335812
>Gm16:24335876-24335989
>Gm16:24336012-24336559
>Gm16:24336689-24336915
>Gm16:24336969-24337004
>Gm16:24337364-24337481
>Gm16:24337605-24337670
>Gm16:24338890-24338977
>Gm16:24340126-24340140
>Gm16:24340586-24340626
>Gm16:24341950-24341985
>Gm16:24342165-24342254
>Gm16:24342326-24342386
>Gm16:24342495-24342634
>Gm16:24342737-24343012
>Gm16:24343214-24343445
>Gm16:24343495-24349485
>Gm16:24349585-24349790
>Gm16:24349891-24350082
>Gm16:24350113-24350658
>Gm16:24350788-24350824
>Gm16:24350930-24351035
>Gm16:24351063-24351120
>Gm16:24351307-24351544
>Gm16:24351620-24351752
>Gm16:24351834-24352086
>Gm16:24352136-24356021
>Gm16:24356070-24356091
>Gm16:24358374-24359287
>Gm16:24359322-24359471
>Gm16:24361114-24361131
>Gm16:24361236-24362371
>Gm16:24362659-24363431
>Gm16:24363447-24363943
>Gm16:24364146-24364273
>Gm16:24364342-24364429
>Gm16:24371769-24371828
>Gm16:24376061-24376145
>Gm16:24376704-24376737
>Gm16:24379404-24379465
>Gm16:24380597-24380639
>Gm16:24382579-24387732
>Gm16:24388182-24388212
>Gm16:24388311-24388357
>Gm16:24388561-24388608
>Gm16:24388780-24388859
>Gm16:24389035-24389202
>Gm16:24391673-24391712
>Gm16:24394161-24394200
>Gm16:24394473-24394528
>Gm16:24394962-24394999
>Gm16:24395466-24395529
>Gm16:24398223-24400025
>Gm16:24400057-24400650
>Gm16:24400862-24400902
>Gm16:24401021-24401702
>Gm16:24401984-24402031
>Gm16:24402077-24403266
>Gm16:24403678-24403729
>Gm16:24404889-24404950
>Gm16:24405235-24405344
>Gm16:24407092-24407127
>Gm16:24408929-24408987
>Gm16:24409439-24409510
>Gm16:24417704-24417787
>Gm16:24417916-24419752
>Gm16:24419807-24420194
>Gm16:24420445-24420496
>Gm16:24420757-24420823
>Gm16:24421090-24421415
>Gm16:24421458-24421572
>Gm16:24422071-24422175
>Gm16:24422207-24422459
>Gm16:24422520-24422635
>Gm16:24422768-24423439
>Gm16:24423560-24424056
>Gm16:24424104-24424690
>Gm16:24424743-24426058
>Gm16:24426108-24426487
>Gm16:24426546-24426633
>Gm16:24428106-24428677
>Gm16:24430193-24430305
>Gm16:24430336-24430488
>Gm16:24430545-24433442
>Gm16:24433530-24435181
>Gm16:24435219-24435652
>Gm16:24436151-24436260
>Gm16:24436761-24437243
>Gm16:24437286-24437452
>Gm16:24437873-24437912
>Gm16:24438758-24438801
>Gm16:24439116-24439475
>Gm16:24440959-24441399
>Gm16:24441428-24441563
>Gm16:24441948-24442737
>Gm16:24442781-24443566
>Gm16:24443596-24445384
>Gm16:24445479-24445640
>Gm16:24447095-24447504
>Gm16:24447649-24448420
>Gm16:24448462-24448784
>Gm16:24448846-24451262
>Gm16:24451338-24451425
>Gm16:24451463-24451925
>Gm16:24452016-24452262
>Gm16:24452359-24452548
>Gm16:24452580-24456152
>Gm16:24456215-24457332
>Gm16:24457376-24459101
>Gm16:24460264-24460369
>Gm16:24460547-24460686
>Gm16:24460957-24461074
>Gm16:24461211-24461287
>Gm16:24461387-24461578
>Gm16:24461810-24461834
>Gm16:24461939-24462032
>Gm16:24462199-24462299
>Gm16:24462454-24462615
>Gm16:24462749-24462793
>Gm16:24462864-24462903
>Gm16:24463008-24463043
>Gm16:24463164-24463188
>Gm16:24463267-24463307
>Gm16:24463384-24463423
>Gm16:24463518-24463622
>Gm16:24464000-24464041
>Gm16:24464233-24464298
>Gm16:24464394-24464417
>Gm16:24464465-24464534
>Gm16:24464842-24465109
>Gm16:24465423-24465520
>Gm16:24465608-24466126
>Gm16:24466566-24467887
>Gm16:24467933-24468085
>Gm16:24468204-24468234
>Gm16:24468333-24468542
>Gm16:24468566-24469892
>Gm16:24469908-24476860
>Gm16:24477243-24477871
>Gm16:24477880-24479251
>Gm16:24480767-24480826
>Gm16:24481000-24481047
>Gm16:24481858-24481902
>Gm16:24482381-24482511
>Gm16:24482761-24482842
>Gm16:24483510-24483624
>Gm16:24485775-24486169
>Gm16:24486404-24488324
>Gm16:24488403-24489056
>Gm16:24489083-24489465
>Gm16:24489572-24489669
>Gm16:24489790-24489830
>Gm16:24490021-24490240
>Gm16:24490266-24492746
>Gm16:24492813-24493081
>Gm16:24493112-24493546
>Gm16:24493611-24493840
>Gm16:24493981-24494420
>Gm16:24494496-24495517
>Gm16:24495567-24495761
>Gm16:24495802-24495946
>Gm16:24496016-24496565
>Gm16:24496762-24497562
>Gm16:24497642-24498839
>Gm16:24498894-24499119
>Gm16:24499188-24502027
>Gm16:24502090-24503006
>Gm16:24503047-24505218
>Gm16:24505272-24505481
>Gm16:24505530-24511323
>Gm16:24511361-24514380
>Gm16:24514508-24514753
>Gm16:24514829-24515118
>Gm16:24515819-24515855
>Gm16:24516021-24516269
>Gm16:24516598-24516641
>Gm16:24516949-24516998
>Gm16:24517187-24517242
>Gm16:24518604-24518638
>Gm16:24521880-24521924
>Gm16:24524615-24525025
>Gm16:24525139-24525776
>Gm16:24526915-24527243
>Gm16:24527298-24527680
>Gm16:24527739-24527838
>Gm16:24529585-24529680
>Gm16:24529828-24529903
>Gm16:24530160-24530262
>Gm16:24530357-24530450
>Gm16:24530526-24530584
>Gm16:24530780-24530829
>Gm16:24530929-24531065
>Gm16:24531160-24531797
>Gm16:24531825-24534197
>Gm16:24534255-24535600
>Gm16:24535641-24536168
>Gm16:24536225-24536730
>Gm16:24537169-24537233
>Gm16:24537265-24537383
>Gm16:24537600-24537640
>Gm16:24537797-24538146
>Gm16:24538209-24538259
>Gm16:24538364-24538399
>Gm16:24538449-24538494
>Gm16:24538744-24538774
>Gm16:24538826-24538981
>Gm16:24539038-24539143
>Gm16:24539194-24539281
>Gm16:24539315-24539814
>Gm16:24539891-24539965
>Gm16:24542679-24542755
>Gm16:24542937-24543002
>Gm16:24543576-24543615
>Gm16:24544082-24544287
>Gm16:24544336-24544707
>Gm16:24546561-24546591
>Gm16:24548207-24548250
>Gm16:24548617-24548676
>Gm16:24548732-24548828
>Gm16:24548862-24549056
>Gm16:24549096-24552386
>Gm16:24552444-24553946
>Gm16:24553991-24558485
>Gm16:24558511-24562518
>Gm16:24562584-24570215
>Gm16:24570249-24573346
>Gm16:24573377-24575374
>Gm16:24575409-24589856
>Gm16:24595717-24595781
>Gm16:24599039-24599187
>Gm16:24599209-24599279
>Gm16:24601855-24601925
>Gm16:24602191-24605856
>Gm16:24605920-24606942
>Gm16:24607142-24607201
>Gm16:24609251-24609332
>Gm16:24609413-24609443
>Gm16:24610365-24610393
>Gm16:24613399-24613436
>Gm16:24613561-24613799
>Gm16:24614430-24614527
>Gm16:24615101-24615133
>Gm16:24615425-24615463
>Gm16:24615608-24615708
>Gm16:24615863-24615956
>Gm16:24616657-24616731
>Gm16:24617218-24617297
>Gm16:24617468-24617598
>Gm16:24619418-24619468
>Gm16:24619625-24619749
>Gm16:24619908-24619986
>Gm16:24620799-24620877
>Gm16:24621448-24621546
>Gm16:24621661-24621749
>Gm16:24623036-24623127
>Gm16:24623227-24634176
>Gm16:24634196-24635198
>Gm16:24635407-24635498
>Gm16:24635790-24635953
>Gm16:24636303-24636420
>Gm16:24637089-24637202
>Gm16:24637457-24637541
>Gm16:24638241-24638338
>Gm16:24638494-24638626
>Gm16:24638669-24638728
>Gm16:24638778-24638917
>Gm16:24638941-24639023
>Gm16:24641378-24641644
>Gm16:24641883-24641956
>Gm16:24642177-24642210
>Gm16:24644049-24644161
>Gm16:24644194-24644730
>Gm16:24644765-24645256
>Gm16:24645351-24650722
>Gm16:24650823-24650993
>Gm16:24651023-24651151
>Gm16:24652530-24652640
>Gm16:24653830-24653891
>Gm16:24655425-24655511
>Gm16:24657367-24657419
>Gm16:24657728-24657844
>Gm16:24657964-24658102
>Gm16:24658256-24658452
>Gm16:24658713-24658785
>Gm16:24658948-24659009
>Gm16:24659307-24659456
>Gm16:24659546-24659585
>Gm16:24660076-24660123
>Gm16:24660159-24660201
>Gm16:24660327-24661444
>Gm16:24661497-24661537
>Gm16:24661783-24661855
>Gm16:24662211-24662307
>Gm16:24662834-24662903
>Gm16:24662980-24663028
>Gm16:24663123-24663258
>Gm16:24665174-24665238
>Gm16:24666062-24666218
>Gm16:24666290-24666318
>Gm16:24668560-24668596
>Gm16:24669439-24669478
>Gm16:24670844-24670882
>Gm16:24672701-24673230
>Gm16:24673279-24673354
>Gm16:24673514-24673600
>Gm16:24674247-24674304
>Gm16:24674504-24674652
>Gm16:24674738-24675065
>Gm16:24675132-24675389
>Gm16:24677323-24679879
>Gm16:24679924-24680975
>Gm16:24681681-24681791
>Gm16:24681896-24682050
>Gm16:24682504-24682592
>Gm16:24688594-24688909
>Gm16:24688978-24689071
>Gm16:24689376-24689512
>Gm16:24691943-24692198
>Gm16:24692223-24692391
>Gm16:24693812-24693857
>Gm16:24693910-24693946
>Gm16:24694360-24694475
>Gm16:24694546-24704951
>Gm16:24705110-24705212
>Gm16:24705264-24705774
>Gm16:24705872-24705920
>Gm16:24705981-24706056
>Gm16:24706085-24706447
>Gm16:24706509-24710580
>Gm16:24710654-24710687
>Gm16:24711011-24711037
>Gm16:24711061-24711208
>Gm16:24711357-24711452
>Gm16:24712246-24712315
>Gm16:24712502-24712542
>Gm16:24713204-24713278
>Gm16:24714341-24714387
>Gm16:24719403-24719497
>Gm16:24723009-24723576
>Gm16:24723703-24723858
>Gm16:24724044-24724553
>Gm16:24724776-24724840
>Gm16:24724939-24724984
>Gm16:24725047-24729139
>Gm16:24729190-24729317
>Gm16:24729342-24729447
>Gm16:24729500-24729572
>Gm16:24729631-24730274
>Gm16:24730307-24730426
>Gm16:24730459-24731496
>Gm16:24731535-24731767
>Gm16:24731865-24733803
>Gm16:24733848-24737719
>Gm16:24737769-24739134
>Gm16:24739192-24739739
>Gm16:24741592-24741636
>Gm16:24741725-24741778
>Gm16:24741835-24741862
>Gm16:24742532-24742636
>Gm16:24742703-24742956
>Gm16:24745215-24745296
>Gm16:24745725-24745775
>Gm16:24745845-24745895
>Gm16:24746208-24747747
>Gm16:24749131-24750200
>Gm16:24750547-24753148
>Gm16:24753319-24754245
>Gm16:24755223-24756040
>Gm16:24756063-24756709
>Gm16:24756749-24757050
>Gm16:24757116-24758972
>Gm16:24759066-24759801
>Gm16:24759852-24760169
>Gm16:24760217-24760309
>Gm16:24760355-24760420
>Gm16:24760524-24761041
>Gm16:24761719-24761828
>Gm16:24766121-24766250
>Gm16:24766810-24766882
>Gm16:24766933-24767024
>Gm16:24767159-24768502
>Gm16:24768569-24768976
>Gm16:24769004-24769840
>Gm16:24769905-24770231
>Gm16:24770282-24770430
>Gm16:24770487-24771280
>Gm16:24771459-24771515
>Gm16:24777006-24777075
>Gm16:24780405-24780590
>Gm16:24780923-24785735
>Gm16:24789763-24789814
>Gm16:24793419-24793456
>Gm16:24793779-24794927
>Gm16:24794962-24795092
>Gm16:24795223-24795699
>Gm16:24795780-24795823
>Gm16:24795959-24796169
>Gm16:24796213-24796344
>Gm16:24796429-24796459
>Gm16:24796559-24796986
>Gm16:24797068-24797138
>Gm16:24797163-24797393
>Gm16:24797702-24797768
>Gm16:24798049-24798124
>Gm16:24798340-24798493
>Gm16:24798843-24798928
>Gm16:24799049-24799580
>Gm16:24799753-24799945
>Gm16:24799991-24800169
>Gm16:24800318-24800395
>Gm16:24800451-24800561
>Gm16:24800605-24800719
>Gm16:24800840-24802744
>Gm16:24802786-24802860
>Gm16:24805594-24805710
>Gm16:24805796-24806732
>Gm16:24806783-24809717
>Gm16:24809936-24810138
>Gm16:24810169-24810313
>Gm16:24810404-24810737
>Gm16:24810816-24810943
>Gm16:24811053-24811135
>Gm16:24811938-24812207
>Gm16:24812397-24812425
>Gm16:24812761-24813429
>Gm16:24813472-24814794
>Gm16:24814939-24815051
>Gm16:24815564-24816334
>Gm16:24816357-24819142
>Gm16:24819594-24819781
>Gm16:24823133-24824000
>Gm16:24824039-24824352
>Gm16:24824397-24824422
>Gm16:24824483-24824756
>Gm16:24824944-24825027
>Gm16:24825055-24825117
>Gm16:24825157-24825328
>Gm16:24825442-24825545
>Gm16:24825631-24825926
>Gm16:24825954-24826002
>Gm16:24826110-24826211
>Gm16:24827383-24827622
>Gm16:24831185-24833850
>Gm16:24835412-24837114
>Gm16:24837144-24837190
>Gm16:24837201-24837246
>Gm16:24837637-24837694
>Gm16:24840709-24840799
>Gm16:24841233-24841300
>Gm16:24841395-24841433
>Gm16:24841612-24841698
>Gm16:24844074-24844115
>Gm16:24844464-24844675
>Gm16:24844844-24844870
>Gm16:24845025-24845076
>Gm16:24845829-24845890
>Gm16:24845954-24845995
>Gm16:24850349-24850420
>Gm16:24852815-24855523
>Gm16:24856506-24856604
>Gm16:24857547-24857584
>Gm16:24858581-24859548
>Gm16:24859762-24865187
>Gm16:24867052-24871379
>Gm16:24872172-24872346
>Gm16:24874013-24874176
>Gm16:24875070-24875225
>Gm16:24875288-24880462
>Gm16:24880594-24882582
>Gm16:24882647-24882689
>Gm16:24882704-24882763
>Gm16:24883004-24883071
>Gm16:24883190-24883349
>Gm16:24884015-24885733
>Gm16:24885777-24885977
>Gm16:24886012-24888043
>Gm16:24888237-24888537
>Gm16:24888775-24888818
>Gm16:24888894-24888952
>Gm16:24889087-24889405
>Gm16:24889612-24889793
>Gm16:24889936-24890170
>Gm16:24891317-24891428
>Gm16:24892075-24892150
>Gm16:24892236-24892431
>Gm16:24893369-24893596
>Gm16:24894913-24894981
>Gm16:24895693-24895725
>Gm16:24896326-24896416
>Gm16:24897580-24897752
>Gm16:24898228-24898289
>Gm16:24898380-24898682
>Gm16:24898724-24898738
>Gm16:24900945-24900959
>Gm16:24901414-24901646
>Gm16:24901670-24907533
>Gm16:24907633-24907650
>Gm16:24907698-24914347
>Gm16:24914382-24914502
>Gm16:24914562-24917533
>Gm16:24917750-24917808
>Gm16:24917826-24917923
>Gm16:24918267-24918310
>Gm16:24918395-24918475
>Gm16:24918566-24918868
>Gm16:24918985-24919017
>Gm16:24919076-24919254
>Gm16:24919400-24919688
>Gm16:24919999-24920068
>Gm16:24920148-24920242
>Gm16:24920354-24920395
>Gm16:24921258-24921554
>Gm16:24923717-24923799
>Gm16:24924890-24928628
>Gm16:24928685-24932629
>Gm16:24932681-24933416
>Gm16:24933751-24933800
>Gm16:24936208-24936264
>Gm16:24936383-24936417
>Gm16:24936668-24936752
>Gm16:24937354-24937384
>Gm16:24940471-24940530
>Gm16:24940648-24940980
>Gm16:24941224-24941562
>Gm16:24941708-24941753
>Gm16:24941792-24942069
>Gm16:24942130-24942263
>Gm16:24942303-24942356
>Gm16:24942416-24942443
>Gm16:24942485-24942530
>Gm16:24942757-24942865
>Gm16:24942931-24943114
>Gm16:24943197-24943276
>Gm16:24943305-24943469
>Gm16:24943574-24943739
>Gm16:24943846-24943956
>Gm16:24944005-24944160
>Gm16:24944285-24944447
>Gm16:24944509-24944766
>Gm16:24945023-24945263
>Gm16:24945480-24945636
>Gm16:24945686-24945729
>Gm16:24945808-24945858
>Gm16:24945890-24945967
>Gm16:24946535-24946589
>Gm16:24946702-24946772
>Gm16:24950977-24951011
>Gm16:24951119-24951175
>Gm16:24951238-24951501
>Gm16:24951680-24951750
>Gm16:24951927-24951990
>Gm16:24953467-24953520
>Gm16:24953590-24953717
>Gm16:24954277-24954341
>Gm16:24955533-24955586
>Gm16:24956070-24956132
>Gm16:24956666-24956702
>Gm16:24957407-24957454
>Gm16:24957601-24957634
>Gm16:24959127-24959197
>Gm16:24959301-24959348
>Gm16:24960577-24960615
>Gm16:24963389-24965037
>Gm16:24966190-24966355
>Gm16:24968110-24968470
>Gm16:24968592-24968690
>Gm16:24968981-24969015
>Gm16:24969499-24969597
>Gm16:24970552-24970632
>Gm16:24971749-24971820
>Gm16:24972174-24972243
>Gm16:24972554-24972757
>Gm16:24972986-24973086
>Gm16:24975184-24975410
>Gm16:24976634-24976844
>Gm16:24976916-24977002
>Gm16:24977216-24980146
>Gm16:24980248-24982124
>Gm16:24982329-24982908
>Gm16:24982960-24984764
>Gm16:24984793-24986999
>Gm16:24987167-24987269
>Gm16:24987546-24987697
>Gm16:24988265-24988306
>Gm16:24988405-24988548
>Gm16:24988929-24988979
>Gm16:24990430-24990575
>Gm16:24993196-24993259
>Gm16:24994636-24994695
>Gm16:24994837-24994933
>Gm16:24995458-24995491
>Gm16:24996305-24996332
>Gm16:24996734-24996834
>Gm16:24997753-24997796
>Gm16:24997859-24997913
>Gm16:24997953-24998196
>Gm16:24998343-24998374
>Gm16:24998454-24998623
>Gm16:24998713-24998792
>Gm16:24998821-24999094
>Gm16:24999439-24999500
>Gm16:24999634-24999662
>Gm16:24999744-24999908
>Gm16:25000447-25000682
>Gm16:25001230-25001408
>Gm16:25001694-25002794
>Gm16:25002848-25002918
>Gm16:25003256-25003369
>Gm16:25003466-25005338
>Gm16:25006148-25020205
>Gm16:25020237-25028400
>Gm16:25028429-25032579
>Gm16:25032657-25035379
>Gm16:25035795-25035827
>Gm16:25036624-25036651
>Gm16:25036755-25042581
>Gm16:25042782-25042885
>Gm16:25043776-25043868
>Gm16:25045229-25045273
>Gm16:25045647-25045697
>Gm16:25046170-25047290
>Gm16:25047376-25048037
>Gm16:25048174-25049045
>Gm16:25049098-25049298
>Gm16:25049493-25049692
>Gm16:25049715-25050577
>Gm16:25050634-25051437
>Gm16:25051461-25051784
>Gm16:25051938-25052212
>Gm16:25052236-25052941
>Gm16:25053035-25054592
>Gm16:25054616-25054754
>Gm16:25054794-25055423
>Gm16:25055458-25055963
>Gm16:25055997-25056631
>Gm16:25056667-25057052
>Gm16:25057126-25057236
>Gm16:25057344-25058109
>Gm16:25058794-25058878
>Gm16:25059146-25059204
>Gm16:25060683-25060743
>Gm16:25060880-25060947
>Gm16:25061876-25062016
>Gm16:25066072-25066126
>Gm16:25067043-25067181
>Gm16:25067587-25067630
>Gm16:25069540-25069632
>Gm16:25069954-25069989
>Gm16:25070020-25070089
>Gm16:25070123-25070191
>Gm16:25071109-25071142
>Gm16:25071268-25071333
>Gm16:25071726-25072050
>Gm16:25072273-25072419
>Gm16:25072486-25072611
>Gm16:25072806-25073414
>Gm16:25076202-25076239
>Gm16:25077501-25077528
>Gm16:25078166-25078297
>Gm16:25084534-25084562
>Gm16:25086681-25086723
>Gm16:25087473-25087514
>Gm16:25087723-25087948
>Gm16:25087982-25088325
>Gm16:25088522-25088584
>Gm16:25089006-25089048
>Gm16:25089089-25089134
>Gm16:25089634-25089722
>Gm16:25089910-25089938
>Gm16:25094202-25094348
>Gm16:25094471-25095063
>Gm16:25095090-25095506
>Gm16:25095569-25095727
>Gm16:25096235-25096282
>Gm16:25097209-25097326
>Gm16:25097697-25097746
>Gm16:25098024-25098059
>Gm16:25098103-25098135
>Gm16:25098208-25098450
>Gm16:25098726-25098819
>Gm16:25098951-25099009
>Gm16:25099721-25099800
>Gm16:25100448-25100560
>Gm16:25100830-25100882
>Gm16:25100994-25101092
>Gm16:25103629-25103680
>Gm16:25104176-25104234
>Gm16:25105180-25105282
>Gm16:25105553-25106528
>Gm16:25108218-25108278
>Gm16:25109391-25109424
>Gm16:25113807-25113849
>Gm16:25114218-25114250
>Gm16:25114360-25114589
>Gm16:25114692-25114730
>Gm16:25114803-25114857
>Gm16:25114916-25115185
>Gm16:25115271-25115440
>Gm16:25116783-25116846
>Gm16:25118150-25118182
>Gm16:25119027-25124096
>Gm16:25124120-25125991
>Gm16:25127816-25127849
>Gm16:25131107-25131161
>Gm16:25136763-25136792
>Gm16:25137143-25137217
>Gm16:25137417-25137451
>Gm16:25137890-25138145
>Gm16:25138611-25138656
>Gm16:25140732-25140856
>Gm16:25141197-25141298
>Gm16:25141493-25141516
>Gm16:25141578-25141619
>Gm16:25141841-25142095
>Gm16:25142172-25142214
>Gm16:25142295-25142340
>Gm16:25142562-25142609
>Gm16:25143213-25144315
>Gm16:25144658-25144968
>Gm16:25145003-25145241
>Gm16:25145390-25145477
>Gm16:25145524-25145874
>Gm16:25145972-25146706
>Gm16:25146758-25147271
>Gm16:25147323-25147906
>Gm16:25147943-25147975
>Gm16:25148169-25148365
>Gm16:25148552-25148609
>Gm16:25148901-25148990
>Gm16:25155817-25155844
>Gm16:25156405-25158012
>Gm16:25159437-25159484
>Gm16:25162143-25162201
>Gm16:25163414-25163477
>Gm16:25163553-25163620
>Gm16:25165982-25167473
>Gm16:25167759-25167839
>Gm16:25168014-25177353
>Gm16:25177896-25177955
>Gm16:25179885-25181199
>Gm16:25181342-25181466
>Gm16:25181528-25181556
>Gm16:25182639-25183051
>Gm16:25183116-25184832
>Gm16:25184891-25185890
>Gm16:25186179-25195848
>Gm16:25195907-25197147
>Gm16:25198307-25198351
>Gm16:25199104-25206069
>Gm16:25206865-25207001
>Gm16:25207099-25207159
>Gm16:25210871-25226472
>Gm16:25228062-25228242
>Gm16:25228530-25228624
>Gm16:25229283-25229335
>Gm16:25229472-25229540
>Gm16:25231587-25231667
>Gm16:25233264-25233292
>Gm16:25235408-25235443
>Gm16:25235569-25235830
>Gm16:25236005-25236955
>Gm16:25237289-25237435
>Gm16:25237571-25237677
>Gm16:25237806-25237853
>Gm16:25237925-25237957
>Gm16:25238059-25238090
>Gm16:25238331-25238373
>Gm16:25238542-25238579
>Gm16:25238613-25238796
>Gm16:25238865-25238919
>Gm16:25239033-25239170
>Gm16:25239281-25239362
>Gm16:25239631-25239693
>Gm16:25239935-25239986
>Gm16:25240656-25240760
>Gm16:25240874-25240933
>Gm16:25240987-25241065
>Gm16:25241232-25241261
>Gm16:25242553-25242588
>Gm16:25242824-25242916
>Gm16:25243037-25243082
>Gm16:25243596-25243637
>Gm16:25244014-25244110
>Gm16:25244476-25244589
>Gm16:25245400-25245444
>Gm16:25247305-25247486
>Gm16:25248116-25249662
>Gm16:25252508-25252566
>Gm16:25252763-25252834
>Gm16:25253450-25253485
>Gm16:25253691-25253729
>Gm16:25253784-25253889
>Gm16:25254023-25254110
>Gm16:25254929-25254974
>Gm16:25256318-25257262
>Gm16:25257295-25258030
>Gm16:25258065-25259499
>Gm16:25259677-25259716
>Gm16:25259984-25260018
>Gm16:25261672-25261783
>Gm16:25262259-25266717
>Gm16:25266779-25267429
>Gm16:25268711-25268916
>Gm16:25269514-25269566
>Gm16:25273806-25273849
>Gm16:25274270-25274852
>Gm16:25274951-25275067
>Gm16:25275721-25276138
>Gm16:25276490-25276922
>Gm16:25277888-25277925
>Gm16:25278635-25278719
>Gm16:25280106-25280151
>Gm16:25280348-25280421
>Gm16:25280499-25280582
>Gm16:25280704-25281354
>Gm16:25281453-25281694
>Gm16:25281775-25281861
>Gm16:25282658-25282690
>Gm16:25282844-25282925
>Gm16:25284516-25284588
>Gm16:25284676-25284955
>Gm16:25285068-25285166
>Gm16:25285412-25285467
>Gm16:25285750-25286067
>Gm16:25286112-25286205
>Gm16:25286549-25286796
>Gm16:25286847-25287157
>Gm16:25287183-25287411
>Gm16:25287498-25287804
>Gm16:25287870-25288265
>Gm16:25288565-25288622
>Gm16:25288666-25288843
>Gm16:25288913-25289166
>Gm16:25289405-25289439
>Gm16:25289476-25289549
>Gm16:25289597-25289756
>Gm16:25289834-25289990
>Gm16:25290123-25290207
>Gm16:25290512-25290944
>Gm16:25291112-25291491
>Gm16:25291642-25291796
>Gm16:25291832-25292265
>Gm16:25292341-25294275
>Gm16:25294314-25295080
>Gm16:25295153-25295658
>Gm16:25295710-25295898
>Gm16:25295924-25298188
>Gm16:25298230-25299274
>Gm16:25299298-25299396
>Gm16:25299464-25300457
>Gm16:25300500-25300684
>Gm16:25300728-25301235
>Gm16:25301347-25301706
>Gm16:25301836-25302578
>Gm16:25302844-25303022
>Gm16:25303082-25303314
>Gm16:25303650-25303681
>Gm16:25304139-25304236
>Gm16:25310989-25311115
>Gm16:25311543-25311596
>Gm16:25312518-25312555
>Gm16:25317906-25317954
>Gm16:25317987-25318029
>Gm16:25318110-25318172
>Gm16:25318957-25319034
>Gm16:25319266-25321826
>Gm16:25322186-25322224
>Gm16:25322260-25322337
>Gm16:25322545-25322634
>Gm16:25322874-25323011
>Gm16:25323109-25323196
>Gm16:25323282-25323345
>Gm16:25323432-25323613
>Gm16:25323738-25323939
>Gm16:25324626-25324731
>Gm16:25332277-25332371
>Gm16:25332725-25332795
>Gm16:25333251-25334232
>Gm16:25335200-25335365
>Gm16:25335683-25335873
>Gm16:25335897-25335945
>Gm16:25335969-25336029
>Gm16:25336109-25336615
>Gm16:25336731-25337061
>Gm16:25337159-25337186
>Gm16:25337717-25338814
>Gm16:25340858-25341821
>Gm16:25342777-25342802
>Gm16:25343142-25343176
>Gm16:25343638-25343688
>Gm16:25343783-25343826
>Gm16:25344106-25344133
>Gm16:25344821-25344908
>Gm16:25344960-25345840
>Gm16:25345894-25346435
>Gm16:25346459-25347296
>Gm16:25347338-25347421
>Gm16:25347468-25348496
>Gm16:25348524-25349968
>Gm16:25350022-25350539
>Gm16:25350604-25350836
>Gm16:25350941-25350987
>Gm16:25351072-25351097
>Gm16:25352469-25352914
>Gm16:25353020-25353910
>Gm16:25354356-25355343
>Gm16:25358265-25359991
>Gm16:25360274-25361932
>Gm16:25362016-25362174
>Gm16:25362227-25363551
>Gm16:25363583-25364174
>Gm16:25365014-25365213
>Gm16:25368199-25369159
>Gm16:25369443-25369513
>Gm16:25369582-25370043
>Gm16:25370536-25370616
>Gm16:25371551-25371622
>Gm16:25371918-25371992
>Gm16:25371993-25372031
>Gm16:25372257-25372360
>Gm16:25372404-25372697
>Gm16:25372984-25373025
>Gm16:25373367-25373437
>Gm16:25374128-25374308
>Gm16:25374921-25374990
>Gm16:25375611-25375664
>Gm16:25377399-25377477
>Gm16:25377528-25377608
>Gm16:25378068-25378117
>Gm16:25378371-25378405
>Gm16:25378657-25378691
>Gm16:25379431-25379482
>Gm16:25379818-25380595
>Gm16:25380880-25381008
>Gm16:25381427-25381498
>Gm16:25384468-25385882
>Gm16:25386427-25386461
>Gm16:25388470-25388510
>Gm16:25389119-25389236
>Gm16:25391522-25391572
>Gm16:25391677-25392380
>Gm16:25392433-25392590
>Gm16:25392646-25392672
>Gm16:25392722-25392984
>Gm16:25393689-25393824
>Gm16:25393898-25400567
>Gm16:25400636-25400972
>Gm16:25401016-25401342
>Gm16:25401522-25401664
>Gm16:25401727-25401756
>Gm16:25401885-25402044
>Gm16:25402088-25402273
>Gm16:25402367-25402418
>Gm16:25402484-25402686
>Gm16:25402805-25402862
>Gm16:25402930-25403081
>Gm16:25403129-25406123
>Gm16:25406276-25406314
>Gm16:25406847-25406882
>Gm16:25410154-25410207
>Gm16:25410302-25410357
>Gm16:25410761-25410856
>Gm16:25410921-25410986
>Gm16:25411200-25411511
>Gm16:25411601-25412120
>Gm16:25412542-25412892
>Gm16:25416720-25416810
>Gm16:25416988-25417064
>Gm16:25418207-25418238
>Gm16:25418664-25419342
>Gm16:25419449-25419692
>Gm16:25420217-25420326
>Gm16:25421656-25421690
>Gm16:25422610-25427955
>Gm16:25428202-25428283
>Gm16:25428728-25428821
>Gm16:25428991-25429021
>Gm16:25429091-25429339
>Gm16:25429475-25429517
>Gm16:25432222-25432408
>Gm16:25432473-25432681
>Gm16:25433058-25436540
>Gm16:25436666-25438132
>Gm16:25438230-25439042
>Gm16:25439074-25441464
>Gm16:25442534-25442643
>Gm16:25442770-25442872
>Gm16:25442978-25443018
>Gm16:25443325-25443404
>Gm16:25445764-25445805
>Gm16:25446509-25446547
>Gm16:25455403-25455474
>Gm16:25455556-25456829
>Gm16:25457565-25457679
>Gm16:25457716-25457807
>Gm16:25457848-25458882
>Gm16:25459377-25459648
>Gm16:25459730-25461216
>Gm16:25461959-25462220
>Gm16:25462260-25462301
>Gm16:25462396-25462439
>Gm16:25462595-25462804
>Gm16:25463565-25464553
>Gm16:25465945-25467716
>Gm16:25467743-25467831
>Gm16:25468029-25468369
>Gm16:25468794-25469907
>Gm16:25470494-25470658
>Gm16:25471317-25471391
>Gm16:25471458-25471501
>Gm16:25473362-25473571
>Gm16:25473652-25473974
>Gm16:25474130-25474301
>Gm16:25474421-25474776
>Gm16:25474956-25474984
>Gm16:25475652-25475757
>Gm16:25475799-25482340
>Gm16:25490435-25490509
>Gm16:25490840-25490882
>Gm16:25491049-25491091
>Gm16:25491231-25491600
>Gm16:25491721-25491787
>Gm16:25492239-25492275
>Gm16:25495145-25495336
>Gm16:25496061-25496693
>Gm16:25496889-25496996
>Gm16:25503377-25503492
>Gm16:25504989-25505111
>Gm16:25505333-25505378
>Gm16:25505449-25505512
>Gm16:25506447-25506575
>Gm16:25506652-25506735
>Gm16:25507005-25507204
>Gm16:25507261-25507286
>Gm16:25507525-25507769
>Gm16:25507956-25509563
>Gm16:25509636-25509667
>Gm16:25511827-25513155
>Gm16:25513259-25515768
>Gm16:25515802-25515991
>Gm16:25516027-25516713
>Gm16:25517703-25518874
>Gm16:25518908-25518978
>Gm16:25519377-25519418
>Gm16:25521259-25521288
>Gm16:25521305-25521526
>Gm16:25521598-25521706
>Gm16:25521768-25522240
>Gm16:25523373-25523426
>Gm16:25523455-25524442
>Gm16:25524466-25533740
>Gm16:25535415-25535490
>Gm16:25535749-25536219
>Gm16:25536585-25536780
>Gm16:25536844-25536949
>Gm16:25537215-25537659
>Gm16:25538590-25538625
>Gm16:25544569-25544765
>Gm16:25552297-25552329
>Gm16:25553774-25553895
>Gm16:25554212-25554290
>Gm16:25557609-25557726
>Gm16:25557905-25558123
>Gm16:25558272-25558309
>Gm16:25560609-25560639
>Gm16:25562063-25562123
>Gm16:25562592-25562738
>Gm16:25566938-25566989
>Gm16:25569668-25570137
>Gm16:25570161-25570260
>Gm16:25570312-25572252
>Gm16:25573287-25579570
>Gm16:25580990-25582375
>Gm16:25582654-25583102
>Gm16:25583168-25583568
>Gm16:25583590-25584081
>Gm16:25584116-25585497
>Gm16:25585527-25586015
>Gm16:25586708-25586758
>Gm16:25586875-25586959
>Gm16:25587138-25587299
>Gm16:25587366-25587398
>Gm16:25587682-25587812
>Gm16:25588958-25589009
>Gm16:25589995-25597059
>Gm16:25597156-25599710
>Gm16:25599763-25600186
>Gm16:25600224-25601002
>Gm16:25602655-25602720
>Gm16:25603161-25603221
>Gm16:25603653-25603688
>Gm16:25603837-25603883
>Gm16:25603943-25603975
>Gm16:25604588-25604655
>Gm16:25605486-25605641
>Gm16:25605725-25605761
>Gm16:25606031-25606251
>Gm16:25606276-25606315
>Gm16:25606471-25607274
>Gm16:25607329-25607556
>Gm16:25609017-25609257
>Gm16:25609325-25609894
>Gm16:25609947-25610714
>Gm16:25610737-25611279
>Gm16:25611326-25611587
>Gm16:25611646-25611848
>Gm16:25611878-25611935
>Gm16:25611983-25612290
>Gm16:25612355-25612638
>Gm16:25612666-25613152
>Gm16:25613428-25613473
>Gm16:25613677-25613753
>Gm16:25613822-25613853
>Gm16:25614192-25614821
>Gm16:25614867-25615123
>Gm16:25615165-25615247
>Gm16:25615325-25615488
>Gm16:25617922-25617978
>Gm16:25618207-25618284
>Gm16:25618347-25618381
>Gm16:25618608-25619218
>Gm16:25619714-25621329
>Gm16:25621702-25621764
>Gm16:25621789-25621866
>Gm16:25621888-25621925
>Gm16:25622430-25622512
>Gm16:25622552-25622653
>Gm16:25622700-25622737
>Gm16:25623064-25623093
>Gm16:25624918-25626138
>Gm16:25626459-25626505
>Gm16:25627368-25627414
>Gm16:25628425-25628505
>Gm16:25628562-25628674
>Gm16:25629974-25631262
>Gm16:25632109-25634804
>Gm16:25636428-25646518
>Gm16:25646568-25647018
>Gm16:25647063-25647223
>Gm16:25647253-25648330
>Gm16:25648363-25651716
>Gm16:25651938-25674360
>Gm16:25674539-25674666
>Gm16:25674849-25674952
>Gm16:25675076-25675144
>Gm16:25675869-25675899
>Gm16:25675942-25676004
>Gm16:25676106-25676181
>Gm16:25676301-25676355
>Gm16:25677119-25677257
>Gm16:25677299-25677338
>Gm16:25677365-25677834
>Gm16:25677921-25678058
>Gm16:25678158-25678274
>Gm16:25678652-25678894
>Gm16:25678940-25678977
>Gm16:25679097-25679168
>Gm16:25679235-25679306
>Gm16:25679421-25679471
>Gm16:25679677-25680915
>Gm16:25680974-25681091
>Gm16:25681180-25681224
>Gm16:25681449-25681746
>Gm16:25681983-25682562
>Gm16:25682710-25682749
>Gm16:25682997-25683032
>Gm16:25683195-25683395
>Gm16:25683432-25683489
>Gm16:25683543-25683647
>Gm16:25683763-25683813
>Gm16:25684083-25684119
>Gm16:25685430-25685463
>Gm16:25689521-25689553
>Gm16:25690667-25690754
>Gm16:25694443-25694618
>Gm16:25694793-25694875
>Gm16:25695114-25695141
>Gm16:25695642-25696109
>Gm16:25698040-25698258
>Gm16:25698378-25698449
>Gm16:25698820-25698857
>Gm16:25699131-25699180
>Gm16:25702234-25702276
>Gm16:25702853-25702924
>Gm16:25705763-25705844
>Gm16:25707247-25707352
>Gm16:25707574-25707645
>Gm16:25707696-25707770
>Gm16:25707864-25710430
>Gm16:25710933-25710986
>Gm16:25711149-25711190
>Gm16:25711770-25711805
>Gm16:25711887-25711927
>Gm16:25712101-25712131
>Gm16:25713251-25713353
>Gm16:25714808-25715086
>Gm16:25715120-25719034
>Gm16:25719077-25719112
>Gm16:25719574-25720264
>Gm16:25720322-25735919
>Gm16:25736718-25741936
>Gm16:25742107-25746682
>Gm16:25746716-25746863
>Gm16:25746928-25748982
>Gm16:25752040-25752096
>Gm16:25752377-25752617
>Gm16:25752798-25753023
>Gm16:25753080-25753117
>Gm16:25753259-25753839
>Gm16:25753884-25754574
>Gm16:25754682-25754774
>Gm16:25756684-25756721
>Gm16:25757924-25757988
>Gm16:25759085-25759123
>Gm16:25759383-25759430
>Gm16:25760082-25760227
>Gm16:25760302-25760420
>Gm16:25760662-25761622
>Gm16:25761672-25761710
>Gm16:25766719-25766759
>Gm16:25767421-25767480
>Gm16:25768684-25768730
>Gm16:25768906-25768968
>Gm16:25769832-25771398
>Gm16:25771493-25771647
>Gm16:25771766-25776876
>Gm16:25779100-25779265
>Gm16:25781922-25782021
>Gm16:25782861-25783718
>Gm16:25783748-25786590
>Gm16:25786631-25787494
>Gm16:25787532-25787760
>Gm16:25787981-25788039
>Gm16:25788110-25788637
>Gm16:25788673-25789586
>Gm16:25789760-25789827
>Gm16:25789906-25789999
>Gm16:25790323-25790465
>Gm16:25790612-25790653
>Gm16:25790734-25790833
>Gm16:25792622-25792672
>Gm16:25793285-25793405
>Gm16:25793948-25793994
>Gm16:25795514-25795595
>Gm16:25798751-25798880
>Gm16:25799562-25799867
>Gm16:25799935-25800176
>Gm16:25800524-25800660
>Gm16:25800702-25800745
>Gm16:25800776-25800837
>Gm16:25801169-25801220
>Gm16:25801249-25801341
>Gm16:25801411-25801512
>Gm16:25801607-25801702
>Gm16:25801883-25801912
>Gm16:25801967-25801996
>Gm16:25802036-25802154
>Gm16:25802476-25802845
>Gm16:25803031-25803203
>Gm16:25803322-25803459
>Gm16:25803646-25803856
>Gm16:25804130-25804181
>Gm16:25804293-25804352
>Gm16:25804402-25804836
>Gm16:25805068-25805656
>Gm16:25805727-25805825
>Gm16:25805881-25806001
>Gm16:25806121-25806261
>Gm16:25806438-25806469
>Gm16:25806535-25806622
>Gm16:25806697-25806768
>Gm16:25807144-25807213
>Gm16:25807323-25807420
>Gm16:25807966-25808236
>Gm16:25808265-25808295
>Gm16:25809161-25809221
>Gm16:25810423-25810470
>Gm16:25810937-25810978
>Gm16:25811806-25811922
>Gm16:25811992-25812282
>Gm16:25812401-25812692
>Gm16:25812743-25813084
>Gm16:25813182-25813413
>Gm16:25813526-25815167
>Gm16:25815293-25815374
>Gm16:25815438-25815816
>Gm16:25815932-25815995
>Gm16:25816228-25816731
>Gm16:25816892-25818729
>Gm16:25818763-25819452
>Gm16:25819570-25819842
>Gm16:25820573-25822378
>Gm16:25822403-25835159
>Gm16:25838488-25839431
>Gm16:25839508-25840240
>Gm16:25840303-25841637
>Gm16:25841679-25843407
>Gm16:25844469-25844523
>Gm16:25844816-25844867
>Gm16:25845717-25845905
>Gm16:25846041-25846127
>Gm16:25846178-25846261
>Gm16:25846436-25846554
>Gm16:25846652-25846773
>Gm16:25846850-25846883
>Gm16:25846940-25847080
>Gm16:25847306-25847456
>Gm16:25847707-25847798
>Gm16:25848048-25848209
>Gm16:25848320-25848420
>Gm16:25848628-25848826
>Gm16:25848894-25849167
>Gm16:25849849-25849916
>Gm16:25850868-25851070
>Gm16:25851130-25851227
>Gm16:25851489-25851816
>Gm16:25851874-25851926
>Gm16:25851987-25852115
>Gm16:25853431-25853633
>Gm16:25853681-25855512
>Gm16:25855574-25855869
>Gm16:25855923-25856137
>Gm16:25856298-25856371
>Gm16:25856508-25856579
>Gm16:25856666-25856788
>Gm16:25861470-25861511
>Gm16:25861678-25861731
>Gm16:25861856-25865907
>Gm16:25865959-25866684
>Gm16:25867418-25868920
>Gm16:25872948-25872976
>Gm16:25873316-25873344
>Gm16:25873454-25873719
>Gm16:25875174-25875206
>Gm16:25875548-25876035
>Gm16:25876076-25876199
>Gm16:25876378-25876437
>Gm16:25876481-25876548
>Gm16:25876714-25876882
>Gm16:25876930-25878354
>Gm16:25878918-25878955
>Gm16:25880229-25880273
>Gm16:25881318-25881376
>Gm16:25882611-25882698
>Gm16:25882876-25882915
>Gm16:25883212-25883249
>Gm16:25883418-25883476
>Gm16:25884085-25884128
>Gm16:25884626-25884680
>Gm16:25884765-25884803
>Gm16:25885068-25885165
>Gm16:25885253-25886480
>Gm16:25886579-25887060
>Gm16:25887136-25887231
>Gm16:25887951-25888018
>Gm16:25888275-25888327
>Gm16:25888561-25888595
>Gm16:25896244-25896301
>Gm16:25896792-25896847
>Gm16:25897049-25897076
>Gm16:25897600-25897910
>Gm16:25898382-25898447
>Gm16:25899183-25899233
>Gm16:25899316-25901515
>Gm16:25906619-25906654
>Gm16:25907899-25910960
>Gm16:25912505-25913534
>Gm16:25914663-25914721
>Gm16:25914828-25914932
>Gm16:25915068-25915114
>Gm16:25915190-25915435
>Gm16:25915574-25915679
>Gm16:25916369-25918065
>Gm16:25918666-25918805
>Gm16:25920328-25920508
>Gm16:25920548-25920635
>Gm16:25920676-25920871
>Gm16:25920901-25920930
>Gm16:25921023-25921172
>Gm16:25921240-25921489
>Gm16:25921579-25921692
>Gm16:25924636-25924760
>Gm16:25924830-25924871
>Gm16:25924983-25925051
>Gm16:25925158-25925679
>Gm16:25926108-25926155
>Gm16:25926404-25926553
>Gm16:25926874-25927762
>Gm16:25928452-25928952
>Gm16:25929014-25929181
>Gm16:25929323-25929390
>Gm16:25929642-25929656
>Gm16:25929944-25929976
>Gm16:25930016-25930107
>Gm16:25930277-25930345
>Gm16:25931411-25931480
>Gm16:25932259-25932339
>Gm16:25936990-25937124
>Gm16:25937240-25937615
>Gm16:25937699-25937734
>Gm16:25938721-25938773
>Gm16:25939044-25939082
>Gm16:25940961-25940998
>Gm16:25941384-25941681
>Gm16:25941953-25942058
>Gm16:25943034-25944557
>Gm16:25945017-25945052
>Gm16:25948518-25952149
>Gm16:25952173-25952412
>Gm16:25952563-25952668
>Gm16:25952721-25952804
>Gm16:25952839-25956387
>Gm16:25956408-25956785
>Gm16:25958340-25958614
>Gm16:25958702-25958776
>Gm16:25958892-25958942
>Gm16:25959084-25959291
>Gm16:25959385-25959464
>Gm16:25959628-25961201
>Gm16:25961725-25961796
>Gm16:25962194-25962306
>Gm16:25962751-25962832
>Gm16:25962907-25963065
>Gm16:25963164-25963205
>Gm16:25963250-25963784
>Gm16:25963837-25965338
>Gm16:25966441-25968847
>Gm16:25969885-25970007
>Gm16:25970385-25970424
>Gm16:25971667-25971868
>Gm16:25971991-25972046
>Gm16:25972458-25972622
>Gm16:25972741-25972828
>Gm16:25972853-25972957
>Gm16:25973129-25973545
>Gm16:25973704-25973806
>Gm16:25974524-25974571
>Gm16:25975256-25975305
>Gm16:25975386-25975427
>Gm16:25977507-25977735
>Gm16:25978035-25978098
>Gm16:25978283-25978385
>Gm16:25978433-25978586
>Gm16:25979786-25980389
>Gm16:25980431-25980539
>Gm16:25980626-25980662
>Gm16:25980819-25980854
>Gm16:25981442-25981627
>Gm16:25985331-25985406
>Gm16:25985719-25985751
>Gm16:25985935-25986012
>Gm16:25987149-25987262
>Gm16:25987322-25987347
>Gm16:25992428-25992553
>Gm16:25992790-25993030
>Gm16:25993934-25994030
>Gm16:25994663-25994798
>Gm16:25995399-25997302
>Gm16:25997395-25997451
>Gm16:25998475-25998654
>Gm16:25999175-25999245
>Gm16:26000262-26000332
>Gm16:26000550-26001004
>Gm16:26001108-26001176
>Gm16:26004488-26004597
>Gm16:26004781-26004879
>Gm16:26004970-26005141
>Gm16:26005199-26005303
>Gm16:26005354-26005765
>Gm16:26005848-26005938
>Gm16:26006189-26007688
>Gm16:26007793-26007948
>Gm16:26008458-26009338
>Gm16:26009902-26009930
>Gm16:26013895-26013971
>Gm16:26017437-26017547
>Gm16:26017587-26017640
>Gm16:26018116-26018227
>Gm16:26018293-26018363
>Gm16:26020530-26020571
>Gm16:26021550-26021591
>Gm16:26021981-26022066
>Gm16:26022145-26022228
>Gm16:26022544-26022622
>Gm16:26022721-26022958
>Gm16:26023064-26023094
>Gm16:26024061-26024132
>Gm16:26024202-26024338
>Gm16:26024633-26024659
>Gm16:26026068-26026199
>Gm16:26026270-26026439
>Gm16:26026619-26026684
>Gm16:26027218-26027631
>Gm16:26028072-26028134
>Gm16:26031770-26032899
>Gm16:26035877-26035930
>Gm16:26035970-26036000
>Gm16:26036066-26036091
>Gm16:26037709-26037764
>Gm16:26037833-26037969
>Gm16:26038208-26038347
>Gm16:26038788-26040368
>Gm16:26044221-26044342
>Gm16:26044394-26044674
>Gm16:26044744-26044801
>Gm16:26045342-26045400
>Gm16:26047619-26047675
>Gm16:26048412-26048540
>Gm16:26049249-26049444
>Gm16:26049789-26049855
>Gm16:26051465-26051493
>Gm16:26051953-26052210
>Gm16:26055999-26056095
>Gm16:26056154-26056926
>Gm16:26056960-26057939
>Gm16:26058578-26058986
>Gm16:26059023-26059322
>Gm16:26059628-26059718
>Gm16:26059904-26059981
>Gm16:26060361-26060428
>Gm16:26060479-26060515
>Gm16:26060634-26060733
>Gm16:26061137-26061175
>Gm16:26061446-26061591
>Gm16:26061840-26061903
>Gm16:26061994-26062370
>Gm16:26062476-26062514
>Gm16:26062736-26062835
>Gm16:26063270-26063505
>Gm16:26068739-26068782
>Gm16:26069950-26070022
>Gm16:26070444-26070493
>Gm16:26071578-26071747
>Gm16:26071875-26071986
>Gm16:26072051-26073219
>Gm16:26073254-26073613
>Gm16:26073740-26074304
>Gm16:26074404-26075485
>Gm16:26075524-26075671
>Gm16:26075756-26079945
>Gm16:26080007-26080174
>Gm16:26082996-26083045
>Gm16:26084529-26092972
>Gm16:26095293-26095347
>Gm16:26100891-26101077
>Gm16:26102380-26102459
>Gm16:26102863-26102961
>Gm16:26103118-26103208
>Gm16:26103303-26103348
>Gm16:26103557-26103598
>Gm16:26104009-26104104
>Gm16:26104603-26104647
>Gm16:26105511-26105546
>Gm16:26106930-26108416
>Gm16:26108458-26108930
>Gm16:26108977-26109497
>Gm16:26109529-26109726
>Gm16:26109803-26110149
>Gm16:26110216-26111827
>Gm16:26111909-26112440
>Gm16:26112977-26113185
>Gm16:26113221-26114452
>Gm16:26114493-26115459
>Gm16:26115483-26117124
>Gm16:26117206-26120915
>Gm16:26120991-26121407
>Gm16:26123076-26123130
>Gm16:26125243-26125429
>Gm16:26126844-26126892
>Gm16:26128419-26128484
>Gm16:26129309-26129339
>Gm16:26130702-26130804
>Gm16:26133097-26133308
>Gm16:26133446-26133556
>Gm16:26135099-26135733
>Gm16:26135889-26136011
>Gm16:26136072-26136245
>Gm16:26136527-26138327
>Gm16:26138348-26147937
>Gm16:26149958-26149988
>Gm16:26150392-26150446
>Gm16:26151393-26151426
>Gm16:26155284-26155446
>Gm16:26155500-26155689
>Gm16:26157155-26157308
>Gm16:26157440-26157479
>Gm16:26157539-26158066
>Gm16:26158151-26159103
>Gm16:26159315-26159396
>Gm16:26159659-26159718
>Gm16:26159808-26159855
>Gm16:26160034-26160105
>Gm16:26160284-26160389
>Gm16:26160759-26160818
>Gm16:26161097-26161130
>Gm16:26161180-26161240
>Gm16:26161384-26161716
>Gm16:26161776-26161815
>Gm16:26161997-26162096
>Gm16:26162411-26163784
>Gm16:26163888-26163959
>Gm16:26164001-26164205
>Gm16:26164263-26164832
>Gm16:26165138-26165298
>Gm16:26165439-26165472
>Gm16:26165588-26165729
>Gm16:26165928-26165963
>Gm16:26166081-26166267
>Gm16:26166337-26166387
>Gm16:26166692-26166795
>Gm16:26166904-26166942
>Gm16:26166995-26167197
>Gm16:26167201-26167256
>Gm16:26167661-26169340
>Gm16:26169666-26169728
>Gm16:26169848-26169896
>Gm16:26169908-26175256
>Gm16:26175282-26176681
>Gm16:26176836-26176967
>Gm16:26177278-26177362
>Gm16:26177577-26177632
>Gm16:26181511-26181774
>Gm16:26182667-26184758
>Gm16:26184816-26185402
>Gm16:26185462-26188723
>Gm16:26188918-26189067
>Gm16:26189175-26189285
>Gm16:26189453-26190360
>Gm16:26190591-26191984
>Gm16:26193255-26193362
>Gm16:26193600-26193654
>Gm16:26194630-26194708
>Gm16:26194778-26195697
>Gm16:26195732-26196080
>Gm16:26196150-26196520
>Gm16:26196597-26197184
>Gm16:26197206-26199212
>Gm16:26199256-26199339
>Gm16:26199429-26200111
>Gm16:26200134-26202657
>Gm16:26202677-26206229
>Gm16:26206259-26206595
>Gm16:26206742-26207026
>Gm16:26207631-26207710
>Gm16:26209743-26210256
>Gm16:26210496-26210567
>Gm16:26210829-26210943
>Gm16:26212178-26212396
>Gm16:26212438-26212783
>Gm16:26212830-26212979
>Gm16:26213055-26213901
>Gm16:26214066-26214246
>Gm16:26214284-26214592
>Gm16:26214670-26214830
>Gm16:26214939-26214970
>Gm16:26215619-26215690
>Gm16:26215924-26215947
>Gm16:26216028-26217037
>Gm16:26217268-26217662
>Gm16:26217695-26218204
>Gm16:26218276-26218669
>Gm16:26218696-26218852
>Gm16:26219024-26219444
>Gm16:26219516-26220003
>Gm16:26220039-26221398
>Gm16:26221490-26222259
>Gm16:26222316-26223684
>Gm16:26223715-26223760
>Gm16:26224594-26224992
>Gm16:26225062-26232074
>Gm16:26234681-26234760
>Gm16:26235275-26235313
>Gm16:26235539-26235575
>Gm16:26235658-26235834
>Gm16:26235885-26235926
>Gm16:26236033-26236161
>Gm16:26238948-26238992
>Gm16:26239763-26239864
>Gm16:26239906-26241439
>Gm16:26241497-26241640
>Gm16:26241702-26242124
>Gm16:26244192-26244309
>Gm16:26244435-26244586
>Gm16:26245192-26245317
>Gm16:26245441-26245505
>Gm16:26245811-26245860
>Gm16:26245953-26246110
>Gm16:26246159-26246253
>Gm16:26247315-26250701
>Gm16:26253950-26255531
>Gm16:26255850-26256145
>Gm16:26256192-26256273
>Gm16:26256301-26256561
>Gm16:26256694-26256943
>Gm16:26258464-26259016
>Gm16:26259150-26259347
>Gm16:26259401-26263806
>Gm16:26264031-26264126
>Gm16:26264304-26264330
>Gm16:26264501-26264555
>Gm16:26264879-26268752
>Gm16:26269292-26269410
>Gm16:26269475-26269603
>Gm16:26269767-26270244
>Gm16:26270288-26270936
>Gm16:26270977-26271054
>Gm16:26271157-26272255
>Gm16:26272364-26272498
>Gm16:26272532-26272584
>Gm16:26272638-26272959
>Gm16:26273215-26273276
>Gm16:26274630-26274747
>Gm16:26275706-26275796
>Gm16:26277448-26277510
>Gm16:26277950-26277994
>Gm16:26280286-26280321
>Gm16:26281603-26281727
>Gm16:26282088-26288010
>Gm16:26289257-26289533
>Gm16:26291740-26291788
>Gm16:26294445-26294678
>Gm16:26294750-26294871
>Gm16:26294928-26294962
>Gm16:26296194-26296267
>Gm16:26296346-26296424
>Gm16:26296473-26296828
>Gm16:26297014-26297545
>Gm16:26298807-26299398
>Gm16:26299435-26299993
>Gm16:26300015-26300268
>Gm16:26300338-26300627
>Gm16:26300682-26300991
>Gm16:26301095-26301125
>Gm16:26301170-26301449
>Gm16:26302087-26302144
>Gm16:26302422-26302460
>Gm16:26302883-26302991
>Gm16:26303250-26303508
>Gm16:26304497-26304571
>Gm16:26305105-26305206
>Gm16:26305453-26305516
>Gm16:26305662-26305734
>Gm16:26305803-26305876
>Gm16:26306008-26306124
>Gm16:26306339-26306371
>Gm16:26306640-26306737
>Gm16:26307391-26307492
>Gm16:26307579-26307647
>Gm16:26307966-26308032
>Gm16:26308333-26308419
>Gm16:26308463-26308571
>Gm16:26309176-26309258
>Gm16:26309821-26309985
>Gm16:26310045-26310169
>Gm16:26310266-26310342
>Gm16:26312846-26316222
>Gm16:26316518-26316596
>Gm16:26316823-26316865
>Gm16:26320145-26321283
>Gm16:26323267-26323491
>Gm16:26324256-26324306
>Gm16:26324743-26325032
>Gm16:26325134-26325204
>Gm16:26326341-26326375
>Gm16:26326796-26328262
>Gm16:26328301-26331429
>Gm16:26331477-26331618
>Gm16:26331663-26331864
>Gm16:26332445-26332556
>Gm16:26333436-26333486
>Gm16:26337249-26337488
>Gm16:26337815-26337859
>Gm16:26337930-26337971
>Gm16:26341449-26341710
>Gm16:26341748-26341989
>Gm16:26342132-26342565
>Gm16:26342593-26342689
>Gm16:26342740-26342927
>Gm16:26342975-26343039
>Gm16:26343103-26343171
>Gm16:26347430-26347521
>Gm16:26349929-26349996
>Gm16:26350482-26350519
>Gm16:26350567-26351754
>Gm16:26351880-26352375
>Gm16:26352453-26353805
>Gm16:26356803-26356935
>Gm16:26357256-26357372
>Gm16:26357875-26357905
>Gm16:26359013-26359077
>Gm16:26360307-26360449
>Gm16:26361683-26361738
>Gm16:26361833-26361959
>Gm16:26362008-26362135
>Gm16:26362163-26362252
>Gm16:26362309-26362365
>Gm16:26362409-26362464
>Gm16:26364459-26364764
>Gm16:26364855-26365334
>Gm16:26365420-26365661
>Gm16:26365732-26368564
>Gm16:26368593-26370443
>Gm16:26370513-26372973
>Gm16:26373016-26373059
>Gm16:26373591-26373708
>Gm16:26374837-26378128
>Gm16:26378160-26378450
>Gm16:26379876-26379997
>Gm16:26380073-26380122
>Gm16:26380795-26387546
>Gm16:26388889-26388942
>Gm16:26396885-26396913
>Gm16:26398107-26398174
>Gm16:26399407-26399457
>Gm16:26400814-26400911
>Gm16:26403202-26403286
>Gm16:26403994-26404115
>Gm16:26405398-26405497
>Gm16:26406778-26406852
>Gm16:26407159-26407202
>Gm16:26411150-26411295
>Gm16:26411604-26411640
>Gm16:26412414-26413378
>Gm16:26413829-26413870
>Gm16:26414685-26415036
>Gm16:26415800-26415842
>Gm16:26416127-26416284
>Gm16:26416384-26416657
>Gm16:26416824-26417315
>Gm16:26417345-26417622
>Gm16:26417869-26418012
>Gm16:26418097-26418233
>Gm16:26418306-26418347
>Gm16:26418426-26418463
>Gm16:26418584-26418649
>Gm16:26418681-26418730
>Gm16:26418758-26419387
>Gm16:26419427-26419543
>Gm16:26419617-26419780
>Gm16:26419807-26420623
>Gm16:26420708-26420937
>Gm16:26421024-26421329
>Gm16:26421376-26422771
>Gm16:26424205-26424528
>Gm16:26425077-26426709
>Gm16:26431437-26431560
>Gm16:26431765-26431928
>Gm16:26433310-26433414
>Gm16:26434485-26434533
>Gm16:26436907-26436993
>Gm16:26437850-26437922
>Gm16:26437980-26438222
>Gm16:26438246-26438325
>Gm16:26438437-26438587
>Gm16:26438709-26438861
>Gm16:26440484-26440599
>Gm16:26440663-26440722
>Gm16:26440788-26440835
>Gm16:26442878-26443060
>Gm16:26443383-26443455
>Gm16:26443700-26443804
>Gm16:26443997-26444024
>Gm16:26444313-26444545
>Gm16:26447388-26449090
>Gm16:26451571-26451614
>Gm16:26451642-26452163
>Gm16:26452202-26452771
>Gm16:26452830-26454159
>Gm16:26454185-26455260
>Gm16:26455329-26456098
>Gm16:26456115-26457390
>Gm16:26457589-26457735
>Gm16:26457755-26457830
>Gm16:26457940-26458060
>Gm16:26458245-26458304
>Gm16:26458374-26459007
>Gm16:26459041-26459140
>Gm16:26459181-26460684
>Gm16:26460770-26460883
>Gm16:26460952-26461066
>Gm16:26461183-26461262
>Gm16:26461343-26461487
>Gm16:26461631-26462207
>Gm16:26462244-26462271
>Gm16:26462378-26462403
>Gm16:26462465-26462687
>Gm16:26462756-26462810
>Gm16:26463270-26463445
>Gm16:26463728-26463765
>Gm16:26464033-26464071
>Gm16:26464125-26464158
>Gm16:26464255-26464411
>Gm16:26464563-26464760
>Gm16:26464834-26465141
>Gm16:26465353-26465418
>Gm16:26465509-26465584
>Gm16:26466149-26466185
>Gm16:26466668-26466773
>Gm16:26468813-26470115
>Gm16:26472805-26472883
>Gm16:26472974-26473037
>Gm16:26473649-26474170
>Gm16:26474234-26474314
>Gm16:26475627-26475798
>Gm16:26476459-26476672
>Gm16:26482327-26482394
>Gm16:26486248-26486335
>Gm16:26488659-26488719
>Gm16:26489115-26489552
>Gm16:26490082-26490166
>Gm16:26490777-26490903
>Gm16:26490966-26491055
>Gm16:26491481-26491520
>Gm16:26491824-26491924
>Gm16:26492229-26493333
>Gm16:26493489-26493868
>Gm16:26495121-26495219
>Gm16:26495575-26495791
>Gm16:26499895-26500040
>Gm16:26500079-26500190
>Gm16:26500902-26501062
>Gm16:26501129-26501307
>Gm16:26501904-26501990
>Gm16:26502532-26502601
>Gm16:26503250-26503344
>Gm16:26515048-26532044
>Gm16:26532277-26532371
>Gm16:26532466-26532679
>Gm16:26532738-26532795
>Gm16:26533224-26533292
>Gm16:26534008-26534229
>Gm16:26534254-26534392
>Gm16:26534435-26534679
>Gm16:26534743-26535069
>Gm16:26536254-26536350
>Gm16:26538632-26538662
>Gm16:26538874-26538965
>Gm16:26539389-26539437
>Gm16:26540575-26540603
>Gm16:26541013-26543688
>Gm16:26543782-26543905
>Gm16:26544015-26544629
>Gm16:26544679-26544891
>Gm16:26544943-26545149
[truncated: 207,457 more chars]
