# Supplementary material for: Red: an intelligent, rapid, accurate tool for detecting repeats de-novo on the genomic scale
Source: BMC Bioinformatics. 2015 Jul 24;16:227. doi: 10.1186/s12859-015-0654-5 (PMC4513396; doi:10.1186/s12859-015-0654-5)
Supplement: Additional file 9 — Supplementary data set 8 — Red’s repeats of the Glycine max genome. The command “tar -xzf file” results in a directory that contains the locations of repeats found by Red in the genome of the Glycine max. [file 12859_2015_654_MOESM9_ESM.gz › GnmRptGm/Gm17.rpt]

>Gm17:1641-2200
>Gm17:2330-2849
>Gm17:2885-2937
>Gm17:2998-4401
>Gm17:5090-5492
>Gm17:5607-6026
>Gm17:6110-6410
>Gm17:6926-6952
>Gm17:7009-7040
>Gm17:7427-7528
>Gm17:7768-7798
>Gm17:8277-8510
>Gm17:8629-8893
>Gm17:8935-9513
>Gm17:9635-9880
>Gm17:10022-10069
>Gm17:10847-11129
>Gm17:16415-16429
>Gm17:16442-17157
>Gm17:17281-17385
>Gm17:17778-17828
>Gm17:17829-17914
>Gm17:18879-19114
>Gm17:19175-19484
>Gm17:19542-19675
>Gm17:20189-20303
>Gm17:20718-20771
>Gm17:26573-26877
>Gm17:27731-27773
>Gm17:27848-27921
>Gm17:27995-28129
>Gm17:28493-28600
>Gm17:29541-29610
>Gm17:29715-29902
>Gm17:30732-30783
>Gm17:30804-30942
>Gm17:31033-31072
>Gm17:36764-36859
>Gm17:36908-37060
>Gm17:37200-37318
>Gm17:37374-37553
>Gm17:37590-37717
>Gm17:39155-39254
>Gm17:39517-39572
>Gm17:40168-40459
>Gm17:46296-46346
>Gm17:46685-46799
>Gm17:47268-47299
>Gm17:53237-53274
>Gm17:53363-53416
>Gm17:53781-53844
>Gm17:57168-57198
>Gm17:60533-60602
>Gm17:60694-60813
>Gm17:60894-60983
>Gm17:61083-61144
>Gm17:61252-61293
>Gm17:61807-61854
>Gm17:62673-62715
>Gm17:62764-62858
>Gm17:62903-63089
>Gm17:64348-64406
>Gm17:64952-65135
>Gm17:66355-66481
>Gm17:67147-67214
>Gm17:71648-71714
>Gm17:72481-72531
>Gm17:76233-76392
>Gm17:76999-78089
>Gm17:78115-78223
>Gm17:78459-78772
>Gm17:78884-78922
>Gm17:79258-79344
>Gm17:79960-80119
>Gm17:83633-83699
>Gm17:84355-84438
>Gm17:85288-85332
>Gm17:85485-85612
>Gm17:85725-85765
>Gm17:88591-88623
>Gm17:91381-91468
>Gm17:92426-92462
>Gm17:92885-92943
>Gm17:95242-95285
>Gm17:97782-97844
>Gm17:98144-98229
>Gm17:98299-98341
>Gm17:99325-99382
>Gm17:101936-102120
>Gm17:102748-102806
>Gm17:102910-102936
>Gm17:103061-103160
>Gm17:103191-103748
>Gm17:104485-104541
>Gm17:105934-105980
>Gm17:106637-106661
>Gm17:107146-107904
>Gm17:108121-108379
>Gm17:108450-108651
>Gm17:109105-109146
>Gm17:109187-109396
>Gm17:109815-109890
>Gm17:111448-112159
>Gm17:112232-112305
>Gm17:112464-112541
>Gm17:113266-113458
>Gm17:114496-114563
>Gm17:117272-117343
>Gm17:118274-118409
>Gm17:118627-118836
>Gm17:118868-118922
>Gm17:119169-119228
>Gm17:119299-119365
>Gm17:119586-119663
>Gm17:122493-122559
>Gm17:124055-124173
>Gm17:124452-124487
>Gm17:125699-125751
>Gm17:125927-126118
>Gm17:126436-126467
>Gm17:126526-126616
>Gm17:126807-127587
>Gm17:127676-127771
>Gm17:127993-128638
>Gm17:128922-129203
>Gm17:129308-129371
>Gm17:130072-130120
>Gm17:130211-130271
>Gm17:131825-131860
>Gm17:132090-132813
>Gm17:132847-133120
>Gm17:133179-133654
>Gm17:134329-134564
>Gm17:134611-134740
>Gm17:134767-134802
>Gm17:134861-134980
>Gm17:135124-135425
>Gm17:135519-135682
>Gm17:135819-135924
>Gm17:136024-136147
>Gm17:136206-136334
>Gm17:136576-136698
>Gm17:137055-137164
>Gm17:137325-137364
>Gm17:137509-137597
>Gm17:138076-138139
>Gm17:140775-140837
>Gm17:140886-141101
>Gm17:141275-141361
>Gm17:144168-144385
>Gm17:146362-146567
>Gm17:149463-149493
>Gm17:149622-149677
>Gm17:149792-149833
>Gm17:150098-150903
>Gm17:150952-151693
>Gm17:151718-152011
>Gm17:152043-152622
>Gm17:152666-153208
>Gm17:153248-154149
>Gm17:154974-155034
>Gm17:155459-155552
>Gm17:156047-156187
>Gm17:157059-157122
>Gm17:158484-158549
>Gm17:163259-163321
>Gm17:163618-163653
>Gm17:164639-164856
>Gm17:164931-165062
>Gm17:165177-165252
>Gm17:165515-165636
>Gm17:165745-165841
>Gm17:165905-166146
>Gm17:166267-166332
>Gm17:166460-166724
>Gm17:171078-171143
>Gm17:171160-171240
>Gm17:172914-172966
>Gm17:174159-174220
>Gm17:174463-174499
>Gm17:174802-174908
>Gm17:176031-176585
>Gm17:177173-177211
>Gm17:177793-177889
>Gm17:178163-178192
>Gm17:178338-178528
>Gm17:178728-179272
>Gm17:182424-182585
>Gm17:182626-182778
>Gm17:184182-184228
>Gm17:186227-186564
>Gm17:186603-186641
>Gm17:187281-187323
>Gm17:187385-187414
>Gm17:191893-192166
>Gm17:192211-192313
>Gm17:192416-192667
>Gm17:192742-193072
>Gm17:193279-193478
>Gm17:196539-196615
>Gm17:198393-199151
>Gm17:199352-199610
>Gm17:199700-199990
>Gm17:200444-200485
>Gm17:200526-200735
>Gm17:201154-201229
>Gm17:202787-203498
>Gm17:203571-203644
>Gm17:203803-203880
>Gm17:204350-205264
>Gm17:207116-207196
>Gm17:207298-207382
>Gm17:207637-207695
>Gm17:207941-207999
>Gm17:209006-209045
>Gm17:213013-213058
>Gm17:219214-219321
>Gm17:219453-219652
>Gm17:220675-220745
>Gm17:221522-221638
>Gm17:222065-222106
>Gm17:222445-222511
>Gm17:223058-223150
>Gm17:227624-227657
>Gm17:245309-245402
>Gm17:246252-246300
>Gm17:246488-246656
>Gm17:247383-247811
>Gm17:248958-248989
>Gm17:257499-257534
>Gm17:258152-258189
>Gm17:259013-259056
>Gm17:259164-259219
>Gm17:261297-261337
>Gm17:264484-264516
>Gm17:264745-264777
>Gm17:266670-266936
>Gm17:266992-267017
>Gm17:267060-267317
>Gm17:270155-270471
>Gm17:272803-272869
>Gm17:273656-273718
>Gm17:274168-274245
>Gm17:283503-283549
>Gm17:283691-283760
>Gm17:289163-289293
>Gm17:289330-289580
>Gm17:289625-289702
>Gm17:289776-289902
>Gm17:290014-290071
>Gm17:290470-291077
>Gm17:291164-291290
>Gm17:291431-291774
>Gm17:291852-291951
>Gm17:292256-292931
>Gm17:292980-293307
>Gm17:293331-293754
>Gm17:297624-297666
>Gm17:298940-299045
>Gm17:299304-299352
>Gm17:301966-302032
>Gm17:303903-303930
>Gm17:308085-308232
>Gm17:310734-310857
>Gm17:311046-311254
>Gm17:311289-311628
>Gm17:311790-311963
>Gm17:313787-313943
>Gm17:317555-317599
>Gm17:318402-318527
>Gm17:318779-319016
>Gm17:319727-319760
>Gm17:325776-325829
>Gm17:327393-327483
>Gm17:327925-327967
>Gm17:331150-331550
>Gm17:331580-331787
>Gm17:332595-332676
>Gm17:332899-332975
>Gm17:333030-333063
>Gm17:333857-333909
>Gm17:334349-334882
>Gm17:335114-335158
>Gm17:335400-335514
>Gm17:335560-335595
>Gm17:338072-338108
>Gm17:341151-341178
>Gm17:345685-345805
>Gm17:346284-346376
>Gm17:347582-347707
>Gm17:348119-348160
>Gm17:349468-349735
>Gm17:350234-350341
>Gm17:352424-352467
>Gm17:354137-354205
>Gm17:357064-357172
>Gm17:358618-358680
>Gm17:360051-360094
>Gm17:362183-362433
>Gm17:362769-362851
>Gm17:365310-365398
>Gm17:368298-368349
>Gm17:369586-369748
>Gm17:370963-370998
>Gm17:371373-371579
>Gm17:372048-372191
>Gm17:372342-372662
>Gm17:372706-373071
>Gm17:373971-374011
>Gm17:384608-384636
>Gm17:385044-385109
>Gm17:399275-399334
>Gm17:399439-399514
>Gm17:400167-400217
>Gm17:400317-400331
>Gm17:404387-404429
>Gm17:404480-404507
>Gm17:407592-407630
>Gm17:408795-408860
>Gm17:408869-408922
>Gm17:409837-409891
>Gm17:410173-410322
>Gm17:410621-410758
>Gm17:413873-414021
>Gm17:419659-419756
>Gm17:420157-420185
>Gm17:424522-424636
>Gm17:425100-425142
>Gm17:426561-426625
>Gm17:428385-428453
>Gm17:429080-429158
>Gm17:429510-429538
>Gm17:429701-429771
>Gm17:429825-429907
>Gm17:430580-430842
>Gm17:431472-431536
>Gm17:432583-432614
>Gm17:434130-434556
>Gm17:435632-435691
>Gm17:436338-436416
>Gm17:439347-439382
>Gm17:446831-446998
>Gm17:452941-453007
>Gm17:454237-454295
>Gm17:458263-458342
>Gm17:460893-460976
>Gm17:462149-462211
>Gm17:462313-462327
>Gm17:469864-470059
>Gm17:480026-480062
>Gm17:482209-482235
>Gm17:485418-485508
>Gm17:487051-487076
>Gm17:494382-494547
>Gm17:497131-497164
>Gm17:501084-501124
>Gm17:506605-506840
>Gm17:512911-513201
>Gm17:513427-513462
>Gm17:514041-514497
>Gm17:514545-514572
>Gm17:515201-515316
>Gm17:515884-516175
>Gm17:517648-517699
>Gm17:525697-525738
>Gm17:525898-526073
>Gm17:526343-526387
>Gm17:526654-526694
>Gm17:527053-527129
>Gm17:527486-527530
>Gm17:530009-530119
>Gm17:531783-531824
>Gm17:536820-536853
>Gm17:536981-537071
>Gm17:537551-537592
>Gm17:539651-540075
>Gm17:545238-545358
>Gm17:551703-551750
>Gm17:559176-559498
>Gm17:565699-565774
>Gm17:566857-566933
>Gm17:566972-567062
>Gm17:567361-567416
>Gm17:567438-567534
>Gm17:569514-569636
>Gm17:569708-569837
>Gm17:572950-573016
>Gm17:577145-577220
>Gm17:588298-588346
>Gm17:593120-593173
>Gm17:596169-596210
>Gm17:596632-596702
>Gm17:596968-597313
>Gm17:600821-601433
>Gm17:607936-607979
>Gm17:608081-608122
>Gm17:613289-613342
>Gm17:614116-614145
>Gm17:614621-614930
>Gm17:616710-616769
>Gm17:629725-629805
>Gm17:632166-632226
>Gm17:632262-632441
>Gm17:632692-632741
>Gm17:632925-633000
>Gm17:636330-636405
>Gm17:646063-646197
>Gm17:646300-646463
>Gm17:648670-648710
>Gm17:649386-649458
>Gm17:654646-654693
>Gm17:655357-655395
>Gm17:658190-658244
>Gm17:672518-672606
>Gm17:674584-674617
>Gm17:676801-676969
>Gm17:677068-677213
>Gm17:677272-677626
>Gm17:677874-677954
>Gm17:682612-682719
>Gm17:684060-684085
>Gm17:684266-684449
>Gm17:684726-684865
>Gm17:688326-688472
>Gm17:696753-696903
>Gm17:698756-702505
>Gm17:706948-706997
>Gm17:711655-711686
>Gm17:713662-713714
>Gm17:713875-713914
>Gm17:713973-714123
>Gm17:714237-714308
>Gm17:714403-714460
>Gm17:716298-716386
>Gm17:720908-720989
>Gm17:723098-723188
>Gm17:723289-723381
>Gm17:724286-724858
>Gm17:725526-725580
>Gm17:726658-726713
>Gm17:726910-726951
>Gm17:727955-728021
>Gm17:728142-728183
>Gm17:728246-728323
>Gm17:730158-730288
>Gm17:735767-736020
>Gm17:736172-736373
>Gm17:736618-736738
>Gm17:739538-739594
>Gm17:740016-740450
>Gm17:742474-742595
>Gm17:743156-743185
>Gm17:751005-751042
>Gm17:756223-756374
>Gm17:756925-757012
>Gm17:757214-757324
>Gm17:761989-762084
>Gm17:762155-762189
>Gm17:769368-769531
>Gm17:770288-770375
>Gm17:777127-777283
>Gm17:777742-777966
>Gm17:777993-778218
>Gm17:778341-778492
>Gm17:778540-778639
>Gm17:780838-780939
>Gm17:781343-781526
>Gm17:786210-786348
>Gm17:787398-787458
>Gm17:790240-790307
>Gm17:793086-793174
>Gm17:804708-804856
>Gm17:804909-804952
>Gm17:808706-808890
>Gm17:811487-811973
>Gm17:814030-814063
>Gm17:817318-817471
>Gm17:826345-826590
>Gm17:829942-830013
>Gm17:832611-832694
>Gm17:835860-835918
>Gm17:840523-840570
>Gm17:842025-842073
>Gm17:852268-852498
>Gm17:852908-852935
>Gm17:853012-853098
>Gm17:853158-853261
>Gm17:853314-853813
>Gm17:853853-854449
>Gm17:854515-855050
>Gm17:855083-855794
>Gm17:855850-856034
>Gm17:856068-856477
>Gm17:856541-857079
>Gm17:857134-857163
>Gm17:857314-857437
>Gm17:858495-858592
>Gm17:859962-860096
>Gm17:866778-866893
>Gm17:868469-868570
>Gm17:869389-869419
>Gm17:869666-869727
>Gm17:869884-869925
>Gm17:870750-870812
>Gm17:870929-870979
>Gm17:871863-871902
>Gm17:872498-872527
>Gm17:880457-880514
>Gm17:884964-885003
>Gm17:887684-887721
>Gm17:892690-892748
>Gm17:896950-897128
>Gm17:897312-897423
>Gm17:899321-899368
>Gm17:899442-899485
>Gm17:900030-900134
>Gm17:900183-900715
>Gm17:905508-905549
>Gm17:906838-906881
>Gm17:909022-909180
>Gm17:913646-913697
>Gm17:913872-913922
>Gm17:914020-914196
>Gm17:915999-916044
>Gm17:920907-920953
>Gm17:925310-925427
>Gm17:926614-926851
>Gm17:926886-928250
>Gm17:928320-928879
>Gm17:928992-929043
>Gm17:929152-929294
>Gm17:929325-929570
>Gm17:929574-929603
>Gm17:931863-931894
>Gm17:937894-937941
>Gm17:939010-939152
>Gm17:940628-940816
>Gm17:941529-941607
>Gm17:947817-947847
>Gm17:961684-961762
>Gm17:971175-971261
>Gm17:975463-975528
>Gm17:975811-975984
>Gm17:980231-980267
>Gm17:984251-984416
>Gm17:986187-986255
>Gm17:986301-986382
>Gm17:986897-986939
>Gm17:990471-990564
>Gm17:1001112-1001219
>Gm17:1001935-1002139
>Gm17:1002207-1002300
>Gm17:1009021-1009057
>Gm17:1013311-1013436
>Gm17:1018060-1018129
>Gm17:1018930-1018968
>Gm17:1023407-1023506
>Gm17:1024650-1024690
>Gm17:1026387-1026507
>Gm17:1026569-1026598
>Gm17:1027028-1027090
>Gm17:1027374-1027437
>Gm17:1039131-1039335
>Gm17:1040032-1040117
>Gm17:1040574-1040619
>Gm17:1051492-1051950
>Gm17:1052073-1052299
>Gm17:1053102-1053184
>Gm17:1053323-1053411
>Gm17:1054600-1054664
>Gm17:1057716-1057775
>Gm17:1058216-1058394
>Gm17:1059143-1059226
>Gm17:1059530-1060065
>Gm17:1060121-1060158
>Gm17:1060303-1060385
>Gm17:1064045-1064079
>Gm17:1067292-1067336
>Gm17:1067824-1067952
>Gm17:1068296-1068526
>Gm17:1068574-1068672
>Gm17:1069188-1069233
>Gm17:1071226-1071277
>Gm17:1071543-1071583
>Gm17:1073888-1073926
>Gm17:1075125-1075158
>Gm17:1075446-1075518
>Gm17:1081520-1081564
>Gm17:1081814-1081858
>Gm17:1083324-1083391
>Gm17:1084438-1084593
>Gm17:1084641-1084678
>Gm17:1087310-1087381
>Gm17:1091144-1091340
>Gm17:1091384-1091454
>Gm17:1097074-1097222
>Gm17:1103505-1103569
>Gm17:1104769-1104843
>Gm17:1105032-1105123
>Gm17:1109658-1109713
>Gm17:1114849-1115050
>Gm17:1115805-1115858
>Gm17:1126998-1127160
>Gm17:1127208-1127293
>Gm17:1127329-1127478
>Gm17:1128126-1128172
>Gm17:1128609-1128807
>Gm17:1129573-1129671
>Gm17:1136119-1136192
>Gm17:1140579-1140668
>Gm17:1152630-1152675
>Gm17:1155055-1155106
>Gm17:1156462-1156553
>Gm17:1160451-1160477
>Gm17:1161118-1161167
>Gm17:1162114-1162203
>Gm17:1162530-1162618
>Gm17:1162703-1162776
>Gm17:1163254-1163284
>Gm17:1167137-1167267
>Gm17:1167812-1167904
>Gm17:1169417-1169466
>Gm17:1169672-1169740
>Gm17:1169828-1170032
>Gm17:1170154-1170178
>Gm17:1173388-1173431
>Gm17:1174765-1174838
>Gm17:1175114-1175228
>Gm17:1175286-1175381
>Gm17:1175957-1176115
>Gm17:1183864-1183964
>Gm17:1186130-1186191
>Gm17:1191212-1191248
>Gm17:1194139-1194187
>Gm17:1195595-1195774
>Gm17:1195903-1195970
>Gm17:1199518-1199604
>Gm17:1199995-1200045
>Gm17:1200104-1200167
>Gm17:1200202-1200234
>Gm17:1201741-1201819
>Gm17:1206953-1207073
>Gm17:1207498-1207587
>Gm17:1214888-1214924
>Gm17:1217184-1217213
>Gm17:1217962-1218121
>Gm17:1218842-1218878
>Gm17:1220010-1220130
>Gm17:1220785-1220942
>Gm17:1221242-1221288
>Gm17:1222806-1223027
>Gm17:1231129-1231174
>Gm17:1234854-1234983
>Gm17:1237127-1237165
>Gm17:1238358-1238497
>Gm17:1238860-1238911
>Gm17:1239075-1239177
>Gm17:1244296-1244387
>Gm17:1244749-1244787
>Gm17:1245507-1245704
>Gm17:1245788-1245966
>Gm17:1246712-1246794
>Gm17:1248442-1248529
>Gm17:1248667-1248734
>Gm17:1250443-1250500
>Gm17:1253633-1253675
>Gm17:1254459-1254575
>Gm17:1254643-1254741
>Gm17:1254988-1255244
>Gm17:1255343-1255382
>Gm17:1255488-1255568
>Gm17:1258359-1258419
>Gm17:1261022-1261060
>Gm17:1262702-1262789
>Gm17:1262805-1262860
>Gm17:1281871-1281917
>Gm17:1282460-1282526
>Gm17:1283134-1283190
>Gm17:1283351-1284690
>Gm17:1284757-1284874
>Gm17:1285118-1285170
>Gm17:1285217-1285375
>Gm17:1285740-1285783
>Gm17:1290656-1290687
>Gm17:1293208-1293231
>Gm17:1297034-1297105
>Gm17:1300264-1300305
>Gm17:1302014-1302406
>Gm17:1304517-1304550
>Gm17:1305300-1305362
>Gm17:1306796-1306908
>Gm17:1306966-1307022
>Gm17:1308032-1308185
>Gm17:1311591-1311713
>Gm17:1314272-1314316
>Gm17:1314383-1314507
>Gm17:1314578-1314739
>Gm17:1314838-1315218
>Gm17:1315257-1315591
>Gm17:1315935-1316023
>Gm17:1316190-1316358
>Gm17:1317306-1317387
>Gm17:1318735-1318787
>Gm17:1319121-1319217
>Gm17:1319733-1319854
>Gm17:1323107-1323156
>Gm17:1325314-1325386
>Gm17:1326289-1326345
>Gm17:1326520-1326580
>Gm17:1327314-1327366
>Gm17:1327443-1327546
>Gm17:1330618-1330794
>Gm17:1333154-1334342
>Gm17:1334455-1334532
>Gm17:1335111-1335162
>Gm17:1337565-1337641
>Gm17:1340391-1340482
>Gm17:1341382-1342226
>Gm17:1342291-1343237
>Gm17:1343271-1343304
>Gm17:1343423-1343477
>Gm17:1343616-1344056
>Gm17:1350637-1350666
>Gm17:1356264-1356302
>Gm17:1357659-1357690
>Gm17:1358149-1358412
>Gm17:1358518-1358676
>Gm17:1358932-1359056
>Gm17:1362602-1362658
>Gm17:1363753-1363799
>Gm17:1366970-1367213
>Gm17:1368188-1368262
>Gm17:1368772-1368822
>Gm17:1370880-1370918
>Gm17:1372968-1373087
>Gm17:1373390-1373478
>Gm17:1373606-1373741
>Gm17:1376513-1379227
>Gm17:1381075-1381207
>Gm17:1382326-1382380
>Gm17:1384683-1384789
>Gm17:1385671-1385772
>Gm17:1388616-1388677
>Gm17:1389397-1389457
>Gm17:1389836-1389870
>Gm17:1390144-1390195
>Gm17:1390430-1390465
>Gm17:1391368-1391404
>Gm17:1393149-1393177
>Gm17:1401480-1401512
>Gm17:1402346-1402399
>Gm17:1405618-1405746
>Gm17:1405935-1406049
>Gm17:1406071-1406113
>Gm17:1407629-1407735
>Gm17:1407774-1407843
>Gm17:1411048-1411203
>Gm17:1411678-1411828
>Gm17:1411833-1411865
>Gm17:1418098-1419641
>Gm17:1421788-1421859
>Gm17:1427991-1428034
>Gm17:1439370-1439406
>Gm17:1440087-1440150
>Gm17:1440218-1440256
>Gm17:1441657-1441694
>Gm17:1442886-1442972
>Gm17:1443330-1443370
>Gm17:1443443-1443523
>Gm17:1443754-1443954
>Gm17:1444846-1444885
>Gm17:1445318-1445369
>Gm17:1447490-1447583
>Gm17:1447693-1447750
>Gm17:1449579-1449626
>Gm17:1449747-1449843
>Gm17:1450227-1450299
>Gm17:1450950-1450994
>Gm17:1458311-1458386
>Gm17:1458505-1458617
>Gm17:1458891-1458932
>Gm17:1464965-1465017
>Gm17:1466360-1466536
>Gm17:1471513-1471748
>Gm17:1471802-1471895
>Gm17:1473308-1473437
>Gm17:1473560-1473602
>Gm17:1474332-1474383
>Gm17:1475105-1475150
>Gm17:1475233-1475265
>Gm17:1475487-1475560
>Gm17:1475605-1475756
>Gm17:1486959-1486994
>Gm17:1487861-1487924
>Gm17:1487979-1488024
>Gm17:1488385-1488428
>Gm17:1491786-1492070
>Gm17:1492105-1492512
>Gm17:1492565-1492893
>Gm17:1494425-1494512
>Gm17:1494693-1494730
>Gm17:1495051-1495089
>Gm17:1495150-1495185
>Gm17:1495413-1495457
>Gm17:1496444-1496484
>Gm17:1496793-1496851
>Gm17:1502353-1502412
>Gm17:1503272-1503353
>Gm17:1503901-1504007
>Gm17:1505302-1505463
>Gm17:1505605-1505761
>Gm17:1506593-1506681
>Gm17:1507265-1507370
>Gm17:1507596-1507834
>Gm17:1507866-1507978
>Gm17:1518015-1518105
>Gm17:1519058-1519107
>Gm17:1522641-1522655
>Gm17:1522755-1522770
>Gm17:1523813-1524336
>Gm17:1524460-1524489
>Gm17:1531026-1531066
>Gm17:1543645-1543734
>Gm17:1544687-1544791
>Gm17:1545156-1545212
>Gm17:1547733-1547962
>Gm17:1551859-1551953
>Gm17:1551996-1552062
>Gm17:1555060-1555319
>Gm17:1555788-1555880
>Gm17:1556472-1556528
>Gm17:1557110-1557143
>Gm17:1558124-1558365
>Gm17:1559313-1559353
>Gm17:1559429-1559634
>Gm17:1564959-1565000
>Gm17:1566352-1566438
>Gm17:1570021-1570243
>Gm17:1572195-1572242
>Gm17:1572609-1572713
>Gm17:1576785-1577813
>Gm17:1579023-1579414
>Gm17:1583738-1583769
>Gm17:1590503-1590557
>Gm17:1592579-1592653
>Gm17:1592773-1592840
>Gm17:1592898-1592934
>Gm17:1598483-1598554
>Gm17:1603247-1603575
>Gm17:1604033-1604098
>Gm17:1607450-1607500
>Gm17:1607682-1607741
>Gm17:1610826-1610884
>Gm17:1618262-1618343
>Gm17:1619744-1619778
>Gm17:1628748-1628816
>Gm17:1629502-1629532
>Gm17:1629970-1630039
>Gm17:1630625-1630692
>Gm17:1630952-1631091
>Gm17:1635893-1636051
>Gm17:1639451-1639567
>Gm17:1639618-1639926
>Gm17:1642815-1642888
>Gm17:1642959-1643001
>Gm17:1644654-1644721
>Gm17:1648589-1648634
>Gm17:1648853-1648913
>Gm17:1649737-1649774
>Gm17:1649827-1649894
>Gm17:1651910-1651945
>Gm17:1654206-1654247
>Gm17:1654289-1654337
>Gm17:1655889-1655958
>Gm17:1666042-1666090
>Gm17:1669980-1670064
>Gm17:1674956-1675004
>Gm17:1677601-1677758
>Gm17:1677812-1677872
>Gm17:1689030-1689120
>Gm17:1689516-1689574
>Gm17:1692643-1692717
>Gm17:1695072-1695219
>Gm17:1695961-1695995
>Gm17:1699370-1699437
>Gm17:1707529-1707950
>Gm17:1713866-1713916
>Gm17:1714489-1714538
>Gm17:1714597-1714654
>Gm17:1718156-1718225
>Gm17:1718386-1718488
>Gm17:1719420-1719578
>Gm17:1726765-1726815
>Gm17:1738674-1738744
>Gm17:1740422-1740542
>Gm17:1740962-1741083
>Gm17:1741416-1741446
>Gm17:1745542-1745683
>Gm17:1746655-1746709
>Gm17:1746709-1746832
>Gm17:1747514-1747625
>Gm17:1750666-1750892
>Gm17:1751016-1751230
>Gm17:1751523-1751581
>Gm17:1751697-1751866
>Gm17:1753289-1753620
>Gm17:1753812-1753887
>Gm17:1754249-1754339
>Gm17:1754742-1754803
>Gm17:1755562-1755733
>Gm17:1766867-1767004
>Gm17:1767029-1767075
>Gm17:1769329-1769710
>Gm17:1774707-1774760
>Gm17:1781901-1781973
>Gm17:1782894-1782969
>Gm17:1784019-1784114
>Gm17:1784170-1784195
>Gm17:1790856-1790933
>Gm17:1791550-1791635
>Gm17:1794459-1794668
>Gm17:1796252-1796280
>Gm17:1799385-1799432
>Gm17:1802340-1802380
>Gm17:1802486-1802618
>Gm17:1810230-1810263
>Gm17:1817432-1817512
>Gm17:1820988-1821061
>Gm17:1821105-1821202
>Gm17:1829287-1829392
>Gm17:1838275-1838398
>Gm17:1840666-1840817
>Gm17:1840973-1841186
>Gm17:1845158-1845195
>Gm17:1854471-1854503
>Gm17:1862093-1862147
>Gm17:1869522-1869570
>Gm17:1872065-1872107
>Gm17:1874332-1874499
>Gm17:1884944-1885026
>Gm17:1898108-1898165
>Gm17:1901609-1901627
>Gm17:1902889-1902921
>Gm17:1905082-1905141
>Gm17:1905303-1905554
>Gm17:1905680-1905955
>Gm17:1906943-1907027
>Gm17:1913552-1913592
>Gm17:1914064-1914221
>Gm17:1918368-1918407
>Gm17:1919471-1919613
>Gm17:1920021-1920100
>Gm17:1920161-1920208
>Gm17:1920244-1920412
>Gm17:1930931-1930983
>Gm17:1931079-1931116
>Gm17:1932732-1932799
>Gm17:1943422-1943516
>Gm17:1944101-1944151
>Gm17:1945407-1945459
>Gm17:1946192-1946347
>Gm17:1946683-1946994
>Gm17:1947749-1947785
>Gm17:1950588-1950662
>Gm17:1954739-1954800
>Gm17:1954819-1954897
>Gm17:1955316-1955399
>Gm17:1955651-1955695
>Gm17:1958142-1958185
>Gm17:1958434-1958531
>Gm17:1958734-1958806
>Gm17:1958873-1958928
>Gm17:1961777-1961904
>Gm17:1965448-1965484
>Gm17:1971378-1971444
>Gm17:1971509-1971584
>Gm17:1974461-1974504
>Gm17:1974995-1975240
>Gm17:1977689-1977830
>Gm17:1978395-1978458
>Gm17:1982035-1982107
>Gm17:1982492-1982605
>Gm17:1982657-1982698
>Gm17:1983040-1983229
>Gm17:1983342-1983382
>Gm17:1983441-1983513
>Gm17:1983539-1983660
>Gm17:1983888-1984191
>Gm17:1984357-1984503
>Gm17:1984580-1984661
>Gm17:1984715-1984784
>Gm17:1985078-1985156
>Gm17:1989716-1989742
>Gm17:1995397-1995478
>Gm17:1995670-1995700
>Gm17:2003501-2003769
>Gm17:2007103-2007122
>Gm17:2007544-2007690
>Gm17:2008731-2008746
>Gm17:2008846-2008860
>Gm17:2009510-2009549
>Gm17:2010569-2010605
>Gm17:2012310-2012407
>Gm17:2012434-2012517
>Gm17:2016727-2016768
>Gm17:2021719-2021772
>Gm17:2023999-2024082
>Gm17:2024719-2024874
>Gm17:2030111-2030677
>Gm17:2032894-2032953
>Gm17:2033063-2033158
>Gm17:2034918-2035061
>Gm17:2037611-2037636
>Gm17:2038462-2038491
>Gm17:2038710-2038771
>Gm17:2050084-2050162
>Gm17:2056960-2057029
>Gm17:2058479-2058665
>Gm17:2058943-2059103
>Gm17:2059249-2059304
>Gm17:2059400-2060673
>Gm17:2060736-2062083
>Gm17:2062181-2062494
>Gm17:2063421-2063633
>Gm17:2064449-2064593
>Gm17:2071642-2071726
>Gm17:2076337-2076415
>Gm17:2076670-2076759
>Gm17:2077985-2078038
>Gm17:2078111-2078209
>Gm17:2078264-2078301
>Gm17:2079434-2079540
>Gm17:2079580-2080018
>Gm17:2080187-2080246
>Gm17:2081022-2081056
>Gm17:2083554-2083639
>Gm17:2084049-2084192
>Gm17:2085363-2085436
>Gm17:2090272-2090641
>Gm17:2090747-2091241
>Gm17:2098692-2098748
>Gm17:2099067-2099143
>Gm17:2103421-2103583
>Gm17:2110930-2111000
>Gm17:2114686-2114763
>Gm17:2119131-2119298
>Gm17:2119331-2119404
>Gm17:2119441-2119533
>Gm17:2120055-2120113
>Gm17:2120768-2120930
>Gm17:2121348-2121381
>Gm17:2121764-2121808
>Gm17:2121972-2122012
>Gm17:2122522-2122618
>Gm17:2122679-2122739
>Gm17:2128804-2128881
>Gm17:2132090-2132132
>Gm17:2132375-2132486
>Gm17:2137861-2137917
>Gm17:2138576-2138638
>Gm17:2138917-2139001
>Gm17:2151131-2151192
>Gm17:2152161-2152201
>Gm17:2154941-2154977
>Gm17:2157448-2157739
>Gm17:2158326-2158375
>Gm17:2161140-2161273
>Gm17:2165207-2165243
>Gm17:2168556-2168596
>Gm17:2170277-2170323
>Gm17:2175740-2175964
>Gm17:2176110-2176206
>Gm17:2176261-2176309
>Gm17:2186607-2186759
>Gm17:2186831-2186885
>Gm17:2187635-2187704
>Gm17:2189764-2189995
>Gm17:2190060-2190161
>Gm17:2191072-2191147
>Gm17:2194535-2194603
>Gm17:2195166-2195246
>Gm17:2198846-2198956
>Gm17:2199508-2199601
>Gm17:2200505-2200532
>Gm17:2204312-2204371
>Gm17:2204539-2204580
>Gm17:2211366-2211464
>Gm17:2215348-2215397
>Gm17:2216079-2216141
>Gm17:2216269-2216323
>Gm17:2217417-2217467
>Gm17:2218302-2218495
>Gm17:2219758-2219814
>Gm17:2223440-2223489
>Gm17:2223953-2224001
>Gm17:2227669-2227997
>Gm17:2230071-2230167
>Gm17:2231465-2231545
>Gm17:2232747-2232833
>Gm17:2234078-2234139
>Gm17:2239768-2239808
>Gm17:2240019-2240048
>Gm17:2243623-2243677
>Gm17:2244913-2244965
>Gm17:2246673-2246721
>Gm17:2248044-2248174
>Gm17:2248380-2248419
>Gm17:2248968-2249075
>Gm17:2249136-2249165
>Gm17:2249535-2249657
>Gm17:2251011-2251104
>Gm17:2251151-2251302
>Gm17:2251506-2251538
>Gm17:2254177-2254387
>Gm17:2254798-2254918
>Gm17:2260085-2260152
>Gm17:2260932-2260983
>Gm17:2261001-2261034
>Gm17:2261167-2261257
>Gm17:2261368-2261476
>Gm17:2261661-2261724
>Gm17:2262162-2262198
>Gm17:2265551-2265846
>Gm17:2269734-2269870
>Gm17:2269950-2270132
>Gm17:2275341-2275409
>Gm17:2282616-2282763
>Gm17:2283052-2283159
>Gm17:2284652-2284727
>Gm17:2284964-2285129
>Gm17:2293729-2293785
>Gm17:2296954-2297035
>Gm17:2302193-2302296
>Gm17:2308425-2308482
>Gm17:2315235-2315834
>Gm17:2315950-2316018
>Gm17:2320874-2320974
>Gm17:2321203-2321252
>Gm17:2321969-2322012
>Gm17:2325104-2325155
>Gm17:2333744-2333816
>Gm17:2333992-2334072
>Gm17:2335456-2335559
>Gm17:2335806-2335838
>Gm17:2336358-2336392
>Gm17:2336725-2336877
>Gm17:2343026-2343098
>Gm17:2343902-2344037
>Gm17:2344070-2344264
>Gm17:2346681-2346786
>Gm17:2347346-2347376
>Gm17:2348514-2348935
>Gm17:2352605-2352635
>Gm17:2353798-2353842
>Gm17:2362522-2362581
>Gm17:2363652-2363764
>Gm17:2366935-2367046
>Gm17:2367960-2368032
>Gm17:2375441-2375490
>Gm17:2375537-2376217
>Gm17:2376421-2376478
>Gm17:2376640-2376739
>Gm17:2376815-2377147
>Gm17:2377595-2377640
>Gm17:2379645-2379676
>Gm17:2381804-2381885
>Gm17:2382415-2382451
>Gm17:2384336-2384365
>Gm17:2386178-2386346
>Gm17:2387315-2387511
>Gm17:2391501-2391537
>Gm17:2399152-2399381
>Gm17:2399462-2399723
>Gm17:2401488-2401530
>Gm17:2401629-2401675
>Gm17:2403383-2403813
>Gm17:2407548-2407628
>Gm17:2409176-2409208
>Gm17:2417997-2418082
>Gm17:2418126-2418245
>Gm17:2438018-2438227
>Gm17:2438398-2438455
>Gm17:2439228-2439281
>Gm17:2439427-2439464
>Gm17:2441696-2441801
>Gm17:2441843-2441963
>Gm17:2442009-2442228
>Gm17:2442398-2442444
>Gm17:2442824-2442904
>Gm17:2442951-2443115
>Gm17:2443354-2443410
>Gm17:2443519-2443636
>Gm17:2448392-2448460
>Gm17:2448491-2448700
>Gm17:2448766-2448827
>Gm17:2448960-2449128
>Gm17:2449537-2449578
>Gm17:2454926-2454957
>Gm17:2457476-2457582
>Gm17:2459974-2460036
>Gm17:2460279-2460332
>Gm17:2465465-2466663
>Gm17:2468267-2468334
>Gm17:2470891-2470933
>Gm17:2474441-2474498
>Gm17:2483412-2483626
>Gm17:2483722-2483817
>Gm17:2484170-2484448
>Gm17:2486729-2486743
>Gm17:2488429-2488459
>Gm17:2491428-2491473
>Gm17:2493927-2493966
>Gm17:2494117-2494148
>Gm17:2494249-2494332
>Gm17:2495323-2495425
>Gm17:2495715-2495764
>Gm17:2495814-2495851
>Gm17:2496618-2496653
>Gm17:2496835-2496932
>Gm17:2499762-2499806
>Gm17:2499840-2499905
>Gm17:2500893-2500918
>Gm17:2505991-2506048
>Gm17:2509988-2510057
>Gm17:2513094-2513160
>Gm17:2513235-2513320
>Gm17:2515052-2515134
>Gm17:2520075-2520165
>Gm17:2522431-2522469
>Gm17:2524602-2524663
>Gm17:2525357-2525395
>Gm17:2526563-2526586
>Gm17:2531868-2531964
>Gm17:2532657-2532698
>Gm17:2533607-2533661
>Gm17:2537169-2537282
>Gm17:2540889-2541182
>Gm17:2541231-2541299
>Gm17:2542575-2542646
>Gm17:2545859-2545902
>Gm17:2553558-2553595
>Gm17:2555929-2555982
>Gm17:2556774-2556821
>Gm17:2557063-2557122
>Gm17:2563704-2563778
>Gm17:2566844-2566883
>Gm17:2571024-2571071
>Gm17:2573236-2573308
>Gm17:2575113-2576340
>Gm17:2577384-2577480
>Gm17:2578358-2578521
>Gm17:2584184-2584237
>Gm17:2585010-2585044
>Gm17:2585208-2585269
>Gm17:2593474-2593558
>Gm17:2597788-2597880
>Gm17:2598452-2598506
>Gm17:2601578-2601613
>Gm17:2612256-2612294
>Gm17:2625110-2625138
>Gm17:2625462-2625564
>Gm17:2625628-2625675
>Gm17:2626388-2626443
>Gm17:2626539-2626602
>Gm17:2628918-2629065
>Gm17:2629145-2629210
>Gm17:2631012-2631058
>Gm17:2631182-2631231
>Gm17:2631264-2632711
>Gm17:2635630-2635659
>Gm17:2638494-2641320
>Gm17:2646977-2647012
>Gm17:2647445-2647527
>Gm17:2647740-2647850
>Gm17:2648252-2648286
>Gm17:2649705-2650850
>Gm17:2653027-2653062
>Gm17:2655773-2655803
>Gm17:2656668-2656716
>Gm17:2656828-2657364
>Gm17:2657436-2657791
>Gm17:2660031-2660052
>Gm17:2661708-2661789
>Gm17:2662104-2662172
>Gm17:2662236-2662281
>Gm17:2662342-2662584
>Gm17:2666113-2666149
>Gm17:2672984-2673031
>Gm17:2676250-2676335
>Gm17:2678178-2678338
>Gm17:2678786-2678829
>Gm17:2679696-2679823
>Gm17:2679843-2679907
>Gm17:2681896-2682270
>Gm17:2682409-2682439
>Gm17:2694788-2695145
>Gm17:2695922-2695973
>Gm17:2697454-2697523
>Gm17:2697573-2697644
>Gm17:2703526-2703585
>Gm17:2705787-2706047
>Gm17:2708514-2708579
>Gm17:2709336-2709418
>Gm17:2714933-2714960
>Gm17:2717464-2717573
>Gm17:2717627-2717746
>Gm17:2718074-2718279
>Gm17:2720749-2720787
>Gm17:2721660-2721709
>Gm17:2721823-2721895
>Gm17:2722419-2722462
>Gm17:2723479-2723556
>Gm17:2725211-2725255
>Gm17:2725423-2725488
>Gm17:2726437-2726482
>Gm17:2728054-2728111
>Gm17:2728573-2728638
>Gm17:2728768-2728856
>Gm17:2730816-2730859
>Gm17:2731422-2731458
>Gm17:2732694-2732741
>Gm17:2733745-2733818
>Gm17:2734723-2735304
>Gm17:2737492-2737577
>Gm17:2739010-2739160
>Gm17:2746716-2747089
>Gm17:2747888-2748129
>Gm17:2752502-2752556
>Gm17:2759149-2759217
>Gm17:2759524-2759565
>Gm17:2760038-2760068
>Gm17:2760591-2760638
>Gm17:2760929-2760968
>Gm17:2765462-2765749
>Gm17:2765899-2766413
>Gm17:2768474-2768535
>Gm17:2770321-2770394
>Gm17:2774952-2775068
>Gm17:2775227-2775276
>Gm17:2776469-2781521
>Gm17:2782578-2782656
>Gm17:2783307-2783402
>Gm17:2788270-2788340
>Gm17:2788649-2788739
>Gm17:2788840-2788976
>Gm17:2791440-2791541
>Gm17:2791835-2791880
>Gm17:2797273-2797328
>Gm17:2802036-2802080
>Gm17:2803718-2803787
>Gm17:2803829-2803962
>Gm17:2805105-2805279
>Gm17:2808754-2808796
>Gm17:2811440-2811495
>Gm17:2811556-2811603
>Gm17:2812404-2812451
>Gm17:2816494-2816545
>Gm17:2817473-2817565
>Gm17:2827903-2827961
>Gm17:2828054-2828167
>Gm17:2830164-2830374
>Gm17:2835276-2835314
>Gm17:2835871-2836179
>Gm17:2837228-2837281
>Gm17:2838166-2838371
>Gm17:2842443-2842545
>Gm17:2855404-2855434
>Gm17:2858737-2858865
>Gm17:2858904-2859100
>Gm17:2861352-2861484
>Gm17:2864972-2865006
>Gm17:2891146-2891505
>Gm17:2891535-2891763
>Gm17:2894456-2894489
>Gm17:2894632-2894686
>Gm17:2898009-2898056
>Gm17:2900367-2900434
>Gm17:2900648-2900771
>Gm17:2901030-2901226
>Gm17:2903956-2903991
>Gm17:2904246-2904369
>Gm17:2904628-2904824
>Gm17:2907416-2907698
>Gm17:2908673-2908718
>Gm17:2908777-2908829
>Gm17:2908881-2908977
>Gm17:2909430-2909476
>Gm17:2909588-2909735
>Gm17:2910291-2910405
>Gm17:2910633-2910701
>Gm17:2910742-2910830
>Gm17:2911947-2912002
>Gm17:2912061-2912306
>Gm17:2912770-2912908
>Gm17:2913175-2913254
>Gm17:2915777-2915834
>Gm17:2916363-2916515
>Gm17:2919389-2919435
>Gm17:2924739-2924777
>Gm17:2937935-2938064
>Gm17:2941441-2941556
>Gm17:2944961-2945013
>Gm17:2945342-2945398
>Gm17:2946090-2946134
>Gm17:2946679-2946760
>Gm17:2946861-2946896
>Gm17:2950144-2950413
>Gm17:2953225-2953279
>Gm17:2954677-2954745
>Gm17:2955132-2955230
>Gm17:2955273-2955344
>Gm17:2955884-2955938
>Gm17:2957966-2958227
>Gm17:2967084-2967384
>Gm17:2968442-2968900
>Gm17:2969287-2969334
>Gm17:2976689-2976704
>Gm17:2976804-2976819
>Gm17:2984246-2984364
>Gm17:2986035-2986134
>Gm17:2989858-2989956
>Gm17:2990060-2990167
>Gm17:2994854-2994936
>Gm17:2995374-2995434
>Gm17:2995598-2995697
>Gm17:3001252-3001312
>Gm17:3001426-3001536
>Gm17:3002065-3002174
>Gm17:3003206-3003320
>Gm17:3004520-3004546
>Gm17:3008661-3008776
>Gm17:3014093-3014233
>Gm17:3017042-3017069
>Gm17:3019368-3019489
>Gm17:3022061-3022101
>Gm17:3031557-3031609
>Gm17:3031730-3031771
>Gm17:3032237-3032418
>Gm17:3032597-3032824
>Gm17:3035893-3036027
>Gm17:3043901-3043973
>Gm17:3044225-3044326
>Gm17:3044744-3045014
>Gm17:3045427-3045467
>Gm17:3045660-3045721
>Gm17:3046957-3047031
>Gm17:3047403-3047522
>Gm17:3048693-3048754
>Gm17:3055923-3056060
>Gm17:3056147-3056183
>Gm17:3056326-3056372
>Gm17:3057093-3057145
>Gm17:3057372-3057412
>Gm17:3060845-3060919
>Gm17:3060987-3061018
>Gm17:3061105-3061141
>Gm17:3061478-3061524
>Gm17:3062037-3062149
>Gm17:3062291-3062318
>Gm17:3067513-3067544
>Gm17:3068075-3068188
>Gm17:3068700-3068827
>Gm17:3068903-3069487
>Gm17:3071747-3071784
>Gm17:3071886-3071925
>Gm17:3074058-3074093
>Gm17:3076157-3076230
>Gm17:3076764-3076817
>Gm17:3077189-3077236
>Gm17:3081649-3081965
>Gm17:3082021-3082262
>Gm17:3082352-3082508
>Gm17:3082727-3082814
>Gm17:3084293-3084341
>Gm17:3086720-3086848
>Gm17:3091805-3091840
>Gm17:3095655-3095773
>Gm17:3097045-3097123
>Gm17:3097819-3097980
>Gm17:3098485-3098513
>Gm17:3102971-3103016
>Gm17:3103903-3104190
>Gm17:3104488-3104543
>Gm17:3104794-3104923
>Gm17:3106289-3106319
>Gm17:3106434-3106479
>Gm17:3112587-3112639
>Gm17:3115058-3115132
>Gm17:3119770-3119843
>Gm17:3123996-3124461
>Gm17:3126935-3126999
>Gm17:3128078-3128117
>Gm17:3128182-3128362
>Gm17:3128563-3128599
>Gm17:3129135-3129276
>Gm17:3129448-3129518
>Gm17:3129584-3129734
>Gm17:3129836-3130034
>Gm17:3132240-3132274
>Gm17:3137843-3137900
>Gm17:3139274-3139340
>Gm17:3144866-3145027
>Gm17:3145130-3145284
>Gm17:3148018-3148076
>Gm17:3149467-3149531
>Gm17:3150363-3150426
>Gm17:3151706-3151872
>Gm17:3153561-3153619
>Gm17:3153827-3153897
>Gm17:3153939-3154329
>Gm17:3158166-3158192
>Gm17:3158464-3158514
>Gm17:3159054-3159091
>Gm17:3159734-3159803
>Gm17:3160189-3160306
>Gm17:3160345-3160454
>Gm17:3160850-3160914
>Gm17:3161083-3161127
>Gm17:3164244-3164317
>Gm17:3168834-3168926
>Gm17:3169393-3169447
>Gm17:3173350-3173514
>Gm17:3174371-3174522
>Gm17:3174921-3175087
>Gm17:3179794-3179914
>Gm17:3185877-3186032
>Gm17:3187593-3187634
>Gm17:3193212-3193282
>Gm17:3193628-3193672
>Gm17:3197353-3197606
>Gm17:3199268-3199299
>Gm17:3206795-3206864
>Gm17:3207228-3207514
>Gm17:3211449-3211501
>Gm17:3219629-3219707
>Gm17:3219770-3219994
>Gm17:3223489-3223638
>Gm17:3227651-3227879
>Gm17:3230264-3230337
>Gm17:3235099-3235273
>Gm17:3235979-3236012
>Gm17:3238361-3238505
>Gm17:3238607-3238649
>Gm17:3238684-3238960
>Gm17:3239531-3239635
>Gm17:3244035-3244066
>Gm17:3244818-3244853
>Gm17:3246829-3246929
>Gm17:3247959-3248020
>Gm17:3250430-3250501
>Gm17:3251061-3251341
>Gm17:3252048-3252079
>Gm17:3252143-3252857
>Gm17:3253331-3253512
>Gm17:3254029-3254101
>Gm17:3254589-3254783
>Gm17:3254849-3254901
>Gm17:3263634-3263675
>Gm17:3263912-3263993
>Gm17:3264602-3264643
>Gm17:3274557-3274629
>Gm17:3283801-3283849
>Gm17:3287287-3287356
>Gm17:3288075-3288177
>Gm17:3288603-3288675
>Gm17:3293132-3293366
>Gm17:3303013-3303079
>Gm17:3304173-3304205
>Gm17:3305065-3305115
>Gm17:3306552-3306609
>Gm17:3310723-3310853
>Gm17:3311826-3311923
>Gm17:3312821-3312879
>Gm17:3313644-3313709
>Gm17:3314483-3314557
>Gm17:3316539-3316650
>Gm17:3317686-3317732
>Gm17:3324983-3325012
>Gm17:3335068-3335113
>Gm17:3351838-3351919
>Gm17:3364682-3364718
>Gm17:3371642-3371706
>Gm17:3374100-3374157
>Gm17:3377977-3378081
>Gm17:3384080-3384222
>Gm17:3384277-3384322
>Gm17:3385045-3385110
>Gm17:3385906-3385960
>Gm17:3389683-3389722
>Gm17:3395880-3395925
>Gm17:3401482-3401542
>Gm17:3402458-3402508
>Gm17:3404266-3404408
>Gm17:3404446-3404644
>Gm17:3405508-3405576
>Gm17:3406378-3406405
>Gm17:3406546-3406604
>Gm17:3406861-3406981
>Gm17:3407365-3407436
>Gm17:3408037-3408068
>Gm17:3408327-3408501
>Gm17:3415072-3415125
>Gm17:3420079-3420169
>Gm17:3420899-3421062
>Gm17:3422012-3422068
>Gm17:3422298-3422548
>Gm17:3422602-3422951
>Gm17:3427785-3427853
>Gm17:3427900-3427941
>Gm17:3430206-3430398
>Gm17:3437097-3437359
>Gm17:3438852-3438970
>Gm17:3442131-3442170
>Gm17:3443297-3443359
>Gm17:3443399-3443473
>Gm17:3445867-3445900
>Gm17:3449350-3449404
>Gm17:3453423-3453618
>Gm17:3454424-3454472
>Gm17:3454586-3454640
>Gm17:3454777-3454886
>Gm17:3455157-3455210
>Gm17:3455435-3455500
>Gm17:3456040-3456378
>Gm17:3462212-3462250
>Gm17:3463637-3463710
>Gm17:3466108-3466156
>Gm17:3468338-3468421
>Gm17:3469181-3469406
>Gm17:3473450-3473478
>Gm17:3483380-3483489
>Gm17:3483551-3483609
>Gm17:3487963-3488107
>Gm17:3489009-3489090
>Gm17:3493353-3493423
>Gm17:3497214-3497281
>Gm17:3498789-3498842
>Gm17:3499147-3499551
>Gm17:3499693-3499873
>Gm17:3500889-3500972
>Gm17:3504056-3504094
>Gm17:3504175-3504235
>Gm17:3504300-3504342
>Gm17:3504736-3504830
>Gm17:3505745-3505863
>Gm17:3506279-3506434
>Gm17:3507549-3507668
>Gm17:3508665-3508711
>Gm17:3511057-3511090
>Gm17:3511779-3511856
>Gm17:3512250-3512285
>Gm17:3514509-3514677
>Gm17:3515861-3515893
>Gm17:3516837-3516909
>Gm17:3519285-3519415
>Gm17:3519510-3519560
>Gm17:3520530-3520544
>Gm17:3520644-3520726
>Gm17:3529856-3529909
>Gm17:3531289-3531352
>Gm17:3539500-3539555
>Gm17:3540258-3540349
>Gm17:3541160-3541307
>Gm17:3541486-3541539
>Gm17:3542991-3543062
>Gm17:3543135-3543228
>Gm17:3544414-3544568
>Gm17:3547513-3547569
>Gm17:3547646-3547773
>Gm17:3549210-3549240
>Gm17:3549505-3549537
>Gm17:3550812-3550842
>Gm17:3551760-3551794
>Gm17:3557626-3557666
>Gm17:3558916-3558959
>Gm17:3561644-3561710
>Gm17:3561932-3562028
>Gm17:3562059-3562125
>Gm17:3562422-3562492
>Gm17:3562767-3562905
>Gm17:3563199-3563265
>Gm17:3566614-3566650
>Gm17:3570475-3570510
>Gm17:3573533-3573643
>Gm17:3579215-3579275
>Gm17:3579779-3579835
>Gm17:3579994-3580221
>Gm17:3580266-3580331
>Gm17:3583098-3583234
>Gm17:3586415-3586489
>Gm17:3592050-3592088
>Gm17:3592272-3592349
>Gm17:3593054-3593085
>Gm17:3593617-3593658
>Gm17:3597107-3603354
>Gm17:3606989-3607031
>Gm17:3616493-3616543
>Gm17:3616865-3617408
>Gm17:3618017-3618089
>Gm17:3618263-3618312
>Gm17:3620803-3620903
>Gm17:3621131-3621177
>Gm17:3622398-3622515
>Gm17:3622805-3622857
>Gm17:3626961-3626990
>Gm17:3627017-3627089
>Gm17:3627154-3627209
>Gm17:3627327-3627367
>Gm17:3628079-3628112
>Gm17:3628201-3628275
>Gm17:3629034-3629072
>Gm17:3629153-3629214
>Gm17:3629548-3629591
>Gm17:3630335-3630360
>Gm17:3630466-3630500
>Gm17:3630713-3630746
>Gm17:3631495-3631553
>Gm17:3631761-3631852
>Gm17:3632964-3633008
>Gm17:3636165-3636235
>Gm17:3636253-3636395
>Gm17:3644150-3644359
>Gm17:3644880-3644949
>Gm17:3645030-3645064
>Gm17:3647080-3647111
>Gm17:3647658-3647721
>Gm17:3647909-3647964
>Gm17:3648344-3648359
>Gm17:3649092-3649143
>Gm17:3649229-3649275
>Gm17:3649530-3649581
>Gm17:3649675-3649740
>Gm17:3650532-3650613
>Gm17:3651927-3652025
>Gm17:3653115-3653173
>Gm17:3653644-3653736
>Gm17:3656680-3656773
>Gm17:3658348-3658389
>Gm17:3659683-3659718
>Gm17:3660453-3660514
>Gm17:3660644-3660743
>Gm17:3668197-3668265
>Gm17:3669131-3669644
>Gm17:3671013-3671124
>Gm17:3672020-3672232
>Gm17:3685151-3685378
>Gm17:3685658-3685828
>Gm17:3685978-3686236
>Gm17:3688634-3688655
>Gm17:3689201-3689348
>Gm17:3691303-3691815
>Gm17:3691972-3691990
>Gm17:3692690-3693635
>Gm17:3694333-3694414
>Gm17:3694512-3694584
>Gm17:3701646-3701697
>Gm17:3702371-3702402
>Gm17:3703475-3703584
>Gm17:3703709-3703832
>Gm17:3705467-3705543
>Gm17:3707240-3707298
>Gm17:3707509-3707759
>Gm17:3708242-3708318
>Gm17:3708490-3708533
>Gm17:3709600-3709800
>Gm17:3710483-3710699
>Gm17:3711019-3711059
>Gm17:3712686-3712842
>Gm17:3714088-3714256
>Gm17:3717616-3717745
>Gm17:3718390-3718480
>Gm17:3718624-3718697
>Gm17:3721706-3721787
>Gm17:3721988-3722027
>Gm17:3722856-3723042
>Gm17:3723213-3723631
>Gm17:3723729-3724093
>Gm17:3725990-3726039
>Gm17:3726363-3726464
>Gm17:3726966-3727008
>Gm17:3727179-3727443
>Gm17:3727571-3727695
>Gm17:3731765-3731854
>Gm17:3732359-3732414
>Gm17:3735273-3735344
>Gm17:3745550-3745589
>Gm17:3748965-3749051
>Gm17:3771209-3771272
>Gm17:3771331-3771483
>Gm17:3772276-3772353
>Gm17:3773526-3773599
>Gm17:3773833-3773899
>Gm17:3776257-3776305
>Gm17:3776728-3776811
>Gm17:3782760-3782883
>Gm17:3782996-3783316
>Gm17:3783401-3783850
>Gm17:3783870-3783943
>Gm17:3784919-3784961
>Gm17:3785322-3785410
>Gm17:3785448-3785732
>Gm17:3785814-3785945
>Gm17:3788467-3788539
>Gm17:3790298-3790362
>Gm17:3800489-3800520
>Gm17:3800623-3800746
>Gm17:3807854-3807876
>Gm17:3807976-3807996
>Gm17:3812348-3812472
>Gm17:3814130-3814170
>Gm17:3816700-3816731
>Gm17:3817259-3817368
>Gm17:3817452-3817576
>Gm17:3818023-3818085
>Gm17:3819530-3820067
>Gm17:3820127-3820152
>Gm17:3820333-3820887
>Gm17:3822153-3822274
>Gm17:3826533-3826576
>Gm17:3828253-3828315
>Gm17:3834287-3834585
>Gm17:3834729-3834767
>Gm17:3835202-3835284
>Gm17:3836595-3836688
>Gm17:3841361-3841444
>Gm17:3841670-3841722
>Gm17:3842001-3842081
>Gm17:3842603-3842666
>Gm17:3846627-3846666
>Gm17:3849452-3849508
>Gm17:3854412-3854499
>Gm17:3855991-3856038
>Gm17:3856574-3856656
>Gm17:3857028-3857070
>Gm17:3857638-3857877
>Gm17:3858086-3858181
>Gm17:3860482-3860541
>Gm17:3860645-3860727
>Gm17:3861921-3862055
>Gm17:3863055-3863072
>Gm17:3863129-3863232
>Gm17:3863271-3863371
>Gm17:3865950-3866075
>Gm17:3867692-3867733
>Gm17:3868416-3868456
>Gm17:3868861-3868907
>Gm17:3882602-3882642
>Gm17:3882956-3883024
>Gm17:3885196-3885231
>Gm17:3886108-3886165
>Gm17:3889048-3889088
>Gm17:3889279-3889314
>Gm17:3889926-3889951
>Gm17:3890929-3890969
>Gm17:3891010-3891066
>Gm17:3891637-3891682
>Gm17:3894060-3894310
>Gm17:3896098-3896286
>Gm17:3899789-3899824
>Gm17:3901210-3901358
>Gm17:3901617-3901714
>Gm17:3903465-3903526
>Gm17:3917871-3917913
>Gm17:3918003-3918122
>Gm17:3919098-3919137
>Gm17:3919175-3919240
>Gm17:3919276-3919356
>Gm17:3919424-3919463
>Gm17:3926012-3926069
>Gm17:3926289-3926370
>Gm17:3927876-3927999
>Gm17:3928570-3928641
>Gm17:3928680-3928735
>Gm17:3928829-3928911
>Gm17:3938174-3938261
>Gm17:3946916-3946973
>Gm17:3947186-3947347
>Gm17:3947550-3947594
>Gm17:3947615-3947644
>Gm17:3947752-3948031
>Gm17:3948871-3948942
>Gm17:3950498-3950575
>Gm17:3950722-3950794
>Gm17:3951184-3951232
>Gm17:3951513-3951619
>Gm17:3951825-3951910
>Gm17:3952541-3952641
>Gm17:3952851-3953012
>Gm17:3956996-3957062
>Gm17:3957206-3957277
>Gm17:3957337-3957482
>Gm17:3958342-3958393
>Gm17:3959067-3959101
>Gm17:3967181-3967286
>Gm17:3969256-3969292
>Gm17:3971091-3971174
>Gm17:3972884-3972932
>Gm17:3977159-3983549
>Gm17:3985350-3985403
>Gm17:3990405-3990466
>Gm17:3990555-3990599
>Gm17:3992781-3992822
>Gm17:3994431-3994504
>Gm17:3995765-3995805
>Gm17:3995928-3996019
>Gm17:3996419-3996469
>Gm17:3998124-3998253
>Gm17:3999717-3999745
>Gm17:4000314-4000359
>Gm17:4000552-4000644
>Gm17:4000689-4000748
>Gm17:4000950-4000980
>Gm17:4001458-4001487
>Gm17:4004279-4004313
>Gm17:4008774-4008850
>Gm17:4009513-4009600
>Gm17:4010920-4010970
>Gm17:4011137-4011498
>Gm17:4015665-4015704
>Gm17:4017577-4017689
>Gm17:4018783-4018863
>Gm17:4021612-4021969
>Gm17:4022151-4022208
>Gm17:4022554-4022649
>Gm17:4023614-4023697
>Gm17:4025830-4025879
>Gm17:4028489-4031393
>Gm17:4039683-4039709
>Gm17:4040262-4040335
>Gm17:4041247-4041340
>Gm17:4048250-4048582
>Gm17:4056060-4056444
>Gm17:4059394-4059561
>Gm17:4059612-4059758
>Gm17:4059850-4059889
>Gm17:4060174-4060213
>Gm17:4064055-4064092
>Gm17:4065744-4065841
>Gm17:4067175-4067248
>Gm17:4067326-4067381
>Gm17:4069043-4069074
>Gm17:4074579-4074625
>Gm17:4074713-4074770
>Gm17:4078523-4078560
>Gm17:4079003-4079149
>Gm17:4083183-4083282
>Gm17:4087101-4087158
>Gm17:4087915-4087950
>Gm17:4090754-4090785
>Gm17:4098643-4098732
>Gm17:4099994-4100063
>Gm17:4104121-4104232
>Gm17:4104247-4104346
>Gm17:4105192-4105271
>Gm17:4107434-4107484
>Gm17:4109600-4109725
>Gm17:4110854-4110926
>Gm17:4110988-4111719
>Gm17:4111811-4111974
>Gm17:4113049-4113083
>Gm17:4113504-4113577
>Gm17:4114712-4114779
>Gm17:4115806-4115842
>Gm17:4116909-4117056
>Gm17:4118663-4118731
>Gm17:4119550-4119625
>Gm17:4122633-4122785
>Gm17:4124131-4124156
>Gm17:4125967-4126036
>Gm17:4127111-4127225
>Gm17:4128069-4128133
>Gm17:4128243-4128393
>Gm17:4129170-4129211
>Gm17:4130093-4130122
>Gm17:4135665-4135818
>Gm17:4135918-4135982
>Gm17:4136028-4136168
>Gm17:4136334-4136618
>Gm17:4136688-4136788
>Gm17:4138488-4138535
>Gm17:4139563-4139595
>Gm17:4144709-4144818
>Gm17:4150575-4150612
>Gm17:4152000-4152072
>Gm17:4153205-4153650
>Gm17:4153950-4154150
>Gm17:4156833-4156868
>Gm17:4161278-4161348
>Gm17:4169402-4169496
>Gm17:4171016-4171320
>Gm17:4174534-4174621
>Gm17:4178764-4178869
>Gm17:4180156-4180185
>Gm17:4181864-4181953
>Gm17:4181985-4182129
>Gm17:4187653-4187715
>Gm17:4192344-4192402
>Gm17:4197473-4197550
>Gm17:4199138-4199191
>Gm17:4199574-4199602
>Gm17:4199771-4199825
>Gm17:4205067-4205096
>Gm17:4213590-4213719
>Gm17:4214488-4214535
>Gm17:4214587-4214674
>Gm17:4216265-4216329
>Gm17:4217861-4218120
>Gm17:4219968-4220007
>Gm17:4221925-4222077
>Gm17:4229433-4229508
>Gm17:4230829-4230982
>Gm17:4231590-4233168
>Gm17:4233279-4233455
>Gm17:4233481-4234649
>Gm17:4235190-4235270
>Gm17:4241012-4241052
>Gm17:4242386-4242500
>Gm17:4249717-4249747
>Gm17:4249792-4249840
>Gm17:4253869-4253926
>Gm17:4254600-4254679
>Gm17:4258255-4258443
>Gm17:4260667-4260753
>Gm17:4266798-4266860
>Gm17:4266909-4267001
>Gm17:4268690-4268730
>Gm17:4268893-4268950
>Gm17:4271130-4271264
>Gm17:4272185-4272214
>Gm17:4274572-4274732
>Gm17:4274816-4275032
>Gm17:4277207-4277245
>Gm17:4277382-4277466
>Gm17:4278311-4278430
>Gm17:4279778-4279823
>Gm17:4280212-4280258
>Gm17:4280688-4280727
>Gm17:4288908-4288955
>Gm17:4289963-4290113
>Gm17:4290350-4290611
>Gm17:4292950-4293015
>Gm17:4296142-4296384
>Gm17:4296639-4296794
>Gm17:4297747-4298906
>Gm17:4304607-4304639
>Gm17:4304664-4304926
>Gm17:4307406-4307489
>Gm17:4307526-4307588
>Gm17:4309786-4309848
>Gm17:4312236-4312273
>Gm17:4313733-4313966
>Gm17:4314041-4314107
>Gm17:4314513-4314565
>Gm17:4321283-4321350
>Gm17:4324653-4324817
>Gm17:4331465-4331531
>Gm17:4333871-4333971
>Gm17:4335262-4335290
>Gm17:4338485-4338574
>Gm17:4344629-4344725
>Gm17:4345200-4345256
>Gm17:4345311-4345380
>Gm17:4346392-4346426
>Gm17:4346471-4346525
>Gm17:4351781-4351816
>Gm17:4352181-4352325
>Gm17:4352729-4352868
>Gm17:4355044-4355155
>Gm17:4364327-4364367
>Gm17:4367600-4367642
>Gm17:4376800-4376842
>Gm17:4378362-4378413
>Gm17:4379031-4379129
>Gm17:4379424-4379451
>Gm17:4380125-4380188
>Gm17:4380260-4380303
>Gm17:4386059-4386178
>Gm17:4387214-4387286
>Gm17:4387664-4387750
>Gm17:4388987-4389221
>Gm17:4390679-4390713
>Gm17:4395641-4395698
>Gm17:4397835-4397877
>Gm17:4405683-4405716
>Gm17:4405773-4405883
>Gm17:4409267-4409319
>Gm17:4422333-4422512
>Gm17:4424616-4424696
>Gm17:4429441-4429824
>Gm17:4430012-4430562
>Gm17:4430611-4431239
>Gm17:4432227-4432308
>Gm17:4433254-4433292
>Gm17:4433584-4433631
>Gm17:4433883-4434069
>Gm17:4441921-4441983
>Gm17:4443247-4443291
>Gm17:4452738-4452821
>Gm17:4453095-4453162
>Gm17:4455232-4455353
>Gm17:4460437-4460505
>Gm17:4461410-4461475
>Gm17:4462228-4462275
>Gm17:4463596-4463612
>Gm17:4469539-4469568
>Gm17:4471477-4471520
>Gm17:4475738-4475771
>Gm17:4480801-4480862
>Gm17:4481141-4481196
>Gm17:4481196-4481272
>Gm17:4481567-4481595
>Gm17:4484999-4485085
>Gm17:4486697-4486745
>Gm17:4491145-4491187
>Gm17:4497430-4497471
>Gm17:4497513-4497575
>Gm17:4502158-4502203
>Gm17:4502854-4502925
>Gm17:4503054-4503375
>Gm17:4503550-4503605
>Gm17:4503890-4503904
>Gm17:4504924-4504939
>Gm17:4505364-4505400
>Gm17:4505706-4505814
>Gm17:4505863-4505905
>Gm17:4510449-4510500
>Gm17:4511783-4511822
>Gm17:4515635-4515722
>Gm17:4530664-4530712
>Gm17:4530811-4530967
>Gm17:4531164-4531306
>Gm17:4531411-4531883
>Gm17:4531965-4531992
>Gm17:4532031-4532362
>Gm17:4533173-4533407
>Gm17:4540699-4540742
>Gm17:4542283-4542320
>Gm17:4542459-4542604
>Gm17:4545470-4545497
>Gm17:4547081-4547222
>Gm17:4549655-4549686
>Gm17:4563060-4563132
>Gm17:4571694-4571732
>Gm17:4572555-4572695
>Gm17:4573463-4575649
>Gm17:4582242-4582315
>Gm17:4582368-4582421
>Gm17:4582595-4582650
>Gm17:4582820-4582850
>Gm17:4582937-4583280
>Gm17:4583327-4583667
>Gm17:4583767-4583830
>Gm17:4586476-4586515
>Gm17:4587400-4587532
>Gm17:4587641-4587848
>Gm17:4587958-4588036
>Gm17:4588576-4588617
>Gm17:4589358-4589423
>Gm17:4589992-4590018
>Gm17:4590507-4590621
>Gm17:4593705-4593746
>Gm17:4594039-4594173
>Gm17:4594249-4594687
>Gm17:4594944-4594973
>Gm17:4595161-4595281
>Gm17:4596041-4596114
>Gm17:4596179-4596376
>Gm17:4602402-4602485
>Gm17:4603632-4603793
>Gm17:4605298-4605739
>Gm17:4606321-4606374
>Gm17:4606769-4606798
>Gm17:4607365-4607533
>Gm17:4611557-4611607
>Gm17:4611650-4612674
>Gm17:4612713-4613481
>Gm17:4613540-4613991
>Gm17:4615212-4615502
>Gm17:4616582-4616630
>Gm17:4617623-4617711
>Gm17:4617984-4618032
>Gm17:4618181-4618232
>Gm17:4627916-4627966
>Gm17:4629099-4629157
>Gm17:4630750-4630861
>Gm17:4631968-4632057
>Gm17:4632752-4632971
>Gm17:4633081-4633111
>Gm17:4633194-4633231
>Gm17:4633269-4633352
>Gm17:4634378-4634419
>Gm17:4634543-4634619
>Gm17:4635891-4635940
>Gm17:4636032-4636114
>Gm17:4645025-4645116
>Gm17:4646731-4646789
>Gm17:4648225-4648269
>Gm17:4648602-4648686
>Gm17:4651662-4651709
>Gm17:4651889-4651963
>Gm17:4652008-4652060
>Gm17:4659334-4659369
>Gm17:4661096-4661145
>Gm17:4661873-4661953
>Gm17:4666324-4666393
>Gm17:4666445-4666500
>Gm17:4668030-4668070
>Gm17:4668336-4668665
>Gm17:4670428-4670473
>Gm17:4672805-4672931
>Gm17:4676730-4676763
>Gm17:4677108-4677139
>Gm17:4677444-4677481
>Gm17:4678204-4678297
>Gm17:4681503-4681548
>Gm17:4681876-4681965
>Gm17:4688369-4688383
>Gm17:4688494-4688611
>Gm17:4689189-4689364
>Gm17:4692791-4692845
>Gm17:4698747-4698823
>Gm17:4707066-4707265
>Gm17:4709083-4709139
>Gm17:4710315-4710365
>Gm17:4711038-4711083
>Gm17:4711839-4711923
>Gm17:4715869-4715905
>Gm17:4720898-4720949
>Gm17:4722960-4723111
>Gm17:4723224-4723263
>Gm17:4723297-4723384
>Gm17:4723437-4723470
>Gm17:4723503-4724227
>Gm17:4724306-4724711
>Gm17:4726738-4726930
>Gm17:4727590-4727710
>Gm17:4731198-4731244
>Gm17:4731533-4731619
>Gm17:4733291-4733507
>Gm17:4733904-4733937
>Gm17:4734097-4734169
>Gm17:4736413-4736450
>Gm17:4737051-4737134
>Gm17:4737518-4737564
>Gm17:4737619-4737666
>Gm17:4748407-4748465
>Gm17:4748619-4748665
>Gm17:4749834-4749892
>Gm17:4752686-4752777
>Gm17:4758053-4758106
>Gm17:4758849-4758885
>Gm17:4761118-4761293
>Gm17:4766011-4766093
>Gm17:4778433-4778457
>Gm17:4781880-4781904
>Gm17:4784903-4785306
>Gm17:4787237-4787326
>Gm17:4787432-4787474
>Gm17:4801226-4801332
>Gm17:4802449-4802513
>Gm17:4802926-4803010
>Gm17:4803309-4803406
>Gm17:4805025-4805115
>Gm17:4808574-4808778
>Gm17:4808853-4809088
>Gm17:4810404-4810524
>Gm17:4813260-4813389
>Gm17:4813982-4814038
>Gm17:4817448-4817490
>Gm17:4820749-4820800
>Gm17:4823532-4823591
>Gm17:4826469-4826563
>Gm17:4828131-4828297
>Gm17:4828326-4828377
>Gm17:4835272-4835420
>Gm17:4837604-4837639
>Gm17:4840381-4840571
>Gm17:4841801-4841870
>Gm17:4843975-4844019
>Gm17:4844193-4844220
>Gm17:4846182-4846328
>Gm17:4851828-4851914
>Gm17:4852950-4853060
>Gm17:4853229-4853310
>Gm17:4862615-4862665
>Gm17:4863151-4863238
>Gm17:4864909-4864950
>Gm17:4869252-4869796
>Gm17:4871463-4871507
>Gm17:4871977-4872268
>Gm17:4872830-4872861
>Gm17:4873287-4873444
>Gm17:4875718-4875773
>Gm17:4876762-4876798
>Gm17:4877526-4877579
>Gm17:4877595-4877796
>Gm17:4878406-4878589
>Gm17:4878618-4878843
>Gm17:4879751-4879791
>Gm17:4880290-4880505
>Gm17:4881404-4881446
>Gm17:4882526-4882542
>Gm17:4883518-4883532
>Gm17:4883718-4883805
>Gm17:4888896-4888933
>Gm17:4890628-4890689
>Gm17:4890775-4890846
>Gm17:4896816-4896841
>Gm17:4897015-4897159
>Gm17:4897255-4897832
>Gm17:4897885-4897945
>Gm17:4898153-4898219
>Gm17:4901928-4901954
>Gm17:4902454-4902525
>Gm17:4902700-4902731
>Gm17:4905685-4905859
>Gm17:4906352-4906396
>Gm17:4907278-4907396
>Gm17:4907677-4907993
>Gm17:4908026-4908147
>Gm17:4908249-4908715
>Gm17:4908779-4908898
>Gm17:4908999-4909044
>Gm17:4909085-4909176
>Gm17:4909499-4909562
>Gm17:4913832-4913919
>Gm17:4914337-4914405
>Gm17:4914883-4915099
>Gm17:4915172-4915216
>Gm17:4915856-4915982
>Gm17:4916428-4916468
>Gm17:4916625-4916703
>Gm17:4917088-4917166
>Gm17:4922554-4922612
>Gm17:4923803-4923847
>Gm17:4924162-4924199
>Gm17:4935895-4935971
>Gm17:4937162-4937238
>Gm17:4939552-4939660
>Gm17:4946180-4946294
>Gm17:4946359-4946514
>Gm17:4952278-4952489
>Gm17:4952659-4952864
>Gm17:4952980-4953104
>Gm17:4953164-4953456
>Gm17:4956943-4956958
>Gm17:4960230-4960342
>Gm17:4961628-4961666
>Gm17:4962532-4962628
>Gm17:4963697-4963799
>Gm17:4964560-4964614
>Gm17:4966751-4966782
>Gm17:4969350-4969445
>Gm17:4969606-4969801
>Gm17:4969955-4969990
>Gm17:4970721-4970749
>Gm17:4974134-4974163
>Gm17:4975197-4975285
>Gm17:4978359-4978491
>Gm17:4985568-4985654
>Gm17:4986394-4986483
>Gm17:4987472-4987519
>Gm17:4989229-4989272
>Gm17:4989447-4989506
>Gm17:4989587-4989653
>Gm17:4990516-4990582
>Gm17:4990990-4991043
>Gm17:4991402-4991467
>Gm17:4994713-4994806
>Gm17:4996719-4996769
>Gm17:5009219-5009474
>Gm17:5014491-5014545
>Gm17:5019430-5019475
>Gm17:5020259-5020370
>Gm17:5021825-5021927
>Gm17:5024993-5025038
>Gm17:5036121-5036161
>Gm17:5043102-5043152
>Gm17:5043601-5043680
>Gm17:5047892-5047962
>Gm17:5048356-5048754
>Gm17:5049414-5049443
>Gm17:5049767-5049839
>Gm17:5053055-5053342
>Gm17:5054915-5054973
>Gm17:5061805-5061852
>Gm17:5062264-5062328
>Gm17:5062527-5062617
>Gm17:5064189-5064264
>Gm17:5064384-5064411
>Gm17:5067031-5067119
>Gm17:5070355-5070510
>Gm17:5070606-5070653
>Gm17:5070715-5071086
>Gm17:5078631-5078695
>Gm17:5086873-5086938
>Gm17:5087128-5087208
>Gm17:5087369-5087417
>Gm17:5088184-5088268
>Gm17:5088333-5088463
>Gm17:5088948-5089036
>Gm17:5091513-5091562
>Gm17:5092158-5092226
>Gm17:5092487-5092519
>Gm17:5093232-5093271
>Gm17:5098140-5098215
>Gm17:5102217-5102258
>Gm17:5102700-5102797
>Gm17:5104785-5104859
>Gm17:5105323-5105416
>Gm17:5109365-5109418
>Gm17:5118496-5118552
>Gm17:5118764-5118831
>Gm17:5120466-5120540
>Gm17:5124842-5124896
>Gm17:5132382-5132422
>Gm17:5139229-5139468
>Gm17:5148188-5148422
>Gm17:5149306-5149467
>Gm17:5151140-5151175
>Gm17:5151842-5151899
>Gm17:5158740-5158987
>Gm17:5159032-5159228
>Gm17:5164750-5164822
>Gm17:5164945-5165001
>Gm17:5173498-5173571
>Gm17:5175897-5175953
>Gm17:5176723-5176764
>Gm17:5179873-5179940
>Gm17:5180312-5180407
>Gm17:5180450-5180492
>Gm17:5186537-5186577
>Gm17:5189657-5189694
>Gm17:5190631-5190664
>Gm17:5190879-5190936
>Gm17:5191457-5191529
>Gm17:5196897-5196937
>Gm17:5197343-5197371
>Gm17:5204151-5204177
>Gm17:5208269-5208386
>Gm17:5209100-5209159
>Gm17:5218863-5218877
>Gm17:5218997-5219258
>Gm17:5219511-5219680
>Gm17:5220083-5220125
>Gm17:5221029-5221073
>Gm17:5221584-5221666
>Gm17:5224814-5224885
>Gm17:5227511-5227755
>Gm17:5227790-5227856
>Gm17:5228256-5228365
>Gm17:5228693-5228875
>Gm17:5228978-5229156
>Gm17:5229850-5229908
>Gm17:5230006-5230201
>Gm17:5230622-5230760
>Gm17:5232519-5232599
>Gm17:5232907-5233081
>Gm17:5233146-5233464
>Gm17:5233520-5237727
>Gm17:5237785-5240447
>Gm17:5240484-5241180
>Gm17:5241372-5241430
>Gm17:5241536-5241631
>Gm17:5243207-5243250
>Gm17:5243670-5243765
>Gm17:5245942-5246019
>Gm17:5248149-5248283
>Gm17:5248901-5248955
>Gm17:5250092-5254741
>Gm17:5255298-5255341
>Gm17:5256880-5256921
>Gm17:5257193-5257262
>Gm17:5257650-5257686
>Gm17:5261398-5261490
>Gm17:5268374-5268427
>Gm17:5269738-5269831
>Gm17:5270081-5270159
>Gm17:5276018-5276066
>Gm17:5281604-5281694
>Gm17:5281890-5281928
>Gm17:5282120-5282156
>Gm17:5291328-5291398
>Gm17:5294714-5294888
>Gm17:5295225-5295259
>Gm17:5295528-5295669
>Gm17:5298319-5298886
>Gm17:5299018-5299191
>Gm17:5304028-5304114
>Gm17:5304434-5304473
>Gm17:5304536-5304815
>Gm17:5305011-5305096
>Gm17:5305146-5305201
>Gm17:5305512-5305550
>Gm17:5310530-5310612
>Gm17:5311719-5311802
>Gm17:5325320-5325360
>Gm17:5325511-5325563
>Gm17:5325832-5325872
>Gm17:5328770-5328893
>Gm17:5334275-5334742
>Gm17:5334808-5334838
>Gm17:5336242-5336379
>Gm17:5340603-5340888
>Gm17:5344050-5344077
>Gm17:5344079-5344238
>Gm17:5347988-5348073
>Gm17:5350126-5350163
>Gm17:5359447-5359522
>Gm17:5359885-5360020
>Gm17:5360443-5360543
>Gm17:5361197-5361369
>Gm17:5361638-5362048
>Gm17:5362515-5362574
>Gm17:5362709-5362787
>Gm17:5363242-5363301
>Gm17:5363988-5364103
>Gm17:5366223-5366269
>Gm17:5366528-5366568
>Gm17:5367850-5367912
>Gm17:5368090-5368379
>Gm17:5368648-5368694
>Gm17:5377566-5377770
>Gm17:5377851-5377898
>Gm17:5377992-5378081
>Gm17:5378440-5378615
>Gm17:5385000-5385241
>Gm17:5385256-5385334
>Gm17:5389200-5389236
>Gm17:5394271-5394318
>Gm17:5395276-5395335
>Gm17:5395947-5395988
>Gm17:5397298-5397394
>Gm17:5398997-5399045
>Gm17:5405912-5405959
>Gm17:5406508-5406565
>Gm17:5407972-5408146
>Gm17:5408610-5409179
>Gm17:5409324-5409598
>Gm17:5411916-5411987
>Gm17:5417294-5417328
>Gm17:5417738-5417781
>Gm17:5417936-5417974
>Gm17:5419918-5419969
>Gm17:5420147-5420194
>Gm17:5420693-5420726
>Gm17:5420788-5420817
>Gm17:5421082-5421344
>Gm17:5421375-5421403
>Gm17:5422854-5422902
>Gm17:5423140-5423187
>Gm17:5423711-5423823
>Gm17:5425185-5426142
>Gm17:5426223-5426370
>Gm17:5427153-5427401
>Gm17:5433423-5433460
>Gm17:5441488-5441520
>Gm17:5446517-5446620
>Gm17:5448896-5448924
>Gm17:5449578-5449622
>Gm17:5452590-5452663
>Gm17:5453782-5453848
>Gm17:5454279-5454309
>Gm17:5455415-5455548
>Gm17:5457036-5457202
>Gm17:5459245-5459411
>Gm17:5462702-5462790
>Gm17:5463663-5463714
>Gm17:5464274-5464399
>Gm17:5464487-5466307
>Gm17:5468787-5468827
>Gm17:5468933-5468986
>Gm17:5472351-5472402
>Gm17:5474257-5474348
>Gm17:5475008-5475129
>Gm17:5476797-5476827
>Gm17:5477815-5477845
>Gm17:5478005-5478111
>Gm17:5484865-5485033
>Gm17:5488420-5488499
>Gm17:5489881-5489951
>Gm17:5490182-5490246
>Gm17:5490817-5490977
>Gm17:5491636-5491676
>Gm17:5495682-5495780
>Gm17:5496700-5496766
>Gm17:5499247-5499396
>Gm17:5501466-5501503
>Gm17:5501663-5501717
>Gm17:5506888-5507199
>Gm17:5510349-5510413
>Gm17:5511650-5511713
>Gm17:5512167-5512259
>Gm17:5512415-5512480
>Gm17:5512603-5512670
>Gm17:5517254-5517338
>Gm17:5522316-5522424
>Gm17:5522837-5523084
>Gm17:5523423-5523604
>Gm17:5523798-5523850
>Gm17:5525132-5525451
>Gm17:5525505-5525570
>Gm17:5526555-5526652
>Gm17:5527403-5527451
>Gm17:5528991-5529047
>Gm17:5539146-5539268
>Gm17:5542870-5542946
>Gm17:5543311-5543461
>Gm17:5543537-5543619
>Gm17:5543714-5543774
>Gm17:5546831-5546865
>Gm17:5549533-5549584
>Gm17:5551167-5551211
>Gm17:5551799-5551948
>Gm17:5562740-5562811
>Gm17:5563168-5563224
>Gm17:5567228-5567311
>Gm17:5568007-5568109
>Gm17:5568435-5568811
>Gm17:5572760-5572774
>Gm17:5586551-5586585
>Gm17:5597051-5597142
>Gm17:5598683-5598826
>Gm17:5608636-5608785
>Gm17:5608992-5609028
>Gm17:5609285-5609320
>Gm17:5613029-5613153
>Gm17:5615791-5615851
>Gm17:5615870-5616161
>Gm17:5619618-5620063
>Gm17:5620239-5620276
>Gm17:5625627-5625684
>Gm17:5630014-5630155
>Gm17:5630975-5631038
>Gm17:5631577-5631673
>Gm17:5631965-5632058
>Gm17:5632673-5632742
>Gm17:5632910-5633050
>Gm17:5634620-5634732
>Gm17:5634892-5634960
>Gm17:5638315-5638357
>Gm17:5639900-5639950
>Gm17:5641924-5641994
>Gm17:5642993-5643077
>Gm17:5643235-5643302
>Gm17:5644740-5644829
>Gm17:5645382-5645585
>Gm17:5645685-5645699
>Gm17:5649345-5649405
>Gm17:5650149-5650222
>Gm17:5652134-5652182
>Gm17:5654016-5654144
>Gm17:5654353-5654419
>Gm17:5654470-5654526
>Gm17:5654564-5654749
>Gm17:5654779-5654849
>Gm17:5654911-5655173
>Gm17:5656981-5657023
>Gm17:5657198-5657261
>Gm17:5657294-5657353
>Gm17:5657367-5657407
>Gm17:5658485-5658527
>Gm17:5660930-5661089
>Gm17:5661161-5661205
>Gm17:5662750-5662810
>Gm17:5662926-5663002
>Gm17:5663787-5663887
>Gm17:5663964-5664006
>Gm17:5664746-5665191
>Gm17:5665252-5665296
>Gm17:5665819-5665879
>Gm17:5673259-5673311
>Gm17:5674788-5674849
>Gm17:5676596-5676680
>Gm17:5677795-5677852
>Gm17:5678200-5678283
>Gm17:5680850-5680918
>Gm17:5681235-5681311
>Gm17:5683115-5683481
>Gm17:5683511-5684152
>Gm17:5684470-5684616
>Gm17:5687329-5687631
>Gm17:5687731-5687840
>Gm17:5687877-5688223
>Gm17:5688269-5688449
>Gm17:5688850-5688898
>Gm17:5689323-5689384
>Gm17:5689470-5689529
>Gm17:5690514-5690667
>Gm17:5695463-5695508
>Gm17:5697608-5697623
>Gm17:5699087-5699167
>Gm17:5699414-5699576
>Gm17:5699650-5699768
>Gm17:5704482-5704521
>Gm17:5704978-5705086
>Gm17:5706372-5706550
>Gm17:5707594-5707658
>Gm17:5708363-5708421
>Gm17:5710705-5710763
>Gm17:5710897-5710953
>Gm17:5711369-5711420
>Gm17:5719305-5719416
>Gm17:5721914-5721969
>Gm17:5723137-5723172
>Gm17:5725410-5725452
>Gm17:5725710-5725793
>Gm17:5726008-5726208
>Gm17:5730800-5730851
>Gm17:5731886-5731960
>Gm17:5733753-5733811
>Gm17:5738513-5738563
>Gm17:5738618-5738736
>Gm17:5740474-5740583
>Gm17:5741076-5741230
>Gm17:5749327-5749367
>Gm17:5749568-5749599
>Gm17:5756857-5756890
>Gm17:5762536-5762609
>Gm17:5769190-5769274
>Gm17:5769677-5769725
>Gm17:5770053-5770109
>Gm17:5770200-5770336
>Gm17:5776000-5776033
>Gm17:5776874-5776934
>Gm17:5777006-5777171
>Gm17:5781786-5781844
>Gm17:5781870-5782501
>Gm17:5785754-5785790
>Gm17:5791691-5791774
>Gm17:5792435-5792494
>Gm17:5794683-5794722
>Gm17:5796006-5796114
>Gm17:5796151-5796335
>Gm17:5798249-5798541
>Gm17:5801034-5801134
>Gm17:5802555-5802588
>Gm17:5804107-5804175
>Gm17:5806180-5806364
>Gm17:5811825-5811974
>Gm17:5812077-5812178
>Gm17:5812232-5812318
>Gm17:5812510-5812800
>Gm17:5816870-5817006
>Gm17:5818441-5818475
>Gm17:5820731-5820787
>Gm17:5821178-5821269
>Gm17:5822370-5822529
>Gm17:5824344-5824376
>Gm17:5825113-5825266
>Gm17:5825672-5825812
>Gm17:5835004-5835064
>Gm17:5835152-5835218
>Gm17:5835264-5835469
>Gm17:5835496-5836041
>Gm17:5836680-5836810
>Gm17:5843517-5843766
>Gm17:5856792-5860308
>Gm17:5860370-5860409
>Gm17:5862147-5862258
>Gm17:5863288-5863328
>Gm17:5868462-5868498
>Gm17:5871434-5871526
>Gm17:5875889-5875938
>Gm17:5876296-5876381
>Gm17:5876729-5876939
>Gm17:5877067-5877115
>Gm17:5877598-5877902
>Gm17:5893929-5894324
>Gm17:5900596-5900655
>Gm17:5900718-5900830
>Gm17:5901072-5901133
>Gm17:5903599-5903629
>Gm17:5919062-5919339
>Gm17:5922260-5922357
>Gm17:5924355-5924396
>Gm17:5927478-5927512
>Gm17:5927568-5927634
>Gm17:5927845-5927943
>Gm17:5930969-5931010
>Gm17:5933591-5933632
>Gm17:5934659-5934700
>Gm17:5943562-5943589
>Gm17:5946670-5946783
>Gm17:5949640-5949942
>Gm17:5952344-5952429
>Gm17:5952852-5952925
>Gm17:5955038-5955117
>Gm17:5957783-5957843
>Gm17:5958134-5958201
>Gm17:5958404-5958544
>Gm17:5958607-5958755
>Gm17:5958934-5959022
>Gm17:5959596-5959633
>Gm17:5959974-5960775
>Gm17:5960899-5961087
>Gm17:5961749-5961832
>Gm17:5962117-5962205
>Gm17:5962394-5962458
>Gm17:5962584-5962655
>Gm17:5963521-5963662
>Gm17:5963824-5963888
>Gm17:5964494-5964563
>Gm17:5964709-5964775
>Gm17:5965015-5965058
>Gm17:5967219-5967254
>Gm17:5967503-5967545
>Gm17:5967770-5967804
>Gm17:5969143-5969311
>Gm17:5969454-5969502
>Gm17:5970147-5970541
>Gm17:5970882-5971155
>Gm17:5971201-5971599
>Gm17:5971760-5971869
>Gm17:5972339-5972514
>Gm17:5972834-5972895
>Gm17:5972986-5973328
>Gm17:5973403-5973457
>Gm17:5973553-5973888
>Gm17:5973997-5974063
>Gm17:5974170-5974294
>Gm17:5974398-5974579
>Gm17:5975317-5975350
>Gm17:5976363-5976437
>Gm17:5977555-5977624
>Gm17:5980005-5980065
>Gm17:5982161-5982200
>Gm17:5983258-5983365
>Gm17:5985622-5985656
>Gm17:5994334-5994514
>Gm17:5994830-5994868
>Gm17:5996326-5996393
>Gm17:6003690-6003975
>Gm17:6004104-6004165
>Gm17:6004443-6004512
>Gm17:6005697-6005784
>Gm17:6005865-6006396
>Gm17:6006569-6006611
>Gm17:6007005-6007111
>Gm17:6024588-6024658
>Gm17:6025316-6025353
>Gm17:6025453-6025529
>Gm17:6025891-6026039
>Gm17:6029422-6029460
>Gm17:6031434-6031486
>Gm17:6031831-6031973
>Gm17:6032266-6032332
>Gm17:6033052-6033093
>Gm17:6039378-6039452
>Gm17:6042154-6042207
>Gm17:6042627-6042672
>Gm17:6044176-6044190
>Gm17:6044290-6044310
>Gm17:6049583-6049609
>Gm17:6050362-6050396
>Gm17:6051285-6051345
>Gm17:6051378-6051462
>Gm17:6051690-6051790
>Gm17:6052445-6052597
>Gm17:6052888-6052926
>Gm17:6053809-6053851
>Gm17:6053995-6054079
>Gm17:6054174-6054254
>Gm17:6056615-6056758
>Gm17:6062030-6062078
>Gm17:6068469-6068495
>Gm17:6068858-6068903
>Gm17:6069027-6069365
>Gm17:6069459-6070014
>Gm17:6072815-6072844
>Gm17:6077516-6077677
>Gm17:6080280-6080346
>Gm17:6080701-6080837
>Gm17:6082855-6082905
>Gm17:6082994-6083042
>Gm17:6087351-6087479
>Gm17:6092570-6092642
>Gm17:6092708-6092738
>Gm17:6094428-6094483
>Gm17:6095264-6095387
>Gm17:6095681-6095735
>Gm17:6096495-6097580
>Gm17:6102935-6102975
>Gm17:6108134-6108267
>Gm17:6111474-6111524
>Gm17:6111977-6112015
>Gm17:6121320-6121631
>Gm17:6121774-6121827
>Gm17:6122157-6122351
>Gm17:6125409-6125759
>Gm17:6128791-6128882
>Gm17:6130138-6130167
>Gm17:6132418-6132526
>Gm17:6133541-6133595
>Gm17:6134469-6134535
>Gm17:6138441-6138476
>Gm17:6140032-6140118
>Gm17:6145726-6145794
>Gm17:6150834-6150941
>Gm17:6152859-6153084
>Gm17:6161611-6161791
>Gm17:6161978-6162057
>Gm17:6162245-6162345
>Gm17:6163937-6164017
>Gm17:6167512-6167562
>Gm17:6170015-6170089
>Gm17:6171318-6171391
>Gm17:6178203-6178408
>Gm17:6178562-6178609
>Gm17:6178661-6178798
>Gm17:6183507-6183542
>Gm17:6183735-6183821
>Gm17:6183911-6183990
>Gm17:6185288-6185330
>Gm17:6187272-6187302
>Gm17:6190167-6190282
>Gm17:6193480-6193565
>Gm17:6199645-6199689
>Gm17:6201174-6201233
>Gm17:6209070-6209121
>Gm17:6209404-6209588
>Gm17:6211292-6211414
>Gm17:6211439-6211519
>Gm17:6211615-6211689
>Gm17:6212240-6212378
>Gm17:6212580-6212695
>Gm17:6213768-6213850
>Gm17:6214720-6214787
>Gm17:6214859-6215106
>Gm17:6215859-6215915
>Gm17:6218098-6218273
>Gm17:6219954-6220167
>Gm17:6221649-6221699
>Gm17:6221860-6221963
>Gm17:6222442-6222492
>Gm17:6222693-6222791
>Gm17:6223094-6223164
>Gm17:6228043-6228120
>Gm17:6228444-6228520
>Gm17:6245628-6245693
>Gm17:6246490-6246600
>Gm17:6246883-6246926
>Gm17:6250563-6250686
>Gm17:6252798-6253414
>Gm17:6254759-6254827
>Gm17:6256928-6257031
>Gm17:6258071-6258115
>Gm17:6258645-6258688
>Gm17:6258940-6259010
>Gm17:6261220-6261261
>Gm17:6263042-6263083
>Gm17:6265834-6265866
>Gm17:6267743-6267820
>Gm17:6268696-6268720
>Gm17:6271225-6271361
>Gm17:6278727-6278791
>Gm17:6280640-6280675
>Gm17:6283169-6283203
>Gm17:6284844-6285087
>Gm17:6285279-6285392
>Gm17:6291764-6291820
>Gm17:6292227-6292394
>Gm17:6293008-6293114
>Gm17:6293864-6293901
>Gm17:6293971-6294715
>Gm17:6294775-6294803
>Gm17:6294961-6295056
>Gm17:6299875-6300098
>Gm17:6304267-6304548
>Gm17:6312641-6312795
>Gm17:6314233-6314277
>Gm17:6318440-6318475
>Gm17:6322579-6322819
>Gm17:6324172-6324244
>Gm17:6324611-6324640
>Gm17:6325731-6325834
>Gm17:6328736-6328775
>Gm17:6337808-6337865
>Gm17:6338291-6338351
>Gm17:6339066-6339190
>Gm17:6342713-6343134
>Gm17:6343166-6343225
>Gm17:6344740-6344781
>Gm17:6345471-6345515
>Gm17:6346075-6346108
>Gm17:6349836-6349916
>Gm17:6363322-6363390
>Gm17:6364394-6364454
>Gm17:6365323-6365404
>Gm17:6365911-6365995
>Gm17:6366860-6366913
>Gm17:6367481-6367519
>Gm17:6371891-6371958
>Gm17:6375976-6376043
>Gm17:6376777-6376824
>Gm17:6377481-6377506
>Gm17:6377938-6378054
>Gm17:6379710-6379761
>Gm17:6381751-6381892
>Gm17:6389132-6389173
>Gm17:6391714-6391754
>Gm17:6393238-6393277
>Gm17:6393573-6393668
>Gm17:6393863-6393909
>Gm17:6398142-6398203
>Gm17:6399048-6399150
>Gm17:6402428-6402913
>Gm17:6403664-6403771
>Gm17:6409005-6409071
>Gm17:6409653-6409760
>Gm17:6410145-6410220
>Gm17:6410297-6410439
>Gm17:6413084-6413109
>Gm17:6418604-6418638
>Gm17:6425895-6425941
>Gm17:6427412-6427441
>Gm17:6427479-6427512
>Gm17:6431400-6431467
>Gm17:6432050-6432117
>Gm17:6436477-6436526
>Gm17:6437461-6437500
>Gm17:6441314-6441382
>Gm17:6442163-6442271
>Gm17:6442626-6442692
>Gm17:6443303-6443379
>Gm17:6443746-6444007
>Gm17:6444860-6444893
>Gm17:6446193-6446238
>Gm17:6447651-6447706
>Gm17:6449545-6449621
>Gm17:6449699-6449734
>Gm17:6450402-6450442
>Gm17:6455349-6455393
>Gm17:6457842-6457942
>Gm17:6465287-6465392
>Gm17:6466164-6466217
>Gm17:6466538-6466588
>Gm17:6470976-6471006
>Gm17:6476940-6477017
>Gm17:6477201-6477254
>Gm17:6479345-6479467
>Gm17:6482058-6482166
>Gm17:6482747-6482789
>Gm17:6482941-6483018
>Gm17:6488762-6488826
>Gm17:6488905-6488987
>Gm17:6492365-6492405
>Gm17:6498372-6498403
>Gm17:6498487-6498517
>Gm17:6499676-6499728
>Gm17:6500100-6500785
>Gm17:6500942-6501454
>Gm17:6501902-6501986
>Gm17:6503858-6503972
>Gm17:6504776-6504826
>Gm17:6505809-6505996
>Gm17:6508361-6508722
>Gm17:6515175-6515213
>Gm17:6516098-6516168
>Gm17:6516603-6516639
>Gm17:6519120-6519201
>Gm17:6519448-6519587
>Gm17:6522556-6522637
>Gm17:6526357-6526408
>Gm17:6533313-6533359
>Gm17:6534019-6534076
>Gm17:6534347-6534612
>Gm17:6535932-6535994
>Gm17:6543907-6543984
>Gm17:6544757-6544842
>Gm17:6545364-6545430
>Gm17:6546657-6546745
>Gm17:6548202-6548315
>Gm17:6551402-6551525
>Gm17:6556548-6556580
>Gm17:6559138-6559226
>Gm17:6560436-6560490
>Gm17:6566949-6567001
>Gm17:6567321-6567402
>Gm17:6567512-6567680
>Gm17:6575288-6575385
>Gm17:6578852-6578881
>Gm17:6583447-6583528
>Gm17:6583613-6583743
>Gm17:6587246-6587630
>Gm17:6587955-6588005
>Gm17:6588303-6588429
>Gm17:6592021-6592081
>Gm17:6593649-6593690
>Gm17:6596485-6596519
>Gm17:6597184-6597284
>Gm17:6606403-6606504
>Gm17:6606672-6606814
>Gm17:6606855-6606993
>Gm17:6613912-6613949
>Gm17:6614761-6614808
>Gm17:6614834-6614895
>Gm17:6616832-6616874
>Gm17:6617031-6617088
>Gm17:6617196-6617345
>Gm17:6617423-6617486
>Gm17:6622610-6622641
>Gm17:6623310-6623386
>Gm17:6624383-6624478
>Gm17:6624546-6624638
>Gm17:6624734-6625644
>Gm17:6625694-6625825
>Gm17:6625979-6626122
>Gm17:6626266-6626349
>Gm17:6631082-6631202
>Gm17:6636657-6636707
>Gm17:6638425-6638471
>Gm17:6639367-6639401
>Gm17:6639510-6639572
>Gm17:6639761-6639789
>Gm17:6642059-6642156
>Gm17:6642308-6642341
>Gm17:6644477-6645446
>Gm17:6646230-6646279
>Gm17:6646582-6646611
>Gm17:6646683-6646723
>Gm17:6654486-6654706
>Gm17:6655359-6655419
>Gm17:6662882-6662932
>Gm17:6662983-6663065
>Gm17:6664607-6664686
>Gm17:6665378-6665442
>Gm17:6677444-6677488
>Gm17:6678981-6679040
>Gm17:6680236-6680298
>Gm17:6680875-6680916
>Gm17:6681642-6681683
>Gm17:6681762-6681938
>Gm17:6683350-6683400
>Gm17:6693402-6693546
>Gm17:6695977-6696109
>Gm17:6698344-6698466
>Gm17:6700113-6700164
>Gm17:6701166-6701193
>Gm17:6701474-6701532
>Gm17:6702891-6702972
>Gm17:6705990-6706067
>Gm17:6707017-6707103
>Gm17:6707421-6707483
>Gm17:6709033-6709119
>Gm17:6709202-6709312
>Gm17:6718182-6718226
>Gm17:6718317-6718369
>Gm17:6718496-6718574
>Gm17:6718855-6718963
>Gm17:6719336-6719375
>Gm17:6719756-6719813
>Gm17:6719966-6720028
>Gm17:6720068-6720096
>Gm17:6722178-6722534
>Gm17:6725658-6725783
>Gm17:6729490-6729554
>Gm17:6732574-6732622
>Gm17:6735476-6735517
>Gm17:6736594-6736665
>Gm17:6736837-6737002
>Gm17:6742066-6742125
>Gm17:6750511-6750574
>Gm17:6751562-6751830
>Gm17:6756715-6756767
>Gm17:6757538-6757689
>Gm17:6762232-6762267
>Gm17:6765779-6765833
>Gm17:6766041-6766129
>Gm17:6768913-6768957
>Gm17:6769644-6769696
>Gm17:6770615-6770642
>Gm17:6770705-6770735
>Gm17:6770954-6770980
>Gm17:6771035-6771250
>Gm17:6771324-6771351
>Gm17:6771428-6771480
>Gm17:6771567-6771612
>Gm17:6771892-6771928
>Gm17:6778455-6778486
>Gm17:6778972-6779030
>Gm17:6783060-6783132
>Gm17:6784847-6784861
>Gm17:6789057-6789105
>Gm17:6789143-6789180
>Gm17:6796762-6796808
>Gm17:6803603-6804203
>Gm17:6804376-6804481
>Gm17:6804557-6804806
>Gm17:6805648-6805722
>Gm17:6805903-6806045
>Gm17:6807469-6807515
>Gm17:6807609-6807770
>Gm17:6809601-6809633
>Gm17:6810056-6810071
>Gm17:6814361-6814480
>Gm17:6815601-6815722
>Gm17:6815784-6815884
>Gm17:6817489-6817559
>Gm17:6817607-6817663
>Gm17:6818677-6818729
>Gm17:6820454-6820523
>Gm17:6821447-6821521
>Gm17:6821899-6822100
>Gm17:6822156-6822211
>Gm17:6823217-6823320
>Gm17:6823378-6823425
>Gm17:6823780-6823810
>Gm17:6823987-6824091
>Gm17:6825117-6825173
>Gm17:6825675-6825814
>Gm17:6831214-6831271
>Gm17:6833772-6833869
>Gm17:6834308-6834362
>Gm17:6839585-6839646
>Gm17:6839697-6839772
>Gm17:6840554-6840599
>Gm17:6840950-6840988
>Gm17:6847145-6847292
>Gm17:6847350-6847388
>Gm17:6847425-6847568
>Gm17:6849836-6849918
>Gm17:6854396-6854568
>Gm17:6862019-6862076
>Gm17:6862209-6862284
>Gm17:6863013-6863101
>Gm17:6869860-6869901
>Gm17:6870572-6870732
>Gm17:6871716-6871748
>Gm17:6877494-6877533
>Gm17:6878776-6878856
>Gm17:6880517-6880567
>Gm17:6881231-6881281
>Gm17:6881518-6881594
>Gm17:6882521-6882749
>Gm17:6883645-6883900
>Gm17:6884887-6885110
>Gm17:6886295-6886420
>Gm17:6889494-6889569
>Gm17:6904446-6904495
>Gm17:6904759-6904797
>Gm17:6905365-6905413
>Gm17:6908746-6908807
>Gm17:6909730-6909785
>Gm17:6913180-6913275
>Gm17:6913557-6913613
>Gm17:6913775-6913932
>Gm17:6916410-6916444
>Gm17:6916650-6916708
>Gm17:6919396-6919463
>Gm17:6920287-6920344
>Gm17:6920557-6920650
>Gm17:6920823-6920885
>Gm17:6920916-6923260
>Gm17:6923436-6923475
>Gm17:6923655-6923718
>Gm17:6923745-6923881
>Gm17:6925875-6925931
>Gm17:6942566-6942613
>Gm17:6944540-6944999
>Gm17:6948158-6948348
>Gm17:6948433-6948494
>Gm17:6948523-6948747
>Gm17:6948890-6948947
>Gm17:6949007-6949412
>Gm17:6949533-6949716
>Gm17:6949978-6950030
>Gm17:6952421-6952496
>Gm17:6952513-6952638
>Gm17:6958326-6958374
>Gm17:6959601-6959768
>Gm17:6960800-6960858
>Gm17:6963164-6963204
>Gm17:6967090-6967209
>Gm17:6967449-6967507
>Gm17:6973853-6974284
>Gm17:6974386-6974588
>Gm17:6974647-6975547
>Gm17:6976618-6976690
>Gm17:6977320-6977392
>Gm17:6982241-6982340
>Gm17:6982408-6982566
>Gm17:6982709-6982801
>Gm17:6983374-6983388
>Gm17:6983488-6983502
>Gm17:6983908-6984106
>Gm17:6984151-6984291
>Gm17:6987099-6987189
>Gm17:6987926-6987960
>Gm17:6988210-6988251
>Gm17:6988830-6989137
>Gm17:6989263-6989532
>Gm17:6990114-6990235
>Gm17:6992079-6992119
>Gm17:6992224-6992332
>Gm17:6992490-6992567
>Gm17:6993500-6993579
>Gm17:6993604-6993670
>Gm17:6994074-6994128
>Gm17:6994163-6994197
>Gm17:7004890-7005035
>Gm17:7008175-7008316
>Gm17:7016644-7016689
>Gm17:7018579-7018610
>Gm17:7020361-7020415
>Gm17:7020638-7020739
>Gm17:7020946-7021007
>Gm17:7021048-7021085
>Gm17:7021288-7021328
>Gm17:7022675-7022716
>Gm17:7022746-7022861
>Gm17:7025694-7025783
>Gm17:7026466-7026537
>Gm17:7030321-7030386
>Gm17:7035137-7035168
>Gm17:7035432-7035463
>Gm17:7035546-7035590
>Gm17:7039660-7039726
>Gm17:7040425-7040498
>Gm17:7041041-7041096
>Gm17:7043736-7043784
>Gm17:7054005-7056465
>Gm17:7056861-7057020
>Gm17:7061804-7061848
>Gm17:7062559-7062600
>Gm17:7064305-7064378
>Gm17:7065438-7065505
>Gm17:7065700-7065806
>Gm17:7066370-7066384
>Gm17:7066987-7067408
>Gm17:7067452-7067605
>Gm17:7067705-7067743
>Gm17:7071042-7071073
>Gm17:7071330-7071457
>Gm17:7075371-7075402
>Gm17:7076086-7076137
>Gm17:7080210-7080422
>Gm17:7080557-7080586
>Gm17:7080642-7080688
>Gm17:7081613-7081682
>Gm17:7084272-7084524
>Gm17:7084677-7084738
>Gm17:7084786-7085200
>Gm17:7085978-7086212
>Gm17:7090626-7091705
>Gm17:7091733-7091888
>Gm17:7092075-7092112
>Gm17:7092158-7092420
>Gm17:7092488-7092555
>Gm17:7092647-7092752
>Gm17:7092817-7092855
>Gm17:7092974-7093437
>Gm17:7095071-7095121
>Gm17:7096080-7096193
>Gm17:7096419-7096457
>Gm17:7099146-7099236
>Gm17:7100715-7100755
>Gm17:7109973-7110016
>Gm17:7113103-7113140
>Gm17:7114410-7114607
>Gm17:7115872-7115992
>Gm17:7117218-7117390
>Gm17:7126301-7126385
>Gm17:7126775-7126834
>Gm17:7129061-7129099
>Gm17:7129255-7129362
>Gm17:7131127-7131179
>Gm17:7131301-7131352
>Gm17:7131504-7131584
>Gm17:7132464-7132500
>Gm17:7135197-7135228
>Gm17:7138144-7139713
>Gm17:7139761-7140138
>Gm17:7140204-7140295
>Gm17:7140365-7140645
>Gm17:7142646-7142771
>Gm17:7144839-7144933
>Gm17:7144969-7145030
>Gm17:7145169-7145245
>Gm17:7147704-7147823
>Gm17:7150256-7150335
>Gm17:7150934-7151015
>Gm17:7157482-7157521
>Gm17:7159108-7159177
>Gm17:7159318-7159353
>Gm17:7163623-7163667
>Gm17:7165108-7165144
>Gm17:7166589-7166792
>Gm17:7175123-7180039
>Gm17:7185073-7185179
>Gm17:7186141-7186231
>Gm17:7186497-7186562
>Gm17:7187006-7187159
>Gm17:7188099-7188210
>Gm17:7188747-7188782
>Gm17:7189330-7189368
>Gm17:7189602-7189655
>Gm17:7190379-7190456
>Gm17:7196828-7196877
>Gm17:7199459-7199637
>Gm17:7201627-7201681
>Gm17:7205066-7205104
>Gm17:7205310-7205442
>Gm17:7208161-7208246
>Gm17:7215209-7215259
>Gm17:7215421-7215513
>Gm17:7215730-7215791
>Gm17:7221388-7221440
>Gm17:7226821-7226892
>Gm17:7226919-7226950
>Gm17:7227113-7227150
>Gm17:7227975-7228183
>Gm17:7228921-7229187
>Gm17:7229725-7229812
>Gm17:7231071-7231113
>Gm17:7232430-7232512
>Gm17:7232698-7232803
>Gm17:7232911-7233180
>Gm17:7233698-7233743
>Gm17:7238046-7238162
>Gm17:7239122-7239395
>Gm17:7240312-7240375
>Gm17:7246773-7246830
>Gm17:7246858-7246936
>Gm17:7247137-7247210
>Gm17:7247269-7247307
>Gm17:7247881-7247955
>Gm17:7249201-7249279
>Gm17:7257609-7257689
>Gm17:7259631-7259852
>Gm17:7268693-7268743
>Gm17:7268849-7268899
>Gm17:7270620-7270686
>Gm17:7273763-7273800
>Gm17:7273834-7273892
>Gm17:7275425-7275470
>Gm17:7278284-7278314
>Gm17:7284049-7284125
>Gm17:7287411-7287460
>Gm17:7293943-7294015
>Gm17:7294798-7294851
>Gm17:7294928-7295006
>Gm17:7296449-7296645
>Gm17:7296781-7296956
>Gm17:7297455-7297632
>Gm17:7301177-7301309
>Gm17:7302157-7302249
>Gm17:7303774-7303858
>Gm17:7304087-7304254
>Gm17:7304293-7304563
>Gm17:7304718-7304747
>Gm17:7310570-7311011
>Gm17:7313191-7313306
>Gm17:7315578-7315806
>Gm17:7316378-7316410
>Gm17:7316905-7316964
>Gm17:7320112-7320182
>Gm17:7320457-7320507
>Gm17:7320623-7321312
>Gm17:7321380-7321528
>Gm17:7322481-7322797
>Gm17:7322850-7322901
>Gm17:7325146-7325200
>Gm17:7325626-7325674
>Gm17:7326652-7326948
>Gm17:7328553-7328734
>Gm17:7328793-7328902
>Gm17:7329380-7329416
>Gm17:7332206-7332385
>Gm17:7335801-7335855
>Gm17:7336166-7336332
>Gm17:7346464-7346560
>Gm17:7348382-7348419
>Gm17:7351396-7351550
>Gm17:7353961-7354014
>Gm17:7354406-7354489
>Gm17:7354830-7354941
>Gm17:7355779-7355856
>Gm17:7355950-7356015
>Gm17:7356991-7358536
>Gm17:7358683-7358889
>Gm17:7359223-7359355
>Gm17:7370414-7370507
>Gm17:7372162-7372201
>Gm17:7373577-7373645
>Gm17:7379094-7379220
>Gm17:7380731-7380767
>Gm17:7381059-7381139
>Gm17:7381810-7381891
>Gm17:7382083-7382127
>Gm17:7382282-7382306
>Gm17:7382394-7382426
>Gm17:7385683-7385778
>Gm17:7390143-7390452
>Gm17:7405559-7405609
>Gm17:7406067-7406277
>Gm17:7409575-7409693
>Gm17:7409741-7409788
>Gm17:7413428-7413456
>Gm17:7413783-7413852
>Gm17:7413913-7413953
>Gm17:7414019-7414071
>Gm17:7415163-7415305
>Gm17:7415470-7415740
>Gm17:7415826-7416000
>Gm17:7416107-7416141
>Gm17:7421844-7421897
>Gm17:7421997-7422065
>Gm17:7423994-7424036
>Gm17:7424089-7424185
>Gm17:7438886-7439049
>Gm17:7447839-7447916
>Gm17:7449462-7449502
>Gm17:7449602-7449716
>Gm17:7450703-7450786
>Gm17:7452217-7452258
>Gm17:7452406-7452495
>Gm17:7454787-7454810
>Gm17:7455629-7455753
>Gm17:7470093-7470190
>Gm17:7470554-7470702
>Gm17:7471347-7471391
>Gm17:7471453-7471572
>Gm17:7471627-7471674
>Gm17:7471794-7471862
>Gm17:7472072-7472116
>Gm17:7472301-7472421
>Gm17:7472522-7472644
>Gm17:7474009-7474065
>Gm17:7474732-7474785
>Gm17:7475725-7475770
>Gm17:7477494-7477529
>Gm17:7478830-7478870
>Gm17:7479414-7479455
>Gm17:7479889-7479932
>Gm17:7480103-7480179
>Gm17:7480252-7480310
>Gm17:7482390-7482465
>Gm17:7482732-7483258
>Gm17:7483287-7483513
>Gm17:7483598-7483648
>Gm17:7484373-7484449
>Gm17:7491107-7491150
>Gm17:7491430-7491458
>Gm17:7492597-7492642
>Gm17:7496693-7496819
>Gm17:7496971-7497053
>Gm17:7498154-7498280
>Gm17:7498307-7498378
>Gm17:7498472-7498655
>Gm17:7505981-7506155
>Gm17:7507178-7507242
>Gm17:7507721-7507814
>Gm17:7507908-7507948
>Gm17:7508011-7508038
>Gm17:7508145-7509008
>Gm17:7510007-7510045
>Gm17:7510271-7510356
>Gm17:7510466-7510633
>Gm17:7512363-7512437
>Gm17:7512849-7512905
>Gm17:7514810-7514863
>Gm17:7514881-7515017
>Gm17:7516052-7516118
>Gm17:7517077-7517683
>Gm17:7517838-7518347
>Gm17:7520272-7520331
>Gm17:7521270-7521504
>Gm17:7521918-7521992
>Gm17:7522042-7522110
>Gm17:7522257-7522414
>Gm17:7523318-7523398
>Gm17:7526512-7526607
>Gm17:7526654-7526852
>Gm17:7526895-7527056
>Gm17:7527087-7527319
>Gm17:7527453-7527489
>Gm17:7539351-7539384
>Gm17:7547444-7547474
>Gm17:7550066-7550257
>Gm17:7551164-7551197
>Gm17:7552482-7552526
>Gm17:7555928-7556023
>Gm17:7556063-7556502
>Gm17:7556956-7557019
>Gm17:7557109-7557147
>Gm17:7557654-7557768
>Gm17:7559662-7559713
>Gm17:7560201-7560244
>Gm17:7561153-7561187
>Gm17:7561533-7561683
>Gm17:7561771-7562266
>Gm17:7562300-7562371
>Gm17:7562437-7562604
>Gm17:7562808-7562911
>Gm17:7563249-7563377
>Gm17:7565267-7565336
>Gm17:7570723-7570751
>Gm17:7572603-7572645
>Gm17:7578517-7578643
>Gm17:7580468-7580530
>Gm17:7581503-7581529
>Gm17:7583436-7583576
>Gm17:7583884-7583922
>Gm17:7583980-7584038
>Gm17:7584085-7584412
>Gm17:7584517-7584796
>Gm17:7584868-7584939
>Gm17:7585797-7585985
>Gm17:7586035-7586178
>Gm17:7589751-7589856
>Gm17:7590067-7590130
>Gm17:7591682-7591719
>Gm17:7592727-7592780
>Gm17:7595684-7595773
>Gm17:7599818-7599868
>Gm17:7604163-7604200
>Gm17:7605074-7605135
>Gm17:7609337-7609550
>Gm17:7612284-7612335
>Gm17:7612370-7612411
>Gm17:7613424-7613491
>Gm17:7616054-7616136
>Gm17:7620438-7620499
>Gm17:7628714-7628811
>Gm17:7628927-7628967
>Gm17:7629182-7629258
>Gm17:7629360-7629463
>Gm17:7630051-7630190
>Gm17:7631046-7631113
>Gm17:7632363-7632425
>Gm17:7632569-7632606
>Gm17:7638899-7638947
>Gm17:7639672-7639887
>Gm17:7640023-7640190
>Gm17:7640237-7640799
>Gm17:7643528-7643608
>Gm17:7648169-7648232
>Gm17:7649451-7649486
>Gm17:7651089-7651165
>Gm17:7652280-7652356
>Gm17:7655136-7655206
>Gm17:7656245-7656295
>Gm17:7657420-7657503
>Gm17:7658008-7658153
>Gm17:7658322-7658371
>Gm17:7658670-7658746
>Gm17:7659638-7659686
>Gm17:7662404-7662431
>Gm17:7663456-7663522
>Gm17:7666027-7666095
>Gm17:7669546-7669664
>Gm17:7675657-7675711
>Gm17:7677308-7677367
>Gm17:7680113-7680504
>Gm17:7682894-7683031
>Gm17:7690264-7690514
>Gm17:7690681-7690812
>Gm17:7690913-7691376
>Gm17:7691590-7691704
>Gm17:7703860-7704007
>Gm17:7704059-7704282
>Gm17:7704801-7704836
>Gm17:7705087-7705116
>Gm17:7705271-7705315
>Gm17:7705778-7705820
>Gm17:7706078-7706166
>Gm17:7706517-7706668
>Gm17:7711933-7712268
>Gm17:7712336-7712411
>Gm17:7717017-7717123
>Gm17:7718144-7718466
>Gm17:7718597-7718738
>Gm17:7720395-7720457
>Gm17:7720565-7720699
>Gm17:7720811-7721020
>Gm17:7722752-7722783
>Gm17:7730844-7730943
>Gm17:7732164-7732206
>Gm17:7733542-7733686
>Gm17:7738015-7738056
>Gm17:7738844-7738888
>Gm17:7739976-7740026
>Gm17:7742550-7742585
>Gm17:7743623-7743709
>Gm17:7747210-7747337
>Gm17:7754457-7754490
>Gm17:7758597-7758678
>Gm17:7759495-7759563
>Gm17:7767734-7767849
>Gm17:7768432-7768640
>Gm17:7779072-7779150
>Gm17:7779164-7779255
>Gm17:7788545-7788651
>Gm17:7794763-7795033
>Gm17:7795061-7795121
>Gm17:7802998-7803036
>Gm17:7803214-7803372
>Gm17:7804763-7804791
>Gm17:7805104-7805198
>Gm17:7805554-7805661
>Gm17:7805873-7806082
>Gm17:7806838-7806926
>Gm17:7808369-7808398
>Gm17:7809087-7809128
>Gm17:7809796-7810189
>Gm17:7810691-7810740
>Gm17:7810840-7810857
>Gm17:7812840-7812900
>Gm17:7813665-7813728
>Gm17:7820433-7820488
>Gm17:7821587-7821639
>Gm17:7824584-7824633
>Gm17:7826056-7826132
>Gm17:7826727-7826769
>Gm17:7827116-7827219
>Gm17:7831747-7831838
>Gm17:7832023-7832089
>Gm17:7832188-7832306
>Gm17:7833071-7833142
>Gm17:7833452-7833547
>Gm17:7840164-7840294
>Gm17:7840677-7840824
>Gm17:7841273-7841399
>Gm17:7843709-7843777
>Gm17:7845624-7845675
>Gm17:7846188-7846233
>Gm17:7848491-7848676
>Gm17:7848817-7848905
>Gm17:7848990-7849074
>Gm17:7849205-7850416
>Gm17:7850481-7850513
>Gm17:7852114-7852158
>Gm17:7852712-7852827
>Gm17:7854060-7854159
>Gm17:7854819-7854967
>Gm17:7856671-7856806
>Gm17:7856972-7857023
>Gm17:7857739-7857781
>Gm17:7858230-7858292
>Gm17:7859094-7859168
>Gm17:7864150-7864295
>Gm17:7864321-7864596
>Gm17:7864756-7864787
>Gm17:7864828-7864859
>Gm17:7864886-7865000
>Gm17:7865088-7865267
>Gm17:7865371-7865537
>Gm17:7865649-7865759
>Gm17:7865921-7866076
>Gm17:7874348-7874384
>Gm17:7876540-7876639
>Gm17:7881865-7881968
>Gm17:7886302-7886352
>Gm17:7887040-7887092
>Gm17:7887645-7888146
>Gm17:7888230-7888396
>Gm17:7888432-7888508
>Gm17:7888549-7888623
>Gm17:7888718-7888781
>Gm17:7888845-7889195
>Gm17:7889300-7890053
>Gm17:7890121-7890232
>Gm17:7890254-7890290
>Gm17:7891830-7891902
>Gm17:7892382-7892424
>Gm17:7893308-7894109
>Gm17:7901422-7901463
>Gm17:7903483-7903525
>Gm17:7907461-7907616
>Gm17:7911972-7912008
>Gm17:7913208-7913343
>Gm17:7916177-7916244
>Gm17:7916527-7916578
>Gm17:7916721-7916843
>Gm17:7918697-7918738
>Gm17:7923956-7924004
>Gm17:7924603-7924810
>Gm17:7927458-7927658
>Gm17:7927950-7928142
>Gm17:7928205-7928422
>Gm17:7928566-7928726
>Gm17:7929041-7929283
>Gm17:7929720-7929811
>Gm17:7930465-7930513
>Gm17:7935693-7935735
>Gm17:7944676-7944722
>Gm17:7944878-7944953
>Gm17:7945330-7945420
>Gm17:7949589-7949786
>Gm17:7952079-7952319
>Gm17:7955242-7956151
>Gm17:7960953-7960977
>Gm17:7964851-7964927
>Gm17:7969762-7969835
>Gm17:7970004-7970451
>Gm17:7970545-7970579
>Gm17:7970783-7970831
>Gm17:7971557-7971681
>Gm17:7971806-7971874
>Gm17:7972764-7972872
>Gm17:7979606-7979704
>Gm17:7980410-7980444
>Gm17:7981412-7985535
>Gm17:7986369-7986412
>Gm17:7987111-7987436
>Gm17:7988275-7988397
>Gm17:7989237-7989296
>Gm17:7990409-7990535
>Gm17:7994619-7994659
>Gm17:7994697-7994754
>Gm17:7994901-7995075
>Gm17:7995137-7995184
>Gm17:7995272-7995330
>Gm17:7999403-7999502
>Gm17:8000028-8000095
>Gm17:8001314-8001568
>Gm17:8004361-8004445
>Gm17:8005676-8005802
>Gm17:8009825-8009898
>Gm17:8010049-8010089
>Gm17:8010164-8010343
>Gm17:8010428-8010482
>Gm17:8010538-8010620
>Gm17:8011664-8011820
>Gm17:8011980-8012180
>Gm17:8012747-8012831
>Gm17:8013764-8013804
>Gm17:8018278-8018401
>Gm17:8018548-8018600
>Gm17:8019610-8019775
>Gm17:8023909-8023985
>Gm17:8024405-8024543
>Gm17:8025058-8025355
>Gm17:8029008-8029071
>Gm17:8029137-8029170
>Gm17:8029313-8029398
>Gm17:8029810-8029976
>Gm17:8030051-8030457
>Gm17:8030484-8030912
>Gm17:8030963-8031065
>Gm17:8031114-8031152
>Gm17:8031245-8031861
>Gm17:8031960-8032150
>Gm17:8032269-8032400
>Gm17:8032949-8033442
>Gm17:8033776-8033867
>Gm17:8035440-8035545
>Gm17:8037962-8037995
>Gm17:8041082-8041161
>Gm17:8044919-8046084
>Gm17:8048815-8049013
>Gm17:8050267-8050595
>Gm17:8051006-8051129
>Gm17:8051240-8051286
>Gm17:8051484-8051524
>Gm17:8053124-8053256
>Gm17:8053450-8053513
>Gm17:8053603-8053663
>Gm17:8053846-8054004
>Gm17:8054142-8054175
>Gm17:8061327-8061485
>Gm17:8061704-8061802
>Gm17:8079401-8079477
>Gm17:8083435-8083560
>Gm17:8084817-8084900
>Gm17:8084914-8084968
>Gm17:8085008-8085127
>Gm17:8090368-8090440
>Gm17:8092596-8092711
>Gm17:8093877-8093928
>Gm17:8094099-8094202
>Gm17:8094285-8094347
>Gm17:8094487-8094565
>Gm17:8098328-8098425
>Gm17:8102243-8102301
>Gm17:8105592-8105647
>Gm17:8117143-8117190
>Gm17:8123101-8123136
>Gm17:8125279-8125307
>Gm17:8128107-8128184
>Gm17:8128242-8128277
>Gm17:8129949-8129975
>Gm17:8131025-8131072
>Gm17:8135679-8135712
>Gm17:8137946-8138072
>Gm17:8138730-8138834
>Gm17:8138953-8139063
>Gm17:8139524-8139591
>Gm17:8140366-8140409
>Gm17:8140442-8140515
>Gm17:8140561-8140726
>Gm17:8144138-8144228
>Gm17:8144262-8144576
>Gm17:8144630-8144719
>Gm17:8144859-8145042
>Gm17:8145190-8145424
>Gm17:8145728-8145860
>Gm17:8145960-8146005
>Gm17:8146109-8146322
>Gm17:8146364-8146750
>Gm17:8148820-8148869
>Gm17:8149372-8149427
>Gm17:8156102-8156286
>Gm17:8165309-8165337
>Gm17:8167532-8167575
>Gm17:8168511-8168634
>Gm17:8168811-8168885
>Gm17:8179460-8179628
>Gm17:8180242-8180407
>Gm17:8181699-8181825
>Gm17:8184444-8184501
>Gm17:8184777-8184838
>Gm17:8194989-8195064
>Gm17:8206326-8206444
>Gm17:8206582-8206610
>Gm17:8206938-8207080
>Gm17:8212425-8212503
>Gm17:8215118-8215157
>Gm17:8216999-8217035
>Gm17:8218875-8218939
>Gm17:8219972-8220011
>Gm17:8220445-8220512
>Gm17:8230158-8230200
>Gm17:8230567-8230664
>Gm17:8231727-8231758
>Gm17:8233128-8233593
>Gm17:8234384-8234723
>Gm17:8235274-8235317
>Gm17:8238977-8239056
>Gm17:8244654-8244716
>Gm17:8245167-8245215
>Gm17:8247987-8248012
>Gm17:8249505-8249541
>Gm17:8252006-8252056
>Gm17:8252082-8252214
>Gm17:8264874-8264914
>Gm17:8271523-8271568
>Gm17:8271600-8271693
>Gm17:8272757-8272812
>Gm17:8281356-8281465
>Gm17:8281660-8281709
>Gm17:8281878-8281988
>Gm17:8282151-8282242
>Gm17:8287294-8287321
>Gm17:8289459-8289512
>Gm17:8291385-8291418
>Gm17:8293266-8293316
>Gm17:8302490-8302596
>Gm17:8305237-8305266
>Gm17:8307223-8307290
>Gm17:8307801-8307868
>Gm17:8308284-8308389
>Gm17:8308405-8308477
>Gm17:8313204-8313249
>Gm17:8313758-8313840
>Gm17:8315160-8315203
>Gm17:8322281-8322322
>Gm17:8322583-8322597
>Gm17:8326217-8326284
>Gm17:8326459-8326533
>Gm17:8326627-8326663
>Gm17:8326972-8327021
>Gm17:8327411-8327425
>Gm17:8328831-8328923
>Gm17:8329665-8329735
>Gm17:8330038-8330122
>Gm17:8338350-8338414
>Gm17:8338584-8338630
>Gm17:8338724-8338839
>Gm17:8338924-8338992
>Gm17:8340089-8340127
>Gm17:8341181-8341244
>Gm17:8342766-8342843
>Gm17:8343107-8343277
>Gm17:8344261-8344358
>Gm17:8344412-8344453
>Gm17:8353742-8353769
>Gm17:8353819-8353933
>Gm17:8357689-8357992
>Gm17:8358121-8358168
>Gm17:8358204-8358252
>Gm17:8358525-8359007
>Gm17:8359919-8359960
>Gm17:8360597-8360643
>Gm17:8367463-8367578
>Gm17:8367578-8367638
>Gm17:8371299-8371343
>Gm17:8371625-8371703
>Gm17:8371899-8371971
>Gm17:8372159-8372276
>Gm17:8373120-8373326
>Gm17:8380726-8380842
>Gm17:8381307-8381432
>Gm17:8384911-8385024
>Gm17:8385162-8385218
>Gm17:8385399-8385501
>Gm17:8386805-8386843
>Gm17:8388280-8388375
>Gm17:8396990-8397221
>Gm17:8397854-8397945
>Gm17:8404957-8405242
>Gm17:8407218-8407254
>Gm17:8407372-8407415
>Gm17:8407488-8407521
>Gm17:8409261-8409362
>Gm17:8409795-8409859
>Gm17:8414674-8414751
>Gm17:8419012-8419059
>Gm17:8419476-8419517
>Gm17:8424035-8424423
>Gm17:8424464-8424539
>Gm17:8430697-8430787
>Gm17:8431288-8431327
>Gm17:8431567-8431663
>Gm17:8434679-8434781
>Gm17:8436939-8437048
>Gm17:8438020-8438080
>Gm17:8440439-8440685
>Gm17:8447173-8447377
>Gm17:8447471-8447688
>Gm17:8447727-8448029
>Gm17:8448199-8448341
>Gm17:8448756-8448825
>Gm17:8449875-8450066
>Gm17:8453598-8453632
>Gm17:8459907-8459936
>Gm17:8461799-8462741
>Gm17:8462775-8463176
>Gm17:8463229-8464829
>Gm17:8464884-8465434
>Gm17:8466515-8466582
>Gm17:8469482-8469939
>Gm17:8470013-8470061
>Gm17:8470235-8470670
>Gm17:8470830-8470951
>Gm17:8471010-8471082
>Gm17:8471121-8471371
>Gm17:8471487-8471516
>Gm17:8471654-8471769
>Gm17:8477692-8477733
>Gm17:8479622-8479776
>Gm17:8484326-8484416
>Gm17:8504618-8504766
>Gm17:8505884-8505934
>Gm17:8508992-8509032
>Gm17:8512376-8512441
>Gm17:8513438-8513467
>Gm17:8528298-8528338
>Gm17:8530885-8530997
>Gm17:8533459-8533506
>Gm17:8535442-8535478
>Gm17:8537099-8537230
>Gm17:8539435-8539508
>Gm17:8546892-8546931
>Gm17:8548665-8548925
>Gm17:8549018-8549138
>Gm17:8551675-8551718
>Gm17:8551886-8552037
>Gm17:8553105-8553148
>Gm17:8555604-8555641
>Gm17:8555857-8555933
>Gm17:8556565-8556935
>Gm17:8558522-8558625
>Gm17:8558724-8558951
>Gm17:8569252-8569308
>Gm17:8569384-8569409
>Gm17:8569621-8569683
>Gm17:8571318-8571362
>Gm17:8573165-8573282
>Gm17:8573323-8573423
>Gm17:8574566-8574654
>Gm17:8577243-8577365
>Gm17:8578223-8578420
>Gm17:8578592-8579011
>Gm17:8579146-8579178
>Gm17:8579222-8580106
>Gm17:8580191-8580235
>Gm17:8580304-8580379
>Gm17:8580504-8580994
>Gm17:8581546-8581581
>Gm17:8591720-8591773
>Gm17:8592071-8592126
>Gm17:8592820-8592846
>Gm17:8592920-8593001
>Gm17:8595726-8595956
>Gm17:8596148-8596240
>Gm17:8601041-8601133
>Gm17:8606005-8606063
>Gm17:8607830-8607845
>Gm17:8612939-8613093
>Gm17:8613133-8613592
>Gm17:8615945-8616154
>Gm17:8616478-8616522
>Gm17:8617753-8617829
>Gm17:8620740-8620853
>Gm17:8622626-8622669
>Gm17:8625620-8625753
>Gm17:8625872-8625917
>Gm17:8628038-8628105
>Gm17:8628209-8629994
>Gm17:8630035-8630617
>Gm17:8630943-8631002
>Gm17:8632223-8632301
>Gm17:8633063-8633429
>Gm17:8633769-8633911
>Gm17:8634127-8634229
>Gm17:8635861-8635903
>Gm17:8637219-8637783
>Gm17:8637832-8638107
>Gm17:8638177-8638306
>Gm17:8651017-8651055
>Gm17:8651822-8651879
>Gm17:8654164-8654211
>Gm17:8654585-8654654
>Gm17:8658038-8658066
>Gm17:8661607-8661664
>Gm17:8662119-8662169
>Gm17:8662802-8662848
>Gm17:8663961-8663996
>Gm17:8664554-8664612
>Gm17:8678372-8678466
>Gm17:8678534-8678590
>Gm17:8678809-8679074
>Gm17:8679152-8679307
>Gm17:8679325-8680085
>Gm17:8681311-8681397
>Gm17:8681969-8682027
>Gm17:8682958-8683017
>Gm17:8687050-8687112
>Gm17:8687492-8687526
>Gm17:8689188-8689223
>Gm17:8690033-8690364
>Gm17:8698069-8698114
>Gm17:8707813-8707867
>Gm17:8707968-8708105
>Gm17:8708217-8708385
>Gm17:8708863-8708894
>Gm17:8710821-8710944
>Gm17:8711581-8711615
>Gm17:8712677-8712747
>Gm17:8716477-8716515
>Gm17:8717831-8717935
>Gm17:8726551-8726617
>Gm17:8728222-8728267
>Gm17:8728497-8728554
>Gm17:8728685-8728911
>Gm17:8730214-8730348
>Gm17:8730466-8730512
>Gm17:8730649-8730753
>Gm17:8731565-8731699
>Gm17:8732318-8732362
>Gm17:8732415-8732445
>Gm17:8732507-8732541
>Gm17:8732631-8732968
>Gm17:8732976-8733031
>Gm17:8733257-8733338
>Gm17:8737963-8738009
>Gm17:8738625-8738822
>Gm17:8739142-8739172
>Gm17:8739217-8739283
>Gm17:8739534-8739809
>Gm17:8739875-8739959
>Gm17:8740057-8740099
>Gm17:8740195-8740350
>Gm17:8740379-8741022
>Gm17:8741085-8741713
>Gm17:8744199-8744430
>Gm17:8744621-8744706
>Gm17:8746772-8746836
>Gm17:8746931-8746989
>Gm17:8755738-8755796
>Gm17:8756256-8756306
>Gm17:8756362-8756431
>Gm17:8759456-8759541
>Gm17:8759604-8759636
>Gm17:8759737-8759863
>Gm17:8760029-8760064
>Gm17:8760139-8760194
>Gm17:8760225-8760291
>Gm17:8760361-8760390
>Gm17:8763611-8763655
>Gm17:8763815-8763897
>Gm17:8763977-8764038
>Gm17:8764137-8764298
>Gm17:8765024-8765056
>Gm17:8765527-8765580
>Gm17:8766984-8767069
>Gm17:8767347-8767417
>Gm17:8777670-8777747
>Gm17:8777895-8777980
>Gm17:8778029-8778088
>Gm17:8778386-8778471
>Gm17:8781858-8781904
>Gm17:8784716-8784786
>Gm17:8785516-8785571
>Gm17:8786774-8786832
>Gm17:8786932-8787087
>Gm17:8789457-8789579
>Gm17:8789635-8789719
>Gm17:8790043-8790091
>Gm17:8796162-8796212
>Gm17:8796728-8796845
>Gm17:8801798-8801977
>Gm17:8803087-8803130
>Gm17:8805551-8805587
>Gm17:8805636-8806538
>Gm17:8806869-8807287
>Gm17:8810607-8810685
>Gm17:8810819-8810874
>Gm17:8811358-8811471
>Gm17:8812797-8812830
>Gm17:8813922-8813966
>Gm17:8820421-8820463
>Gm17:8820489-8820582
>Gm17:8823308-8823442
>Gm17:8823694-8823810
>Gm17:8829325-8829354
>Gm17:8834396-8834432
>Gm17:8836308-8836457
>Gm17:8837355-8837385
>Gm17:8838426-8838490
>Gm17:8847444-8847490
>Gm17:8849087-8849277
>Gm17:8849485-8849513
>Gm17:8853180-8853207
>Gm17:8854229-8854293
>Gm17:8855826-8855964
>Gm17:8856172-8856467
>Gm17:8858217-8858324
>Gm17:8862616-8862660
>Gm17:8862948-8863005
>Gm17:8863112-8863253
>Gm17:8866370-8866429
>Gm17:8867366-8867581
>Gm17:8869412-8869464
>Gm17:8871744-8871882
>Gm17:8872794-8872834
>Gm17:8884749-8884779
>Gm17:8888745-8888770
>Gm17:8889767-8890267
>Gm17:8890351-8890393
>Gm17:8890778-8890818
>Gm17:8891209-8891248
>Gm17:8891349-8891423
>Gm17:8891767-8891817
>Gm17:8891978-8892065
>Gm17:8892221-8892260
>Gm17:8892513-8892607
>Gm17:8898974-8899154
>Gm17:8901250-8901351
>Gm17:8902212-8902285
>Gm17:8909145-8909222
>Gm17:8909465-8909544
>Gm17:8909629-8909695
>Gm17:8909809-8910086
>Gm17:8911921-8911966
>Gm17:8919814-8920050
>Gm17:8921941-8922030
>Gm17:8922442-8922507
>Gm17:8922525-8922577
>Gm17:8923598-8923681
>Gm17:8923857-8923931
>Gm17:8928134-8928231
>Gm17:8930340-8930540
>Gm17:8940054-8940151
>Gm17:8942998-8943133
>Gm17:8943417-8943481
>Gm17:8950024-8950057
>Gm17:8950560-8950638
>Gm17:8950934-8950986
>Gm17:8951818-8951862
>Gm17:8952896-8953141
>Gm17:8959941-8960022
>Gm17:8960291-8960378
>Gm17:8960438-8960875
>Gm17:8964432-8964474
>Gm17:8965768-8965898
>Gm17:8968385-8968604
>Gm17:8973754-8973791
>Gm17:8975109-8975215
>Gm17:8976686-8976770
>Gm17:8976819-8976883
>Gm17:8982504-8982728
>Gm17:8984046-8984091
>Gm17:8984636-8984732
>Gm17:8984833-8984912
>Gm17:8985035-8985094
>Gm17:8985165-8985351
>Gm17:8985415-8985463
>Gm17:8989536-8989739
>Gm17:8991290-8991393
>Gm17:8992340-8992406
>Gm17:8992498-8992547
>Gm17:8992659-8992740
>Gm17:8994409-8994620
>Gm17:9002176-9002344
>Gm17:9003862-9003933
>Gm17:9007711-9007750
>Gm17:9014901-9014953
>Gm17:9026070-9026084
>Gm17:9033190-9033277
>Gm17:9035736-9035812
>Gm17:9036889-9036964
>Gm17:9037138-9037173
>Gm17:9038193-9038290
>Gm17:9038832-9038991
>Gm17:9040331-9040392
>Gm17:9041079-9041167
>Gm17:9042894-9042949
>Gm17:9043086-9043204
>Gm17:9043591-9043651
>Gm17:9049893-9049954
>Gm17:9053993-9054204
>Gm17:9055618-9055765
>Gm17:9056884-9056919
>Gm17:9057409-9057477
>Gm17:9058323-9058358
>Gm17:9058387-9059556
>Gm17:9059659-9059898
>Gm17:9061778-9061884
>Gm17:9065188-9065265
>Gm17:9068815-9068899
>Gm17:9071229-9071294
>Gm17:9071537-9071577
>Gm17:9073108-9073231
>Gm17:9074730-9074773
>Gm17:9089038-9089214
>Gm17:9090369-9090566
>Gm17:9090703-9090838
>Gm17:9094412-9094443
>Gm17:9098873-9099263
>Gm17:9103659-9103690
>Gm17:9110601-9110650
>Gm17:9114504-9114564
>Gm17:9119371-9119410
>Gm17:9120086-9120195
>Gm17:9121093-9121125
>Gm17:9121404-9121438
>Gm17:9122672-9122804
>Gm17:9123026-9123066
>Gm17:9123412-9123639
>Gm17:9124115-9124170
>Gm17:9134689-9134726
>Gm17:9139394-9139435
>Gm17:9140887-9140935
>Gm17:9141748-9141865
>Gm17:9144665-9144702
>Gm17:9144743-9144780
>Gm17:9147954-9148021
>Gm17:9148553-9148603
>Gm17:9148749-9148780
>Gm17:9159101-9159173
>Gm17:9163032-9163084
>Gm17:9163990-9164021
>Gm17:9170363-9170477
>Gm17:9170771-9170868
>Gm17:9182824-9182854
>Gm17:9184799-9185021
>Gm17:9185073-9185218
>Gm17:9185354-9185540
>Gm17:9192213-9192262
>Gm17:9198069-9198167
>Gm17:9203066-9203212
>Gm17:9203250-9203394
>Gm17:9204284-9204343
>Gm17:9204957-9205050
>Gm17:9205152-9205227
>Gm17:9208865-9209000
>Gm17:9211106-9211168
>Gm17:9211344-9212163
>Gm17:9212204-9212398
>Gm17:9214072-9214147
>Gm17:9219823-9219853
>Gm17:9220017-9220072
>Gm17:9222303-9222350
>Gm17:9222521-9222642
>Gm17:9223037-9227986
>Gm17:9228086-9228120
>Gm17:9228464-9228888
>Gm17:9229107-9229159
>Gm17:9230256-9230307
>Gm17:9231169-9231594
>Gm17:9232459-9232482
>Gm17:9234747-9234803
>Gm17:9238151-9238276
>Gm17:9242046-9242088
>Gm17:9245392-9245431
>Gm17:9245876-9245927
>Gm17:9248207-9248343
>Gm17:9250718-9250771
>Gm17:9250864-9250922
>Gm17:9251790-9251911
>Gm17:9253087-9253111
>Gm17:9254430-9254469
>Gm17:9262281-9262365
>Gm17:9265443-9265683
>Gm17:9265756-9265878
>Gm17:9267909-9267943
>Gm17:9268007-9268048
>Gm17:9274916-9275001
>Gm17:9277136-9277176
>Gm17:9281081-9281129
>Gm17:9287724-9287764
>Gm17:9288374-9288441
>Gm17:9290898-9290956
>Gm17:9291149-9291187
>Gm17:9292397-9292479
>Gm17:9292612-9292750
>Gm17:9293944-9293978
>Gm17:9294147-9294377
>Gm17:9295046-9295094
>Gm17:9295114-9295214
>Gm17:9297073-9297121
>Gm17:9297518-9297566
>Gm17:9298267-9298331
>Gm17:9301253-9301392
>Gm17:9302927-9303105
>Gm17:9303961-9304007
>Gm17:9310444-9310738
>Gm17:9311520-9311726
>Gm17:9311772-9312051
>Gm17:9312346-9312414
>Gm17:9315795-9315831
>Gm17:9315978-9316462
>Gm17:9317359-9317412
>Gm17:9321782-9321883
>Gm17:9323282-9323322
>Gm17:9323993-9324031
>Gm17:9327443-9327606
>Gm17:9328680-9328996
>Gm17:9331650-9331716
>Gm17:9335095-9335158
>Gm17:9335997-9336047
>Gm17:9337966-9338059
>Gm17:9338575-9338670
>Gm17:9338821-9338836
>Gm17:9338936-9338950
>Gm17:9340184-9340220
>Gm17:9340308-9340478
>Gm17:9340957-9342295
>Gm17:9343450-9343527
>Gm17:9343653-9343759
>Gm17:9344954-9345009
>Gm17:9351530-9351594
>Gm17:9355481-9355523
>Gm17:9355613-9355713
>Gm17:9358012-9358096
>Gm17:9365869-9365903
>Gm17:9369606-9369669
>Gm17:9369881-9369950
>Gm17:9375131-9375252
>Gm17:9376635-9376739
>Gm17:9377410-9377542
>Gm17:9378974-9379270
>Gm17:9389557-9389680
>Gm17:9390158-9390210
>Gm17:9393966-9394075
>Gm17:9397964-9398003
>Gm17:9404271-9404774
>Gm17:9405368-9405428
>Gm17:9406810-9406846
>Gm17:9410385-9410457
>Gm17:9423275-9423315
>Gm17:9427657-9427774
>Gm17:9429597-9429695
>Gm17:9430671-9430818
>Gm17:9432902-9432945
>Gm17:9435343-9435418
>Gm17:9437068-9437135
>Gm17:9438500-9438873
>Gm17:9439040-9439518
>Gm17:9439779-9439822
>Gm17:9440366-9440469
>Gm17:9440725-9440792
>Gm17:9441004-9441240
>Gm17:9441415-9441448
>Gm17:9441538-9441580
>Gm17:9441941-9441996
>Gm17:9445794-9445841
>Gm17:9448706-9448779
>Gm17:9450833-9450951
>Gm17:9454882-9455004
>Gm17:9455780-9455809
>Gm17:9466367-9466443
>Gm17:9466669-9466876
>Gm17:9466986-9467032
>Gm17:9467861-9468055
>Gm17:9468104-9468295
>Gm17:9476594-9476687
>Gm17:9479630-9479706
>Gm17:9479800-9479927
>Gm17:9479972-9480067
>Gm17:9481102-9481238
>Gm17:9481286-9481362
>Gm17:9500456-9500748
>Gm17:9500924-9501105
>Gm17:9502328-9502425
>Gm17:9516847-9516967
>Gm17:9517449-9517540
>Gm17:9520067-9520136
>Gm17:9528740-9528807
>Gm17:9528947-9529140
>Gm17:9530881-9530909
>Gm17:9538016-9538065
>Gm17:9548794-9548867
>Gm17:9554326-9554479
>Gm17:9555146-9555427
>Gm17:9573232-9573268
>Gm17:9576283-9576327
>Gm17:9578115-9578152
>Gm17:9581276-9581324
>Gm17:9581870-9581963
>Gm17:9582387-9582504
>Gm17:9582669-9582704
>Gm17:9583282-9583368
>Gm17:9584136-9584369
>Gm17:9584651-9587006
>Gm17:9587096-9587154
>Gm17:9588664-9588697
>Gm17:9589019-9589083
>Gm17:9589192-9589306
>Gm17:9589996-9590063
>Gm17:9592122-9592177
>Gm17:9592575-9592626
>Gm17:9595579-9595611
>Gm17:9597754-9597932
>Gm17:9598126-9598244
>Gm17:9598381-9598429
>Gm17:9598516-9598678
>Gm17:9598807-9599024
>Gm17:9599074-9599216
>Gm17:9599798-9599838
>Gm17:9600010-9600052
>Gm17:9600099-9600158
>Gm17:9600259-9600351
>Gm17:9600446-9600742
>Gm17:9601131-9601200
>Gm17:9601448-9601495
>Gm17:9601662-9602098
>Gm17:9602265-9602324
>Gm17:9602372-9602508
>Gm17:9607590-9607755
>Gm17:9610782-9610881
>Gm17:9612936-9612966
>Gm17:9615613-9615663
>Gm17:9616285-9616363
>Gm17:9616694-9616931
>Gm17:9617184-9617218
>Gm17:9619771-9620159
>Gm17:9620988-9621070
>Gm17:9625682-9625747
>Gm17:9633667-9633697
>Gm17:9634161-9634218
>Gm17:9634950-9635094
>Gm17:9635151-9635237
>Gm17:9635419-9635480
>Gm17:9635646-9636263
>Gm17:9636337-9636717
>Gm17:9636765-9637388
>Gm17:9637436-9637958
>Gm17:9638042-9638424
>Gm17:9639140-9639182
>Gm17:9639501-9639686
>Gm17:9639949-9640008
>Gm17:9640495-9640531
>Gm17:9640572-9640652
>Gm17:9641997-9642207
>Gm17:9642278-9642344
>Gm17:9642381-9642396
>Gm17:9643585-9643747
>Gm17:9646323-9646410
>Gm17:9646429-9646490
>Gm17:9647107-9647151
>Gm17:9655103-9655133
>Gm17:9657142-9657174
>Gm17:9659966-9659998
>Gm17:9660209-9660412
>Gm17:9660715-9661124
>Gm17:9661353-9661421
>Gm17:9664676-9664952
>Gm17:9665631-9665728
>Gm17:9667305-9667438
>Gm17:9669366-9669394
>Gm17:9671208-9671242
>Gm17:9681992-9682044
>Gm17:9682744-9682793
>Gm17:9682988-9683048
>Gm17:9687511-9687537
>Gm17:9687626-9687658
>Gm17:9687908-9687936
>Gm17:9695226-9695294
>Gm17:9695468-9695507
>Gm17:9701366-9701976
>Gm17:9702354-9702641
>Gm17:9702714-9702800
>Gm17:9703437-9703467
>Gm17:9704456-9704592
>Gm17:9705486-9705554
>Gm17:9707942-9708009
>Gm17:9716239-9716285
>Gm17:9718310-9718400
>Gm17:9718690-9718818
>Gm17:9721942-9722049
>Gm17:9722234-9722323
>Gm17:9722646-9722713
>Gm17:9723974-9724137
>Gm17:9725534-9725616
>Gm17:9725991-9726059
>Gm17:9726790-9726846
>Gm17:9726908-9726940
>Gm17:9728104-9728165
>Gm17:9728241-9728451
>Gm17:9729915-9729995
>Gm17:9730036-9730072
>Gm17:9739985-9740000
>Gm17:9740109-9740198
>Gm17:9740233-9740488
>Gm17:9740535-9740738
>Gm17:9743017-9743097
>Gm17:9743246-9743309
>Gm17:9745155-9747469
>Gm17:9747608-9747651
>Gm17:9748243-9748296
>Gm17:9748837-9748869
>Gm17:9749252-9749344
>Gm17:9749600-9749645
>Gm17:9751879-9752306
>Gm17:9752534-9752588
>Gm17:9754048-9754083
>Gm17:9754091-9754151
>Gm17:9754502-9754580
>Gm17:9754937-9755298
>Gm17:9756034-9756064
>Gm17:9756224-9756390
>Gm17:9756495-9756812
>Gm17:9758038-9758337
>Gm17:9758923-9759008
>Gm17:9759339-9759382
>Gm17:9760025-9760075
>Gm17:9761190-9761413
>Gm17:9763987-9764009
>Gm17:9765641-9765675
>Gm17:9767456-9767536
>Gm17:9768411-9768665
>Gm17:9776440-9776472
>Gm17:9777716-9777822
>Gm17:9786643-9786963
>Gm17:9787658-9787728
>Gm17:9788314-9788411
>Gm17:9788660-9788716
>Gm17:9790223-9790264
>Gm17:9790360-9790405
>Gm17:9790731-9790787
>Gm17:9791469-9791494
>Gm17:9791866-9791923
>Gm17:9810719-9810856
>Gm17:9814541-9814571
>Gm17:9816684-9816777
>Gm17:9816900-9817044
>Gm17:9817383-9817437
>Gm17:9817660-9817697
>Gm17:9818230-9818373
>Gm17:9818867-9818942
>Gm17:9819069-9819142
>Gm17:9819557-9819655
>Gm17:9819712-9819937
>Gm17:9820126-9820170
>Gm17:9820458-9820765
>Gm17:9820831-9820993
>Gm17:9821611-9821729
>Gm17:9822002-9822718
>Gm17:9822742-9823064
>Gm17:9824243-9824316
>Gm17:9824462-9824527
>Gm17:9824636-9824767
>Gm17:9824854-9825546
>Gm17:9825875-9826202
>Gm17:9826758-9827011
>Gm17:9827296-9827403
>Gm17:9827438-9827567
>Gm17:9832647-9832687
>Gm17:9833407-9833449
>Gm17:9833503-9833593
>Gm17:9834000-9834049
>Gm17:9840744-9840998
>Gm17:9841052-9841276
>Gm17:9842511-9842763
>Gm17:9843247-9843351
>Gm17:9844545-9844633
>Gm17:9850195-9850234
>Gm17:9850437-9850492
>Gm17:9850581-9850667
>Gm17:9852259-9852306
>Gm17:9853672-9853727
>Gm17:9854377-9854426
>Gm17:9854655-9854724
>Gm17:9854831-9854894
>Gm17:9854932-9854989
>Gm17:9855201-9855274
>Gm17:9856231-9856273
>Gm17:9861428-9862348
>Gm17:9862375-9862447
>Gm17:9862950-9863010
>Gm17:9863500-9863547
>Gm17:9864839-9864941
>Gm17:9865852-9865943
>Gm17:9865968-9866084
>Gm17:9867355-9867559
>Gm17:9867624-9867716
>Gm17:9868083-9868138
>Gm17:9869636-9869657
>Gm17:9871973-9872005
>Gm17:9872345-9872441
>Gm17:9872694-9872733
>Gm17:9872984-9873077
>Gm17:9880156-9880190
>Gm17:9880291-9880327
>Gm17:9883790-9883837
>Gm17:9891656-9891721
>Gm17:9892586-9892959
>Gm17:9893857-9894097
>Gm17:9898239-9898385
>Gm17:9898718-9898753
>Gm17:9898822-9898859
>Gm17:9898871-9898912
>Gm17:9903361-9903398
>Gm17:9905712-9905739
>Gm17:9916110-9916143
>Gm17:9920710-9920844
>Gm17:9921037-9921106
>Gm17:9926300-9926410
>Gm17:9926747-9926815
>Gm17:9926912-9926962
>Gm17:9929579-9929632
>Gm17:9931382-9931428
>Gm17:9937529-9937604
>Gm17:9937814-9937881
>Gm17:9937939-9938113
>Gm17:9938182-9938214
>Gm17:9938509-9939342
>Gm17:9939428-9939499
>Gm17:9939565-9940007
>Gm17:9943645-9943717
>Gm17:9944202-9944493
>Gm17:9944556-9944711
>Gm17:9946528-9946647
>Gm17:9954184-9954242
>Gm17:9959401-9959484
>Gm17:9959641-9959701
>Gm17:9959734-9959825
>Gm17:9960913-9960987
>Gm17:9961246-9961316
>Gm17:9961480-9961548
>Gm17:9967424-9967474
>Gm17:9968578-9968702
>Gm17:9968798-9968911
>Gm17:9969530-9969604
>Gm17:9972853-9972887
>Gm17:9978224-9978787
>Gm17:9978868-9983960
>Gm17:9989308-9989344
>Gm17:9989730-9989808
>Gm17:9991191-9991224
>Gm17:9992694-9992745
>Gm17:9993447-9993496
>Gm17:9993947-9994059
>Gm17:9995212-9995238
>Gm17:10015314-10015361
>Gm17:10017478-10017723
>Gm17:10020899-10021015
>Gm17:10021398-10021430
>Gm17:10021493-10021553
>Gm17:10022261-10022321
>Gm17:10023566-10023626
>Gm17:10023738-10023800
>Gm17:10027463-10027635
>Gm17:10035521-10035591
>Gm17:10035904-10035931
>Gm17:10036165-10036289
>Gm17:10036434-10036806
>Gm17:10036946-10037371
>Gm17:10037466-10038538
>Gm17:10038583-10038930
>Gm17:10039123-10039160
>Gm17:10039271-10039474
>Gm17:10039624-10039712
>Gm17:10040180-10040222
>Gm17:10040307-10040425
>Gm17:10040480-10040550
>Gm17:10040617-10040792
>Gm17:10040959-10041124
>Gm17:10041266-10041675
>Gm17:10041839-10042081
>Gm17:10042349-10042594
>Gm17:10043362-10043427
>Gm17:10047019-10047050
>Gm17:10047288-10047360
>Gm17:10048445-10048501
>Gm17:10049622-10049679
>Gm17:10050916-10050950
>Gm17:10052068-10052174
>Gm17:10052260-10052300
>Gm17:10052900-10052977
>Gm17:10053569-10053624
>Gm17:10055199-10056975
>Gm17:10057001-10057467
>Gm17:10059635-10059701
>Gm17:10060569-10060626
>Gm17:10061864-10062028
>Gm17:10070039-10070091
>Gm17:10070215-10070294
>Gm17:10071025-10071107
>Gm17:10071207-10071276
>Gm17:10072265-10072300
>Gm17:10072327-10072414
>Gm17:10078238-10078317
>Gm17:10080866-10080935
>Gm17:10088076-10088150
>Gm17:10088280-10088345
>Gm17:10088474-10088546
>Gm17:10097923-10097953
>Gm17:10098446-10098484
>Gm17:10107821-10107865
>Gm17:10110196-10110268
>Gm17:10115882-10115929
>Gm17:10116929-10117293
>Gm17:10117925-10118066
>Gm17:10118160-10118302
>Gm17:10118450-10118521
>Gm17:10120246-10120358
>Gm17:10121055-10121125
>Gm17:10121273-10121381
>Gm17:10121567-10121671
>Gm17:10123266-10123315
>Gm17:10130320-10130774
>Gm17:10130815-10130876
>Gm17:10131302-10131349
>Gm17:10141386-10141446
>Gm17:10143054-10143093
>Gm17:10145727-10145849
>Gm17:10154048-10154196
>Gm17:10156752-10156816
>Gm17:10157263-10157328
>Gm17:10159465-10159572
>Gm17:10161046-10161089
>Gm17:10162125-10162194
>Gm17:10163399-10163468
>Gm17:10164184-10164320
>Gm17:10166059-10166090
>Gm17:10169188-10169311
>Gm17:10173479-10173520
>Gm17:10173753-10173893
>Gm17:10177487-10177780
>Gm17:10180154-10180239
>Gm17:10181380-10181419
>Gm17:10185028-10185106
>Gm17:10185187-10185229
>Gm17:10186203-10186246
>Gm17:10186466-10186618
>Gm17:10186757-10186887
>Gm17:10187089-10187130
>Gm17:10187243-10187309
>Gm17:10187946-10187993
>Gm17:10188322-10188545
>Gm17:10189257-10189337
>Gm17:10189818-10189884
>Gm17:10190203-10190458
>Gm17:10191386-10191422
>Gm17:10201864-10201965
>Gm17:10203995-10204035
>Gm17:10206854-10207095
>Gm17:10208754-10208966
>Gm17:10212604-10212639
>Gm17:10223844-10223950
>Gm17:10225376-10225532
>Gm17:10228015-10228077
>Gm17:10228970-10229112
>Gm17:10229816-10229882
>Gm17:10236220-10236315
>Gm17:10236671-10236702
>Gm17:10236796-10236829
>Gm17:10241295-10241456
>Gm17:10249222-10249432
>Gm17:10251043-10251441
>Gm17:10251474-10255658
>Gm17:10255708-10256166
>Gm17:10256196-10256242
>Gm17:10256343-10256698
>Gm17:10262961-10262990
>Gm17:10264647-10264739
>Gm17:10265124-10265257
>Gm17:10266959-10267413
>Gm17:10267484-10267555
>Gm17:10268234-10268432
>Gm17:10270721-10270778
>Gm17:10272046-10272191
>Gm17:10272253-10272423
>Gm17:10272636-10272841
>Gm17:10273068-10273183
>Gm17:10273240-10273292
>Gm17:10273607-10273662
>Gm17:10273807-10273987
>Gm17:10274340-10274444
>Gm17:10275211-10275299
>Gm17:10275648-10275676
>Gm17:10275811-10276007
>Gm17:10276025-10276093
>Gm17:10276143-10276215
>Gm17:10276345-10276418
>Gm17:10280584-10280690
>Gm17:10283030-10283091
>Gm17:10284008-10284121
>Gm17:10288327-10288423
>Gm17:10289417-10289589
>Gm17:10295580-10295671
>Gm17:10296005-10296303
>Gm17:10296333-10296501
>Gm17:10296744-10296858
>Gm17:10297400-10297516
>Gm17:10300531-10300593
>Gm17:10300757-10300827
>Gm17:10302293-10302415
>Gm17:10302514-10302579
>Gm17:10304488-10304543
>Gm17:10306988-10307045
>Gm17:10307753-10307827
>Gm17:10310389-10310429
>Gm17:10310646-10310747
>Gm17:10310824-10310871
>Gm17:10313812-10314036
>Gm17:10314761-10314813
>Gm17:10318276-10318416
>Gm17:10319812-10319888
>Gm17:10320067-10320105
>Gm17:10320211-10320275
>Gm17:10323084-10323213
>Gm17:10329684-10329726
>Gm17:10329830-10329877
>Gm17:10330526-10331104
>Gm17:10332719-10332775
>Gm17:10333330-10333352
>Gm17:10333490-10333684
>Gm17:10336189-10336225
>Gm17:10338405-10338518
>Gm17:10339799-10339833
>Gm17:10341949-10342019
>Gm17:10342121-10342191
>Gm17:10350773-10350840
>Gm17:10351141-10351188
>Gm17:10352052-10352134
>Gm17:10355997-10356064
>Gm17:10356797-10356927
>Gm17:10357187-10357221
>Gm17:10358233-10358464
>Gm17:10358847-10358895
>Gm17:10359354-10359568
>Gm17:10365027-10365069
>Gm17:10368788-10368830
>Gm17:10372904-10372929
>Gm17:10372970-10373453
>Gm17:10377465-10377514
>Gm17:10377823-10377900
>Gm17:10378020-10378146
>Gm17:10378829-10379163
>Gm17:10379520-10379690
>Gm17:10380295-10380411
>Gm17:10380801-10380843
>Gm17:10381579-10381681
>Gm17:10381752-10381852
>Gm17:10381926-10382034
>Gm17:10384160-10384379
>Gm17:10384722-10384809
>Gm17:10385457-10385506
>Gm17:10385860-10385952
>Gm17:10386390-10386432
>Gm17:10386673-10386776
>Gm17:10391292-10391347
>Gm17:10394162-10394226
>Gm17:10394417-10394462
>Gm17:10396413-10396472
>Gm17:10399175-10399343
>Gm17:10399795-10399828
>Gm17:10400886-10400951
>Gm17:10401813-10401859
>Gm17:10402783-10402797
>Gm17:10405944-10406037
>Gm17:10408120-10408235
>Gm17:10408405-10408553
>Gm17:10409565-10409607
>Gm17:10411387-10411458
>Gm17:10411916-10411961
>Gm17:10414892-10414963
>Gm17:10416893-10416924
>Gm17:10419981-10420029
>Gm17:10420674-10420817
>Gm17:10421952-10421997
>Gm17:10424170-10424350
>Gm17:10424867-10424936
>Gm17:10425010-10425073
>Gm17:10425102-10425198
>Gm17:10428715-10428851
>Gm17:10429116-10429182
>Gm17:10429546-10429597
>Gm17:10430481-10430540
>Gm17:10430629-10430818
>Gm17:10430850-10430893
>Gm17:10431861-10431999
>Gm17:10433230-10433411
>Gm17:10434813-10435247
>Gm17:10435600-10435654
>Gm17:10435666-10435711
>Gm17:10435828-10435918
>Gm17:10436113-10436184
>Gm17:10437234-10437331
>Gm17:10437387-10437590
>Gm17:10439273-10439299
>Gm17:10439446-10439499
>Gm17:10442122-10442487
>Gm17:10442926-10442962
>Gm17:10447330-10447363
>Gm17:10453350-10453471
>Gm17:10463762-10463809
>Gm17:10466770-10466882
>Gm17:10470693-10470765
>Gm17:10470850-10470930
>Gm17:10473513-10473527
>Gm17:10475228-10475324
>Gm17:10477458-10477548
>Gm17:10477696-10477803
>Gm17:10478260-10478334
>Gm17:10482685-10482799
>Gm17:10482870-10482996
>Gm17:10483084-10483320
>Gm17:10483897-10483970
>Gm17:10486033-10486098
>Gm17:10486221-10486295
>Gm17:10488017-10488162
>Gm17:10489148-10489194
>Gm17:10491090-10491251
>Gm17:10491368-10491405
>Gm17:10498956-10499035
>Gm17:10503072-10503148
>Gm17:10503910-10503994
>Gm17:10504046-10504168
>Gm17:10505026-10505100
>Gm17:10506492-10506524
>Gm17:10509951-10509995
>Gm17:10511244-10511288
>Gm17:10514150-10514203
>Gm17:10519239-10519288
>Gm17:10520633-10520675
>Gm17:10525057-10525106
>Gm17:10525208-10525688
>Gm17:10525722-10525812
>Gm17:10526174-10527086
>Gm17:10527121-10527685
>Gm17:10527754-10527788
>Gm17:10528494-10528542
>Gm17:10528773-10528819
>Gm17:10536691-10536919
>Gm17:10543391-10543439
>Gm17:10543557-10543607
>Gm17:10543748-10543800
>Gm17:10544001-10544042
>Gm17:10546229-10546280
>Gm17:10546951-10547103
>Gm17:10547282-10547354
>Gm17:10547521-10547548
>Gm17:10547664-10548075
>Gm17:10548126-10548318
>Gm17:10548371-10548741
>Gm17:10548821-10549502
>Gm17:10549564-10550076
>Gm17:10550340-10550473
>Gm17:10550552-10550625
>Gm17:10550732-10550901
>Gm17:10552247-10552277
>Gm17:10553026-10553069
>Gm17:10556207-10556430
>Gm17:10556479-10556523
>Gm17:10557298-10557332
>Gm17:10559612-10559652
>Gm17:10561703-10561744
>Gm17:10568160-10568222
>Gm17:10568816-10568851
>Gm17:10569418-10569551
>Gm17:10570648-10570695
>Gm17:10577079-10577156
>Gm17:10585520-10585602
>Gm17:10594276-10594318
>Gm17:10596270-10596313
>Gm17:10596550-10596637
>Gm17:10602721-10602843
>Gm17:10603581-10603630
>Gm17:10607138-10607248
>Gm17:10607822-10607902
>Gm17:10614076-10614159
>Gm17:10615164-10615197
>Gm17:10616077-10616333
>Gm17:10618121-10618196
>Gm17:10618754-10618837
>Gm17:10619611-10619660
>Gm17:10619776-10619816
>Gm17:10619846-10619925
>Gm17:10626450-10627065
>Gm17:10637076-10637137
>Gm17:10639484-10639625
>Gm17:10639710-10639809
>Gm17:10639891-10639940
>Gm17:10640089-10640344
>Gm17:10640391-10640424
>Gm17:10643211-10643250
>Gm17:10644021-10644138
>Gm17:10648885-10648955
>Gm17:10649094-10649241
>Gm17:10649806-10649869
>Gm17:10650512-10650541
>Gm17:10660024-10660074
>Gm17:10660492-10660523
>Gm17:10662070-10662207
>Gm17:10663218-10663367
>Gm17:10666630-10666678
>Gm17:10667326-10667410
>Gm17:10669118-10669157
>Gm17:10678252-10678313
>Gm17:10678413-10678533
>Gm17:10680883-10681084
>Gm17:10681146-10681427
>Gm17:10681604-10681877
>Gm17:10682014-10682402
>Gm17:10682447-10682499
>Gm17:10682750-10682849
>Gm17:10683877-10683952
>Gm17:10686664-10686717
>Gm17:10688628-10688677
>Gm17:10691111-10691199
>Gm17:10691596-10691732
>Gm17:10691972-10692029
>Gm17:10692080-10692169
>Gm17:10692632-10692667
>Gm17:10692736-10692896
>Gm17:10693077-10693149
>Gm17:10693287-10693320
>Gm17:10694553-10694588
>Gm17:10697451-10697596
>Gm17:10701066-10701218
>Gm17:10707113-10707146
>Gm17:10707325-10707547
>Gm17:10707803-10707905
>Gm17:10708107-10708172
>Gm17:10709680-10709722
>Gm17:10710236-10710470
>Gm17:10710732-10710784
>Gm17:10716352-10716398
>Gm17:10717436-10718379
>Gm17:10721281-10721721
>Gm17:10722119-10723153
>Gm17:10725358-10725441
>Gm17:10729523-10729577
>Gm17:10729996-10730061
>Gm17:10735151-10735211
>Gm17:10737011-10737053
>Gm17:10738466-10738531
>Gm17:10739345-10739403
>Gm17:10743121-10743220
>Gm17:10751087-10751391
>Gm17:10756847-10756932
>Gm17:10761324-10761545
>Gm17:10762014-10762091
>Gm17:10766264-10766441
>Gm17:10769424-10769843
>Gm17:10771124-10771268
>Gm17:10772679-10772789
>Gm17:10773474-10773840
>Gm17:10775359-10775392
>Gm17:10782170-10782197
>Gm17:10783661-10783703
>Gm17:10783891-10783952
>Gm17:10786269-10786305
>Gm17:10788670-10789088
>Gm17:10789223-10789424
>Gm17:10793426-10793520
>Gm17:10794957-10794986
>Gm17:10798710-10798747
>Gm17:10800045-10800506
>Gm17:10811527-10811676
>Gm17:10814679-10814723
>Gm17:10814951-10814999
>Gm17:10816418-10816498
>Gm17:10816858-10816909
>Gm17:10821803-10822381
>Gm17:10822638-10822680
>Gm17:10822771-10822814
>Gm17:10822965-10823020
>Gm17:10823103-10823117
>Gm17:10824997-10825011
>Gm17:10825133-10825193
>Gm17:10825813-10825845
>Gm17:10827889-10827994
>Gm17:10828414-10828466
>Gm17:10828828-10828885
>Gm17:10828980-10829041
>Gm17:10830526-10830594
>Gm17:10831822-10831949
>Gm17:10835119-10835192
>Gm17:10836289-10836339
>Gm17:10839157-10839232
>Gm17:10839336-10839658
>Gm17:10839763-10839921
>Gm17:10839955-10840738
>Gm17:10840913-10841015
>Gm17:10841077-10841282
>Gm17:10841577-10841614
>Gm17:10841764-10841820
>Gm17:10845283-10845334
>Gm17:10846622-10846700
>Gm17:10849789-10849968
>Gm17:10850726-10850813
>Gm17:10852898-10853074
>Gm17:10854723-10854795
>Gm17:10858016-10858088
>Gm17:10859522-10859748
>Gm17:10860434-10860625
>Gm17:10861599-10861708
>Gm17:10861825-10861862
>Gm17:10862207-10862299
>Gm17:10863979-10864071
>Gm17:10864246-10864282
>Gm17:10864507-10864775
>Gm17:10868986-10869176
>Gm17:10873405-10873556
>Gm17:10873608-10873640
>Gm17:10873729-10874194
>Gm17:10874279-10874453
>Gm17:10875545-10875579
>Gm17:10875653-10875730
>Gm17:10879767-10879862
>Gm17:10885451-10885503
>Gm17:10887051-10887088
>Gm17:10888272-10888359
>Gm17:10888618-10888727
>Gm17:10889073-10889129
>Gm17:10889427-10889487
>Gm17:10889543-10889918
>Gm17:10889967-10889998
>Gm17:10890236-10890305
>Gm17:10890354-10890597
>Gm17:10890678-10890723
>Gm17:10890787-10891272
>Gm17:10891336-10891517
>Gm17:10891635-10892259
>Gm17:10892305-10892681
>Gm17:10892769-10893169
>Gm17:10894091-10894144
>Gm17:10895199-10895257
>Gm17:10895344-10895425
>Gm17:10896822-10896864
>Gm17:10899417-10899483
>Gm17:10900824-10900902
>Gm17:10902848-10902921
>Gm17:10903322-10903628
>Gm17:10903673-10903934
>Gm17:10908984-10909047
>Gm17:10910667-10910709
>Gm17:10911542-10911600
>Gm17:10911658-10911778
>Gm17:10911990-10912033
>Gm17:10912126-10912171
>Gm17:10912787-10912829
>Gm17:10912848-10912886
>Gm17:10914105-10914149
>Gm17:10918030-10918058
>Gm17:10918873-10918943
>Gm17:10919050-10919086
>Gm17:10919164-10919223
>Gm17:10919393-10919508
>Gm17:10919990-10920045
>Gm17:10920142-10920217
>Gm17:10920477-10920570
>Gm17:10921588-10921635
>Gm17:10922681-10922736
>Gm17:10924006-10924074
>Gm17:10925265-10925347
>Gm17:10925386-10925735
>Gm17:10926151-10926490
>Gm17:10926567-10926622
>Gm17:10928516-10938779
>Gm17:10939474-10939521
>Gm17:10947481-10947547
>Gm17:10947707-10947798
>Gm17:10948577-10948641
>Gm17:10952412-10952556
>Gm17:10952606-10952706
>Gm17:10953190-10953367
>Gm17:10953757-10953891
>Gm17:10954034-10954154
>Gm17:10958348-10958376
>Gm17:10958916-10959009
>Gm17:10959518-10959554
>Gm17:10960163-10960221
>Gm17:10962929-10963079
>Gm17:10967487-10967519
>Gm17:10970174-10970211
>Gm17:10971075-10971116
>Gm17:10971206-10971220
>Gm17:10971429-10971523
>Gm17:10972060-10972117
>Gm17:10972468-10972531
>Gm17:10972895-10973009
>Gm17:10973146-10973485
>Gm17:10976076-10976126
>Gm17:10978901-10979511
>Gm17:10980620-10980677
>Gm17:10980958-10981018
>Gm17:10983084-10983837
>Gm17:10983893-10984082
>Gm17:10984250-10984300
>Gm17:10984532-10984619
>Gm17:10987208-10987306
>Gm17:10987463-10987623
>Gm17:10987818-10987863
>Gm17:10988045-10988088
>Gm17:10988137-10988271
>Gm17:10988341-10988412
>Gm17:10988457-10988500
>Gm17:10988667-10988798
>Gm17:10988865-10989207
>Gm17:10989253-10989346
>Gm17:10989398-10989497
>Gm17:10989760-10989786
>Gm17:10989912-10989970
>Gm17:10990119-10990282
>Gm17:10990352-10990413
>Gm17:10990483-10990922
>Gm17:10991443-10991502
>Gm17:10991529-10991713
>Gm17:11002326-11002549
>Gm17:11002610-11002731
>Gm17:11002819-11002949
>Gm17:11002989-11003036
>Gm17:11005088-11005153
>Gm17:11012412-11012457
>Gm17:11014630-11014701
>Gm17:11014729-11014787
>Gm17:11018794-11018879
>Gm17:11018928-11019100
>Gm17:11019388-11019502
>Gm17:11019616-11020428
>Gm17:11021051-11021124
>Gm17:11021330-11021539
>Gm17:11025516-11025584
>Gm17:11027758-11027831
>Gm17:11028037-11028246
>Gm17:11028843-11028897
>Gm17:11031671-11031706
>Gm17:11031785-11031867
>Gm17:11035372-11035470
>Gm17:11037139-11037208
>Gm17:11037978-11038058
>Gm17:11039823-11039888
>Gm17:11040186-11040294
>Gm17:11040532-11040679
>Gm17:11040842-11041030
>Gm17:11041068-11041128
>Gm17:11041245-11041342
>Gm17:11041403-11041554
>Gm17:11041714-11041836
>Gm17:11042071-11042197
>Gm17:11042680-11042948
>Gm17:11043147-11043252
>Gm17:11043842-11043917
>Gm17:11053029-11053091
>Gm17:11055765-11055899
>Gm17:11060885-11060924
>Gm17:11062199-11062236
>Gm17:11062473-11063046
>Gm17:11063181-11063350
>Gm17:11063521-11063599
>Gm17:11065819-11066113
>Gm17:11066141-11067434
>Gm17:11067920-11067977
>Gm17:11068346-11068564
>Gm17:11068756-11068823
>Gm17:11068844-11068902
>Gm17:11069446-11069512
>Gm17:11072763-11072784
>Gm17:11073456-11073955
>Gm17:11074764-11074837
>Gm17:11074922-11074991
>Gm17:11076540-11076885
>Gm17:11076977-11077019
>Gm17:11078322-11078354
>Gm17:11082251-11082333
>Gm17:11082401-11082466
>Gm17:11082495-11082644
>Gm17:11083624-11083686
>Gm17:11087772-11087817
>Gm17:11092335-11092448
>Gm17:11092631-11092757
>Gm17:11093453-11093552
>Gm17:11096978-11097104
>Gm17:11097638-11097744
>Gm17:11097976-11098008
>Gm17:11098080-11098148
>Gm17:11098238-11098298
>Gm17:11099285-11099319
>Gm17:11099443-11099480
>Gm17:11099826-11099894
>Gm17:11099986-11100042
>Gm17:11100742-11100805
>Gm17:11101267-11101311
>Gm17:11102270-11102311
>Gm17:11102400-11102467
>Gm17:11102747-11102788
>Gm17:11107108-11107195
>Gm17:11108526-11108585
>Gm17:11108605-11108652
>Gm17:11109103-11109140
>Gm17:11109741-11109769
>Gm17:11111055-11111092
>Gm17:11115293-11115421
>Gm17:11115656-11115839
>Gm17:11116137-11116220
>Gm17:11116459-11116518
>Gm17:11117609-11117677
>Gm17:11125525-11125582
>Gm17:11126984-11127048
>Gm17:11127339-11127484
>Gm17:11127597-11127714
>Gm17:11127763-11127825
>Gm17:11128083-11128166
>Gm17:11128268-11128666
>Gm17:11128685-11129032
>Gm17:11131808-11131841
>Gm17:11131890-11132018
>Gm17:11132172-11132396
>Gm17:11132446-11132476
>Gm17:11132594-11132632
>Gm17:11136226-11136268
>Gm17:11142909-11143001
>Gm17:11143804-11143895
>Gm17:11144910-11144953
>Gm17:11145419-11145532
>Gm17:11148246-11148324
>Gm17:11149720-11149779
>Gm17:11150875-11150919
>Gm17:11150979-11151068
>Gm17:11153916-11153999
>Gm17:11155161-11155209
>Gm17:11162029-11162069
>Gm17:11164841-11165081
>Gm17:11165624-11165700
>Gm17:11166696-11166742
>Gm17:11172477-11172642
>Gm17:11172778-11172853
>Gm17:11172971-11173060
>Gm17:11173304-11173342
>Gm17:11173919-11174199
>Gm17:11176896-11176933
>Gm17:11178937-11179095
>Gm17:11179212-11179258
>Gm17:11190990-11191042
>Gm17:11191331-11191429
>Gm17:11191630-11191682
>Gm17:11191725-11191790
>Gm17:11192507-11192554
>Gm17:11194895-11194955
>Gm17:11195583-11195684
>Gm17:11197317-11197381
>Gm17:11204694-11204824
>Gm17:11205531-11205565
>Gm17:11206329-11206369
>Gm17:11207687-11208169
>Gm17:11208258-11209147
>Gm17:11209197-11209344
>Gm17:11209412-11209740
>Gm17:11209826-11209958
>Gm17:11209980-11210330
>Gm17:11210371-11210983
>Gm17:11211137-11211521
>Gm17:11211571-11211969
>Gm17:11212090-11212999
>Gm17:11219291-11219321
>Gm17:11220272-11220292
>Gm17:11223209-11223316
>Gm17:11223606-11223673
>Gm17:11223815-11223873
>Gm17:11224656-11224690
>Gm17:11225583-11225649
>Gm17:11226039-11226071
>Gm17:11226102-11226188
>Gm17:11230703-11230781
>Gm17:11230818-11230862
>Gm17:11230901-11230942
>Gm17:11234310-11234349
>Gm17:11236253-11236320
>Gm17:11236556-11237096
>Gm17:11237285-11237318
>Gm17:11237408-11237551
>Gm17:11237598-11238140
>Gm17:11239295-11239349
>Gm17:11239444-11239488
>Gm17:11242862-11242907
>Gm17:11246180-11246237
>Gm17:11251795-11252038
>Gm17:11253244-11253274
>Gm17:11254411-11254641
>Gm17:11254668-11254760
>Gm17:11254824-11255045
>Gm17:11255154-11255310
>Gm17:11255364-11255456
>Gm17:11255567-11255619
>Gm17:11257038-11257082
>Gm17:11257405-11257462
>Gm17:11257555-11257612
>Gm17:11258673-11258784
>Gm17:11261587-11261929
>Gm17:11265595-11265634
>Gm17:11266811-11267102
>Gm17:11268104-11268219
>Gm17:11269414-11269575
>Gm17:11269659-11269833
>Gm17:11270904-11270938
>Gm17:11271131-11271187
>Gm17:11271952-11272023
>Gm17:11272691-11272854
>Gm17:11274298-11274345
>Gm17:11281909-11282032
>Gm17:11284434-11284575
>Gm17:11285018-11285608
>Gm17:11285902-11285949
>Gm17:11285994-11286155
>Gm17:11286849-11287005
>Gm17:11287819-11287878
>Gm17:11289537-11289711
>Gm17:11290060-11290090
>Gm17:11294954-11295036
>Gm17:11295456-11295502
>Gm17:11298439-11298486
>Gm17:11298679-11298759
>Gm17:11299082-11299249
>Gm17:11299384-11299988
>Gm17:11305841-11305873
>Gm17:11306443-11306532
>Gm17:11306815-11306887
>Gm17:11308121-11308355
>Gm17:11312327-11312466
>Gm17:11312619-11312706
>Gm17:11318466-11318590
>Gm17:11321860-11322338
>Gm17:11322373-11324870
>Gm17:11325040-11325511
>Gm17:11325871-11326366
>Gm17:11326512-11326614
>Gm17:11326836-11326916
>Gm17:11328302-11328356
>Gm17:11328589-11328667
>Gm17:11329585-11330120
>Gm17:11331739-11331787
>Gm17:11331824-11331873
>Gm17:11334853-11335321
>Gm17:11335475-11335507
>Gm17:11340518-11340553
>Gm17:11340639-11340683
>Gm17:11340897-11340964
>Gm17:11341822-11342050
>Gm17:11342102-11342173
>Gm17:11343080-11343224
>Gm17:11347240-11347286
>Gm17:11365362-11365427
>Gm17:11365461-11365492
>Gm17:11365776-11365806
>Gm17:11365931-11365964
>Gm17:11366806-11366846
>Gm17:11367094-11367112
>Gm17:11367464-11367551
>Gm17:11369218-11369269
>Gm17:11370161-11370463
>Gm17:11373523-11373567
>Gm17:11375586-11375660
>Gm17:11376932-11377119
>Gm17:11377181-11377230
>Gm17:11377310-11377654
>Gm17:11377694-11378199
>Gm17:11379341-11379368
>Gm17:11392808-11392863
>Gm17:11393107-11393153
>Gm17:11397201-11397229
>Gm17:11397545-11397583
>Gm17:11397659-11397730
>Gm17:11404088-11404206
>Gm17:11404274-11404368
>Gm17:11405914-11405950
>Gm17:11407267-11407366
>Gm17:11407418-11407527
>Gm17:11408324-11408494
>Gm17:11409129-11409211
>Gm17:11409273-11409358
>Gm17:11411418-11411929
>Gm17:11411999-11413875
>Gm17:11413976-11414125
>Gm17:11414236-11414269
>Gm17:11414821-11414861
>Gm17:11418019-11418084
>Gm17:11418765-11418846
>Gm17:11420187-11420225
>Gm17:11423804-11423956
>Gm17:11425892-11425927
>Gm17:11427172-11427209
>Gm17:11427598-11427647
>Gm17:11427852-11427884
>Gm17:11427975-11428044
>Gm17:11428201-11428233
>Gm17:11428283-11428356
>Gm17:11428430-11428573
>Gm17:11428823-11429226
>Gm17:11429258-11429482
>Gm17:11429535-11429561
>Gm17:11429825-11430446
>Gm17:11430477-11430550
>Gm17:11433847-11433916
>Gm17:11435818-11436026
>Gm17:11436107-11436753
>Gm17:11436915-11437102
>Gm17:11437197-11437263
>Gm17:11437332-11437378
>Gm17:11437877-11437924
>Gm17:11438144-11438320
>Gm17:11438484-11438538
>Gm17:11439324-11439409
>Gm17:11440087-11440143
>Gm17:11441643-11441683
>Gm17:11442107-11442136
>Gm17:11446568-11446606
>Gm17:11446864-11446918
>Gm17:11449431-11449562
>Gm17:11452001-11452068
>Gm17:11452541-11452575
>Gm17:11453416-11453462
>Gm17:11457301-11457390
>Gm17:11458069-11458127
>Gm17:11458286-11458476
>Gm17:11458697-11458871
>Gm17:11458910-11458948
>Gm17:11459553-11459615
>Gm17:11459969-11460576
>Gm17:11460986-11461114
>Gm17:11461990-11462167
>Gm17:11467459-11467612
>Gm17:11468165-11468193
>Gm17:11468646-11468681
>Gm17:11469134-11469177
>Gm17:11470065-11470105
>Gm17:11470305-11470432
>Gm17:11471812-11471941
>Gm17:11473370-11473445
>Gm17:11474343-11474458
>Gm17:11474487-11474591
>Gm17:11475030-11475095
>Gm17:11476297-11476313
>Gm17:11496441-11497035
>Gm17:11497049-11498675
>Gm17:11498748-11498863
>Gm17:11499062-11499189
>Gm17:11503031-11503081
>Gm17:11506735-11506805
>Gm17:11506962-11507032
>Gm17:11507227-11507347
>Gm17:11507587-11507620
>Gm17:11507860-11507919
>Gm17:11508458-11508509
>Gm17:11508649-11508689
>Gm17:11509450-11509509
>Gm17:11509820-11509911
>Gm17:11510240-11510292
>Gm17:11518656-11518772
>Gm17:11519259-11519345
>Gm17:11519784-11519890
>Gm17:11520139-11520206
>Gm17:11522039-11522171
>Gm17:11522335-11522393
>Gm17:11523166-11523210
>Gm17:11523237-11523378
>Gm17:11523539-11523613
>Gm17:11530152-11530191
>Gm17:11531894-11532073
>Gm17:11535800-11535846
>Gm17:11536433-11536644
>Gm17:11540524-11540581
>Gm17:11540685-11540765
>Gm17:11542064-11542399
>Gm17:11542896-11542945
>Gm17:11544739-11544906
>Gm17:11545035-11545192
>Gm17:11545295-11545359
>Gm17:11545389-11545803
>Gm17:11546473-11546535
>Gm17:11547428-11547496
>Gm17:11547530-11547595
>Gm17:11548627-11548660
>Gm17:11550315-11550498
>Gm17:11561824-11561883
>Gm17:11564558-11564590
>Gm17:11564976-11565025
>Gm17:11565783-11565964
>Gm17:11576258-11576290
>Gm17:11579955-11579985
>Gm17:11580049-11580076
>Gm17:11580104-11580148
>Gm17:11580371-11580476
>Gm17:11580566-11580693
>Gm17:11580804-11581094
>Gm17:11584103-11584209
>Gm17:11584952-11585014
>Gm17:11585093-11585143
>Gm17:11585630-11585705
>Gm17:11587900-11587971
>Gm17:11588635-11588779
>Gm17:11588991-11589053
>Gm17:11590175-11590225
>Gm17:11590897-11590912
>Gm17:11593564-11593603
>Gm17:11594211-11594253
>Gm17:11598577-11598680
>Gm17:11598750-11598839
>Gm17:11603221-11603263
>Gm17:11604340-11604370
>Gm17:11605296-11605412
>Gm17:11605573-11605613
>Gm17:11606971-11607011
>Gm17:11610073-11610126
>Gm17:11612334-11612454
>Gm17:11614335-11614525
>Gm17:11616031-11616080
>Gm17:11617410-11617553
>Gm17:11621799-11621867
>Gm17:11622084-11622214
>Gm17:11622849-11623742
>Gm17:11623812-11624128
>Gm17:11626170-11626285
>Gm17:11626359-11626399
>Gm17:11626751-11626789
>Gm17:11627366-11627404
>Gm17:11628864-11628914
>Gm17:11628944-11628988
>Gm17:11632655-11632741
>Gm17:11633608-11633642
>Gm17:11635342-11635368
>Gm17:11635417-11635553
>Gm17:11635765-11635970
>Gm17:11636067-11636396
>Gm17:11637332-11637387
>Gm17:11638203-11638360
>Gm17:11638692-11638780
>Gm17:11639177-11639327
>Gm17:11639392-11639442
>Gm17:11640405-11640472
>Gm17:11640598-11640654
>Gm17:11640775-11640801
>Gm17:11640843-11640935
>Gm17:11640997-11641053
>Gm17:11642012-11642076
>Gm17:11643110-11643344
>Gm17:11644145-11644187
>Gm17:11644523-11644555
>Gm17:11645596-11645756
>Gm17:11646498-11646660
>Gm17:11647410-11647533
>Gm17:11648167-11648227
>Gm17:11648436-11648519
>Gm17:11649102-11649271
>Gm17:11650750-11650843
>Gm17:11650917-11651016
>Gm17:11651667-11651824
>Gm17:11655035-11655126
>Gm17:11655368-11655465
>Gm17:11655790-11655837
>Gm17:11656659-11656700
>Gm17:11656776-11656807
>Gm17:11657389-11657618
>Gm17:11660412-11660509
>Gm17:11661402-11661491
>Gm17:11669060-11669092
>Gm17:11669825-11670065
>Gm17:11673685-11673730
>Gm17:11673833-11673905
>Gm17:11675045-11675127
>Gm17:11675292-11675410
>Gm17:11676863-11676914
>Gm17:11677507-11677730
>Gm17:11679643-11679746
>Gm17:11680236-11680317
>Gm17:11681451-11681596
>Gm17:11682904-11682948
>Gm17:11684321-11684381
>Gm17:11684992-11685047
>Gm17:11685601-11685674
>Gm17:11685722-11685797
>Gm17:11686773-11686920
>Gm17:11687362-11687399
>Gm17:11687506-11687590
>Gm17:11687733-11687808
>Gm17:11688089-11688116
>Gm17:11691232-11691389
>Gm17:11691991-11692076
>Gm17:11697695-11697750
>Gm17:11699244-11699290
>Gm17:11702553-11703669
>Gm17:11705111-11705155
>Gm17:11708656-11708692
>Gm17:11711048-11711173
>Gm17:11712079-11712135
>Gm17:11712591-11712616
>Gm17:11712659-11712797
>Gm17:11712841-11713567
>Gm17:11713619-11713681
>Gm17:11713735-11713790
>Gm17:11713838-11713893
>Gm17:11718518-11718645
>Gm17:11718888-11718966
>Gm17:11719628-11719666
>Gm17:11720326-11720369
>Gm17:11722494-11722528
>Gm17:11722588-11722936
>Gm17:11723005-11723245
>Gm17:11723408-11723441
>Gm17:11723675-11723743
>Gm17:11724526-11724649
>Gm17:11724698-11724741
>Gm17:11726170-11726243
>Gm17:11728012-11728047
>Gm17:11731929-11731954
>Gm17:11732164-11732199
>Gm17:11732323-11732493
>Gm17:11735474-11735644
>Gm17:11738006-11738045
>Gm17:11738396-11738532
>Gm17:11738724-11738807
>Gm17:11740077-11740163
>Gm17:11740313-11740347
>Gm17:11740401-11740468
>Gm17:11743231-11743274
>Gm17:11745799-11745918
>Gm17:11748133-11748197
>Gm17:11749252-11749334
>Gm17:11749505-11749564
>Gm17:11755063-11755196
>Gm17:11757592-11757632
>Gm17:11760352-11760535
>Gm17:11760562-11760723
>Gm17:11761157-11761218
>Gm17:11761347-11761397
>Gm17:11763229-11763801
>Gm17:11763835-11763925
>Gm17:11764323-11764385
>Gm17:11765858-11766273
>Gm17:11766324-11767413
>Gm17:11767571-11767675
>Gm17:11767845-11768041
>Gm17:11768072-11768141
>Gm17:11768264-11768384
>Gm17:11775485-11775611
>Gm17:11776260-11776311
>Gm17:11776738-11776837
>Gm17:11778790-11778869
>Gm17:11779953-11780136
>Gm17:11780176-11780498
>Gm17:11780809-11780852
>Gm17:11780870-11781395
>Gm17:11781460-11782077
>Gm17:11782766-11782953
>Gm17:11783146-11783205
>Gm17:11785102-11785148
>Gm17:11787078-11787233
>Gm17:11787487-11787543
>Gm17:11788923-11788989
>Gm17:11789397-11789456
>Gm17:11791423-11791561
>Gm17:11792036-11792369
>Gm17:11792505-11792661
>Gm17:11798801-11798854
>Gm17:11811931-11812003
>Gm17:11814242-11814341
>Gm17:11814375-11814422
>Gm17:11814900-11814952
>Gm17:11815203-11815309
>Gm17:11815417-11815447
>Gm17:11816707-11816793
>Gm17:11818484-11818531
>Gm17:11818621-11818708
>Gm17:11821403-11821434
>Gm17:11827246-11827311
>Gm17:11827732-11827760
>Gm17:11827941-11828046
>Gm17:11828301-11828370
>Gm17:11832612-11832640
>Gm17:11832750-11832816
>Gm17:11833717-11834023
>Gm17:11834155-11834219
>Gm17:11834307-11834407
>Gm17:11834530-11834739
>Gm17:11836626-11836650
>Gm17:11836850-11836915
>Gm17:11840449-11840515
>Gm17:11840970-11841123
>Gm17:11841438-11841485
>Gm17:11843210-11843270
>Gm17:11843340-11843432
>Gm17:11844433-11844500
>Gm17:11849639-11849814
>Gm17:11850732-11850765
>Gm17:11852256-11852300
>Gm17:11855087-11855138
>Gm17:11855282-11855430
>Gm17:11857643-11857809
>Gm17:11858000-11858379
>Gm17:11858589-11859008
>Gm17:11859157-11859361
>Gm17:11859778-11859833
>Gm17:11859950-11859988
>Gm17:11860938-11861180
>Gm17:11866487-11866566
>Gm17:11866777-11866923
>Gm17:11867488-11867591
>Gm17:11867852-11868015
>Gm17:11868932-11869017
>Gm17:11869053-11869163
>Gm17:11871645-11871908
>Gm17:11872349-11872488
>Gm17:11873732-11873786
>Gm17:11873932-11874003
>Gm17:11874169-11874307
>Gm17:11874353-11876433
>Gm17:11876504-11878230
>Gm17:11878258-11878693
>Gm17:11878744-11878781
>Gm17:11879950-11879993
>Gm17:11880033-11880082
>Gm17:11880711-11880780
>Gm17:11881324-11881383
>Gm17:11883764-11883802
>Gm17:11884302-11884485
>Gm17:11884737-11884979
>Gm17:11887430-11887468
>Gm17:11887532-11887646
>Gm17:11895659-11895824
>Gm17:11898438-11898512
>Gm17:11901169-11901208
>Gm17:11902414-11902686
>Gm17:11903398-11903455
>Gm17:11903675-11903714
>Gm17:11904358-11904444
>Gm17:11904508-11904594
>Gm17:11904656-11904717
>Gm17:11905728-11905758
>Gm17:11906059-11906238
>Gm17:11907450-11908146
>Gm17:11908289-11908396
>Gm17:11913477-11913504
>Gm17:11914300-11914398
>Gm17:11920932-11920983
>Gm17:11929648-11929707
>Gm17:11930171-11930238
>Gm17:11930428-11930530
>Gm17:11930730-11930978
>Gm17:11933597-11933692
>Gm17:11935696-11935728
>Gm17:11935830-11935883
>Gm17:11938044-11938122
>Gm17:11941590-11941624
>Gm17:11944723-11947895
>Gm17:11949608-11949637
>Gm17:11949881-11949913
>Gm17:11953198-11953249
>Gm17:11953335-11953736
>Gm17:11954089-11954142
>Gm17:11954501-11954586
>Gm17:11956095-11956207
>Gm17:11960417-11960480
>Gm17:11961510-11961542
>Gm17:11961684-11961726
>Gm17:11971429-11971468
>Gm17:11972253-11972384
>Gm17:11972516-11972579
>Gm17:11972859-11972980
>Gm17:11973270-11973428
>Gm17:11973672-11976788
>Gm17:11976878-11977672
>Gm17:11979554-11979617
>Gm17:11979723-11979994
>Gm17:11980837-11980926
>Gm17:11981256-11981346
>Gm17:11981704-11981770
>Gm17:11981863-11981982
>Gm17:11982194-11982246
>Gm17:11982319-11982378
>Gm17:11982482-11982798
>Gm17:11982833-11982927
>Gm17:11988156-11988213
>Gm17:11989529-11989649
>Gm17:11992055-11992112
>Gm17:11992165-11992233
>Gm17:11993773-11993829
>Gm17:11994800-11995132
>Gm17:11995180-11995905
>Gm17:11996943-11996985
>Gm17:11999353-11999458
>Gm17:11999839-11999881
>Gm17:11999967-12000001
>Gm17:12000243-12000277
>Gm17:12000857-12001005
>Gm17:12001670-12001723
>Gm17:12002510-12002585
>Gm17:12002702-12002740
>Gm17:12003948-12003962
>Gm17:12004218-12004284
>Gm17:12006059-12006100
>Gm17:12006314-12006760
>Gm17:12007106-12007155
>Gm17:12007184-12007262
>Gm17:12009713-12009822
>Gm17:12010191-12010322
>Gm17:12021149-12021238
>Gm17:12021822-12021865
>Gm17:12025331-12025374
>Gm17:12027736-12027900
>Gm17:12028077-12028139
>Gm17:12044270-12044352
>Gm17:12044545-12044577
>Gm17:12045076-12045235
>Gm17:12046467-12046545
>Gm17:12050270-12050361
>Gm17:12052321-12052503
>Gm17:12054659-12055224
>Gm17:12055275-12055319
>Gm17:12055352-12055491
>Gm17:12055522-12055679
>Gm17:12055745-12055928
>Gm17:12058906-12059090
>Gm17:12059135-12059181
>Gm17:12059908-12060175
>Gm17:12060324-12060397
>Gm17:12060631-12060868
>Gm17:12061245-12061278
>Gm17:12062692-12062765
>Gm17:12062925-12063050
>Gm17:12066220-12066250
>Gm17:12066911-12066960
>Gm17:12071742-12071787
>Gm17:12072382-12072442
>Gm17:12072502-12072957
>Gm17:12073287-12073330
>Gm17:12073633-12073666
>Gm17:12075735-12075764
>Gm17:12076750-12077417
>Gm17:12079477-12079593
>Gm17:12079721-12079817
>Gm17:12079972-12080006
>Gm17:12083407-12083449
>Gm17:12088326-12088353
>Gm17:12090189-12090225
>Gm17:12090259-12090323
>Gm17:12090550-12090674
>Gm17:12090703-12090781
>Gm17:12094763-12094795
>Gm17:12095030-12095203
>Gm17:12095401-12095565
>Gm17:12096066-12096301
>Gm17:12096437-12096830
>Gm17:12096884-12097033
>Gm17:12097109-12097260
>Gm17:12097313-12097966
>Gm17:12098075-12098454
>Gm17:12098513-12098675
>Gm17:12098772-12099115
>Gm17:12099163-12099194
>Gm17:12099225-12100330
>Gm17:12100558-12100725
>Gm17:12100798-12101129
>Gm17:12102177-12102247
>Gm17:12103099-12103149
>Gm17:12103795-12103926
>Gm17:12106562-12106618
>Gm17:12108253-12108353
>Gm17:12110496-12110600
>Gm17:12111393-12111447
>Gm17:12111741-12111888
>Gm17:12115145-12115174
>Gm17:12118510-12118581
>Gm17:12118677-12119166
>Gm17:12119213-12119315
>Gm17:12119624-12119818
>Gm17:12119850-12119908
>Gm17:12120836-12120908
>Gm17:12121804-12121887
>Gm17:12122027-12122077
>Gm17:12122147-12122185
>Gm17:12122887-12122937
>Gm17:12124311-12124384
>Gm17:12125545-12125604
>Gm17:12125957-12125990
>Gm17:12126719-12126766
>Gm17:12129493-12129541
>Gm17:12136864-12136916
>Gm17:12138031-12138103
>Gm17:12139066-12139188
>Gm17:12140681-12140731
>Gm17:12148310-12148353
>Gm17:12148565-12149479
>Gm17:12149513-12149581
>Gm17:12150078-12150137
>Gm17:12152922-12152962
>Gm17:12152994-12153291
>Gm17:12153393-12153520
>Gm17:12153566-12153598
>Gm17:12153722-12154194
>Gm17:12154260-12154297
>Gm17:12155668-12155712
>Gm17:12155966-12156002
>Gm17:12156185-12156259
>Gm17:12156354-12156406
>Gm17:12156708-12156799
>Gm17:12156835-12157225
>Gm17:12157424-12157586
>Gm17:12158034-12158078
>Gm17:12160104-12160137
>Gm17:12167215-12167423
>Gm17:12167550-12167819
>Gm17:12169106-12169145
>Gm17:12171167-12172221
>Gm17:12176054-12176260
>Gm17:12177692-12177722
>Gm17:12178391-12178456
>Gm17:12179778-12179935
>Gm17:12180782-12180959
>Gm17:12181195-12181228
>Gm17:12181273-12181500
>Gm17:12182375-12182459
>Gm17:12185383-12185467
>Gm17:12185563-12185604
>Gm17:12186742-12186770
>Gm17:12189279-12189352
>Gm17:12191764-12191796
>Gm17:12192423-12192502
>Gm17:12192778-12192811
>Gm17:12195335-12195405
>Gm17:12196533-12196626
>Gm17:12197951-12198088
>Gm17:12203964-12204051
>Gm17:12205308-12205374
>Gm17:12205654-12205726
>Gm17:12205960-12206059
>Gm17:12206088-12206233
>Gm17:12206784-12206813
>Gm17:12207222-12207288
>Gm17:12208007-12208086
>Gm17:12208414-12208454
>Gm17:12210629-12210718
>Gm17:12213713-12213744
>Gm17:12215005-12215092
>Gm17:12216698-12216756
>Gm17:12219450-12219493
>Gm17:12219661-12219704
>Gm17:12220073-12220107
>Gm17:12220275-12220454
>Gm17:12225617-12225703
>Gm17:12231868-12231945
>Gm17:12233165-12233263
>Gm17:12233373-12233721
>Gm17:12234129-12234428
>Gm17:12234577-12234752
>Gm17:12234924-12235003
>Gm17:12235404-12235439
>Gm17:12235959-12235997
>Gm17:12237206-12237276
>Gm17:12239269-12239466
>Gm17:12242568-12242649
>Gm17:12244850-12244887
>Gm17:12246957-12247077
>Gm17:12247816-12247919
>Gm17:12251593-12251674
>Gm17:12252511-12252551
>Gm17:12255615-12255758
>Gm17:12256471-12256652
>Gm17:12257418-12257451
>Gm17:12257667-12257704
>Gm17:12262299-12262379
>Gm17:12262715-12262846
>Gm17:12263179-12263677
>Gm17:12263773-12264302
>Gm17:12264444-12264695
>Gm17:12264826-12265154
>Gm17:12265893-12265934
>Gm17:12266098-12266271
>Gm17:12267246-12267670
>Gm17:12267806-12267939
>Gm17:12268305-12268400
>Gm17:12268559-12268689
>Gm17:12268727-12268837
>Gm17:12269837-12269925
>Gm17:12270252-12270335
>Gm17:12272124-12272200
>Gm17:12272725-12272875
>Gm17:12275369-12275423
>Gm17:12275484-12275537
>Gm17:12275576-12275681
>Gm17:12277554-12277649
>Gm17:12278254-12278302
>Gm17:12278633-12278751
>Gm17:12279338-12279399
>Gm17:12279606-12279788
>Gm17:12279994-12280204
>Gm17:12280247-12280354
>Gm17:12284447-12284544
>Gm17:12287940-12288001
>Gm17:12289496-12289542
>Gm17:12292322-12292355
>Gm17:12295769-12295864
>Gm17:12295942-12296039
>Gm17:12296477-12296508
>Gm17:12297040-12297078
>Gm17:12297331-12297460
>Gm17:12299638-12299752
>Gm17:12306355-12306510
>Gm17:12307591-12307680
>Gm17:12307813-12307870
>Gm17:12308966-12309060
>Gm17:12309420-12309467
>Gm17:12311581-12311617
>Gm17:12313177-12313285
>Gm17:12318749-12318790
>Gm17:12319015-12319060
>Gm17:12321182-12321287
>Gm17:12321340-12321514
>Gm17:12321733-12321784
>Gm17:12321836-12321970
>Gm17:12324484-12324512
>Gm17:12326441-12326490
>Gm17:12327975-12328005
>Gm17:12328247-12328271
>Gm17:12329681-12329917
>Gm17:12330155-12330260
>Gm17:12330488-12330969
>Gm17:12331173-12331216
>Gm17:12331610-12331686
>Gm17:12332894-12332933
>Gm17:12332966-12333006
>Gm17:12333775-12333812
>Gm17:12334765-12334821
>Gm17:12336247-12336298
>Gm17:12336757-12336838
>Gm17:12336939-12336960
>Gm17:12337819-12338070
>Gm17:12339621-12339725
>Gm17:12339770-12340199
>Gm17:12340685-12342505
>Gm17:12342717-12342876
>Gm17:12345106-12346352
>Gm17:12347449-12347513
>Gm17:12347644-12347676
>Gm17:12347784-12347891
>Gm17:12347969-12348023
>Gm17:12349300-12349336
>Gm17:12350002-12350059
>Gm17:12350409-12350424
>Gm17:12351295-12351310
>Gm17:12353203-12353312
>Gm17:12353894-12354031
>Gm17:12354485-12354522
>Gm17:12362489-12362568
>Gm17:12362624-12362662
>Gm17:12363512-12364371
>Gm17:12364893-12364945
>Gm17:12365074-12365116
>Gm17:12365192-12366580
>Gm17:12366656-12367185
>Gm17:12367601-12367646
>Gm17:12370334-12370367
>Gm17:12370690-12370766
>Gm17:12377211-12377264
>Gm17:12379683-12380435
>Gm17:12380539-12381193
>Gm17:12381333-12381817
>Gm17:12381868-12382826
>Gm17:12382881-12384469
>Gm17:12384738-12384777
>Gm17:12384828-12384924
>Gm17:12385134-12385238
>Gm17:12385372-12385561
>Gm17:12386068-12386202
>Gm17:12388568-12388601
>Gm17:12391274-12391352
>Gm17:12393204-12393237
>Gm17:12393560-12393636
>Gm17:12396045-12396098
>Gm17:12398229-12398285
>Gm17:12398730-12398871
>Gm17:12398921-12400227
>Gm17:12400282-12400463
>Gm17:12400638-12400835
>Gm17:12400904-12401389
>Gm17:12401523-12401701
>Gm17:12401869-12402117
>Gm17:12402201-12402317
>Gm17:12402487-12403287
>Gm17:12403390-12403470
>Gm17:12403514-12403563
>Gm17:12403608-12403904
>Gm17:12403959-12405040
>Gm17:12405088-12405529
>Gm17:12405561-12405886
>Gm17:12405951-12407106
>Gm17:12407115-12407142
>Gm17:12407205-12407329
>Gm17:12407408-12407478
>Gm17:12407511-12407652
>Gm17:12407752-12407883
>Gm17:12408014-12408112
>Gm17:12412545-12412582
>Gm17:12418261-12418291
>Gm17:12418420-12418860
>Gm17:12418897-12419132
>Gm17:12419161-12419385
>Gm17:12419509-12419575
>Gm17:12419637-12419863
>Gm17:12420199-12420417
>Gm17:12421263-12421296
>Gm17:12421724-12421758
>Gm17:12422636-12422684
>Gm17:12422754-12422866
>Gm17:12422985-12423176
>Gm17:12423582-12423694
>Gm17:12423802-12423959
>Gm17:12424056-12424140
>Gm17:12424228-12424263
>Gm17:12424374-12424476
>Gm17:12424578-12424672
>Gm17:12424740-12424796
>Gm17:12424842-12424954
>Gm17:12425067-12425105
>Gm17:12425424-12425538
>Gm17:12425731-12426024
>Gm17:12426466-12426498
>Gm17:12426533-12426581
>Gm17:12426695-12426723
>Gm17:12426753-12426838
>Gm17:12426892-12427020
>Gm17:12427071-12427603
>Gm17:12428016-12428178
>Gm17:12428255-12428738
>Gm17:12428776-12428946
>Gm17:12429185-12429321
>Gm17:12434339-12434374
>Gm17:12435102-12435218
>Gm17:12436851-12436888
>Gm17:12437353-12437452
>Gm17:12437593-12437748
>Gm17:12442265-12442307
>Gm17:12442763-12442863
>Gm17:12443022-12443264
>Gm17:12445732-12446011
>Gm17:12446541-12446580
>Gm17:12446685-12446737
>Gm17:12446873-12446948
>Gm17:12446991-12447200
>Gm17:12447495-12447789
>Gm17:12447825-12447953
>Gm17:12448519-12448574
>Gm17:12453160-12453205
>Gm17:12454043-12454083
>Gm17:12456021-12456431
>Gm17:12463856-12463878
>Gm17:12464058-12464117
>Gm17:12464907-12464976
>Gm17:12465456-12465520
>Gm17:12466152-12466188
>Gm17:12466663-12466697
>Gm17:12466904-12466976
>Gm17:12467025-12467091
>Gm17:12467271-12467323
>Gm17:12468525-12468616
>Gm17:12468790-12468924
>Gm17:12468965-12470397
>Gm17:12470425-12470474
>Gm17:12470529-12470599
>Gm17:12470652-12470730
>Gm17:12470849-12470988
>Gm17:12471180-12471320
>Gm17:12471753-12471800
>Gm17:12474311-12474350
>Gm17:12474585-12474713
>Gm17:12475353-12475384
>Gm17:12476089-12476144
>Gm17:12483206-12483314
>Gm17:12484528-12484570
>Gm17:12486863-12486889
>Gm17:12487525-12487553
>Gm17:12487635-12487755
>Gm17:12491665-12491936
>Gm17:12491983-12492476
>Gm17:12492579-12492674
>Gm17:12493025-12493111
>Gm17:12493561-12493826
>Gm17:12494883-12495003
>Gm17:12495137-12495207
>Gm17:12496078-12496326
>Gm17:12496996-12497110
>Gm17:12497152-12497415
>Gm17:12497550-12498191
>Gm17:12498235-12499209
>Gm17:12499317-12499383
>Gm17:12499487-12499579
>Gm17:12499636-12499682
>Gm17:12499729-12499829
>Gm17:12499924-12500167
>Gm17:12500246-12500355
>Gm17:12501313-12501412
>Gm17:12501448-12501477
>Gm17:12501651-12501776
>Gm17:12502900-12502930
>Gm17:12504049-12504159
>Gm17:12504237-12504274
>Gm17:12504384-12504459
>Gm17:12505249-12505297
>Gm17:12505782-12505914
>Gm17:12506818-12506891
>Gm17:12509960-12510079
>Gm17:12510302-12510394
>Gm17:12510540-12510845
>Gm17:12510967-12511274
>Gm17:12511326-12511472
>Gm17:12511528-12511669
>Gm17:12511844-12512174
>Gm17:12512312-12512391
>Gm17:12512697-12512787
>Gm17:12513096-12513187
>Gm17:12513773-12513813
>Gm17:12516149-12516215
>Gm17:12517012-12517131
>Gm17:12525962-12530320
>Gm17:12537264-12537332
>Gm17:12537668-12537846
>Gm17:12538102-12538153
>Gm17:12538187-12538353
>Gm17:12539476-12539597
>Gm17:12539752-12539794
>Gm17:12540249-12540470
>Gm17:12540548-12540640
>Gm17:12540703-12540894
>Gm17:12541011-12541096
>Gm17:12541480-12541619
>Gm17:12542264-12542327
>Gm17:12542476-12544155
>Gm17:12547006-12547034
>Gm17:12548828-12548870
>Gm17:12552352-12552490
>Gm17:12553984-12554056
>Gm17:12554147-12554402
>Gm17:12554498-12554703
>Gm17:12554742-12554792
>Gm17:12554861-12555195
>Gm17:12555345-12555426
>Gm17:12555830-12556242
>Gm17:12559480-12559566
>Gm17:12560444-12560521
>Gm17:12562177-12562231
>Gm17:12567288-12567329
>Gm17:12569633-12569666
>Gm17:12571414-12571464
>Gm17:12575591-12575619
>Gm17:12575912-12575944
>Gm17:12583545-12583599
>Gm17:12583917-12584008
>Gm17:12584046-12584209
>Gm17:12584758-12584867
>Gm17:12585130-12585194
>Gm17:12585450-12585475
>Gm17:12589875-12589941
>Gm17:12590715-12590987
>Gm17:12591030-12591077
>Gm17:12591496-12591534
>Gm17:12594160-12594220
>Gm17:12594244-12594352
>Gm17:12596622-12596724
>Gm17:12596776-12596847
>Gm17:12599259-12599805
>Gm17:12600322-12600388
>Gm17:12602200-12602313
>Gm17:12608371-12608624
>Gm17:12609853-12613030
>Gm17:12613061-12613180
>Gm17:12613227-12613431
>Gm17:12614734-12614812
>Gm17:12615081-12615142
>Gm17:12615244-12615410
>Gm17:12616514-12616540
>Gm17:12616585-12616632
>Gm17:12616694-12616746
>Gm17:12617083-12617133
>Gm17:12617255-12617307
>Gm17:12617404-12617442
>Gm17:12620182-12620211
>Gm17:12623240-12623348
>Gm17:12623596-12623751
>Gm17:12625589-12625635
>Gm17:12625827-12625992
>Gm17:12626030-12626365
>Gm17:12626853-12626911
>Gm17:12627667-12627791
>Gm17:12630841-12630907
>Gm17:12635643-12635848
>Gm17:12636268-12636323
>Gm17:12636605-12636738
>Gm17:12637896-12637940
>Gm17:12641508-12641557
>Gm17:12645809-12646037
>Gm17:12646830-12646875
>Gm17:12648935-12649020
>Gm17:12649535-12649669
>Gm17:12650016-12650105
>Gm17:12650392-12650451
>Gm17:12652483-12652588
>Gm17:12652690-12652830
>Gm17:12657527-12657583
>Gm17:12657861-12657926
>Gm17:12657958-12658312
>Gm17:12658551-12658642
>Gm17:12658723-12659146
>Gm17:12659706-12659770
>Gm17:12665164-12665218
>Gm17:12666888-12666994
>Gm17:12667230-12667310
>Gm17:12667783-12667875
>Gm17:12668098-12668225
>Gm17:12668275-12668308
>Gm17:12668499-12668707
>Gm17:12668834-12668921
>Gm17:12669061-12670810
>Gm17:12671131-12671179
>Gm17:12672639-12672685
>Gm17:12674342-12674560
>Gm17:12674682-12674983
>Gm17:12675467-12675533
>Gm17:12685182-12685295
>Gm17:12687655-12687687
>Gm17:12693329-12693414
>Gm17:12694448-12694541
>Gm17:12695771-12695800
>Gm17:12696798-12696842
>Gm17:12697382-12697480
>Gm17:12699014-12699077
>Gm17:12700537-12700925
>Gm17:12703238-12703325
>Gm17:12705098-12705130
>Gm17:12708641-12708937
>Gm17:12708995-12709065
>Gm17:12709209-12709706
>Gm17:12709781-12709937
>Gm17:12717632-12717911
>Gm17:12718177-12718210
>Gm17:12718635-12718759
>Gm17:12718818-12718874
>Gm17:12719440-12719603
>Gm17:12719643-12720100
>Gm17:12720124-12720300
>Gm17:12720664-12720740
>Gm17:12726263-12726293
>Gm17:12726602-12726651
>Gm17:12726718-12726782
>Gm17:12726847-12726885
>Gm17:12727293-12727887
>Gm17:12728143-12730166
>Gm17:12730193-12730358
>Gm17:12730433-12731030
>Gm17:12731076-12732701
>Gm17:12733022-12733104
>Gm17:12733237-12733579
>Gm17:12734050-12734165
>Gm17:12734217-12734290
>Gm17:12734669-12734717
>Gm17:12735072-12735110
>Gm17:12735417-12735520
>Gm17:12741246-12741436
>Gm17:12741532-12741563
>Gm17:12741966-12742021
>Gm17:12742284-12742396
>Gm17:12742717-12742869
>Gm17:12748484-12748546
>Gm17:12748802-12749026
>Gm17:12749180-12749271
>Gm17:12749335-12750068
>Gm17:12750120-12750233
>Gm17:12750293-12750976
>Gm17:12751050-12751655
>Gm17:12751713-12751983
>Gm17:12752607-12752646
>Gm17:12752854-12753008
>Gm17:12753245-12756816
>Gm17:12756875-12758734
>Gm17:12759086-12759127
>Gm17:12759195-12759352
>Gm17:12759605-12759693
>Gm17:12762867-12762895
>Gm17:12773334-12773431
>Gm17:12778656-12778708
>Gm17:12780153-12780198
>Gm17:12781040-12781078
>Gm17:12792458-12792508
>Gm17:12794400-12794428
>Gm17:12797244-12797288
>Gm17:12797558-12797644
>Gm17:12798063-12798137
>Gm17:12798346-12798494
>Gm17:12798529-12798574
>Gm17:12804152-12804215
>Gm17:12806327-12806371
>Gm17:12809852-12810011
>Gm17:12811763-12811877
>Gm17:12812566-12812663
>Gm17:12812759-12812799
>Gm17:12812888-12812923
>Gm17:12813220-12813295
>Gm17:12815822-12815927
>Gm17:12815959-12816037
>Gm17:12817317-12817507
>Gm17:12818416-12818512
>Gm17:12819290-12819343
>Gm17:12819387-12819447
>Gm17:12819544-12819633
>Gm17:12828258-12828352
>Gm17:12828975-12829060
>Gm17:12829118-12829285
>Gm17:12832296-12832346
>Gm17:12832577-12832610
>Gm17:12833978-12834051
>Gm17:12834106-12834153
>Gm17:12834242-12834299
>Gm17:12836135-12836212
>Gm17:12836511-12836613
>Gm17:12836632-12836702
>Gm17:12836874-12837222
>Gm17:12837260-12837474
>Gm17:12837553-12837730
>Gm17:12837821-12838514
>Gm17:12838556-12838665
>Gm17:12838691-12838856
>Gm17:12838914-12839194
>Gm17:12839248-12840284
>Gm17:12840415-12841850
>Gm17:12841974-12842589
>Gm17:12842830-12843207
>Gm17:12843227-12843382
>Gm17:12843407-12843651
>Gm17:12843815-12843966
>Gm17:12843987-12844052
>Gm17:12844331-12844959
>Gm17:12844987-12845087
>Gm17:12845296-12845359
>Gm17:12845557-12845662
>Gm17:12849997-12850459
>Gm17:12851942-12852032
>Gm17:12862886-12862933
>Gm17:12865148-12865213
>Gm17:12865788-12865842
>Gm17:12867638-12867736
>Gm17:12869731-12869821
>Gm17:12870257-12870304
>Gm17:12870389-12870510
>Gm17:12876035-12876077
>Gm17:12876746-12877203
>Gm17:12877431-12877574
>Gm17:12877882-12877997
>Gm17:12878069-12878602
>Gm17:12878679-12879339
>Gm17:12879508-12879554
>Gm17:12881285-12881324
>Gm17:12882221-12882340
>Gm17:12882430-12882506
>Gm17:12882835-12882973
>Gm17:12885249-12885391
>Gm17:12885429-12885504
>Gm17:12885619-12885722
>Gm17:12886680-12886712
>Gm17:12887408-12887472
>Gm17:12891356-12891388
>Gm17:12893846-12893920
>Gm17:12894970-12894997
>Gm17:12895194-12895314
>Gm17:12895750-12895767
>Gm17:12895867-12895905
>Gm17:12896095-12896138
>Gm17:12898342-12898494
>Gm17:12899817-12899879
>Gm17:12902346-12902404
>Gm17:12904955-12905015
>Gm17:12906251-12906277
>Gm17:12907601-12907817
>Gm17:12907891-12907962
>Gm17:12908434-12908868
>Gm17:12911840-12912072
>Gm17:12912175-12913377
>Gm17:12913576-12913871
>Gm17:12913947-12914091
>Gm17:12914128-12915240
>Gm17:12915269-12915462
>Gm17:12915601-12915768
>Gm17:12925159-12925452
>Gm17:12925545-12925687
>Gm17:12926234-12926273
>Gm17:12926820-12926869
>Gm17:12934676-12934726
>Gm17:12935505-12935568
>Gm17:12935628-12935715
>Gm17:12936116-12936286
>Gm17:12936351-12936400
>Gm17:12936554-12936630
>Gm17:12936940-12937029
>Gm17:12937143-12937280
>Gm17:12937713-12937918
>Gm17:12939175-12939293
>Gm17:12939703-12939867
>Gm17:12939913-12939952
>Gm17:12942154-12942335
>Gm17:12942398-12942433
>Gm17:12942501-12942694
>Gm17:12942748-12942822
>Gm17:12944585-12944632
>Gm17:12945241-12945312
>Gm17:12946051-12948493
>Gm17:12948513-12948838
>Gm17:12950095-12955805
>Gm17:12957770-12957828
>Gm17:12959961-12960141
>Gm17:12960587-12960632
>Gm17:12960994-12961057
>Gm17:12961216-12961263
>Gm17:12961326-12961376
>Gm17:12961528-12961607
>Gm17:12961696-12962001
>Gm17:12962029-12962898
>Gm17:12962935-12965307
>Gm17:12965351-12965460
>Gm17:12965668-12965705
>Gm17:12966790-12966844
>Gm17:12973742-12974254
>Gm17:12974412-12974482
>Gm17:12974830-12974874
>Gm17:12975050-12975116
>Gm17:12975292-12975633
>Gm17:12975956-12976045
>Gm17:12976101-12976145
>Gm17:12976441-12976493
>Gm17:12976548-12976714
>Gm17:12976956-12977029
>Gm17:12977496-12977568
>Gm17:12977599-12977685
>Gm17:12979287-12979399
>Gm17:12979552-12979624
>Gm17:12980094-12980138
>Gm17:12980305-12980381
>Gm17:12982423-12982457
>Gm17:12982578-12982744
>Gm17:12984092-12984178
>Gm17:12985573-12985606
>Gm17:12987405-12987447
>Gm17:12990139-12990179
>Gm17:12990290-12990413
>Gm17:12990568-12990967
>Gm17:12990987-12991023
>Gm17:12991196-12991258
>Gm17:12991913-12991948
>Gm17:12992873-12992943
>Gm17:12997062-12997173
>Gm17:13007174-13007232
>Gm17:13007538-13007611
>Gm17:13009370-13009712
>Gm17:13010469-13010582
>Gm17:13010674-13010713
>Gm17:13010862-13011067
>Gm17:13011110-13011329
>Gm17:13011365-13011591
>Gm17:13011700-13011756
>Gm17:13011800-13011835
>Gm17:13011946-13012331
>Gm17:13012394-13012786
>Gm17:13012888-13013193
>Gm17:13013265-13013337
>Gm17:13013384-13013689
>Gm17:13013778-13013852
>Gm17:13014512-13014590
>Gm17:13014769-13014843
>Gm17:13014903-13015385
>Gm17:13015533-13015603
>Gm17:13016074-13016139
>Gm17:13016425-13016466
>Gm17:13016746-13016801
>Gm17:13016933-13016985
>Gm17:13017501-13017619
>Gm17:13017666-13017958
>Gm17:13018306-13018339
>Gm17:13018694-13018727
>Gm17:13019381-13019417
>Gm17:13020017-13020377
>Gm17:13020428-13020482
>Gm17:13020715-13020745
>Gm17:13020781-13020917
>Gm17:13020959-13021066
>Gm17:13021112-13021303
>Gm17:13021400-13021740
>Gm17:13021853-13022096
>Gm17:13022187-13022247
>Gm17:13022371-13022493
>Gm17:13024416-13024476
>Gm17:13025044-13025088
>Gm17:13026018-13026048
>Gm17:13026078-13026686
>Gm17:13027175-13027251
>Gm17:13028907-13029003
>Gm17:13031154-13031265
>Gm17:13031437-13031659
>Gm17:13031697-13031823
>Gm17:13032347-13032888
>Gm17:13033236-13033296
>Gm17:13033815-13033870
>Gm17:13035403-13035437
>Gm17:13035772-13035990
>Gm17:13041611-13041643
>Gm17:13043336-13048792
>Gm17:13049000-13049751
>Gm17:13050513-13051612
>Gm17:13051789-13052018
>Gm17:13052249-13052476
>Gm17:13052700-13052769
>Gm17:13052798-13053067
>Gm17:13053100-13053497
>Gm17:13053573-13053633
>Gm17:13053717-13053985
>Gm17:13054046-13054093
>Gm17:13054149-13055701
>Gm17:13055784-13055871
>Gm17:13055919-13056084
>Gm17:13056200-13056666
>Gm17:13056773-13057070
>Gm17:13058294-13058369
>Gm17:13058632-13058701
>Gm17:13065080-13065202
>Gm17:13065295-13065343
>Gm17:13065567-13065637
>Gm17:13067474-13067547
>Gm17:13069550-13069658
>Gm17:13069969-13070013
>Gm17:13070340-13070382
>Gm17:13071538-13072023
>Gm17:13072028-13072080
>Gm17:13072098-13072241
>Gm17:13073258-13073292
>Gm17:13074595-13074676
>Gm17:13074882-13074899
>Gm17:13076061-13076134
>Gm17:13078675-13078709
>Gm17:13081822-13081940
>Gm17:13084401-13084829
>Gm17:13085424-13085480
>Gm17:13085615-13085649
>Gm17:13085702-13085950
>Gm17:13086005-13086094
>Gm17:13086222-13086530
>Gm17:13087633-13087669
>Gm17:13087754-13087938
>Gm17:13088176-13088212
>Gm17:13089288-13089513
>Gm17:13089778-13089838
>Gm17:13089881-13089917
>Gm17:13089978-13090044
>Gm17:13090195-13090234
>Gm17:13091265-13091338
>Gm17:13095311-13095354
>Gm17:13097333-13097378
>Gm17:13097880-13098036
>Gm17:13099807-13099856
>Gm17:13100088-13100203
>Gm17:13100620-13100660
>Gm17:13101514-13101603
>Gm17:13101792-13101876
>Gm17:13110322-13110400
>Gm17:13110526-13110578
>Gm17:13110671-13110891
>Gm17:13110970-13114556
>Gm17:13115041-13115113
>Gm17:13118101-13118135
>Gm17:13120759-13120814
>Gm17:13121313-13121350
>Gm17:13122308-13122418
>Gm17:13127212-13127248
>Gm17:13127300-13127341
>Gm17:13128209-13128289
>Gm17:13128294-13128345
>Gm17:13131907-13132028
>Gm17:13132090-13132195
>Gm17:13132278-13132367
>Gm17:13133344-13133408
>Gm17:13133488-13133599
>Gm17:13134037-13134052
>Gm17:13139924-13139984
>Gm17:13142758-13142786
>Gm17:13143333-13143491
>Gm17:13144255-13144447
>Gm17:13145481-13145550
>Gm17:13145788-13146390
>Gm17:13147551-13147651
>Gm17:13147930-13147979
>Gm17:13148354-13148401
>Gm17:13148460-13148507
>Gm17:13152864-13152908
>Gm17:13154956-13154987
>Gm17:13155552-13155681
>Gm17:13156421-13156941
>Gm17:13160379-13160467
>Gm17:13160519-13162136
>Gm17:13163568-13163616
>Gm17:13163641-13163887
>Gm17:13164105-13164184
>Gm17:13164283-13164356
>Gm17:13164452-13164625
>Gm17:13164685-13164894
>Gm17:13164988-13165614
>Gm17:13165692-13165819
>Gm17:13165866-13166237
>Gm17:13166291-13166726
>Gm17:13166793-13167025
>Gm17:13167068-13167340
>Gm17:13167386-13168142
>Gm17:13168173-13168270
>Gm17:13168340-13169100
>Gm17:13169205-13169283
>Gm17:13169348-13169427
>Gm17:13170314-13170364
>Gm17:13170924-13170983
>Gm17:13171198-13171286
>Gm17:13171467-13171529
>Gm17:13173696-13173731
>Gm17:13173988-13174035
>Gm17:13175089-13175181
>Gm17:13181136-13181184
>Gm17:13181463-13181579
>Gm17:13185942-13186013
>Gm17:13187090-13187840
>Gm17:13189428-13189673
>Gm17:13190491-13190523
>Gm17:13191449-13191593
>Gm17:13191773-13192290
>Gm17:13192423-13192471
>Gm17:13192668-13192749
>Gm17:13193844-13193961
>Gm17:13194270-13194333
>Gm17:13194370-13195570
>Gm17:13195912-13196246
>Gm17:13196304-13196730
>Gm17:13196894-13197012
>Gm17:13197046-13197093
>Gm17:13197126-13197538
>Gm17:13197625-13198412
>Gm17:13198451-13199162
>Gm17:13199198-13199265
>Gm17:13199316-13199833
>Gm17:13199929-13200078
>Gm17:13200137-13200652
>Gm17:13203570-13203702
>Gm17:13203843-13203877
>Gm17:13204036-13204218
>Gm17:13204391-13204551
>Gm17:13210064-13210096
>Gm17:13212631-13212819
>Gm17:13212836-13212972
>Gm17:13213691-13213800
>Gm17:13215253-13215307
>Gm17:13215645-13215692
>Gm17:13215791-13216106
>Gm17:13216540-13216645
>Gm17:13217088-13217170
>Gm17:13217352-13218867
>Gm17:13220904-13220978
>Gm17:13221043-13221079
>Gm17:13221506-13221569
>Gm17:13236296-13236337
>Gm17:13237425-13237493
>Gm17:13237697-13237818
>Gm17:13238623-13238655
>Gm17:13239453-13239484
>Gm17:13240176-13240400
>Gm17:13240540-13240605
>Gm17:13240678-13240981
>Gm17:13242321-13242409
>Gm17:13243381-13243434
>Gm17:13243478-13243533
>Gm17:13244722-13244794
>Gm17:13244989-13245218
>Gm17:13245390-13245717
>Gm17:13245931-13246067
>Gm17:13246708-13246761
>Gm17:13247148-13247193
>Gm17:13247274-13247346
>Gm17:13248478-13248568
>Gm17:13248972-13249276
>Gm17:13253754-13253974
>Gm17:13254205-13254272
>Gm17:13254359-13259853
>Gm17:13259882-13260739
>Gm17:13264385-13264521
>Gm17:13264697-13265023
>Gm17:13268199-13268380
>Gm17:13269760-13269928
>Gm17:13272826-13273037
>Gm17:13275211-13275253
>Gm17:13275652-13275943
>Gm17:13276945-13276993
>Gm17:13277478-13277498
>Gm17:13279448-13279492
>Gm17:13279793-13279862
>Gm17:13279951-13280107
>Gm17:13280180-13280447
>Gm17:13280541-13280905
>Gm17:13283254-13283655
>Gm17:13283744-13283830
>Gm17:13290049-13290095
>Gm17:13291838-13291873
>Gm17:13292429-13293182
>Gm17:13293303-13293363
>Gm17:13293427-13293794
>Gm17:13293898-13297846
>Gm17:13297893-13298374
>Gm17:13298418-13298481
>Gm17:13298597-13298731
>Gm17:13298772-13299075
>Gm17:13299115-13299418
>Gm17:13303112-13303369
>Gm17:13303517-13303581
>Gm17:13303672-13304391
>Gm17:13304453-13304703
>Gm17:13304800-13304969
>Gm17:13305414-13305466
>Gm17:13305569-13305694
>Gm17:13306784-13307124
>Gm17:13307821-13307944
>Gm17:13308418-13308489
>Gm17:13308647-13308677
>Gm17:13315234-13315298
>Gm17:13320359-13320410
>Gm17:13321934-13322043
>Gm17:13322237-13322309
>Gm17:13322470-13322724
>Gm17:13322803-13323001
>Gm17:13323178-13323221
>Gm17:13325420-13325452
>Gm17:13325878-13325982
>Gm17:13326331-13326425
>Gm17:13326677-13326735
>Gm17:13329152-13329185
>Gm17:13335292-13335322
>Gm17:13335444-13335557
>Gm17:13337754-13337815
>Gm17:13338843-13338891
>Gm17:13339017-13339047
>Gm17:13347441-13347509
>Gm17:13347530-13347818
>Gm17:13348196-13348237
>Gm17:13348264-13348314
>Gm17:13348399-13348520
>Gm17:13349671-13349836
>Gm17:13349979-13351105
>Gm17:13351154-13351607
>Gm17:13353373-13353483
>Gm17:13355644-13355733
>Gm17:13363716-13363800
>Gm17:13363850-13363904
>Gm17:13363932-13364076
>Gm17:13364267-13364293
>Gm17:13364340-13364433
>Gm17:13364616-13364818
>Gm17:13364900-13364970
>Gm17:13365028-13365635
>Gm17:13365677-13366009
>Gm17:13366028-13366224
>Gm17:13366324-13366433
>Gm17:13366707-13367004
>Gm17:13367069-13367351
>Gm17:13367747-13367872
>Gm17:13369768-13369804
>Gm17:13371218-13371285
>Gm17:13372356-13372411
>Gm17:13372471-13372507
>Gm17:13374093-13374169
>Gm17:13380379-13380409
>Gm17:13382053-13382786
>Gm17:13383591-13383959
>Gm17:13384004-13384091
>Gm17:13386459-13386499
>Gm17:13387121-13387203
>Gm17:13388791-13388864
>Gm17:13389303-13389479
>Gm17:13390145-13390272
>Gm17:13393636-13393760
>Gm17:13393789-13393819
>Gm17:13394265-13394360
>Gm17:13394382-13394443
>Gm17:13395114-13395202
>Gm17:13396904-13396922
>Gm17:13397037-13397052
>Gm17:13398164-13398195
>Gm17:13398761-13398815
>Gm17:13399114-13399163
>Gm17:13402428-13402751
>Gm17:13402827-13402874
>Gm17:13402918-13403036
>Gm17:13404974-13405043
>Gm17:13405736-13405914
>Gm17:13406209-13406317
>Gm17:13406532-13406589
>Gm17:13406658-13406696
>Gm17:13406846-13406910
>Gm17:13407237-13407299
>Gm17:13408717-13408876
>Gm17:13409067-13409175
>Gm17:13409711-13409829
>Gm17:13409885-13409930
>Gm17:13410134-13410170
>Gm17:13410263-13410304
>Gm17:13410819-13410924
>Gm17:13411916-13412061
>Gm17:13412235-13412420
>Gm17:13414273-13414927
>Gm17:13415002-13415183
>Gm17:13415226-13415681
>Gm17:13421155-13421236
>Gm17:13421974-13422028
>Gm17:13423083-13423378
>Gm17:13424008-13424069
>Gm17:13425541-13425574
>Gm17:13428749-13428803
>Gm17:13429502-13429569
>Gm17:13429605-13429708
>Gm17:13429794-13429829
>Gm17:13432977-13433041
>Gm17:13433104-13433147
>Gm17:13433457-13434924
>Gm17:13435008-13435228
>Gm17:13435266-13435531
>Gm17:13435655-13435872
>Gm17:13435936-13435999
>Gm17:13436030-13436065
>Gm17:13436097-13436718
>Gm17:13436789-13436926
>Gm17:13438180-13438320
>Gm17:13438459-13438728
>Gm17:13438755-13439825
>Gm17:13439930-13439966
>Gm17:13443875-13443947
>Gm17:13445138-13445191
>Gm17:13445318-13445379
>Gm17:13447298-13447332
>Gm17:13448493-13448589
>Gm17:13451471-13451547
>Gm17:13452182-13452235
>Gm17:13453381-13453401
>Gm17:13454071-13454162
>Gm17:13456237-13456255
>Gm17:13457100-13457170
>Gm17:13457196-13457357
>Gm17:13457610-13457757
>Gm17:13458017-13458079
>Gm17:13458555-13458598
>Gm17:13458828-13458923
>Gm17:13458950-13459040
>Gm17:13459538-13459584
>Gm17:13461038-13462256
>Gm17:13462312-13462430
>Gm17:13462490-13463410
>Gm17:13464194-13464877
>Gm17:13473631-13473658
>Gm17:13473707-13473744
>Gm17:13473988-13474083
>Gm17:13477888-13477973
>Gm17:13478140-13478212
>Gm17:13478225-13478350
>Gm17:13481624-13481714
>Gm17:13481813-13481881
>Gm17:13482925-13482954
>Gm17:13483059-13483093
>Gm17:13483206-13483296
>Gm17:13483375-13483414
>Gm17:13483526-13483572
>Gm17:13483767-13483824
>Gm17:13483863-13483897
>Gm17:13483952-13484053
>Gm17:13484233-13484390
>Gm17:13484636-13484749
>Gm17:13484780-13484838
>Gm17:13485191-13485315
>Gm17:13485373-13485661
>Gm17:13485983-13486155
>Gm17:13486265-13486292
>Gm17:13486349-13487017
>Gm17:13487130-13487160
>Gm17:13487203-13487392
>Gm17:13487455-13487540
>Gm17:13489344-13489440
>Gm17:13489896-13489995
>Gm17:13491294-13491411
>Gm17:13494288-13494332
>Gm17:13494759-13494949
>Gm17:13499835-13499921
>Gm17:13503170-13503211
>Gm17:13504279-13504332
>Gm17:13504460-13504535
>Gm17:13504624-13504677
>Gm17:13505992-13506131
>Gm17:13506186-13506384
>Gm17:13506459-13506566
>Gm17:13506624-13506888
>Gm17:13506976-13507170
>Gm17:13507247-13507801
>Gm17:13507977-13508825
>Gm17:13508865-13509473
>Gm17:13509523-13510506
>Gm17:13510701-13510758
>Gm17:13511116-13511282
>Gm17:13511308-13511425
>Gm17:13512296-13512450
>Gm17:13512548-13512688
>Gm17:13513015-13513137
>Gm17:13516577-13516622
>Gm17:13517637-13517690
>Gm17:13518219-13518255
>Gm17:13520555-13520607
>Gm17:13520721-13520832
>Gm17:13522474-13522769
>Gm17:13525018-13525077
>Gm17:13525171-13525239
>Gm17:13525327-13525360
>Gm17:13525557-13525658
>Gm17:13526210-13526268
>Gm17:13526457-13526527
>Gm17:13526578-13526751
>Gm17:13526839-13526881
>Gm17:13527012-13528219
>Gm17:13528280-13528629
>Gm17:13528686-13528749
>Gm17:13528797-13529411
>Gm17:13529581-13529770
>Gm17:13529819-13530251
>Gm17:13530453-13530973
>Gm17:13531134-13531280
>Gm17:13531364-13531528
>Gm17:13531812-13531874
>Gm17:13531923-13532028
>Gm17:13532861-13532905
>Gm17:13532947-13532995
>Gm17:13539336-13539525
>Gm17:13540625-13540822
>Gm17:13540860-13541015
>Gm17:13545611-13545668
>Gm17:13547972-13548027
>Gm17:13553599-13553642
>Gm17:13559847-13559914
>Gm17:13560769-13560799
>Gm17:13560827-13561016
>Gm17:13561321-13561559
>Gm17:13561733-13561767
>Gm17:13561923-13562009
>Gm17:13564739-13564784
>Gm17:13566092-13566219
>Gm17:13567879-13567947
>Gm17:13568255-13568304
>Gm17:13568686-13568749
>Gm17:13570560-13570843
>Gm17:13570898-13571043
>Gm17:13571091-13571216
>Gm17:13571279-13571378
>Gm17:13571494-13571833
>Gm17:13572095-13572939
>Gm17:13572984-13573072
>Gm17:13573106-13573150
>Gm17:13573759-13573855
>Gm17:13574982-13575018
>Gm17:13575639-13575710
>Gm17:13577437-13577468
>Gm17:13585468-13585934
>Gm17:13586045-13586304
>Gm17:13587621-13587705
>Gm17:13589742-13590075
>Gm17:13590145-13590400
>Gm17:13590492-13590626
>Gm17:13590699-13590942
>Gm17:13590991-13592046
>Gm17:13592119-13592417
>Gm17:13592458-13592755
>Gm17:13592793-13593058
>Gm17:13593782-13593845
>Gm17:13595161-13595205
>Gm17:13595482-13595524
>Gm17:13596088-13596179
>Gm17:13596246-13596424
>Gm17:13596805-13598993
>Gm17:13599026-13600353
>Gm17:13600411-13601543
>Gm17:13603850-13604043
>Gm17:13604107-13604241
>Gm17:13604394-13604433
>Gm17:13604613-13604999
>Gm17:13605039-13606469
>Gm17:13608089-13608139
>Gm17:13608206-13608294
>Gm17:13609679-13609748
>Gm17:13609937-13610061
>Gm17:13611767-13611843
>Gm17:13611987-13612140
>Gm17:13614184-13614225
>Gm17:13616104-13616326
>Gm17:13616636-13616767
>Gm17:13617172-13617209
>Gm17:13617399-13617516
>Gm17:13617986-13618040
>Gm17:13618307-13618424
>Gm17:13620200-13620271
>Gm17:13620326-13620404
>Gm17:13620444-13620573
>Gm17:13620620-13620703
>Gm17:13620868-13621046
>Gm17:13624219-13624264
>Gm17:13624345-13624409
>Gm17:13626805-13626819
>Gm17:13628398-13629327
>Gm17:13629523-13629581
>Gm17:13629843-13630036
>Gm17:13630075-13630130
>Gm17:13630238-13630294
>Gm17:13630652-13630683
>Gm17:13630756-13630992
>Gm17:13631064-13631186
>Gm17:13639890-13639940
>Gm17:13640203-13640434
>Gm17:13643304-13643463
>Gm17:13643629-13643748
>Gm17:13643781-13643831
>Gm17:13643877-13643969
>Gm17:13644513-13644585
>Gm17:13644661-13645024
>Gm17:13645217-13645277
>Gm17:13645536-13645731
>Gm17:13647089-13647151
>Gm17:13647959-13648111
>Gm17:13649769-13649821
>Gm17:13653178-13653213
>Gm17:13655509-13657404
>Gm17:13657543-13657632
>Gm17:13657665-13658818
>Gm17:13659596-13660207
>Gm17:13660282-13660941
>Gm17:13661248-13661531
>Gm17:13665689-13665775
>Gm17:13667810-13667853
>Gm17:13672362-13672486
>Gm17:13678888-13678929
>Gm17:13679425-13679521
>Gm17:13679675-13679828
>Gm17:13679860-13680522
>Gm17:13680804-13680986
>Gm17:13681011-13681421
>Gm17:13681497-13681672
>Gm17:13681696-13682122
>Gm17:13682195-13682245
>Gm17:13682329-13682480
>Gm17:13682524-13682642
>Gm17:13682739-13682791
>Gm17:13682846-13683454
>Gm17:13683519-13683545
>Gm17:13683686-13683744
>Gm17:13683793-13683859
>Gm17:13684054-13684079
>Gm17:13684199-13684228
>Gm17:13684376-13684529
>Gm17:13684920-13684977
>Gm17:13685089-13685328
>Gm17:13685579-13685834
>Gm17:13685939-13686759
>Gm17:13686833-13687837
>Gm17:13688607-13688707
>Gm17:13688785-13688836
>Gm17:13688867-13688918
>Gm17:13688966-13689000
>Gm17:13692568-13692611
>Gm17:13693752-13693843
>Gm17:13695062-13699537
>Gm17:13699631-13699667
>Gm17:13699867-13699923
>Gm17:13699961-13699998
>Gm17:13700386-13700525
>Gm17:13702044-13702107
>Gm17:13709592-13709625
>Gm17:13710919-13710964
>Gm17:13711077-13711129
>Gm17:13711316-13711377
>Gm17:13711556-13711612
>Gm17:13712085-13712189
>Gm17:13712248-13712353
>Gm17:13712938-13712978
>Gm17:13713240-13713291
>Gm17:13715422-13715594
>Gm17:13715700-13715842
>Gm17:13716454-13716529
>Gm17:13717024-13717052
>Gm17:13717211-13717284
>Gm17:13717729-13717787
>Gm17:13719383-13719515
>Gm17:13720060-13720375
>Gm17:13720519-13720821
>Gm17:13721632-13721686
>Gm17:13722432-13722498
>Gm17:13723511-13723538
>Gm17:13725489-13725596
>Gm17:13725867-13725899
>Gm17:13726086-13726130
>Gm17:13726341-13726388
>Gm17:13729886-13730845
>Gm17:13731049-13731083
>Gm17:13731260-13731317
>Gm17:13731596-13731623
>Gm17:13743592-13743632
>Gm17:13744315-13744559
>Gm17:13744599-13744699
>Gm17:13745163-13745219
>Gm17:13746217-13746812
>Gm17:13746977-13747092
>Gm17:13747337-13747473
>Gm17:13748078-13748117
>Gm17:13748601-13748766
>Gm17:13748796-13749604
>Gm17:13749637-13750217
>Gm17:13756689-13756805
>Gm17:13756879-13756932
>Gm17:13762126-13762193
>Gm17:13767187-13767779
>Gm17:13768596-13768660
>Gm17:13770612-13770787
>Gm17:13771924-13771980
>Gm17:13772115-13772407
>Gm17:13785735-13785774
>Gm17:13785863-13785945
>Gm17:13788219-13788285
>Gm17:13788537-13788606
>Gm17:13788781-13788814
>Gm17:13789493-13789531
>Gm17:13789936-13789965
>Gm17:13790078-13790105
>Gm17:13792244-13792286
>Gm17:13793632-13793781
>Gm17:13793812-13794362
>Gm17:13794575-13794680
>Gm17:13794792-13794846
>Gm17:13794927-13796126
>Gm17:13796578-13796682
>Gm17:13796711-13796958
>Gm17:13797051-13797362
>Gm17:13797432-13797536
>Gm17:13797592-13797771
>Gm17:13797815-13797946
>Gm17:13799356-13799488
>Gm17:13799589-13800209
>Gm17:13800268-13800406
>Gm17:13800465-13800519
>Gm17:13800558-13800744
>Gm17:13801571-13801596
>Gm17:13801623-13801766
>Gm17:13804320-13804479
>Gm17:13804566-13804594
>Gm17:13806075-13806421
>Gm17:13806648-13806699
>Gm17:13807202-13807276
>Gm17:13810723-13810839
>Gm17:13820692-13820741
>Gm17:13820899-13821024
>Gm17:13821897-13821940
>Gm17:13822110-13822231
>Gm17:13822253-13822303
>Gm17:13822338-13822920
>Gm17:13823079-13823267
>Gm17:13823510-13823549
>Gm17:13823621-13823672
>Gm17:13824227-13824671
>Gm17:13825105-13825176
>Gm17:13827143-13827181
>Gm17:13836627-13836690
>Gm17:13836747-13836881
>Gm17:13841483-13841497
>Gm17:13842192-13842244
>Gm17:13842870-13843028
>Gm17:13843484-13843571
>Gm17:13844029-13844118
>Gm17:13845727-13845759
>Gm17:13854999-13855058
>Gm17:13857104-13857207
>Gm17:13858452-13858528
>Gm17:13858788-13858861
>Gm17:13861599-13861788
>Gm17:13861879-13862062
>Gm17:13862113-13862921
>Gm17:13862982-13863059
>Gm17:13863148-13866109
>Gm17:13866545-13866584
>Gm17:13866699-13866972
>Gm17:13868026-13868189
>Gm17:13869792-13870022
>Gm17:13870188-13870243
>Gm17:13870284-13870318
>Gm17:13870406-13870441
>Gm17:13870495-13870997
>Gm17:13871046-13871614
>Gm17:13871726-13872535
>Gm17:13872566-13873447
>Gm17:13879339-13879414
>Gm17:13880065-13880150
>Gm17:13882488-13882669
>Gm17:13883345-13883497
>Gm17:13885897-13885990
>Gm17:13888674-13888803
>Gm17:13888844-13889651
>Gm17:13889737-13889938
>Gm17:13890949-13890983
>Gm17:13891135-13891234
>Gm17:13892109-13892176
>Gm17:13892349-13892461
>Gm17:13895280-13895414
>Gm17:13895443-13896112
>Gm17:13896153-13896621
>Gm17:13896655-13898249
>Gm17:13898619-13898662
>Gm17:13900881-13901253
>Gm17:13901291-13901468
>Gm17:13901532-13901887
>Gm17:13902085-13902162
>Gm17:13902414-13902495
>Gm17:13902527-13903342
>Gm17:13903433-13904113
>Gm17:13904156-13904210
>Gm17:13904481-13904692
>Gm17:13905030-13905130
>Gm17:13905223-13905341
>Gm17:13905529-13905803
>Gm17:13905981-13906132
>Gm17:13906217-13906288
>Gm17:13906501-13906549
>Gm17:13906620-13906724
>Gm17:13906777-13906827
>Gm17:13906959-13907167
>Gm17:13907314-13907651
>Gm17:13907668-13907830
>Gm17:13907883-13908017
>Gm17:13908426-13908476
>Gm17:13908583-13908831
>Gm17:13908901-13909230
>Gm17:13909641-13909739
>Gm17:13909980-13910017
>Gm17:13910052-13910410
>Gm17:13910986-13911204
>Gm17:13911252-13911328
>Gm17:13911574-13911612
>Gm17:13911800-13911831
>Gm17:13912137-13912566
>Gm17:13912702-13913060
>Gm17:13913255-13913767
>Gm17:13913979-13914422
>Gm17:13914505-13914610
>Gm17:13921039-13921088
>Gm17:13921270-13921339
>Gm17:13921446-13921561
>Gm17:13921944-13921981
>Gm17:13922345-13922382
>Gm17:13922897-13922958
>Gm17:13923147-13923184
>Gm17:13924351-13924451
>Gm17:13928060-13928116
>Gm17:13928597-13928679
>Gm17:13928939-13929270
>Gm17:13935219-13935339
>Gm17:13937114-13937140
>Gm17:13938967-13939156
>Gm17:13941030-13941150
>Gm17:13941194-13941617
>Gm17:13941653-13941682
>Gm17:13942141-13942157
>Gm17:13942462-13942480
>Gm17:13943369-13943519
>Gm17:13943922-13943945
>Gm17:13944859-13944930
>Gm17:13945500-13945542
>Gm17:13948937-13949012
>Gm17:13949152-13949265
>Gm17:13949690-13949800
>Gm17:13949908-13949965
>Gm17:13949987-13950030
>Gm17:13952804-13952934
>Gm17:13954135-13954183
>Gm17:13954914-13954985
>Gm17:13956595-13956662
>Gm17:13957981-13958064
>Gm17:13958523-13958741
>Gm17:13959634-13959851
>Gm17:13959952-13959993
>Gm17:13962023-13962113
>Gm17:13963192-13965591
>Gm17:13967417-13967544
>Gm17:13969269-13969392
>Gm17:13969447-13969474
>Gm17:13969800-13969893
>Gm17:13969966-13970069
>Gm17:13970611-13972708
>Gm17:13973270-13973697
>Gm17:13973722-13973947
>Gm17:13973983-13974453
>Gm17:13974491-13974835
>Gm17:13974909-13975034
>Gm17:13975102-13975641
>Gm17:13975685-13975936
>Gm17:13976695-13976914
>Gm17:13977091-13977324
>Gm17:13977743-13977838
>Gm17:13978385-13978470
>Gm17:13979085-13979134
>Gm17:13979492-13979585
>Gm17:13980923-13980987
>Gm17:13981566-13981600
>Gm17:13983142-13983240
>Gm17:13988102-13988158
>Gm17:13988301-13988336
>Gm17:13988422-13988460
>Gm17:13988648-13988701
>Gm17:13989564-13990258
>Gm17:13995318-13995389
>Gm17:13995464-13995530
>Gm17:13997499-13997530
>Gm17:13999504-13999597
>Gm17:14004059-14004194
>Gm17:14006073-14006202
>Gm17:14006353-14006380
>Gm17:14006443-14006562
>Gm17:14006614-14006737
>Gm17:14006809-14007121
>Gm17:14007143-14007255
>Gm17:14007475-14007617
>Gm17:14007689-14007877
>Gm17:14007908-14007972
>Gm17:14008063-14008419
>Gm17:14008469-14008692
>Gm17:14008739-14008935
>Gm17:14009116-14009152
>Gm17:14009192-14009226
>Gm17:14009569-14009727
>Gm17:14009772-14009856
>Gm17:14009887-14009983
>Gm17:14010169-14010217
>Gm17:14010307-14010353
>Gm17:14010505-14010589
>Gm17:14010774-14010866
>Gm17:14011010-14011103
>Gm17:14011297-14011409
>Gm17:14011460-14011526
>Gm17:14011604-14011736
>Gm17:14011817-14011919
>Gm17:14012189-14012249
>Gm17:14017973-14018033
>Gm17:14018427-14018551
>Gm17:14018727-14018774
>Gm17:14018781-14018815
>Gm17:14020040-14020167
>Gm17:14021202-14021387
>Gm17:14021533-14022030
>Gm17:14025502-14025628
>Gm17:14026775-14027144
>Gm17:14027211-14027481
>Gm17:14027573-14028029
>Gm17:14028127-14028269
>Gm17:14028373-14028561
>Gm17:14028821-14028855
>Gm17:14029707-14029983
>Gm17:14030041-14030474
>Gm17:14030698-14030909
>Gm17:14030955-14031179
>Gm17:14031451-14031615
>Gm17:14031657-14031794
>Gm17:14031880-14031936
>Gm17:14032208-14032335
>Gm17:14035798-14035895
>Gm17:14036931-14036976
>Gm17:14037640-14037701
>Gm17:14038092-14038192
>Gm17:14038359-14038390
>Gm17:14039541-14039583
>Gm17:14040110-14040299
>Gm17:14040557-14040602
>Gm17:14042157-14042206
>Gm17:14045579-14045628
>Gm17:14045658-14045755
>Gm17:14045942-14046054
>Gm17:14047053-14047111
>Gm17:14047606-14047677
>Gm17:14049564-14049658
>Gm17:14053722-14053877
>Gm17:14059852-14060173
>Gm17:14060421-14060464
>Gm17:14060500-14060653
>Gm17:14060680-14060794
>Gm17:14061001-14061642
>Gm17:14061676-14061735
>Gm17:14061911-14062292
>Gm17:14062345-14062527
>Gm17:14062654-14062784
>Gm17:14062819-14062918
>Gm17:14062986-14063352
>Gm17:14063395-14064369
>Gm17:14065414-14065464
>Gm17:14070803-14071709
>Gm17:14071778-14072026
>Gm17:14072244-14072298
>Gm17:14072428-14072653
>Gm17:14072944-14073954
>Gm17:14073992-14074079
>Gm17:14074145-14074422
>Gm17:14074568-14074660
>Gm17:14074736-14075908
>Gm17:14075928-14077275
>Gm17:14077660-14077829
>Gm17:14077858-14078225
>Gm17:14078386-14082846
>Gm17:14083813-14083863
>Gm17:14083922-14083982
>Gm17:14084386-14084473
>Gm17:14086502-14086931
>Gm17:14090952-14091123
>Gm17:14091491-14091612
>Gm17:14092049-14092150
>Gm17:14092278-14092338
>Gm17:14092374-14092499
>Gm17:14093232-14093274
>Gm17:14094720-14094781
>Gm17:14099931-14100149
>Gm17:14100174-14100218
>Gm17:14100382-14100513
>Gm17:14100647-14100721
>Gm17:14100836-14100941
>Gm17:14102455-14102503
>Gm17:14102773-14102822
>Gm17:14103152-14103234
>Gm17:14103414-14103470
>Gm17:14103532-14103582
>Gm17:14103601-14104176
>Gm17:14104188-14104381
>Gm17:14104420-14104566
>Gm17:14104623-14105071
>Gm17:14105187-14105254
>Gm17:14105381-14106117
>Gm17:14106157-14106464
>Gm17:14109333-14109474
>Gm17:14109633-14110153
>Gm17:14115218-14115270
>Gm17:14116623-14116753
>Gm17:14116797-14116834
>Gm17:14116867-14117002
>Gm17:14118253-14118692
>Gm17:14118793-14118870
>Gm17:14119057-14126801
>Gm17:14126916-14127310
>Gm17:14127540-14127615
>Gm17:14127923-14127973
>Gm17:14128847-14128896
>Gm17:14129603-14129664
>Gm17:14129714-14130253
>Gm17:14130295-14131064
>Gm17:14131094-14131186
>Gm17:14131219-14131629
>Gm17:14131730-14133445
>Gm17:14133577-14133613
>Gm17:14133723-14134244
>Gm17:14134307-14134849
>Gm17:14134882-14134953
>Gm17:14135042-14135143
>Gm17:14135186-14135352
>Gm17:14135393-14135994
>Gm17:14136017-14136149
>Gm17:14136224-14136830
>Gm17:14137055-14137149
>Gm17:14137688-14138391
>Gm17:14138425-14138468
>Gm17:14138591-14138899
>Gm17:14139044-14139107
>Gm17:14139586-14139627
>Gm17:14139740-14139831
>Gm17:14140397-14140514
>Gm17:14141357-14141376
>Gm17:14144764-14144835
>Gm17:14144891-14144930
>Gm17:14146020-14147146
>Gm17:14149610-14149670
>Gm17:14152300-14152401
>Gm17:14153238-14153399
>Gm17:14155441-14155517
>Gm17:14159079-14159206
>Gm17:14159311-14159528
>Gm17:14167882-14168011
>Gm17:14169573-14169635
>Gm17:14171245-14171372
>Gm17:14174662-14174770
>Gm17:14175567-14178132
>Gm17:14178149-14185089
>Gm17:14187522-14187570
>Gm17:14189711-14189744
>Gm17:14191707-14192789
>Gm17:14192833-14193610
>Gm17:14196634-14196666
>Gm17:14196739-14196817
>Gm17:14205283-14205439
>Gm17:14206495-14206540
>Gm17:14207998-14213560
>Gm17:14213800-14214558
>Gm17:14217256-14217400
>Gm17:14221971-14222011
>Gm17:14223282-14223374
>Gm17:14224552-14224598
>Gm17:14230511-14230642
>Gm17:14231396-14231481
>Gm17:14232036-14232130
>Gm17:14234246-14234337
>Gm17:14234599-14234642
>Gm17:14234838-14234919
>Gm17:14234961-14235215
>Gm17:14235573-14235618
>Gm17:14235742-14235814
>Gm17:14236005-14236082
>Gm17:14236175-14236453
>Gm17:14236681-14236867
>Gm17:14236901-14237770
>Gm17:14237808-14238080
>Gm17:14238334-14238379
>Gm17:14238504-14238678
>Gm17:14238931-14239107
>Gm17:14239407-14239462
>Gm17:14248152-14248325
>Gm17:14255017-14255054
>Gm17:14255340-14255433
>Gm17:14255488-14255547
>Gm17:14255559-14255660
>Gm17:14256291-14256318
>Gm17:14256677-14256841
>Gm17:14257092-14257182
>Gm17:14257732-14257785
>Gm17:14259670-14259739
>Gm17:14260249-14260303
>Gm17:14261134-14261170
>Gm17:14262253-14262390
>Gm17:14263074-14263113
>Gm17:14264727-14264803
>Gm17:14264939-14265006
>Gm17:14267625-14267731
>Gm17:14271239-14271615
>Gm17:14275734-14275773
>Gm17:14281967-14282052
>Gm17:14282082-14282703
>Gm17:14282747-14283212
>Gm17:14283462-14283623
>Gm17:14283915-14283973
>Gm17:14284261-14284389
>Gm17:14284456-14284932
>Gm17:14285112-14285153
>Gm17:14285278-14285423
>Gm17:14285624-14286666
>Gm17:14287665-14287861
>Gm17:14288682-14288763
>Gm17:14288852-14289227
>Gm17:14289462-14289670
>Gm17:14289737-14289830
>Gm17:14290007-14290075
>Gm17:14290135-14290182
>Gm17:14290231-14290301
>Gm17:14290370-14290642
>Gm17:14290898-14290972
>Gm17:14291064-14291092
>Gm17:14291120-14291170
>Gm17:14291218-14291673
>Gm17:14292090-14292144
>Gm17:14292221-14292310
>Gm17:14292417-14292464
>Gm17:14292499-14292571
>Gm17:14292627-14292885
>Gm17:14292997-14293062
>Gm17:14293097-14293205
>Gm17:14293402-14293428
>Gm17:14293606-14293651
>Gm17:14293845-14293871
>Gm17:14293913-14293947
>Gm17:14294167-14294210
>Gm17:14294357-14294543
>Gm17:14294902-14295101
>Gm17:14295343-14295412
>Gm17:14295732-14295804
>Gm17:14295856-14295947
>Gm17:14296561-14296609
>Gm17:14296858-14296968
>Gm17:14297481-14297607
>Gm17:14298513-14298561
>Gm17:14299560-14299636
>Gm17:14302149-14302227
>Gm17:14302309-14302343
>Gm17:14302559-14302647
>Gm17:14302695-14303384
>Gm17:14303446-14303649
>Gm17:14303747-14303847
>Gm17:14307852-14308065
>Gm17:14308162-14308412
>Gm17:14308479-14308624
>Gm17:14308703-14308861
>Gm17:14308929-14309269
>Gm17:14311558-14311722
>Gm17:14311782-14312504
>Gm17:14312587-14312649
>Gm17:14318787-14318901
>Gm17:14320655-14320768
>Gm17:14320994-14321113
>Gm17:14323092-14323664
>Gm17:14330851-14330972
>Gm17:14331003-14331070
>Gm17:14331394-14331473
>Gm17:14331958-14332033
>Gm17:14334769-14334808
>Gm17:14334836-14335077
>Gm17:14335166-14335288
>Gm17:14337027-14337507
>Gm17:14338175-14338247
>Gm17:14338567-14338776
>Gm17:14339943-14339999
>Gm17:14340596-14340700
>Gm17:14340939-14341035
>Gm17:14341911-14342111
>Gm17:14342316-14342718
>Gm17:14344151-14344539
>Gm17:14349277-14349304
>Gm17:14351780-14351944
>Gm17:14354639-14354706
>Gm17:14356144-14356393
>Gm17:14356768-14356967
>Gm17:14357960-14358031
>Gm17:14362566-14362613
>Gm17:14366093-14366156
>Gm17:14368444-14368541
>Gm17:14368899-14369067
>Gm17:14371019-14371087
>Gm17:14371164-14371246
>Gm17:14371331-14371402
>Gm17:14371457-14371720
>Gm17:14372050-14372140
>Gm17:14372511-14372742
>Gm17:14372837-14372870
>Gm17:14373033-14373299
>Gm17:14374589-14374649
>Gm17:14377966-14378210
>Gm17:14378232-14378393
>Gm17:14378457-14378505
>Gm17:14379141-14379285
>Gm17:14379471-14379628
>Gm17:14380501-14380543
>Gm17:14380791-14380857
>Gm17:14380920-14381011
>Gm17:14381061-14381119
>Gm17:14382546-14382663
>Gm17:14389822-14389856
>Gm17:14393941-14394040
>Gm17:14396645-14396692
>Gm17:14397022-14397449
>Gm17:14397517-14397748
>Gm17:14398974-14399190
>Gm17:14404613-14404706
>Gm17:14404891-14405088
>Gm17:14405141-14405271
>Gm17:14405649-14405690
>Gm17:14405786-14406188
>Gm17:14407437-14407570
>Gm17:14407844-14407881
>Gm17:14407936-14407998
>Gm17:14408527-14408576
>Gm17:14419199-14420209
>Gm17:14422815-14422907
>Gm17:14426253-14426348
>Gm17:14426923-14426985
>Gm17:14427342-14427418
>Gm17:14427605-14427715
>Gm17:14430435-14430627
>Gm17:14430726-14430763
>Gm17:14433827-14433865
>Gm17:14434017-14434095
>Gm17:14434145-14434325
>Gm17:14434549-14434840
>Gm17:14435120-14435166
>Gm17:14435263-14436603
>Gm17:14436673-14436842
>Gm17:14436955-14437470
>Gm17:14437691-14437760
>Gm17:14437869-14437928
>Gm17:14439770-14440288
>Gm17:14440354-14440958
>Gm17:14442816-14442832
>Gm17:14442981-14443051
>Gm17:14443122-14443164
>Gm17:14444306-14444426
>Gm17:14444750-14444788
>Gm17:14444823-14444893
>Gm17:14446560-14446625
>Gm17:14446817-14446932
>Gm17:14447152-14447232
>Gm17:14447812-14447847
>Gm17:14449188-14449237
>Gm17:14450380-14450417
>Gm17:14450936-14451115
>Gm17:14452665-14452774
>Gm17:14453683-14453759
>Gm17:14453826-14453994
>Gm17:14456968-14457043
>Gm17:14458098-14458234
>Gm17:14460290-14460323
>Gm17:14460392-14460426
>Gm17:14460575-14460672
>Gm17:14460746-14460875
>Gm17:14462047-14467186
>Gm17:14468099-14468160
>Gm17:14468272-14471028
>Gm17:14471058-14473162
>Gm17:14473306-14473670
>Gm17:14473792-14474148
>Gm17:14474214-14474298
>Gm17:14474636-14474720
>Gm17:14474958-14475223
>Gm17:14475254-14475289
>Gm17:14475336-14475383
>Gm17:14475526-14476196
>Gm17:14476425-14476466
>Gm17:14476626-14478700
>Gm17:14478730-14478974
>Gm17:14479227-14479377
>Gm17:14481418-14481690
>Gm17:14485832-14485878
>Gm17:14486194-14486230
>Gm17:14488573-14493261
>Gm17:14494276-14494372
>Gm17:14495919-14495984
>Gm17:14496915-14496954
>Gm17:14497049-14497130
>Gm17:14497225-14497281
>Gm17:14497445-14497556
>Gm17:14498602-14510601
>Gm17:14510811-14510883
>Gm17:14510925-14511044
>Gm17:14511154-14511189
>Gm17:14511513-14511560
>Gm17:14511707-14511740
>Gm17:14511925-14512114
>Gm17:14512202-14512241
>Gm17:14512313-14512363
>Gm17:14512840-14512971
>Gm17:14513627-14513676
>Gm17:14514632-14514677
>Gm17:14517856-14517884
>Gm17:14517953-14518020
>Gm17:14518284-14518353
>Gm17:14518405-14519195
>Gm17:14519262-14519297
>Gm17:14519733-14519785
>Gm17:14520357-14520560
>Gm17:14520998-14522289
>Gm17:14522359-14523906
>Gm17:14523928-14524373
>Gm17:14524550-14524784
>Gm17:14524803-14525867
>Gm17:14525898-14527360
>Gm17:14527410-14527571
>Gm17:14527728-14528937
>Gm17:14528971-14529311
>Gm17:14529409-14529687
>Gm17:14529820-14529904
>Gm17:14530125-14530259
>Gm17:14530317-14530395
>Gm17:14530424-14530719
>Gm17:14530796-14530865
>Gm17:14530898-14531080
>Gm17:14531125-14531161
>Gm17:14531280-14531476
>Gm17:14531516-14532442
>Gm17:14532492-14533325
>Gm17:14533388-14533987
>Gm17:14534032-14534184
>Gm17:14534479-14534597
>Gm17:14534817-14535475
>Gm17:14535558-14535958
>Gm17:14536052-14536614
>Gm17:14536690-14536901
>Gm17:14537032-14538433
>Gm17:14538472-14540690
>Gm17:14540747-14542488
>Gm17:14542536-14542758
>Gm17:14543420-14548807
>Gm17:14548884-14552169
>Gm17:14552207-14564986
>Gm17:14565015-14573964
>Gm17:14574025-14577120
>Gm17:14577148-14577764
>Gm17:14577794-14587679
>Gm17:14587703-14591852
>Gm17:14594652-14594779
>Gm17:14595501-14598338
>Gm17:14598493-14598583
>Gm17:14598908-14598949
>Gm17:14599232-14599395
>Gm17:14599896-14599992
>Gm17:14600157-14600235
>Gm17:14600421-14600502
>Gm17:14600934-14601128
>Gm17:14601183-14601275
>Gm17:14601329-14601510
>Gm17:14601653-14603288
>Gm17:14603329-14626318
>Gm17:14629151-14629215
>Gm17:14633498-14633816
>Gm17:14634469-14636698
>Gm17:14636833-14636932
>Gm17:14637048-14637470
>Gm17:14637705-14637757
>Gm17:14637996-14638350
>Gm17:14638420-14638477
>Gm17:14638549-14638600
>Gm17:14641189-14641270
>Gm17:14641382-14641543
>Gm17:14641569-14641687
>Gm17:14641817-14641915
>Gm17:14642007-14642101
>Gm17:14642481-14642531
>Gm17:14643682-14643728
>Gm17:14644214-14644244
>Gm17:14644995-14645023
>Gm17:14645155-14645367
>Gm17:14645509-14645593
>Gm17:14645702-14645836
>Gm17:14648168-14650803
>Gm17:14650993-14651485
>Gm17:14652568-14652614
>Gm17:14652904-14652996
>Gm17:14653195-14653273
>Gm17:14653302-14653382
>Gm17:14653600-14653672
>Gm17:14653805-14654338
>Gm17:14654744-14655758
>Gm17:14655811-14656152
>Gm17:14660952-14661073
>Gm17:14661371-14661589
>Gm17:14661726-14661770
>Gm17:14661881-14662146
>Gm17:14662420-14662457
>Gm17:14662572-14662696
>Gm17:14663166-14663247
>Gm17:14663390-14663559
>Gm17:14663800-14663863
>Gm17:14663914-14664199
>Gm17:14664241-14664331
>Gm17:14664396-14664470
>Gm17:14664499-14664929
>Gm17:14665030-14665200
>Gm17:14666785-14666828
>Gm17:14667046-14667098
>Gm17:14667874-14667940
>Gm17:14670185-14670250
>Gm17:14670998-14671094
>Gm17:14671155-14671479
>Gm17:14671620-14671755
>Gm17:14672053-14672306
>Gm17:14672395-14672647
>Gm17:14672688-14672759
>Gm17:14673290-14673323
>Gm17:14674107-14674267
>Gm17:14679027-14679107
>Gm17:14679216-14679932
>Gm17:14679977-14680020
>Gm17:14680139-14680385
>Gm17:14680737-14680813
>Gm17:14680840-14680992
>Gm17:14681122-14681196
>Gm17:14682125-14682410
>Gm17:14682484-14682547
>Gm17:14682617-14682892
>Gm17:14682952-14683474
>Gm17:14683840-14683903
>Gm17:14683995-14684403
>Gm17:14684513-14684666
>Gm17:14684727-14684852
>Gm17:14684920-14693985
>Gm17:14694018-14694420
>Gm17:14694521-14694721
>Gm17:14694805-14694953
>Gm17:14695073-14695541
>Gm17:14695595-14696551
>Gm17:14696586-14697126
>Gm17:14697157-14697442
>Gm17:14697487-14697782
>Gm17:14697848-14698031
>Gm17:14698062-14698664
>Gm17:14698732-14699230
>Gm17:14699268-14699411
>Gm17:14700031-14700080
>Gm17:14700437-14700541
>Gm17:14700876-14702461
>Gm17:14702541-14702723
>Gm17:14702898-14702997
>Gm17:14703096-14703795
>Gm17:14704107-14704130
>Gm17:14704211-14704372
>Gm17:14704444-14704537
>Gm17:14705616-14705710
>Gm17:14705818-14705862
>Gm17:14706136-14707998
>Gm17:14708049-14708228
>Gm17:14709475-14709522
>Gm17:14709633-14709701
>Gm17:14709786-14709819
>Gm17:14709968-14710053
>Gm17:14710130-14710170
>Gm17:14710379-14710694
>Gm17:14710950-14711003
>Gm17:14711149-14711229
>Gm17:14711384-14711543
>Gm17:14711734-14711812
>Gm17:14711880-14712065
>Gm17:14712413-14712517
>Gm17:14713960-14714473
>Gm17:14714540-14714713
>Gm17:14714750-14715141
>Gm17:14715197-14715499
>Gm17:14717258-14717334
>Gm17:14717788-14717841
>Gm17:14718462-14718514
>Gm17:14718758-14718833
>Gm17:14719282-14720862
>Gm17:14720886-14724456
>Gm17:14727240-14727346
>Gm17:14727631-14727987
>Gm17:14728013-14728253
>Gm17:14728946-14728989
>Gm17:14729311-14732025
>Gm17:14732174-14732474
>Gm17:14732495-14733044
>Gm17:14733152-14733178
>Gm17:14733314-14733429
>Gm17:14733524-14733690
>Gm17:14733762-14734170
>Gm17:14734259-14734306
>Gm17:14734365-14734494
>Gm17:14734955-14735031
>Gm17:14735488-14735545
>Gm17:14735563-14735652
>Gm17:14735667-14735923
>Gm17:14736205-14736287
>Gm17:14738202-14738240
>Gm17:14741930-14742004
>Gm17:14742024-14742076
>Gm17:14742484-14742725
>Gm17:14742828-14742882
>Gm17:14742931-14743001
>Gm17:14743004-14749425
>Gm17:14753008-14753093
>Gm17:14754515-14754563
>Gm17:14754811-14754907
>Gm17:14754961-14755109
>Gm17:14755154-14755263
>Gm17:14755758-14755822
>Gm17:14759466-14759524
>Gm17:14762988-14763047
>Gm17:14763118-14763176
>Gm17:14767176-14767216
>Gm17:14770158-14770192
>Gm17:14770676-14770765
>Gm17:14771953-14772053
>Gm17:14773309-14773385
>Gm17:14773635-14773702
>Gm17:14773850-14773881
>Gm17:14774255-14774317
>Gm17:14774797-14774844
>Gm17:14775037-14775110
>Gm17:14775244-14775326
>Gm17:14775395-14775509
>Gm17:14775608-14775769
>Gm17:14775800-14776159
>Gm17:14776291-14776390
>Gm17:14776458-14776583
>Gm17:14776860-14776918
>Gm17:14777117-14777174
>Gm17:14777219-14777244
>Gm17:14778169-14778375
>Gm17:14782146-14783935
>Gm17:14783977-14784032
>Gm17:14784090-14784127
>Gm17:14784220-14784247
>Gm17:14785306-14785352
>Gm17:14785419-14785489
>Gm17:14787036-14787050
>Gm17:14787772-14787927
>Gm17:14790371-14790406
>Gm17:14792352-14792596
>Gm17:14792779-14793323
>Gm17:14793401-14793574
>Gm17:14793726-14795395
>Gm17:14795601-14795709
>Gm17:14795985-14796070
>Gm17:14798504-14798544
>Gm17:14798673-14798809
>Gm17:14801515-14801529
>Gm17:14801629-14801657
>Gm17:14801779-14801850
>Gm17:14802915-14803085
>Gm17:14805198-14805251
>Gm17:14805930-14806013
>Gm17:14806203-14806256
>Gm17:14806827-14806974
>Gm17:14807023-14807105
>Gm17:14809177-14809222
>Gm17:14810044-14810112
>Gm17:14810147-14810187
>Gm17:14810271-14810295
>Gm17:14810399-14810511
>Gm17:14810580-14810630
>Gm17:14810809-14810887
>Gm17:14811621-14811860
>Gm17:14812249-14812404
>Gm17:14812566-14812631
>Gm17:14812759-14812821
>Gm17:14812862-14812971
>Gm17:14812995-14814994
>Gm17:14815012-14816346
>Gm17:14816618-14816737
>Gm17:14816870-14816985
>Gm17:14817067-14817677
>Gm17:14817852-14818008
>Gm17:14818647-14819778
>Gm17:14821456-14821522
>Gm17:14827533-14827611
>Gm17:14830386-14830502
>Gm17:14832290-14832338
>Gm17:14833096-14833130
>Gm17:14833622-14833729
>Gm17:14833890-14833995
>Gm17:14834110-14834139
>Gm17:14840954-14841036
>Gm17:14841313-14841415
>Gm17:14842383-14842452
>Gm17:14849054-14849109
>Gm17:14857536-14857569
>Gm17:14858407-14858486
>Gm17:14861424-14861458
>Gm17:14861821-14861854
>Gm17:14867301-14867335
>Gm17:14872575-14872606
>Gm17:14873044-14873122
>Gm17:14873136-14873179
>Gm17:14873690-14873775
>Gm17:14873891-14874104
>Gm17:14874307-14874444
>Gm17:14874549-14875168
>Gm17:14875459-14875497
>Gm17:14875641-14875888
>Gm17:14875969-14876002
>Gm17:14876411-14876584
>Gm17:14877027-14877094
>Gm17:14877262-14877369
>Gm17:14878396-14878475
>Gm17:14879125-14879175
>Gm17:14879491-14879558
>Gm17:14879728-14879826
>Gm17:14880121-14880203
>Gm17:14880373-14880745
>Gm17:14880787-14881433
>Gm17:14881473-14883167
>Gm17:14883233-14883275
>Gm17:14883352-14883924
>Gm17:14883964-14884190
>Gm17:14884223-14884261
>Gm17:14884298-14885559
>Gm17:14885927-14886240
>Gm17:14886306-14886512
>Gm17:14889294-14889351
>Gm17:14889840-14890027
>Gm17:14890115-14890161
>Gm17:14890258-14890333
>Gm17:14892035-14895064
>Gm17:14895170-14895697
>Gm17:14895734-14899240
>Gm17:14899299-14903283
>Gm17:14903315-14903394
>Gm17:14903471-14903608
>Gm17:14903670-14903781
>Gm17:14903962-14904002
>Gm17:14904555-14904735
>Gm17:14905025-14905221
>Gm17:14905313-14905375
>Gm17:14906228-14906271
>Gm17:14907318-14907446
>Gm17:14907752-14907869
>Gm17:14907959-14908058
>Gm17:14908591-14908672
>Gm17:14910280-14910717
>Gm17:14911106-14911141
>Gm17:14911639-14912343
>Gm17:14912402-14912567
>Gm17:14912785-14912856
>Gm17:14915603-14915638
>Gm17:14915755-14916498
>Gm17:14917243-14917275
>Gm17:14923772-14923885
>Gm17:14930022-14930185
>Gm17:14930404-14930504
>Gm17:14930602-14930662
>Gm17:14930762-14931356
>Gm17:14931522-14931603
>Gm17:14931788-14931844
>Gm17:14931934-14931969
>Gm17:14932044-14932104
>Gm17:14932183-14932775
>Gm17:14932800-14932838
>Gm17:14932915-14933407
>Gm17:14933505-14933853
>Gm17:14933925-14934064
>Gm17:14934121-14934294
>Gm17:14934382-14934563
>Gm17:14934683-14935030
>Gm17:14935085-14935114
>Gm17:14935230-14935410
>Gm17:14935443-14935503
>Gm17:14935603-14936030
>Gm17:14936240-14936393
>Gm17:14936449-14936587
>Gm17:14936637-14936688
>Gm17:14936821-14936924
>Gm17:14939108-14939213
>Gm17:14943700-14943771
>Gm17:14945549-14945601
>Gm17:14945702-14945897
>Gm17:14946127-14946163
>Gm17:14947019-14947051
>Gm17:14948122-14948278
>Gm17:14948921-14948973
>Gm17:14949104-14949155
>Gm17:14949267-14949303
>Gm17:14949411-14949770
>Gm17:14950031-14950059
>Gm17:14950434-14950469
>Gm17:14950551-14950620
>Gm17:14950665-14950748
>Gm17:14950850-14950881
>Gm17:14951009-14951097
>Gm17:14951320-14951371
>Gm17:14951551-14951710
>Gm17:14951801-14951962
>Gm17:14952196-14952653
>Gm17:14952748-14953745
>Gm17:14954500-14955098
>Gm17:14956223-14956267
>Gm17:14956306-14956392
>Gm17:14957125-14957166
>Gm17:14958928-14959027
>Gm17:14959622-14959660
>Gm17:14960323-14960533
>Gm17:14964666-14964798
>Gm17:14965058-14965104
>Gm17:14965157-14965211
>Gm17:14968101-14974113
>Gm17:14976986-14977144
>Gm17:14977185-14977290
>Gm17:14977513-14977673
>Gm17:14977774-14978269
>Gm17:14978666-14978858
>Gm17:14978984-14979112
>Gm17:14979451-14979831
>Gm17:14984025-14984071
>Gm17:14985894-14985980
>Gm17:14986022-14986053
>Gm17:14987642-14987726
>Gm17:14987957-14988014
>Gm17:14994285-14994313
>Gm17:14995717-14995742
>Gm17:14996768-14998333
>Gm17:14998360-14999527
>Gm17:15003413-15003495
>Gm17:15004230-15007024
>Gm17:15007048-15009624
>Gm17:15010804-15010836
>Gm17:15011410-15011672
>Gm17:15011722-15011880
>Gm17:15013587-15013712
>Gm17:15013813-15013899
>Gm17:15014102-15014129
>Gm17:15021756-15021858
>Gm17:15026121-15026234
>Gm17:15032547-15032721
>Gm17:15035931-15036509
>Gm17:15037132-15037232
>Gm17:15037380-15037493
>Gm17:15037588-15038783
>Gm17:15038871-15038975
>Gm17:15039034-15039305
>Gm17:15039506-15039559
>Gm17:15039567-15039610
>Gm17:15039655-15039789
>Gm17:15039806-15039858
>Gm17:15043212-15043247
>Gm17:15047017-15048259
>Gm17:15050815-15052479
>Gm17:15054022-15054052
>Gm17:15055763-15055811
>Gm17:15055989-15056037
>Gm17:15056407-15056517
>Gm17:15057029-15057413
>Gm17:15057458-15060506
>Gm17:15060649-15060681
>Gm17:15060867-15060971
>Gm17:15061112-15061159
>Gm17:15061722-15061757
>Gm17:15061822-15061926
>Gm17:15062455-15062526
>Gm17:15062591-15063116
>Gm17:15063834-15063900
>Gm17:15064476-15064665
>Gm17:15064791-15064976
>Gm17:15065012-15065257
>Gm17:15065428-15065497
>Gm17:15065613-15065700
>Gm17:15065738-15065848
>Gm17:15065907-15066104
>Gm17:15066193-15066925
>Gm17:15067078-15067170
>Gm17:15067211-15067245
>Gm17:15067304-15067460
>Gm17:15067512-15067860
>Gm17:15067991-15068111
>Gm17:15071152-15071204
>Gm17:15073322-15073452
>Gm17:15074998-15075033
>Gm17:15075083-15076164
>Gm17:15077183-15077313
>Gm17:15081315-15082717
>Gm17:15082749-15083646
>Gm17:15083687-15083833
>Gm17:15085346-15093889
>Gm17:15093918-15094446
>Gm17:15094476-15097020
>Gm17:15097183-15097421
>Gm17:15097470-15097597
>Gm17:15097631-15098806
>Gm17:15098874-15099187
>Gm17:15100626-15100677
>Gm17:15103675-15103699
>Gm17:15107011-15107095
>Gm17:15107189-15107217
>Gm17:15110179-15110704
>Gm17:15118012-15118174
>Gm17:15118288-15118966
>Gm17:15119062-15121796
>Gm17:15121849-15125778
>Gm17:15131681-15131710
>Gm17:15131739-15131801
>Gm17:15131840-15132268
>Gm17:15132825-15132882
>Gm17:15133185-15133218
>Gm17:15134924-15134959
>Gm17:15135169-15135270
>Gm17:15135556-15137293
>Gm17:15137518-15138761
>Gm17:15140519-15141355
>Gm17:15141654-15143356
>Gm17:15143434-15144753
>Gm17:15146271-15146382
>Gm17:15146566-15146593
>Gm17:15147336-15147382
>Gm17:15149416-15151073
>Gm17:15154268-15154349
>Gm17:15154469-15154598
>Gm17:15154807-15154955
>Gm17:15154990-15155393
>Gm17:15155437-15155523
>Gm17:15155577-15156893
>Gm17:15156929-15157277
>Gm17:15157305-15157356
>Gm17:15157976-15158157
>Gm17:15158246-15158757
>Gm17:15158864-15159035
>Gm17:15159045-15159812
>Gm17:15159863-15165939
>Gm17:15165968-15166093
>Gm17:15166160-15166337
>Gm17:15166394-15166588
>Gm17:15172999-15173232
>Gm17:15173296-15173339
>Gm17:15173398-15173729
>Gm17:15173786-15174099
>Gm17:15174144-15174188
>Gm17:15174224-15174354
>Gm17:15174410-15175091
>Gm17:15175130-15175209
>Gm17:15175289-15175398
>Gm17:15175445-15175730
>Gm17:15175846-15175896
>Gm17:15175998-15176329
>Gm17:15176393-15176575
>Gm17:15176741-15176845
>Gm17:15177102-15177159
>Gm17:15177329-15177368
>Gm17:15177445-15177552
>Gm17:15177683-15177866
>Gm17:15178111-15178270
>Gm17:15178300-15178424
>Gm17:15178552-15178853
>Gm17:15181204-15181788
>Gm17:15181815-15182039
>Gm17:15184398-15204539
>Gm17:15206139-15206212
>Gm17:15206578-15206769
>Gm17:15206883-15206994
>Gm17:15207084-15207204
>Gm17:15207290-15207845
>Gm17:15207888-15209170
>Gm17:15209251-15209563
>Gm17:15209795-15209862
>Gm17:15210377-15210483
>Gm17:15210522-15210570
>Gm17:15211036-15211098
>Gm17:15211238-15211390
>Gm17:15212573-15216818
>Gm17:15216842-15217507
>Gm17:15217534-15217987
>Gm17:15221912-15221992
>Gm17:15222013-15222028
>Gm17:15222959-15222976
>Gm17:15224365-15224416
>Gm17:15224516-15224571
>Gm17:15239160-15239174
>Gm17:15240394-15240549
>Gm17:15242639-15242678
>Gm17:15242729-15242806
>Gm17:15245062-15246245
>Gm17:15247004-15247329
>Gm17:15248984-15249001
>Gm17:15249437-15249545
>Gm17:15249599-15249678
>Gm17:15250225-15250278
>Gm17:15252840-15254538
>Gm17:15256429-15256476
>Gm17:15256966-15257078
>Gm17:15257175-15257209
>Gm17:15257482-15257537
>Gm17:15257963-15258183
>Gm17:15258767-15258849
>Gm17:15259275-15259312
>Gm17:15259406-15259460
>Gm17:15259865-15259951
>Gm17:15260061-15260808
>Gm17:15260881-15260908
>Gm17:15260969-15261264
>Gm17:15261468-15261765
>Gm17:15269650-15269759
>Gm17:15270748-15271130
>Gm17:15271181-15271221
>Gm17:15273402-15273494
>Gm17:15276521-15276993
>Gm17:15277024-15277541
>Gm17:15277642-15277680
>Gm17:15278503-15278575
>Gm17:15278661-15278807
>Gm17:15279045-15279133
>Gm17:15284212-15284290
>Gm17:15284308-15284459
>Gm17:15284671-15284705
>Gm17:15285765-15285880
>Gm17:15290643-15290755
>Gm17:15290964-15291047
>Gm17:15291114-15291167
>Gm17:15294955-15295511
>Gm17:15295564-15296181
>Gm17:15298728-15298779
>Gm17:15300391-15300552
>Gm17:15300596-15300730
>Gm17:15303699-15304694
>Gm17:15305725-15305762
>Gm17:15309569-15311327
>Gm17:15313661-15313784
>Gm17:15319543-15319847
>Gm17:15319866-15320309
>Gm17:15320350-15323446
>Gm17:15323538-15323611
>Gm17:15323728-15323880
>Gm17:15324029-15324208
>Gm17:15324260-15324375
>Gm17:15324600-15324634
>Gm17:15324696-15325194
>Gm17:15325451-15326725
>Gm17:15327640-15327906
>Gm17:15329089-15329170
>Gm17:15332915-15333027
>Gm17:15336911-15336987
>Gm17:15337176-15337530
>Gm17:15337568-15338039
>Gm17:15338246-15338383
>Gm17:15338664-15338787
>Gm17:15343552-15348005
>Gm17:15349291-15349410
>Gm17:15349446-15349831
>Gm17:15349901-15350111
>Gm17:15350154-15350340
>Gm17:15350376-15350579
>Gm17:15350652-15350774
>Gm17:15351056-15351170
>Gm17:15351269-15351563
>Gm17:15351775-15352084
>Gm17:15364723-15364755
>Gm17:15364819-15364924
>Gm17:15365732-15365761
>Gm17:15366237-15366341
>Gm17:15371256-15371286
>Gm17:15371648-15371688
>Gm17:15372381-15372560
>Gm17:15372946-15372972
>Gm17:15373436-15374545
>Gm17:15374609-15375801
>Gm17:15375842-15376182
>Gm17:15376203-15376250
>Gm17:15376419-15377461
>Gm17:15377497-15377856
>Gm17:15377876-15378033
>Gm17:15378294-15378328
>Gm17:15378397-15378492
>Gm17:15378549-15378686
>Gm17:15378758-15378918
>Gm17:15383484-15384028
>Gm17:15385609-15385809
>Gm17:15386252-15386370
>Gm17:15388823-15388918
>Gm17:15392278-15392315
>Gm17:15393199-15393250
>Gm17:15393293-15393387
>Gm17:15399138-15399219
>Gm17:15399425-15399493
>Gm17:15399706-15399783
>Gm17:15402102-15402130
>Gm17:15405417-15405432
>Gm17:15411222-15411695
>Gm17:15412755-15417170
>Gm17:15417200-15419986
>Gm17:15424146-15424227
>Gm17:15424261-15424339
>Gm17:15424573-15424637
>Gm17:15425384-15425426
>Gm17:15426686-15426806
>Gm17:15427164-15427211
>Gm17:15427844-15427871
>Gm17:15431104-15431152
>Gm17:15432618-15432753
>Gm17:15433144-15433237
>Gm17:15434327-15434362
>Gm17:15434450-15434494
>Gm17:15434964-15435018
>Gm17:15435162-15436207
>Gm17:15436441-15436455
>Gm17:15437088-15437133
>Gm17:15438808-15438831
>Gm17:15439324-15439463
>Gm17:15440414-15440431
>Gm17:15441068-15441098
>Gm17:15441480-15441574
>Gm17:15441597-15441779
>Gm17:15441846-15441910
>Gm17:15442454-15442521
>Gm17:15443172-15443255
>Gm17:15446160-15446259
>Gm17:15446946-15446996
>Gm17:15448566-15448602
>Gm17:15450451-15450554
>Gm17:15451031-15451094
>Gm17:15451466-15451546
>Gm17:15451606-15451832
>Gm17:15451884-15451985
>Gm17:15452100-15452170
>Gm17:15452426-15452483
>Gm17:15452599-15452686
>Gm17:15453488-15453522
>Gm17:15453601-15453701
>Gm17:15453844-15454132
>Gm17:15454216-15454434
>Gm17:15455227-15455258
>Gm17:15457369-15457403
>Gm17:15457745-15458372
>Gm17:15458410-15459649
>Gm17:15459691-15460771
>Gm17:15460849-15460882
>Gm17:15461292-15461321
>Gm17:15461494-15461573
>Gm17:15462115-15463314
>Gm17:15463357-15463388
>Gm17:15464341-15464444
>Gm17:15467249-15467276
>Gm17:15469363-15469410
>Gm17:15472706-15472757
>Gm17:15476954-15477168
>Gm17:15478537-15478590
>Gm17:15480003-15480178
>Gm17:15481757-15481802
>Gm17:15482750-15482945
>Gm17:15483293-15483367
>Gm17:15483418-15483530
>Gm17:15484783-15484813
>Gm17:15484992-15485136
>Gm17:15496851-15497017
>Gm17:15497045-15498154
>Gm17:15498330-15499222
>Gm17:15499265-15502316
>Gm17:15502358-15502412
>Gm17:15503457-15503487
>Gm17:15503631-15508312
>Gm17:15508339-15508679
>Gm17:15508766-15508907
>Gm17:15510984-15517469
>Gm17:15518152-15518356
>Gm17:15518458-15518674
>Gm17:15518861-15519509
>Gm17:15519588-15519665
>Gm17:15520527-15520640
>Gm17:15522222-15522304
>Gm17:15523814-15523859
>Gm17:15524890-15524947
>Gm17:15525029-15525095
>Gm17:15526374-15526459
>Gm17:15526463-15526503
>Gm17:15526588-15527700
>Gm17:15527734-15531966
>Gm17:15532046-15532072
>Gm17:15532165-15532486
>Gm17:15532568-15532594
>Gm17:15533747-15533879
>Gm17:15534405-15534465
>Gm17:15535288-15535435
>Gm17:15536497-15536537
>Gm17:15536921-15536986
>Gm17:15538680-15538714
>Gm17:15539373-15539967
>Gm17:15540258-15540338
>Gm17:15540736-15541019
>Gm17:15541055-15541634
>Gm17:15541743-15542296
>Gm17:15542372-15542769
>Gm17:15542949-15544546
>Gm17:15544581-15544937
>Gm17:15544964-15546050
>Gm17:15546138-15546330
>Gm17:15547106-15547143
>Gm17:15547310-15547392
>Gm17:15550869-15550950
>Gm17:15553058-15553125
>Gm17:15553981-15554155
>Gm17:15554318-15554538
>Gm17:15558995-15559025
>Gm17:15559294-15559331
>Gm17:15559605-15559807
>Gm17:15559862-15559911
>Gm17:15559985-15560014
>Gm17:15560184-15560359
>Gm17:15560706-15560905
>Gm17:15561001-15561079
>Gm17:15561149-15561178
>Gm17:15561636-15561695
>Gm17:15561772-15561955
>Gm17:15561990-15562020
>Gm17:15564522-15564588
>Gm17:15565518-15565551
>Gm17:15565692-15565757
>Gm17:15566025-15566087
>Gm17:15566666-15566752
>Gm17:15568711-15568770
>Gm17:15568795-15568859
>Gm17:15570339-15570452
>Gm17:15570826-15571258
>Gm17:15574606-15575130
>Gm17:15575812-15575848
>Gm17:15577267-15577329
>Gm17:15577699-15578160
>Gm17:15580750-15580800
>Gm17:15584519-15585875
>Gm17:15588575-15589901
>Gm17:15592147-15592277
>Gm17:15593137-15593216
>Gm17:15595238-15595277
>Gm17:15595325-15595433
>Gm17:15595629-15595771
>Gm17:15595897-15595952
>Gm17:15597971-15598005
>Gm17:15598078-15598898
>Gm17:15598971-15599189
>Gm17:15599226-15601011
>Gm17:15601678-15601764
>Gm17:15601815-15601980
>Gm17:15602954-15603273
>Gm17:15603334-15603360
>Gm17:15607154-15607375
>Gm17:15607581-15607695
>Gm17:15607767-15607931
>Gm17:15607989-15608139
>Gm17:15608184-15608281
>Gm17:15608327-15608470
>Gm17:15608544-15608797
>Gm17:15608837-15609085
>Gm17:15609182-15609418
>Gm17:15609626-15609760
>Gm17:15609888-15612602
>Gm17:15612667-15612737
>Gm17:15612822-15612931
>Gm17:15612992-15613292
>Gm17:15616604-15616680
>Gm17:15616713-15616888
>Gm17:15617103-15618037
>Gm17:15618089-15618193
>Gm17:15618242-15618881
>Gm17:15618917-15619377
>Gm17:15620127-15627772
>Gm17:15628092-15628120
>Gm17:15628204-15628270
>Gm17:15628544-15628682
>Gm17:15628817-15629074
>Gm17:15629151-15629206
>Gm17:15629238-15629270
>Gm17:15629346-15629397
>Gm17:15629451-15629637
>Gm17:15629690-15629754
>Gm17:15629797-15630200
>Gm17:15630223-15630694
>Gm17:15631069-15631165
>Gm17:15631204-15631317
>Gm17:15631456-15631636
>Gm17:15631791-15631820
>Gm17:15631910-15632445
>Gm17:15632520-15632563
>Gm17:15632637-15632850
>Gm17:15633059-15633188
>Gm17:15633405-15633454
>Gm17:15633637-15634490
>Gm17:15634577-15634850
>Gm17:15635040-15635089
>Gm17:15635536-15635773
>Gm17:15635991-15636132
>Gm17:15638217-15638269
>Gm17:15638537-15638649
>Gm17:15639875-15639924
>Gm17:15640341-15640432
>Gm17:15640611-15646841
>Gm17:15646904-15647114
>Gm17:15647156-15647251
>Gm17:15647557-15647645
>Gm17:15647861-15647931
>Gm17:15648102-15648132
>Gm17:15648180-15648263
>Gm17:15649414-15649445
>Gm17:15649884-15649933
>Gm17:15650248-15650300
>Gm17:15650384-15650426
>Gm17:15653067-15653123
>Gm17:15653154-15653424
>Gm17:15655397-15655485
>Gm17:15655847-15655931
>Gm17:15656612-15656646
>Gm17:15657656-15657757
>Gm17:15657870-15657964
>Gm17:15658101-15658143
>Gm17:15658245-15658338
>Gm17:15658710-15658883
>Gm17:15659142-15659180
>Gm17:15659511-15659594
>Gm17:15660282-15660330
>Gm17:15660419-15660457
>Gm17:15660603-15660870
>Gm17:15661244-15661293
>Gm17:15662841-15662888
>Gm17:15663860-15663987
>Gm17:15664945-15665044
>Gm17:15665385-15665615
>Gm17:15667497-15667539
>Gm17:15667591-15667869
>Gm17:15668085-15668152
>Gm17:15668182-15668222
>Gm17:15671233-15671469
>Gm17:15672356-15672432
>Gm17:15672577-15672613
>Gm17:15672670-15674222
>Gm17:15674996-15675110
>Gm17:15675200-15675256
>Gm17:15675364-15675937
>Gm17:15675950-15676179
>Gm17:15676228-15676856
>Gm17:15677045-15678124
>Gm17:15678165-15678431
>Gm17:15678475-15678658
>Gm17:15678682-15679171
>Gm17:15679220-15679888
>Gm17:15680002-15680027
>Gm17:15680087-15680208
>Gm17:15680305-15680643
>Gm17:15680703-15680893
>Gm17:15680943-15681076
>Gm17:15681123-15681227
>Gm17:15681589-15681667
>Gm17:15682491-15683814
>Gm17:15684269-15684357
>Gm17:15685612-15685686
>Gm17:15688811-15688876
>Gm17:15689619-15689651
>Gm17:15689733-15689818
>Gm17:15690119-15690152
>Gm17:15690254-15690286
>Gm17:15690432-15690464
>Gm17:15690501-15690681
>Gm17:15691233-15691367
>Gm17:15691482-15691538
>Gm17:15691618-15691900
>Gm17:15692107-15692163
>Gm17:15692240-15692397
>Gm17:15692579-15692644
>Gm17:15692698-15692918
>Gm17:15693005-15693090
>Gm17:15696207-15696241
>Gm17:15703803-15703842
>Gm17:15704656-15704693
>Gm17:15709387-15709438
>Gm17:15710019-15710091
>Gm17:15710420-15710707
>Gm17:15710815-15711089
>Gm17:15717399-15717442
>Gm17:15718514-15718608
>Gm17:15721023-15721194
>Gm17:15721247-15721402
>Gm17:15724328-15724360
>Gm17:15725676-15725798
>Gm17:15738478-15738533
>Gm17:15740352-15740658
>Gm17:15741042-15741066
>Gm17:15742035-15742134
>Gm17:15742306-15742344
>Gm17:15742680-15742747
>Gm17:15744060-15744126
>Gm17:15746558-15746630
>Gm17:15750439-15750482
>Gm17:15753297-15753405
>Gm17:15753771-15754244
>Gm17:15754417-15755155
>Gm17:15755666-15755723
>Gm17:15755895-15756049
>Gm17:15756924-15757036
>Gm17:15757757-15757785
>Gm17:15758367-15758411
>Gm17:15758492-15758523
>Gm17:15758602-15758647
>Gm17:15758767-15758845
>Gm17:15758897-15758951
>Gm17:15759031-15759065
>Gm17:15759235-15759316
>Gm17:15766690-15766745
>Gm17:15766965-15768257
>Gm17:15768554-15768701
>Gm17:15768845-15769236
>Gm17:15769506-15769552
>Gm17:15769564-15769728
>Gm17:15770145-15770283
>Gm17:15770313-15770386
>Gm17:15770533-15770801
>Gm17:15770926-15771230
>Gm17:15771285-15771640
>Gm17:15771718-15772263
>Gm17:15772398-15772598
>Gm17:15772629-15772781
>Gm17:15772820-15773054
>Gm17:15773163-15774167
>Gm17:15774212-15774456
>Gm17:15774792-15774926
>Gm17:15779147-15779189
>Gm17:15780988-15781128
>Gm17:15781631-15781700
>Gm17:15783218-15783279
>Gm17:15784693-15784811
>Gm17:15785098-15785179
>Gm17:15785769-15785839
>Gm17:15786780-15786830
>Gm17:15793289-15793476
>Gm17:15796252-15797444
>Gm17:15799063-15799106
>Gm17:15799158-15799186
>Gm17:15801752-15801999
>Gm17:15805338-15805384
>Gm17:15805741-15805780
>Gm17:15810259-15810623
>Gm17:15810660-15812877
>Gm17:15815641-15815672
>Gm17:15815767-15815847
>Gm17:15816531-15817195
>Gm17:15818393-15818832
>Gm17:15818861-15819718
>Gm17:15823022-15824680
>Gm17:15826810-15826886
>Gm17:15827869-15828820
>Gm17:15829888-15829914
>Gm17:15834296-15834670
>Gm17:15834910-15835106
>Gm17:15835186-15835454
>Gm17:15835561-15835880
>Gm17:15835983-15837122
>Gm17:15837148-15837387
>Gm17:15837476-15837625
>Gm17:15837688-15837747
>Gm17:15837989-15838027
>Gm17:15838059-15838183
>Gm17:15838326-15838457
>Gm17:15838529-15839948
>Gm17:15840201-15840785
>Gm17:15840863-15841006
>Gm17:15841070-15841469
>Gm17:15841553-15841645
>Gm17:15841805-15841833
>Gm17:15841867-15842183
>Gm17:15842355-15842520
>Gm17:15842905-15842948
>Gm17:15843126-15843211
>Gm17:15843465-15843630
>Gm17:15843657-15843834
>Gm17:15843885-15843917
>Gm17:15844017-15844050
>Gm17:15844329-15844361
>Gm17:15844738-15844856
>Gm17:15844936-15844984
>Gm17:15845063-15845713
>Gm17:15845946-15846684
>Gm17:15846760-15847116
>Gm17:15847929-15847982
>Gm17:15848168-15848254
>Gm17:15848417-15848485
>Gm17:15848593-15848638
>Gm17:15850523-15850827
>Gm17:15850893-15850949
>Gm17:15851257-15851306
>Gm17:15851458-15851555
>Gm17:15853471-15853701
>Gm17:15853747-15853831
>Gm17:15856190-15856220
>Gm17:15856323-15856545
>Gm17:15856724-15857045
>Gm17:15857121-15857595
>Gm17:15857646-15857719
>Gm17:15857761-15858053
>Gm17:15858151-15858229
>Gm17:15858265-15858313
>Gm17:15858433-15858918
>Gm17:15859040-15859462
>Gm17:15860114-15860157
>Gm17:15860918-15861057
>Gm17:15861352-15861402
>Gm17:15862318-15862371
>Gm17:15862799-15863339
>Gm17:15863374-15863639
>Gm17:15863914-15863946
>Gm17:15863994-15864052
>Gm17:15864232-15864281
>Gm17:15864463-15864505
>Gm17:15864812-15864893
>Gm17:15871026-15871112
>Gm17:15872943-15877650
>Gm17:15880387-15880679
>Gm17:15882112-15882143
>Gm17:15882193-15882434
>Gm17:15882502-15882543
>Gm17:15883618-15883698
>Gm17:15883749-15883785
>Gm17:15883818-15883883
>Gm17:15891198-15891323
>Gm17:15891512-15891582
>Gm17:15891728-15891842
>Gm17:15891979-15892004
>Gm17:15892570-15892584
>Gm17:15892918-15892979
>Gm17:15893508-15893604
>Gm17:15894395-15894409
>Gm17:15898883-15898936
>Gm17:15899571-15899731
>Gm17:15899802-15900030
>Gm17:15900076-15900198
>Gm17:15900242-15900352
>Gm17:15900410-15900576
>Gm17:15900737-15900796
>Gm17:15900837-15901511
>Gm17:15901575-15901950
>Gm17:15902018-15902338
>Gm17:15902438-15902715
>Gm17:15902797-15903023
>Gm17:15903103-15903423
>Gm17:15903548-15903684
>Gm17:15904134-15904187
>Gm17:15904301-15904381
>Gm17:15904574-15904710
>Gm17:15904793-15904836
>Gm17:15905608-15905662
>Gm17:15906044-15906107
>Gm17:15906350-15906474
>Gm17:15906569-15906602
>Gm17:15906626-15907013
>Gm17:15907054-15907873
>Gm17:15907977-15908113
>Gm17:15908221-15911307
>Gm17:15911356-15913463
>Gm17:15913508-15914401
>Gm17:15914427-15914542
>Gm17:15917288-15917351
>Gm17:15917396-15918335
>Gm17:15918443-15918489
>Gm17:15918554-15918687
>Gm17:15919484-15919641
>Gm17:15920495-15920553
>Gm17:15923102-15923198
>Gm17:15924852-15924946
>Gm17:15925025-15925097
>Gm17:15925658-15925755
>Gm17:15931356-15931528
>Gm17:15931603-15931638
>Gm17:15934053-15938191
>Gm17:15938228-15939867
>Gm17:15941633-15943808
>Gm17:15943897-15944339
>Gm17:15944986-15945015
>Gm17:15945961-15946026
>Gm17:15950538-15950592
>Gm17:15953911-15953955
>Gm17:15956204-15956281
>Gm17:15958967-15959025
>Gm17:15960669-15960715
>Gm17:15961821-15961870
>Gm17:15962262-15962311
>Gm17:15963859-15963895
>Gm17:15964323-15964408
>Gm17:15964464-15964512
>Gm17:15965233-15965392
>Gm17:15976649-15976925
>Gm17:15977046-15977843
>Gm17:15977894-15978033
>Gm17:15978061-15978369
>Gm17:15978458-15978608
>Gm17:15978783-15978945
>Gm17:15979029-15979155
>Gm17:15979211-15980518
>Gm17:15980572-15981076
>Gm17:15981198-15981376
>Gm17:15981426-15981640
>Gm17:15981680-15982644
>Gm17:15982668-15982888
>Gm17:15983294-16001450
>Gm17:16003508-16011193
>Gm17:16011568-16011675
>Gm17:16011751-16011787
>Gm17:16011843-16011901
>Gm17:16012086-16012129
>Gm17:16012187-16012302
>Gm17:16012383-16014106
>Gm17:16014134-16014336
>Gm17:16014496-16014528
>Gm17:16014723-16015086
>Gm17:16015240-16015409
>Gm17:16015482-16015645
>Gm17:16015694-16016152
>Gm17:16016309-16017310
>Gm17:16017353-16017423
>Gm17:16017798-16019457
>Gm17:16023591-16023621
>Gm17:16024175-16024221
>Gm17:16024972-16025060
>Gm17:16026010-16026125
>Gm17:16026239-16026558
>Gm17:16026635-16026693
>Gm17:16026824-16027553
>Gm17:16027582-16028017
>Gm17:16028089-16029060
>Gm17:16029345-16029420
>Gm17:16029755-16029785
>Gm17:16029825-16029871
>Gm17:16030173-16030234
>Gm17:16030358-16030387
>Gm17:16030612-16032193
>Gm17:16032311-16032370
>Gm17:16032528-16033178
>Gm17:16033294-16033363
>Gm17:16033532-16033604
>Gm17:16033738-16033793
>Gm17:16034011-16034117
>Gm17:16034146-16034236
>Gm17:16034373-16034494
>Gm17:16034558-16034614
>Gm17:16035175-16035465
>Gm17:16035539-16035601
>Gm17:16035652-16035775
>Gm17:16035825-16036382
>Gm17:16036434-16036877
>Gm17:16037024-16037087
>Gm17:16037214-16037255
>Gm17:16042570-16042639
>Gm17:16045561-16045676
>Gm17:16046513-16046609
>Gm17:16047318-16047515
>Gm17:16050957-16051033
>Gm17:16053191-16053244
>Gm17:16055651-16055882
>Gm17:16056184-16056420
>Gm17:16057376-16059194
>Gm17:16059214-16059256
>Gm17:16061368-16061439
>Gm17:16061537-16061657
>Gm17:16065797-16065873
>Gm17:16066802-16066941
>Gm17:16067035-16067515
>Gm17:16067643-16068082
>Gm17:16068599-16068660
>Gm17:16069030-16071622
>Gm17:16073306-16073353
>Gm17:16073485-16073525
>Gm17:16073736-16073797
>Gm17:16073921-16073967
>Gm17:16073989-16074037
>Gm17:16074705-16074738
>Gm17:16077801-16077982
>Gm17:16078030-16078836
>Gm17:16078859-16079030
>Gm17:16084536-16084770
>Gm17:16085648-16085830
>Gm17:16086022-16086048
>Gm17:16086230-16086261
>Gm17:16086360-16086669
>Gm17:16086725-16086943
>Gm17:16087212-16087347
>Gm17:16087376-16087450
>Gm17:16087726-16087984
>Gm17:16088019-16088476
>Gm17:16088526-16088709
>Gm17:16088882-16089461
>Gm17:16090881-16090939
>Gm17:16091287-16091319
>Gm17:16094030-16094093
>Gm17:16094730-16094792
>Gm17:16094907-16095052
>Gm17:16095099-16095347
>Gm17:16095463-16095616
>Gm17:16096146-16096189
>Gm17:16098894-16098959
>Gm17:16099284-16099484
>Gm17:16101581-16101633
>Gm17:16101678-16101797
>Gm17:16107337-16107441
>Gm17:16107547-16107723
>Gm17:16108305-16108338
>Gm17:16108374-16108414
>Gm17:16108908-16108932
>Gm17:16113053-16113144
>Gm17:16113566-16113601
>Gm17:16113621-16113698
>Gm17:16114377-16114416
>Gm17:16115157-16115244
>Gm17:16115377-16115577
>Gm17:16116204-16116274
>Gm17:16117371-16117423
>Gm17:16117938-16118007
>Gm17:16118632-16118773
>Gm17:16118920-16118961
>Gm17:16119806-16119929
>Gm17:16121665-16121706
>Gm17:16122026-16122133
>Gm17:16123079-16123316
>Gm17:16123351-16123629
>Gm17:16123678-16124171
>Gm17:16124304-16124576
>Gm17:16126119-16126238
>Gm17:16127500-16127580
>Gm17:16128957-16129017
>Gm17:16130182-16130246
>Gm17:16130888-16130917
>Gm17:16140617-16140747
>Gm17:16140941-16141660
>Gm17:16141721-16141957
>Gm17:16147402-16147483
>Gm17:16148285-16148343
>Gm17:16149399-16149454
>Gm17:16151439-16152808
>Gm17:16152842-16153015
>Gm17:16153054-16153126
>Gm17:16153190-16153317
>Gm17:16153361-16154006
>Gm17:16154464-16154744
>Gm17:16154794-16155051
>Gm17:16155165-16155229
>Gm17:16155719-16156236
>Gm17:16156268-16157399
>Gm17:16157432-16157615
>Gm17:16158930-16162862
>Gm17:16162919-16163914
>Gm17:16164020-16164904
>Gm17:16164990-16165589
>Gm17:16165650-16165826
>Gm17:16165878-16168377
>Gm17:16168411-16170273
>Gm17:16173347-16175529
>Gm17:16175571-16179229
>Gm17:16179387-16179412
>Gm17:16182403-16182431
>Gm17:16182898-16182985
>Gm17:16183476-16183619
>Gm17:16183647-16183702
>Gm17:16183791-16183847
>Gm17:16183966-16184080
>Gm17:16184159-16188838
>Gm17:16188972-16190606
>Gm17:16195493-16195521
>Gm17:16196249-16196264
>Gm17:16196570-16196620
>Gm17:16197971-16198057
>Gm17:16198922-16199078
>Gm17:16199240-16199284
>Gm17:16200309-16200432
>Gm17:16200866-16200907
>Gm17:16200934-16200976
>Gm17:16203757-16203971
>Gm17:16204033-16204082
>Gm17:16204266-16204363
>Gm17:16207188-16207329
>Gm17:16207411-16207473
>Gm17:16207856-16207997
>Gm17:16211255-16211301
>Gm17:16212547-16212586
>Gm17:16212691-16212778
>Gm17:16212959-16212988
>Gm17:16213188-16216066
>Gm17:16216148-16216510
>Gm17:16216627-16216684
>Gm17:16216842-16216913
>Gm17:16216954-16217028
>Gm17:16217098-16217219
>Gm17:16217434-16217636
>Gm17:16217832-16217879
>Gm17:16224735-16224863
>Gm17:16225892-16226162
>Gm17:16226327-16226512
>Gm17:16228359-16228692
>Gm17:16228729-16230070
>Gm17:16230163-16230217
>Gm17:16230339-16230438
>Gm17:16230468-16231014
>Gm17:16231900-16232100
>Gm17:16232207-16232390
>Gm17:16232443-16232540
>Gm17:16232837-16232990
>Gm17:16233060-16233160
>Gm17:16233190-16233397
>Gm17:16233507-16233559
>Gm17:16233896-16234133
>Gm17:16235422-16235500
>Gm17:16235619-16235649
>Gm17:16236550-16236858
>Gm17:16238219-16238271
>Gm17:16238921-16239016
>Gm17:16239198-16239248
>Gm17:16239921-16240014
>Gm17:16240598-16240964
>Gm17:16241023-16241053
>Gm17:16241191-16241525
>Gm17:16241614-16241805
>Gm17:16241887-16241983
>Gm17:16242043-16242340
>Gm17:16242552-16242643
>Gm17:16242733-16242762
>Gm17:16243067-16243762
>Gm17:16243864-16244098
>Gm17:16244151-16246589
>Gm17:16246653-16248254
>Gm17:16248324-16248392
>Gm17:16248468-16249044
>Gm17:16249060-16249284
>Gm17:16249442-16249636
>Gm17:16249739-16250376
>Gm17:16253724-16253786
>Gm17:16253884-16253944
>Gm17:16255779-16255891
>Gm17:16256150-16256211
>Gm17:16256347-16256381
>Gm17:16256501-16256584
>Gm17:16256681-16256925
>Gm17:16256984-16257067
>Gm17:16257541-16257618
>Gm17:16257774-16257823
>Gm17:16258205-16258439
>Gm17:16258770-16259609
>Gm17:16259653-16259722
>Gm17:16259770-16259994
>Gm17:16260061-16260373
>Gm17:16260514-16260728
>Gm17:16260926-16261220
>Gm17:16261482-16261613
>Gm17:16261835-16262352
>Gm17:16262499-16264333
>Gm17:16264423-16264473
>Gm17:16264790-16264910
>Gm17:16265040-16265245
>Gm17:16270366-16270391
>Gm17:16270870-16271094
>Gm17:16271631-16271719
>Gm17:16272249-16272364
>Gm17:16272494-16272527
>Gm17:16274364-16274438
>Gm17:16274741-16274825
>Gm17:16275644-16275717
>Gm17:16277444-16277473
>Gm17:16278914-16278977
>Gm17:16279076-16279196
>Gm17:16279221-16279257
>Gm17:16280311-16285438
>Gm17:16285502-16285643
>Gm17:16295050-16296735
>Gm17:16296787-16296864
>Gm17:16296919-16297117
>Gm17:16297154-16297409
>Gm17:16298433-16305870
>Gm17:16305919-16306994
>Gm17:16307111-16307264
>Gm17:16310217-16310288
>Gm17:16310347-16310418
>Gm17:16310483-16310927
>Gm17:16311049-16311229
>Gm17:16311779-16311847
>Gm17:16312353-16315145
>Gm17:16315195-16315765
>Gm17:16317427-16317542
>Gm17:16317588-16318393
>Gm17:16318519-16319266
>Gm17:16319555-16319595
>Gm17:16319731-16319852
>Gm17:16320772-16320800
>Gm17:16320935-16320972
>Gm17:16321615-16321735
>Gm17:16322304-16322382
>Gm17:16322802-16323243
>Gm17:16323262-16323316
>Gm17:16323451-16323605
>Gm17:16326998-16327082
>Gm17:16328955-16329001
>Gm17:16331758-16331813
>Gm17:16336079-16336135
>Gm17:16337776-16337931
>Gm17:16338054-16338957
>Gm17:16339027-16339082
>Gm17:16339134-16339908
>Gm17:16339954-16340292
>Gm17:16342981-16343024
>Gm17:16343238-16344904
>Gm17:16346761-16346789
>Gm17:16347078-16350836
>Gm17:16354800-16354850
>Gm17:16354877-16355088
>Gm17:16355181-16355278
>Gm17:16355307-16355331
>Gm17:16355477-16355527
>Gm17:16357734-16357773
>Gm17:16358155-16366407
>Gm17:16366436-16366480
>Gm17:16366512-16368945
>Gm17:16369017-16370478
>Gm17:16370505-16370947
>Gm17:16370976-16372039
>Gm17:16372087-16386338
>Gm17:16386365-16386876
>Gm17:16387543-16387602
>Gm17:16389540-16389565
>Gm17:16390372-16390452
>Gm17:16391489-16391571
>Gm17:16392097-16392323
>Gm17:16393296-16394458
>Gm17:16394688-16394715
>Gm17:16397032-16397075
>Gm17:16398251-16398291
>Gm17:16399810-16400802
>Gm17:16400829-16402151
>Gm17:16402211-16406883
>Gm17:16406932-16407363
>Gm17:16407393-16407488
>Gm17:16407556-16408070
>Gm17:16408141-16408257
>Gm17:16408309-16408409
>Gm17:16408471-16409222
>Gm17:16409264-16409811
>Gm17:16409841-16409995
>Gm17:16410034-16410173
>Gm17:16410276-16410643
>Gm17:16410702-16410835
>Gm17:16411223-16412326
>Gm17:16412406-16413886
>Gm17:16413941-16414844
>Gm17:16414888-16415026
>Gm17:16415101-16415204
>Gm17:16415233-16415592
>Gm17:16416526-16416864
>Gm17:16416981-16417070
>Gm17:16417178-16417234
>Gm17:16417449-16417489
>Gm17:16417662-16417718
>Gm17:16418279-16418428
>Gm17:16420550-16420587
>Gm17:16420706-16420763
>Gm17:16420931-16420973
>Gm17:16423995-16424504
>Gm17:16424611-16424719
>Gm17:16424770-16425210
>Gm17:16425304-16425363
>Gm17:16426666-16426828
>Gm17:16427432-16427533
>Gm17:16427722-16430558
>Gm17:16430658-16430690
>Gm17:16430886-16432675
>Gm17:16432715-16440506
>Gm17:16440605-16440830
>Gm17:16440920-16444240
>Gm17:16444357-16445371
>Gm17:16445437-16445479
>Gm17:16445805-16446159
>Gm17:16446300-16447295
>Gm17:16447331-16448625
>Gm17:16448671-16448904
>Gm17:16448996-16449043
>Gm17:16449198-16449309
>Gm17:16450206-16450243
>Gm17:16450395-16450506
>Gm17:16451245-16451378
>Gm17:16451576-16451740
>Gm17:16451794-16451862
>Gm17:16452471-16452732
>Gm17:16452762-16452842
>Gm17:16452910-16454428
>Gm17:16454547-16454776
>Gm17:16454814-16454893
>Gm17:16456366-16456427
>Gm17:16458400-16458440
>Gm17:16459941-16459993
>Gm17:16460781-16460841
>Gm17:16460903-16461107
>Gm17:16461575-16461786
>Gm17:16462019-16462212
>Gm17:16462451-16462582
>Gm17:16462606-16462692
>Gm17:16462959-16463046
>Gm17:16468873-16468953
>Gm17:16469220-16469386
>Gm17:16469439-16469606
>Gm17:16469791-16469825
>Gm17:16470113-16470146
>Gm17:16473009-16473181
>Gm17:16473860-16478246
>Gm17:16478281-16478329
>Gm17:16478584-16478629
>Gm17:16479181-16479226
>Gm17:16483158-16483190
>Gm17:16485547-16485613
>Gm17:16487415-16487825
>Gm17:16487898-16487984
>Gm17:16488232-16488290
>Gm17:16488349-16488386
>Gm17:16488983-16489148
>Gm17:16490515-16493452
>Gm17:16493686-16493793
>Gm17:16494082-16494135
>Gm17:16494366-16494399
>Gm17:16494465-16494581
>Gm17:16494634-16494668
>Gm17:16494757-16496882
>Gm17:16496911-16497200
>Gm17:16497315-16499606
>Gm17:16499658-16500549
>Gm17:16500583-16501136
>Gm17:16501166-16501442
>Gm17:16501518-16502254
>Gm17:16502288-16502320
>Gm17:16502472-16503462
>Gm17:16503556-16503642
>Gm17:16503695-16503730
>Gm17:16503875-16503945
>Gm17:16504002-16504247
>Gm17:16504397-16504590
>Gm17:16506237-16506268
>Gm17:16506435-16506515
>Gm17:16506657-16507019
>Gm17:16507084-16507883
>Gm17:16508649-16508695
>Gm17:16508811-16509043
>Gm17:16509223-16509380
>Gm17:16509605-16510116
>Gm17:16511591-16511638
>Gm17:16512235-16512265
>Gm17:16512330-16512377
>Gm17:16513468-16515200
>Gm17:16515232-16518037
>Gm17:16518075-16518249
>Gm17:16518288-16519009
>Gm17:16519111-16519516
>Gm17:16519582-16520152
>Gm17:16520187-16522908
>Gm17:16523730-16523803
>Gm17:16524382-16524412
>Gm17:16524477-16524522
>Gm17:16529463-16539697
>Gm17:16539904-16541742
>Gm17:16541885-16542468
>Gm17:16542659-16542748
>Gm17:16542806-16542974
>Gm17:16543070-16543192
>Gm17:16543250-16543277
>Gm17:16543342-16543495
>Gm17:16543644-16544851
>Gm17:16544910-16545906
>Gm17:16546114-16546161
>Gm17:16546270-16546444
>Gm17:16546502-16547324
>Gm17:16549010-16550191
>Gm17:16550414-16550692
>Gm17:16550853-16550950
>Gm17:16551015-16551131
>Gm17:16551159-16551754
>Gm17:16551791-16551892
>Gm17:16552014-16552257
>Gm17:16552384-16552516
>Gm17:16554479-16555735
>Gm17:16555796-16555944
>Gm17:16556008-16556308
>Gm17:16556512-16561408
>Gm17:16565467-16565763
>Gm17:16566116-16566138
>Gm17:16566211-16566418
>Gm17:16566515-16566730
>Gm17:16568861-16568918
>Gm17:16569556-16569631
>Gm17:16569778-16569844
>Gm17:16569942-16570007
>Gm17:16570183-16570333
>Gm17:16570484-16570690
>Gm17:16570718-16572160
>Gm17:16572321-16572364
>Gm17:16572667-16572717
>Gm17:16572789-16572861
>Gm17:16572932-16572979
>Gm17:16573191-16573268
>Gm17:16573587-16573725
>Gm17:16573794-16573930
>Gm17:16574346-16574453
>Gm17:16574524-16574643
>Gm17:16574691-16574981
>Gm17:16575045-16575097
>Gm17:16575161-16575738
>Gm17:16575785-16576301
>Gm17:16576466-16576844
>Gm17:16577061-16577191
>Gm17:16577803-16577924
>Gm17:16577956-16584294
>Gm17:16584329-16584856
>Gm17:16584956-16585056
>Gm17:16586248-16588929
>Gm17:16588991-16591885
>Gm17:16592050-16592215
>Gm17:16592413-16592444
>Gm17:16592497-16592631
>Gm17:16592967-16593015
>Gm17:16593167-16593382
>Gm17:16593725-16593788
>Gm17:16593877-16593945
>Gm17:16594005-16594062
>Gm17:16594112-16594244
>Gm17:16594297-16594369
>Gm17:16594426-16594485
>Gm17:16594552-16594621
>Gm17:16594680-16594729
>Gm17:16594966-16595028
>Gm17:16595742-16605518
>Gm17:16605700-16605739
>Gm17:16605819-16605867
>Gm17:16606616-16606644
>Gm17:16607011-16607211
>Gm17:16607267-16607914
>Gm17:16607940-16608004
>Gm17:16608148-16608241
>Gm17:16608287-16608357
>Gm17:16608486-16608983
>Gm17:16609058-16609396
>Gm17:16609467-16609590
>Gm17:16609737-16610156
>Gm17:16610187-16613815
>Gm17:16613877-16616239
>Gm17:16616335-16616639
>Gm17:16616680-16616829
>Gm17:16616990-16619301
>Gm17:16619343-16622893
>Gm17:16622915-16623154
>Gm17:16623203-16623719
>Gm17:16623801-16624334
>Gm17:16624498-16625212
>Gm17:16625355-16625535
>Gm17:16625601-16626154
>Gm17:16626239-16626289
>Gm17:16626334-16626519
>Gm17:16626587-16626887
>Gm17:16626964-16627166
>Gm17:16627237-16627480
>Gm17:16627596-16628627
>Gm17:16628687-16629029
>Gm17:16629063-16629148
>Gm17:16630794-16630839
>Gm17:16634028-16638128
>Gm17:16638483-16641956
>Gm17:16642120-16642319
>Gm17:16642420-16642469
>Gm17:16642571-16642706
>Gm17:16642726-16642934
>Gm17:16643015-16643071
>Gm17:16643159-16643216
>Gm17:16643280-16643508
>Gm17:16644206-16644305
>Gm17:16645100-16650747
>Gm17:16650850-16663403
>Gm17:16663757-16664182
>Gm17:16664524-16666010
>Gm17:16666042-16667303
>Gm17:16667333-16667606
>Gm17:16667923-16667965
>Gm17:16668167-16668238
>Gm17:16669025-16669066
>Gm17:16669109-16669254
>Gm17:16673833-16714465
>Gm17:16714935-16715081
>Gm17:16715172-16715230
>Gm17:16715311-16715406
>Gm17:16715560-16715645
>Gm17:16715905-16716018
>Gm17:16716412-16719498
>Gm17:16719549-16721492
>Gm17:16721550-16721760
>Gm17:16721811-16723252
>Gm17:16723299-16734158
>Gm17:16735000-16735965
>Gm17:16737960-16737994
>Gm17:16738737-16738901
>Gm17:16739318-16739355
>Gm17:16739649-16739704
>Gm17:16739942-16740114
>Gm17:16740190-16740235
>Gm17:16741452-16741518
>Gm17:16742680-16742884
>Gm17:16743079-16743380
>Gm17:16743609-16743657
>Gm17:16744422-16748605
>Gm17:16749214-16749675
>Gm17:16750465-16750509
>Gm17:16750708-16750740
>Gm17:16751315-16751339
>Gm17:16751815-16751866
>Gm17:16753531-16753558
>Gm17:16753638-16753855
>Gm17:16753928-16753978
>Gm17:16754020-16754172
>Gm17:16754201-16754647
>Gm17:16757016-16761781
>Gm17:16762010-16762045
>Gm17:16762526-16762618
>Gm17:16762932-16763003
>Gm17:16763903-16763953
>Gm17:16764325-16764363
>Gm17:16764392-16764642
>Gm17:16764680-16764994
>Gm17:16765036-16765173
>Gm17:16765407-16765624
>Gm17:16767191-16767621
>Gm17:16767688-16767722
>Gm17:16770721-16770855
>Gm17:16772155-16772258
>Gm17:16772606-16772808
>Gm17:16774647-16774939
>Gm17:16774994-16775432
>Gm17:16779149-16779181
>Gm17:16779769-16779821
>Gm17:16790576-16790700
>Gm17:16790993-16791144
>Gm17:16791523-16791557
>Gm17:16791703-16791762
>Gm17:16791856-16792696
>Gm17:16793083-16793130
>Gm17:16793160-16793450
>Gm17:16793482-16793679
>Gm17:16793805-16793962
>Gm17:16794601-16795282
>Gm17:16795316-16797325
>Gm17:16797356-16797443
>Gm17:16797879-16797920
>Gm17:16798050-16799392
>Gm17:16799884-16799913
>Gm17:16799975-16800337
>Gm17:16800380-16801067
>Gm17:16801157-16801202
>Gm17:16801586-16801654
>Gm17:16801681-16801732
>Gm17:16801785-16801885
>Gm17:16801924-16802012
>Gm17:16804199-16804301
>Gm17:16806147-16806214
>Gm17:16806303-16806489
>Gm17:16806700-16806872
>Gm17:16807020-16807418
>Gm17:16807724-16816374
>Gm17:16817577-16817701
>Gm17:16817812-16817890
>Gm17:16818453-16818566
>Gm17:16818680-16818760
>Gm17:16818829-16818920
>Gm17:16819029-16819078
>Gm17:16819550-16833621
>Gm17:16834998-16835179
>Gm17:16837996-16838065
>Gm17:16839632-16839748
>Gm17:16840029-16840297
>Gm17:16841238-16842192
>Gm17:16842258-16843185
>Gm17:16843226-16843830
>Gm17:16843858-16845010
>Gm17:16845040-16848020
>Gm17:16848970-16851729
>Gm17:16851788-16851989
>Gm17:16852057-16853842
>Gm17:16853873-16870307
>Gm17:16873585-16876708
>Gm17:16876741-16882591
>Gm17:16882704-16899176
>Gm17:16899197-16918182
>Gm17:16918254-16918461
>Gm17:16918512-16918798
>Gm17:16918897-16919512
>Gm17:16919545-16924190
>Gm17:16924227-16930532
>Gm17:16930570-16945529
>Gm17:16947488-16947802
>Gm17:16947872-16947948
>Gm17:16948028-16948171
>Gm17:16948212-16948956
>Gm17:16949004-16950635
>Gm17:16950701-16951064
>Gm17:16951188-16951215
>Gm17:16951234-16953236
>Gm17:16953305-16966326
>Gm17:16966353-16966884
>Gm17:16966909-16967217
>Gm17:16967317-16968024
>Gm17:16968086-16968181
>Gm17:16968232-16968581
>Gm17:16968632-16969119
>Gm17:16969177-16969264
>Gm17:16969389-16969512
>Gm17:16969554-16969583
>Gm17:16969838-16969883
>Gm17:16970043-16970176
>Gm17:16970390-16971635
>Gm17:16971785-16971903
>Gm17:16971941-16973127
>Gm17:16973207-16973231
>Gm17:16973283-16976427
>Gm17:16976463-16982390
>Gm17:16982493-16983374
>Gm17:16983422-16983556
>Gm17:16983621-16984031
>Gm17:16984074-16984238
>Gm17:16986675-16986708
>Gm17:16988454-16988584
>Gm17:16993942-16993971
>Gm17:16994787-16994812
>Gm17:16995351-16995540
>Gm17:16995678-16995946
>Gm17:16996018-16996138
>Gm17:16996157-17005151
>Gm17:17005210-17005640
>Gm17:17005670-17006284
>Gm17:17006341-17006544
>Gm17:17006603-17006691
>Gm17:17006745-17006911
>Gm17:17006971-17007023
>Gm17:17007322-17007408
>Gm17:17007433-17008349
>Gm17:17008639-17008694
>Gm17:17009073-17009112
>Gm17:17009933-17010136
>Gm17:17010209-17010258
>Gm17:17010320-17010361
>Gm17:17010540-17010601
>Gm17:17011106-17011135
>Gm17:17011228-17011280
>Gm17:17012090-17012730
>Gm17:17012806-17013027
>Gm17:17013090-17016927
>Gm17:17016961-17020015
>Gm17:17020842-17020877
>Gm17:17023913-17024675
>Gm17:17024722-17024965
>Gm17:17025020-17025097
>Gm17:17025133-17025197
>Gm17:17025236-17025310
>Gm17:17025341-17025598
>Gm17:17025623-17026971
>Gm17:17026996-17028127
>Gm17:17029908-17062641
>Gm17:17062668-17062701
>Gm17:17062731-17062783
>Gm17:17062807-17062821
>Gm17:17062921-17102101
>Gm17:17104416-17104509
>Gm17:17104597-17104658
>Gm17:17104728-17104974
>Gm17:17105056-17105406
>Gm17:17105452-17105631
>Gm17:17105672-17105745
>Gm17:17105788-17106177
>Gm17:17106209-17106471
>Gm17:17106517-17106624
>Gm17:17106664-17106689
>Gm17:17106956-17106993
>Gm17:17109665-17109773
>Gm17:17109931-17110230
>Gm17:17110267-17110582
>Gm17:17110680-17110795
>Gm17:17110827-17111061
>Gm17:17111993-17112067
>Gm17:17112129-17112162
>Gm17:17112195-17112245
>Gm17:17113227-17113258
>Gm17:17120958-17121104
>Gm17:17121237-17121425
>Gm17:17121484-17121523
>Gm17:17121624-17121783
>Gm17:17121849-17121947
>Gm17:17121999-17122223
>Gm17:17122285-17124640
>Gm17:17124667-17124889
>Gm17:17125116-17125222
>Gm17:17126207-17126395
>Gm17:17126506-17126666
>Gm17:17126728-17126808
>Gm17:17126812-17126897
>Gm17:17126930-17127006
>Gm17:17127049-17127164
>Gm17:17127292-17127339
>Gm17:17127392-17127530
>Gm17:17127576-17127616
>Gm17:17127773-17127938
>Gm17:17128075-17128254
>Gm17:17128304-17128334
>Gm17:17128382-17130157
>Gm17:17130220-17130440
>Gm17:17130497-17130862
>Gm17:17130900-17131003
>Gm17:17131042-17131945
>Gm17:17132001-17132123
>Gm17:17132207-17132604
>Gm17:17132888-17133052
>Gm17:17134491-17135495
>Gm17:17135599-17137914
>Gm17:17137960-17138448
>Gm17:17138483-17138667
>Gm17:17138713-17148144
>Gm17:17148463-17148507
>Gm17:17148777-17148854
>Gm17:17148915-17149258
>Gm17:17150289-17150498
>Gm17:17150550-17150658
>Gm17:17150749-17150869
>Gm17:17151045-17151121
>Gm17:17151211-17151956
>Gm17:17152244-17152380
>Gm17:17152478-17152735
>Gm17:17154591-17154631
>Gm17:17156562-17156615
>Gm17:17157037-17157109
>Gm17:17157266-17157300
>Gm17:17158060-17158657
>Gm17:17158935-17159037
>Gm17:17159714-17159771
>Gm17:17160258-17160322
>Gm17:17161450-17161505
>Gm17:17161592-17161621
>Gm17:17165330-17165379
>Gm17:17165440-17165490
>Gm17:17170318-17170423
>Gm17:17170736-17170803
>Gm17:17171304-17182567
>Gm17:17182886-17182930
>Gm17:17183200-17183277
>Gm17:17183338-17183875
>Gm17:17183982-17186138
>Gm17:17186172-17223480
>Gm17:17233278-17241538
>Gm17:17241854-17248206
>Gm17:17248358-17248766
>Gm17:17248797-17268379
>Gm17:17273307-17280082
>Gm17:17280209-17308387
>Gm17:17308496-17309580
>Gm17:17309695-17309743
>Gm17:17310025-17310418
>Gm17:17310503-17310634
>Gm17:17310673-17330796
>Gm17:17330842-17331687
>Gm17:17331765-17337406
>Gm17:17337452-17389535
>Gm17:17389545-17432449
>Gm17:17432515-17433318
>Gm17:17433363-17433421
>Gm17:17433566-17434467
>Gm17:17434734-17436841
>Gm17:17436883-17439811
>Gm17:17439866-17450843
>Gm17:17450933-17451131
>Gm17:17451228-17451278
>Gm17:17451311-17451887
>Gm17:17451949-17452079
>Gm17:17452273-17452982
>Gm17:17453008-17453448
>Gm17:17453519-17453869
>Gm17:17453893-17454113
>Gm17:17455614-17457818
>Gm17:17457879-17458601
>Gm17:17458658-17466697
>Gm17:17466772-17467155
>Gm17:17467200-17467661
>Gm17:17467978-17470141
>Gm17:17471174-17471203
>Gm17:17472169-17472277
>Gm17:17472438-17472536
>Gm17:17473014-17485510
>Gm17:17485607-17485847
>Gm17:17485879-17485985
>Gm17:17486167-17487639
>Gm17:17487681-17487940
>Gm17:17488152-17488196
>Gm17:17488285-17488386
>Gm17:17488486-17489891
>Gm17:17489937-17490718
>Gm17:17490750-17493039
>Gm17:17493098-17493195
>Gm17:17493289-17493915
>Gm17:17494009-17495101
>Gm17:17495167-17544218
>Gm17:17544309-17544335
>Gm17:17544563-17544809
>Gm17:17545150-17564907
>Gm17:17564940-17575629
>Gm17:17575918-17589432
>Gm17:17589469-17590692
>Gm17:17590726-17591830
>Gm17:17591862-17593494
>Gm17:17593558-17596927
>Gm17:17599581-17599616
>Gm17:17599674-17599834
>Gm17:17599918-17600086
>Gm17:17601705-17602656
>Gm17:17604344-17604453
>Gm17:17604733-17604887
>Gm17:17604967-17605038
>Gm17:17605741-17605798
>Gm17:17612637-17612692
>Gm17:17614858-17615107
>Gm17:17615221-17615332
>Gm17:17615384-17615438
>Gm17:17615523-17615707
>Gm17:17615748-17615846
>Gm17:17615898-17616430
>Gm17:17616528-17616558
>Gm17:17616826-17616896
>Gm17:17616999-17617037
>Gm17:17617739-17619333
>Gm17:17620002-17620173
>Gm17:17620445-17620587
>Gm17:17620720-17621123
>Gm17:17621280-17621445
>Gm17:17621554-17621583
>Gm17:17621638-17621708
>Gm17:17621758-17621843
>Gm17:17622024-17622051
>Gm17:17622183-17622212
>Gm17:17622256-17622395
>Gm17:17622456-17622504
>Gm17:17622550-17622639
>Gm17:17622688-17622733
>Gm17:17622781-17622875
>Gm17:17622946-17623161
>Gm17:17623208-17623483
>Gm17:17623622-17623712
>Gm17:17623740-17624036
>Gm17:17624199-17624657
>Gm17:17624703-17624752
>Gm17:17624858-17624989
>Gm17:17626883-17626915
>Gm17:17627068-17627148
>Gm17:17627395-17627437
>Gm17:17628086-17628127
>Gm17:17628440-17628468
>Gm17:17630429-17630529
>Gm17:17630592-17630632
>Gm17:17630668-17631408
>Gm17:17632241-17632294
>Gm17:17633864-17634418
>Gm17:17639017-17639936
>Gm17:17639977-17640857
>Gm17:17641190-17641300
>Gm17:17641557-17641641
>Gm17:17641703-17642092
>Gm17:17642168-17642325
>Gm17:17642391-17642467
>Gm17:17642528-17642572
>Gm17:17643292-17643347
>Gm17:17643506-17643607
>Gm17:17643702-17643738
>Gm17:17647607-17655025
>Gm17:17655065-17655576
>Gm17:17656172-17656225
>Gm17:17657035-17657071
>Gm17:17657087-17658384
>Gm17:17658433-17671330
>Gm17:17671437-17671478
>Gm17:17671636-17672059
>Gm17:17672220-17677604
>Gm17:17677649-17678447
>Gm17:17681350-17681474
>Gm17:17683913-17684214
>Gm17:17685035-17685221
>Gm17:17685423-17685735
>Gm17:17689734-17689880
>Gm17:17691795-17692250
>Gm17:17692272-17692518
>Gm17:17692545-17693113
>Gm17:17693266-17693357
>Gm17:17693400-17695679
>Gm17:17696235-17696316
>Gm17:17696421-17696683
>Gm17:17696755-17696795
>Gm17:17696829-17696883
>Gm17:17697061-17697156
>Gm17:17697226-17697300
>Gm17:17697369-17697475
>Gm17:17697577-17697736
>Gm17:17697778-17697953
>Gm17:17698030-17698144
>Gm17:17699034-17700406
>Gm17:17700493-17701137
>Gm17:17701206-17701453
>Gm17:17701494-17701663
>Gm17:17701745-17703763
>Gm17:17703802-17708420
>Gm17:17708465-17724577
>Gm17:17724794-17724862
>Gm17:17724963-17726063
>Gm17:17726583-17726761
>Gm17:17726801-17726935
>Gm17:17726998-17727047
>Gm17:17727123-17727233
>Gm17:17727304-17727396
>Gm17:17727426-17727456
>Gm17:17727640-17727732
>Gm17:17727762-17735124
>Gm17:17735144-17752955
>Gm17:17753210-17753360
>Gm17:17753625-17753661
>Gm17:17754019-17754300
>Gm17:17754399-17754520
>Gm17:17754599-17754648
>Gm17:17754743-17754825
>Gm17:17755109-17755190
>Gm17:17756611-17756762
>Gm17:17757010-17757135
>Gm17:17757219-17798368
>Gm17:17798418-17801446
>Gm17:17801517-17801583
>Gm17:17801683-17803244
>Gm17:17803293-17803687
>Gm17:17803740-17803969
>Gm17:17803996-17804102
>Gm17:17804132-17805571
>Gm17:17805598-17805664
>Gm17:17809556-17810805
>Gm17:17810865-17811089
>Gm17:17811189-17811586
>Gm17:17811649-17811677
>Gm17:17811759-17812076
>Gm17:17812243-17812408
>Gm17:17812451-17813397
>Gm17:17813488-17813605
>Gm17:17813808-17814656
>Gm17:17814697-17814807
>Gm17:17814884-17815086
>Gm17:17815139-17815556
>Gm17:17815663-17817975
>Gm17:17818141-17818484
>Gm17:17818531-17860037
>Gm17:17860158-17861632
>Gm17:17861727-17863691
>Gm17:17863727-17865572
>Gm17:17865618-17865931
>Gm17:17871024-17874681
>Gm17:17874876-17875093
>Gm17:17875175-17875670
>Gm17:17875864-17876062
>Gm17:17876131-17876685
>Gm17:17876887-17876917
>Gm17:17877087-17878296
>Gm17:17878332-17878931
>Gm17:17879024-17879112
>Gm17:17879222-17879358
>Gm17:17879397-17879789
>Gm17:17879919-17879964
>Gm17:17880153-17910617
>Gm17:17910663-17910697
>Gm17:17910723-17911960
>Gm17:17912067-17912246
>Gm17:17912276-17912627
>Gm17:17912894-17913318
>Gm17:17913461-17914607
>Gm17:17914635-17914764
>Gm17:17914861-17914889
>Gm17:17914941-17915348
>Gm17:17915397-17915502
>Gm17:17915529-17915622
>Gm17:17915678-17915746
>Gm17:17915811-17915873
>Gm17:17915906-17915942
>Gm17:17916065-17918412
>Gm17:17918509-17918688
>Gm17:17918761-17918921
>Gm17:17918978-17919315
>Gm17:17919346-17920180
>Gm17:17920234-17920321
>Gm17:17920366-17921010
>Gm17:17921060-17921790
>Gm17:17921901-17922291
>Gm17:17922320-17922373
>Gm17:17922402-17922848
>Gm17:17922883-17929291
>Gm17:17929330-17945501
>Gm17:17945554-17948384
>Gm17:17948427-17952761
>Gm17:17954635-17955634
>Gm17:17956984-17962233
>Gm17:17962254-17970619
>Gm17:17970839-17970907
>Gm17:17972482-17973739
>Gm17:17975616-17975700
>Gm17:17979200-17979273
>Gm17:17979784-17980286
>Gm17:17980386-17980744
>Gm17:17982280-17982294
>Gm17:17984107-17984123
>Gm17:17984223-17984238
>Gm17:17984324-17984674
>Gm17:17984910-17984950
>Gm17:17985526-17985583
>Gm17:17986114-17986151
>Gm17:17986655-17986712
>Gm17:17988697-17989021
>Gm17:17991843-17991913
>Gm17:17995440-17996010
>Gm17:17997938-17997989
>Gm17:17999595-17999672
>Gm17:17999711-17999808
>Gm17:17999975-18000176
>Gm17:18000430-18000475
>Gm17:18000642-18000791
>Gm17:18000919-18001059
>Gm17:18001105-18001153
>Gm17:18001209-18001257
>Gm17:18001415-18001515
>Gm17:18001618-18001795
>Gm17:18001899-18002409
>Gm17:18002547-18012679
>Gm17:18014053-18016870
>Gm17:18016903-18017852
>Gm17:18019286-18019745
>Gm17:18019797-18020964
>Gm17:18020999-18021074
>Gm17:18022162-18023344
>Gm17:18023798-18028947
>Gm17:18030281-18030759
>Gm17:18031133-18031168
>Gm17:18031304-18031339
>Gm17:18033365-18033791
>Gm17:18033843-18035051
>Gm17:18035081-18039077
>Gm17:18039149-18039462
>Gm17:18039501-18039654
>Gm17:18039727-18040049
>Gm17:18040068-18040154
>Gm17:18041766-18041827
>Gm17:18053592-18054265
>Gm17:18054306-18055000
>Gm17:18062982-18063142
>Gm17:18063549-18063792
>Gm17:18065101-18065191
>Gm17:18065192-18065286
>Gm17:18065342-18065434
>Gm17:18066704-18066934
>Gm17:18067169-18067302
>Gm17:18067600-18067986
>Gm17:18068831-18069456
>Gm17:18069510-18069585
>Gm17:18069621-18070146
>Gm17:18070225-18070379
>Gm17:18070456-18070638
>Gm17:18070695-18071382
>Gm17:18071429-18071541
>Gm17:18071587-18071638
>Gm17:18071700-18080819
>Gm17:18081062-18081232
>Gm17:18081299-18081619
>Gm17:18081705-18081848
>Gm17:18081986-18082068
>Gm17:18082185-18082222
>Gm17:18082342-18084555
>Gm17:18084643-18086777
>Gm17:18086813-18087124
>Gm17:18087147-18087308
>Gm17:18087376-18088978
>Gm17:18089020-18089149
>Gm17:18089195-18090017
>Gm17:18090072-18090208
>Gm17:18090289-18090606
>Gm17:18090640-18091267
>Gm17:18091352-18091509
>Gm17:18091547-18091704
>Gm17:18091767-18092086
>Gm17:18092119-18096406
>Gm17:18096442-18096489
>Gm17:18096612-18096736
>Gm17:18096815-18097201
>Gm17:18097267-18097335
>Gm17:18097457-18097505
>Gm17:18097964-18098153
>Gm17:18098191-18098325
>Gm17:18098502-18098564
>Gm17:18098796-18100247
>Gm17:18100748-18100826
>Gm17:18101468-18101629
>Gm17:18103040-18103099
>Gm17:18103446-18103597
>Gm17:18103968-18104075
>Gm17:18104124-18104176
>Gm17:18104317-18104426
>Gm17:18104544-18104610
>Gm17:18105084-18105191
>Gm17:18105276-18105393
>Gm17:18106277-18106329
>Gm17:18106403-18106441
>Gm17:18107215-18107334
>Gm17:18107491-18107570
>Gm17:18109730-18116394
>Gm17:18117792-18117829
>Gm17:18117873-18117905
>Gm17:18119817-18119863
>Gm17:18121941-18122032
>Gm17:18122157-18122265
>Gm17:18122878-18122944
>Gm17:18123468-18123536
>Gm17:18124475-18124512
>Gm17:18125096-18125210
>Gm17:18126002-18126107
>Gm17:18126428-18126462
>Gm17:18126514-18126557
>Gm17:18127261-18127319
>Gm17:18127733-18127788
>Gm17:18128256-18128293
>Gm17:18131684-18131734
>Gm17:18135351-18135435
>Gm17:18135897-18136054
>Gm17:18136172-18136258
>Gm17:18136293-18138417
>Gm17:18138474-18138875
>Gm17:18138957-18139066
>Gm17:18139133-18139259
>Gm17:18139403-18139439
>Gm17:18139512-18139842
>Gm17:18139963-18140394
>Gm17:18140633-18140759
>Gm17:18140961-18141029
>Gm17:18141076-18141137
>Gm17:18141832-18141938
>Gm17:18142288-18142931
>Gm17:18143000-18143087
>Gm17:18143940-18143979
>Gm17:18148408-18149673
>Gm17:18150481-18150540
>Gm17:18150840-18150889
>Gm17:18152398-18152493
>Gm17:18153336-18153516
>Gm17:18153955-18154464
>Gm17:18155984-18156077
>Gm17:18156141-18156441
>Gm17:18156497-18156928
>Gm17:18157046-18157207
>Gm17:18157255-18157338
>Gm17:18157774-18157842
>Gm17:18159327-18159499
>Gm17:18159574-18160014
>Gm17:18160080-18160218
>Gm17:18160248-18160335
>Gm17:18160407-18160432
>Gm17:18160700-18160781
>Gm17:18163346-18163480
>Gm17:18163666-18163798
>Gm17:18163857-18164229
>Gm17:18164304-18164338
>Gm17:18165289-18165370
>Gm17:18165491-18165570
>Gm17:18165737-18166337
>Gm17:18166484-18166611
>Gm17:18166668-18166764
>Gm17:18166790-18166945
>Gm17:18167040-18167087
>Gm17:18167095-18167195
>Gm17:18167328-18167566
>Gm17:18168448-18168513
>Gm17:18168551-18168625
>Gm17:18168818-18168913
>Gm17:18169418-18169516
>Gm17:18170139-18170239
>Gm17:18170537-18170754
>Gm17:18170880-18171184
>Gm17:18171258-18171366
>Gm17:18171513-18171558
>Gm17:18171947-18172429
>Gm17:18174114-18174308
>Gm17:18174764-18174834
>Gm17:18174878-18175013
>Gm17:18175161-18175353
>Gm17:18175458-18175898
>Gm17:18175941-18175976
>Gm17:18176064-18176121
>Gm17:18176198-18176636
>Gm17:18176769-18176807
>Gm17:18176818-18176876
>Gm17:18177636-18177743
>Gm17:18177882-18177914
>Gm17:18178357-18178387
>Gm17:18178429-18178522
>Gm17:18179127-18179208
>Gm17:18182862-18183168
>Gm17:18183264-18183292
>Gm17:18183385-18183427
>Gm17:18183478-18185172
>Gm17:18185230-18185385
>Gm17:18185437-18185468
>Gm17:18185599-18185632
>Gm17:18185834-18186026
>Gm17:18186140-18186209
>Gm17:18186699-18186737
>Gm17:18193823-18193867
>Gm17:18194501-18194684
>Gm17:18196462-18196529
>Gm17:18196945-18197517
>Gm17:18197560-18197656
>Gm17:18197717-18206301
>Gm17:18206317-18206623
>Gm17:18206641-18207630
>Gm17:18211231-18211378
>Gm17:18211409-18211669
>Gm17:18211803-18212058
>Gm17:18212899-18212973
>Gm17:18214371-18214668
>Gm17:18214812-18215317
>Gm17:18215362-18215785
>Gm17:18215932-18215961
>Gm17:18216506-18216584
>Gm17:18217013-18217111
>Gm17:18217573-18217650
>Gm17:18218555-18218610
>Gm17:18222576-18222657
>Gm17:18225809-18225987
>Gm17:18227893-18227934
>Gm17:18228018-18228389
>Gm17:18228479-18228519
>Gm17:18228644-18228751
>Gm17:18228852-18228886
>Gm17:18228997-18229037
>Gm17:18229088-18229116
>Gm17:18229609-18229796
>Gm17:18230204-18230236
>Gm17:18231369-18231442
>Gm17:18232379-18232482
>Gm17:18233782-18234177
>Gm17:18236484-18238187
>Gm17:18242984-18243206
>Gm17:18243263-18243314
>Gm17:18243493-18243541
>Gm17:18244130-18244238
>Gm17:18244413-18244464
>Gm17:18244549-18244588
>Gm17:18245575-18245653
>Gm17:18245759-18245915
>Gm17:18246245-18246398
>Gm17:18246509-18246613
>Gm17:18251835-18251908
>Gm17:18252175-18252318
>Gm17:18252396-18252460
>Gm17:18252592-18252669
>Gm17:18252887-18253009
>Gm17:18253807-18253897
>Gm17:18256938-18257162
>Gm17:18258129-18263188
>Gm17:18263217-18263509
>Gm17:18268408-18268531
>Gm17:18270138-18270178
>Gm17:18270398-18270542
>Gm17:18271430-18271510
>Gm17:18271539-18271576
>Gm17:18272281-18272536
>Gm17:18276733-18276956
>Gm17:18277062-18277090
>Gm17:18277115-18277284
>Gm17:18277354-18286342
>Gm17:18286373-18287006
>Gm17:18287124-18287514
>Gm17:18288035-18288116
>Gm17:18288412-18288713
>Gm17:18288720-18289172
>Gm17:18289739-18289799
>Gm17:18289999-18290320
>Gm17:18290463-18290538
>Gm17:18290584-18290889
>Gm17:18290952-18291341
>Gm17:18291454-18291682
>Gm17:18291727-18291832
>Gm17:18292245-18292407
>Gm17:18292492-18292966
>Gm17:18292999-18293140
>Gm17:18293179-18294402
>Gm17:18294490-18295693
>Gm17:18295757-18295921
>Gm17:18295981-18296563
>Gm17:18299482-18299546
>Gm17:18300327-18300371
>Gm17:18303401-18303547
>Gm17:18303684-18303713
>Gm17:18303902-18303961
>Gm17:18304364-18304507
>Gm17:18305192-18305230
>Gm17:18305593-18305697
>Gm17:18306858-18307117
>Gm17:18307197-18307251
>Gm17:18307486-18307590
>Gm17:18307982-18308033
>Gm17:18308335-18308415
>Gm17:18308531-18308565
>Gm17:18308631-18308845
>Gm17:18308885-18309187
>Gm17:18309320-18309910
>Gm17:18310032-18310804
>Gm17:18310955-18311216
>Gm17:18311324-18311749
>Gm17:18311795-18314872
>Gm17:18314951-18315413
>Gm17:18315460-18315820
>Gm17:18315861-18316102
>Gm17:18316147-18316227
>Gm17:18316593-18316672
>Gm17:18317048-18317137
>Gm17:18317199-18318120
>Gm17:18318156-18318282
>Gm17:18318411-18318513
>Gm17:18318596-18318618
>Gm17:18318712-18319010
>Gm17:18319045-18319226
>Gm17:18319273-18319384
>Gm17:18319408-18319637
>Gm17:18319691-18319999
>Gm17:18320051-18320187
>Gm17:18320325-18320429
>Gm17:18320552-18320590
>Gm17:18320769-18336573
>Gm17:18336645-18337991
>Gm17:18338047-18338353
>Gm17:18338384-18339148
>Gm17:18339206-18342044
>Gm17:18342112-18343262
>Gm17:18343345-18343400
>Gm17:18343687-18344324
>Gm17:18344389-18345751
>Gm17:18345778-18347684
>Gm17:18349110-18349271
>Gm17:18349344-18349686
>Gm17:18349864-18349931
>Gm17:18350049-18353104
>Gm17:18353153-18354872
>Gm17:18354898-18354930
>Gm17:18359422-18360344
>Gm17:18360424-18360569
>Gm17:18360701-18360715
>Gm17:18360767-18364011
>Gm17:18369759-18369785
>Gm17:18369856-18370145
>Gm17:18370178-18370359
>Gm17:18370448-18370811
>Gm17:18371007-18371994
>Gm17:18372020-18372638
>Gm17:18376181-18377075
>Gm17:18377116-18378800
>Gm17:18379016-18379133
>Gm17:18379236-18379251
>Gm17:18379298-18379382
>Gm17:18379780-18380010
>Gm17:18382244-18382271
>Gm17:18382316-18382566
>Gm17:18382681-18382718
>Gm17:18382859-18382882
>Gm17:18382977-18383017
>Gm17:18383286-18383360
>Gm17:18383941-18384108
>Gm17:18384187-18384346
>Gm17:18384437-18384917
>Gm17:18384964-18385208
>Gm17:18385932-18385965
>Gm17:18386829-18386870
>Gm17:18387048-18387088
>Gm17:18388398-18388822
>Gm17:18388898-18389057
>Gm17:18389268-18389423
>Gm17:18389453-18389602
>Gm17:18389630-18391134
>Gm17:18391161-18391819
>Gm17:18392855-18393086
>Gm17:18394804-18394827
>Gm17:18394882-18395069
>Gm17:18398080-18398238
>Gm17:18402027-18402081
>Gm17:18404598-18404854
>Gm17:18404943-18405015
>Gm17:18405238-18405278
>Gm17:18405309-18405459
>Gm17:18407733-18408946
>Gm17:18409754-18409797
>Gm17:18411395-18411453
>Gm17:18412800-18412861
>Gm17:18413124-18413194
>Gm17:18415233-18415299
>Gm17:18415970-18421261
>Gm17:18421486-18421531
>Gm17:18421579-18421651
>Gm17:18421706-18421744
>Gm17:18421799-18421852
>Gm17:18422039-18422073
>Gm17:18422112-18424216
>Gm17:18424528-18427716
>Gm17:18427838-18430789
>Gm17:18430909-18431274
>Gm17:18431782-18431880
>Gm17:18432124-18432226
>Gm17:18432685-18432716
>Gm17:18432775-18432847
>Gm17:18432914-18433050
>Gm17:18433273-18433572
>Gm17:18433681-18433713
>Gm17:18437512-18437585
>Gm17:18437679-18437711
>Gm17:18438318-18438405
>Gm17:18438472-18439058
>Gm17:18439093-18441805
>Gm17:18441831-18442277
>Gm17:18442318-18443163
>Gm17:18443232-18443279
>Gm17:18443357-18445839
>Gm17:18446045-18446292
>Gm17:18448705-18448770
>Gm17:18450090-18450125
>Gm17:18450292-18450389
>Gm17:18450446-18450623
>Gm17:18450677-18450755
>Gm17:18450787-18451076
>Gm17:18451126-18451180
>Gm17:18451394-18451756
>Gm17:18451838-18451921
>Gm17:18452104-18452442
>Gm17:18453901-18453967
>Gm17:18454148-18454200
>Gm17:18454405-18454506
>Gm17:18454664-18454704
>Gm17:18455040-18455122
>Gm17:18456570-18458072
>Gm17:18461946-18462196
>Gm17:18462331-18462462
>Gm17:18463264-18463298
>Gm17:18463413-18463472
>Gm17:18464528-18464596
>Gm17:18466186-18466238
>Gm17:18466340-18466470
>Gm17:18467361-18467443
>Gm17:18468597-18468629
>Gm17:18469473-18469564
>Gm17:18471838-18474202
>Gm17:18474244-18474851
>Gm17:18477983-18478105
>Gm17:18481291-18481322
>Gm17:18481787-18481857
>Gm17:18482419-18482455
>Gm17:18484231-18484259
>Gm17:18487639-18487706
>Gm17:18487797-18488866
>Gm17:18488893-18494829
>Gm17:18494974-18501160
>Gm17:18501168-18501546
>Gm17:18501675-18501811
>Gm17:18501952-18502432
>Gm17:18502529-18502769
>Gm17:18502841-18505515
>Gm17:18507622-18507654
>Gm17:18508412-18508640
>Gm17:18509046-18511214
>Gm17:18511299-18511388
>Gm17:18511530-18511568
>Gm17:18511608-18511668
>Gm17:18511709-18511766
>Gm17:18511852-18512042
>Gm17:18512112-18512162
>Gm17:18512303-18512363
>Gm17:18512433-18512493
>Gm17:18512524-18512618
>Gm17:18512678-18512764
>Gm17:18512876-18514091
>Gm17:18514271-18514523
>Gm17:18515683-18515736
>Gm17:18518786-18527588
>Gm17:18528118-18528181
>Gm17:18528236-18528368
>Gm17:18530238-18530421
>Gm17:18530536-18530750
>Gm17:18542137-18542212
>Gm17:18546929-18547007
>Gm17:18548445-18548482
>Gm17:18548719-18548886
>Gm17:18548927-18549279
>Gm17:18549398-18549607
>Gm17:18550831-18550890
>Gm17:18552856-18553128
>Gm17:18556501-18556649
>Gm17:18557161-18557197
>Gm17:18562025-18562064
>Gm17:18563432-18563583
>Gm17:18563606-18563897
>Gm17:18563955-18564117
>Gm17:18565540-18565639
>Gm17:18565725-18565902
>Gm17:18566299-18566674
>Gm17:18566752-18567037
>Gm17:18567086-18567118
>Gm17:18567171-18567224
>Gm17:18567322-18567409
>Gm17:18567613-18567648
>Gm17:18567818-18567984
>Gm17:18568034-18568063
>Gm17:18568282-18568678
>Gm17:18568759-18568822
>Gm17:18568982-18569088
>Gm17:18569351-18569504
>Gm17:18569633-18569836
>Gm17:18570028-18570924
>Gm17:18570989-18571486
>Gm17:18571566-18571617
>Gm17:18571649-18571852
>Gm17:18572076-18572299
>Gm17:18572432-18572820
>Gm17:18572997-18573083
>Gm17:18573278-18573561
>Gm17:18573611-18573756
>Gm17:18573889-18573955
>Gm17:18574239-18574474
>Gm17:18575608-18575639
>Gm17:18575676-18575817
>Gm17:18577231-18577275
>Gm17:18578801-18578874
>Gm17:18580295-18580441
>Gm17:18583999-18584039
>Gm17:18584185-18584199
>Gm17:18590469-18590668
>Gm17:18590902-18591297
>Gm17:18591806-18591872
>Gm17:18592028-18592170
>Gm17:18596716-18596846
>Gm17:18597536-18597573
>Gm17:18597936-18597966
>Gm17:18598399-18599300
>Gm17:18599329-18599412
>Gm17:18599438-18599633
>Gm17:18601113-18601354
>Gm17:18601492-18601556
>Gm17:18601757-18601948
>Gm17:18601972-18602124
>Gm17:18603422-18603458
>Gm17:18604663-18604715
>Gm17:18605955-18606012
>Gm17:18609899-18609940
>Gm17:18611372-18611460
>Gm17:18613676-18613726
>Gm17:18615531-18615574
>Gm17:18618360-18618427
>Gm17:18626165-18626217
>Gm17:18626586-18626659
>Gm17:18626660-18626707
>Gm17:18628149-18628228
>Gm17:18628309-18628350
>Gm17:18628531-18628573
>Gm17:18628612-18628654
>Gm17:18628719-18628753
>Gm17:18631139-18631303
>Gm17:18634543-18634590
>Gm17:18634940-18635026
>Gm17:18635347-18635758
>Gm17:18635813-18636219
>Gm17:18636344-18637032
>Gm17:18637151-18637345
>Gm17:18637376-18637821
>Gm17:18637849-18637876
>Gm17:18638385-18638502
>Gm17:18638547-18638661
>Gm17:18638698-18642732
>Gm17:18642776-18644411
>Gm17:18644508-18644825
>Gm17:18644878-18644931
>Gm17:18645062-18645211
>Gm17:18645281-18646436
>Gm17:18646456-18647169
>Gm17:18647251-18647580
>Gm17:18647669-18647847
>Gm17:18648487-18648552
>Gm17:18649557-18649592
>Gm17:18649680-18650826
>Gm17:18650864-18651099
>Gm17:18651142-18651519
>Gm17:18651562-18652215
>Gm17:18652364-18652492
>Gm17:18652887-18653118
>Gm17:18653363-18653408
>Gm17:18653908-18655732
>Gm17:18655857-18656182
>Gm17:18657518-18657561
>Gm17:18657672-18657708
>Gm17:18657896-18657985
>Gm17:18658633-18658879
>Gm17:18659670-18659759
>Gm17:18663255-18663323
>Gm17:18664280-18665688
>Gm17:18665735-18666435
>Gm17:18666569-18666684
>Gm17:18666717-18667362
>Gm17:18667502-18667551
>Gm17:18667770-18667803
>Gm17:18667892-18667923
>Gm17:18667968-18668016
>Gm17:18668351-18668481
>Gm17:18669472-18669599
>Gm17:18669772-18670019
>Gm17:18670117-18670183
>Gm17:18671209-18671234
>Gm17:18672889-18676167
>Gm17:18676206-18677318
>Gm17:18677369-18678520
>Gm17:18678549-18678607
>Gm17:18678661-18679757
>Gm17:18679782-18682097
>Gm17:18682132-18682692
>Gm17:18684438-18684508
>Gm17:18687770-18687943
>Gm17:18693832-18693927
>Gm17:18695520-18695555
>Gm17:18696160-18696196
>Gm17:18697537-18697615
>Gm17:18698878-18699006
>Gm17:18699878-18700070
>Gm17:18700896-18701017
>Gm17:18703410-18703462
>Gm17:18704536-18704568
>Gm17:18704664-18704712
>Gm17:18705300-18705352
>Gm17:18705509-18705564
>Gm17:18705750-18706379
>Gm17:18707806-18708142
>Gm17:18708247-18708706
>Gm17:18711268-18711316
>Gm17:18713678-18713716
>Gm17:18714792-18715020
>Gm17:18715061-18715345
>Gm17:18717094-18717220
>Gm17:18718646-18719525
>Gm17:18719561-18719926
>Gm17:18720172-18720362
>Gm17:18721440-18721499
>Gm17:18722028-18722691
>Gm17:18723484-18723515
>Gm17:18724486-18724512
>Gm17:18724762-18724868
>Gm17:18726364-18726399
>Gm17:18727611-18727652
>Gm17:18728016-18728064
>Gm17:18728188-18728280
>Gm17:18728424-18728461
>Gm17:18729081-18729107
>Gm17:18729188-18729225
>Gm17:18729866-18729899
>Gm17:18731305-18731444
>Gm17:18731951-18732029
>Gm17:18733733-18733896
>Gm17:18734607-18735748
>Gm17:18736702-18736816
>Gm17:18737100-18737148
>Gm17:18738014-18738308
>Gm17:18738407-18738693
>Gm17:18739417-18739527
>Gm17:18739577-18739682
>Gm17:18740471-18740500
>Gm17:18740600-18740621
>Gm17:18740872-18740929
>Gm17:18741274-18742470
>Gm17:18742535-18743084
>Gm17:18743518-18743538
>Gm17:18743573-18745420
>Gm17:18745647-18749779
>Gm17:18749895-18749981
>Gm17:18753163-18753208
>Gm17:18753469-18753518
>Gm17:18754072-18754127
>Gm17:18754882-18754983
>Gm17:18755100-18755128
>Gm17:18755201-18757134
>Gm17:18757172-18757845
>Gm17:18758119-18758443
>Gm17:18760972-18761023
>Gm17:18761824-18761898
>Gm17:18762445-18762496
>Gm17:18763958-18764117
>Gm17:18764156-18764289
>Gm17:18764359-18765210
>Gm17:18765271-18765395
>Gm17:18765518-18765734
>Gm17:18766239-18766298
>Gm17:18766394-18766447
>Gm17:18766473-18766663
>Gm17:18771240-18771273
>Gm17:18771658-18771728
>Gm17:18771805-18771938
>Gm17:18778106-18778154
>Gm17:18778552-18779983
>Gm17:18781541-18781706
>Gm17:18783014-18783213
>Gm17:18783438-18783706
>Gm17:18784087-18784126
>Gm17:18785020-18785063
>Gm17:18785114-18785221
>Gm17:18785893-18785965
>Gm17:18786438-18786610
>Gm17:18787674-18787732
>Gm17:18788614-18788672
>Gm17:18788935-18789045
>Gm17:18789102-18789433
>Gm17:18789503-18789663
>Gm17:18789713-18789772
>Gm17:18789822-18792388
>Gm17:18792428-18793377
>Gm17:18793415-18795373
>Gm17:18801428-18801470
>Gm17:18801655-18801705
>Gm17:18802018-18802091
>Gm17:18802148-18802181
>Gm17:18805072-18805144
>Gm17:18805186-18805634
>Gm17:18805746-18805849
>Gm17:18807254-18807403
>Gm17:18808186-18808232
>Gm17:18808334-18808453
>Gm17:18808832-18808889
>Gm17:18809012-18809057
>Gm17:18811271-18811317
>Gm17:18811734-18811787
>Gm17:18813782-18813867
>Gm17:18815357-18817111
>Gm17:18821344-18821422
>Gm17:18821872-18821917
>Gm17:18823733-18826934
>Gm17:18828777-18828960
>Gm17:18836264-18836322
>Gm17:18837464-18837525
>Gm17:18837781-18838106
>Gm17:18839060-18839191
>Gm17:18839285-18840570
>Gm17:18841035-18841266
>Gm17:18841291-18841460
>Gm17:18841493-18841855
>Gm17:18842126-18842256
>Gm17:18842887-18843078
>Gm17:18843129-18843277
>Gm17:18845021-18848616
>Gm17:18849021-18849089
>Gm17:18849176-18849249
>Gm17:18850395-18851889
>Gm17:18851930-18852171
>Gm17:18852225-18852351
>Gm17:18852379-18852607
>Gm17:18852638-18852750
>Gm17:18853175-18854373
>Gm17:18857127-18857154
>Gm17:18857249-18857304
>Gm17:18858359-18858439
>Gm17:18858545-18858638
>Gm17:18859155-18859193
>Gm17:18859219-18859438
>Gm17:18860226-18860457
>Gm17:18860603-18860792
>Gm17:18860868-18860900
>Gm17:18861097-18861159
>Gm17:18861275-18861321
>Gm17:18861446-18862317
>Gm17:18862364-18862631
>Gm17:18869535-18869606
>Gm17:18871380-18871540
>Gm17:18876533-18876957
>Gm17:18877016-18877100
>Gm17:18877189-18877282
>Gm17:18877377-18877476
>Gm17:18877574-18877610
>Gm17:18877827-18877864
>Gm17:18878051-18878319
>Gm17:18878503-18878719
>Gm17:18878775-18879137
>Gm17:18879288-18879398
>Gm17:18879854-18879924
>Gm17:18880218-18880384
>Gm17:18881830-18882303
>Gm17:18882337-18883641
>Gm17:18883671-18888132
>Gm17:18888161-18890018
>Gm17:18890053-18894031
>Gm17:18894238-18894293
>Gm17:18894328-18894358
>Gm17:18894737-18894762
>Gm17:18894949-18896078
>Gm17:18896765-18896813
>Gm17:18897245-18897390
>Gm17:18897641-18897686
>Gm17:18897773-18897837
>Gm17:18898014-18898043
>Gm17:18898223-18898342
>Gm17:18898648-18898799
>Gm17:18901245-18901385
>Gm17:18901509-18901558
>Gm17:18905293-18905329
>Gm17:18905359-18905473
>Gm17:18905534-18905698
>Gm17:18905808-18905920
>Gm17:18905965-18906338
>Gm17:18906392-18907331
>Gm17:18907391-18910913
>Gm17:18910988-18911052
>Gm17:18911125-18912229
>Gm17:18912310-18914837
>Gm17:18914950-18916476
>Gm17:18916548-18916700
>Gm17:18917813-18917869
>Gm17:18921235-18922222
>Gm17:18923582-18923612
>Gm17:18924149-18924238
>Gm17:18925147-18925228
>Gm17:18930359-18931849
>Gm17:18937523-18938477
>Gm17:18941498-18941531
>Gm17:18942691-18944301
>Gm17:18948919-18948972
>Gm17:18949364-18949450
>Gm17:18949778-18949816
>Gm17:18950728-18950898
>Gm17:18951028-18951078
>Gm17:18951114-18951466
>Gm17:18952652-18952770
>Gm17:18954888-18962605
>Gm17:18962921-18963031
>Gm17:18963895-18964102
>Gm17:18964676-18964753
>Gm17:18966764-18967424
>Gm17:18967873-18968058
>Gm17:18968347-18968400
>Gm17:18969438-18969646
>Gm17:18969806-18969900
>Gm17:18969943-18970015
>Gm17:18970086-18970157
>Gm17:18970391-18970430
>Gm17:18970961-18970999
>Gm17:18971026-18971077
>Gm17:18971557-18971596
>Gm17:18971650-18971687
>Gm17:18971712-18971788
>Gm17:18971877-18971962
>Gm17:18971978-18972113
>Gm17:18972176-18974415
>Gm17:18974520-18976294
>Gm17:18977043-18985585
>Gm17:18985622-18985851
>Gm17:18985901-18986711
>Gm17:18986952-18987316
>Gm17:18989895-18989964
>Gm17:18993661-18993930
>Gm17:18993954-18994092
>Gm17:18994139-18995869
>Gm17:18995944-18996496
>Gm17:18996554-18996627
>Gm17:19003148-19003198
>Gm17:19008909-19009005
>Gm17:19009026-19009167
>Gm17:19009547-19009621
>Gm17:19010314-19010344
>Gm17:19011386-19011510
>Gm17:19011603-19013285
>Gm17:19013335-19013369
>Gm17:19013731-19013767
>Gm17:19013958-19014048
>Gm17:19014258-19014508
>Gm17:19014614-19014847
>Gm17:19014991-19015233
>Gm17:19015273-19015348
>Gm17:19015384-19015952
>Gm17:19016027-19016138
>Gm17:19016220-19016288
>Gm17:19016339-19016457
>Gm17:19016505-19016609
>Gm17:19016804-19017198
>Gm17:19017427-19017542
>Gm17:19017596-19017745
>Gm17:19017783-19023662
>Gm17:19023753-19023834
>Gm17:19023878-19024207
>Gm17:19024282-19024659
>Gm17:19024779-19026074
>Gm17:19026099-19027935
>Gm17:19027964-19029237
>Gm17:19029277-19030966
>Gm17:19031023-19031124
>Gm17:19031342-19036307
>Gm17:19037571-19037646
>Gm17:19045272-19045310
>Gm17:19045440-19045514
>Gm17:19045579-19045622
>Gm17:19045908-19045970
>Gm17:19046791-19046829
>Gm17:19046984-19047069
>Gm17:19047539-19047697
>Gm17:19047758-19047793
>Gm17:19051464-19051725
>Gm17:19051911-19052002
>Gm17:19052548-19052786
>Gm17:19057767-19057823
>Gm17:19061536-19061583
>Gm17:19066083-19066176
>Gm17:19066252-19067321
>Gm17:19067533-19067664
>Gm17:19067769-19067932
>Gm17:19068008-19068110
>Gm17:19068162-19068292
>Gm17:19068382-19068499
>Gm17:19068573-19068603
>Gm17:19068675-19068811
>Gm17:19068848-19068946
>Gm17:19068976-19070527
>Gm17:19070558-19072010
>Gm17:19072065-19072167
>Gm17:19072243-19072349
>Gm17:19072391-19072433
>Gm17:19072486-19072595
>Gm17:19072682-19073150
>Gm17:19073222-19073871
>Gm17:19074429-19074473
>Gm17:19074498-19074537
>Gm17:19074603-19074682
>Gm17:19074776-19074893
>Gm17:19074975-19075552
>Gm17:19075684-19075854
>Gm17:19075952-19076131
>Gm17:19076241-19076845
>Gm17:19077016-19077189
>Gm17:19077237-19077269
>Gm17:19077339-19077755
>Gm17:19077793-19078009
>Gm17:19078046-19078227
>Gm17:19078439-19078790
>Gm17:19078834-19078968
>Gm17:19079095-19080086
>Gm17:19080119-19080969
>Gm17:19082172-19082216
>Gm17:19082974-19084312
>Gm17:19084745-19084805
>Gm17:19084974-19085123
>Gm17:19085748-19086085
>Gm17:19086220-19086406
>Gm17:19086452-19086504
>Gm17:19086687-19086728
>Gm17:19087050-19087086
>Gm17:19087125-19087172
>Gm17:19087219-19087324
>Gm17:19087729-19087908
>Gm17:19087979-19088024
>Gm17:19088062-19088301
>Gm17:19088638-19088679
>Gm17:19088757-19088783
>Gm17:19091607-19091740
>Gm17:19092174-19092307
>Gm17:19094286-19094345
>Gm17:19098575-19099352
>Gm17:19099388-19099546
>Gm17:19100002-19100150
>Gm17:19100766-19100893
>Gm17:19101624-19101942
>Gm17:19102585-19103332
>Gm17:19103774-19104345
>Gm17:19104409-19105280
>Gm17:19105350-19105406
>Gm17:19105519-19105588
>Gm17:19105632-19105670
>Gm17:19105708-19106387
>Gm17:19106438-19106807
>Gm17:19107196-19107238
>Gm17:19107508-19107594
>Gm17:19107720-19109099
>Gm17:19109132-19109491
>Gm17:19109564-19109884
>Gm17:19109957-19110152
>Gm17:19110341-19110397
>Gm17:19110489-19110848
>Gm17:19110882-19110995
>Gm17:19111034-19111316
>Gm17:19111423-19112095
>Gm17:19112117-19120143
>Gm17:19120224-19120256
>Gm17:19120284-19120921
>Gm17:19120973-19121106
>Gm17:19122167-19122198
>Gm17:19122526-19122974
>Gm17:19123934-19124011
>Gm17:19126715-19126752
>Gm17:19126868-19126924
>Gm17:19128274-19128473
>Gm17:19132717-19132757
>Gm17:19133033-19133273
>Gm17:19133444-19133583
>Gm17:19134967-19135001
>Gm17:19135156-19135222
>Gm17:19135320-19135584
>Gm17:19135651-19135845
>Gm17:19136064-19136121
>Gm17:19136180-19136531
>Gm17:19136573-19136650
>Gm17:19136700-19136756
>Gm17:19136785-19138847
>Gm17:19138947-19138977
>Gm17:19139045-19139349
>Gm17:19139582-19139757
>Gm17:19140265-19141833
>Gm17:19141864-19142559
>Gm17:19142768-19143173
>Gm17:19143397-19146886
>Gm17:19146978-19147088
>Gm17:19147301-19147354
>Gm17:19148786-19148872
>Gm17:19151287-19151321
>Gm17:19155082-19155154
>Gm17:19155261-19156696
>Gm17:19159049-19159485
>Gm17:19159515-19159709
>Gm17:19160371-19161274
>Gm17:19161374-19165105
>Gm17:19167815-19168830
>Gm17:19168875-19168907
>Gm17:19169029-19169926
>Gm17:19170097-19170177
>Gm17:19170214-19170286
>Gm17:19170325-19170418
>Gm17:19170622-19199029
>Gm17:19199070-19199127
>Gm17:19199237-19199544
>Gm17:19199635-19199679
>Gm17:19200341-19201136
>Gm17:19201325-19201432
>Gm17:19201478-19201633
>Gm17:19201699-19201741
>Gm17:19201886-19201969
>Gm17:19202012-19202424
>Gm17:19202483-19202584
>Gm17:19202681-19202715
>Gm17:19202776-19202835
>Gm17:19202909-19203532
>Gm17:19203566-19203826
>Gm17:19203864-19204094
>Gm17:19205319-19205812
>Gm17:19205958-19206016
>Gm17:19206048-19206458
>Gm17:19206575-19207277
>Gm17:19207306-19207478
>Gm17:19207516-19207631
>Gm17:19207673-19208444
>Gm17:19208484-19209313
>Gm17:19209373-19209471
>Gm17:19209499-19210005
>Gm17:19212963-19213027
>Gm17:19214261-19214353
>Gm17:19214621-19214659
>Gm17:19215057-19215679
>Gm17:19215767-19215802
>Gm17:19215887-19217911
>Gm17:19217987-19220560
>Gm17:19220653-19222957
>Gm17:19222994-19231095
>Gm17:19231132-19232434
>Gm17:19232489-19232525
>Gm17:19232652-19232767
>Gm17:19232861-19233156
>Gm17:19233185-19234134
>Gm17:19234178-19234687
>Gm17:19238036-19239556
>Gm17:19239912-19240007
>Gm17:19240065-19240096
>Gm17:19240542-19240598
>Gm17:19240671-19240741
>Gm17:19240987-19241128
>Gm17:19241261-19241426
>Gm17:19243537-19243582
>Gm17:19245858-19247288
>Gm17:19247333-19250151
>Gm17:19250200-19250597
>Gm17:19250620-19251347
>Gm17:19251379-19251567
>Gm17:19251734-19251779
>Gm17:19252943-19253645
>Gm17:19253672-19254085
>Gm17:19262865-19262948
>Gm17:19263948-19264452
>Gm17:19264874-19265070
>Gm17:19267194-19267254
>Gm17:19267854-19267932
>Gm17:19269845-19270016
>Gm17:19270192-19270230
>Gm17:19271013-19273320
>Gm17:19273389-19273551
>Gm17:19273593-19273966
>Gm17:19275641-19275717
>Gm17:19276171-19276327
>Gm17:19276351-19276435
>Gm17:19276605-19276683
>Gm17:19276858-19276968
>Gm17:19277368-19277429
>Gm17:19278257-19279201
>Gm17:19282336-19282389
>Gm17:19282430-19282468
>Gm17:19283961-19284047
>Gm17:19287339-19287397
>Gm17:19287452-19287507
>Gm17:19289931-19290798
>Gm17:19290825-19295863
>Gm17:19295895-19296007
>Gm17:19296169-19296263
>Gm17:19297906-19298027
>Gm17:19298175-19298227
>Gm17:19298441-19298532
>Gm17:19300905-19300955
>Gm17:19301001-19301184
>Gm17:19301302-19302550
>Gm17:19302711-19304781
>Gm17:19305220-19305438
>Gm17:19305559-19305636
>Gm17:19310032-19310635
>Gm17:19311003-19312245
>Gm17:19312287-19314225
>Gm17:19314275-19314540
>Gm17:19314583-19315573
>Gm17:19315718-19316127
>Gm17:19316218-19316348
>Gm17:19316384-19319133
>Gm17:19319160-19320794
>Gm17:19320866-19321202
>Gm17:19321242-19321773
>Gm17:19322717-19323536
>Gm17:19323556-19324275
>Gm17:19324628-19324814
>Gm17:19324852-19325045
>Gm17:19325402-19331751
>Gm17:19331808-19337619
>Gm17:19337679-19338430
>Gm17:19338515-19339569
>Gm17:19339596-19341771
>Gm17:19341821-19345012
>Gm17:19345039-19352989
>Gm17:19353055-19357829
>Gm17:19357855-19360300
>Gm17:19360343-19362233
>Gm17:19362266-19363214
>Gm17:19364367-19364779
>Gm17:19364807-19364926
>Gm17:19364969-19365150
>Gm17:19366263-19366365
>Gm17:19370306-19370393
>Gm17:19370640-19370711
>Gm17:19373163-19373334
>Gm17:19374119-19374161
>Gm17:19376087-19376152
>Gm17:19376851-19376921
>Gm17:19382254-19382356
>Gm17:19382451-19382532
>Gm17:19382649-19382836
>Gm17:19382952-19383114
>Gm17:19383252-19383350
>Gm17:19383433-19383469
>Gm17:19383687-19383753
>Gm17:19383844-19383977
>Gm17:19384165-19384199
>Gm17:19384236-19384319
>Gm17:19384616-19384751
>Gm17:19384817-19384885
>Gm17:19384994-19385210
>Gm17:19385278-19385381
>Gm17:19385453-19385578
>Gm17:19386750-19386808
>Gm17:19388295-19388801
>Gm17:19388873-19389066
>Gm17:19389122-19389458
>Gm17:19389500-19391049
>Gm17:19391080-19391126
>Gm17:19391178-19391250
>Gm17:19393114-19393176
>Gm17:19393453-19393499
>Gm17:19394082-19394186
>Gm17:19394277-19394585
>Gm17:19396363-19396407
>Gm17:19396612-19396649
>Gm17:19397619-19397969
>Gm17:19398127-19398400
>Gm17:19399075-19399137
>Gm17:19399291-19399325
>Gm17:19400135-19400244
>Gm17:19400288-19400336
>Gm17:19400437-19400481
>Gm17:19400614-19400828
>Gm17:19400913-19401446
>Gm17:19403094-19403125
>Gm17:19404014-19404049
>Gm17:19404656-19404746
>Gm17:19406288-19406364
>Gm17:19406607-19406668
>Gm17:19409669-19409739
>Gm17:19410838-19410876
>Gm17:19415979-19416012
>Gm17:19418063-19427248
>Gm17:19429828-19430832
>Gm17:19430866-19432766
>Gm17:19432865-19432901
>Gm17:19432960-19433071
>Gm17:19433192-19433411
>Gm17:19433458-19433870
>Gm17:19433963-19434094
>Gm17:19434132-19434416
>Gm17:19434450-19434602
>Gm17:19435399-19435496
>Gm17:19435554-19435601
>Gm17:19435645-19435684
>Gm17:19438653-19438750
>Gm17:19440861-19440888
>Gm17:19441322-19441494
>Gm17:19441725-19442205
>Gm17:19442234-19442842
>Gm17:19446844-19447037
>Gm17:19447081-19447138
>Gm17:19447194-19447636
>Gm17:19447878-19449343
>Gm17:19450001-19450974
>Gm17:19453737-19454039
>Gm17:19454975-19455255
>Gm17:19455633-19455763
>Gm17:19456080-19456259
>Gm17:19456581-19456677
>Gm17:19457048-19457106
>Gm17:19457171-19457297
>Gm17:19458305-19458337
>Gm17:19461552-19461735
>Gm17:19461810-19461839
>Gm17:19463703-19463736
>Gm17:19464634-19466380
>Gm17:19466427-19470165
>Gm17:19470194-19470618
>Gm17:19473324-19473399
>Gm17:19475534-19475720
>Gm17:19476994-19477355
>Gm17:19477382-19477708
>Gm17:19477817-19477885
>Gm17:19478126-19478240
>Gm17:19478485-19478534
>Gm17:19478633-19478825
>Gm17:19479144-19479327
>Gm17:19479382-19479469
>Gm17:19480134-19480398
>Gm17:19480683-19480722
>Gm17:19480842-19487097
>Gm17:19487170-19487301
>Gm17:19487789-19488222
>Gm17:19488252-19488522
>Gm17:19488760-19488785
>Gm17:19489249-19489309
>Gm17:19489324-19489692
>Gm17:19489727-19489891
>Gm17:19490360-19490433
>Gm17:19496055-19496091
>Gm17:19496152-19496201
>Gm17:19496226-19496259
>Gm17:19497216-19497313
>Gm17:19498100-19498127
>Gm17:19498720-19498749
>Gm17:19498969-19499240
>Gm17:19499365-19499456
>Gm17:19499810-19499915
>Gm17:19499966-19500021
>Gm17:19501295-19501390
>Gm17:19502286-19502333
>Gm17:19507698-19507975
>Gm17:19508898-19509078
>Gm17:19509724-19519636
>Gm17:19520452-19520495
>Gm17:19521126-19521184
>Gm17:19521246-19521307
>Gm17:19521433-19521506
>Gm17:19522770-19522954
>Gm17:19523051-19523345
>Gm17:19523733-19524230
>Gm17:19524290-19524332
>Gm17:19524366-19525057
>Gm17:19525102-19525169
>Gm17:19525229-19525258
>Gm17:19525289-19525973
>Gm17:19526087-19526148
>Gm17:19526211-19526423
>Gm17:19526470-19527387
>Gm17:19527439-19527734
>Gm17:19527833-19528963
>Gm17:19530240-19539494
>Gm17:19543926-19543996
>Gm17:19544606-19544655
>Gm17:19545177-19545236
>Gm17:19545325-19545597
>Gm17:19546573-19554425
>Gm17:19554479-19555689
>Gm17:19557270-19558243
>Gm17:19562540-19562647
>Gm17:19562715-19562855
>Gm17:19562934-19562988
>Gm17:19563688-19570571
>Gm17:19570928-19570958
>Gm17:19571165-19572335
>Gm17:19573299-19573333
>Gm17:19573976-19574055
>Gm17:19574512-19575478
>Gm17:19575705-19575750
>Gm17:19577516-19577555
>Gm17:19577949-19577979
>Gm17:19578277-19578310
>Gm17:19578676-19578704
>Gm17:19578751-19578790
>Gm17:19580549-19580627
>Gm17:19580720-19580786
>Gm17:19581690-19581725
>Gm17:19582993-19583045
>Gm17:19583433-19583479
>Gm17:19583843-19587760
>Gm17:19587860-19589266
>Gm17:19589624-19589737
>Gm17:19589816-19589952
>Gm17:19589996-19590037
>Gm17:19590073-19590105
>Gm17:19591564-19591613
>Gm17:19591815-19591923
>Gm17:19592302-19592498
>Gm17:19592622-19592814
>Gm17:19593059-19593262
>Gm17:19593322-19593361
>Gm17:19593416-19593789
>Gm17:19593887-19593936
>Gm17:19594280-19594984
>Gm17:19595025-19595289
>Gm17:19595338-19595664
>Gm17:19595703-19596230
>Gm17:19596287-19596769
>Gm17:19596807-19597164
>Gm17:19599188-19599243
>Gm17:19599758-19599831
>Gm17:19599893-19599986
>Gm17:19600195-19600233
>Gm17:19602288-19602359
>Gm17:19603441-19603481
>Gm17:19606226-19606441
>Gm17:19606486-19606613
>Gm17:19614039-19614079
>Gm17:19618467-19619052
>Gm17:19627866-19627921
>Gm17:19629166-19629200
>Gm17:19631121-19631178
>Gm17:19631810-19631873
>Gm17:19633306-19633321
>Gm17:19633373-19633708
>Gm17:19634846-19634912
>Gm17:19635112-19635208
>Gm17:19637586-19637657
>Gm17:19640254-19640296
>Gm17:19640667-19640725
>Gm17:19641310-19641344
>Gm17:19641379-19641455
>Gm17:19642221-19642254
>Gm17:19642348-19642391
>Gm17:19647141-19647171
>Gm17:19649265-19649336
>Gm17:19649764-19649825
>Gm17:19650104-19650155
>Gm17:19652543-19652605
>Gm17:19652626-19652790
>Gm17:19653063-19653105
>Gm17:19653213-19655483
>Gm17:19655787-19655832
>Gm17:19655887-19655934
>Gm17:19656055-19656120
>Gm17:19656142-19656193
>Gm17:19656348-19656409
>Gm17:19656551-19656649
>Gm17:19656997-19657305
>Gm17:19657351-19657603
>Gm17:19657798-19657878
>Gm17:19657948-19658230
>Gm17:19659705-19661381
>Gm17:19661969-19662108
>Gm17:19662151-19666107
>Gm17:19666172-19669337
>Gm17:19669395-19669585
>Gm17:19670255-19670476
>Gm17:19670513-19670641
>Gm17:19670756-19670790
>Gm17:19671476-19671748
>Gm17:19675166-19675561
>Gm17:19675696-19675883
>Gm17:19676300-19676462
>Gm17:19676609-19676711
>Gm17:19676772-19676808
>Gm17:19676871-19677126
>Gm17:19677185-19677317
>Gm17:19678119-19691824
>Gm17:19691865-19692278
>Gm17:19692335-19693138
>Gm17:19693174-19695106
>Gm17:19695346-19695446
>Gm17:19695761-19695830
>Gm17:19699735-19699766
>Gm17:19700578-19702278
>Gm17:19703436-19703492
>Gm17:19704161-19704234
>Gm17:19710188-19712881
>Gm17:19713096-19713333
>Gm17:19715365-19716596
>Gm17:19720352-19720394
>Gm17:19721429-19721482
>Gm17:19723733-19723819
>Gm17:19724084-19725223
>Gm17:19726111-19726259
>Gm17:19726444-19726480
>Gm17:19728701-19728833
>Gm17:19729939-19729986
>Gm17:19731966-19732021
>Gm17:19732186-19732255
>Gm17:19732733-19732802
>Gm17:19732863-19732900
>Gm17:19733601-19733680
>Gm17:19734922-19734953
>Gm17:19735222-19735339
>Gm17:19735402-19735678
>Gm17:19735762-19736002
>Gm17:19736026-19739829
>Gm17:19739855-19740352
>Gm17:19740407-19740915
>Gm17:19741078-19745014
>Gm17:19745352-19745416
>Gm17:19745443-19745559
>Gm17:19745856-19745900
>Gm17:19746526-19746605
>Gm17:19747007-19747047
>Gm17:19747886-19748174
>Gm17:19749281-19749344
>Gm17:19749470-19749565
>Gm17:19753999-19754132
>Gm17:19755526-19755569
>Gm17:19756255-19756285
>Gm17:19757549-19757589
>Gm17:19757749-19757810
>Gm17:19757908-19758012
>Gm17:19758040-19758085
>Gm17:19758135-19758860
>Gm17:19760274-19762955
>Gm17:19765963-19766106
>Gm17:19766942-19766971
>Gm17:19767189-19767213
>Gm17:19768160-19768240
>Gm17:19768971-19770886
>Gm17:19770975-19771527
>Gm17:19771558-19771637
>Gm17:19773099-19773124
>Gm17:19773274-19775089
>Gm17:19775245-19775290
>Gm17:19776080-19776134
>Gm17:19776273-19776332
>Gm17:19777076-19778055
>Gm17:19778197-19779047
>Gm17:19779100-19779571
>Gm17:19781747-19782532
>Gm17:19782724-19784491
>Gm17:19785271-19785644
>Gm17:19785793-19786583
>Gm17:19789157-19789207
>Gm17:19789706-19789889
>Gm17:19789961-19790194
>Gm17:19790218-19790451
>Gm17:19790538-19790582
>Gm17:19790675-19790969
>Gm17:19791176-19791296
>Gm17:19791417-19791458
>Gm17:19791503-19791617
>Gm17:19791669-19791846
>Gm17:19792263-19792464
>Gm17:19792609-19792869
>Gm17:19792910-19793029
>Gm17:19793153-19793310
>Gm17:19793410-19793833
>Gm17:19794027-19794102
>Gm17:19794146-19794252
>Gm17:19794476-19794564
>Gm17:19794673-19794787
>Gm17:19794914-19794981
>Gm17:19795364-19795686
>Gm17:19795796-19795899
>Gm17:19797132-19797182
>Gm17:19797272-19797459
>Gm17:19797566-19797603
>Gm17:19798125-19798280
>Gm17:19798534-19798567
>Gm17:19798920-19799090
>Gm17:19799237-19799281
>Gm17:19799575-19799622
>Gm17:19799788-19800145
>Gm17:19800202-19800657
>Gm17:19800688-19800857
>Gm17:19801390-19801456
>Gm17:19801666-19801768
>Gm17:19801929-19802060
>Gm17:19802219-19803651
>Gm17:19805036-19805073
>Gm17:19805099-19805279
>Gm17:19805319-19805651
>Gm17:19805677-19805969
>Gm17:19806071-19806361
>Gm17:19807086-19807226
>Gm17:19807448-19810355
>Gm17:19811128-19811161
>Gm17:19813225-19813333
>Gm17:19813367-19813471
>Gm17:19813536-19813900
>Gm17:19813981-19814100
>Gm17:19814131-19814785
>Gm17:19814956-19815072
>Gm17:19815168-19815320
>Gm17:19815411-19815660
>Gm17:19815831-19815868
>Gm17:19815926-19816121
>Gm17:19816182-19816222
>Gm17:19816429-19816519
>Gm17:19816553-19816622
>Gm17:19816715-19817357
>Gm17:19817445-19817656
>Gm17:19817691-19818327
>Gm17:19818392-19818445
>Gm17:19818611-19819464
>Gm17:19819513-19819773
>Gm17:19819819-19819885
>Gm17:19820046-19820076
>Gm17:19820682-19820731
>Gm17:19820762-19821108
>Gm17:19821160-19822331
>Gm17:19822371-19822603
>Gm17:19822648-19823641
>Gm17:19823713-19823894
>Gm17:19824280-19824311
>Gm17:19825007-19825990
>Gm17:19827010-19830199
>Gm17:19832036-19832250
>Gm17:19834181-19834326
>Gm17:19834363-19835828
>Gm17:19835858-19836534
>Gm17:19836662-19836706
>Gm17:19836750-19836986
>Gm17:19837047-19837132
>Gm17:19837193-19837259
>Gm17:19837358-19837483
>Gm17:19837557-19841196
>Gm17:19841236-19842137
>Gm17:19845889-19845962
>Gm17:19846147-19846403
>Gm17:19846425-19846580
>Gm17:19846940-19846993
>Gm17:19847968-19906502
>Gm17:19906538-19906705
>Gm17:19906836-19907396
>Gm17:19907533-19908718
>Gm17:19908782-19908876
>Gm17:19909137-19909241
>Gm17:19909789-19909944
>Gm17:19910087-19910435
>Gm17:19910537-19914185
>Gm17:19914229-19914316
>Gm17:19914337-19914452
>Gm17:19914495-19917173
>Gm17:19917370-19919175
>Gm17:19919244-19919648
>Gm17:19919673-19920677
>Gm17:19920787-19921609
>Gm17:19921680-19975190
>Gm17:19975229-19976597
>Gm17:19976619-19979160
>Gm17:19981594-19981629
>Gm17:19982153-19982306
>Gm17:19982529-19982568
>Gm17:19982922-19983142
>Gm17:19984444-19984520
>Gm17:19984626-19984667
>Gm17:19987031-19987314
>Gm17:19987344-19991456
>Gm17:19991491-19991595
>Gm17:19991692-19992050
>Gm17:19992179-19992266
>Gm17:20000048-20000102
>Gm17:20001867-20009474
>Gm17:20009547-20010503
>Gm17:20010613-20010901
>Gm17:20010956-20012506
>Gm17:20012535-20013395
>Gm17:20013422-20014029
>Gm17:20014147-20014188
>Gm17:20014278-20014506
>Gm17:20014614-20014765
>Gm17:20014973-20015252
>Gm17:20015319-20015465
>Gm17:20015600-20016906
>Gm17:20016933-20017117
>Gm17:20017466-20017503
>Gm17:20017578-20017750
>Gm17:20017800-20019480
>Gm17:20024007-20024064
>Gm17:20024253-20027232
>Gm17:20027492-20027662
>Gm17:20029974-20033749
>Gm17:20033786-20034754
>Gm17:20034815-20035149
>Gm17:20035177-20035426
>Gm17:20035470-20035497
>Gm17:20035542-20035795
>Gm17:20035845-20036901
>Gm17:20037241-20037341
>Gm17:20037846-20037900
>Gm17:20037993-20038147
>Gm17:20039640-20039700
>Gm17:20039979-20040032
>Gm17:20040268-20040414
>Gm17:20040506-20040648
>Gm17:20041251-20041288
>Gm17:20041393-20041453
>Gm17:20041980-20042037
>Gm17:20042318-20042348
>Gm17:20043142-20043212
>Gm17:20044532-20045124
>Gm17:20045170-20047810
>Gm17:20047872-20048022
>Gm17:20048047-20049028
>Gm17:20049074-20049316
>Gm17:20052312-20052394
>Gm17:20052788-20052824
>Gm17:20060978-20062495
>Gm17:20063088-20063116
>Gm17:20064338-20064458
>Gm17:20064595-20064960
>Gm17:20065040-20065754
>Gm17:20065913-20066021
>Gm17:20066124-20066169
>Gm17:20066757-20066987
>Gm17:20067017-20067054
>Gm17:20067246-20067373
>Gm17:20067423-20067475
>Gm17:20067559-20067716
>Gm17:20067758-20067826
>Gm17:20068053-20068087
>Gm17:20068185-20068237
>Gm17:20068384-20068422
>Gm17:20068684-20068735
>Gm17:20069076-20069227
>Gm17:20070395-20070426
>Gm17:20071316-20071490
>Gm17:20071533-20071592
>Gm17:20071684-20071728
>Gm17:20071815-20071861
>Gm17:20072238-20072279
>Gm17:20077717-20079314
>Gm17:20084095-20085966
>Gm17:20085992-20086698
>Gm17:20087348-20089619
>Gm17:20090804-20090843
>Gm17:20090960-20091040
>Gm17:20091281-20091321
>Gm17:20093011-20093039
>Gm17:20093962-20094044
>Gm17:20094134-20094167
>Gm17:20094251-20094307
>Gm17:20094370-20094668
>Gm17:20094789-20094998
>Gm17:20095035-20095093
>Gm17:20095464-20095525
>Gm17:20096277-20096390
>Gm17:20097047-20097113
>Gm17:20097148-20097250
>Gm17:20097510-20097597
>Gm17:20097698-20097730
>Gm17:20097799-20098456
>Gm17:20098509-20098788
>Gm17:20098829-20099007
>Gm17:20099188-20099337
>Gm17:20099616-20099691
>Gm17:20099910-20100120
>Gm17:20100249-20100279
>Gm17:20100351-20100427
>Gm17:20100483-20100568
>Gm17:20100748-20100779
>Gm17:20101921-20107787
>Gm17:20109992-20110166
>Gm17:20110217-20110458
>Gm17:20112263-20114525
>Gm17:20114578-20116915
>Gm17:20117681-20118301
>Gm17:20118371-20119796
>Gm17:20121714-20121742
>Gm17:20125781-20125872
>Gm17:20126222-20126262
>Gm17:20127939-20127967
>Gm17:20128784-20128816
>Gm17:20129051-20129119
>Gm17:20129237-20129273
>Gm17:20129516-20129696
>Gm17:20129740-20129900
>Gm17:20129963-20130269
>Gm17:20130404-20130598
>Gm17:20130681-20130781
>Gm17:20130825-20130931
>Gm17:20131079-20131153
>Gm17:20131371-20131409
>Gm17:20131571-20131675
>Gm17:20131815-20131925
>Gm17:20132248-20132307
>Gm17:20133460-20133633
>Gm17:20133736-20137289
>Gm17:20137303-20152261
>Gm17:20155633-20155649
>Gm17:20155681-20200329
>Gm17:20200368-20204326
>Gm17:20204508-20204636
>Gm17:20205297-20205565
>Gm17:20205615-20205665
>Gm17:20206233-20206290
>Gm17:20206451-20208370
>Gm17:20209069-20209222
>Gm17:20209302-20209454
>Gm17:20209497-20209593
>Gm17:20209728-20228728
>Gm17:20233055-20245398
>Gm17:20245460-20249060
>Gm17:20249110-20250666
>Gm17:20250709-20250873
>Gm17:20250899-20257971
>Gm17:20258243-20259815
>Gm17:20259847-20260024
>Gm17:20260083-20260730
>Gm17:20260842-20261872
>Gm17:20261895-20261942
>Gm17:20261979-20269359
>Gm17:20269393-20273682
>Gm17:20273788-20274131
>Gm17:20274195-20274531
>Gm17:20274646-20276284
>Gm17:20276395-20276515
>Gm17:20276653-20276896
>Gm17:20276939-20277090
>Gm17:20277134-20277185
>Gm17:20277280-20295943
>Gm17:20296583-20339486
>Gm17:20339558-20339604
>Gm17:20339644-20340000
>Gm17:20340162-20344235
>Gm17:20350964-20351066
>Gm17:20351731-20351873
>Gm17:20353738-20355243
>Gm17:20355330-20355888
>Gm17:20355971-20358017
>Gm17:20358333-20358398
>Gm17:20358436-20358531
>Gm17:20358941-20359116
>Gm17:20359255-20359441
>Gm17:20359556-20360135
>Gm17:20360280-20360315
>Gm17:20360338-20360937
>Gm17:20361013-20364432
>Gm17:20364734-20364777
>Gm17:20364822-20364914
>Gm17:20365018-20365366
>Gm17:20365719-20365842
>Gm17:20366069-20366464
>Gm17:20366696-20367294
>Gm17:20368306-20368368
>Gm17:20368443-20368715
>Gm17:20368775-20369510
>Gm17:20374525-20374679
>Gm17:20374795-20375523
>Gm17:20375593-20375875
>Gm17:20375960-20379652
>Gm17:20384535-20384888
>Gm17:20384925-20410751
>Gm17:20413220-20413273
>Gm17:20413847-20413888
>Gm17:20413970-20414114
>Gm17:20414230-20414568
>Gm17:20414715-20414988
>Gm17:20415013-20415103
>Gm17:20415152-20415267
>Gm17:20415435-20416493
>Gm17:20417968-20418176
>Gm17:20418191-20418577
>Gm17:20418662-20418719
>Gm17:20420360-20420485
>Gm17:20422092-20422155
>Gm17:20422424-20422462
>Gm17:20423142-20423243
>Gm17:20423308-20423363
>Gm17:20423566-20423618
>Gm17:20423941-20423977
>Gm17:20425829-20426735
>Gm17:20427950-20427979
>Gm17:20428172-20428203
>Gm17:20428251-20428318
>Gm17:20428345-20428668
>Gm17:20428752-20428927
>Gm17:20428970-20429098
>Gm17:20429213-20429296
>Gm17:20429450-20429488
>Gm17:20429560-20429793
>Gm17:20429869-20429991
>Gm17:20430021-20430147
>Gm17:20430191-20430910
>Gm17:20432412-20432453
>Gm17:20436411-20436480
>Gm17:20438259-20438336
>Gm17:20439017-20439171
>Gm17:20439571-20439631
>Gm17:20441271-20441339
>Gm17:20441750-20441832
>Gm17:20443788-20443939
>Gm17:20443965-20444289
>Gm17:20444353-20444446
>Gm17:20444620-20444879
>Gm17:20444969-20445092
>Gm17:20446612-20446694
>Gm17:20446968-20447004
>Gm17:20447139-20447292
>Gm17:20447332-20447428
>Gm17:20448375-20448417
>Gm17:20449457-20449671
>Gm17:20449894-20450016
>Gm17:20450518-20450581
>Gm17:20451843-20451887
>Gm17:20452546-20452614
>Gm17:20454486-20464982
>Gm17:20465019-20466280
>Gm17:20466335-20468748
>Gm17:20473963-20474357
>Gm17:20474448-20474540
>Gm17:20474591-20474633
>Gm17:20474674-20474774
>Gm17:20475067-20475216
>Gm17:20476946-20476973
>Gm17:20479094-20479169
>Gm17:20480558-20480706
>Gm17:20483091-20484640
>Gm17:20485639-20490578
>Gm17:20490643-20494628
>Gm17:20494654-20495621
>Gm17:20495647-20498136
>Gm17:20498592-20498624
>Gm17:20498892-20499178
>Gm17:20499271-20499361
>Gm17:20499783-20499849
>Gm17:20504460-20504590
>Gm17:20504723-20506413
>Gm17:20506898-20509738
>Gm17:20509869-20510357
>Gm17:20510692-20510751
>Gm17:20511164-20511197
>Gm17:20512203-20512268
>Gm17:20513021-20513058
>Gm17:20515127-20515164
>Gm17:20516475-20516527
>Gm17:20516575-20516607
>Gm17:20516756-20516991
>Gm17:20517074-20517730
>Gm17:20518110-20518223
>Gm17:20518290-20527297
>Gm17:20527449-20527512
>Gm17:20527928-20527970
>Gm17:20528029-20528150
>Gm17:20528208-20528357
>Gm17:20528448-20528536
>Gm17:20528578-20528719
>Gm17:20528794-20529029
>Gm17:20529062-20529167
>Gm17:20529292-20529328
>Gm17:20529410-20529552
>Gm17:20529618-20529682
>Gm17:20529863-20530040
>Gm17:20530075-20530607
>Gm17:20531597-20531632
>Gm17:20533682-20533717
>Gm17:20535544-20535716
>Gm17:20537357-20537467
>Gm17:20537865-20537912
>Gm17:20540533-20540578
>Gm17:20543686-20543790
>Gm17:20543917-20543975
>Gm17:20544014-20544367
>Gm17:20545166-20545238
>Gm17:20545615-20546089
>Gm17:20546176-20546437
>Gm17:20546480-20546571
>Gm17:20546621-20546743
>Gm17:20546844-20548489
>Gm17:20548561-20549657
>Gm17:20549717-20550332
>Gm17:20550362-20551230
>Gm17:20551259-20551950
>Gm17:20552081-20552147
>Gm17:20552189-20552349
>Gm17:20552410-20552735
>Gm17:20553077-20553381
>Gm17:20553512-20554113
>Gm17:20554174-20554434
>Gm17:20554603-20554719
>Gm17:20554773-20555562
>Gm17:20555596-20555771
>Gm17:20555846-20556051
>Gm17:20556100-20556504
>Gm17:20556600-20557308
>Gm17:20557419-20557541
>Gm17:20557758-20558356
>Gm17:20558523-20558772
>Gm17:20560680-20560713
>Gm17:20560827-20560915
>Gm17:20561084-20561148
>Gm17:20561709-20566646
>Gm17:20566670-20567618
>Gm17:20567684-20568415
>Gm17:20568469-20569511
>Gm17:20569561-20570234
>Gm17:20570739-20570780
>Gm17:20570827-20572471
>Gm17:20572600-20586618
>Gm17:20586705-20586763
>Gm17:20586836-20588366
>Gm17:20588472-20588505
>Gm17:20588662-20588692
>Gm17:20589021-20589113
>Gm17:20589530-20589594
>Gm17:20589651-20589708
>Gm17:20589829-20589998
>Gm17:20590083-20590334
>Gm17:20592050-20593671
>Gm17:20593720-20593749
>Gm17:20594012-20594044
>Gm17:20594259-20594397
>Gm17:20597092-20597123
>Gm17:20601162-20601205
>Gm17:20604187-20604246
>Gm17:20605363-20605568
>Gm17:20605765-20605959
>Gm17:20606000-20609389
>Gm17:20609493-20610109
>Gm17:20610156-20611339
>Gm17:20611388-20612827
>Gm17:20612918-20635993
>Gm17:20636277-20636336
>Gm17:20636473-20636618
>Gm17:20636692-20636815
>Gm17:20636871-20637370
>Gm17:20637511-20637847
>Gm17:20637872-20638343
>Gm17:20638374-20638596
>Gm17:20638653-20638897
>Gm17:20638957-20639150
>Gm17:20639283-20639313
>Gm17:20639590-20639707
>Gm17:20639820-20639869
>Gm17:20639964-20640045
>Gm17:20640095-20640137
>Gm17:20640308-20640351
>Gm17:20640430-20641982
>Gm17:20642037-20642290
>Gm17:20642880-20642934
>Gm17:20643172-20643212
>Gm17:20643432-20643851
>Gm17:20643927-20643995
>Gm17:20644594-20644726
>Gm17:20645075-20647747
>Gm17:20647811-20648053
>Gm17:20648075-20648326
>Gm17:20648378-20650021
>Gm17:20650131-20650764
>Gm17:20651002-20651034
>Gm17:20652735-20652774
>Gm17:20654254-20654292
>Gm17:20654366-20655691
>Gm17:20655750-20655815
>Gm17:20655919-20656324
>Gm17:20657555-20660249
>Gm17:20660298-20666482
>Gm17:20666659-20668229
>Gm17:20668614-20679005
>Gm17:20679045-20679193
>Gm17:20679217-20683916
>Gm17:20683962-20701790
>Gm17:20702633-20704053
>Gm17:20704313-20704436
>Gm17:20705353-20705473
>Gm17:20705517-20705677
>Gm17:20705762-20705970
>Gm17:20706023-20706252
>Gm17:20706423-20706500
>Gm17:20706911-20706971
>Gm17:20707089-20707140
>Gm17:20707218-20707326
>Gm17:20707398-20707815
>Gm17:20707916-20708019
>Gm17:20708063-20708210
>Gm17:20709042-20709139
>Gm17:20709520-20709548
>Gm17:20709998-20710057
>Gm17:20710994-20714726
>Gm17:20716139-20716177
>Gm17:20724457-20724591
>Gm17:20725046-20725085
>Gm17:20725834-20725965
>Gm17:20726295-20726467
>Gm17:20726613-20726663
>Gm17:20726741-20726779
>Gm17:20727352-20727383
>Gm17:20727968-20728006
>Gm17:20728200-20728271
>Gm17:20728429-20728461
>Gm17:20728701-20728829
>Gm17:20728895-20738260
>Gm17:20738461-20738494
>Gm17:20738869-20739026
>Gm17:20739064-20739191
>Gm17:20739342-20739408
>Gm17:20739536-20739603
>Gm17:20739666-20743543
>Gm17:20746887-20749299
>Gm17:20749352-20749452
>Gm17:20749474-20749518
>Gm17:20749557-20749984
>Gm17:20751022-20751179
>Gm17:20751907-20751988
>Gm17:20752180-20752535
>Gm17:20752657-20752726
>Gm17:20752765-20752921
>Gm17:20752978-20753033
>Gm17:20754561-20754734
>Gm17:20754897-20755175
>Gm17:20755245-20755297
>Gm17:20755602-20755675
>Gm17:20755843-20756183
>Gm17:20756229-20756756
>Gm17:20756997-20757627
>Gm17:20757713-20766711
>Gm17:20766781-20766988
>Gm17:20767026-20767094
>Gm17:20767140-20767525
>Gm17:20767587-20767892
>Gm17:20767929-20777713
>Gm17:20777833-20777868
>Gm17:20777949-20778195
>Gm17:20778225-20778838
>Gm17:20778967-20780162
>Gm17:20780298-20780401
>Gm17:20783992-20786588
>Gm17:20786686-20786751
>Gm17:20786895-20787101
>Gm17:20787230-20787321
>Gm17:20787357-20787407
>Gm17:20787451-20787638
>Gm17:20787710-20787844
>Gm17:20787996-20788420
>Gm17:20788477-20788545
>Gm17:20788635-20788699
>Gm17:20788802-20789175
>Gm17:20789220-20789410
>Gm17:20789564-20791029
>Gm17:20791050-20791180
>Gm17:20793576-20793620
>Gm17:20794222-20794282
>Gm17:20795150-20797269
>Gm17:20797319-20802228
>Gm17:20802253-20802401
>Gm17:20803405-20803960
>Gm17:20803994-20804699
>Gm17:20804742-20805115
>Gm17:20806334-20806481
>Gm17:20806909-20806980
>Gm17:20810138-20812993
>Gm17:20813025-20815540
>Gm17:20815569-20816853
>Gm17:20817616-20818614
>Gm17:20818661-20818811
>Gm17:20818919-20819008
>Gm17:20819072-20819117
>Gm17:20819167-20819364
>Gm17:20819530-20819586
>Gm17:20826263-20826290
>Gm17:20828679-20828707
>Gm17:20828748-20828882
>Gm17:20829265-20829321
>Gm17:20830537-20839767
>Gm17:20840918-20846457
>Gm17:20846486-20848232
>Gm17:20848438-20848475
>Gm17:20849666-20849732
>Gm17:20851575-20852021
>Gm17:20852064-20852120
>Gm17:20852158-20852223
>Gm17:20852260-20856402
>Gm17:20856661-20875761
>Gm17:20875832-20876842
>Gm17:20876902-20877545
>Gm17:20877589-20878798
>Gm17:20879419-20879454
>Gm17:20879870-20879897
>Gm17:20879978-20880047
>Gm17:20882027-20882165
>Gm17:20882902-20883015
>Gm17:20883049-20883250
>Gm17:20883302-20885257
>Gm17:20885289-20895700
>Gm17:20896105-20896185
>Gm17:20896299-20897502
>Gm17:20898337-20898499
>Gm17:20898575-20903943
>Gm17:20903973-20904993
>Gm17:20905370-20905524
>Gm17:20912024-20912100
>Gm17:20912238-20912398
>Gm17:20913758-20913786
>Gm17:20913906-20914057
>Gm17:20915888-20915921
>Gm17:20916656-20916695
>Gm17:20918854-20918920
>Gm17:20919000-20919028
>Gm17:20919776-20919844
>Gm17:20921294-20921569
>Gm17:20923501-20923566
>Gm17:20924475-20924618
>Gm17:20925603-20925886
>Gm17:20925922-20926205
>Gm17:20926269-20926373
>Gm17:20927935-20927980
>Gm17:20929269-20965514
>Gm17:20965557-20965817
>Gm17:20965920-20966639
>Gm17:20968710-20968955
>Gm17:20969006-20969136
>Gm17:20969216-20969458
>Gm17:20969544-20969976
>Gm17:20970055-20970143
>Gm17:20970492-20970525
>Gm17:20970589-20976121
>Gm17:20976190-20976296
>Gm17:20976383-20976536
>Gm17:20976798-20976892
>Gm17:20977238-20989085
>Gm17:20989149-20989290
>Gm17:20989451-20989662
>Gm17:20995273-20995548
>Gm17:20996889-20997076
>Gm17:20997110-20997490
>Gm17:20997625-20997722
>Gm17:20998146-20998288
>Gm17:20998478-20998520
>Gm17:20998791-20998920
>Gm17:20999018-20999081
>Gm17:21000881-21001864
>Gm17:21001889-21002189
>Gm17:21002609-21009335
>Gm17:21010334-21013082
>Gm17:21013124-21013782
>Gm17:21014470-21014499
>Gm17:21014564-21014592
>Gm17:21014721-21014855
>Gm17:21015643-21015678
>Gm17:21016238-21016279
>Gm17:21017022-21019368
>Gm17:21019468-21027027
>Gm17:21027053-21029338
>Gm17:21029404-21035837
>Gm17:21036147-21041167
>Gm17:21041506-21041554
>Gm17:21042024-21042097
>Gm17:21043971-21044060
>Gm17:21044160-21044227
>Gm17:21044450-21044474
>Gm17:21045752-21045787
>Gm17:21045831-21046311
>Gm17:21046502-21046622
>Gm17:21046671-21049419
>Gm17:21049455-21049734
>Gm17:21049775-21049823
>Gm17:21049926-21050183
>Gm17:21050227-21050393
>Gm17:21050417-21051708
>Gm17:21051739-21051962
>Gm17:21052121-21053257
>Gm17:21053352-21054255
>Gm17:21054316-21054509
>Gm17:21054566-21054915
>Gm17:21055083-21055564
>Gm17:21055702-21055869
>Gm17:21055934-21056505
>Gm17:21056561-21056741
>Gm17:21057081-21057117
>Gm17:21058045-21064610
>Gm17:21067591-21067642
>Gm17:21067942-21068143
>Gm17:21068339-21068495
>Gm17:21068556-21068673
>Gm17:21068760-21069045
>Gm17:21069251-21069600
>Gm17:21069661-21069786
>Gm17:21070076-21070401
>Gm17:21070475-21070569
>Gm17:21070625-21071966
>Gm17:21072011-21072133
>Gm17:21072169-21072427
>Gm17:21072532-21072907
>Gm17:21073090-21079881
>Gm17:21079984-21080347
>Gm17:21080381-21080672
>Gm17:21080845-21081046
>Gm17:21085871-21086324
>Gm17:21086367-21087532
>Gm17:21087607-21087808
>Gm17:21087855-21088051
>Gm17:21088137-21089173
>Gm17:21090155-21090219
>Gm17:21090378-21090424
>Gm17:21090449-21090488
>Gm17:21090662-21090728
>Gm17:21090812-21090907
>Gm17:21091763-21091903
>Gm17:21092041-21092127
>Gm17:21092325-21092763
>Gm17:21092802-21096309
>Gm17:21096434-21096467
>Gm17:21096533-21096707
>Gm17:21096807-21096824
>Gm17:21097052-21097323
>Gm17:21097399-21104968
>Gm17:21105003-21115911
>Gm17:21116206-21123488
>Gm17:21123583-21146421
>Gm17:21146452-21148162
>Gm17:21148246-21149121
>Gm17:21149136-21150460
>Gm17:21150508-21150951
>Gm17:21151000-21151387
>Gm17:21151524-21151844
>Gm17:21151882-21151971
>Gm17:21152006-21154258
>Gm17:21154296-21157644
>Gm17:21157683-21158862
>Gm17:21158973-21161426
>Gm17:21161450-21161537
>Gm17:21161579-21162618
>Gm17:21162686-21162820
>Gm17:21163018-21163795
>Gm17:21163930-21164110
>Gm17:21164181-21164231
>Gm17:21164263-21164659
>Gm17:21164708-21165057
>Gm17:21165089-21167368
>Gm17:21167433-21167462
>Gm17:21167600-21167797
>Gm17:21167917-21168009
>Gm17:21168068-21168160
>Gm17:21168549-21168793
>Gm17:21168841-21168909
>Gm17:21168961-21169110
>Gm17:21169179-21169254
>Gm17:21172120-21172154
>Gm17:21173034-21176498
>Gm17:21176528-21177621
>Gm17:21177680-21180634
>Gm17:21180657-21200574
>Gm17:21200653-21200721
>Gm17:21200799-21201059
>Gm17:21201482-21201567
>Gm17:21204187-21205250
>Gm17:21205321-21206646
>Gm17:21206741-21207072
>Gm17:21207250-21210765
>Gm17:21210792-21212451
>Gm17:21212480-21217047
>Gm17:21217098-21218988
>Gm17:21219046-21219967
>Gm17:21220028-21221676
>Gm17:21221740-21224154
>Gm17:21224202-21230221
>Gm17:21237350-21238442
>Gm17:21238923-21239022
>Gm17:21239057-21244258
>Gm17:21244358-21250102
>Gm17:21250155-21251067
>Gm17:21251103-21251169
>Gm17:21251213-21251523
>Gm17:21251670-21253553
>Gm17:21253577-21259498
>Gm17:21261178-21262847
>Gm17:21263117-21264177
>Gm17:21266522-21267921
>Gm17:21268887-21268983
>Gm17:21269659-21269761
>Gm17:21269830-21269962
>Gm17:21271009-21271055
>Gm17:21277657-21277749
>Gm17:21277842-21278007
>Gm17:21278068-21278130
>Gm17:21278196-21278565
>Gm17:21278922-21279181
>Gm17:21279387-21279503
>Gm17:21279724-21280034
>Gm17:21280150-21280370
>Gm17:21280673-21280707
>Gm17:21280878-21301914
>Gm17:21302018-21303243
>Gm17:21303511-21308848
>Gm17:21309095-21309178
>Gm17:21309231-21309272
>Gm17:21309654-21309742
>Gm17:21309815-21309853
>Gm17:21309888-21309964
>Gm17:21310107-21310150
>Gm17:21311242-21311322
>Gm17:21311417-21312651
>Gm17:21312818-21312927
>Gm17:21313267-21313340
>Gm17:21313601-21313928
>Gm17:21314065-21315202
>Gm17:21315525-21315860
>Gm17:21315904-21317238
>Gm17:21317813-21317859
>Gm17:21318109-21318328
>Gm17:21318866-21319010
>Gm17:21319249-21319282
>Gm17:21319502-21319838
>Gm17:21320756-21320842
>Gm17:21321029-21321083
>Gm17:21321135-21321188
>Gm17:21321340-21321398
>Gm17:21321493-21323013
>Gm17:21323042-21325265
>Gm17:21325330-21326262
>Gm17:21326332-21327776
>Gm17:21327824-21328739
>Gm17:21328766-21328825
>Gm17:21329896-21330040
>Gm17:21330833-21330898
>Gm17:21331051-21331074
>Gm17:21331368-21331423
>Gm17:21331545-21331589
>Gm17:21331691-21331790
>Gm17:21331888-21332243
>Gm17:21332274-21332305
>Gm17:21332409-21332482
>Gm17:21332582-21332645
>Gm17:21332717-21332809
>Gm17:21333075-21337996
>Gm17:21338100-21338131
>Gm17:21338184-21338215
>Gm17:21338285-21338399
>Gm17:21338500-21338530
>Gm17:21338619-21338669
>Gm17:21338828-21339002
>Gm17:21344922-21345018
>Gm17:21346370-21346494
>Gm17:21347073-21347103
>Gm17:21347717-21347751
>Gm17:21347833-21347927
>Gm17:21348553-21348636
>Gm17:21350210-21350275
>Gm17:21350984-21351045
>Gm17:21351870-21354965
>Gm17:21357664-21357935
>Gm17:21358352-21358419
>Gm17:21358655-21358804
>Gm17:21358945-21359138
>Gm17:21359524-21359733
>Gm17:21360535-21360853
>Gm17:21360879-21366048
>Gm17:21366109-21366279
>Gm17:21367504-21367688
>Gm17:21367763-21367891
>Gm17:21368036-21368138
>Gm17:21368339-21368381
>Gm17:21368636-21368734
>Gm17:21369559-21369654
>Gm17:21369945-21370134
>Gm17:21370457-21380415
>Gm17:21380523-21380581
>Gm17:21380709-21380764
>Gm17:21380917-21381028
>Gm17:21381196-21381335
>Gm17:21381504-21381606
>Gm17:21381723-21402111
>Gm17:21402185-21402925
>Gm17:21403077-21404076
>Gm17:21405303-21406171
>Gm17:21406226-21407672
>Gm17:21407687-21407918
>Gm17:21407955-21409424
>Gm17:21409507-21409620
>Gm17:21409641-21409893
>Gm17:21409946-21418554
>Gm17:21418607-21424047
>Gm17:21424151-21424180
>Gm17:21424213-21424503
>Gm17:21425627-21425695
>Gm17:21425833-21425862
>Gm17:21426295-21426342
>Gm17:21426372-21426543
>Gm17:21426584-21427011
>Gm17:21427152-21427236
>Gm17:21427307-21430529
>Gm17:21430562-21430987
>Gm17:21431024-21431114
>Gm17:21431188-21431299
>Gm17:21431518-21440828
>Gm17:21442167-21442375
>Gm17:21443270-21443481
>Gm17:21443755-21443899
>Gm17:21445024-21447764
>Gm17:21447793-21448399
>Gm17:21448705-21448878
>Gm17:21448998-21449171
>Gm17:21449218-21449259
>Gm17:21449428-21449528
>Gm17:21449633-21449870
>Gm17:21449982-21450367
>Gm17:21450471-21453080
>Gm17:21453176-21453571
>Gm17:21453605-21461283
>Gm17:21461311-21488284
>Gm17:21488324-21545404
>Gm17:21545603-21545632
>Gm17:21548429-21548559
>Gm17:21549237-21549285
>Gm17:21549327-21549534
>Gm17:21549667-21550232
>Gm17:21550288-21550416
>Gm17:21550582-21550897
>Gm17:21550989-21551405
>Gm17:21551487-21553215
>Gm17:21553281-21553569
>Gm17:21553598-21561058
>Gm17:21561232-21563948
>Gm17:21563998-21565061
>Gm17:21565513-21565552
>Gm17:21565779-21565811
>Gm17:21565881-21565979
>Gm17:21566979-21567006
>Gm17:21567110-21567143
>Gm17:21567454-21567485
>Gm17:21567714-21567841
>Gm17:21568054-21568157
>Gm17:21568393-21568413
>Gm17:21568513-21568531
>Gm17:21568814-21568912
>Gm17:21572939-21572979
>Gm17:21573523-21573716
>Gm17:21574143-21574201
>Gm17:21575381-21575428
>Gm17:21576268-21579063
>Gm17:21579729-21579896
>Gm17:21580767-21580861
>Gm17:21581284-21581430
>Gm17:21582128-21582184
>Gm17:21582455-21582513
>Gm17:21583492-21583791
>Gm17:21583868-21583910
>Gm17:21583959-21584109
>Gm17:21584158-21584715
>Gm17:21584745-21584853
>Gm17:21585125-21585246
>Gm17:21585743-21592291
>Gm17:21592346-21593745
>Gm17:21593790-21594001
>Gm17:21594041-21597923
>Gm17:21598001-21598616
>Gm17:21598682-21599158
>Gm17:21599437-21599801
>Gm17:21599967-21600004
>Gm17:21600739-21601043
>Gm17:21601114-21602324
>Gm17:21602354-21606411
>Gm17:21606449-21606657
>Gm17:21607460-21607588
>Gm17:21607624-21607648
>Gm17:21607939-21608002
>Gm17:21608468-21608507
>Gm17:21608725-21608915
>Gm17:21609080-21609127
>Gm17:21609687-21609842
>Gm17:21610087-21614127
>Gm17:21614388-21620452
>Gm17:21620461-21649065
>Gm17:21649479-21649534
>Gm17:21651221-21651269
>Gm17:21651493-21651776
>Gm17:21652427-21652531
>Gm17:21652614-21652696
>Gm17:21653130-21653166
>Gm17:21653860-21653897
>Gm17:21654777-21654921
>Gm17:21655313-21655486
>Gm17:21655661-21655719
>Gm17:21655953-21656074
>Gm17:21656241-21656309
>Gm17:21657012-21657084
>Gm17:21657371-21657419
>Gm17:21657552-21657582
>Gm17:21657990-21678647
>Gm17:21680867-21680920
>Gm17:21681891-21682108
>Gm17:21682145-21682192
>Gm17:21682251-21682400
>Gm17:21682868-21682901
>Gm17:21683212-21683295
>Gm17:21683478-21683622
>Gm17:21683715-21683799
>Gm17:21684420-21684596
>Gm17:21685325-21685394
>Gm17:21686106-21686149
>Gm17:21688625-21688665
>Gm17:21689317-21689400
>Gm17:21689826-21689884
>Gm17:21691071-21691118
>Gm17:21691951-21692120
>Gm17:21692756-21693807
>Gm17:21696615-21696645
>Gm17:21696783-21697770
>Gm17:21697865-21697964
>Gm17:21698123-21698186
>Gm17:21698390-21698404
>Gm17:21698504-21698519
>Gm17:21698935-21699066
>Gm17:21699430-21699576
>Gm17:21700025-21700070
>Gm17:21701060-21701313
>Gm17:21701334-21702041
>Gm17:21702419-21702558
>Gm17:21702658-21702672
>Gm17:21703090-21703189
>Gm17:21703380-21703500
>Gm17:21703597-21703662
>Gm17:21703877-21703925
>Gm17:21705818-21705857
>Gm17:21706036-21706081
>Gm17:21706309-21708968
>Gm17:21709013-21711663
>Gm17:21711873-21711957
>Gm17:21712095-21712202
>Gm17:21712255-21712406
>Gm17:21712523-21713009
>Gm17:21713087-21713157
>Gm17:21713683-21713795
>Gm17:21715764-21715797
>Gm17:21716665-21716756
>Gm17:21716816-21717885
>Gm17:21718300-21718664
>Gm17:21718830-21718867
>Gm17:21719360-21719486
>Gm17:21719583-21726500
>Gm17:21727340-21727451
>Gm17:21727504-21727549
>Gm17:21727965-21728132
>Gm17:21728356-21728403
>Gm17:21728943-21729116
>Gm17:21729233-21733360
>Gm17:21733524-21733978
>Gm17:21734271-21743052
>Gm17:21743108-21754597
>Gm17:21754750-21762601
>Gm17:21762636-21764967
>Gm17:21765078-21765288
>Gm17:21765356-21765822
>Gm17:21765856-21765904
>Gm17:21765951-21766032
>Gm17:21766131-21766189
>Gm17:21766361-21767491
>Gm17:21771029-21771156
>Gm17:21771965-21772026
>Gm17:21772659-21772838
>Gm17:21773505-21773562
>Gm17:21774227-21774261
>Gm17:21775160-21775268
>Gm17:21775532-21796686
>Gm17:21796867-21796913
>Gm17:21796943-21797011
>Gm17:21798024-21799193
>Gm17:21800723-21800785
>Gm17:21801054-21801099
>Gm17:21801815-21801947
>Gm17:21801992-21802102
>Gm17:21803008-21803084
>Gm17:21803644-21803811
>Gm17:21804387-21804472
>Gm17:21804755-21805057
>Gm17:21805074-21805272
>Gm17:21805340-21805713
>Gm17:21805762-21806159
>Gm17:21806636-21806684
>Gm17:21806727-21806760
>Gm17:21807628-21807663
>Gm17:21807690-21807719
>Gm17:21807779-21807817
>Gm17:21807839-21808376
>Gm17:21808412-21808881
>Gm17:21808917-21809016
>Gm17:21809260-21809303
>Gm17:21809516-21809567
>Gm17:21809684-21809732
>Gm17:21810446-21810512
>Gm17:21810957-21810994
>Gm17:21811173-21811281
>Gm17:21811598-21811992
>Gm17:21812218-21812265
>Gm17:21812754-21812880
>Gm17:21812977-21816504
>Gm17:21816588-21816930
>Gm17:21817504-21823908
>Gm17:21824111-21826803
>Gm17:21827809-21840384
>Gm17:21841467-21841616
>Gm17:21842321-21842358
>Gm17:21842446-21842479
>Gm17:21842949-21842985
>Gm17:21843562-21843656
>Gm17:21844629-21844698
>Gm17:21845224-21845337
>Gm17:21845808-21845929
>Gm17:21846096-21846164
>Gm17:21846340-21846400
>Gm17:21846696-21846752
>Gm17:21846881-21846911
>Gm17:21847320-21850038
>Gm17:21850342-21850451
>Gm17:21852248-21852301
>Gm17:21853273-21853409
>Gm17:21853527-21853574
>Gm17:21853741-21853795
>Gm17:21853850-21853924
>Gm17:21854309-21854342
>Gm17:21854653-21854684
>Gm17:21854913-21855040
>Gm17:21855253-21855384
>Gm17:21855536-21855625
>Gm17:21856314-21856437
>Gm17:21856525-21856558
>Gm17:21857003-21857028
>Gm17:21857772-21857809
>Gm17:21858686-21858755
>Gm17:21859281-21859394
>Gm17:21859865-21859986
>Gm17:21860153-21860221
>Gm17:21860771-21860809
>Gm17:21860937-21860967
>Gm17:21861376-21864544
>Gm17:21864848-21864957
>Gm17:21867336-21867350
>Gm17:21868733-21868783
>Gm17:21868835-21868945
>Gm17:21869212-21869311
>Gm17:21869700-21869743
>Gm17:21870006-21870659
>Gm17:21870693-21870848
>Gm17:21870889-21870926
>Gm17:21871042-21871382
>Gm17:21872282-21872340
>Gm17:21872609-21872712
>Gm17:21873237-21873309
>Gm17:21873789-21873849
>Gm17:21874025-21874093
>Gm17:21874289-21874381
>Gm17:21874620-21874678
>Gm17:21875363-21875533
>Gm17:21877140-21877176
>Gm17:21877628-21877675
>Gm17:21877869-21877958
>Gm17:21878512-21878606
>Gm17:21880813-21881201
>Gm17:21881294-21886162
>Gm17:21886236-21886362
>Gm17:21886851-21886888
>Gm17:21887001-21887330
>Gm17:21887835-21887966
>Gm17:21888123-21888159
>Gm17:21889390-21889441
>Gm17:21889660-21889741
>Gm17:21889819-21889862
>Gm17:21890241-21890680
>Gm17:21890748-21891079
>Gm17:21891152-21891341
>Gm17:21891401-21891492
>Gm17:21892360-21892393
>Gm17:21892455-21892511
>Gm17:21893040-21893496
>Gm17:21893560-21894036
>Gm17:21894121-21894355
>Gm17:21894570-21894609
>Gm17:21894780-21894812
>Gm17:21894960-21911679
>Gm17:21912841-21915098
>Gm17:21915433-21915547
>Gm17:21915885-21915921
>Gm17:21917152-21917210
>Gm17:21917255-21917387
>Gm17:21917418-21917482
>Gm17:21918103-21918148
>Gm17:21918417-21918479
>Gm17:21921021-21921165
>Gm17:21921630-21921752
>Gm17:21923297-21923374
>Gm17:21923993-21924076
>Gm17:21924894-21924958
>Gm17:21925021-21925051
>Gm17:21925696-21925819
>Gm17:21929010-21930138
>Gm17:21930469-21930550
>Gm17:21930598-21930645
>Gm17:21930679-21930820
>Gm17:21930970-21931016
>Gm17:21931045-21931080
>Gm17:21931213-21931423
>Gm17:21931528-21931623
>Gm17:21933376-21933462
>Gm17:21933538-21933567
>Gm17:21933603-21933638
>Gm17:21933725-21933800
>Gm17:21934030-21934103
>Gm17:21934151-21934193
>Gm17:21934233-21934299
>Gm17:21934574-21934678
>Gm17:21935011-21935073
>Gm17:21935127-21935205
>Gm17:21935398-21935662
>Gm17:21935750-21935912
>Gm17:21936141-21936251
>Gm17:21936345-21936451
>Gm17:21936766-21936816
>Gm17:21938748-21939128
>Gm17:21939804-21949304
>Gm17:21950104-21950153
>Gm17:21950533-21950601
>Gm17:21953112-21953153
>Gm17:21955374-21955467
>Gm17:21955520-21955572
>Gm17:21957628-21957696
>Gm17:21958481-21958608
>Gm17:21958778-21959047
>Gm17:21959096-21959168
>Gm17:21959348-21959376
>Gm17:21959901-21959981
>Gm17:21960011-21960367
>Gm17:21960726-21960938
>Gm17:21961105-21961274
>Gm17:21961609-21961649
>Gm17:21961669-21961836
>Gm17:21961888-21962099
>Gm17:21962135-21962205
>Gm17:21962486-21962575
>Gm17:21962626-21962700
>Gm17:21962770-21962826
>Gm17:21962999-21963027
>Gm17:21963101-21963157
>Gm17:21963401-21968173
>Gm17:21968567-21986673
>Gm17:21986711-21989648
>Gm17:21990043-21990078
>Gm17:21990221-21994533
>Gm17:21994691-21994719
>Gm17:21994998-21995059
>Gm17:21995118-21995788
>Gm17:21996017-21996279
>Gm17:21996316-21996401
>Gm17:21996683-21996756
>Gm17:21996995-21997331
>Gm17:21997406-21997709
>Gm17:21997786-21997817
>Gm17:21998078-21998229
>Gm17:21998600-21998650
>Gm17:21999312-21999379
>Gm17:21999561-22024691
>Gm17:22024837-22025498
>Gm17:22025534-22025588
>Gm17:22025674-22025699
>Gm17:22025751-22027253
>Gm17:22027303-22027710
>Gm17:22027774-22028439
>Gm17:22028532-22028687
>Gm17:22028735-22028852
>Gm17:22028905-22028943
>Gm17:22029386-22029805
>Gm17:22029837-22030541
>Gm17:22030679-22031198
>Gm17:22031321-22031643
>Gm17:22031755-22032861
>Gm17:22032917-22035254
>Gm17:22035314-22035994
>Gm17:22036034-22036138
>Gm17:22036177-22036245
>Gm17:22036357-22037467
>Gm17:22037517-22037560
>Gm17:22037690-22037799
>Gm17:22037911-22038361
>Gm17:22038515-22038620
>Gm17:22038715-22039098
>Gm17:22039172-22039266
>Gm17:22039378-22039633
>Gm17:22040128-22040195
>Gm17:22040804-22041137
>Gm17:22041181-22041558
>Gm17:22041578-22041781
>Gm17:22041852-22042341
>Gm17:22042446-22042529
>Gm17:22042566-22042980
>Gm17:22043029-22043357
>Gm17:22043450-22043517
>Gm17:22043716-22043769
>Gm17:22043841-22044149
>Gm17:22044364-22044460
>Gm17:22044688-22044789
>Gm17:22045318-22045409
>Gm17:22045509-22045542
>Gm17:22046315-22046460
>Gm17:22046890-22047105
>Gm17:22047162-22047235
>Gm17:22047325-22047363
>Gm17:22047426-22047471
>Gm17:22047534-22047844
>Gm17:22047957-22055889
>Gm17:22055930-22075586
>Gm17:22075799-22076081
>Gm17:22076129-22076855
>Gm17:22076906-22077735
>Gm17:22077762-22078378
>Gm17:22078413-22078458
>Gm17:22078545-22078761
>Gm17:22078866-22079059
>Gm17:22079143-22079225
>Gm17:22079329-22079377
>Gm17:22079735-22079911
>Gm17:22079995-22080100
>Gm17:22080273-22095694
>Gm17:22097008-22098021
>Gm17:22098064-22098517
>Gm17:22098582-22099353
>Gm17:22099450-22099479
>Gm17:22099657-22099724
>Gm17:22099845-22100335
>Gm17:22100459-22101372
>Gm17:22101436-22108712
>Gm17:22108780-22111053
>Gm17:22120895-22121849
>Gm17:22121949-22121965
>Gm17:22121997-22122286
>Gm17:22122338-22122622
>Gm17:22122898-22123593
>Gm17:22124023-22127725
>Gm17:22128120-22129851
>Gm17:22129951-22155412
>Gm17:22155490-22157042
>Gm17:22157132-22159506
>Gm17:22163539-22163715
>Gm17:22163763-22186834
>Gm17:22186869-22186954
>Gm17:22186994-22187246
>Gm17:22189133-22190335
>Gm17:22190376-22190579
>Gm17:22194548-22194801
>Gm17:22194954-22195588
>Gm17:22196043-22198522
>Gm17:22198536-22198885
>Gm17:22199150-22199405
>Gm17:22199439-22201708
>Gm17:22201734-22202870
>Gm17:22202958-22203038
>Gm17:22203265-22203366
>Gm17:22203418-22203452
>Gm17:22203526-22203694
>Gm17:22203884-22219724
>Gm17:22221196-22221517
>Gm17:22222732-22226810
>Gm17:22226855-22226927
>Gm17:22227343-22227753
>Gm17:22227916-22228017
>Gm17:22228296-22229111
>Gm17:22229169-22229279
>Gm17:22229520-22229560
>Gm17:22229812-22229849
>Gm17:22230549-22237017
>Gm17:22239483-22259825
>Gm17:22260759-22260810
>Gm17:22261999-22262032
>Gm17:22262698-22262749
>Gm17:22262994-22263060
>Gm17:22263091-22263196
>Gm17:22267429-22267560
>Gm17:22268301-22268343
>Gm17:22268407-22268632
>Gm17:22268897-22268937
>Gm17:22269408-22269454
>Gm17:22269651-22269675
>Gm17:22269760-22269838
>Gm17:22270101-22270127
>Gm17:22270458-22270518
>Gm17:22270637-22270676
>Gm17:22270785-22270846
>Gm17:22271104-22271169
>Gm17:22271230-22271261
>Gm17:22271537-22271714
>Gm17:22271850-22271939
>Gm17:22272034-22272199
>Gm17:22272259-22272362
>Gm17:22272391-22273203
>Gm17:22273391-22273541
>Gm17:22273584-22273994
>Gm17:22274030-22274551
>Gm17:22274659-22274724
>Gm17:22274866-22275010
>Gm17:22275025-22275190
>Gm17:22276462-22276553
>Gm17:22276601-22276975
>Gm17:22277005-22277248
>Gm17:22278830-22280532
>Gm17:22280632-22281460
>Gm17:22286467-22287619
>Gm17:22287925-22287980
>Gm17:22288064-22288229
>Gm17:22288351-22289652
>Gm17:22289703-22289732
>Gm17:22290012-22290133
>Gm17:22290206-22290255
>Gm17:22291174-22291235
>Gm17:22292264-22292372
>Gm17:22292834-22292916
>Gm17:22293580-22293643
>Gm17:22293834-22293901
>Gm17:22294142-22294201
>Gm17:22294678-22294760
>Gm17:22294805-22294848
>Gm17:22295189-22304258
>Gm17:22304329-22304662
>Gm17:22304775-22304876
>Gm17:22305356-22308256
>Gm17:22308964-22309056
>Gm17:22309388-22309432
>Gm17:22309582-22309647
>Gm17:22310706-22310752
>Gm17:22312366-22312440
>Gm17:22312708-22313545
>Gm17:22313792-22314163
>Gm17:22314285-22314449
>Gm17:22316616-22316808
>Gm17:22316926-22317124
>Gm17:22317159-22317510
>Gm17:22318859-22318890
>Gm17:22319478-22319526
>Gm17:22320145-22320259
>Gm17:22320397-22320450
>Gm17:22320530-22320909
>Gm17:22323124-22323321
>Gm17:22323392-22323471
>Gm17:22324078-22326197
>Gm17:22326217-22331601
>Gm17:22331631-22333689
>Gm17:22334761-22377641
>Gm17:22377933-22379294
>Gm17:22379336-22379363
>Gm17:22379523-22379537
>Gm17:22388141-22389351
>Gm17:22389553-22391891
>Gm17:22392040-22392669
>Gm17:22396074-22397304
>Gm17:22398474-22405568
>Gm17:22406887-22407004
>Gm17:22407144-22407178
>Gm17:22407274-22407338
>Gm17:22407457-22407515
>Gm17:22407671-22412668
>Gm17:22414051-22415565
>Gm17:22415599-22417365
>Gm17:22417513-22418600
>Gm17:22418627-22418723
>Gm17:22418848-22418890
>Gm17:22419002-22419175
>Gm17:22419357-22419436
>Gm17:22420273-22420310
>Gm17:22423076-22423249
>Gm17:22423730-22423781
>Gm17:22424053-22424189
>Gm17:22424590-22424637
>Gm17:22425072-22425111
>Gm17:22425824-22425946
>Gm17:22426001-22426121
>Gm17:22426214-22426261
>Gm17:22426298-22426507
>Gm17:22427227-22429320
>Gm17:22431403-22431512
>Gm17:22431883-22432111
>Gm17:22432253-22432353
>Gm17:22432782-22432870
>Gm17:22432924-22434513
>Gm17:22434589-22435658
>Gm17:22435683-22437359
>Gm17:22437404-22437567
>Gm17:22437826-22437878
>Gm17:22438523-22438583
>Gm17:22439092-22439228
>Gm17:22441799-22441909
>Gm17:22443132-22443260
>Gm17:22443633-22443802
>Gm17:22444048-22444310
>Gm17:22444348-22444486
>Gm17:22445465-22445524
>Gm17:22446861-22446899
>Gm17:22447282-22447333
>Gm17:22448542-22448790
>Gm17:22448822-22451813
>Gm17:22452496-22452538
>Gm17:22452710-22452770
>Gm17:22453342-22454071
>Gm17:22454177-22454236
>Gm17:22454581-22454666
>Gm17:22455189-22473643
>Gm17:22473927-22473963
>Gm17:22474192-22474272
>Gm17:22474710-22479907
>Gm17:22479941-22480376
>Gm17:22480408-22480601
>Gm17:22480668-22481564
>Gm17:22481602-22484008
>Gm17:22484058-22484320
>Gm17:22484423-22484901
>Gm17:22485005-22485088
>Gm17:22485350-22485391
>Gm17:22485750-22486709
>Gm17:22488677-22495001
>Gm17:22495035-22496074
>Gm17:22496683-22496835
>Gm17:22499377-22499513
>Gm17:22499904-22500017
>Gm17:22501172-22501234
>Gm17:22501487-22501545
>Gm17:22501853-22501978
>Gm17:22502309-22502345
>Gm17:22503216-22503608
>Gm17:22503956-22503984
>Gm17:22504228-22504312
>Gm17:22504355-22504682
>Gm17:22504731-22505053
>Gm17:22505388-22505541
>Gm17:22505728-22505825
>Gm17:22505912-22505962
>Gm17:22506207-22506308
>Gm17:22506597-22506667
>Gm17:22507446-22509081
>Gm17:22509151-22509685
>Gm17:22509774-22510659
>Gm17:22510694-22511074
>Gm17:22511270-22511881
>Gm17:22511931-22511974
>Gm17:22512432-22512860
>Gm17:22512895-22513053
>Gm17:22513122-22513397
>Gm17:22513437-22513481
>Gm17:22513559-22514303
>Gm17:22514389-22514458
>Gm17:22514640-22514744
>Gm17:22515071-22516610
>Gm17:22516704-22516812
>Gm17:22516885-22517643
>Gm17:22517723-22518418
>Gm17:22518461-22519617
>Gm17:22519664-22520999
>Gm17:22521173-22521347
>Gm17:22521475-22534962
>Gm17:22534996-22536035
>Gm17:22536471-22536493
>Gm17:22536635-22538022
>Gm17:22538069-22538280
>Gm17:22538311-22538770
>Gm17:22539533-22539669
>Gm17:22540060-22540173
>Gm17:22541644-22541675
>Gm17:22542010-22542123
>Gm17:22542466-22542502
>Gm17:22542554-22542638
>Gm17:22543372-22543764
>Gm17:22544113-22544167
>Gm17:22544554-22544632
>Gm17:22544744-22545064
>Gm17:22545107-22545195
>Gm17:22545369-22545401
>Gm17:22545646-22545740
>Gm17:22545868-22546471
>Gm17:22546803-22546956
>Gm17:22547078-22547240
>Gm17:22547327-22547377
>Gm17:22547622-22547723
>Gm17:22548005-22548084
>Gm17:22548862-22550497
>Gm17:22550567-22551098
>Gm17:22551190-22557569
>Gm17:22557604-22557791
>Gm17:22557992-22558035
>Gm17:22558342-22558920
>Gm17:22558955-22559113
>Gm17:22559182-22559457
>Gm17:22559614-22560264
>Gm17:22560452-22560534
>Gm17:22560702-22560806
>Gm17:22561131-22562671
>Gm17:22562765-22563705
>Gm17:22563786-22565681
>Gm17:22565728-22565939
>Gm17:22565970-22567086
>Gm17:22567236-22567410
>Gm17:22567527-22567782
>Gm17:22567888-22568716
>Gm17:22568817-22568847
>Gm17:22568904-22569060
>Gm17:22569114-22569430
>Gm17:22569553-22569915
>Gm17:22569998-22570205
>Gm17:22570362-22571109
>Gm17:22571209-22574930
>Gm17:22575024-22575121
>Gm17:22575165-22575734
>Gm17:22575772-22577972
>Gm17:22578281-22579051
>Gm17:22579127-22579219
>Gm17:22579250-22579392
>Gm17:22579433-22579738
>Gm17:22579803-22580420
>Gm17:22580506-22580590
>Gm17:22580745-22580862
>Gm17:22581187-22581773
>Gm17:22581862-22582180
>Gm17:22582213-22582734
>Gm17:22582800-22583371
>Gm17:22583425-22583762
>Gm17:22583842-22583989
>Gm17:22584035-22584420
>Gm17:22584456-22584813
>Gm17:22584886-22585708
>Gm17:22585755-22595487
>Gm17:22595554-22596652
>Gm17:22596755-22597035
>Gm17:22597123-22598967
>Gm17:22599034-22600393
>Gm17:22600470-22600500
>Gm17:22600543-22600881
>Gm17:22600920-22601087
>Gm17:22601191-22601459
>Gm17:22602093-22604463
>Gm17:22609155-22609187
>Gm17:22609241-22610069
>Gm17:22610119-22610162
>Gm17:22610288-22610404
>Gm17:22610516-22610661
>Gm17:22610694-22610787
>Gm17:22610840-22610909
>Gm17:22610967-22611188
>Gm17:22611321-22611577
>Gm17:22611617-22611661
>Gm17:22611809-22612187
>Gm17:22612350-22612542
>Gm17:22612702-22612771
>Gm17:22612939-22613014
>Gm17:22613332-22614642
>Gm17:22623020-22623185
>Gm17:22623253-22623399
>Gm17:22623467-22624682
>Gm17:22625093-22625785
>Gm17:22626008-22626423
>Gm17:22626450-22628149
>Gm17:22628181-22631249
>Gm17:22631346-22631463
>Gm17:22631785-22633582
>Gm17:22633725-22633774
>Gm17:22633959-22634025
>Gm17:22634264-22635030
>Gm17:22635587-22636088
>Gm17:22637018-22642226
>Gm17:22642270-22642504
>Gm17:22642599-22645021
>Gm17:22645066-22645607
>Gm17:22645703-22645780
>Gm17:22645813-22645955
>Gm17:22645995-22646039
>Gm17:22646102-22646573
>Gm17:22646666-22646759
>Gm17:22646798-22646983
>Gm17:22647069-22647152
>Gm17:22647320-22647428
>Gm17:22647687-22649186
>Gm17:22649286-22649446
>Gm17:22649506-22649659
>Gm17:22649698-22649740
>Gm17:22649766-22650361
>Gm17:22650488-22651226
>Gm17:22651287-22651509
>Gm17:22651758-22652490
>Gm17:22652528-22654440
>Gm17:22654463-22654998
>Gm17:22656091-22656192
>Gm17:22656334-22656724
>Gm17:22656792-22656938
>Gm17:22657006-22658220
>Gm17:22658631-22659323
>Gm17:22659544-22660182
>Gm17:22660279-22660419
>Gm17:22660715-22660868
>Gm17:22660885-22661336
>Gm17:22661464-22661719
>Gm17:22661833-22662493
>Gm17:22662885-22662962
>Gm17:22663174-22664307
>Gm17:22664357-22664920
>Gm17:22664992-22668395
>Gm17:22668502-22669058
>Gm17:22669139-22669454
>Gm17:22669539-22669574
>Gm17:22670570-22670599
>Gm17:22670631-22670692
>Gm17:22670812-22671181
>Gm17:22671323-22671398
>Gm17:22671468-22672176
>Gm17:22672316-22672432
>Gm17:22672514-22672570
>Gm17:22672946-22673435
>Gm17:22673810-22679056
>Gm17:22679153-22679293
>Gm17:22679589-22680431
>Gm17:22680531-22680824
>Gm17:22680971-22681305
>Gm17:22682082-22684338
>Gm17:22685254-22686731
>Gm17:22686835-22688126
>Gm17:22688179-22688246
>Gm17:22689238-22689361
>Gm17:22689484-22689931
>Gm17:22689999-22690757
>Gm17:22690907-22690942
>Gm17:22691114-22692065
>Gm17:22692470-22693086
>Gm17:22693300-22693681
>Gm17:22693794-22694070
>Gm17:22694289-22694631
>Gm17:22695711-22696387
>Gm17:22696485-22696613
>Gm17:22697146-22697345
>Gm17:22697637-22697778
>Gm17:22698396-22698715
>Gm17:22698805-22698894
>Gm17:22698937-22698972
>Gm17:22699081-22699164
>Gm17:22699201-22699256
>Gm17:22700872-22700938
>Gm17:22701041-22701074
>Gm17:22701109-22701173
>Gm17:22701211-22701350
>Gm17:22701629-22701670
>Gm17:22703181-22703227
>Gm17:22704335-22704379
>Gm17:22705194-22710582
>Gm17:22710735-22713954
>Gm17:22713975-22718375
>Gm17:22718445-22718848
>Gm17:22718999-22719024
>Gm17:22719089-22719340
>Gm17:22719383-22719605
>Gm17:22719665-22719746
>Gm17:22719798-22730145
>Gm17:22730232-22730861
>Gm17:22730956-22731064
>Gm17:22731110-22731370
>Gm17:22731606-22731644
>Gm17:22731732-22731812
>Gm17:22732491-22732533
>Gm17:22733530-22733588
>Gm17:22735973-22736018
>Gm17:22736065-22736095
>Gm17:22736252-22736323
>Gm17:22736374-22736497
>Gm17:22736617-22737075
>Gm17:22737114-22737448
>Gm17:22737561-22737730
>Gm17:22737816-22738398
>Gm17:22738467-22740251
>Gm17:22740294-22740500
>Gm17:22740533-22740903
>Gm17:22741001-22741102
>Gm17:22741174-22741230
>Gm17:22741294-22741390
>Gm17:22741479-22744912
>Gm17:22744968-22745454
>Gm17:22751684-22751955
>Gm17:22751997-22752160
>Gm17:22752954-22755122
>Gm17:22755163-22761679
>Gm17:22761817-22769690
>Gm17:22769713-22770788
>Gm17:22770832-22771351
>Gm17:22771506-22772788
>Gm17:22772820-22772979
>Gm17:22773033-22773847
>Gm17:22773899-22781887
>Gm17:22781926-22782778
>Gm17:22782806-22785411
>Gm17:22785618-22791628
>Gm17:22793777-22794326
>Gm17:22794955-22794982
>Gm17:22795349-22795409
>Gm17:22796113-22796150
>Gm17:22796329-22796367
>Gm17:22797212-22797301
>Gm17:22797570-22797779
>Gm17:22798209-22798276
>Gm17:22798346-22798382
>Gm17:22798439-22798532
>Gm17:22802418-22802477
>Gm17:22807152-22807212
>Gm17:22807857-22807940
>Gm17:22808868-22809772
>Gm17:22810688-22810746
>Gm17:22811172-22811213
>Gm17:22814867-22814911
>Gm17:22815514-22815590
>Gm17:22815633-22815749
>Gm17:22815979-22816031
>Gm17:22816111-22816245
>Gm17:22816553-22816645
>Gm17:22817102-22817205
>Gm17:22817312-22817406
>Gm17:22817534-22817704
>Gm17:22817751-22817862
>Gm17:22820434-22820473
>Gm17:22821940-22822021
>Gm17:22822509-22822592
>Gm17:22824345-22824389
>Gm17:22825852-22826147
>Gm17:22826174-22828673
>Gm17:22828701-22833546
>Gm17:22833773-22834119
>Gm17:22834164-22834338
>Gm17:22834498-22834633
>Gm17:22834722-22834793
>Gm17:22835256-22835424
>Gm17:22836274-22836367
>Gm17:22836499-22836620
>Gm17:22836743-22836834
>Gm17:22837766-22837795
>Gm17:22838188-22838835
>Gm17:22839145-22839191
>Gm17:22840024-22840048
>Gm17:22840097-22840294
>Gm17:22840362-22840688
>Gm17:22841022-22841106
>Gm17:22841206-22841271
>Gm17:22841301-22841880
>Gm17:22841906-22841985
>Gm17:22842023-22850091
>Gm17:22850184-22853111
>Gm17:22854316-22854345
>Gm17:22854608-22854652
>Gm17:22855688-22855827
>Gm17:22855909-22855939
>Gm17:22857265-22857300
>Gm17:22857425-22857549
>Gm17:22857884-22857969
>Gm17:22859227-22859273
>Gm17:22859542-22859596
>Gm17:22861736-22861768
>Gm17:22861930-22863253
>Gm17:22863729-22864524
>Gm17:22865350-22865415
>Gm17:22865968-22866129
>Gm17:22866219-22866341
>Gm17:22866438-22866504
>Gm17:22867499-22869228
>Gm17:22869744-22870690
>Gm17:22870750-22871372
>Gm17:22871672-22871746
>Gm17:22873980-22874025
>Gm17:22874696-22874754
>Gm17:22875503-22875822
>Gm17:22877334-22879626
>Gm17:22879676-22884932
>Gm17:22884940-22890819
>Gm17:22891019-22895191
>Gm17:22895413-22895447
>Gm17:22895619-22895670
>Gm17:22895915-22895954
>Gm17:22896691-22896727
>Gm17:22896954-22897187
>Gm17:22897225-22897266
>Gm17:22899256-22899416
>Gm17:22902494-22902681
>Gm17:22902909-22903141
>Gm17:22903345-22903401
>Gm17:22903578-22903885
>Gm17:22904117-22905355
>Gm17:22905391-22910267
>Gm17:22910315-22910365
>Gm17:22910385-22910503
>Gm17:22910553-22910678
>Gm17:22910745-22910777
>Gm17:22911419-22911752
>Gm17:22911861-22911908
>Gm17:22912456-22912533
>Gm17:22912925-22913044
>Gm17:22913126-22913252
>Gm17:22913424-22913478
>Gm17:22914091-22914123
>Gm17:22915995-22916030
>Gm17:22916155-22917178
>Gm17:22917210-22917490
>Gm17:22917547-22918184
>Gm17:22918621-22918665
>Gm17:22918738-22918932
>Gm17:22919342-22919380
>Gm17:22919824-22919866
>Gm17:22920152-22920281
>Gm17:22920649-22920712
>Gm17:22920902-22923554
>Gm17:22923974-22924032
>Gm17:22924328-22924397
>Gm17:22924564-22924602
>Gm17:22925860-22925949
>Gm17:22927186-22927376
>Gm17:22927741-22927848
>Gm17:22927908-22928454
>Gm17:22928531-22929334
>Gm17:22929371-22930486
>Gm17:22930674-22930773
>Gm17:22930839-22930870
>Gm17:22931051-22931324
>Gm17:22931429-22931522
>Gm17:22931606-22940716
>Gm17:22940813-22941159
>Gm17:22941238-22941441
>Gm17:22941694-22943938
>Gm17:22943986-22947866
>Gm17:22948084-22948170
>Gm17:22949481-22949818
>Gm17:22950053-22950617
>Gm17:22951736-22951868
>Gm17:22951896-22952837
>Gm17:22952890-22952983
>Gm17:22953017-22953095
>Gm17:22953203-22953226
>Gm17:22953375-22953795
>Gm17:22953876-22953941
>Gm17:22954056-22954377
>Gm17:22954435-22955246
>Gm17:22955289-22955965
>Gm17:22956035-22956617
>Gm17:22959609-22959765
>Gm17:22959864-22960396
>Gm17:22962064-22962144
>Gm17:22963201-22966290
>Gm17:22967519-22967587
>Gm17:22967834-22967936
>Gm17:22968454-22968526
>Gm17:22968874-22969122
>Gm17:22969165-22969406
>Gm17:22969533-22969741
>Gm17:22970122-22970552
>Gm17:22970613-22971148
>Gm17:22971213-22971280
>Gm17:22971410-22971487
>Gm17:22971695-22972728
>Gm17:22972933-22973021
>Gm17:22973144-22973192
>Gm17:22973276-22973400
>Gm17:22975290-22975438
>Gm17:22975478-22975630
>Gm17:22975875-22976047
>Gm17:22976194-22976292
>Gm17:22976342-22976438
>Gm17:22976649-22981145
>Gm17:22981180-22981408
>Gm17:22981482-22981785
>Gm17:22981826-22982656
>Gm17:22982702-22983232
>Gm17:22983293-22983614
>Gm17:22983628-22984315
>Gm17:22988306-22988370
>Gm17:22988989-22989105
>Gm17:22989302-22990270
>Gm17:22991405-22991573
>Gm17:22991934-22992082
>Gm17:22992425-22992628
>Gm17:22993582-22993989
>Gm17:22994090-22994522
>Gm17:22994576-22995293
>Gm17:22997785-22997826
>Gm17:22998270-22998365
>Gm17:22998542-22998693
>Gm17:23001297-23001334
>Gm17:23001851-23001925
>Gm17:23002024-23002086
>Gm17:23005060-23005257
>Gm17:23007432-23007463
>Gm17:23007566-23007613
>Gm17:23010189-23010245
>Gm17:23012681-23020726
>Gm17:23022791-23022842
>Gm17:23024085-23024982
>Gm17:23025019-23025212
>Gm17:23026744-23032477
>Gm17:23032518-23032784
>Gm17:23032897-23034663
>Gm17:23034754-23036424
>Gm17:23036481-23040116
>Gm17:23040166-23040468
>Gm17:23042553-23042767
>Gm17:23042939-23043695
>Gm17:23043742-23043853
>Gm17:23044304-23044440
>Gm17:23044571-23044829
>Gm17:23045028-23045132
>Gm17:23045533-23045589
>Gm17:23049270-23049317
>Gm17:23055420-23055476
>Gm17:23058640-23058725
>Gm17:23060002-23061305
>Gm17:23063441-23063472
>Gm17:23066062-23066207
>Gm17:23066833-23066948
>Gm17:23067186-23067458
>Gm17:23067750-23073393
>Gm17:23073420-23077460
>Gm17:23077485-23078311
>Gm17:23078357-23083151
>Gm17:23083176-23086302
>Gm17:23086373-23089459
>Gm17:23089507-23094818
>Gm17:23095398-23096259
>Gm17:23097020-23097109
>Gm17:23097355-23097787
>Gm17:23098081-23098220
>Gm17:23098394-23098511
>Gm17:23099734-23099771
>Gm17:23099958-23100013
>Gm17:23100231-23100347
>Gm17:23100535-23100667
>Gm17:23100791-23101252
>Gm17:23101348-23101576
>Gm17:23101609-23101634
>Gm17:23101778-23101841
>Gm17:23102149-23106057
>Gm17:23106092-23128998
>Gm17:23129045-23134342
>Gm17:23134371-23138804
>Gm17:23138876-23138977
>Gm17:23139065-23140627
>Gm17:23140705-23143652
>Gm17:23143737-23147522
>Gm17:23147644-23147763
>Gm17:23147829-23147891
>Gm17:23148126-23148171
>Gm17:23148398-23150746
>Gm17:23150788-23151672
>Gm17:23151750-23151787
>Gm17:23151843-23154279
>Gm17:23154328-23159077
>Gm17:23159116-23159788
>Gm17:23159820-23160550
>Gm17:23160600-23161406
>Gm17:23161438-23166045
>Gm17:23166203-23166455
>Gm17:23166582-23166685
>Gm17:23166737-23167665
>Gm17:23167702-23167807
>Gm17:23167873-23168043
>Gm17:23168071-23168532
>Gm17:23168656-23169811
>Gm17:23169841-23170380
>Gm17:23170459-23174149
>Gm17:23174285-23174821
>Gm17:23174853-23180104
>Gm17:23180128-23182099
>Gm17:23182120-23187753
>Gm17:23187786-23188163
>Gm17:23188192-23190996
>Gm17:23191019-23195104
>Gm17:23195162-23196426
>Gm17:23196445-23203323
>Gm17:23203359-23203896
>Gm17:23203969-23215751
>Gm17:23215779-23215971
>Gm17:23216227-23219739
>Gm17:23219767-23229877
>Gm17:23229903-23232228
>Gm17:23232268-23234736
>Gm17:23234869-23235511
>Gm17:23235625-23235798
>Gm17:23235859-23236096
>Gm17:23236212-23236493
>Gm17:23236583-23238435
>Gm17:23238602-23238851
>Gm17:23239034-23239100
>Gm17:23239441-23239580
>Gm17:23239653-23239685
>Gm17:23239875-23239933
>Gm17:23240240-23240305
>Gm17:23240354-23240945
>Gm17:23241002-23242785
>Gm17:23243010-23243090
>Gm17:23243156-23243237
>Gm17:23243487-23244052
>Gm17:23244118-23244190
>Gm17:23244295-23244413
>Gm17:23244455-23244697
>Gm17:23244770-23246031
>Gm17:23246291-23246319
>Gm17:23246420-23247282
>Gm17:23247334-23247526
>Gm17:23247576-23247709
>Gm17:23247914-23247995
>Gm17:23248079-23262459
>Gm17:23262761-23264981
>Gm17:23265097-23265211
>Gm17:23265311-23265325
>Gm17:23265325-23270491
>Gm17:23270552-23276684
>Gm17:23276735-23281843
>Gm17:23281966-23306223
>Gm17:23306260-23309010
>Gm17:23309040-23309280
>Gm17:23309668-23309788
>Gm17:23309886-23311694
>Gm17:23313733-23314111
>Gm17:23314832-23315731
>Gm17:23315830-23315878
>Gm17:23317875-23317919
>Gm17:23318053-23318104
>Gm17:23318207-23318334
>Gm17:23319657-23319907
>Gm17:23320562-23320611
>Gm17:23321089-23321145
>Gm17:23321266-23321307
>Gm17:23321569-23321600
>Gm17:23321660-23321685
>Gm17:23322026-23322078
>Gm17:23322137-23322169
>Gm17:23322500-23323339
>Gm17:23323380-23323486
>Gm17:23323682-23323716
>Gm17:23323755-23323944
>Gm17:23324520-23324554
>Gm17:23324652-23324714
>Gm17:23324818-23324920
>Gm17:23324986-23325024
>Gm17:23326021-23326080
>Gm17:23327680-23327809
>Gm17:23328094-23328139
>Gm17:23328323-23328829
>Gm17:23328870-23329389
>Gm17:23330215-23330344
>Gm17:23333030-23333205
>Gm17:23335365-23335426
>Gm17:23336225-23336525
>Gm17:23336578-23340557
>Gm17:23340584-23340659
>Gm17:23340689-23341042
>Gm17:23341070-23341509
>Gm17:23341610-23342736
>Gm17:23342863-23343018
>Gm17:23347365-23347480
>Gm17:23348319-23348455
>Gm17:23348525-23352463
>Gm17:23352545-23352595
>Gm17:23352699-23352903
>Gm17:23352937-23353053
>Gm17:23353097-23353113
>Gm17:23353213-23353238
>Gm17:23353303-23353351
>Gm17:23353978-23354375
>Gm17:23354530-23355472
>Gm17:23355588-23356357
>Gm17:23356753-23356901
>Gm17:23357008-23357332
>Gm17:23359410-23359437
>Gm17:23360346-23361404
>Gm17:23364217-23364257
>Gm17:23364484-23364524
>Gm17:23364851-23364891
>Gm17:23365583-23365629
>Gm17:23370046-23370181
>Gm17:23371565-23371599
>Gm17:23372607-23372701
>Gm17:23373707-23373784
>Gm17:23376613-23376765
>Gm17:23377215-23377633
>Gm17:23380306-23380337
>Gm17:23382440-23382467
>Gm17:23382547-23382586
>Gm17:23383810-23384511
>Gm17:23384817-23384936
>Gm17:23384970-23385188
>Gm17:23385281-23385474
>Gm17:23386134-23386268
>Gm17:23388094-23388131
>Gm17:23388759-23389183
>Gm17:23391670-23391723
>Gm17:23391979-23392096
>Gm17:23392588-23392623
>Gm17:23392668-23392747
>Gm17:23392990-23393096
>Gm17:23393488-23393597
>Gm17:23393677-23393766
>Gm17:23393802-23393930
>Gm17:23394084-23394123
>Gm17:23394164-23394344
>Gm17:23394575-23394619
>Gm17:23394720-23394845
>Gm17:23394870-23394921
>Gm17:23395015-23395288
>Gm17:23399113-23399272
>Gm17:23400342-23400381
>Gm17:23400593-23400632
>Gm17:23401089-23401449
>Gm17:23401588-23401680
>Gm17:23401720-23402853
>Gm17:23402892-23403332
>Gm17:23403469-23403553
>Gm17:23403636-23403665
>Gm17:23403692-23404057
>Gm17:23404173-23404204
>Gm17:23404382-23404761
>Gm17:23404810-23405360
>Gm17:23405413-23406091
>Gm17:23406120-23406341
>Gm17:23406398-23406532
>Gm17:23406579-23406940
>Gm17:23406981-23407130
>Gm17:23407195-23407241
>Gm17:23407829-23407873
>Gm17:23408261-23408362
>Gm17:23408632-23409975
>Gm17:23416454-23422645
>Gm17:23422687-23422837
>Gm17:23422901-23426173
>Gm17:23426852-23426924
>Gm17:23427080-23428430
>Gm17:23428604-23432029
>Gm17:23432129-23433385
>Gm17:23434825-23436152
>Gm17:23436183-23436649
>Gm17:23436721-23436759
>Gm17:23436843-23436920
>Gm17:23436959-23437270
>Gm17:23437396-23437485
>Gm17:23437589-23438157
>Gm17:23438204-23438293
>Gm17:23438488-23438751
>Gm17:23438792-23438907
>Gm17:23439082-23439157
>Gm17:23439257-23439355
>Gm17:23439569-23439880
>Gm17:23440440-23440563
>Gm17:23440774-23440934
>Gm17:23441164-23441275
>Gm17:23441342-23441397
>Gm17:23441457-23441568
>Gm17:23441735-23442705
>Gm17:23442801-23443311
>Gm17:23443453-23443639
>Gm17:23443776-23443831
>Gm17:23443903-23444105
>Gm17:23444179-23444693
>Gm17:23444717-23444768
>Gm17:23444801-23444840
>Gm17:23444874-23444905
>Gm17:23445034-23445346
>Gm17:23447257-23449063
>Gm17:23450138-23455120
>Gm17:23455398-23455449
>Gm17:23457522-23457623
>Gm17:23458193-23458649
>Gm17:23458730-23458785
>Gm17:23459289-23459540
>Gm17:23459962-23460010
>Gm17:23460202-23460231
>Gm17:23460297-23460366
>Gm17:23460411-23460645
>Gm17:23460681-23460707
>Gm17:23460913-23461209
>Gm17:23461269-23461343
>Gm17:23461717-23461822
>Gm17:23461846-23461924
>Gm17:23462056-23462106
>Gm17:23462265-23462305
>Gm17:23462387-23462434
>Gm17:23462662-23462737
>Gm17:23462780-23462865
>Gm17:23463180-23463213
>Gm17:23463545-23463668
>Gm17:23463734-23463785
>Gm17:23463812-23464011
>Gm17:23464122-23464193
>Gm17:23464314-23464451
>Gm17:23464503-23464764
>Gm17:23464847-23465012
>Gm17:23465138-23465396
>Gm17:23465731-23465768
>Gm17:23465986-23466068
>Gm17:23466365-23466447
>Gm17:23467635-23467689
>Gm17:23467894-23467947
>Gm17:23468822-23468863
>Gm17:23470430-23470705
>Gm17:23470890-23470939
>Gm17:23471028-23471094
>Gm17:23471181-23471357
>Gm17:23471490-23471548
>Gm17:23471579-23471647
>Gm17:23471693-23471751
>Gm17:23471786-23471821
>Gm17:23471935-23472071
>Gm17:23472270-23472365
>Gm17:23472457-23472618
>Gm17:23473287-23473553
>Gm17:23473761-23473900
>Gm17:23473983-23474779
>Gm17:23474817-23475258
>Gm17:23475294-23475726
>Gm17:23475860-23476446
>Gm17:23476702-23476744
>Gm17:23476767-23476950
>Gm17:23477089-23477171
>Gm17:23477247-23477616
>Gm17:23477812-23478791
>Gm17:23479130-23479522
>Gm17:23479576-23479792
>Gm17:23479869-23479896
>Gm17:23479935-23480276
>Gm17:23480384-23480520
>Gm17:23480570-23481098
>Gm17:23481189-23481279
>Gm17:23481575-23481753
>Gm17:23481787-23481936
>Gm17:23482017-23482227
>Gm17:23482381-23498076
>Gm17:23498097-23514232
>Gm17:23514298-23514648
>Gm17:23515059-23518986
>Gm17:23519759-23519819
>Gm17:23520467-23520512
>Gm17:23520607-23522180
>Gm17:23522253-23522898
>Gm17:23523758-23523799
>Gm17:23523857-23525017
>Gm17:23525085-23525875
>Gm17:23525934-23526379
>Gm17:23526453-23526481
>Gm17:23526628-23526705
>Gm17:23526967-23527059
>Gm17:23527140-23527178
>Gm17:23527271-23527382
>Gm17:23528167-23538580
>Gm17:23539807-23540114
>Gm17:23540658-23542195
>Gm17:23542306-23542884
>Gm17:23543157-23543186
>Gm17:23543648-23556918
>Gm17:23556977-23566203
>Gm17:23571269-23571372
>Gm17:23571774-23571841
>Gm17:23573048-23573239
>Gm17:23573285-23573514
>Gm17:23573746-23573835
>Gm17:23576781-23576822
>Gm17:23577124-23577244
>Gm17:23577356-23577816
>Gm17:23577862-23578088
>Gm17:23578166-23578192
>Gm17:23578249-23578782
>Gm17:23578855-23580252
>Gm17:23580293-23582368
>Gm17:23583995-23584043
>Gm17:23584537-23584606
>Gm17:23585109-23585473
>Gm17:23586542-23586677
>Gm17:23587347-23589432
>Gm17:23589862-23590212
>Gm17:23590389-23590765
>Gm17:23590874-23591331
>Gm17:23591371-23591552
>Gm17:23591655-23591821
>Gm17:23591864-23591911
>Gm17:23592006-23592211
>Gm17:23592247-23593012
>Gm17:23593087-23593322
>Gm17:23593360-23594281
>Gm17:23594334-23594688
>Gm17:23594725-23595639
>Gm17:23595737-23595890
>Gm17:23596077-23596154
>Gm17:23596191-23596433
>Gm17:23596520-23596655
>Gm17:23596713-23596787
>Gm17:23596975-23597280
>Gm17:23597324-23597486
>Gm17:23597547-23597951
>Gm17:23597980-23600526
>Gm17:23600573-23601274
>Gm17:23601313-23601716
>Gm17:23601870-23602011
>Gm17:23602505-23604040
>Gm17:23604100-23604624
>Gm17:23604707-23605271
>Gm17:23605459-23606921
>Gm17:23607024-23607084
>Gm17:23608779-23608837
>Gm17:23608921-23609037
>Gm17:23609821-23609878
>Gm17:23610853-23611104
>Gm17:23611194-23611519
>Gm17:23611634-23611735
>Gm17:23611858-23611884
>Gm17:23612002-23612039
>Gm17:23612158-23612203
>Gm17:23612265-23612288
>Gm17:23613365-23613434
>Gm17:23613538-23615430
>Gm17:23615490-23615583
>Gm17:23615624-23615784
>Gm17:23615808-23615934
>Gm17:23615971-23616200
>Gm17:23616251-23616334
>Gm17:23616469-23616640
>Gm17:23617037-23617115
>Gm17:23617199-23617337
>Gm17:23617495-23617556
>Gm17:23617729-23617831
>Gm17:23617939-23618038
>Gm17:23618136-23618211
>Gm17:23618254-23618517
>Gm17:23618553-23618710
>Gm17:23619252-23619346
>Gm17:23619479-23619558
>Gm17:23619779-23619823
>Gm17:23619909-23623821
>Gm17:23624068-23624143
>Gm17:23624377-23624550
>Gm17:23624826-23624980
>Gm17:23625999-23626079
>Gm17:23626121-23626162
>Gm17:23626261-23626516
>Gm17:23626575-23630604
>Gm17:23630679-23630949
>Gm17:23631100-23631142
>Gm17:23631192-23631448
>Gm17:23631480-23631543
>Gm17:23631986-23632021
>Gm17:23632211-23648488
>Gm17:23648558-23655685
>Gm17:23655766-23663782
>Gm17:23665866-23672983
>Gm17:23673979-23674176
>Gm17:23674275-23675421
>Gm17:23676100-23698579
>Gm17:23698893-23699229
>Gm17:23699258-23699726
>Gm17:23699803-23722412
>Gm17:23722464-23727769
>Gm17:23727882-23772753
>Gm17:23773089-23785766
>Gm17:23785807-23786921
>Gm17:23786962-23788837
>Gm17:23789048-23789260
>Gm17:23791817-23792042
>Gm17:23795057-23795230
>Gm17:23795466-23795526
>Gm17:23798098-23798212
>Gm17:23799373-23799432
>Gm17:23804716-23805491
>Gm17:23805535-23805579
>Gm17:23806026-23806168
>Gm17:23806723-23806982
>Gm17:23807108-23810337
>Gm17:23810712-23812286
>Gm17:23812331-23812374
>Gm17:23812442-23812476
>Gm17:23812914-23813003
>Gm17:23813505-23813590
>Gm17:23813983-23814069
>Gm17:23816806-23818423
>Gm17:23819062-23819122
>Gm17:23819414-23819481
>Gm17:23819663-23819847
>Gm17:23819887-23819918
>Gm17:23819974-23820029
>Gm17:23820218-23820397
>Gm17:23820745-23820794
>Gm17:23821251-23821406
>Gm17:23821519-23821553
>Gm17:23821571-23821870
>Gm17:23821966-23822073
>Gm17:23822197-23822386
>Gm17:23823052-23823135
>Gm17:23823882-23823916
>Gm17:23824033-23824153
>Gm17:23824913-23824930
>Gm17:23826931-23826947
>Gm17:23827042-23827454
>Gm17:23827485-23827804
>Gm17:23827853-23827980
>Gm17:23828088-23828212
>Gm17:23828366-23828441
>Gm17:23829013-23829109
>Gm17:23829235-23829270
>Gm17:23830241-23830329
>Gm17:23831240-23831309
>Gm17:23831455-23831521
>Gm17:23831760-23831803
>Gm17:23834471-23834513
>Gm17:23835022-23835056
>Gm17:23836496-23836536
>Gm17:23836619-23836834
>Gm17:23836894-23836985
>Gm17:23837345-23837364
>Gm17:23837402-23837663
>Gm17:23837941-23838034
>Gm17:23838068-23838316
>Gm17:23838316-23838394
>Gm17:23838922-23839010
>Gm17:23839434-23840004
>Gm17:23840106-23840255
>Gm17:23840288-23840418
>Gm17:23840535-23840888
>Gm17:23840969-23841649
>Gm17:23841874-23841989
>Gm17:23842274-23842337
>Gm17:23842551-23842635
>Gm17:23842900-23842950
>Gm17:23843161-23843300
>Gm17:23843739-23843834
>Gm17:23843880-23844201
>Gm17:23844507-23844614
>Gm17:23844869-23844905
>Gm17:23845615-23848652
>Gm17:23848755-23848792
>Gm17:23848857-23849129
>Gm17:23849187-23849387
>Gm17:23849495-23850220
>Gm17:23850316-23850563
>Gm17:23850617-23851106
>Gm17:23851179-23851219
>Gm17:23851430-23851500
>Gm17:23851548-23851588
>Gm17:23851858-23851937
>Gm17:23851988-23852220
>Gm17:23852285-23852319
>Gm17:23852578-23852633
>Gm17:23852718-23852804
>Gm17:23852917-23852969
>Gm17:23853297-23853672
>Gm17:23853785-23853899
>Gm17:23855535-23855594
>Gm17:23856609-23856641
>Gm17:23856850-23856909
>Gm17:23857642-23857737
>Gm17:23857794-23857937
>Gm17:23857972-23863889
>Gm17:23864102-23865379
>Gm17:23865428-23865735
>Gm17:23866307-23866342
>Gm17:23866559-23866712
>Gm17:23867807-23867875
>Gm17:23868694-23868775
>Gm17:23873077-23873091
>Gm17:23874471-23880965
>Gm17:23881703-23881864
>Gm17:23881911-23882080
>Gm17:23882209-23882299
>Gm17:23882387-23882519
>Gm17:23883925-23883973
>Gm17:23884581-23884959
>Gm17:23885629-23885722
>Gm17:23886447-23886551
>Gm17:23886648-23886709
>Gm17:23887287-23887325
>Gm17:23887837-23888107
>Gm17:23888180-23888367
>Gm17:23888417-23888510
>Gm17:23888597-23889148
>Gm17:23889200-23889248
>Gm17:23891145-23891211
>Gm17:23891466-23891766
>Gm17:23891861-23892580
>Gm17:23892675-23892977
>Gm17:23893063-23893101
>Gm17:23893223-23893311
>Gm17:23893515-23893560
>Gm17:23893819-23893888
>Gm17:23894693-23898177
>Gm17:23898210-23900516
>Gm17:23900572-23901672
>Gm17:23903707-23903737
>Gm17:23903785-23903985
>Gm17:23905459-23905568
>Gm17:23905655-23905696
>Gm17:23907820-23907941
>Gm17:23909522-23909661
>Gm17:23911187-23911236
>Gm17:23911857-23911958
>Gm17:23913072-23913165
>Gm17:23914218-23914259
>Gm17:23916278-23916337
>Gm17:23916514-23916560
>Gm17:23916960-23917016
>Gm17:23917178-23917218
>Gm17:23917473-23917693
>Gm17:23917859-23917965
>Gm17:23918037-23918104
>Gm17:23918136-23918807
>Gm17:23918846-23919233
>Gm17:23919318-23919612
>Gm17:23919668-23919885
>Gm17:23924128-23924191
>Gm17:23925481-23925772
>Gm17:23926022-23926608
>Gm17:23926668-23926730
>Gm17:23927011-23927213
>Gm17:23927244-23927283
>Gm17:23928100-23928560
>Gm17:23928616-23928759
>Gm17:23928899-23929173
>Gm17:23933166-23933192
>Gm17:23935844-23935887
>Gm17:23938580-23938595
>Gm17:23940126-23941111
>Gm17:23942668-23942983
>Gm17:23943034-23943066
>Gm17:23943121-23943152
>Gm17:23943220-23943559
>Gm17:23943600-23943641
>Gm17:23944070-23944503
>Gm17:23953975-23954009
>Gm17:23954274-23954320
>Gm17:23958068-23959632
>Gm17:23974477-23974510
>Gm17:23986458-23986492
>Gm17:23989397-23989439
>Gm17:23990826-23999919
>Gm17:24001336-24001393
>Gm17:24004535-24004589
>Gm17:24004663-24004790
>Gm17:24004912-24004945
>Gm17:24005119-24005184
>Gm17:24005213-24005287
>Gm17:24005574-24005713
>Gm17:24006324-24006377
>Gm17:24006615-24006822
>Gm17:24007988-24008053
>Gm17:24008646-24008721
>Gm17:24012301-24012339
>Gm17:24012423-24012476
>Gm17:24012844-24012891
>Gm17:24013966-24014130
>Gm17:24021697-24021875
>Gm17:24022113-24022192
>Gm17:24022243-24022276
>Gm17:24024917-24024991
>Gm17:24025287-24026229
>Gm17:24026408-24026448
>Gm17:24026503-24026600
>Gm17:24027612-24029426
>Gm17:24029461-24030898
>Gm17:24031109-24031186
>Gm17:24036798-24036883
>Gm17:24038081-24038161
>Gm17:24038847-24038889
>Gm17:24043241-24043269
>Gm17:24043391-24044543
>Gm17:24044686-24044751
>Gm17:24045087-24045327
>Gm17:24046927-24048040
>Gm17:24052305-24052813
>Gm17:24052856-24053934
>Gm17:24054094-24054421
>Gm17:24054499-24054707
>Gm17:24054842-24054981
>Gm17:24055133-24055365
>Gm17:24055435-24055819
>Gm17:24056000-24056063
>Gm17:24056141-24057077
>Gm17:24057182-24057414
>Gm17:24057627-24057815
>Gm17:24057876-24058014
>Gm17:24058182-24058339
>Gm17:24058475-24058507
>Gm17:24058674-24059779
>Gm17:24059825-24067758
>Gm17:24067795-24069357
>Gm17:24069411-24074621
>Gm17:24074685-24074840
>Gm17:24074914-24075919
>Gm17:24075956-24078612
>Gm17:24078619-24085504
>Gm17:24085590-24085937
>Gm17:24085979-24086379
>Gm17:24086661-24086805
>Gm17:24086911-24086940
>Gm17:24087020-24087054
>Gm17:24087320-24088456
>Gm17:24088563-24088820
>Gm17:24090937-24091010
>Gm17:24091452-24091560
>Gm17:24092843-24092929
>Gm17:24093343-24094125
>Gm17:24094167-24094898
>Gm17:24094998-24095024
>Gm17:24095052-24095567
>Gm17:24095603-24096123
>Gm17:24096182-24096424
>Gm17:24096516-24096574
>Gm17:24096613-24096713
>Gm17:24096876-24096931
>Gm17:24096953-24097028
>Gm17:24097435-24097487
>Gm17:24098048-24098175
>Gm17:24098235-24098302
>Gm17:24098436-24098503
>Gm17:24098882-24098933
>Gm17:24099767-24099870
>Gm17:24100054-24100125
>Gm17:24100327-24100383
>Gm17:24106961-24107185
>Gm17:24107253-24117572
>Gm17:24118148-24118195
>Gm17:24121033-24122037
>Gm17:24126762-24127750
>Gm17:24129466-24129577
>Gm17:24130171-24130224
>Gm17:24130751-24130899
>Gm17:24131148-24131363
>Gm17:24131494-24131909
>Gm17:24132251-24132352
>Gm17:24132990-24137716
>Gm17:24137940-24138099
>Gm17:24139341-24139407
>Gm17:24139624-24139824
>Gm17:24141319-24142665
>Gm17:24143533-24143750
>Gm17:24143902-24144346
>Gm17:24144494-24144572
>Gm17:24145445-24145499
>Gm17:24146263-24146330
>Gm17:24146585-24146721
>Gm17:24147288-24147519
>Gm17:24148845-24148903
>Gm17:24149829-24149880
>Gm17:24151495-24151561
>Gm17:24155709-24155740
>Gm17:24155933-24155981
>Gm17:24156177-24156406
>Gm17:24156967-24157005
>Gm17:24157273-24157322
>Gm17:24157359-24157457
>Gm17:24158174-24158305
>Gm17:24161530-24161610
>Gm17:24161763-24161970
>Gm17:24162151-24162466
>Gm17:24162731-24165574
>Gm17:24165616-24166388
>Gm17:24166433-24166618
>Gm17:24166672-24166907
>Gm17:24167065-24167116
>Gm17:24167219-24167336
>Gm17:24167472-24167526
>Gm17:24167562-24167792
>Gm17:24167826-24167989
>Gm17:24168070-24168485
>Gm17:24168554-24168963
>Gm17:24169001-24169489
>Gm17:24169745-24169828
>Gm17:24170235-24170361
>Gm17:24170468-24170610
>Gm17:24170893-24171007
>Gm17:24171411-24171512
>Gm17:24171903-24171948
>Gm17:24172205-24172261
>Gm17:24172299-24172346
>Gm17:24172658-24172692
>Gm17:24172739-24172846
>Gm17:24173133-24173238
>Gm17:24182854-24183015
>Gm17:24183160-24183251
>Gm17:24183331-24183404
>Gm17:24183937-24184034
>Gm17:24185551-24185702
>Gm17:24186925-24187001
>Gm17:24188007-24188044
>Gm17:24189484-24189516
>Gm17:24189703-24189778
>Gm17:24190457-24190495
>Gm17:24193134-24193164
>Gm17:24197727-24197869
>Gm17:24198104-24198171
>Gm17:24198585-24198637
>Gm17:24198782-24199090
>Gm17:24200086-24200167
>Gm17:24200802-24200859
>Gm17:24200960-24200990
>Gm17:24201090-24204316
>Gm17:24211411-24211482
>Gm17:24211516-24211558
>Gm17:24211939-24212009
>Gm17:24212981-24213022
>Gm17:24213685-24213735
>Gm17:24214148-24214187
>Gm17:24215000-24215151
>Gm17:24215476-24215561
>Gm17:24215644-24215686
>Gm17:24215797-24215827
>Gm17:24216142-24216180
>Gm17:24216211-24216299
>Gm17:24216418-24216620
>Gm17:24217004-24217039
>Gm17:24217759-24217881
>Gm17:24218004-24218040
>Gm17:24224759-24224850
>Gm17:24225317-24225499
>Gm17:24226156-24226209
>Gm17:24226750-24226861
>Gm17:24227259-24227301
>Gm17:24227327-24227615
>Gm17:24227714-24227742
>Gm17:24227776-24227992
>Gm17:24228067-24228803
>Gm17:24228842-24229010
>Gm17:24229022-24229871
>Gm17:24231045-24231078
>Gm17:24231325-24231363
>Gm17:24233327-24233453
>Gm17:24234883-24235188
>Gm17:24235585-24235624
>Gm17:24236763-24236810
>Gm17:24245896-24246335
>Gm17:24246414-24246559
>Gm17:24246592-24246957
>Gm17:24247013-24247042
>Gm17:24247134-24247245
>Gm17:24247438-24247477
>Gm17:24247665-24248365
>Gm17:24248461-24248526
>Gm17:24248581-24248884
>Gm17:24248919-24248977
>Gm17:24249220-24249339
>Gm17:24249432-24249472
>Gm17:24254215-24254253
>Gm17:24254308-24254339
>Gm17:24255719-24255786
>Gm17:24256054-24256130
>Gm17:24256383-24257831
>Gm17:24258538-24258648
>Gm17:24260138-24260174
>Gm17:24260322-24260384
>Gm17:24260782-24261139
>Gm17:24263440-24263508
>Gm17:24263835-24263929
>Gm17:24264160-24264214
>Gm17:24264696-24264724
>Gm17:24265631-24265662
>Gm17:24266051-24266179
>Gm17:24266370-24266401
>Gm17:24266439-24274485
>Gm17:24274519-24274533
>Gm17:24274666-24276826
>Gm17:24277627-24277682
>Gm17:24278550-24278622
>Gm17:24279228-24279264
>Gm17:24284759-24284800
>Gm17:24289836-24289951
>Gm17:24290131-24290167
>Gm17:24290377-24290404
>Gm17:24290496-24291496
>Gm17:24292851-24292876
>Gm17:24293734-24293800
>Gm17:24296357-24296417
>Gm17:24298523-24298556
>Gm17:24298663-24298743
>Gm17:24299016-24299078
>Gm17:24302078-24302170
>Gm17:24302702-24302742
>Gm17:24302902-24302985
>Gm17:24307819-24307867
>Gm17:24308231-24308392
>Gm17:24308870-24308913
>Gm17:24309304-24309377
>Gm17:24309449-24309711
>Gm17:24309810-24309864
>Gm17:24310574-24311073
>Gm17:24311175-24311535
>Gm17:24311921-24312093
>Gm17:24312237-24312422
>Gm17:24312487-24312529
>Gm17:24312582-24312667
>Gm17:24312756-24312953
>Gm17:24313012-24313072
>Gm17:24313106-24313241
>Gm17:24313371-24313639
>Gm17:24313894-24314035
>Gm17:24314069-24314182
>Gm17:24314251-24314286
>Gm17:24314384-24314506
>Gm17:24314631-24314673
>Gm17:24315531-24315666
>Gm17:24316146-24316200
>Gm17:24316266-24316376
>Gm17:24316624-24316841
>Gm17:24316945-24317176
>Gm17:24317299-24317547
>Gm17:24317681-24318079
>Gm17:24318129-24318196
>Gm17:24318425-24318490
>Gm17:24318999-24319028
>Gm17:24319095-24319278
>Gm17:24319547-24319678
>Gm17:24319812-24319902
>Gm17:24320248-24320300
>Gm17:24320539-24320710
>Gm17:24321034-24321147
>Gm17:24321195-24321225
>Gm17:24321283-24321424
>Gm17:24321461-24321614
>Gm17:24321665-24321724
>Gm17:24321894-24322095
>Gm17:24322121-24322299
>Gm17:24322404-24322564
>Gm17:24322622-24322932
>Gm17:24323056-24323124
>Gm17:24323182-24323917
>Gm17:24323970-24324048
>Gm17:24324081-24324257
>Gm17:24324293-24324954
>Gm17:24325053-24325535
>Gm17:24326249-24326280
>Gm17:24326748-24326839
>Gm17:24327583-24327640
>Gm17:24328321-24328422
>Gm17:24328695-24328826
>Gm17:24330660-24340695
>Gm17:24340883-24341074
>Gm17:24341112-24342244
>Gm17:24342746-24342799
>Gm17:24343667-24343804
>Gm17:24351339-24351460
>Gm17:24351526-24351819
>Gm17:24351895-24352029
>Gm17:24352083-24352434
>Gm17:24352694-24352777
>Gm17:24352816-24352923
>Gm17:24353503-24353536
>Gm17:24353614-24353738
>Gm17:24354050-24354117
>Gm17:24354161-24354231
>Gm17:24354295-24354509
>Gm17:24354571-24354738
>Gm17:24354774-24354821
>Gm17:24354862-24354888
>Gm17:24355024-24355434
>Gm17:24355548-24355812
>Gm17:24355876-24356883
>Gm17:24357023-24357051
>Gm17:24357276-24359370
>Gm17:24359733-24359800
>Gm17:24360138-24360403
>Gm17:24365750-24365851
>Gm17:24365993-24366219
>Gm17:24366591-24366621
>Gm17:24366683-24366737
>Gm17:24366767-24366825
>Gm17:24369154-24369210
>Gm17:24373414-24373445
>Gm17:24376947-24377575
>Gm17:24377733-24377806
>Gm17:24377842-24378223
>Gm17:24378407-24378453
>Gm17:24378481-24378577
>Gm17:24378740-24378904
>Gm17:24380198-24380246
>Gm17:24381917-24382033
>Gm17:24382181-24382299
>Gm17:24385460-24385632
>Gm17:24397048-24402318
>Gm17:24402390-24404004
>Gm17:24404562-24405031
>Gm17:24405973-24406104
>Gm17:24406137-24406184
>Gm17:24406248-24407254
>Gm17:24408435-24408478
>Gm17:24408983-24409018
>Gm17:24409460-24409699
>Gm17:24409909-24409966
>Gm17:24409990-24410038
>Gm17:24410196-24410371
>Gm17:24410410-24410608
>Gm17:24410747-24410853
>Gm17:24410879-24410939
>Gm17:24411030-24411077
>Gm17:24411283-24411486
>Gm17:24411594-24411652
>Gm17:24411816-24411857
>Gm17:24411890-24411970
>Gm17:24412055-24412118
>Gm17:24412840-24412922
>Gm17:24413081-24413110
>Gm17:24413284-24413432
>Gm17:24413506-24413557
>Gm17:24413889-24413950
>Gm17:24414106-24414174
>Gm17:24414808-24414836
>Gm17:24415341-24416756
>Gm17:24420049-24420118
>Gm17:24420184-24420936
>Gm17:24420997-24423374
>Gm17:24423449-24423699
>Gm17:24423729-24423864
>Gm17:24423983-24424057
>Gm17:24424094-24424276
>Gm17:24424310-24424354
>Gm17:24424406-24424705
>Gm17:24424774-24430732
>Gm17:24431103-24431133
>Gm17:24431915-24432112
>Gm17:24432156-24432187
>Gm17:24434707-24434748
>Gm17:24434884-24434967
>Gm17:24437261-24437358
>Gm17:24437472-24437584
>Gm17:24437768-24437824
>Gm17:24437867-24437923
>Gm17:24438120-24438764
>Gm17:24438784-24446200
>Gm17:24446300-24446314
>Gm17:24446579-24446635
>Gm17:24446765-24446848
>Gm17:24446921-24447653
>Gm17:24447717-24447798
>Gm17:24447879-24447932
>Gm17:24448046-24451600
>Gm17:24451638-24452860
>Gm17:24453364-24453710
>Gm17:24453747-24455999
>Gm17:24456151-24456203
>Gm17:24457003-24457842
>Gm17:24458008-24458086
>Gm17:24459300-24459495
>Gm17:24459612-24459693
>Gm17:24459722-24471328
>Gm17:24472909-24473351
>Gm17:24474218-24475200
>Gm17:24475630-24475665
>Gm17:24475748-24475830
>Gm17:24475989-24476066
>Gm17:24476475-24476733
>Gm17:24476887-24477343
>Gm17:24477392-24478068
>Gm17:24479389-24479432
>Gm17:24482081-24482290
>Gm17:24486095-24486144
>Gm17:24486185-24486252
>Gm17:24486389-24486503
>Gm17:24487743-24488507
>Gm17:24489490-24489568
>Gm17:24489638-24489681
>Gm17:24490762-24491999
>Gm17:24492719-24493842
>Gm17:24494669-24495446
>Gm17:24495567-24495623
>Gm17:24495664-24495725
>Gm17:24495780-24495812
>Gm17:24497440-24497495
>Gm17:24497569-24497639
>Gm17:24497750-24499026
>Gm17:24499363-24502977
>Gm17:24503348-24503413
>Gm17:24504388-24504437
>Gm17:24508611-24508693
>Gm17:24508777-24509013
>Gm17:24509176-24509740
>Gm17:24509914-24510997
>Gm17:24511156-24511638
>Gm17:24511714-24512343
>Gm17:24512372-24512569
>Gm17:24512662-24513179
>Gm17:24513226-24513960
>Gm17:24514024-24515053
>Gm17:24515067-24521333
>Gm17:24521364-24524170
>Gm17:24524241-24524413
>Gm17:24524914-24524993
>Gm17:24526442-24526532
>Gm17:24526661-24526691
>Gm17:24527153-24528121
>Gm17:24528663-24528700
>Gm17:24528820-24528879
>Gm17:24529051-24529099
>Gm17:24530934-24531110
>Gm17:24531210-24531241
>Gm17:24532554-24532975
>Gm17:24533016-24533854
>Gm17:24533928-24535685
>Gm17:24535721-24535850
>Gm17:24536065-24536172
>Gm17:24536395-24536563
>Gm17:24536910-24536938
>Gm17:24537310-24537406
>Gm17:24537465-24537550
>Gm17:24538317-24543162
>Gm17:24543657-24543981
>Gm17:24544015-24544065
>Gm17:24544102-24544512
>Gm17:24544723-24544800
>Gm17:24544855-24545350
>Gm17:24545381-24545412
>Gm17:24545439-24546239
>Gm17:24546343-24547045
>Gm17:24547114-24547153
>Gm17:24547216-24547241
>Gm17:24547455-24547537
>Gm17:24547603-24548702
>Gm17:24548754-24549050
>Gm17:24549081-24549225
>Gm17:24549332-24549529
>Gm17:24549983-24550054
>Gm17:24550157-24550481
>Gm17:24552575-24552686
>Gm17:24552720-24552777
>Gm17:24553132-24553196
>Gm17:24555227-24555303
>Gm17:24556666-24556725
>Gm17:24556769-24556886
>Gm17:24557106-24557357
>Gm17:24559235-24559270
>Gm17:24559900-24559941
>Gm17:24560096-24560150
>Gm17:24560487-24560542
>Gm17:24562168-24562199
>Gm17:24562240-24562277
>Gm17:24562305-24562408
>Gm17:24562486-24562582
>Gm17:24563217-24563351
>Gm17:24563626-24563656
>Gm17:24563698-24563794
>Gm17:24563918-24563970
>Gm17:24566634-24567126
>Gm17:24567153-24568631
>Gm17:24568680-24568890
>Gm17:24568986-24569207
>Gm17:24569253-24569395
>Gm17:24571585-24576582
>Gm17:24578186-24578603
>Gm17:24578749-24580662
>Gm17:24580687-24581657
>Gm17:24581708-24581794
>Gm17:24581900-24581952
>Gm17:24582028-24584171
>Gm17:24584214-24584320
>Gm17:24584407-24584577
>Gm17:24584615-24596885
>Gm17:24598072-24612758
>Gm17:24612966-24613075
>Gm17:24613333-24622783
>Gm17:24623288-24623412
>Gm17:24623812-24623872
>Gm17:24624015-24624071
>Gm17:24624131-24624203
>Gm17:24624321-24624405
>Gm17:24624637-24624696
>Gm17:24624853-24624925
>Gm17:24624957-24626949
>Gm17:24627125-24679795
>Gm17:24680723-24718489
>Gm17:24720055-24720124
>Gm17:24721587-24721841
>Gm17:24722217-24722249
>Gm17:24723122-24729472
>Gm17:24730350-24734883
>Gm17:24734911-24735020
>Gm17:24736505-24736546
>Gm17:24738811-24740870
>Gm17:24741263-24741329
>Gm17:24741543-24741891
>Gm17:24742296-24742372
>Gm17:24743338-24743379
>Gm17:24743766-24743882
>Gm17:24744040-24744158
>Gm17:24744234-24744384
>Gm17:24744458-24745162
>Gm17:24745384-24745700
>Gm17:24745857-24748806
>Gm17:24748851-24752496
>Gm17:24752659-24757941
>Gm17:24757994-24759539
>Gm17:24760344-24760490
>Gm17:24760671-24760696
>Gm17:24760921-24761009
>Gm17:24761131-24761563
>Gm17:24761665-24763273
>Gm17:24763347-24763419
>Gm17:24763448-24763484
>Gm17:24765682-24765988
>Gm17:24766047-24766253
>Gm17:24766309-24766372
>Gm17:24767053-24767096
>Gm17:24767369-24767446
>Gm17:24768845-24768919
>Gm17:24768966-24769069
>Gm17:24769893-24769953
>Gm17:24772758-24772798
>Gm17:24772866-24772913
>Gm17:24774213-24774244
>Gm17:24774846-24775085
>Gm17:24775389-24775438
>Gm17:24775767-24775959
>Gm17:24776011-24776103
>Gm17:24776361-24777071
>Gm17:24777568-24777610
>Gm17:24777721-24777839
>Gm17:24778086-24778262
>Gm17:24778340-24778377
>Gm17:24778559-24778645
>Gm17:24778732-24778806
>Gm17:24778845-24779051
>Gm17:24779569-24779628
>Gm17:24779702-24779796
>Gm17:24780088-24781782
>Gm17:24781883-24781948
>Gm17:24782500-24782594
>Gm17:24784648-24784709
>Gm17:24784747-24785081
>Gm17:24785405-24785447
>Gm17:24785640-24785831
>Gm17:24786454-24788631
>Gm17:24789290-24804682
>Gm17:24804939-24805226
>Gm17:24805613-24806134
>Gm17:24806181-24806210
>Gm17:24806278-24806436
>Gm17:24806466-24806697
>Gm17:24806730-24816847
>Gm17:24816892-24817035
>Gm17:24817073-24817196
>Gm17:24817366-24817431
>Gm17:24817987-24819976
>Gm17:24820004-24820166
>Gm17:24820244-24821273
>Gm17:24821326-24822116
>Gm17:24822253-24823496
>Gm17:24823519-24823786
>Gm17:24823870-24825572
>Gm17:24825613-24825833
>Gm17:24825989-24826254
>Gm17:24826291-24826349
>Gm17:24826436-24826644
>Gm17:24826772-24826837
>Gm17:24827861-24827923
>Gm17:24828068-24828149
>Gm17:24828340-24828467
>Gm17:24828537-24828780
>Gm17:24829932-24829990
>Gm17:24830309-24830406
>Gm17:24830454-24830547
>Gm17:24830735-24830907
>Gm17:24831470-24831560
>Gm17:24834784-24834844
>Gm17:24834886-24834929
>Gm17:24834990-24835068
>Gm17:24835177-24835215
>Gm17:24835462-24835551
>Gm17:24837216-24837285
>Gm17:24840195-24840300
>Gm17:24843079-24843157
>Gm17:24843221-24843285
>Gm17:24844783-24844896
>Gm17:24844950-24845334
>Gm17:24845406-24845537
>Gm17:24845718-24845820
>Gm17:24845924-24846071
>Gm17:24846112-24846325
>Gm17:24847199-24847362
>Gm17:24847419-24847548
>Gm17:24847909-24847973
>Gm17:24848101-24848145
>Gm17:24848236-24848296
>Gm17:24848510-24848791
>Gm17:24848824-24849544
>Gm17:24849590-24849706
>Gm17:24850937-24851035
>Gm17:24853848-24853948
>Gm17:24856188-24856330
>Gm17:24856602-24856695
>Gm17:24858080-24858262
>Gm17:24858307-24861043
>Gm17:24862315-24862473
>Gm17:24862608-24862776
>Gm17:24862808-24864474
>Gm17:24864551-24865504
>Gm17:24865528-24865936
>Gm17:24867958-24868056
>Gm17:24868230-24868361
>Gm17:24868875-24868927
>Gm17:24869056-24869121
>Gm17:24869172-24869239
>Gm17:24869719-24869785
>Gm17:24870774-24870845
>Gm17:24873776-24873840
>Gm17:24874497-24874537
>Gm17:24875118-24875175
>Gm17:24875577-24875714
>Gm17:24878244-24878286
>Gm17:24878878-24878945
>Gm17:24879046-24879186
>Gm17:24879212-24879689
>Gm17:24879731-24880605
>Gm17:24880822-24880870
>Gm17:24880932-24883065
>Gm17:24883121-24887295
>Gm17:24888506-24891274
>Gm17:24892771-24892805
>Gm17:24893136-24893216
>Gm17:24894252-24894355
>Gm17:24895141-24895494
>Gm17:24895515-24919509
>Gm17:24919576-24974166
>Gm17:24974189-24993385
>Gm17:24993410-25002347
>Gm17:25002360-25024924
>Gm17:25024975-25027161
>Gm17:25027186-25034207
>Gm17:25034232-25061643
>Gm17:25061792-25062228
>Gm17:25062283-25062386
>Gm17:25062613-25062692
>Gm17:25062973-25063008
>Gm17:25063066-25064480
>Gm17:25064597-25064653
>Gm17:25064797-25064861
>Gm17:25065288-25065358
>Gm17:25065399-25065505
>Gm17:25065608-25065707
>Gm17:25066062-25066335
>Gm17:25066431-25067614
>Gm17:25067942-25067971
>Gm17:25069964-25069993
>Gm17:25070759-25070804
>Gm17:25071866-25075820
>Gm17:25075862-25079615
>Gm17:25079653-25080308
>Gm17:25080346-25080823
>Gm17:25080933-25082153
>Gm17:25082247-25082284
>Gm17:25082461-25082652
>Gm17:25082871-25082938
>Gm17:25083250-25083289
>Gm17:25083347-25083443
>Gm17:25083525-25083635
>Gm17:25083685-25083743
>Gm17:25083778-25083831
>Gm17:25084484-25100916
>Gm17:25103104-25122162
>Gm17:25122201-25135615
>Gm17:25135666-25145721
>Gm17:25145807-25145907
>Gm17:25145937-25146074
>Gm17:25146191-25152421
>Gm17:25152654-25152801
>Gm17:25152977-25153064
>Gm17:25154036-25154084
>Gm17:25154890-25154928
>Gm17:25155672-25156257
>Gm17:25156739-25157061
>Gm17:25160150-25160211
>Gm17:25160250-25160524
>Gm17:25160672-25161142
>Gm17:25161226-25161530
>Gm17:25162477-25162694
>Gm17:25162941-25163007
>Gm17:25163138-25163362
>Gm17:25163416-25163492
>Gm17:25163561-25163959
>Gm17:25164106-25164724
>Gm17:25164812-25164866
>Gm17:25165123-25165413
>Gm17:25165461-25165589
>Gm17:25165655-25165920
>Gm17:25166234-25166803
>Gm17:25167644-25167891
>Gm17:25173014-25173045
>Gm17:25174303-25174559
>Gm17:25174685-25174886
>Gm17:25175326-25175381
>Gm17:25175535-25175707
>Gm17:25178655-25178725
>Gm17:25179035-25179259
>Gm17:25179576-25179763
>Gm17:25179913-25180446
>Gm17:25180499-25181229
>Gm17:25181357-25181813
>Gm17:25181875-25182193
>Gm17:25182247-25188400
>Gm17:25188500-25188810
>Gm17:25190119-25190298
>Gm17:25190381-25191497
>Gm17:25191550-25191597
>Gm17:25191701-25211289
>Gm17:25212134-25220254
>Gm17:25220281-25225925
>Gm17:25228519-25228562
>Gm17:25228905-25228984
>Gm17:25229954-25229968
>Gm17:25230311-25230435
>Gm17:25230561-25230629
>Gm17:25230694-25230728
>Gm17:25230767-25231834
>Gm17:25231895-25234066
>Gm17:25234228-25234286
>Gm17:25235092-25235127
>Gm17:25235234-25235491
>Gm17:25235558-25235870
>Gm17:25235930-25236063
>Gm17:25236324-25236614
>Gm17:25236652-25236733
>Gm17:25236766-25239141
>Gm17:25239174-25242519
>Gm17:25242572-25255807
>Gm17:25255843-25270124
>Gm17:25270229-25274598
>Gm17:25274836-25275097
>Gm17:25275188-25275245
>Gm17:25275327-25276150
>Gm17:25276208-25276437
>Gm17:25276666-25279117
>Gm17:25279178-25281989
>Gm17:25282031-25283133
>Gm17:25283453-25283540
>Gm17:25283648-25283708
>Gm17:25283995-25284055
>Gm17:25284414-25285195
>Gm17:25285222-25285626
>Gm17:25287348-25287460
>Gm17:25288113-25288214
>Gm17:25289035-25289154
>Gm17:25289269-25290453
>Gm17:25290520-25291111
>Gm17:25291269-25291310
>Gm17:25291332-25291447
>Gm17:25292657-25292735
>Gm17:25294958-25304215
>Gm17:25304645-25304707
>Gm17:25306301-25306391
>Gm17:25306689-25306758
>Gm17:25306834-25306894
>Gm17:25307921-25310751
>Gm17:25311098-25311136
>Gm17:25311406-25311482
>Gm17:25313924-25314874
>Gm17:25314924-25340689
>Gm17:25340732-25342210
>Gm17:25342640-25347504
>Gm17:25347567-25347612
>Gm17:25347654-25349407
>Gm17:25349446-25353909
>Gm17:25356959-25366418
>Gm17:25367533-25367883
>Gm17:25367994-25368189
>Gm17:25368269-25368909
>Gm17:25369037-25371439
>Gm17:25371579-25374383
>Gm17:25374458-25374732
>Gm17:25374794-25374869
>Gm17:25374939-25375079
>Gm17:25375203-25375321
>Gm17:25375393-25375487
>Gm17:25375518-25376929
>Gm17:25376975-25378704
>Gm17:25378776-25378886
>Gm17:25379013-25379540
>Gm17:25379679-25383141
>Gm17:25383225-25384441
>Gm17:25384547-25387729
>Gm17:25387758-25389178
>Gm17:25389204-25390133
>Gm17:25390213-25390438
>Gm17:25390500-25391884
>Gm17:25392049-25393229
>Gm17:25393321-25409033
>Gm17:25409076-25414442
>Gm17:25414608-25417471
>Gm17:25419782-25430629
>Gm17:25430675-25438029
>Gm17:25438336-25438389
>Gm17:25438417-25438650
>Gm17:25438677-25439321
>Gm17:25439388-25443189
>Gm17:25443330-25449584
>Gm17:25449659-25450984
>Gm17:25451007-25451114
>Gm17:25451194-25451374
>Gm17:25452605-25460085
>Gm17:25460158-25461627
>Gm17:25461727-25466551
>Gm17:25466674-25468180
>Gm17:25468219-25468377
>Gm17:25468427-25468862
>Gm17:25468963-25469076
>Gm17:25469124-25476193
>Gm17:25476218-25489881
>Gm17:25489968-25490968
>Gm17:25491001-25493087
>Gm17:25493131-25533010
>Gm17:25533041-25535637
>Gm17:25536342-25536523
>Gm17:25536632-25536893
>Gm17:25536919-25537288
>Gm17:25537409-25538076
>Gm17:25538138-25538336
>Gm17:25538399-25538486
>Gm17:25538608-25538709
>Gm17:25539003-25558057
>Gm17:25558441-25558774
>Gm17:25558953-25562035
>Gm17:25562135-25562466
>Gm17:25562613-25570906
>Gm17:25571022-25571191
>Gm17:25571249-25573426
>Gm17:25573478-25574468
>Gm17:25574495-25574803
>Gm17:25574840-25575089
>Gm17:25575138-25575249
>Gm17:25575337-25575434
>Gm17:25575718-25575792
>Gm17:25578936-25578965
>Gm17:25582087-25582101
>Gm17:25582351-25582395
>Gm17:25583024-25583321
>Gm17:25583376-25583464
>Gm17:25583531-25583610
>Gm17:25583723-25588829
>Gm17:25589346-25589424
>Gm17:25595419-25596517
>Gm17:25596528-25605618
>Gm17:25605671-25609690
>Gm17:25609730-25609918
>Gm17:25610063-25610145
>Gm17:25611556-25611665
>Gm17:25613178-25613213
>Gm17:25613853-25613882
>Gm17:25613968-25614082
>Gm17:25614157-25614216
>Gm17:25615779-25615809
>Gm17:25616389-25616426
>Gm17:25616481-25616656
>Gm17:25617898-25619579
>Gm17:25621413-25621491
>Gm17:25621576-25621742
>Gm17:25621812-25621866
>Gm17:25621913-25621990
>Gm17:25622031-25622064
>Gm17:25622778-25622925
>Gm17:25622990-25623052
>Gm17:25623108-25623153
>Gm17:25623180-25623213
>Gm17:25623234-25623381
>Gm17:25623615-25623757
>Gm17:25623913-25623948
>Gm17:25624014-25624390
>Gm17:25624569-25624602
>Gm17:25624829-25625246
>Gm17:25625308-25625398
>Gm17:25625451-25625774
>Gm17:25625843-25625873
>Gm17:25625932-25635960
>Gm17:25636089-25636191
>Gm17:25636346-25637310
>Gm17:25637381-25637522
>Gm17:25637709-25637799
>Gm17:25637858-25637892
>Gm17:25638015-25638060
>Gm17:25638080-25638137
>Gm17:25638276-25638377
>Gm17:25638481-25641333
>Gm17:25641418-25641921
>Gm17:25642101-25643498
>Gm17:25643566-25645392
>Gm17:25645431-25645568
>Gm17:25645646-25645921
>Gm17:25646088-25646371
>Gm17:25646455-25646524
>Gm17:25646652-25646804
>Gm17:25647026-25647665
>Gm17:25647700-25648026
>Gm17:25648152-25648264
>Gm17:25648297-25648375
>Gm17:25648422-25651614
>Gm17:25651718-25652050
>Gm17:25652184-25652223
>Gm17:25652279-25658592
>Gm17:25658615-25659095
>Gm17:25659243-25659880
>Gm17:25660053-25660176
>Gm17:25660244-25660310
>Gm17:25660338-25660857
>Gm17:25660914-25675646
>Gm17:25675691-25676780
>Gm17:25676880-25678685
>Gm17:25678784-25678818
>Gm17:25679285-25679383
>Gm17:25679531-25687797
>Gm17:25687852-25688028
>Gm17:25688051-25688862
>Gm17:25688908-25688976
>Gm17:25689006-25689960
>Gm17:25689988-25690713
>Gm17:25690748-25692896
>Gm17:25692930-25701792
>Gm17:25701892-25702722
>Gm17:25704086-25705886
>Gm17:25705922-25709165
>Gm17:25709195-25727699
>Gm17:25727732-25727774
>Gm17:25728208-25728271
>Gm17:25728291-25728341
>Gm17:25728475-25729241
>Gm17:25729374-25729460
>Gm17:25730054-25755361
>Gm17:25756469-25759641
>Gm17:25759679-25770909
>Gm17:25770998-25771967
>Gm17:25774639-25774751
>Gm17:25774842-25774897
>Gm17:25775058-25779524
>Gm17:25779701-25779743
>Gm17:25779843-25780012
>Gm17:25780068-25780307
>Gm17:25780579-25780669
>Gm17:25780771-25781031
>Gm17:25781198-25785755
>Gm17:25788962-25790372
>Gm17:25790564-25790611
>Gm17:25792593-25792636
>Gm17:25792756-25792836
>Gm17:25795027-25795082
>Gm17:25797597-25797651
>Gm17:25799000-25800548
>Gm17:25800636-25801391
>Gm17:25801492-25801818
>Gm17:25802113-25802235
>Gm17:25802376-25804328
>Gm17:25804357-25806410
>Gm17:25807023-25807072
>Gm17:25807120-25811878
>Gm17:25811962-25812298
>Gm17:25812336-25812483
>Gm17:25813218-25813366
>Gm17:25813651-25813682
>Gm17:25813733-25813864
>Gm17:25814017-25814486
>Gm17:25814549-25814611
>Gm17:25814704-25815230
>Gm17:25815276-25815350
>Gm17:25815477-25815574
>Gm17:25815764-25815872
>Gm17:25815891-25815958
>Gm17:25816029-25816123
>Gm17:25817055-25817741
>Gm17:25817789-25818601
>Gm17:25818633-25820415
>Gm17:25820469-25820535
>Gm17:25820622-25823085
>Gm17:25823125-25823379
>Gm17:25823511-25823623
>Gm17:25823810-25823840
>Gm17:25823893-25823969
>Gm17:25824233-25824862
>Gm17:25825116-25825164
>Gm17:25825344-25825485
>Gm17:25825564-25825589
>Gm17:25825643-25826112
>Gm17:25826317-25826384
>Gm17:25826465-25835848
>Gm17:25835894-25836005
>Gm17:25836061-25836530
>Gm17:25836586-25837604
>Gm17:25837699-25837797
>Gm17:25837823-25838553
>Gm17:25839461-25839543
>Gm17:25839575-25839698
>Gm17:25840340-25840432
>Gm17:25840824-25843986
>Gm17:25844056-25845064
>Gm17:25845740-25847298
>Gm17:25849057-25849101
>Gm17:25849379-25849412
>Gm17:25849588-25849754
>Gm17:25853717-25853764
>Gm17:25854507-25854542
>Gm17:25856359-25856396
>Gm17:25856965-25857796
>Gm17:25858064-25858229
>Gm17:25858316-25860487
>Gm17:25860533-25861339
>Gm17:25861404-25861448
>Gm17:25861726-25861784
>Gm17:25861851-25862622
>Gm17:25865060-25865303
>Gm17:25865525-25868097
>Gm17:25868135-25869470
>Gm17:25869631-25869678
>Gm17:25873317-25873437
>Gm17:25873765-25873840
>Gm17:25874006-25874063
>Gm17:25874290-25874434
>Gm17:25874818-25876426
>Gm17:25876719-25876759
>Gm17:25876801-25876910
>Gm17:25876921-25877289
>Gm17:25877726-25877866
>Gm17:25878014-25878076
>Gm17:25878181-25878270
>Gm17:25879196-25879236
>Gm17:25881367-25881417
>Gm17:25881594-25881725
>Gm17:25882273-25882310
>Gm17:25882357-25882451
>Gm17:25882513-25882628
>Gm17:25882847-25882901
>Gm17:25883236-25890404
>Gm17:25890548-25890680
>Gm17:25891289-25891326
>Gm17:25891369-25891487
>Gm17:25891600-25891766
>Gm17:25891959-25892180
>Gm17:25892291-25892336
>Gm17:25892866-25892981
>Gm17:25893572-25893631
>Gm17:25893932-25894059
>Gm17:25894601-25894704
>Gm17:25894788-25894972
>Gm17:25895081-25895906
>Gm17:25896037-25896089
>Gm17:25896186-25896239
>Gm17:25896461-25896603
>Gm17:25896816-25896946
>Gm17:25896998-25897098
>Gm17:25897148-25897413
>Gm17:25897487-25897571
>Gm17:25897620-25898210
>Gm17:25898408-25898490
>Gm17:25898616-25898810
>Gm17:25898871-25899161
>Gm17:25899198-25900122
>Gm17:25900180-25900799
>Gm17:25900863-25901544
>Gm17:25901577-25902951
>Gm17:25903107-25903254
>Gm17:25903289-25903568
>Gm17:25903742-25903937
>Gm17:25904026-25904625
>Gm17:25905046-25905124
>Gm17:25905514-25905582
>Gm17:25906111-25906198
>Gm17:25906302-25906371
>Gm17:25906465-25906535
>Gm17:25906957-25906985
>Gm17:25907363-25907462
>Gm17:25907551-25907582
>Gm17:25907782-25907852
>Gm17:25907896-25908096
>Gm17:25908167-25908201
>Gm17:25908306-25908469
>Gm17:25908548-25908776
>Gm17:25910434-25910572
>Gm17:25910852-25910949
>Gm17:25913209-25913266
>Gm17:25913911-25914060
>Gm17:25914812-25914933
>Gm17:25915598-25915650
>Gm17:25915974-25916019
>Gm17:25916531-25916674
>Gm17:25916832-25916967
>Gm17:25917668-25917929
>Gm17:25918227-25918379
>Gm17:25918597-25918892
>Gm17:25918990-25919026
>Gm17:25919069-25919426
>Gm17:25919488-25919614
>Gm17:25919716-25919975
>Gm17:25919996-25920217
>Gm17:25920253-25920838
>Gm17:25920874-25920910
>Gm17:25920952-25921057
>Gm17:25921134-25921317
>Gm17:25921349-25921699
>Gm17:25921732-25921870
>Gm17:25921962-25922033
>Gm17:25922056-25922653
>Gm17:25922763-25922790
>Gm17:25922830-25923171
>Gm17:25923283-25923423
>Gm17:25925198-25925261
>Gm17:25925290-25926481
>Gm17:25927251-25927297
>Gm17:25927344-25927515
>Gm17:25927623-25928072
>Gm17:25928104-25928212
>Gm17:25928266-25928295
>Gm17:25928870-25929115
>Gm17:25929197-25929232
>Gm17:25929262-25929406
>Gm17:25929440-25931097
>Gm17:25931156-25931520
>Gm17:25931679-26006369
>Gm17:26006400-26007008
>Gm17:26007511-26007779
>Gm17:26008043-26008090
>Gm17:26008582-26008632
>Gm17:26008698-26008744
>Gm17:26008834-26008929
>Gm17:26008973-26009064
>Gm17:26009142-26009195
>Gm17:26009306-26009373
>Gm17:26009449-26012602
>Gm17:26012764-26012825
>Gm17:26015426-26015486
>Gm17:26021422-26021508
>Gm17:26021627-26022061
>Gm17:26022297-26022362
>Gm17:26023663-26023740
>Gm17:26024004-26024077
>Gm17:26024305-26024538
>Gm17:26024577-26024623
>Gm17:26024958-26025173
>Gm17:26025221-26025316
>Gm17:26025452-26025539
>Gm17:26025634-26025756
>Gm17:26025850-26025988
>Gm17:26026162-26027025
>Gm17:26027232-26027342
>Gm17:26027391-26027714
>Gm17:26027890-26027925
>Gm17:26028529-26028577
>Gm17:26029020-26029082
>Gm17:26029138-26029318
>Gm17:26030856-26039941
>Gm17:26040062-26054125
>Gm17:26054191-26063770
>Gm17:26063814-26063947
>Gm17:26064217-26064274
>Gm17:26064507-26064558
>Gm17:26064714-26064774
>Gm17:26064881-26065241
>Gm17:26065319-26065705
>Gm17:26065829-26086301
>Gm17:26086349-26088932
>Gm17:26088958-26089107
>Gm17:26089133-26089386
>Gm17:26089532-26090159
>Gm17:26090197-26097880
>Gm17:26097942-26105217
>Gm17:26108565-26128981
>Gm17:26129081-26134334
>Gm17:26149227-26149244
>Gm17:26149255-26160260
>Gm17:26160360-26179826
>Gm17:26207740-26208444
>Gm17:26209556-26211058
>Gm17:26211464-26213661
>Gm17:26214778-26220612
>Gm17:26222428-26223487
>Gm17:26234523-26236456
>Gm17:26236556-26238488
>Gm17:26238812-26240210
>Gm17:26242003-26267916
>Gm17:26267946-26284365
>Gm17:26285098-26286405
>Gm17:26286562-26296381
>Gm17:26296441-26302191
>Gm17:26302362-26302476
>Gm17:26302514-26304405
>Gm17:26309365-26311313
>Gm17:26311515-26313099
>Gm17:26314176-26314217
>Gm17:26314300-26325154
>Gm17:26325200-26331559
>Gm17:26331612-26339565
>Gm17:26339585-26346159
>Gm17:26346259-26349648
>Gm17:26349748-26353327
>Gm17:26353731-26355858
>Gm17:26359813-26362919
>Gm17:26364863-26365976
>Gm17:26366027-26366470
>Gm17:26367680-26368397
>Gm17:26369188-26393451
>Gm17:26393990-26395385
>Gm17:26396030-26398170
>Gm17:26398374-26399558
>Gm17:26400038-26400825
>Gm17:26401861-26433721
>Gm17:26448819-26450749
>Gm17:26450954-26469549
>Gm17:26469568-26471187
>Gm17:26475199-26477369
>Gm17:26477396-26504888
>Gm17:26504926-26509913
>Gm17:26509991-26512455
>Gm17:26512501-26514072
>Gm17:26514110-26516206
>Gm17:26516290-26516837
>Gm17:26516861-26520494
>Gm17:26520529-26521565
>Gm17:26521603-26553173
>Gm17:26553210-26556541
>Gm17:26556616-26557788
>Gm17:26557840-26557945
>Gm17:26557998-26559467
>Gm17:26559567-26563047
>Gm17:26563086-26568129
>Gm17:26568168-26568491
>Gm17:26568522-26568822
>Gm17:26568866-26569236
>Gm17:26569281-26569583
>Gm17:26569720-26570756
>Gm17:26570861-26571194
>Gm17:26571214-26571331
>Gm17:26571386-26571474
>Gm17:26571504-26573532
>Gm17:26573573-26573655
>Gm17:26573690-26574090
>Gm17:26574174-26586981
>Gm17:26587028-26592194
>Gm17:26592649-26592908
>Gm17:26593029-26593132
>Gm17:26593282-26593353
>Gm17:26594095-26594124
>Gm17:26594334-26594392
>Gm17:26594457-26595642
>Gm17:26595794-26596547
>Gm17:26596662-26597713
>Gm17:26598114-26599688
>Gm17:26599716-26608605
>Gm17:26608648-26611271
>Gm17:26615223-26615329
>Gm17:26617328-26617363
>Gm17:26619904-26619983
>Gm17:26620117-26620156
>Gm17:26621168-26621201
>Gm17:26625345-26626415
>Gm17:26626439-26632322
>Gm17:26632882-26633137
>Gm17:26633214-26638193
>Gm17:26638240-26639496
>Gm17:26639532-26642983
>Gm17:26643033-26643518
>Gm17:26643561-26645947
>Gm17:26645983-26647561
>Gm17:26647634-26647777
>Gm17:26647802-26651942
>Gm17:26652000-26652107
>Gm17:26652183-26652479
>Gm17:26652536-26652978
>Gm17:26653041-26666381
>Gm17:26666413-26668977
>Gm17:26669054-26669326
>Gm17:26669403-26671029
>Gm17:26671065-26671464
>Gm17:26671525-26673107
>Gm17:26673164-26682204
>Gm17:26682336-26682477
>Gm17:26682543-26687357
>Gm17:26687395-26687451
>Gm17:26687519-26687830
>Gm17:26687860-26687941
>Gm17:26688015-26688066
>Gm17:26688287-26688669
>Gm17:26688747-26688922
>Gm17:26688982-26694186
>Gm17:26694209-26696983
>Gm17:26697025-26710367
>Gm17:26710441-26711104
>Gm17:26711172-26711231
>Gm17:26711313-26711392
>Gm17:26711441-26711497
>Gm17:26711517-26712376
>Gm17:26712417-26713241
>Gm17:26713556-26713614
>Gm17:26714895-26715313
>Gm17:26715360-26716004
>Gm17:26716034-26716239
>Gm17:26717544-26717614
>Gm17:26721218-26721353
>Gm17:26721425-26731076
>Gm17:26731180-26735525
>Gm17:26735728-26735912
>Gm17:26737177-26737405
>Gm17:26737619-26737702
>Gm17:26737904-26738105
>Gm17:26738163-26740242
>Gm17:26740522-26740706
>Gm17:26740979-26741023
>Gm17:26741275-26741327
>Gm17:26741371-26741426
>Gm17:26741455-26741509
>Gm17:26742236-26742351
>Gm17:26743041-26743173
>Gm17:26743432-26743657
>Gm17:26745909-26746193
>Gm17:26746390-26747240
>Gm17:26747350-26747409
>Gm17:26747489-26747671
>Gm17:26747751-26747871
>Gm17:26747974-26748062
>Gm17:26751656-26751742
>Gm17:26752869-26752903
>Gm17:26753034-26755611
>Gm17:26755696-26755821
>Gm17:26755858-26761080
>Gm17:26761115-26761331
>Gm17:26761355-26762754
>Gm17:26762797-26763134
>Gm17:26763186-26763423
>Gm17:26763476-26764503
>Gm17:26765317-26765379
>Gm17:26765423-26765586
>Gm17:26767242-26767312
>Gm17:26767419-26768080
>Gm17:26768201-26768393
>Gm17:26768924-26768978
>Gm17:26770395-26770441
>Gm17:26770481-26771534
>Gm17:26771607-26771630
>Gm17:26771661-26771749
>Gm17:26771842-26771966
>Gm17:26772073-26772167
>Gm17:26772195-26772329
>Gm17:26772443-26772890
>Gm17:26773003-26774238
>Gm17:26774274-26774394
>Gm17:26774471-26774555
>Gm17:26774762-26775556
>Gm17:26775944-26776049
>Gm17:26776952-26777002
>Gm17:26777184-26777231
>Gm17:26777362-26777389
>Gm17:26777481-26777521
>Gm17:26777778-26777820
>Gm17:26777913-26778017
>Gm17:26778518-26779467
>Gm17:26779827-26780366
>Gm17:26780467-26780630
>Gm17:26780678-26780811
>Gm17:26780841-26790789
>Gm17:26790913-26790974
>Gm17:26791085-26792922
>Gm17:26792948-26793904
>Gm17:26793924-26793955
>Gm17:26793987-26794496
>Gm17:26794596-26794754
>Gm17:26794874-26794921
>Gm17:26794960-26795048
>Gm17:26795614-26795665
>Gm17:26795736-26796171
>Gm17:26796209-26797883
>Gm17:26797925-26798032
>Gm17:26798100-26819296
>Gm17:26822304-26825393
>Gm17:26825493-26840437
>Gm17:26840697-26840729
>Gm17:26841066-26841238
>Gm17:26842787-26842831
>Gm17:26844370-26844486
>Gm17:26846554-26850635
>Gm17:26850711-26850839
>Gm17:26851101-26851399
>Gm17:26851575-26851721
>Gm17:26851801-26851864
>Gm17:26851951-26851994
>Gm17:26852180-26852339
>Gm17:26852592-26853686
>Gm17:26853720-26854556
>Gm17:26854609-26856082
>Gm17:26856123-26856385
>Gm17:26856650-26857092
>Gm17:26857134-26857289
>Gm17:26857361-26857516
>Gm17:26857644-26857925
>Gm17:26858133-26858408
>Gm17:26858450-26858740
>Gm17:26858769-26858924
>Gm17:26858977-26859160
>Gm17:26859262-26859310
>Gm17:26859413-26860111
>Gm17:26860141-26860332
>Gm17:26860357-26861064
>Gm17:26861103-26862172
>Gm17:26862359-26872834
>Gm17:26872912-26883059
>Gm17:26883109-26884150
>Gm17:26884226-26884465
>Gm17:26884492-26885687
>Gm17:26885739-26886009
>Gm17:26886075-26886236
>Gm17:26886278-26910133
>Gm17:26910165-26912712
>Gm17:26912825-26913494
>Gm17:26913538-26917474
>Gm17:26917694-26917741
>Gm17:26918934-26919075
>Gm17:26919204-26919245
>Gm17:26919462-26919512
>Gm17:26920305-26922495
>Gm17:26922532-26930456
>Gm17:26931752-26931802
>Gm17:26932012-26932215
>Gm17:26932258-26932320
>Gm17:26932420-26934666
>Gm17:26935296-26935415
>Gm17:26935656-26935697
>Gm17:26937081-26940844
>Gm17:26940866-26941381
>Gm17:26941433-26942733
>Gm17:26942821-26945111
>Gm17:26945159-26945282
>Gm17:26945403-26945446
>Gm17:26945752-26945913
>Gm17:26946384-26946437
>Gm17:26947010-26949178
>Gm17:26949225-26950604
>Gm17:26950648-26954453
>Gm17:26954629-26954739
>Gm17:26955488-26955549
>Gm17:26958845-26958914
>Gm17:26961355-26961468
>Gm17:26961649-26961706
>Gm17:26962261-26968724
>Gm17:26971776-26972226
>Gm17:26973509-26973733
>Gm17:26974149-26974179
>Gm17:26975024-26976613
>Gm17:26977221-26977259
>Gm17:26977378-26977432
>Gm17:26978583-26978735
>Gm17:26978885-26978985
>Gm17:26979324-26979399
>Gm17:26979581-26979792
>Gm17:26979881-26979920
>Gm17:26982327-26982490
>Gm17:26986525-26987518
>Gm17:26987670-26987757
>Gm17:26988321-26991002
>Gm17:26991094-27002681
>Gm17:27002708-27003018
>Gm17:27003060-27003758
>Gm17:27003788-27004877
>Gm17:27004914-27006430
>Gm17:27006492-27006526
>Gm17:27006599-27006818
>Gm17:27006918-27007200
>Gm17:27007708-27007811
>Gm17:27007845-27008336
>Gm17:27008461-27008739
>Gm17:27008787-27010008
>Gm17:27010042-27010166
>Gm17:27010290-27010335
>Gm17:27010381-27011935
>Gm17:27012003-27012238
>Gm17:27012902-27022447
>Gm17:27024760-27024834
>Gm17:27024851-27024923
>Gm17:27025437-27025508
>Gm17:27025545-27025768
>Gm17:27026545-27026641
>Gm17:27030615-27030733
>Gm17:27030753-27031357
>Gm17:27031506-27031906
>Gm17:27032849-27033486
>Gm17:27035015-27036425
>Gm17:27036473-27049553
>Gm17:27051202-27051251
>Gm17:27051705-27051755
>Gm17:27051844-27051897
>Gm17:27052139-27052217
>Gm17:27052286-27052403
>Gm17:27052575-27052641
>Gm17:27052665-27052706
>Gm17:27052820-27063286
>Gm17:27063354-27063959
>Gm17:27064160-27064227
>Gm17:27064349-27064401
>Gm17:27064974-27065071
>Gm17:27065138-27065199
>Gm17:27065331-27065477
>Gm17:27065833-27065918
>Gm17:27065990-27066070
>Gm17:27066146-27066210
>Gm17:27066998-27067039
>Gm17:27068904-27068971
>Gm17:27069014-27069157
>Gm17:27070032-27070078
>Gm17:27070433-27070493
>Gm17:27071266-27071304
>Gm17:27071520-27071613
>Gm17:27073037-27073902
>Gm17:27073927-27079400
>Gm17:27079787-27079817
>Gm17:27082633-27082817
>Gm17:27083711-27084335
>Gm17:27084413-27084454
>Gm17:27084510-27120326
>Gm17:27120433-27120524
>Gm17:27120793-27120836
>Gm17:27120882-27120955
>Gm17:27121206-27121469
>Gm17:27121616-27121745
>Gm17:27126473-27127156
>Gm17:27127197-27130901
>Gm17:27133190-27133684
>Gm17:27133734-27133814
>Gm17:27134033-27134065
>Gm17:27134236-27134589
>Gm17:27134616-27143714
>Gm17:27143752-27145944
>Gm17:27145996-27146254
>Gm17:27146288-27150700
>Gm17:27150738-27194370
>Gm17:27194877-27195054
>Gm17:27195109-27195631
>Gm17:27195729-27195899
>Gm17:27196090-27198246
>Gm17:27198279-27198320
>Gm17:27198519-27198576
>Gm17:27198668-27198892
>Gm17:27199070-27199192
>Gm17:27199302-27199369
>Gm17:27199790-27199823
>Gm17:27199871-27199925
>Gm17:27199966-27200100
>Gm17:27200231-27200356
>Gm17:27201473-27202698
>Gm17:27202776-27203231
>Gm17:27203297-27203442
>Gm17:27203515-27203686
>Gm17:27203732-27204026
>Gm17:27204426-27204606
>Gm17:27204678-27204974
>Gm17:27205109-27205206
>Gm17:27205268-27205462
>Gm17:27205623-27205759
>Gm17:27206352-27210189
>Gm17:27210224-27210564
>Gm17:27210619-27211136
>Gm17:27211159-27211406
>Gm17:27211492-27211572
>Gm17:27211602-27211774
>Gm17:27211910-27211955
>Gm17:27212017-27212505
>Gm17:27212550-27216935
>Gm17:27216978-27220976
>Gm17:27220997-27236301
>Gm17:27236344-27245812
>Gm17:27246150-27246817
>Gm17:27246846-27248304
>Gm17:27248351-27249155
>Gm17:27249185-27256682
>Gm17:27256730-27258102
>Gm17:27259293-27259307
>Gm17:27259447-27270368
>Gm17:27270411-27270464
>Gm17:27270592-27270930
>Gm17:27271303-27271342
>Gm17:27272720-27272832
>Gm17:27273603-27273645
>Gm17:27273739-27273769
>Gm17:27273988-27274051
>Gm17:27274377-27274502
>Gm17:27278075-27279046
>Gm17:27290232-27290264
>Gm17:27290374-27290402
>Gm17:27290426-27290524
>Gm17:27290654-27291349
>Gm17:27291439-27291545
>Gm17:27291596-27291667
>Gm17:27293027-27293130
>Gm17:27293579-27293667
>Gm17:27299242-27299289
>Gm17:27302076-27302170
>Gm17:27303788-27303824
>Gm17:27304166-27304217
>Gm17:27308801-27308838
>Gm17:27309094-27312964
>Gm17:27313010-27313538
>Gm17:27313586-27313667
>Gm17:27313778-27317282
>Gm17:27318569-27318596
>Gm17:27318651-27318749
>Gm17:27318785-27318845
>Gm17:27320206-27320269
>Gm17:27320314-27320345
>Gm17:27320568-27320629
>Gm17:27321367-27321445
>Gm17:27322180-27322209
>Gm17:27322957-27323293
>Gm17:27323363-27323958
>Gm17:27324045-27324514
>Gm17:27324571-27324679
>Gm17:27324717-27324834
>Gm17:27324883-27325428
>Gm17:27325478-27325731
>Gm17:27325774-27327767
>Gm17:27328415-27331378
>Gm17:27331846-27331990
>Gm17:27332053-27332080
>Gm17:27332393-27332520
>Gm17:27333136-27333205
>Gm17:27333480-27333528
>Gm17:27333761-27333820
>Gm17:27334120-27334214
>Gm17:27334414-27334458
>Gm17:27334529-27353867
>Gm17:27353943-27354009
>Gm17:27354482-27354525
>Gm17:27354602-27354853
>Gm17:27354899-27355789
>Gm17:27355952-27356184
>Gm17:27356250-27356813
>Gm17:27356908-27358185
>Gm17:27358209-27362082
>Gm17:27362127-27362506
>Gm17:27362609-27362654
>Gm17:27362894-27362919
>Gm17:27362967-27363221
>Gm17:27363287-27363319
>Gm17:27363386-27363678
>Gm17:27363722-27363763
>Gm17:27363916-27363990
>Gm17:27364095-27364412
>Gm17:27364552-27365504
>Gm17:27365549-27370093
>Gm17:27370916-27371047
>Gm17:27372716-27372817
>Gm17:27372871-27372972
>Gm17:27375207-27375296
>Gm17:27376013-27376086
>Gm17:27376125-27376165
>Gm17:27376363-27381359
>Gm17:27381395-27383539
>Gm17:27385478-27385583
>Gm17:27385676-27386106
>Gm17:27386192-27386334
>Gm17:27386400-27419025
>Gm17:27419205-27419248
>Gm17:27419298-27419339
>Gm17:27419563-27419691
>Gm17:27419808-27419876
>Gm17:27419926-27420035
>Gm17:27420377-27420462
>Gm17:27420725-27420939
>Gm17:27421419-27421487
>Gm17:27421617-27423355
>Gm17:27423379-27423613
>Gm17:27423646-27437465
>Gm17:27437528-27440681
>Gm17:27440712-27442053
>Gm17:27442079-27450913
>Gm17:27451016-27456820
>Gm17:27457323-27457387
>Gm17:27457661-27462478
>Gm17:27462602-27462760
>Gm17:27462980-27463106
>Gm17:27463225-27463303
>Gm17:27463407-27463939
>Gm17:27463989-27466422
>Gm17:27466544-27466628
>Gm17:27466742-27468426
>Gm17:27468522-27468845
>Gm17:27469405-27469636
>Gm17:27469663-27469801
>Gm17:27469887-27470078
>Gm17:27470137-27470321
>Gm17:27470445-27470508
>Gm17:27470533-27470567
>Gm17:27471314-27471370
>Gm17:27472384-27472499
>Gm17:27472578-27472774
>Gm17:27473203-27473328
>Gm17:27474036-27474182
>Gm17:27475040-27475232
>Gm17:27478635-27478664
>Gm17:27479576-27479800
>Gm17:27479836-27479946
>Gm17:27480913-27480996
>Gm17:27481108-27481448
>Gm17:27481570-27482027
>Gm17:27482131-27482279
>Gm17:27482430-27482461
>Gm17:27482616-27482963
>Gm17:27483151-27483229
>Gm17:27483832-27483951
>Gm17:27484369-27484423
>Gm17:27495667-27495717
>Gm17:27496388-27496453
>Gm17:27496532-27496727
>Gm17:27496885-27496942
>Gm17:27496993-27497031
>Gm17:27498323-27498400
>Gm17:27498442-27501799
>Gm17:27501866-27502170
>Gm17:27502234-27502309
>Gm17:27502495-27520213
>Gm17:27520249-27520282
>Gm17:27520351-27520387
>Gm17:27520647-27529913
>Gm17:27530683-27531028
>Gm17:27531060-27531314
>Gm17:27531406-27532802
>Gm17:27532855-27533218
>Gm17:27533297-27533378
>Gm17:27533471-27534423
>Gm17:27537983-27538045
>Gm17:27538629-27538666
>Gm17:27538785-27539019
>Gm17:27539147-27540838
>Gm17:27540900-27552059
>Gm17:27552115-27553415
>Gm17:27553819-27554079
>Gm17:27554475-27554619
>Gm17:27554682-27554963
>Gm17:27555105-27555450
>Gm17:27555604-27555672
>Gm17:27557005-27559242
>Gm17:27559272-27559506
>Gm17:27559555-27564551
>Gm17:27564585-27564950
>Gm17:27565029-27565069
>Gm17:27565125-27565312
>Gm17:27565513-27565707
>Gm17:27565798-27568967
>Gm17:27569062-27570665
>Gm17:27570724-27571777
>Gm17:27572103-27572267
>Gm17:27572880-27572930
>Gm17:27574019-27574164
>Gm17:27575961-27576033
>Gm17:27578724-27578777
>Gm17:27583113-27584494
>Gm17:27584626-27585143
>Gm17:27585175-27593601
>Gm17:27593634-27594118
>Gm17:27597480-27598178
>Gm17:27598226-27598276
>Gm17:27599802-27599925
>Gm17:27600430-27600580
>Gm17:27600670-27601159
>Gm17:27601184-27601217
>Gm17:27601259-27602000
>Gm17:27602135-27602255
>Gm17:27602340-27602409
>Gm17:27602520-27602626
>Gm17:27603044-27603170
>Gm17:27604401-27605770
>Gm17:27605905-27606229
>Gm17:27606317-27606428
>Gm17:27606455-27608630
>Gm17:27608659-27609484
>Gm17:27610426-27622168
>Gm17:27622199-27624644
>Gm17:27624678-27631517
>Gm17:27632125-27633804
>Gm17:27633950-27634025
>Gm17:27634210-27634386
>Gm17:27634452-27634484
>Gm17:27635113-27635964
>Gm17:27636048-27636108
>Gm17:27636178-27636425
>Gm17:27636495-27636631
>Gm17:27637052-27637101
>Gm17:27637211-27637305
>Gm17:27637660-27637688
>Gm17:27637844-27637888
>Gm17:27637945-27638075
>Gm17:27638775-27638888
>Gm17:27642557-27642669
>Gm17:27643172-27643248
>Gm17:27643301-27643473
>Gm17:27643669-27643821
>Gm17:27643868-27643900
>Gm17:27644310-27644500
>Gm17:27644618-27645103
>Gm17:27645125-27645838
>Gm17:27646108-27646200
>Gm17:27646400-27646728
>Gm17:27646861-27657360
>Gm17:27657417-27657471
>Gm17:27657726-27657850
>Gm17:27659480-27673358
>Gm17:27673406-27683108
>Gm17:27688409-27688560
>Gm17:27692557-27692600
>Gm17:27692907-27692957
>Gm17:27693645-27693718
>Gm17:27696153-27696228
>Gm17:27696366-27696418
>Gm17:27704602-27704739
>Gm17:27704803-27704839
>Gm17:27706282-27706578
>Gm17:27707341-27707365
>Gm17:27713117-27714424
>Gm17:27714513-27714618
>Gm17:27714668-27714798
>Gm17:27714903-27715119
>Gm17:27715241-27715457
>Gm17:27715489-27715742
>Gm17:27715850-27715957
>Gm17:27715996-27716142
>Gm17:27716181-27716706
>Gm17:27716769-27719418
>Gm17:27722283-27722327
>Gm17:27723752-27723792
>Gm17:27724783-27724861
>Gm17:27728065-27728109
>Gm17:27730921-27730955
>Gm17:27731062-27731142
>Gm17:27731222-27731256
>Gm17:27732169-27732227
>Gm17:27733383-27733429
>Gm17:27733740-27733990
>Gm17:27734045-27734789
>Gm17:27734852-27735607
>Gm17:27735657-27735866
>Gm17:27735955-27736732
>Gm17:27736801-27736892
>Gm17:27736961-27737652
>Gm17:27737714-27738249
>Gm17:27738286-27738357
>Gm17:27738425-27738563
>Gm17:27739138-27739166
>Gm17:27741309-27741379
>Gm17:27741575-27742096
>Gm17:27742147-27742371
>Gm17:27742414-27742839
>Gm17:27742873-27743269
>Gm17:27743592-27743727
>Gm17:27743821-27743855
>Gm17:27743881-27743950
>Gm17:27744007-27744046
>Gm17:27744080-27744223
>Gm17:27744268-27744375
>Gm17:27744442-27744558
>Gm17:27744721-27744775
>Gm17:27744969-27745054
>Gm17:27745133-27745696
>Gm17:27745938-27745975
>Gm17:27746012-27746051
>Gm17:27746389-27746746
>Gm17:27746891-27747010
>Gm17:27748771-27748938
>Gm17:27749321-27749378
>Gm17:27749406-27749446
>Gm17:27750579-27750711
>Gm17:27750838-27750930
>Gm17:27753558-27753605
>Gm17:27753816-27754133
>Gm17:27754341-27754388
>Gm17:27754550-27754599
>Gm17:27754742-27754795
>Gm17:27754847-27754971
>Gm17:27755804-27755889
>Gm17:27755958-27756267
>Gm17:27756447-27756551
>Gm17:27757464-27757529
>Gm17:27757618-27757652
>Gm17:27758852-27758898
>Gm17:27759033-27759216
>Gm17:27759303-27759425
>Gm17:27761897-27762020
>Gm17:27762193-27762227
>Gm17:27762322-27762520
>Gm17:27763650-27763760
>Gm17:27764017-27764091
>Gm17:27764694-27764821
>Gm17:27765664-27766039
>Gm17:27766072-27766433
>Gm17:27767774-27767827
>Gm17:27767889-27768008
>Gm17:27769517-27769589
>Gm17:27770748-27770780
>Gm17:27770979-27771053
>Gm17:27773022-27773353
>Gm17:27773392-27773458
>Gm17:27774518-27779923
>Gm17:27780990-27781063
>Gm17:27782154-27782204
>Gm17:27783695-27784029
>Gm17:27784131-27784184
>Gm17:27784562-27784828
>Gm17:27784890-27785015
>Gm17:27785067-27787292
>Gm17:27787328-27787466
>Gm17:27788448-27788486
>Gm17:27788557-27788637
>Gm17:27788710-27788908
>Gm17:27789028-27789057
>Gm17:27789131-27789239
>Gm17:27789389-27789431
>Gm17:27789459-27789524
>Gm17:27789622-27789663
>Gm17:27789979-27790017
>Gm17:27790219-27790470
>Gm17:27790568-27790606
>Gm17:27791371-27792324
>Gm17:27792376-27792442
>Gm17:27792519-27792956
>Gm17:27793062-27799551
>Gm17:27799625-27818802
>Gm17:27818827-27820631
>Gm17:27820718-27820800
>Gm17:27820853-27820928
>Gm17:27820980-27822289
>Gm17:27822317-27826375
>Gm17:27826401-27826729
>Gm17:27826812-27827665
>Gm17:27827697-27831018
>Gm17:27831069-27831199
>Gm17:27831270-27831314
>Gm17:27831340-27831392
>Gm17:27831443-27831658
>Gm17:27831738-27831841
>Gm17:27831893-27832071
>Gm17:27832183-27832357
>Gm17:27832430-27834872
>Gm17:27834977-27835739
>Gm17:27835864-27835913
>Gm17:27835959-27836022
>Gm17:27836066-27836685
>Gm17:27836800-27836916
>Gm17:27836947-27836991
>Gm17:27837156-27837311
>Gm17:27837427-27838148
>Gm17:27838216-27838354
>Gm17:27838418-27838569
>Gm17:27838612-27847890
>Gm17:27847932-27848520
>Gm17:27848567-27848661
>Gm17:27848704-27848799
>Gm17:27848905-27849076
>Gm17:27849137-27849247
>Gm17:27849313-27849487
>Gm17:27849621-27849844
>Gm17:27850323-27850385
>Gm17:27850480-27850538
>Gm17:27850591-27850620
>Gm17:27850712-27850875
>Gm17:27850951-27851125
>Gm17:27851151-27851366
>Gm17:27851417-27851690
>Gm17:27852080-27852162
>Gm17:27852212-27852339
>Gm17:27852363-27852504
>Gm17:27852560-27852623
>Gm17:27852647-27853121
>Gm17:27853200-27855928
>Gm17:27856004-27856200
>Gm17:27856230-27857166
>Gm17:27861550-27861806
>Gm17:27861882-27861924
>Gm17:27864216-27864291
>Gm17:27865370-27865395
>Gm17:27867996-27868117
>Gm17:27868156-27869784
>Gm17:27869847-27869863
>Gm17:27871922-27873573
>Gm17:27873850-27881324
>Gm17:27883458-27883653
>Gm17:27883883-27883942
>Gm17:27884110-27884786
>Gm17:27884827-27884930
>Gm17:27885222-27885252
>Gm17:27887693-27887728
>Gm17:27888695-27888871
>Gm17:27889269-27889326
>Gm17:27890424-27890466
>Gm17:27890824-27890886
>Gm17:27891192-27891261
>Gm17:27891372-27891461
>Gm17:27891625-27891823
>Gm17:27891969-27892280
>Gm17:27892354-27894665
>Gm17:27894739-27900739
>Gm17:27900789-27900997
>Gm17:27901946-27902018
>Gm17:27903491-27903569
>Gm17:27903643-27903687
>Gm17:27904062-27904464
>Gm17:27904657-27915562
>Gm17:27915660-27915719
>Gm17:27915982-27916173
>Gm17:27917981-27918067
>Gm17:27918390-27918544
>Gm17:27918641-27918695
>Gm17:27919154-27921027
>Gm17:27921750-27922200
>Gm17:27922237-27922308
>Gm17:27922350-27922628
>Gm17:27922675-27922797
>Gm17:27922873-27933671
>Gm17:27933732-27934634
>Gm17:27935402-27935782
>Gm17:27935868-27936606
>Gm17:27936632-27939829
>Gm17:27939865-27940350
>Gm17:27940440-27941194
>Gm17:27941252-27941495
>Gm17:27941526-27942149
>Gm17:27942289-27942539
>Gm17:27942577-27942848
>Gm17:27942883-27946055
>Gm17:27946111-27946373
>Gm17:27946437-27946990
>Gm17:27947022-27947732
>Gm17:27947790-27947861
>Gm17:27947893-27948559
>Gm17:27948649-27949147
>Gm17:27949208-27954623
>Gm17:27954653-27955065
>Gm17:27955124-27955513
>Gm17:27955836-27955871
>Gm17:27956004-27956078
>Gm17:27956134-27956254
>Gm17:27956355-27956632
>Gm17:27956924-27957030
>Gm17:27958507-27958748
>Gm17:27959425-27959544
>Gm17:27959935-27960086
>Gm17:27960140-27960445
>Gm17:27960677-27960762
>Gm17:27961347-27961392
>Gm17:27961562-27961617
>Gm17:27961728-27961804
>Gm17:27961867-27962011
>Gm17:27962222-27962265
>Gm17:27962496-27962551
>Gm17:27965363-27965459
>Gm17:27965932-27965979
>Gm17:27966654-27966809
>Gm17:27970120-27970371
>Gm17:27970758-27970795
>Gm17:27971154-27971200
>Gm17:27971998-27972300
>Gm17:27972906-27973015
>Gm17:27974143-27974311
>Gm17:27977764-27977927
>Gm17:27978256-27978367
>Gm17:27979670-27980865
>Gm17:27980902-27984989
>Gm17:27987155-27987215
>Gm17:27987287-27987332
>Gm17:27987398-27987549
>Gm17:27987594-27988744
>Gm17:27989000-27989520
>Gm17:27989575-27992728
>Gm17:27994445-27994591
>Gm17:27999977-28000022
>Gm17:28003740-28003771
>Gm17:28003895-28003941
>Gm17:28004258-28004412
>Gm17:28004507-28004558
>Gm17:28004646-28004689
>Gm17:28005252-28005399
>Gm17:28006153-28006299
>Gm17:28007689-28007724
>Gm17:28008718-28009266
>Gm17:28009373-28009542
>Gm17:28009587-28009642
>Gm17:28009721-28012758
>Gm17:28012887-28012993
>Gm17:28013031-28024824
>Gm17:28024894-28025100
>Gm17:28025244-28025629
>Gm17:28025674-28034267
>Gm17:28034325-28034582
>Gm17:28034635-28035116
>Gm17:28035165-28037594
>Gm17:28037715-28038651
>Gm17:28038697-28041571
>Gm17:28041605-28042809
>Gm17:28042843-28043130
>Gm17:28043182-28043712
>Gm17:28043764-28045839
>Gm17:28046245-28055326
>Gm17:28055688-28057609
>Gm17:28057811-28057845
>Gm17:28057947-28057981
>Gm17:28058065-28058506
>Gm17:28058652-28058798
>Gm17:28058895-28059412
>Gm17:28059665-28059694
>Gm17:28060010-28060084
>Gm17:28060332-28060440
>Gm17:28060576-28063155
>Gm17:28063218-28063533
>Gm17:28063605-28064091
>Gm17:28066598-28066647
>Gm17:28067046-28068606
>Gm17:28068945-28070039
>Gm17:28070094-28070173
>Gm17:28070321-28095264
>Gm17:28095297-28095373
>Gm17:28095744-28096458
>Gm17:28098076-28098369
>Gm17:28098600-28098669
>Gm17:28098955-28099004
>Gm17:28099183-28100107
>Gm17:28102949-28103275
>Gm17:28103348-28103381
>Gm17:28103525-28103592
>Gm17:28103681-28105424
>Gm17:28105460-28105583
>Gm17:28106260-28106293
>Gm17:28106328-28106373
>Gm17:28106525-28106597
>Gm17:28106674-28106761
>Gm17:28106797-28106828
>Gm17:28106938-28106976
>Gm17:28107840-28107917
>Gm17:28108264-28108319
>Gm17:28108456-28108499
>Gm17:28109301-28109332
>Gm17:28112701-28112795
>Gm17:28119265-28119378
>Gm17:28119843-28119884
>Gm17:28119886-28119933
>Gm17:28121447-28121506
>Gm17:28121706-28121757
>Gm17:28122039-28122237
>Gm17:28122856-28122911
>Gm17:28123680-28123778
>Gm17:28125747-28125829
>Gm17:28126187-28126246
>Gm17:28126446-28126481
>Gm17:28127083-28127247
>Gm17:28127483-28128083
>Gm17:28128113-28128308
>Gm17:28128374-28128410
>Gm17:28128733-28128843
>Gm17:28128936-28128995
>Gm17:28129558-28130089
>Gm17:28132006-28132200
>Gm17:28132848-28133422
>Gm17:28133470-28134548
>Gm17:28134609-28137261
>Gm17:28137336-28137438
>Gm17:28137600-28137644
>Gm17:28137672-28137979
>Gm17:28138017-28140701
>Gm17:28140730-28141401
>Gm17:28141505-28142954
>Gm17:28143047-28144237
>Gm17:28144282-28144447
>Gm17:28144608-28145584
>Gm17:28145626-28145679
>Gm17:28145746-28146085
>Gm17:28146163-28151778
>Gm17:28151849-28153359
>Gm17:28153825-28154068
>Gm17:28154215-28154280
>Gm17:28154319-28154469
>Gm17:28154505-28154604
>Gm17:28154699-28154846
>Gm17:28155045-28155086
>Gm17:28155116-28162846
>Gm17:28162895-28165577
>Gm17:28165892-28166033
>Gm17:28166155-28166432
>Gm17:28166489-28166548
>Gm17:28166626-28166726
>Gm17:28166871-28166928
>Gm17:28167290-28167341
>Gm17:28167632-28167710
>Gm17:28168018-28168079
>Gm17:28168130-28168240
>Gm17:28168467-28168525
>Gm17:28168654-28168843
>Gm17:28168917-28168981
>Gm17:28171275-28171345
>Gm17:28174934-28175461
>Gm17:28175496-28175617
>Gm17:28175705-28177277
>Gm17:28177333-28202469
>Gm17:28203153-28203168
>Gm17:28203318-28205276
>Gm17:28205434-28207940
>Gm17:28208040-28211865
>Gm17:28211908-28213224
>Gm17:28213251-28214053
>Gm17:28214172-28214945
>Gm17:28215092-28215139
>Gm17:28215297-28215938
>Gm17:28215965-28216048
>Gm17:28216103-28216314
>Gm17:28216325-28217392
>Gm17:28217502-28217562
>Gm17:28217627-28217842
>Gm17:28217873-28218118
>Gm17:28218218-28219875
>Gm17:28220072-28220238
>Gm17:28220321-28220422
>Gm17:28220530-28220573
>Gm17:28220702-28220946
>Gm17:28221224-28221471
>Gm17:28221520-28221808
>Gm17:28221864-28222423
>Gm17:28222469-28222693
>Gm17:28222875-28223079
>Gm17:28223158-28223215
>Gm17:28223400-28223731
>Gm17:28223780-28224609
>Gm17:28224745-28225642
>Gm17:28225701-28226263
>Gm17:28226489-28226788
>Gm17:28227017-28227047
>Gm17:28227080-28230440
>Gm17:28230490-28232893
>Gm17:28232999-28233961
>Gm17:28234037-28247079
>Gm17:28247404-28255301
>Gm17:28255574-28259096
>Gm17:28259146-28261930
>Gm17:28261967-28269485
>Gm17:28269553-28271276
>Gm17:28271319-28276933
>Gm17:28276958-28277246
>Gm17:28277334-28277555
>Gm17:28277657-28278007
>Gm17:28278201-28278407
>Gm17:28278495-28279076
>Gm17:28279121-28279365
>Gm17:28279389-28279583
>Gm17:28279706-28280681
>Gm17:28280752-28280869
>Gm17:28280959-28281444
>Gm17:28281487-28281887
>Gm17:28281951-28282436
>Gm17:28282562-28282966
>Gm17:28283054-28283678
>Gm17:28283778-28283957
>Gm17:28284035-28284145
>Gm17:28284190-28284238
>Gm17:28284573-28284636
>Gm17:28284742-28284855
>Gm17:28284885-28285213
>Gm17:28285592-28286608
>Gm17:28286701-28286899
>Gm17:28286921-28287696
>Gm17:28287785-28288407
>Gm17:28288466-28290030
>Gm17:28290252-28290415
>Gm17:28290796-28290894
>Gm17:28291009-28291206
>Gm17:28291362-28291557
>Gm17:28291651-28291785
>Gm17:28292065-28292398
>Gm17:28292565-28292625
>Gm17:28292852-28292905
>Gm17:28293041-28293174
>Gm17:28293612-28293689
>Gm17:28293718-28293760
>Gm17:28293958-28294166
>Gm17:28294440-28295203
>Gm17:28295245-28296552
>Gm17:28296568-28308705
>Gm17:28308816-28311276
>Gm17:28311297-28311895
>Gm17:28311953-28312049
>Gm17:28312293-28312394
>Gm17:28313008-28315712
>Gm17:28315751-28315972
>Gm17:28317333-28318819
>Gm17:28318887-28320044
>Gm17:28322362-28322448
>Gm17:28323370-28323429
>Gm17:28324613-28324676
>Gm17:28325120-28325206
>Gm17:28327331-28327435
>Gm17:28327563-28328151
>Gm17:28328186-28328565
>Gm17:28328733-28328922
>Gm17:28329213-28329248
>Gm17:28329368-28329409
>Gm17:28329442-28329544
>Gm17:28329634-28329755
>Gm17:28329848-28330125
>Gm17:28330393-28330500
>Gm17:28331038-28331124
>Gm17:28333594-28333718
>Gm17:28336098-28336167
>Gm17:28336540-28336569
>Gm17:28337137-28338343
>Gm17:28339067-28339109
>Gm17:28339329-28339358
>Gm17:28341492-28341542
>Gm17:28341661-28342446
>Gm17:28342478-28342693
>Gm17:28343194-28343603
>Gm17:28343654-28343732
>Gm17:28343798-28343926
>Gm17:28343985-28344228
>Gm17:28344302-28344336
>Gm17:28344418-28344536
>Gm17:28344606-28345064
>Gm17:28345101-28345408
>Gm17:28345674-28347144
>Gm17:28347179-28347789
>Gm17:28347920-28348021
>Gm17:28348082-28348329
>Gm17:28348417-28348764
>Gm17:28348890-28349196
>Gm17:28349222-28349820
>Gm17:28349901-28350083
>Gm17:28350130-28386510
>Gm17:28386819-28388664
>Gm17:28389620-28392109
>Gm17:28392209-28399353
>Gm17:28399490-28415468
>Gm17:28416809-28459281
>Gm17:28459339-28459419
>Gm17:28459454-28473296
>Gm17:28473365-28475733
>Gm17:28475768-28512335
>Gm17:28512409-28512621
>Gm17:28512666-28526675
>Gm17:28526923-28528370
>Gm17:28528571-28529353
>Gm17:28529495-28529919
>Gm17:28531114-28532011
>Gm17:28532101-28532224
>Gm17:28532886-28532976
>Gm17:28536571-28536603
>Gm17:28538250-28538320
>Gm17:28538603-28539216
>Gm17:28539261-28539301
>Gm17:28540396-28541855
>Gm17:28541893-28542889
>Gm17:28542937-28576683
>Gm17:28576783-28582461
>Gm17:28582595-28583381
>Gm17:28585269-28585965
>Gm17:28586068-28608194
>Gm17:28608295-28608442
>Gm17:28608489-28608591
>Gm17:28609336-28609395
>Gm17:28611018-28611132
>Gm17:28611359-28611584
>Gm17:28612283-28612338
>Gm17:28612828-28612928
>Gm17:28612979-28613092
>Gm17:28613328-28613486
>Gm17:28613697-28614516
>Gm17:28614773-28615421
>Gm17:28615527-28615716
>Gm17:28615782-28615923
>Gm17:28616110-28616159
>Gm17:28617784-28617883
>Gm17:28619043-28619295
>Gm17:28619358-28619437
>Gm17:28619833-28620125
>Gm17:28620173-28620881
>Gm17:28620933-28621213
>Gm17:28621854-28621904
>Gm17:28622726-28622857
>Gm17:28622993-28623032
>Gm17:28623390-28624971
>Gm17:28625963-28626081
>Gm17:28626212-28626373
>Gm17:28626441-28626853
>Gm17:28626874-28626943
>Gm17:28626994-28627084
>Gm17:28627358-28627467
>Gm17:28627898-28628632
>Gm17:28628751-28628938
>Gm17:28629625-28629678
>Gm17:28630430-28630495
>Gm17:28630579-28630699
>Gm17:28632705-28632799
>Gm17:28632877-28633130
>Gm17:28633484-28633540
>Gm17:28633776-28634009
>Gm17:28634271-28634313
>Gm17:28634434-28635251
>Gm17:28635391-28635445
>Gm17:28635554-28635678
>Gm17:28635833-28635908
>Gm17:28636451-28636576
>Gm17:28636702-28636767
>Gm17:28636853-28636924
>Gm17:28637706-28637832
>Gm17:28638709-28638778
>Gm17:28639209-28639252
>Gm17:28641926-28642490
>Gm17:28642949-28642983
>Gm17:28644314-28644367
>Gm17:28644443-28644484
>Gm17:28645066-28645117
>Gm17:28645316-28646303
>Gm17:28646500-28646775
>Gm17:28646849-28647524
>Gm17:28647749-28647864
>Gm17:28648147-28648211
>Gm17:28648260-28648339
>Gm17:28648401-28648508
>Gm17:28648598-28648678
>Gm17:28648773-28648823
>Gm17:28649615-28649709
>Gm17:28649772-28649984
>Gm17:28650382-28650490
>Gm17:28650688-28650778
>Gm17:28651599-28651640
>Gm17:28651708-28651979
>Gm17:28652045-28652561
>Gm17:28652615-28652678
>Gm17:28652956-28653196
>Gm17:28653229-28653447
>Gm17:28653497-28653856
>Gm17:28654067-28654225
>Gm17:28654479-28654574
>Gm17:28654625-28654725
>Gm17:28654794-28664510
>Gm17:28664570-28664604
>Gm17:28664767-28664822
>Gm17:28664892-28664993
>Gm17:28665104-28665158
>Gm17:28665484-28665859
>Gm17:28668502-28668583
>Gm17:28668662-28671056
>Gm17:28671105-28675296
>Gm17:28675325-28676095
>Gm17:28676175-28676578
>Gm17:28677798-28677871
>Gm17:28677925-28678245
>Gm17:28679170-28679238
>Gm17:28680036-28680136
>Gm17:28680605-28680675
>Gm17:28681701-28681767
>Gm17:28682268-28691556
>Gm17:28691941-28692012
>Gm17:28692126-28692187
>Gm17:28692761-28692799
>Gm17:28692847-28692925
>Gm17:28693356-28693581
>Gm17:28693681-28693841
>Gm17:28693931-28694728
>Gm17:28695004-28696694
>Gm17:28697094-28698651
>Gm17:28698665-28762678
>Gm17:28764272-28764312
>Gm17:28764558-28764612
>Gm17:28766403-28766464
>Gm17:28768887-28769190
>Gm17:28769679-28769790
>Gm17:28769859-28771743
>Gm17:28771809-28771849
>Gm17:28771887-28772317
>Gm17:28772341-28774985
>Gm17:28775136-28775676
>Gm17:28775722-28775750
>Gm17:28776018-28778763
>Gm17:28778952-28779049
>Gm17:28779194-28779253
>Gm17:28780628-28780655
>Gm17:28780918-28801273
>Gm17:28801611-28801651
>Gm17:28801885-28802016
>Gm17:28802252-28811395
>Gm17:28811829-28811857
>Gm17:28812252-28812300
>Gm17:28812861-28831159
>Gm17:28831280-28831478
>Gm17:28831672-28831702
>Gm17:28831787-28832110
>Gm17:28832205-28832458
>Gm17:28832483-28832560
>Gm17:28832651-28832685
>Gm17:28832872-28833037
>Gm17:28833076-28833111
>Gm17:28833207-28833243
>Gm17:28833293-28833467
>Gm17:28833591-28833693
>Gm17:28833825-28833871
>Gm17:28833954-28834194
>Gm17:28834267-28834434
>Gm17:28834687-28834824
>Gm17:28834991-28835673
>Gm17:28835725-28837098
>Gm17:28837166-28837214
>Gm17:28837237-28840012
>Gm17:28840094-28840141
>Gm17:28840207-28840540
>Gm17:28840689-28842140
>Gm17:28843555-28843607
>Gm17:28845563-28846141
>Gm17:28847693-28847888
>Gm17:28848045-28849143
>Gm17:28849292-28849595
>Gm17:28849708-28849952
>Gm17:28850427-28850702
>Gm17:28851180-28854345
>Gm17:28854386-28859280
>Gm17:28859321-28877547
>Gm17:28877576-28881423
>Gm17:28881468-28894390
>Gm17:28894432-28911539
>Gm17:28911567-28950376
>Gm17:28950413-28978939
>Gm17:28978949-28984695
>Gm17:28984742-28994055
>Gm17:28994090-28994531
>Gm17:28994562-28995136
>Gm17:28995316-28995382
>Gm17:28995532-28995710
>Gm17:28996217-29024297
>Gm17:29024320-29025174
>Gm17:29025276-29025317
>Gm17:29025430-29025464
>Gm17:29025514-29025552
>Gm17:29025612-29026297
>Gm17:29026350-29027634
>Gm17:29027667-29028621
>Gm17:29028707-29028934
>Gm17:29029090-29029414
>Gm17:29029510-29029703
>Gm17:29029891-29031624
>Gm17:29031703-29031848
>Gm17:29031905-29032077
>Gm17:29032116-29035787
>Gm17:29036570-29042984
>Gm17:29043000-29054536
>Gm17:29054565-29056416
>Gm17:29056533-29066736
>Gm17:29066761-29078458
>Gm17:29078558-29079011
>Gm17:29079050-29079200
>Gm17:29079253-29080757
>Gm17:29080995-29081028
>Gm17:29081255-29081599
>Gm17:29081641-29081841
>Gm17:29082064-29082151
>Gm17:29082204-29082869
>Gm17:29082918-29082988
>Gm17:29083037-29091049
[truncated: 223,129 more chars]
