# Supplementary material for: Red: an intelligent, rapid, accurate tool for detecting repeats de-novo on the genomic scale
Source: BMC Bioinformatics. 2015 Jul 24;16:227. doi: 10.1186/s12859-015-0654-5 (PMC4513396; doi:10.1186/s12859-015-0654-5)
Supplement: Additional file 9 — Supplementary data set 8 — Red’s repeats of the Glycine max genome. The command “tar -xzf file” results in a directory that contains the locations of repeats found by Red in the genome of the Glycine max. [file 12859_2015_654_MOESM9_ESM.gz › GnmRptGm/Gm18.rpt]

>Gm18:0-234
>Gm18:4227-4285
>Gm18:4504-4603
>Gm18:5564-5603
>Gm18:6665-6705
>Gm18:6737-6769
>Gm18:12560-12645
>Gm18:12829-13178
>Gm18:13273-13877
>Gm18:13919-14014
>Gm18:14058-15226
>Gm18:15342-15534
>Gm18:15683-15978
>Gm18:16215-16263
>Gm18:17585-17655
>Gm18:18536-18625
>Gm18:20760-20874
>Gm18:21480-21566
>Gm18:21847-21898
>Gm18:22123-22657
>Gm18:22726-22888
>Gm18:22965-23005
>Gm18:23401-23586
>Gm18:23843-23883
>Gm18:23933-24450
>Gm18:24523-24585
>Gm18:25261-25331
>Gm18:25702-25896
>Gm18:26092-26138
>Gm18:26846-26947
>Gm18:27098-27183
>Gm18:27209-27239
>Gm18:27657-27786
>Gm18:28857-28893
>Gm18:29521-29575
>Gm18:30777-30810
>Gm18:36699-36735
>Gm18:36838-37011
>Gm18:44621-44744
>Gm18:44772-44886
>Gm18:45272-45319
>Gm18:46599-46662
>Gm18:48036-48073
>Gm18:49711-49822
>Gm18:53507-53579
>Gm18:53741-53794
>Gm18:55867-55931
>Gm18:56164-56194
>Gm18:56541-56569
>Gm18:56600-56934
>Gm18:57162-57329
>Gm18:60595-60670
>Gm18:61843-61899
>Gm18:63554-63627
>Gm18:64051-64250
>Gm18:64519-64555
>Gm18:64808-64859
>Gm18:65080-65348
>Gm18:65391-65437
>Gm18:65558-65733
>Gm18:65805-65941
>Gm18:66034-66333
>Gm18:66360-66639
>Gm18:66715-66852
>Gm18:66894-67121
>Gm18:67224-67274
>Gm18:67424-67596
>Gm18:67705-68220
>Gm18:68321-68728
>Gm18:68915-69204
>Gm18:69239-69522
>Gm18:69911-69988
>Gm18:72322-72489
>Gm18:73764-73848
>Gm18:77277-79168
>Gm18:80964-81057
>Gm18:81196-81403
>Gm18:81509-81733
>Gm18:81896-81926
>Gm18:83165-83235
>Gm18:89414-89486
>Gm18:91624-91655
>Gm18:95498-95569
>Gm18:96067-96155
>Gm18:97531-97735
>Gm18:98419-98467
>Gm18:101807-101911
>Gm18:102017-102056
>Gm18:102656-102706
>Gm18:103264-103360
>Gm18:112416-114730
>Gm18:121169-121327
>Gm18:121389-121556
>Gm18:123050-123177
>Gm18:124200-124524
>Gm18:125052-125094
>Gm18:126610-126633
>Gm18:126939-127054
>Gm18:130698-130740
>Gm18:134699-134741
>Gm18:135363-135399
>Gm18:141762-141817
>Gm18:144094-144161
>Gm18:145652-145687
>Gm18:151099-151197
>Gm18:168400-168464
>Gm18:169714-169772
>Gm18:173164-173246
>Gm18:177687-177734
>Gm18:185258-185326
>Gm18:186099-186265
>Gm18:186889-186922
>Gm18:187298-187337
>Gm18:187546-187581
>Gm18:188074-188138
>Gm18:189183-189249
>Gm18:192147-192424
>Gm18:193421-193505
>Gm18:195141-195213
>Gm18:198918-199101
>Gm18:199153-199544
>Gm18:204718-204791
>Gm18:211448-211503
>Gm18:211516-211556
>Gm18:212456-212486
>Gm18:213803-215047
>Gm18:216066-216216
>Gm18:218276-218376
>Gm18:219132-219313
>Gm18:219873-219959
>Gm18:220018-220065
>Gm18:220141-220177
>Gm18:227824-227856
>Gm18:230541-230587
>Gm18:230756-230839
>Gm18:230860-230919
>Gm18:230978-231133
>Gm18:233127-233160
>Gm18:239479-239509
>Gm18:240233-240299
>Gm18:241039-241199
>Gm18:241444-241566
>Gm18:243013-243177
>Gm18:243304-243389
>Gm18:252031-252098
>Gm18:253487-253521
>Gm18:254912-254971
>Gm18:256969-257022
>Gm18:264549-264720
>Gm18:267740-267775
>Gm18:270066-270127
>Gm18:270264-270525
>Gm18:273179-273272
>Gm18:273816-273921
>Gm18:283623-283698
>Gm18:284071-284318
>Gm18:290846-290886
>Gm18:291011-291050
>Gm18:298468-298566
>Gm18:298820-298876
>Gm18:299718-299786
>Gm18:304470-304513
>Gm18:305267-305298
>Gm18:305679-305765
>Gm18:306042-306127
>Gm18:314011-314271
>Gm18:314915-315086
>Gm18:315541-315601
>Gm18:318983-319048
>Gm18:320033-320068
>Gm18:320166-320206
>Gm18:326032-326096
>Gm18:332166-332194
>Gm18:337490-337524
>Gm18:337845-337913
>Gm18:339021-339121
>Gm18:339865-339963
>Gm18:341113-341154
>Gm18:341489-341540
>Gm18:346295-346342
>Gm18:348668-348727
>Gm18:348857-349129
>Gm18:354032-354069
>Gm18:354659-354873
>Gm18:355259-355293
>Gm18:362349-362468
>Gm18:363415-363459
>Gm18:364224-364273
>Gm18:364303-364475
>Gm18:365185-365282
>Gm18:365360-365427
>Gm18:366808-366892
>Gm18:368566-368613
>Gm18:373026-373070
>Gm18:373270-373362
>Gm18:373553-373641
>Gm18:376210-376273
>Gm18:380329-380377
>Gm18:380477-380491
>Gm18:380556-380643
>Gm18:382275-382350
>Gm18:382945-383108
>Gm18:383324-383412
>Gm18:383865-384069
>Gm18:390302-390342
>Gm18:390735-390805
>Gm18:392823-393316
>Gm18:393381-393609
>Gm18:393703-393779
>Gm18:393846-393924
>Gm18:393963-394025
>Gm18:408474-408527
>Gm18:412126-412273
>Gm18:414865-414907
>Gm18:419557-419696
>Gm18:425293-425470
>Gm18:425578-425633
>Gm18:429767-429806
>Gm18:429974-430146
>Gm18:439414-439463
>Gm18:443074-443130
>Gm18:445432-445696
>Gm18:445871-445931
>Gm18:451656-451693
>Gm18:454476-454526
>Gm18:455143-455178
>Gm18:455271-455364
>Gm18:458680-458764
>Gm18:460351-460426
>Gm18:461600-461639
>Gm18:466195-466252
>Gm18:477267-477322
>Gm18:477786-477810
>Gm18:478821-478879
>Gm18:478936-479006
>Gm18:479439-479474
>Gm18:479502-479641
>Gm18:479724-479788
>Gm18:483483-483591
>Gm18:483867-483883
>Gm18:486439-486523
>Gm18:486704-486765
>Gm18:497938-498072
>Gm18:501851-501964
>Gm18:502089-502225
>Gm18:502835-502877
>Gm18:512817-512857
>Gm18:513459-513544
>Gm18:516098-516187
>Gm18:518801-518829
>Gm18:520883-520981
>Gm18:521061-521338
>Gm18:525178-525282
>Gm18:527853-529263
>Gm18:529291-529575
>Gm18:529651-529699
>Gm18:533387-533424
>Gm18:533547-533585
>Gm18:533888-533916
>Gm18:534039-534087
>Gm18:535471-535530
>Gm18:536456-536571
>Gm18:539068-539161
>Gm18:540992-541035
>Gm18:541103-541190
>Gm18:541276-541426
>Gm18:542972-543159
>Gm18:545158-545324
>Gm18:548262-548472
>Gm18:550151-550259
>Gm18:551237-551428
>Gm18:552283-552311
>Gm18:552458-552511
>Gm18:554250-554455
>Gm18:558753-558793
>Gm18:559131-559160
>Gm18:559599-559641
>Gm18:560824-560885
>Gm18:561642-561696
>Gm18:561746-561831
>Gm18:561936-561999
>Gm18:563692-563717
>Gm18:565703-565810
>Gm18:574042-574078
>Gm18:580202-580245
>Gm18:580680-580726
>Gm18:584587-584654
>Gm18:584788-584907
>Gm18:587860-587968
>Gm18:588102-588178
>Gm18:592946-592973
>Gm18:593116-593232
>Gm18:594658-594797
>Gm18:596283-596460
>Gm18:596753-596944
>Gm18:596983-597101
>Gm18:597240-597459
>Gm18:597938-597976
>Gm18:598700-598754
>Gm18:599944-600124
>Gm18:606905-606939
>Gm18:608961-608990
>Gm18:612189-612236
>Gm18:612843-612879
>Gm18:612945-613031
>Gm18:613168-613330
>Gm18:613683-613742
>Gm18:614297-614385
>Gm18:619928-619977
>Gm18:626745-626782
>Gm18:627901-627949
>Gm18:628294-628341
>Gm18:633272-633421
>Gm18:633529-633662
>Gm18:634034-634130
>Gm18:634731-634762
>Gm18:634867-634929
>Gm18:635042-635225
>Gm18:635271-635312
>Gm18:635632-635763
>Gm18:636069-636109
>Gm18:636173-636886
>Gm18:637280-637502
>Gm18:644013-644049
>Gm18:644114-644249
>Gm18:646865-646892
>Gm18:655067-655141
>Gm18:656895-656924
>Gm18:660278-660519
>Gm18:660598-660970
>Gm18:665601-665635
>Gm18:666480-666612
>Gm18:679558-679632
>Gm18:679704-679756
>Gm18:684364-684393
>Gm18:686094-686144
>Gm18:687332-687457
>Gm18:688280-688344
>Gm18:688921-688959
>Gm18:691670-691710
>Gm18:695456-695525
>Gm18:696484-696539
>Gm18:696793-696848
>Gm18:697569-697606
>Gm18:698291-698336
>Gm18:699802-699878
>Gm18:700437-700579
>Gm18:700652-700818
>Gm18:700945-701096
>Gm18:704500-704571
>Gm18:704894-704963
>Gm18:705001-705038
>Gm18:706822-706907
>Gm18:708422-708471
>Gm18:715185-715221
>Gm18:718628-718654
>Gm18:720746-720823
>Gm18:730216-730260
>Gm18:732375-732420
>Gm18:735657-735717
>Gm18:736112-736168
>Gm18:736373-736407
>Gm18:737294-737333
>Gm18:738406-738495
>Gm18:738541-738627
>Gm18:738861-738918
>Gm18:741289-741319
>Gm18:741555-741588
>Gm18:744125-744162
>Gm18:744203-744413
>Gm18:745748-745818
>Gm18:746633-746703
>Gm18:748399-748621
>Gm18:748758-748783
>Gm18:750664-750714
>Gm18:750770-750861
>Gm18:751379-751487
>Gm18:758540-758669
>Gm18:765200-765283
>Gm18:768661-768725
>Gm18:770091-770208
>Gm18:771234-771334
>Gm18:773477-773538
>Gm18:774892-775033
>Gm18:775871-775941
>Gm18:782827-782891
>Gm18:783300-783356
>Gm18:784239-784315
>Gm18:787350-787637
>Gm18:788317-788647
>Gm18:789291-789329
>Gm18:799857-799976
>Gm18:800346-800386
>Gm18:800443-800475
>Gm18:801083-801203
>Gm18:806797-806886
>Gm18:807585-807709
>Gm18:807946-807994
>Gm18:810268-810328
>Gm18:812367-813274
>Gm18:817760-817912
>Gm18:827509-827542
>Gm18:830846-831019
>Gm18:839882-839917
>Gm18:840667-840783
>Gm18:841119-841223
>Gm18:843719-844005
>Gm18:844236-844348
>Gm18:845416-845476
>Gm18:852524-852595
>Gm18:861116-861577
>Gm18:861616-861936
>Gm18:862037-862536
>Gm18:862574-863371
>Gm18:863402-863470
>Gm18:870853-870991
>Gm18:876488-876603
>Gm18:876872-876964
>Gm18:880961-880999
>Gm18:887610-887671
>Gm18:888422-888457
>Gm18:891022-891130
>Gm18:891639-891821
>Gm18:893821-893852
>Gm18:894008-894061
>Gm18:894217-894257
>Gm18:895670-895705
>Gm18:896606-896679
>Gm18:899766-899804
>Gm18:899957-900163
>Gm18:901487-901679
>Gm18:912787-912833
>Gm18:916452-916589
>Gm18:917754-917879
>Gm18:919931-920013
>Gm18:924427-924459
>Gm18:926470-926505
>Gm18:927932-928097
>Gm18:934538-934633
>Gm18:936101-936216
>Gm18:938544-938575
>Gm18:940242-940315
>Gm18:940805-940843
>Gm18:941679-941727
>Gm18:942093-942171
>Gm18:942699-942809
>Gm18:943749-943899
>Gm18:950690-950833
>Gm18:953784-953826
>Gm18:954650-954724
>Gm18:955063-955139
>Gm18:958714-958780
>Gm18:959312-959388
>Gm18:959917-959997
>Gm18:961093-961131
>Gm18:965083-965125
>Gm18:965465-965566
>Gm18:968101-968149
>Gm18:975128-975218
>Gm18:985379-985475
>Gm18:985556-985660
>Gm18:991276-991317
>Gm18:991371-991449
>Gm18:995069-995154
>Gm18:995664-995795
>Gm18:995886-995966
>Gm18:1001712-1001914
>Gm18:1004238-1004279
>Gm18:1007809-1007963
>Gm18:1012566-1012615
>Gm18:1012840-1012905
>Gm18:1013135-1013258
>Gm18:1029976-1030007
>Gm18:1030221-1030283
>Gm18:1030504-1030632
>Gm18:1030820-1031068
>Gm18:1031141-1031249
>Gm18:1031492-1031569
>Gm18:1031612-1031674
>Gm18:1032209-1032249
>Gm18:1032280-1032376
>Gm18:1032614-1032786
>Gm18:1032871-1032911
>Gm18:1032981-1033073
>Gm18:1033159-1033778
>Gm18:1033817-1034339
>Gm18:1034415-1034453
>Gm18:1034482-1035174
>Gm18:1037163-1037373
>Gm18:1037905-1037971
>Gm18:1038542-1038594
>Gm18:1048514-1048583
>Gm18:1049764-1049817
>Gm18:1051550-1051583
>Gm18:1054109-1054153
>Gm18:1054396-1054625
>Gm18:1057088-1057189
>Gm18:1057342-1057507
>Gm18:1057621-1057762
>Gm18:1057841-1058007
>Gm18:1058180-1058248
>Gm18:1058388-1058519
>Gm18:1058736-1058785
>Gm18:1058880-1058970
>Gm18:1059049-1059111
>Gm18:1059212-1059424
>Gm18:1059680-1059972
>Gm18:1060007-1060177
>Gm18:1060251-1060433
>Gm18:1060488-1060691
>Gm18:1060866-1060981
>Gm18:1061021-1061051
>Gm18:1062544-1062734
>Gm18:1064092-1064133
>Gm18:1065328-1065425
>Gm18:1066198-1066264
>Gm18:1066979-1067284
>Gm18:1068179-1068348
>Gm18:1071028-1071260
>Gm18:1072124-1072186
>Gm18:1072727-1072781
>Gm18:1076736-1076848
>Gm18:1081215-1081930
>Gm18:1081978-1082059
>Gm18:1082755-1083004
>Gm18:1088801-1088854
>Gm18:1089033-1089102
>Gm18:1089420-1089465
>Gm18:1090295-1090338
>Gm18:1108881-1108976
>Gm18:1113211-1113257
>Gm18:1116751-1116787
>Gm18:1118058-1118218
>Gm18:1119918-1121638
>Gm18:1128412-1128534
>Gm18:1134105-1134175
>Gm18:1151014-1151133
>Gm18:1151254-1151412
>Gm18:1151937-1152361
>Gm18:1152991-1153037
>Gm18:1154927-1155014
>Gm18:1160776-1161166
>Gm18:1162212-1162306
>Gm18:1163589-1163698
>Gm18:1165005-1165050
>Gm18:1165489-1165538
>Gm18:1165671-1165703
>Gm18:1171415-1171566
>Gm18:1178531-1178585
>Gm18:1183313-1183383
>Gm18:1183623-1183678
>Gm18:1184871-1184923
>Gm18:1186935-1187027
>Gm18:1187369-1187511
>Gm18:1189764-1189989
>Gm18:1190140-1190202
>Gm18:1192902-1192935
>Gm18:1193870-1193964
>Gm18:1193999-1194052
>Gm18:1194227-1194263
>Gm18:1194327-1194462
>Gm18:1194468-1194502
>Gm18:1198288-1198435
>Gm18:1206160-1206277
>Gm18:1207278-1207311
>Gm18:1207637-1207791
>Gm18:1213421-1213469
>Gm18:1214568-1214605
>Gm18:1214726-1214788
>Gm18:1215480-1215539
>Gm18:1215620-1215755
>Gm18:1221384-1221461
>Gm18:1221835-1221917
>Gm18:1222017-1222298
>Gm18:1224826-1225611
>Gm18:1229917-1229985
>Gm18:1234195-1234270
>Gm18:1234649-1234685
>Gm18:1235459-1235519
>Gm18:1237190-1237343
>Gm18:1238547-1238594
>Gm18:1240535-1240569
>Gm18:1241500-1241669
>Gm18:1245327-1245368
>Gm18:1258573-1258651
>Gm18:1260070-1260118
>Gm18:1260130-1260192
>Gm18:1261395-1261444
>Gm18:1268311-1268379
>Gm18:1268863-1268916
>Gm18:1269028-1269125
>Gm18:1269667-1269835
>Gm18:1276963-1277007
>Gm18:1277133-1277222
>Gm18:1289713-1289756
>Gm18:1289877-1289970
>Gm18:1290861-1290899
>Gm18:1292179-1292208
>Gm18:1292405-1292441
>Gm18:1292559-1292635
>Gm18:1292781-1292812
>Gm18:1293228-1293285
>Gm18:1296093-1296165
>Gm18:1296350-1296364
>Gm18:1297504-1297568
>Gm18:1297590-1297729
>Gm18:1298376-1298442
>Gm18:1300023-1300140
>Gm18:1302394-1302497
>Gm18:1303311-1303354
>Gm18:1304668-1305010
>Gm18:1307438-1307507
>Gm18:1307602-1307692
>Gm18:1309262-1309304
>Gm18:1312849-1313137
>Gm18:1313224-1313370
>Gm18:1313853-1313953
>Gm18:1314080-1314221
>Gm18:1315138-1315180
>Gm18:1315644-1315732
>Gm18:1315860-1315917
>Gm18:1317604-1318262
>Gm18:1319359-1319756
>Gm18:1319986-1320479
>Gm18:1325749-1325836
>Gm18:1328104-1328281
>Gm18:1328340-1328385
>Gm18:1332081-1332211
>Gm18:1332248-1332703
>Gm18:1334003-1334058
>Gm18:1341024-1341068
>Gm18:1341956-1342003
>Gm18:1342316-1342401
>Gm18:1342475-1342656
>Gm18:1343419-1343552
>Gm18:1348617-1348733
>Gm18:1349439-1349484
>Gm18:1349954-1349999
>Gm18:1350993-1351075
>Gm18:1352292-1352366
>Gm18:1353341-1353380
>Gm18:1353549-1353660
>Gm18:1354501-1354558
>Gm18:1354855-1354891
>Gm18:1355413-1355427
>Gm18:1356965-1357051
>Gm18:1357875-1358033
>Gm18:1359581-1359666
>Gm18:1362258-1362308
>Gm18:1362351-1362401
>Gm18:1362694-1362886
>Gm18:1362948-1363021
>Gm18:1363267-1363339
>Gm18:1365922-1365957
>Gm18:1369223-1369320
>Gm18:1369395-1369823
>Gm18:1370090-1370187
>Gm18:1370766-1370945
>Gm18:1377218-1377276
>Gm18:1377954-1378008
>Gm18:1378115-1378161
>Gm18:1379618-1380109
>Gm18:1380411-1380447
>Gm18:1380548-1380629
>Gm18:1382664-1382729
>Gm18:1383326-1383364
>Gm18:1387710-1388253
>Gm18:1388685-1388768
>Gm18:1389142-1389179
>Gm18:1389294-1389380
>Gm18:1389830-1389938
>Gm18:1390099-1390166
>Gm18:1393785-1393889
>Gm18:1394021-1394112
>Gm18:1394547-1394673
>Gm18:1395023-1395075
>Gm18:1395147-1395190
>Gm18:1397658-1397755
>Gm18:1400598-1400693
>Gm18:1400897-1401054
>Gm18:1404993-1405084
>Gm18:1407287-1407399
>Gm18:1409012-1409072
>Gm18:1409548-1409606
>Gm18:1416481-1416520
>Gm18:1421527-1421582
>Gm18:1422011-1422044
>Gm18:1427047-1427098
>Gm18:1428720-1429175
>Gm18:1433897-1433934
>Gm18:1435052-1435111
>Gm18:1436625-1436657
>Gm18:1436820-1436852
>Gm18:1437441-1437662
>Gm18:1437780-1437814
>Gm18:1437860-1438095
>Gm18:1438302-1438416
>Gm18:1440994-1441163
>Gm18:1452874-1452986
>Gm18:1453084-1453123
>Gm18:1457499-1457557
>Gm18:1457891-1458120
>Gm18:1458145-1458280
>Gm18:1458325-1458551
>Gm18:1467951-1468296
>Gm18:1478669-1478700
>Gm18:1478916-1478956
>Gm18:1479071-1479242
>Gm18:1481117-1481153
>Gm18:1482971-1483000
>Gm18:1493921-1493951
>Gm18:1494552-1494591
>Gm18:1495023-1495093
>Gm18:1495253-1495358
>Gm18:1495785-1495862
>Gm18:1497808-1497854
>Gm18:1500105-1500222
>Gm18:1508404-1508472
>Gm18:1514017-1514079
>Gm18:1516518-1516637
>Gm18:1517017-1517110
>Gm18:1518359-1518565
>Gm18:1521708-1521827
>Gm18:1523515-1523597
>Gm18:1524143-1524217
>Gm18:1524642-1524765
>Gm18:1524998-1525084
>Gm18:1527853-1528004
>Gm18:1529746-1529783
>Gm18:1538050-1538136
>Gm18:1538249-1538280
>Gm18:1538597-1538642
>Gm18:1542437-1542531
>Gm18:1544161-1544202
>Gm18:1545704-1545848
>Gm18:1550217-1550369
>Gm18:1551257-1551289
>Gm18:1551722-1551884
>Gm18:1553890-1553978
>Gm18:1554194-1554374
>Gm18:1555807-1555845
>Gm18:1558133-1558182
>Gm18:1558273-1558332
>Gm18:1559865-1559922
>Gm18:1560116-1560210
>Gm18:1561533-1561698
>Gm18:1565834-1566445
>Gm18:1566476-1566505
>Gm18:1566995-1567032
>Gm18:1567595-1567985
>Gm18:1568131-1568170
>Gm18:1568941-1568992
>Gm18:1569227-1569249
>Gm18:1569349-1569429
>Gm18:1573081-1573142
>Gm18:1576465-1576558
>Gm18:1576610-1576759
>Gm18:1578978-1579018
>Gm18:1579052-1579147
>Gm18:1585705-1585771
>Gm18:1590501-1590568
>Gm18:1594803-1594889
>Gm18:1597532-1597605
>Gm18:1600095-1600140
>Gm18:1605039-1605080
>Gm18:1605843-1606004
>Gm18:1606548-1606578
>Gm18:1606587-1606763
>Gm18:1609731-1609774
>Gm18:1610105-1610120
>Gm18:1610220-1610240
>Gm18:1611432-1611523
>Gm18:1616116-1616163
>Gm18:1619960-1620188
>Gm18:1622023-1622126
>Gm18:1625292-1625393
>Gm18:1626177-1626240
>Gm18:1627249-1627321
>Gm18:1634421-1634499
>Gm18:1635400-1635473
>Gm18:1650144-1650209
>Gm18:1651909-1652122
>Gm18:1660009-1660063
>Gm18:1661040-1661085
>Gm18:1662000-1662169
>Gm18:1662954-1663050
>Gm18:1663120-1663180
>Gm18:1663818-1663860
>Gm18:1665495-1665561
>Gm18:1666708-1666842
>Gm18:1668003-1668076
>Gm18:1669094-1669169
>Gm18:1669398-1669490
>Gm18:1670967-1671035
>Gm18:1676025-1676075
>Gm18:1676991-1677074
>Gm18:1679952-1680180
>Gm18:1687604-1687637
>Gm18:1689197-1689379
>Gm18:1690866-1690906
>Gm18:1691283-1691375
>Gm18:1692165-1692296
>Gm18:1692481-1692549
>Gm18:1692835-1692906
>Gm18:1696554-1696630
>Gm18:1699592-1699667
>Gm18:1700676-1700778
>Gm18:1700866-1701067
>Gm18:1702086-1702122
>Gm18:1702122-1702154
>Gm18:1703738-1703865
>Gm18:1706114-1706155
>Gm18:1710972-1711012
>Gm18:1711536-1711621
>Gm18:1717610-1717655
>Gm18:1718707-1718809
>Gm18:1719425-1719504
>Gm18:1720695-1720762
>Gm18:1722250-1722323
>Gm18:1722478-1722630
>Gm18:1725098-1725149
>Gm18:1725503-1725556
>Gm18:1734318-1734457
>Gm18:1738005-1738227
>Gm18:1740826-1741065
>Gm18:1744495-1744522
>Gm18:1746588-1746637
>Gm18:1749712-1749764
>Gm18:1750747-1750849
>Gm18:1753119-1753180
>Gm18:1754630-1754739
>Gm18:1755087-1755188
>Gm18:1757781-1757838
>Gm18:1758138-1758308
>Gm18:1758687-1758717
>Gm18:1758741-1758817
>Gm18:1758901-1758932
>Gm18:1759054-1759164
>Gm18:1759847-1759879
>Gm18:1762358-1762376
>Gm18:1763597-1763633
>Gm18:1763948-1764068
>Gm18:1764206-1764760
>Gm18:1765262-1765313
>Gm18:1765381-1765443
>Gm18:1766666-1766764
>Gm18:1766917-1766944
>Gm18:1772216-1772370
>Gm18:1778274-1778398
>Gm18:1778561-1778741
>Gm18:1779265-1779320
>Gm18:1781815-1781897
>Gm18:1782619-1782761
>Gm18:1782807-1782846
>Gm18:1783170-1783327
>Gm18:1783489-1783793
>Gm18:1783833-1783933
>Gm18:1787283-1787316
>Gm18:1794100-1794215
>Gm18:1802179-1802222
>Gm18:1802421-1802850
>Gm18:1803375-1803422
>Gm18:1803928-1804076
>Gm18:1804208-1804361
>Gm18:1805401-1805494
>Gm18:1806196-1806251
>Gm18:1809673-1809782
>Gm18:1810268-1810319
>Gm18:1813015-1813067
>Gm18:1813380-1813463
>Gm18:1815611-1815692
>Gm18:1816585-1816663
>Gm18:1818953-1819452
>Gm18:1820421-1820547
>Gm18:1824716-1824766
>Gm18:1825849-1826101
>Gm18:1826762-1826848
>Gm18:1840807-1841601
>Gm18:1844062-1844103
>Gm18:1844133-1844178
>Gm18:1845294-1845371
>Gm18:1846768-1846868
>Gm18:1849941-1849995
>Gm18:1850018-1850097
>Gm18:1850507-1850587
>Gm18:1851170-1851233
>Gm18:1853258-1857027
>Gm18:1858772-1858994
>Gm18:1871066-1871201
>Gm18:1871393-1871453
>Gm18:1876655-1876712
>Gm18:1876765-1876854
>Gm18:1879889-1879958
>Gm18:1888885-1888959
>Gm18:1889920-1889970
>Gm18:1890138-1890168
>Gm18:1893036-1893065
>Gm18:1896782-1897175
>Gm18:1901716-1901757
>Gm18:1902017-1902416
>Gm18:1902785-1902829
>Gm18:1903417-1903479
>Gm18:1903625-1903681
>Gm18:1904988-1905023
>Gm18:1906520-1906878
>Gm18:1906953-1907005
>Gm18:1907337-1907392
>Gm18:1908541-1908570
>Gm18:1909724-1909783
>Gm18:1912223-1912443
>Gm18:1912491-1912517
>Gm18:1913347-1913440
>Gm18:1914967-1915010
>Gm18:1916710-1917033
>Gm18:1917263-1917372
>Gm18:1917610-1917706
>Gm18:1917843-1917970
>Gm18:1919009-1919139
>Gm18:1920354-1920422
>Gm18:1921691-1921754
>Gm18:1925100-1925176
>Gm18:1926368-1926412
>Gm18:1930373-1930512
>Gm18:1939188-1939249
>Gm18:1939339-1939863
>Gm18:1943592-1943698
>Gm18:1944018-1944108
>Gm18:1944442-1944543
>Gm18:1945058-1945139
>Gm18:1945330-1945428
>Gm18:1950929-1951176
>Gm18:1951210-1951473
>Gm18:1951565-1952158
>Gm18:1961776-1961823
>Gm18:1965016-1965072
>Gm18:1965229-1965346
>Gm18:1965458-1965505
>Gm18:1965825-1965900
>Gm18:1970725-1970839
>Gm18:1972818-1972914
>Gm18:1976015-1976099
>Gm18:1976739-1976801
>Gm18:1978566-1978675
>Gm18:1986724-1986800
>Gm18:1986869-1987145
>Gm18:1987295-1987349
>Gm18:1988066-1988109
>Gm18:1988243-1988430
>Gm18:1988830-1988847
>Gm18:1991199-1991287
>Gm18:1991333-1991413
>Gm18:1991480-1991569
>Gm18:1992742-1992835
>Gm18:1992836-1992918
>Gm18:1993353-1993388
>Gm18:1996556-1996615
>Gm18:2003386-2003541
>Gm18:2004035-2004135
>Gm18:2006688-2006703
>Gm18:2007014-2007188
>Gm18:2008006-2008042
>Gm18:2009504-2009583
>Gm18:2009661-2009748
>Gm18:2012578-2012612
>Gm18:2014338-2014386
>Gm18:2015152-2015223
>Gm18:2015544-2015598
>Gm18:2017055-2017150
>Gm18:2017262-2017342
>Gm18:2020129-2020170
>Gm18:2020350-2020380
>Gm18:2023848-2023909
>Gm18:2024066-2024098
>Gm18:2029359-2029399
>Gm18:2032166-2032241
>Gm18:2032422-2032487
>Gm18:2040047-2040142
>Gm18:2040543-2040614
>Gm18:2047873-2047964
>Gm18:2050463-2050617
>Gm18:2054685-2054774
>Gm18:2055060-2055107
>Gm18:2055345-2055597
>Gm18:2056803-2056903
>Gm18:2058435-2058484
>Gm18:2058991-2059060
>Gm18:2059326-2059420
>Gm18:2064021-2064072
>Gm18:2065307-2065397
>Gm18:2071561-2071696
>Gm18:2073632-2073735
>Gm18:2075170-2075200
>Gm18:2078060-2078173
>Gm18:2080479-2080521
>Gm18:2081459-2081547
>Gm18:2082076-2082155
>Gm18:2082755-2082859
>Gm18:2083515-2083604
>Gm18:2083655-2083823
>Gm18:2084656-2084810
>Gm18:2085656-2085688
>Gm18:2086090-2086159
>Gm18:2086685-2086748
>Gm18:2088968-2089144
>Gm18:2089179-2089252
>Gm18:2089390-2089453
>Gm18:2092061-2092143
>Gm18:2093711-2093746
>Gm18:2099663-2099807
>Gm18:2106673-2106749
>Gm18:2106961-2107009
>Gm18:2108840-2108939
>Gm18:2109265-2109298
>Gm18:2109433-2109515
>Gm18:2110380-2110569
>Gm18:2112836-2112863
>Gm18:2115211-2115249
>Gm18:2117423-2117602
>Gm18:2122122-2122207
>Gm18:2127184-2127221
>Gm18:2129543-2129579
>Gm18:2130023-2130089
>Gm18:2130905-2131034
>Gm18:2131668-2131716
>Gm18:2131835-2132080
>Gm18:2132380-2132428
>Gm18:2133136-2133249
>Gm18:2137875-2137947
>Gm18:2143322-2143367
>Gm18:2143848-2143917
>Gm18:2144325-2144498
>Gm18:2149293-2149325
>Gm18:2150566-2150708
>Gm18:2152378-2152408
>Gm18:2153320-2153422
>Gm18:2159631-2159784
>Gm18:2164134-2164259
>Gm18:2176171-2176247
>Gm18:2178304-2178378
>Gm18:2178759-2178806
>Gm18:2179482-2179513
>Gm18:2185181-2185248
>Gm18:2185496-2185559
>Gm18:2185652-2185714
>Gm18:2185848-2185913
>Gm18:2186947-2187501
>Gm18:2191117-2191153
>Gm18:2196829-2196858
>Gm18:2198698-2198828
>Gm18:2198883-2198990
>Gm18:2200411-2200459
>Gm18:2201380-2201411
>Gm18:2203100-2203193
>Gm18:2205956-2206024
>Gm18:2206261-2206424
>Gm18:2210507-2210902
>Gm18:2213240-2213285
>Gm18:2213753-2213959
>Gm18:2215190-2215262
>Gm18:2217563-2217682
>Gm18:2217887-2217932
>Gm18:2219618-2219726
>Gm18:2224225-2224354
>Gm18:2224617-2224650
>Gm18:2224706-2224764
>Gm18:2228217-2228248
>Gm18:2230089-2230208
>Gm18:2237314-2237366
>Gm18:2239470-2239511
>Gm18:2240554-2240606
>Gm18:2240681-2240719
>Gm18:2241973-2242010
>Gm18:2245676-2245887
>Gm18:2246925-2247063
>Gm18:2253615-2253651
>Gm18:2261386-2261444
>Gm18:2261493-2261584
>Gm18:2263434-2263594
>Gm18:2265241-2265311
>Gm18:2267096-2267200
>Gm18:2267452-2267542
>Gm18:2267761-2267875
>Gm18:2268070-2268128
>Gm18:2268842-2268893
>Gm18:2271002-2271029
>Gm18:2271607-2271661
>Gm18:2272199-2272330
>Gm18:2273046-2273092
>Gm18:2275377-2275707
>Gm18:2276520-2276613
>Gm18:2276640-2276685
>Gm18:2277066-2277167
>Gm18:2277426-2277533
>Gm18:2277716-2277801
>Gm18:2278614-2278688
>Gm18:2278740-2278807
>Gm18:2280093-2280266
>Gm18:2280388-2280462
>Gm18:2280552-2280644
>Gm18:2280672-2280793
>Gm18:2283339-2283441
>Gm18:2283587-2283679
>Gm18:2289380-2289433
>Gm18:2290870-2290955
>Gm18:2290988-2291056
>Gm18:2292305-2292400
>Gm18:2293477-2293528
>Gm18:2296846-2296880
>Gm18:2297632-2297680
>Gm18:2299808-2299959
>Gm18:2305243-2305307
>Gm18:2307670-2307763
>Gm18:2308410-2308451
>Gm18:2309786-2309830
>Gm18:2309922-2310032
>Gm18:2310318-2311516
>Gm18:2311666-2312002
>Gm18:2314974-2315013
>Gm18:2321312-2321386
>Gm18:2323382-2323451
>Gm18:2324142-2324175
>Gm18:2324483-2324558
>Gm18:2328863-2328933
>Gm18:2331370-2331437
>Gm18:2332419-2332521
>Gm18:2332638-2332680
>Gm18:2332790-2332830
>Gm18:2333858-2333912
>Gm18:2337277-2337417
>Gm18:2339307-2339337
>Gm18:2340004-2340097
>Gm18:2341842-2341895
>Gm18:2342123-2342156
>Gm18:2342415-2342449
>Gm18:2342850-2342929
>Gm18:2346862-2346907
>Gm18:2347237-2347338
>Gm18:2349717-2349825
>Gm18:2351185-2351283
>Gm18:2355847-2355912
>Gm18:2356728-2356871
>Gm18:2357946-2357977
>Gm18:2358314-2358534
>Gm18:2358595-2358898
>Gm18:2359117-2359183
>Gm18:2359982-2360050
>Gm18:2360512-2360590
>Gm18:2362720-2362805
>Gm18:2364078-2364116
>Gm18:2365531-2365590
>Gm18:2366124-2366457
>Gm18:2366627-2366667
>Gm18:2367010-2367068
>Gm18:2367124-2367192
>Gm18:2367285-2367351
>Gm18:2376044-2376075
>Gm18:2380459-2380504
>Gm18:2381867-2381918
>Gm18:2382749-2382865
>Gm18:2388862-2388938
>Gm18:2389164-2389232
>Gm18:2390261-2390395
>Gm18:2393499-2393650
>Gm18:2394013-2394167
>Gm18:2394367-2394432
>Gm18:2394989-2395061
>Gm18:2395715-2395812
>Gm18:2395833-2395944
>Gm18:2396013-2396171
>Gm18:2396680-2396974
>Gm18:2397402-2397458
>Gm18:2397524-2398004
>Gm18:2400858-2400936
>Gm18:2400978-2401025
>Gm18:2401199-2401588
>Gm18:2401773-2401833
>Gm18:2401974-2402011
>Gm18:2402102-2402164
>Gm18:2403698-2403733
>Gm18:2405163-2405268
>Gm18:2406592-2406641
>Gm18:2406695-2406749
>Gm18:2407671-2407745
>Gm18:2409826-2409879
>Gm18:2410326-2410477
>Gm18:2414556-2414691
>Gm18:2415671-2416325
>Gm18:2416406-2416442
>Gm18:2416559-2416827
>Gm18:2417301-2417364
>Gm18:2417546-2417621
>Gm18:2420436-2420495
>Gm18:2426482-2426605
>Gm18:2429907-2429933
>Gm18:2436366-2436470
>Gm18:2438400-2438651
>Gm18:2439221-2439445
>Gm18:2441772-2441912
>Gm18:2442091-2442291
>Gm18:2442406-2442636
>Gm18:2442692-2442749
>Gm18:2443048-2443385
>Gm18:2447365-2447516
>Gm18:2454175-2454227
>Gm18:2454616-2454838
>Gm18:2455328-2455388
>Gm18:2455435-2456362
>Gm18:2460023-2460217
>Gm18:2460931-2461020
>Gm18:2461259-2461315
>Gm18:2461879-2461899
>Gm18:2467267-2467320
>Gm18:2467362-2467411
>Gm18:2469002-2469066
>Gm18:2470384-2470449
>Gm18:2471388-2471465
>Gm18:2479131-2479307
>Gm18:2484411-2484444
>Gm18:2486599-2486634
>Gm18:2487810-2487883
>Gm18:2488930-2489125
>Gm18:2489670-2489704
>Gm18:2490406-2490510
>Gm18:2491825-2491891
>Gm18:2494633-2494710
>Gm18:2495341-2495389
>Gm18:2497281-2497396
>Gm18:2497909-2497968
>Gm18:2498163-2498423
>Gm18:2498719-2498773
>Gm18:2499510-2499582
>Gm18:2499768-2499829
>Gm18:2500374-2500408
>Gm18:2502636-2502979
>Gm18:2503174-2503233
>Gm18:2504638-2504709
>Gm18:2505885-2505976
>Gm18:2506716-2506751
>Gm18:2508793-2508916
>Gm18:2509122-2509345
>Gm18:2509666-2509715
>Gm18:2510549-2510587
>Gm18:2511411-2511448
>Gm18:2512550-2512599
>Gm18:2513128-2513179
>Gm18:2513234-2513270
>Gm18:2513663-2514035
>Gm18:2514188-2514247
>Gm18:2514694-2514886
>Gm18:2514929-2515397
>Gm18:2515457-2515845
>Gm18:2515959-2516033
>Gm18:2516118-2516166
>Gm18:2516216-2516301
>Gm18:2516370-2516600
>Gm18:2516629-2516669
>Gm18:2516708-2516889
>Gm18:2516966-2517208
>Gm18:2517244-2517325
>Gm18:2517501-2517565
>Gm18:2518276-2518603
>Gm18:2521435-2521477
>Gm18:2521635-2521702
>Gm18:2522455-2522495
>Gm18:2522791-2523051
>Gm18:2524724-2524822
>Gm18:2525237-2525360
>Gm18:2525550-2525810
>Gm18:2526106-2526160
>Gm18:2526818-2526886
>Gm18:2527071-2527128
>Gm18:2527946-2527983
>Gm18:2528843-2528957
>Gm18:2529537-2529685
>Gm18:2529790-2529839
>Gm18:2530326-2530698
>Gm18:2530851-2530910
>Gm18:2531833-2531945
>Gm18:2532045-2532139
>Gm18:2533020-2533089
>Gm18:2533148-2533217
>Gm18:2533600-2533687
>Gm18:2533810-2534132
>Gm18:2534539-2534621
>Gm18:2535210-2535250
>Gm18:2535567-2535767
>Gm18:2537665-2537730
>Gm18:2538700-2538830
>Gm18:2539734-2539778
>Gm18:2541400-2541470
>Gm18:2542395-2542548
>Gm18:2543729-2543769
>Gm18:2545139-2545266
>Gm18:2545313-2545345
>Gm18:2546107-2546147
>Gm18:2546211-2546473
>Gm18:2547536-2547615
>Gm18:2550071-2550119
>Gm18:2550545-2550622
>Gm18:2550664-2550924
>Gm18:2551810-2551883
>Gm18:2553555-2553598
>Gm18:2562487-2562564
>Gm18:2569243-2571873
>Gm18:2573996-2574090
>Gm18:2576605-2576647
>Gm18:2579256-2579389
>Gm18:2579487-2579696
>Gm18:2579816-2580195
>Gm18:2581073-2581125
>Gm18:2582099-2582395
>Gm18:2582676-2582719
>Gm18:2583191-2583228
>Gm18:2587506-2587677
>Gm18:2587764-2588410
>Gm18:2588903-2588967
>Gm18:2589410-2589478
>Gm18:2589668-2589830
>Gm18:2591502-2591730
>Gm18:2592431-2592525
>Gm18:2594811-2594853
>Gm18:2596521-2596660
>Gm18:2596828-2597046
>Gm18:2597155-2597398
>Gm18:2597501-2597565
>Gm18:2597740-2597811
>Gm18:2597936-2597988
>Gm18:2598041-2598203
>Gm18:2598294-2598602
>Gm18:2598639-2598835
>Gm18:2600220-2600283
>Gm18:2601414-2601464
>Gm18:2601637-2601785
>Gm18:2602779-2602853
>Gm18:2604309-2604396
>Gm18:2605903-2605961
>Gm18:2605965-2606009
>Gm18:2608782-2608827
>Gm18:2609462-2609521
>Gm18:2612124-2612197
>Gm18:2618126-2618140
>Gm18:2618666-2618695
>Gm18:2619464-2619489
>Gm18:2621559-2621592
>Gm18:2623839-2623926
>Gm18:2624159-2624225
>Gm18:2625112-2625303
>Gm18:2627054-2627396
>Gm18:2627703-2627799
>Gm18:2627984-2628121
>Gm18:2634160-2634333
>Gm18:2635584-2635659
>Gm18:2636160-2636237
>Gm18:2636312-2636356
>Gm18:2643577-2643625
>Gm18:2648398-2648433
>Gm18:2648869-2649181
>Gm18:2649276-2649472
>Gm18:2658192-2658229
>Gm18:2658273-2658318
>Gm18:2659452-2659501
>Gm18:2659543-2659578
>Gm18:2660807-2660850
>Gm18:2661666-2661695
>Gm18:2662189-2662220
>Gm18:2662340-2662372
>Gm18:2662798-2662835
>Gm18:2665439-2665608
>Gm18:2666508-2666675
>Gm18:2672687-2672722
>Gm18:2673401-2673467
>Gm18:2675830-2675971
>Gm18:2677073-2677216
>Gm18:2677490-2677625
>Gm18:2677768-2677825
>Gm18:2678454-2678539
>Gm18:2679121-2679171
>Gm18:2685195-2685266
>Gm18:2686221-2686309
>Gm18:2687952-2688063
>Gm18:2690814-2690942
>Gm18:2691039-2691096
>Gm18:2692281-2692542
>Gm18:2697314-2697374
>Gm18:2699340-2699527
>Gm18:2700774-2701965
>Gm18:2705344-2705376
>Gm18:2708071-2708212
>Gm18:2708764-2708838
>Gm18:2712051-2713409
>Gm18:2715007-2715032
>Gm18:2715932-2715990
>Gm18:2719326-2719352
>Gm18:2725222-2725373
>Gm18:2727055-2727084
>Gm18:2729182-2729225
>Gm18:2731646-2731793
>Gm18:2732047-2732075
>Gm18:2732757-2734435
>Gm18:2737001-2737042
>Gm18:2737685-2737727
>Gm18:2738041-2738166
>Gm18:2738550-2738588
>Gm18:2740162-2740200
>Gm18:2740241-2740267
>Gm18:2742822-2742982
>Gm18:2743758-2743784
>Gm18:2745245-2745295
>Gm18:2747941-2748003
>Gm18:2750486-2750518
>Gm18:2755244-2755395
>Gm18:2760738-2760806
>Gm18:2761744-2761797
>Gm18:2764389-2764427
>Gm18:2769304-2769346
>Gm18:2778554-2778618
>Gm18:2778761-2778797
>Gm18:2784009-2784038
>Gm18:2785191-2785276
>Gm18:2787107-2787188
>Gm18:2788816-2788948
>Gm18:2789761-2789803
>Gm18:2790166-2790694
>Gm18:2790818-2790875
>Gm18:2791204-2791712
>Gm18:2795754-2795835
>Gm18:2800424-2800558
>Gm18:2805702-2805740
>Gm18:2806908-2807077
>Gm18:2808549-2808626
>Gm18:2812149-2812273
>Gm18:2813315-2814308
>Gm18:2814335-2817455
>Gm18:2817524-2817835
>Gm18:2818135-2818209
>Gm18:2818319-2818434
>Gm18:2820138-2820231
>Gm18:2821220-2821254
>Gm18:2821880-2821945
>Gm18:2827017-2827080
>Gm18:2827440-2827501
>Gm18:2827677-2827745
>Gm18:2828782-2828862
>Gm18:2836056-2836089
>Gm18:2836158-2836187
>Gm18:2836445-2836531
>Gm18:2836894-2837129
>Gm18:2837156-2837187
>Gm18:2837279-2837305
>Gm18:2837344-2837409
>Gm18:2837476-2837642
>Gm18:2837710-2837816
>Gm18:2837865-2838311
>Gm18:2838354-2838420
>Gm18:2838476-2838546
>Gm18:2838583-2838719
>Gm18:2838755-2838918
>Gm18:2839102-2839157
>Gm18:2839324-2839369
>Gm18:2839419-2839521
>Gm18:2839557-2840556
>Gm18:2840678-2840758
>Gm18:2840821-2840938
>Gm18:2841040-2841152
>Gm18:2841966-2842317
>Gm18:2842343-2842528
>Gm18:2844450-2844484
>Gm18:2844495-2844544
>Gm18:2848147-2848180
>Gm18:2850879-2850964
>Gm18:2852061-2852090
>Gm18:2854712-2854762
>Gm18:2854934-2854984
>Gm18:2859900-2859949
>Gm18:2861192-2861337
>Gm18:2865573-2865644
>Gm18:2873742-2873783
>Gm18:2873848-2873888
>Gm18:2873921-2873958
>Gm18:2873993-2874315
>Gm18:2874361-2874395
>Gm18:2874423-2874518
>Gm18:2874561-2874853
>Gm18:2874927-2877424
>Gm18:2877456-2877737
>Gm18:2877805-2878209
>Gm18:2878408-2878784
>Gm18:2878852-2878963
>Gm18:2879725-2880213
>Gm18:2882044-2882357
>Gm18:2882394-2882486
>Gm18:2882905-2882970
>Gm18:2883376-2883512
>Gm18:2884250-2884351
>Gm18:2885095-2885180
>Gm18:2891213-2891273
>Gm18:2894815-2894851
>Gm18:2895231-2895314
>Gm18:2895898-2896055
>Gm18:2906187-2906286
>Gm18:2906530-2906564
>Gm18:2907231-2907270
>Gm18:2907823-2907879
>Gm18:2909683-2909711
>Gm18:2911628-2911726
>Gm18:2913222-2913615
>Gm18:2913687-2913774
>Gm18:2913841-2914029
>Gm18:2916734-2916791
>Gm18:2916927-2916985
>Gm18:2917150-2917224
>Gm18:2918809-2918928
>Gm18:2919746-2920218
>Gm18:2921335-2921411
>Gm18:2921591-2921738
>Gm18:2924554-2924595
>Gm18:2925026-2925066
>Gm18:2928357-2928518
>Gm18:2928584-2928653
>Gm18:2929448-2929533
>Gm18:2929592-2929617
>Gm18:2930133-2930216
>Gm18:2930581-2930618
>Gm18:2932839-2932895
>Gm18:2933107-2933160
>Gm18:2934497-2934713
>Gm18:2934855-2934887
>Gm18:2942202-2942247
>Gm18:2942798-2942861
>Gm18:2945161-2945258
>Gm18:2946409-2946476
>Gm18:2949793-2949903
>Gm18:2950375-2951819
>Gm18:2952427-2952488
>Gm18:2952665-2952987
>Gm18:2953026-2953427
>Gm18:2954610-2954779
>Gm18:2954843-2955916
>Gm18:2955944-2956113
>Gm18:2956380-2956448
>Gm18:2956493-2956595
>Gm18:2956698-2956793
>Gm18:2957929-2957989
>Gm18:2958261-2958446
>Gm18:2961134-2961286
>Gm18:2962624-2962805
>Gm18:2963996-2964120
>Gm18:2964882-2964949
>Gm18:2965483-2965545
>Gm18:2967482-2967539
>Gm18:2972533-2972569
>Gm18:2972791-2972840
>Gm18:2974962-2975005
>Gm18:2975064-2975108
>Gm18:2975386-2975953
>Gm18:2976005-2976635
>Gm18:2976948-2977129
>Gm18:2977339-2977471
>Gm18:2977641-2977718
>Gm18:2981164-2982717
>Gm18:2983196-2983236
>Gm18:2984084-2984109
>Gm18:2984568-2984672
>Gm18:2985212-2985294
>Gm18:2987583-2987671
>Gm18:2988717-2988861
>Gm18:2991437-2991549
>Gm18:2992160-2992276
>Gm18:2992382-2992856
>Gm18:2993162-2993354
>Gm18:2993559-2993737
>Gm18:2995520-2995590
>Gm18:2996513-2996578
>Gm18:3001749-3001786
>Gm18:3001846-3001908
>Gm18:3007295-3007369
>Gm18:3007808-3007965
>Gm18:3008770-3008935
>Gm18:3016749-3016806
>Gm18:3017596-3017651
>Gm18:3018648-3018692
>Gm18:3018907-3018982
>Gm18:3019929-3019995
>Gm18:3021582-3021662
>Gm18:3022178-3022203
>Gm18:3028009-3028067
>Gm18:3028955-3029072
>Gm18:3029506-3029593
>Gm18:3030005-3030047
>Gm18:3030203-3030320
>Gm18:3032251-3032288
>Gm18:3033895-3034002
>Gm18:3035283-3035510
>Gm18:3038472-3038626
>Gm18:3039259-3039324
>Gm18:3039975-3040031
>Gm18:3040260-3040296
>Gm18:3042445-3042518
>Gm18:3048288-3048337
>Gm18:3048707-3048779
>Gm18:3048889-3048929
>Gm18:3048996-3049054
>Gm18:3049337-3049751
>Gm18:3049926-3050172
>Gm18:3055570-3055602
>Gm18:3057194-3057242
>Gm18:3058690-3058796
>Gm18:3059555-3059822
>Gm18:3059973-3060198
>Gm18:3061133-3061266
>Gm18:3068343-3068392
>Gm18:3070139-3070176
>Gm18:3073067-3073108
>Gm18:3073189-3073759
>Gm18:3082005-3082148
>Gm18:3082356-3082434
>Gm18:3082746-3082849
>Gm18:3082946-3083200
>Gm18:3083569-3083676
>Gm18:3086454-3086989
>Gm18:3091202-3091284
>Gm18:3093658-3093874
>Gm18:3094565-3094607
>Gm18:3094963-3095000
>Gm18:3103094-3103177
>Gm18:3107684-3107737
>Gm18:3109829-3109864
>Gm18:3111103-3111136
>Gm18:3112363-3112412
>Gm18:3115809-3115843
>Gm18:3116507-3116603
>Gm18:3122268-3122315
>Gm18:3125262-3125276
>Gm18:3126011-3126120
>Gm18:3129206-3129299
>Gm18:3133332-3133503
>Gm18:3142187-3142279
>Gm18:3146858-3146905
>Gm18:3148096-3148130
>Gm18:3153429-3153585
>Gm18:3154832-3154977
>Gm18:3159773-3159861
>Gm18:3160285-3160489
>Gm18:3160795-3160836
>Gm18:3161260-3161303
>Gm18:3164391-3164436
>Gm18:3168857-3169313
>Gm18:3169407-3169527
>Gm18:3169623-3169660
>Gm18:3169808-3170429
>Gm18:3171772-3171819
>Gm18:3176152-3176192
>Gm18:3178800-3178836
>Gm18:3178872-3180143
>Gm18:3183321-3183361
>Gm18:3193357-3193454
>Gm18:3193504-3193564
>Gm18:3193738-3193847
>Gm18:3198045-3198100
>Gm18:3200238-3200647
>Gm18:3200799-3201050
>Gm18:3202574-3202607
>Gm18:3205610-3205720
>Gm18:3206510-3206545
>Gm18:3207664-3207726
>Gm18:3208021-3208185
>Gm18:3208357-3208430
>Gm18:3211389-3212258
>Gm18:3212525-3212555
>Gm18:3212918-3212960
>Gm18:3213811-3213960
>Gm18:3214130-3214188
>Gm18:3214563-3214610
>Gm18:3214795-3214852
>Gm18:3214963-3215183
>Gm18:3215398-3215853
>Gm18:3215983-3216064
>Gm18:3216149-3216301
>Gm18:3217658-3217782
>Gm18:3218858-3218955
>Gm18:3219429-3219668
>Gm18:3219730-3219889
>Gm18:3219901-3219958
>Gm18:3220536-3220603
>Gm18:3221954-3222191
>Gm18:3224558-3224612
>Gm18:3224671-3224765
>Gm18:3225545-3225607
>Gm18:3225677-3225738
>Gm18:3228039-3228101
>Gm18:3228120-3228150
>Gm18:3231683-3231742
>Gm18:3231845-3231909
>Gm18:3231930-3232020
>Gm18:3232118-3232157
>Gm18:3234026-3234067
>Gm18:3235558-3235670
>Gm18:3237266-3237340
>Gm18:3237617-3237665
>Gm18:3238347-3238377
>Gm18:3239704-3239773
>Gm18:3246202-3247690
>Gm18:3252434-3252630
>Gm18:3255432-3255542
>Gm18:3257215-3258077
>Gm18:3258182-3258448
>Gm18:3262263-3262303
>Gm18:3265599-3265641
>Gm18:3273215-3273257
>Gm18:3278398-3278461
>Gm18:3280572-3280707
>Gm18:3281082-3281176
>Gm18:3281889-3281948
>Gm18:3283229-3283263
>Gm18:3283533-3283951
>Gm18:3284000-3284346
>Gm18:3284941-3285021
>Gm18:3290385-3290513
>Gm18:3290896-3290985
>Gm18:3292864-3292950
>Gm18:3294887-3295454
>Gm18:3295540-3295601
>Gm18:3295648-3296047
>Gm18:3298462-3298494
>Gm18:3299277-3299443
>Gm18:3300440-3300503
>Gm18:3301815-3301848
>Gm18:3309254-3309279
>Gm18:3311378-3311410
>Gm18:3317226-3317282
>Gm18:3322167-3322247
>Gm18:3322436-3323240
>Gm18:3324106-3324138
>Gm18:3324279-3324295
>Gm18:3324308-3324451
>Gm18:3325394-3325472
>Gm18:3325715-3325747
>Gm18:3327120-3327150
>Gm18:3327153-3327227
>Gm18:3330174-3330190
>Gm18:3330330-3330446
>Gm18:3331131-3331228
>Gm18:3331596-3331747
>Gm18:3332328-3332459
>Gm18:3332496-3332695
>Gm18:3344744-3344976
>Gm18:3345005-3345114
>Gm18:3345196-3345982
>Gm18:3347439-3347455
>Gm18:3351182-3351236
>Gm18:3352075-3352116
>Gm18:3353791-3353831
>Gm18:3356278-3356383
>Gm18:3359589-3359778
>Gm18:3359800-3359849
>Gm18:3359938-3360124
>Gm18:3360437-3360477
>Gm18:3360830-3360884
>Gm18:3361956-3362008
>Gm18:3362070-3365617
>Gm18:3365649-3365682
>Gm18:3367640-3367695
>Gm18:3367980-3368010
>Gm18:3371763-3371832
>Gm18:3373132-3373235
>Gm18:3373764-3374023
>Gm18:3374116-3374210
>Gm18:3374364-3374395
>Gm18:3375814-3375913
>Gm18:3376627-3376671
>Gm18:3378488-3379149
>Gm18:3379351-3379459
>Gm18:3380118-3380326
>Gm18:3380701-3380774
>Gm18:3383169-3383262
>Gm18:3385205-3385257
>Gm18:3390791-3390876
>Gm18:3391919-3391958
>Gm18:3392849-3392880
>Gm18:3394312-3394344
>Gm18:3395979-3396012
>Gm18:3400459-3400523
>Gm18:3400684-3400738
>Gm18:3401156-3401276
>Gm18:3401797-3401962
>Gm18:3402161-3402307
>Gm18:3402394-3402821
>Gm18:3406233-3406303
>Gm18:3406964-3407021
>Gm18:3410142-3410208
>Gm18:3410809-3410885
>Gm18:3411488-3411579
>Gm18:3411722-3412001
>Gm18:3412637-3412681
>Gm18:3413103-3413159
>Gm18:3413213-3413250
>Gm18:3424481-3424665
>Gm18:3424916-3425263
>Gm18:3430782-3430995
>Gm18:3431382-3431424
>Gm18:3431516-3431637
>Gm18:3431780-3431814
>Gm18:3432383-3432518
>Gm18:3433810-3433866
>Gm18:3434067-3434187
>Gm18:3434745-3434830
>Gm18:3436215-3436248
>Gm18:3436280-3436529
>Gm18:3437557-3437700
>Gm18:3438533-3438601
>Gm18:3440961-3441049
>Gm18:3441427-3441452
>Gm18:3441499-3441527
>Gm18:3441719-3441777
>Gm18:3441854-3441901
>Gm18:3443756-3444076
>Gm18:3448420-3448476
>Gm18:3449164-3449204
>Gm18:3452099-3452205
>Gm18:3452473-3452684
>Gm18:3452704-3453108
>Gm18:3453208-3456268
>Gm18:3456807-3456856
>Gm18:3459121-3459155
>Gm18:3459511-3459545
>Gm18:3460550-3460617
>Gm18:3460716-3460779
>Gm18:3460832-3460976
>Gm18:3468195-3468257
>Gm18:3469966-3470019
>Gm18:3475493-3475596
>Gm18:3476582-3476616
>Gm18:3476764-3477117
>Gm18:3477746-3477796
>Gm18:3480753-3480856
>Gm18:3482243-3482293
>Gm18:3485545-3485681
>Gm18:3485738-3485829
>Gm18:3488095-3488130
>Gm18:3489795-3489821
>Gm18:3490482-3490565
>Gm18:3491281-3491337
>Gm18:3492161-3492222
>Gm18:3493549-3493588
>Gm18:3493838-3493874
>Gm18:3498315-3498400
>Gm18:3499783-3499860
>Gm18:3505962-3505994
>Gm18:3512105-3512193
>Gm18:3513607-3513648
>Gm18:3513682-3513733
>Gm18:3524547-3524706
>Gm18:3525477-3525495
>Gm18:3526357-3526371
>Gm18:3531832-3532010
>Gm18:3532918-3532969
>Gm18:3538780-3538832
>Gm18:3541665-3541710
>Gm18:3542633-3542680
>Gm18:3543466-3546401
>Gm18:3549087-3549133
>Gm18:3549835-3549948
>Gm18:3550045-3551006
>Gm18:3551042-3551606
>Gm18:3551674-3551732
>Gm18:3553935-3554008
>Gm18:3555191-3555253
>Gm18:3555761-3555810
>Gm18:3556612-3556656
>Gm18:3557907-3557939
>Gm18:3558798-3558841
>Gm18:3559039-3559065
>Gm18:3560031-3560160
>Gm18:3561800-3561972
>Gm18:3563905-3563940
>Gm18:3570259-3570306
>Gm18:3573567-3573600
>Gm18:3573902-3573979
>Gm18:3574048-3574092
>Gm18:3578763-3580218
>Gm18:3580394-3580514
>Gm18:3582371-3582479
>Gm18:3587317-3587374
>Gm18:3587436-3588238
>Gm18:3589755-3589786
>Gm18:3590933-3590995
>Gm18:3592379-3592409
>Gm18:3598588-3598620
>Gm18:3599010-3599134
>Gm18:3600321-3600377
>Gm18:3609700-3609748
>Gm18:3610750-3610809
>Gm18:3610872-3610921
>Gm18:3611153-3611216
>Gm18:3614145-3614282
>Gm18:3616792-3616829
>Gm18:3618623-3618690
>Gm18:3620552-3620666
>Gm18:3620986-3621074
>Gm18:3622235-3622263
>Gm18:3624410-3624503
>Gm18:3624560-3624764
>Gm18:3631272-3631381
>Gm18:3631882-3631918
>Gm18:3636646-3636676
>Gm18:3641154-3641238
>Gm18:3642183-3642451
>Gm18:3642543-3642601
>Gm18:3648213-3648294
>Gm18:3648478-3648540
>Gm18:3650024-3650104
>Gm18:3652877-3653317
>Gm18:3653690-3653731
>Gm18:3657545-3657583
>Gm18:3664015-3664076
>Gm18:3664604-3664672
>Gm18:3664711-3664891
>Gm18:3665038-3665095
>Gm18:3667399-3667560
>Gm18:3668698-3668730
>Gm18:3668775-3668866
>Gm18:3671040-3671087
>Gm18:3671343-3671504
>Gm18:3671664-3672635
>Gm18:3672852-3672928
>Gm18:3673430-3673483
>Gm18:3673996-3674047
>Gm18:3674538-3674663
>Gm18:3674758-3674827
>Gm18:3675177-3675223
>Gm18:3676143-3676168
>Gm18:3676263-3676314
>Gm18:3680048-3680095
>Gm18:3680826-3680853
>Gm18:3681400-3681484
>Gm18:3682539-3682607
>Gm18:3685213-3685587
>Gm18:3686335-3686378
>Gm18:3687678-3687804
>Gm18:3695052-3695169
>Gm18:3696897-3696930
>Gm18:3697005-3697161
>Gm18:3700532-3700681
>Gm18:3701181-3701214
>Gm18:3701342-3701382
>Gm18:3702655-3702726
>Gm18:3703346-3703395
>Gm18:3703395-3703450
>Gm18:3703616-3703655
>Gm18:3706564-3706620
>Gm18:3706990-3707013
>Gm18:3709490-3710228
>Gm18:3710314-3710344
>Gm18:3711353-3711415
>Gm18:3712373-3712489
>Gm18:3717559-3717627
>Gm18:3723130-3723719
>Gm18:3723763-3723897
>Gm18:3724002-3724675
>Gm18:3725809-3725860
>Gm18:3726333-3726375
>Gm18:3726602-3727017
>Gm18:3728412-3728455
>Gm18:3728837-3728944
>Gm18:3728978-3729026
>Gm18:3729183-3729288
>Gm18:3729616-3729698
>Gm18:3729707-3729803
>Gm18:3734826-3735344
>Gm18:3744396-3744492
>Gm18:3744543-3744678
>Gm18:3749038-3749087
>Gm18:3752901-3752986
>Gm18:3763131-3763166
>Gm18:3763568-3763622
>Gm18:3764889-3764918
>Gm18:3765414-3765458
>Gm18:3765653-3765710
>Gm18:3765789-3765869
>Gm18:3766035-3766093
>Gm18:3769054-3769097
>Gm18:3771020-3771074
>Gm18:3771230-3771282
>Gm18:3771935-3771991
>Gm18:3772572-3774154
>Gm18:3774439-3774515
>Gm18:3776049-3776138
>Gm18:3777259-3777344
>Gm18:3782482-3782602
>Gm18:3784912-3784976
>Gm18:3786608-3786695
>Gm18:3788551-3788609
>Gm18:3789286-3789360
>Gm18:3795685-3795726
>Gm18:3796627-3796734
>Gm18:3801957-3802189
>Gm18:3803985-3804092
>Gm18:3804118-3804199
>Gm18:3806156-3806230
>Gm18:3809566-3809620
>Gm18:3810710-3810877
>Gm18:3811263-3811381
>Gm18:3812103-3812567
>Gm18:3816753-3816961
>Gm18:3817270-3817302
>Gm18:3823592-3823806
>Gm18:3830120-3830177
>Gm18:3830865-3830902
>Gm18:3835643-3835705
>Gm18:3835818-3835878
>Gm18:3836109-3837072
>Gm18:3837133-3843314
>Gm18:3843347-3843396
>Gm18:3843732-3843766
>Gm18:3846007-3846046
>Gm18:3846101-3846194
>Gm18:3846939-3847037
>Gm18:3850374-3850481
>Gm18:3851269-3851310
>Gm18:3852265-3852350
>Gm18:3853114-3853230
>Gm18:3854452-3854874
>Gm18:3855276-3855300
>Gm18:3855400-3855419
>Gm18:3856324-3856360
>Gm18:3860229-3860287
>Gm18:3860411-3860517
>Gm18:3862543-3862742
>Gm18:3865645-3865736
>Gm18:3865847-3865929
>Gm18:3868289-3868503
>Gm18:3882031-3882059
>Gm18:3883406-3883521
>Gm18:3884038-3884218
>Gm18:3885773-3885818
>Gm18:3885845-3885886
>Gm18:3886540-3886588
>Gm18:3887335-3887405
>Gm18:3888527-3888583
>Gm18:3889103-3889279
>Gm18:3892301-3892595
>Gm18:3892776-3892902
>Gm18:3893059-3893312
>Gm18:3893428-3893508
>Gm18:3893587-3893861
>Gm18:3898360-3898399
>Gm18:3899264-3899299
>Gm18:3900563-3900680
>Gm18:3902757-3902813
>Gm18:3904373-3904418
>Gm18:3910507-3910541
>Gm18:3912025-3912275
>Gm18:3912399-3912480
>Gm18:3915868-3916067
>Gm18:3918145-3918351
>Gm18:3918655-3918995
>Gm18:3919193-3919339
>Gm18:3920469-3920517
>Gm18:3922095-3922115
>Gm18:3923371-3923421
>Gm18:3925341-3925399
>Gm18:3933570-3933686
>Gm18:3937459-3937528
>Gm18:3940559-3940633
>Gm18:3943055-3943096
>Gm18:3943718-3944109
>Gm18:3944681-3944743
>Gm18:3944896-3945033
>Gm18:3947867-3948509
>Gm18:3948587-3948671
>Gm18:3949525-3949570
>Gm18:3961212-3961245
>Gm18:3961290-3961328
>Gm18:3961894-3961962
>Gm18:3962300-3962371
>Gm18:3962705-3962733
>Gm18:3962790-3962844
>Gm18:3965019-3965443
>Gm18:3965478-3965530
>Gm18:3965594-3965753
>Gm18:3966382-3966419
>Gm18:3968139-3968166
>Gm18:3968415-3968484
>Gm18:3969169-3969247
>Gm18:3971370-3971416
>Gm18:3971452-3971535
>Gm18:3973478-3973548
>Gm18:3974521-3974576
>Gm18:3975189-3975271
>Gm18:3975506-3975595
>Gm18:3975874-3975908
>Gm18:3977907-3978034
>Gm18:3978146-3978504
>Gm18:3978633-3979344
>Gm18:3980231-3980297
>Gm18:3982418-3982445
>Gm18:3982490-3982532
>Gm18:3983025-3983167
>Gm18:3983401-3983527
>Gm18:3985480-3985692
>Gm18:3985874-3985914
>Gm18:3987130-3987204
>Gm18:3987655-3987700
>Gm18:3987764-3987833
>Gm18:3988271-3990341
>Gm18:3990372-3990570
>Gm18:3990705-3990734
>Gm18:3990760-3990843
>Gm18:3991624-3991640
>Gm18:3991809-3991836
>Gm18:3991881-3991915
>Gm18:3992492-3992563
>Gm18:3992912-3992940
>Gm18:3993372-3993397
>Gm18:3994292-3994380
>Gm18:3994481-3994603
>Gm18:3994807-3994849
>Gm18:3995869-3995955
>Gm18:3996168-3996389
>Gm18:3996794-3996857
>Gm18:3997338-3997371
>Gm18:3998973-4003492
>Gm18:4004926-4005011
>Gm18:4005468-4005622
>Gm18:4006133-4006171
>Gm18:4006657-4006782
>Gm18:4006994-4007111
>Gm18:4007343-4007387
>Gm18:4011138-4011179
>Gm18:4013042-4017603
>Gm18:4018217-4023058
>Gm18:4024933-4024979
>Gm18:4025184-4025644
>Gm18:4025872-4026095
>Gm18:4028670-4028759
>Gm18:4028963-4029054
>Gm18:4029132-4029790
>Gm18:4029840-4029921
>Gm18:4030025-4030290
>Gm18:4031022-4031078
>Gm18:4031935-4032407
>Gm18:4032489-4032936
>Gm18:4032983-4033027
>Gm18:4033088-4033136
>Gm18:4034241-4034305
>Gm18:4035843-4035920
>Gm18:4036450-4036513
>Gm18:4039275-4039340
>Gm18:4039540-4039703
>Gm18:4041221-4041293
>Gm18:4041683-4041794
>Gm18:4042600-4043402
>Gm18:4043502-4043522
>Gm18:4043622-4044230
>Gm18:4044305-4044421
>Gm18:4044858-4044954
>Gm18:4046324-4047447
>Gm18:4048311-4048379
>Gm18:4048540-4048627
>Gm18:4049599-4049651
>Gm18:4049763-4050286
>Gm18:4055378-4057081
>Gm18:4057143-4057883
>Gm18:4057900-4057933
>Gm18:4057978-4058142
>Gm18:4062238-4062292
>Gm18:4066288-4066429
>Gm18:4067295-4067432
>Gm18:4067577-4067698
>Gm18:4067840-4067992
>Gm18:4068338-4068407
>Gm18:4073644-4073673
>Gm18:4075895-4075955
>Gm18:4079764-4079865
>Gm18:4079941-4079983
>Gm18:4080112-4080190
>Gm18:4080280-4080589
>Gm18:4080621-4081084
>Gm18:4098033-4098047
>Gm18:4103556-4103622
>Gm18:4108954-4109078
>Gm18:4112624-4112675
>Gm18:4114323-4114472
>Gm18:4115073-4115191
>Gm18:4116112-4118429
>Gm18:4118464-4118511
>Gm18:4119535-4119720
>Gm18:4123475-4123661
>Gm18:4123672-4124791
>Gm18:4124836-4124991
>Gm18:4125016-4125052
>Gm18:4127120-4127206
>Gm18:4127845-4127923
>Gm18:4128058-4128107
>Gm18:4128199-4128269
>Gm18:4131871-4132258
>Gm18:4133877-4133921
>Gm18:4135734-4135766
>Gm18:4137845-4137915
>Gm18:4138601-4138654
>Gm18:4139380-4139421
>Gm18:4140515-4140609
>Gm18:4144642-4144674
>Gm18:4146046-4146110
>Gm18:4147056-4147134
>Gm18:4147145-4147189
>Gm18:4152050-4152102
>Gm18:4155835-4155902
>Gm18:4156253-4156409
>Gm18:4156555-4156599
>Gm18:4158282-4158317
>Gm18:4160758-4160812
>Gm18:4161631-4161721
>Gm18:4161802-4161974
>Gm18:4162017-4162067
>Gm18:4162119-4162624
>Gm18:4162662-4163244
>Gm18:4163336-4163442
>Gm18:4171028-4171093
>Gm18:4172679-4172796
>Gm18:4178681-4178799
>Gm18:4187915-4187953
>Gm18:4188219-4188285
>Gm18:4188324-4188396
>Gm18:4189248-4189387
>Gm18:4189503-4189576
>Gm18:4190365-4190408
>Gm18:4202375-4202504
>Gm18:4203272-4203299
>Gm18:4203441-4203557
>Gm18:4203754-4203780
>Gm18:4203836-4204107
>Gm18:4204174-4204289
>Gm18:4204386-4204588
>Gm18:4206624-4206666
>Gm18:4210700-4210851
>Gm18:4212543-4212606
>Gm18:4214184-4214228
>Gm18:4217139-4217179
>Gm18:4217286-4217326
>Gm18:4217540-4217626
>Gm18:4218081-4218338
>Gm18:4219767-4219797
>Gm18:4225908-4226057
>Gm18:4226162-4227161
>Gm18:4227284-4228379
>Gm18:4228479-4228680
>Gm18:4230769-4230800
>Gm18:4234921-4235025
>Gm18:4235191-4235286
>Gm18:4236218-4236506
>Gm18:4236600-4237031
>Gm18:4237434-4237614
>Gm18:4237657-4237703
>Gm18:4238246-4238525
>Gm18:4243601-4243677
>Gm18:4245204-4245249
>Gm18:4253452-4253585
>Gm18:4254704-4254892
>Gm18:4254987-4256274
>Gm18:4256339-4256934
>Gm18:4257004-4257338
>Gm18:4258034-4258146
>Gm18:4258325-4258486
>Gm18:4262155-4262223
>Gm18:4262478-4262511
>Gm18:4262969-4263003
>Gm18:4265468-4265538
>Gm18:4274052-4274220
>Gm18:4281270-4281359
>Gm18:4281906-4282019
>Gm18:4282886-4283027
>Gm18:4283485-4283567
>Gm18:4284684-4284746
>Gm18:4285495-4285552
>Gm18:4286181-4286265
>Gm18:4287775-4287838
>Gm18:4297245-4297280
>Gm18:4297688-4297936
>Gm18:4298023-4298715
>Gm18:4298745-4298789
>Gm18:4299031-4299199
>Gm18:4299409-4300127
>Gm18:4300790-4301619
>Gm18:4301660-4302079
>Gm18:4303799-4303866
>Gm18:4304206-4304312
>Gm18:4310913-4310991
>Gm18:4312415-4312517
>Gm18:4314109-4314140
>Gm18:4315237-4315281
>Gm18:4316475-4316551
>Gm18:4318897-4318960
>Gm18:4319648-4319869
>Gm18:4320205-4320285
>Gm18:4320889-4321095
>Gm18:4324700-4324727
>Gm18:4326124-4326291
>Gm18:4329822-4329917
>Gm18:4331729-4331810
>Gm18:4332972-4333038
>Gm18:4334402-4334472
>Gm18:4338378-4338418
>Gm18:4339377-4339414
>Gm18:4340555-4340617
>Gm18:4352967-4353090
>Gm18:4353708-4353778
>Gm18:4353912-4354004
>Gm18:4356243-4356310
>Gm18:4358096-4358129
>Gm18:4358471-4358581
>Gm18:4360062-4360194
>Gm18:4363719-4363855
>Gm18:4364070-4364130
>Gm18:4364214-4364371
>Gm18:4364591-4364632
>Gm18:4365107-4365207
>Gm18:4365846-4365917
>Gm18:4368824-4368864
>Gm18:4371345-4371498
>Gm18:4376358-4376415
>Gm18:4376787-4376870
>Gm18:4377489-4377743
>Gm18:4382947-4383025
>Gm18:4383634-4384225
>Gm18:4384522-4384551
>Gm18:4385580-4385740
>Gm18:4391517-4391551
>Gm18:4392907-4392952
>Gm18:4395730-4395759
>Gm18:4396957-4397009
>Gm18:4400712-4400985
>Gm18:4401202-4401307
>Gm18:4414768-4414833
>Gm18:4416001-4416069
>Gm18:4416297-4416359
>Gm18:4421798-4421843
>Gm18:4422958-4423027
>Gm18:4424704-4424769
>Gm18:4425150-4425195
>Gm18:4425750-4429234
>Gm18:4433284-4433365
>Gm18:4433712-4433778
>Gm18:4438895-4439123
>Gm18:4439239-4439467
>Gm18:4439615-4439700
>Gm18:4445825-4445937
>Gm18:4446624-4446808
>Gm18:4450564-4450609
>Gm18:4450804-4450935
>Gm18:4451716-4451912
>Gm18:4452517-4452591
>Gm18:4454036-4454172
>Gm18:4456270-4456510
>Gm18:4457305-4457344
>Gm18:4457477-4457580
>Gm18:4457994-4458024
>Gm18:4459129-4459217
>Gm18:4470385-4470567
>Gm18:4470597-4470904
>Gm18:4471758-4471793
>Gm18:4471903-4472011
>Gm18:4472759-4472819
>Gm18:4473374-4473423
>Gm18:4474637-4474688
>Gm18:4475738-4475857
>Gm18:4481054-4481168
>Gm18:4482744-4482846
>Gm18:4484526-4484598
>Gm18:4492645-4492686
>Gm18:4492902-4492940
>Gm18:4496197-4496284
>Gm18:4499766-4499974
>Gm18:4500073-4500104
>Gm18:4500515-4500587
>Gm18:4501573-4501613
>Gm18:4502889-4502986
>Gm18:4505617-4505695
>Gm18:4510709-4510800
>Gm18:4511961-4512030
>Gm18:4513616-4513980
>Gm18:4514037-4514513
>Gm18:4514638-4514735
>Gm18:4514784-4514935
>Gm18:4515412-4515462
>Gm18:4515675-4515707
>Gm18:4517688-4517827
>Gm18:4517958-4518177
>Gm18:4518271-4518373
>Gm18:4518441-4518705
>Gm18:4518991-4519073
>Gm18:4524566-4524659
>Gm18:4530654-4530740
>Gm18:4531388-4531468
>Gm18:4531606-4531838
>Gm18:4535315-4535360
>Gm18:4536991-4537079
>Gm18:4537839-4537880
>Gm18:4537942-4537993
>Gm18:4538023-4538125
>Gm18:4540951-4541132
>Gm18:4541186-4541363
>Gm18:4546557-4546605
>Gm18:4548740-4548924
>Gm18:4549812-4549863
>Gm18:4550383-4550484
>Gm18:4554174-4554756
>Gm18:4556012-4556050
>Gm18:4558058-4558100
>Gm18:4559613-4559647
>Gm18:4563167-4563210
>Gm18:4563644-4563686
>Gm18:4568578-4568635
>Gm18:4569255-4569328
>Gm18:4570094-4570125
>Gm18:4570237-4570328
>Gm18:4571506-4571545
>Gm18:4577853-4578055
>Gm18:4578843-4578888
>Gm18:4583321-4583741
>Gm18:4584430-4584521
>Gm18:4586395-4586409
>Gm18:4587488-4587550
>Gm18:4587782-4587941
>Gm18:4588256-4588393
>Gm18:4588451-4588492
>Gm18:4588524-4588632
>Gm18:4588735-4588906
>Gm18:4588987-4589084
>Gm18:4589705-4589758
>Gm18:4590155-4590195
>Gm18:4596527-4600521
>Gm18:4601016-4601052
>Gm18:4601205-4601297
>Gm18:4606363-4606425
>Gm18:4606637-4606734
>Gm18:4608588-4608656
>Gm18:4609392-4609427
>Gm18:4609670-4609741
>Gm18:4609822-4609853
>Gm18:4610123-4610169
>Gm18:4610267-4610301
>Gm18:4610572-4610705
>Gm18:4610734-4610803
>Gm18:4610945-4611000
>Gm18:4611197-4611265
>Gm18:4611349-4611425
>Gm18:4611458-4611624
>Gm18:4611796-4612185
>Gm18:4612306-4612909
>Gm18:4613769-4613920
>Gm18:4614101-4614142
>Gm18:4614539-4614588
>Gm18:4619775-4619813
>Gm18:4623527-4623562
>Gm18:4623803-4623904
>Gm18:4623978-4624092
>Gm18:4625159-4625331
>Gm18:4625417-4625700
>Gm18:4626461-4626490
>Gm18:4626929-4626989
>Gm18:4627128-4627175
>Gm18:4631573-4631615
>Gm18:4633213-4633353
>Gm18:4634552-4634607
>Gm18:4640272-4640425
>Gm18:4640639-4640703
>Gm18:4641336-4641611
>Gm18:4642605-4642809
>Gm18:4643294-4643350
>Gm18:4646237-4646326
>Gm18:4647301-4647315
>Gm18:4647467-4647527
>Gm18:4647877-4647930
>Gm18:4647990-4648079
>Gm18:4651470-4651538
>Gm18:4654424-4654482
>Gm18:4658508-4658532
>Gm18:4659674-4659689
>Gm18:4659758-4659912
>Gm18:4662464-4662595
>Gm18:4665187-4665269
>Gm18:4665741-4665804
>Gm18:4666343-4666376
>Gm18:4668575-4668777
>Gm18:4668830-4668910
>Gm18:4669398-4669598
>Gm18:4672897-4672943
>Gm18:4673209-4673245
>Gm18:4674730-4674767
>Gm18:4676223-4676324
>Gm18:4681827-4682177
>Gm18:4682242-4682314
>Gm18:4682466-4682508
>Gm18:4682570-4682778
>Gm18:4682958-4683281
>Gm18:4683648-4683780
>Gm18:4684849-4684898
>Gm18:4685872-4686256
>Gm18:4687547-4687594
>Gm18:4696347-4696448
>Gm18:4696520-4696552
>Gm18:4696592-4696655
>Gm18:4700132-4700194
>Gm18:4701223-4701425
>Gm18:4701520-4701561
>Gm18:4702161-4702227
>Gm18:4705807-4705857
>Gm18:4705981-4706233
>Gm18:4706294-4706373
>Gm18:4706422-4706486
>Gm18:4706881-4706931
>Gm18:4707686-4707864
>Gm18:4708649-4708722
>Gm18:4711459-4711502
>Gm18:4712790-4712854
>Gm18:4713682-4713783
>Gm18:4714117-4714215
>Gm18:4714462-4714522
>Gm18:4714611-4714664
>Gm18:4716385-4716427
>Gm18:4717285-4717340
>Gm18:4723330-4723414
>Gm18:4725209-4725285
>Gm18:4726508-4726662
>Gm18:4726864-4726937
>Gm18:4729424-4729474
>Gm18:4736434-4736455
>Gm18:4737311-4737351
>Gm18:4737850-4737883
>Gm18:4737939-4737980
>Gm18:4738674-4738707
>Gm18:4739058-4739128
>Gm18:4744535-4744585
>Gm18:4747328-4747362
>Gm18:4748079-4748146
>Gm18:4751964-4752122
>Gm18:4756536-4756565
>Gm18:4757123-4757169
>Gm18:4757674-4757715
>Gm18:4757974-4758185
>Gm18:4758448-4758585
>Gm18:4760751-4760868
>Gm18:4761065-4761126
>Gm18:4761369-4761517
>Gm18:4761613-4761651
>Gm18:4763849-4763882
>Gm18:4764291-4764345
>Gm18:4769678-4769818
>Gm18:4769976-4770014
>Gm18:4770259-4770339
>Gm18:4771051-4771086
>Gm18:4771615-4771656
>Gm18:4777448-4777519
>Gm18:4777882-4777912
>Gm18:4786478-4786539
>Gm18:4787158-4787192
>Gm18:4788384-4788508
>Gm18:4790374-4790454
>Gm18:4792445-4792702
>Gm18:4792768-4792827
>Gm18:4793494-4793661
>Gm18:4794231-4794359
>Gm18:4794391-4794562
>Gm18:4795248-4795278
>Gm18:4795429-4795467
>Gm18:4795549-4795589
>Gm18:4795720-4796133
>Gm18:4796235-4796393
>Gm18:4796944-4797008
>Gm18:4801825-4801931
>Gm18:4802638-4802708
>Gm18:4803120-4803162
>Gm18:4804870-4804888
>Gm18:4804988-4805011
>Gm18:4805811-4805860
>Gm18:4805989-4806040
>Gm18:4806074-4806180
>Gm18:4811095-4811144
>Gm18:4819387-4819418
>Gm18:4819446-4819657
>Gm18:4819770-4819845
>Gm18:4819875-4820044
>Gm18:4820157-4820190
>Gm18:4820552-4820653
>Gm18:4822134-4822333
>Gm18:4822937-4822997
>Gm18:4823374-4823451
>Gm18:4826945-4827075
>Gm18:4830033-4830225
>Gm18:4834478-4834591
>Gm18:4834879-4834919
>Gm18:4835128-4835517
>Gm18:4835647-4835749
>Gm18:4836076-4836154
>Gm18:4840178-4840310
>Gm18:4842123-4842165
>Gm18:4845249-4845462
>Gm18:4849390-4849475
>Gm18:4850749-4850791
>Gm18:4855541-4855638
>Gm18:4859973-4860974
>Gm18:4864558-4864909
>Gm18:4866816-4867010
>Gm18:4868657-4868786
>Gm18:4869277-4869435
>Gm18:4869557-4869617
>Gm18:4869811-4869877
>Gm18:4870425-4870529
>Gm18:4871559-4871768
>Gm18:4871789-4872422
>Gm18:4872458-4872827
>Gm18:4874683-4874855
>Gm18:4879459-4879506
>Gm18:4881291-4881333
>Gm18:4881638-4881723
>Gm18:4882034-4882084
>Gm18:4884215-4884269
>Gm18:4884573-4884611
>Gm18:4884694-4884758
>Gm18:4884812-4884885
>Gm18:4885537-4885622
>Gm18:4889231-4890421
>Gm18:4891088-4891495
>Gm18:4891850-4895839
>Gm18:4896306-4896347
>Gm18:4902162-4902203
>Gm18:4908806-4908857
>Gm18:4909671-4909727
>Gm18:4909857-4910079
>Gm18:4913953-4913991
>Gm18:4914642-4914770
>Gm18:4915605-4915656
>Gm18:4916061-4916095
>Gm18:4917043-4917176
>Gm18:4917365-4917408
>Gm18:4917521-4917598
>Gm18:4920837-4920899
>Gm18:4921063-4921155
>Gm18:4921269-4921303
>Gm18:4924609-4924718
>Gm18:4924992-4925066
>Gm18:4928992-4929138
>Gm18:4929781-4929820
>Gm18:4929877-4929997
>Gm18:4931647-4931688
>Gm18:4932925-4932979
>Gm18:4933067-4933135
>Gm18:4933693-4933760
>Gm18:4934726-4934769
>Gm18:4938774-4938842
>Gm18:4940408-4942087
>Gm18:4944197-4944236
>Gm18:4944651-4944870
>Gm18:4946064-4946097
>Gm18:4946261-4946310
>Gm18:4946372-4946432
>Gm18:4946544-4946902
>Gm18:4946969-4947266
>Gm18:4947361-4948063
>Gm18:4948215-4948283
>Gm18:4948360-4948413
>Gm18:4948901-4948941
>Gm18:4948989-4949053
>Gm18:4949310-4949598
>Gm18:4949959-4950727
>Gm18:4950771-4951066
>Gm18:4951131-4951209
>Gm18:4951300-4951360
>Gm18:4958843-4958898
>Gm18:4959004-4959059
>Gm18:4960848-4960937
>Gm18:4961190-4961262
>Gm18:4962643-4962689
>Gm18:4968554-4968595
>Gm18:4968795-4968851
>Gm18:4970955-4970991
>Gm18:4976252-4976295
>Gm18:4977062-4977112
>Gm18:4977798-4977854
>Gm18:4978436-4978488
>Gm18:4981265-4981352
>Gm18:4985898-4985927
>Gm18:4986082-4986342
>Gm18:4986596-4987171
>Gm18:4987209-4987282
>Gm18:4987511-4988451
>Gm18:4988482-4991344
>Gm18:4991422-4991810
>Gm18:4992027-4992176
>Gm18:4992332-4992384
>Gm18:4993371-4993651
>Gm18:4997608-4997667
>Gm18:4999623-4999686
>Gm18:4999928-5000053
>Gm18:5000264-5000376
>Gm18:5000696-5000723
>Gm18:5000867-5000930
>Gm18:5001645-5001676
>Gm18:5011065-5011112
>Gm18:5015237-5015554
>Gm18:5015622-5016181
>Gm18:5016373-5016600
>Gm18:5017674-5017776
>Gm18:5018550-5018622
>Gm18:5018814-5018944
>Gm18:5019575-5019662
>Gm18:5019956-5019996
>Gm18:5020132-5020589
>Gm18:5020642-5020712
>Gm18:5020848-5020919
>Gm18:5021199-5021249
>Gm18:5022493-5022531
>Gm18:5024331-5024406
>Gm18:5025395-5025439
>Gm18:5026252-5026310
>Gm18:5026974-5027417
>Gm18:5030809-5030849
>Gm18:5031435-5031565
>Gm18:5031625-5031690
>Gm18:5032836-5032905
>Gm18:5033317-5033350
>Gm18:5035231-5035553
>Gm18:5035638-5035856
>Gm18:5035881-5036270
>Gm18:5041995-5042235
>Gm18:5043455-5043523
>Gm18:5043713-5043766
>Gm18:5044403-5044534
>Gm18:5044692-5044752
>Gm18:5045178-5045241
>Gm18:5046218-5046258
>Gm18:5047833-5047865
>Gm18:5048523-5048614
>Gm18:5048678-5048766
>Gm18:5049288-5049373
>Gm18:5051211-5051244
>Gm18:5051357-5051392
>Gm18:5051524-5051640
>Gm18:5051663-5051935
>Gm18:5051986-5054537
>Gm18:5054663-5055387
>Gm18:5055509-5055539
>Gm18:5055742-5056016
>Gm18:5056068-5056712
>Gm18:5056740-5057012
>Gm18:5057209-5057403
>Gm18:5058441-5058495
>Gm18:5060596-5060641
>Gm18:5061711-5061742
>Gm18:5072368-5072428
>Gm18:5072981-5073050
>Gm18:5073258-5073454
>Gm18:5073483-5073643
>Gm18:5074347-5074490
>Gm18:5075108-5075176
>Gm18:5077012-5077040
>Gm18:5079782-5079984
>Gm18:5081168-5081216
>Gm18:5081774-5081861
>Gm18:5084153-5084210
>Gm18:5085979-5090675
>Gm18:5091444-5091480
>Gm18:5091685-5091771
>Gm18:5092574-5092699
>Gm18:5093721-5093748
>Gm18:5094085-5094132
>Gm18:5097759-5097824
>Gm18:5102119-5102160
>Gm18:5103539-5103576
>Gm18:5103861-5103890
>Gm18:5104119-5104149
>Gm18:5104207-5104277
>Gm18:5107288-5107342
>Gm18:5108699-5108757
>Gm18:5110435-5110532
>Gm18:5116339-5116430
>Gm18:5121644-5121686
>Gm18:5126896-5127022
>Gm18:5127150-5127303
>Gm18:5127499-5127545
>Gm18:5130532-5130568
>Gm18:5130682-5130726
>Gm18:5130946-5131194
>Gm18:5131327-5131352
>Gm18:5131391-5131431
>Gm18:5131462-5131489
>Gm18:5131536-5131624
>Gm18:5134210-5134239
>Gm18:5134391-5134432
>Gm18:5134559-5134623
>Gm18:5135048-5135087
>Gm18:5135563-5135626
>Gm18:5135869-5135932
>Gm18:5136133-5136182
>Gm18:5136995-5137038
>Gm18:5137540-5137677
>Gm18:5138598-5138681
>Gm18:5139220-5139258
>Gm18:5139829-5139936
>Gm18:5140244-5140299
>Gm18:5143304-5143418
>Gm18:5144976-5145055
>Gm18:5151139-5153685
>Gm18:5153916-5154119
>Gm18:5156587-5156678
>Gm18:5157006-5157038
>Gm18:5158587-5158622
>Gm18:5159098-5159281
>Gm18:5160233-5160282
>Gm18:5160784-5160829
>Gm18:5160911-5161004
>Gm18:5161144-5161202
>Gm18:5161572-5161664
>Gm18:5161684-5161799
>Gm18:5163640-5163679
>Gm18:5164955-5165042
>Gm18:5165159-5165232
>Gm18:5167239-5167862
>Gm18:5167950-5168071
>Gm18:5168247-5168288
>Gm18:5169577-5169681
>Gm18:5177499-5177638
>Gm18:5179071-5179126
>Gm18:5191502-5191538
>Gm18:5193114-5193152
>Gm18:5193899-5194018
>Gm18:5194895-5195000
>Gm18:5201795-5201872
>Gm18:5202281-5202316
>Gm18:5204172-5204295
>Gm18:5211628-5211695
>Gm18:5212192-5212291
>Gm18:5212502-5212532
>Gm18:5212768-5212834
>Gm18:5215180-5215242
>Gm18:5217803-5217882
>Gm18:5217985-5218035
>Gm18:5222303-5222375
>Gm18:5222442-5222787
>Gm18:5222920-5223013
>Gm18:5223769-5223840
>Gm18:5224722-5225253
>Gm18:5225393-5225710
>Gm18:5225747-5228360
>Gm18:5228788-5229068
>Gm18:5230556-5230993
>Gm18:5231527-5231570
>Gm18:5231953-5232048
>Gm18:5232554-5235336
>Gm18:5242077-5242114
>Gm18:5242655-5242780
>Gm18:5243159-5243260
>Gm18:5244924-5244959
>Gm18:5245292-5245320
>Gm18:5245394-5245426
>Gm18:5245679-5245745
>Gm18:5245803-5245923
>Gm18:5246180-5246254
>Gm18:5247716-5247822
>Gm18:5250026-5250250
>Gm18:5253066-5253117
>Gm18:5254898-5254950
>Gm18:5255018-5255067
>Gm18:5255751-5255970
>Gm18:5256899-5256938
>Gm18:5258281-5258703
>Gm18:5258814-5258855
>Gm18:5260747-5260879
>Gm18:5261448-5261515
>Gm18:5264289-5264377
>Gm18:5264522-5264591
>Gm18:5265939-5265993
>Gm18:5266376-5266429
>Gm18:5266582-5266690
>Gm18:5266732-5266789
>Gm18:5278629-5278717
>Gm18:5280024-5280122
>Gm18:5280696-5280766
>Gm18:5280913-5280952
>Gm18:5283176-5283215
>Gm18:5283305-5283913
>Gm18:5284528-5284582
>Gm18:5289368-5289530
>Gm18:5290718-5290803
>Gm18:5291037-5291280
>Gm18:5291359-5291554
>Gm18:5291826-5291933
>Gm18:5294195-5294442
>Gm18:5295733-5296770
>Gm18:5297141-5297247
>Gm18:5297563-5298010
>Gm18:5298100-5298498
>Gm18:5298916-5299003
>Gm18:5300197-5300295
>Gm18:5300349-5300383
>Gm18:5301893-5301991
>Gm18:5302491-5302533
>Gm18:5303967-5304008
>Gm18:5305544-5305578
>Gm18:5306570-5306666
>Gm18:5308509-5308652
>Gm18:5308891-5308931
>Gm18:5309086-5309259
>Gm18:5309765-5309866
>Gm18:5310148-5310184
>Gm18:5314368-5314470
>Gm18:5314639-5314672
>Gm18:5315868-5315957
>Gm18:5316093-5316136
>Gm18:5317011-5317110
>Gm18:5319239-5319253
>Gm18:5321776-5321832
>Gm18:5322848-5322925
>Gm18:5324946-5325119
>Gm18:5326058-5326204
>Gm18:5327545-5327805
>Gm18:5327841-5327880
>Gm18:5328123-5328160
>Gm18:5329669-5329860
>Gm18:5333373-5333419
>Gm18:5333723-5333790
>Gm18:5336004-5336037
>Gm18:5336260-5336566
>Gm18:5336592-5336685
>Gm18:5336847-5336988
>Gm18:5337843-5337884
>Gm18:5340557-5340602
>Gm18:5340815-5341339
>Gm18:5341434-5341535
>Gm18:5347529-5347629
>Gm18:5353493-5353770
>Gm18:5354849-5355255
>Gm18:5355370-5356476
>Gm18:5356527-5356653
>Gm18:5356730-5356796
>Gm18:5356841-5356914
>Gm18:5357514-5357562
>Gm18:5358305-5358405
>Gm18:5359283-5359359
>Gm18:5360569-5360625
>Gm18:5360658-5361179
>Gm18:5361218-5361480
>Gm18:5362013-5362352
>Gm18:5362404-5362657
>Gm18:5362696-5363683
>Gm18:5363781-5364730
>Gm18:5364817-5365692
>Gm18:5365747-5365797
>Gm18:5369613-5369746
>Gm18:5369936-5370004
>Gm18:5370918-5371141
>Gm18:5373103-5373158
>Gm18:5375881-5376036
>Gm18:5376810-5376877
>Gm18:5378978-5379041
>Gm18:5379684-5379970
>Gm18:5380085-5380213
>Gm18:5381003-5381074
>Gm18:5382738-5382767
>Gm18:5391915-5391973
>Gm18:5392450-5392683
>Gm18:5392988-5393019
>Gm18:5393961-5400266
>Gm18:5403366-5403481
>Gm18:5405593-5405642
>Gm18:5405969-5406011
>Gm18:5408210-5408268
>Gm18:5408424-5409158
>Gm18:5409561-5409620
>Gm18:5411065-5411228
>Gm18:5413102-5413133
>Gm18:5414806-5414844
>Gm18:5414920-5415010
>Gm18:5415791-5415877
>Gm18:5416756-5416852
>Gm18:5419542-5419590
>Gm18:5420628-5420753
>Gm18:5422387-5422447
>Gm18:5422520-5422558
>Gm18:5426160-5426258
>Gm18:5428322-5428419
>Gm18:5429067-5429104
>Gm18:5429258-5429328
>Gm18:5437914-5437957
>Gm18:5438667-5438722
>Gm18:5439201-5439254
>Gm18:5440029-5440133
>Gm18:5443587-5443636
>Gm18:5444041-5444111
>Gm18:5444426-5444468
>Gm18:5444536-5444594
>Gm18:5445494-5445581
>Gm18:5445733-5445824
>Gm18:5447051-5447089
>Gm18:5448083-5448371
>Gm18:5451349-5451399
>Gm18:5451860-5451950
>Gm18:5452014-5452174
>Gm18:5457778-5457925
>Gm18:5458652-5459055
>Gm18:5459133-5459335
>Gm18:5459383-5459427
>Gm18:5459479-5459544
>Gm18:5462320-5462378
>Gm18:5462727-5462768
>Gm18:5463061-5463097
>Gm18:5463178-5463518
>Gm18:5463706-5463776
>Gm18:5465495-5465735
>Gm18:5467437-5467468
>Gm18:5467570-5467661
>Gm18:5470112-5470180
>Gm18:5471316-5471370
>Gm18:5474132-5474146
>Gm18:5475510-5475648
>Gm18:5475726-5475914
>Gm18:5477443-5477508
>Gm18:5477762-5477867
>Gm18:5478607-5478698
>Gm18:5480093-5480196
>Gm18:5481106-5481246
>Gm18:5484236-5484305
>Gm18:5484390-5484513
>Gm18:5485036-5485112
>Gm18:5485157-5485224
>Gm18:5486008-5486043
>Gm18:5486276-5486765
>Gm18:5486826-5486868
>Gm18:5487081-5487491
>Gm18:5487662-5487743
>Gm18:5487768-5488364
>Gm18:5488425-5488734
>Gm18:5488817-5488938
>Gm18:5489111-5489170
>Gm18:5490215-5490436
>Gm18:5490478-5490549
>Gm18:5493610-5493696
>Gm18:5494096-5494188
>Gm18:5494399-5494450
>Gm18:5495988-5496141
>Gm18:5498283-5498397
>Gm18:5498513-5498662
>Gm18:5500070-5500105
>Gm18:5501603-5501642
>Gm18:5502796-5502888
>Gm18:5503513-5503595
>Gm18:5508133-5508173
>Gm18:5508294-5508323
>Gm18:5512037-5512113
>Gm18:5514116-5514220
>Gm18:5515493-5515643
>Gm18:5518581-5518813
>Gm18:5518924-5518975
>Gm18:5519166-5519213
>Gm18:5519343-5519449
>Gm18:5519533-5519736
>Gm18:5520247-5520291
>Gm18:5522153-5522376
>Gm18:5522411-5522614
>Gm18:5529524-5529574
>Gm18:5531081-5531124
>Gm18:5531714-5531785
>Gm18:5531917-5531993
>Gm18:5537612-5537660
>Gm18:5540947-5541052
>Gm18:5542444-5542541
>Gm18:5544971-5545011
>Gm18:5546116-5546134
>Gm18:5549554-5549883
>Gm18:5550092-5550125
>Gm18:5551518-5551556
>Gm18:5555111-5555303
>Gm18:5555446-5555775
>Gm18:5557582-5557600
>Gm18:5558600-5558614
>Gm18:5560365-5560546
>Gm18:5561741-5561774
>Gm18:5563306-5563334
>Gm18:5568401-5569034
>Gm18:5569118-5569170
>Gm18:5569256-5569309
>Gm18:5569362-5569662
>Gm18:5570054-5570153
>Gm18:5570296-5570401
>Gm18:5570577-5570659
>Gm18:5571513-5571570
>Gm18:5573826-5573860
>Gm18:5574904-5574948
>Gm18:5576909-5577039
>Gm18:5577936-5577993
>Gm18:5579561-5579611
>Gm18:5579844-5579993
>Gm18:5580009-5580046
>Gm18:5580249-5580820
>Gm18:5580840-5580978
>Gm18:5581054-5581218
>Gm18:5581240-5581510
>Gm18:5581572-5581622
>Gm18:5581756-5581787
>Gm18:5581878-5582016
>Gm18:5582294-5583443
>Gm18:5583537-5584264
>Gm18:5584323-5584356
>Gm18:5587674-5587712
>Gm18:5587830-5587882
>Gm18:5587931-5587968
>Gm18:5593211-5593265
>Gm18:5593422-5593489
>Gm18:5597486-5597524
>Gm18:5598199-5598262
>Gm18:5598303-5598401
>Gm18:5603748-5603864
>Gm18:5605019-5605062
>Gm18:5609071-5609155
>Gm18:5609683-5609917
>Gm18:5610003-5610648
>Gm18:5610704-5610741
>Gm18:5611737-5611946
>Gm18:5612074-5612202
>Gm18:5612538-5613350
>Gm18:5613381-5613866
>Gm18:5613922-5616177
>Gm18:5616295-5616355
>Gm18:5616523-5617056
>Gm18:5617101-5617305
>Gm18:5617818-5617927
>Gm18:5618796-5618973
>Gm18:5619879-5619909
>Gm18:5631864-5634285
>Gm18:5636695-5636743
>Gm18:5637674-5638468
>Gm18:5639204-5639245
>Gm18:5639652-5639774
>Gm18:5639970-5640064
>Gm18:5644068-5644126
>Gm18:5644931-5645003
>Gm18:5652840-5652878
>Gm18:5652995-5653383
>Gm18:5656748-5656917
>Gm18:5662904-5662964
>Gm18:5663312-5663436
>Gm18:5663471-5663585
>Gm18:5665274-5665290
>Gm18:5665439-5665885
>Gm18:5665925-5665981
>Gm18:5666550-5666600
>Gm18:5667032-5667092
>Gm18:5669528-5669659
>Gm18:5669696-5669763
>Gm18:5669792-5669823
>Gm18:5672879-5673114
>Gm18:5673363-5673377
>Gm18:5674159-5674181
>Gm18:5675182-5675224
>Gm18:5676004-5676102
>Gm18:5677528-5677631
>Gm18:5678253-5678388
>Gm18:5678547-5678664
>Gm18:5680116-5680231
>Gm18:5684848-5685147
>Gm18:5685214-5685302
>Gm18:5688657-5688809
>Gm18:5689469-5689530
>Gm18:5690115-5690158
>Gm18:5691633-5691701
>Gm18:5693401-5693483
>Gm18:5694983-5695036
>Gm18:5695423-5695542
>Gm18:5695745-5695810
>Gm18:5697236-5697307
>Gm18:5710521-5710550
>Gm18:5712953-5713796
>Gm18:5714067-5714103
>Gm18:5718110-5719115
>Gm18:5719258-5719547
>Gm18:5719750-5719786
>Gm18:5719960-5720023
>Gm18:5720265-5720757
>Gm18:5720960-5721719
>Gm18:5722398-5722553
>Gm18:5722910-5723015
>Gm18:5723043-5723315
>Gm18:5723951-5724121
>Gm18:5724914-5725131
>Gm18:5727869-5728485
>Gm18:5739485-5739535
>Gm18:5741962-5742031
>Gm18:5742207-5742377
>Gm18:5742433-5742573
>Gm18:5742709-5742940
>Gm18:5743049-5743076
>Gm18:5743186-5743238
>Gm18:5743531-5743677
>Gm18:5746317-5746356
>Gm18:5746503-5746550
>Gm18:5746578-5746652
>Gm18:5748116-5748152
>Gm18:5748303-5748370
>Gm18:5749152-5749554
>Gm18:5752701-5752840
>Gm18:5754109-5754172
>Gm18:5758251-5760114
>Gm18:5760197-5760230
>Gm18:5760271-5760656
>Gm18:5763420-5763492
>Gm18:5763693-5763753
>Gm18:5763842-5766267
>Gm18:5766513-5769040
>Gm18:5781647-5781722
>Gm18:5781776-5781819
>Gm18:5781919-5782229
>Gm18:5782406-5782670
>Gm18:5782764-5783060
>Gm18:5784189-5784256
>Gm18:5784947-5785000
>Gm18:5785236-5785269
>Gm18:5791519-5791618
>Gm18:5794306-5794782
>Gm18:5794842-5796774
>Gm18:5796855-5797295
>Gm18:5797365-5797423
>Gm18:5797460-5797754
>Gm18:5797930-5799559
>Gm18:5799599-5799759
>Gm18:5799805-5799845
>Gm18:5799868-5800070
>Gm18:5800104-5800376
>Gm18:5800510-5800707
>Gm18:5801486-5801533
>Gm18:5804868-5804934
>Gm18:5805354-5805486
>Gm18:5805577-5805772
>Gm18:5806586-5806659
>Gm18:5810306-5811403
>Gm18:5811616-5811672
>Gm18:5812458-5812709
>Gm18:5812727-5812984
>Gm18:5814014-5814153
>Gm18:5814822-5814910
>Gm18:5815948-5816023
>Gm18:5820525-5820594
>Gm18:5823254-5823307
>Gm18:5823332-5823379
>Gm18:5825060-5825187
>Gm18:5825926-5825961
>Gm18:5831157-5831212
>Gm18:5831716-5832456
>Gm18:5832496-5833429
>Gm18:5833485-5835847
>Gm18:5835899-5836028
>Gm18:5836155-5836208
>Gm18:5837273-5837603
>Gm18:5837653-5837686
>Gm18:5837719-5838063
>Gm18:5838168-5838292
>Gm18:5839062-5839174
>Gm18:5840368-5840456
>Gm18:5840595-5840663
>Gm18:5842111-5842151
>Gm18:5842703-5842901
>Gm18:5845931-5845997
>Gm18:5848065-5848877
>Gm18:5848920-5849251
>Gm18:5849321-5849351
>Gm18:5849475-5849537
>Gm18:5849756-5849795
>Gm18:5850274-5850385
>Gm18:5854994-5855043
>Gm18:5858921-5858961
>Gm18:5861170-5861925
>Gm18:5862576-5862590
>Gm18:5862651-5862681
>Gm18:5863938-5863977
>Gm18:5864148-5864223
>Gm18:5864770-5865074
>Gm18:5872503-5872585
>Gm18:5873945-5874055
>Gm18:5876696-5876844
>Gm18:5877532-5877610
>Gm18:5878051-5878117
>Gm18:5878141-5878335
>Gm18:5879916-5879932
>Gm18:5880932-5880963
>Gm18:5881003-5881071
>Gm18:5881237-5881334
>Gm18:5882529-5882575
>Gm18:5883529-5883563
>Gm18:5883851-5883945
>Gm18:5884496-5884577
>Gm18:5891349-5891389
>Gm18:5893168-5893294
>Gm18:5894438-5895229
>Gm18:5895329-5895941
>Gm18:5897788-5897939
>Gm18:5898081-5898153
>Gm18:5898614-5898833
>Gm18:5900504-5900637
>Gm18:5901235-5901304
>Gm18:5901730-5901871
>Gm18:5902712-5902751
>Gm18:5903894-5903908
>Gm18:5904342-5904562
>Gm18:5904621-5904748
>Gm18:5905888-5905968
>Gm18:5906234-5906303
>Gm18:5907197-5907409
>Gm18:5907468-5907509
>Gm18:5908224-5908274
>Gm18:5908575-5908603
>Gm18:5915403-5915505
>Gm18:5916542-5916608
>Gm18:5919075-5919135
>Gm18:5920529-5922053
>Gm18:5922083-5922281
>Gm18:5922425-5922575
>Gm18:5922636-5922698
>Gm18:5922764-5923255
>Gm18:5923301-5924163
>Gm18:5927491-5927527
>Gm18:5932065-5932187
>Gm18:5932723-5932778
>Gm18:5932824-5933877
>Gm18:5934011-5934499
>Gm18:5934591-5934664
>Gm18:5934897-5934972
>Gm18:5935157-5935216
>Gm18:5935384-5936207
>Gm18:5936276-5936322
>Gm18:5936366-5937624
>Gm18:5938572-5938814
>Gm18:5938839-5938912
>Gm18:5939029-5939382
>Gm18:5939424-5939476
>Gm18:5939657-5939700
>Gm18:5940341-5940448
>Gm18:5947437-5947506
>Gm18:5948276-5948356
>Gm18:5949672-5949712
>Gm18:5954306-5954379
>Gm18:5956335-5956402
>Gm18:5957503-5957563
>Gm18:5959053-5959103
>Gm18:5959701-5959977
>Gm18:5960024-5961035
>Gm18:5961071-5961230
>Gm18:5963779-5963831
>Gm18:5965342-5965387
>Gm18:5965390-5965580
>Gm18:5966565-5966698
>Gm18:5967029-5967068
>Gm18:5967170-5967225
>Gm18:5968135-5968168
>Gm18:5968281-5968324
>Gm18:5968687-5968778
>Gm18:5969385-5969522
>Gm18:5969878-5969932
>Gm18:5970022-5970205
>Gm18:5970254-5970495
>Gm18:5970569-5970783
>Gm18:5970791-5971007
>Gm18:5976750-5977031
>Gm18:5977076-5977274
>Gm18:5977480-5977816
>Gm18:5978262-5978313
>Gm18:5978453-5978591
>Gm18:5978733-5979041
>Gm18:5979338-5981230
>Gm18:5981286-5981330
>Gm18:5981381-5981751
>Gm18:5981782-5981900
>Gm18:5981940-5982072
>Gm18:5982203-5982447
>Gm18:5982491-5983184
>Gm18:5983287-5983838
>Gm18:5983919-5984120
>Gm18:5984154-5984259
>Gm18:5984313-5984361
>Gm18:5984459-5984581
>Gm18:5984741-5985183
>Gm18:5985283-5985505
>Gm18:5985588-5985927
>Gm18:5985959-5986216
>Gm18:5986352-5986774
>Gm18:5986788-5987520
>Gm18:5989313-5989353
>Gm18:5996850-5996999
>Gm18:5997040-5997556
>Gm18:5997950-5998204
>Gm18:5998289-5998965
>Gm18:5999036-5999279
>Gm18:5999382-6003408
>Gm18:6003441-6003484
>Gm18:6010597-6010716
>Gm18:6013479-6013551
>Gm18:6013738-6013767
>Gm18:6014446-6014520
>Gm18:6014832-6014914
>Gm18:6014976-6015485
>Gm18:6015577-6015609
>Gm18:6018060-6018085
>Gm18:6018101-6018131
>Gm18:6018382-6018516
>Gm18:6018742-6018776
>Gm18:6018782-6019026
>Gm18:6019354-6019801
>Gm18:6021983-6022012
>Gm18:6025334-6025384
>Gm18:6028375-6028547
>Gm18:6029423-6029507
>Gm18:6030680-6030725
>Gm18:6033542-6033576
>Gm18:6033638-6033707
>Gm18:6034012-6034066
>Gm18:6035621-6035665
>Gm18:6036058-6036119
>Gm18:6036198-6036309
>Gm18:6036437-6036487
>Gm18:6043529-6043592
>Gm18:6045372-6045428
>Gm18:6047141-6047272
>Gm18:6051302-6051458
>Gm18:6051489-6051862
>Gm18:6053636-6053731
>Gm18:6053990-6054059
>Gm18:6054287-6055051
>Gm18:6065380-6065415
>Gm18:6065450-6065509
>Gm18:6067196-6067265
>Gm18:6071016-6071069
>Gm18:6071372-6071488
>Gm18:6074154-6074227
>Gm18:6074254-6074437
>Gm18:6074517-6075094
>Gm18:6075136-6075196
>Gm18:6075324-6075744
>Gm18:6075799-6076224
>Gm18:6076309-6076392
>Gm18:6076484-6076588
>Gm18:6076632-6076713
>Gm18:6076907-6076959
>Gm18:6078278-6078371
>Gm18:6078653-6078804
>Gm18:6079027-6079093
>Gm18:6079399-6079501
>Gm18:6079909-6079938
>Gm18:6080964-6081018
>Gm18:6082102-6082339
>Gm18:6082444-6082714
>Gm18:6083179-6083250
>Gm18:6090623-6090660
>Gm18:6090904-6090964
>Gm18:6093208-6093252
>Gm18:6095454-6096025
>Gm18:6096048-6096078
>Gm18:6097544-6097630
>Gm18:6098089-6098145
>Gm18:6100112-6100182
>Gm18:6101040-6101085
>Gm18:6101924-6101995
>Gm18:6102070-6102162
>Gm18:6102297-6102381
>Gm18:6102533-6102600
>Gm18:6103116-6103615
>Gm18:6103769-6103912
>Gm18:6103958-6104133
>Gm18:6104171-6104250
>Gm18:6104285-6104919
>Gm18:6105149-6105174
>Gm18:6105266-6105324
>Gm18:6105528-6105611
>Gm18:6105687-6105769
>Gm18:6105814-6105952
>Gm18:6106438-6106473
>Gm18:6107747-6107780
>Gm18:6108638-6108678
>Gm18:6108834-6108932
>Gm18:6109053-6109114
>Gm18:6109566-6109613
>Gm18:6109718-6109985
>Gm18:6110393-6110581
>Gm18:6111680-6111738
>Gm18:6111841-6111891
>Gm18:6113491-6113579
>Gm18:6113668-6113702
>Gm18:6113785-6113887
>Gm18:6113919-6114006
>Gm18:6116093-6116157
>Gm18:6121334-6121479
>Gm18:6123440-6123522
>Gm18:6126404-6126438
>Gm18:6126530-6126579
>Gm18:6129038-6129135
>Gm18:6132268-6132294
>Gm18:6139935-6140445
>Gm18:6140641-6140732
>Gm18:6141738-6141820
>Gm18:6141997-6142063
>Gm18:6144540-6144653
>Gm18:6145393-6145509
>Gm18:6146492-6146562
>Gm18:6146664-6146697
>Gm18:6150211-6150279
>Gm18:6151265-6151523
>Gm18:6151761-6151805
>Gm18:6152383-6152441
>Gm18:6153101-6153402
>Gm18:6153530-6153743
>Gm18:6158253-6158750
>Gm18:6160397-6160439
>Gm18:6161313-6161359
>Gm18:6164976-6165319
>Gm18:6165514-6167993
>Gm18:6169466-6169510
>Gm18:6169552-6169619
>Gm18:6170564-6170618
>Gm18:6170669-6170721
>Gm18:6174967-6175314
>Gm18:6175407-6175566
>Gm18:6176849-6176920
>Gm18:6177029-6177128
>Gm18:6177258-6177351
>Gm18:6177471-6178732
>Gm18:6178765-6178886
>Gm18:6178916-6180557
>Gm18:6180577-6181940
>Gm18:6182029-6182412
>Gm18:6190714-6190761
>Gm18:6191098-6194612
>Gm18:6198429-6198833
>Gm18:6198955-6198992
>Gm18:6199024-6199050
>Gm18:6199123-6199198
>Gm18:6199648-6199728
>Gm18:6206124-6206187
>Gm18:6211226-6211258
>Gm18:6214545-6214643
>Gm18:6220607-6220932
>Gm18:6226794-6226843
>Gm18:6228148-6228221
>Gm18:6228351-6228389
>Gm18:6228819-6228959
>Gm18:6229537-6229651
>Gm18:6233697-6233939
>Gm18:6235736-6235797
>Gm18:6236677-6236707
>Gm18:6239481-6239599
>Gm18:6243383-6243429
>Gm18:6252329-6252429
>Gm18:6254742-6254784
>Gm18:6254843-6254955
>Gm18:6255198-6255346
>Gm18:6255410-6255686
>Gm18:6256260-6256294
>Gm18:6257064-6257153
>Gm18:6258629-6258696
>Gm18:6258740-6258801
>Gm18:6259705-6259739
>Gm18:6261925-6262037
>Gm18:6262163-6262634
>Gm18:6262731-6262847
>Gm18:6263041-6263108
>Gm18:6263205-6263346
>Gm18:6263386-6263629
>Gm18:6263713-6263805
>Gm18:6263857-6264878
>Gm18:6264925-6265151
>Gm18:6265195-6265250
>Gm18:6265371-6265488
>Gm18:6265545-6265616
>Gm18:6266214-6266557
>Gm18:6266670-6267269
>Gm18:6267369-6270744
>Gm18:6270768-6271021
>Gm18:6271048-6271481
>Gm18:6271532-6271609
>Gm18:6271977-6272042
>Gm18:6272158-6272348
>Gm18:6272997-6273196
>Gm18:6273559-6273676
>Gm18:6273798-6273836
>Gm18:6273893-6273947
>Gm18:6274057-6274089
>Gm18:6274912-6274977
>Gm18:6276703-6276764
>Gm18:6280384-6280447
>Gm18:6280497-6280874
>Gm18:6280972-6281024
>Gm18:6281081-6281142
>Gm18:6281887-6281949
>Gm18:6282158-6282308
>Gm18:6282371-6282848
>Gm18:6282970-6283010
>Gm18:6283207-6283420
>Gm18:6283498-6283671
>Gm18:6284122-6284163
>Gm18:6284462-6284595
>Gm18:6284725-6284770
>Gm18:6284892-6285073
>Gm18:6285131-6285282
>Gm18:6285404-6285444
>Gm18:6285626-6285824
>Gm18:6285973-6286111
>Gm18:6286230-6286286
>Gm18:6286689-6286726
>Gm18:6286978-6287063
>Gm18:6288436-6290638
>Gm18:6290686-6295564
>Gm18:6296645-6296698
>Gm18:6298469-6298661
>Gm18:6299506-6299641
>Gm18:6300021-6300059
>Gm18:6300258-6300369
>Gm18:6300465-6300504
>Gm18:6300602-6300716
>Gm18:6300771-6300943
>Gm18:6301280-6301404
>Gm18:6302079-6302129
>Gm18:6302490-6304299
>Gm18:6304331-6304841
>Gm18:6304879-6304982
>Gm18:6305020-6306028
>Gm18:6306085-6306854
>Gm18:6307011-6307146
>Gm18:6308043-6308197
>Gm18:6310889-6310951
>Gm18:6310992-6311041
>Gm18:6313367-6313398
>Gm18:6314004-6317682
>Gm18:6317710-6318540
>Gm18:6318701-6318869
>Gm18:6319004-6319286
>Gm18:6319482-6319592
>Gm18:6319773-6319870
>Gm18:6319929-6320402
>Gm18:6320524-6320564
>Gm18:6320662-6320979
>Gm18:6321057-6321230
>Gm18:6321561-6322119
>Gm18:6322168-6322494
>Gm18:6322570-6322663
>Gm18:6323062-6323118
>Gm18:6323160-6323325
>Gm18:6323608-6323651
>Gm18:6323850-6323979
>Gm18:6325340-6325414
>Gm18:6325605-6325665
>Gm18:6325727-6325776
>Gm18:6325817-6325934
>Gm18:6326173-6326253
>Gm18:6326618-6328308
>Gm18:6329413-6329599
>Gm18:6329728-6332873
>Gm18:6332963-6333005
>Gm18:6333262-6333372
>Gm18:6333421-6333498
>Gm18:6333585-6333651
>Gm18:6333772-6335269
>Gm18:6335391-6335431
>Gm18:6335529-6335846
>Gm18:6335924-6336097
>Gm18:6336426-6336984
>Gm18:6337033-6337359
>Gm18:6337435-6337528
>Gm18:6337927-6337983
>Gm18:6338025-6338190
>Gm18:6338473-6338516
>Gm18:6338715-6338844
>Gm18:6340205-6340279
>Gm18:6340470-6340530
>Gm18:6340592-6340641
>Gm18:6340682-6340799
>Gm18:6341038-6341118
>Gm18:6342557-6342852
>Gm18:6342901-6343459
>Gm18:6343788-6343961
>Gm18:6344039-6344356
>Gm18:6344454-6344494
>Gm18:6344616-6346110
>Gm18:6346231-6346297
>Gm18:6346384-6346461
>Gm18:6346510-6346620
>Gm18:6346877-6346919
>Gm18:6347009-6350151
>Gm18:6350280-6350466
>Gm18:6351571-6353261
>Gm18:6353743-6353943
>Gm18:6353994-6355223
>Gm18:6355282-6355308
>Gm18:6355390-6356275
>Gm18:6356303-6356448
>Gm18:6356496-6357138
>Gm18:6357218-6358075
>Gm18:6358147-6358172
>Gm18:6359309-6359422
>Gm18:6359714-6359781
>Gm18:6361963-6361989
>Gm18:6362114-6362449
>Gm18:6362542-6362644
>Gm18:6362876-6362977
>Gm18:6363900-6363972
>Gm18:6364073-6364128
>Gm18:6365703-6365736
>Gm18:6365997-6368403
>Gm18:6368750-6368807
>Gm18:6369718-6369754
>Gm18:6370537-6370746
>Gm18:6370834-6370892
>Gm18:6370950-6371074
>Gm18:6371189-6371339
>Gm18:6371502-6371554
>Gm18:6371595-6371976
>Gm18:6372009-6372114
>Gm18:6372151-6372226
>Gm18:6372258-6372369
>Gm18:6372465-6372774
>Gm18:6372837-6372919
>Gm18:6374387-6374447
>Gm18:6380098-6380144
>Gm18:6381402-6381488
>Gm18:6381552-6381585
>Gm18:6382667-6382713
>Gm18:6382986-6383109
>Gm18:6383254-6383368
>Gm18:6383450-6383581
>Gm18:6385598-6385810
>Gm18:6386037-6386104
>Gm18:6388945-6388959
>Gm18:6389278-6389311
>Gm18:6389897-6390177
>Gm18:6390287-6390481
>Gm18:6390516-6390719
>Gm18:6392677-6392726
>Gm18:6396334-6396397
>Gm18:6402898-6402967
>Gm18:6405903-6405940
>Gm18:6407832-6409740
>Gm18:6409840-6410022
>Gm18:6411783-6412087
>Gm18:6412350-6412392
>Gm18:6413946-6414105
>Gm18:6414195-6416444
>Gm18:6418637-6418663
>Gm18:6422406-6422445
>Gm18:6422821-6422852
>Gm18:6423383-6428316
>Gm18:6428361-6428505
>Gm18:6428878-6428958
>Gm18:6430855-6430926
>Gm18:6431133-6431170
>Gm18:6431333-6431359
>Gm18:6431446-6431567
>Gm18:6432434-6432547
>Gm18:6432931-6433029
>Gm18:6433047-6433206
>Gm18:6433379-6435766
>Gm18:6435811-6436070
>Gm18:6437075-6437783
>Gm18:6437807-6440232
>Gm18:6440284-6442564
>Gm18:6442625-6443094
>Gm18:6443258-6443300
>Gm18:6444267-6444948
>Gm18:6445459-6450787
>Gm18:6451396-6456598
>Gm18:6458787-6458813
>Gm18:6464681-6464741
>Gm18:6465864-6465945
>Gm18:6468440-6468501
>Gm18:6469145-6469221
>Gm18:6469373-6469443
>Gm18:6472586-6472681
>Gm18:6473431-6473470
>Gm18:6473911-6474262
>Gm18:6474476-6474517
>Gm18:6474701-6474947
>Gm18:6475012-6475180
>Gm18:6475517-6475651
>Gm18:6475848-6475925
>Gm18:6476107-6476249
>Gm18:6476512-6476718
>Gm18:6476781-6476822
>Gm18:6477603-6477670
>Gm18:6477973-6478033
>Gm18:6479579-6479641
>Gm18:6481964-6482551
>Gm18:6482739-6482818
>Gm18:6484024-6495966
>Gm18:6496033-6497168
>Gm18:6497280-6499691
>Gm18:6500120-6500208
>Gm18:6500495-6500642
>Gm18:6500919-6501027
>Gm18:6501205-6501286
>Gm18:6501691-6501771
>Gm18:6501817-6501937
>Gm18:6502420-6502504
>Gm18:6502753-6502796
>Gm18:6503078-6503119
>Gm18:6503182-6503243
>Gm18:6503909-6503940
>Gm18:6504088-6507391
>Gm18:6507552-6507711
>Gm18:6507978-6508051
>Gm18:6508409-6508638
>Gm18:6508707-6509929
>Gm18:6510024-6510100
>Gm18:6510567-6511381
>Gm18:6513846-6513962
>Gm18:6514058-6514748
>Gm18:6514804-6514931
>Gm18:6515003-6515055
>Gm18:6515126-6515295
>Gm18:6515357-6515496
>Gm18:6515689-6515728
>Gm18:6516051-6516402
>Gm18:6516629-6516699
>Gm18:6517120-6517204
>Gm18:6517235-6517414
>Gm18:6517644-6517685
>Gm18:6517823-6517904
>Gm18:6518116-6518168
>Gm18:6518330-6518467
>Gm18:6518653-6518710
>Gm18:6519334-6519382
>Gm18:6519735-6519838
>Gm18:6520842-6520904
>Gm18:6521501-6521615
>Gm18:6522654-6522716
>Gm18:6524509-6524774
>Gm18:6524790-6528210
>Gm18:6528706-6528809
>Gm18:6529229-6529449
>Gm18:6529631-6529728
>Gm18:6529787-6530016
>Gm18:6530093-6530244
>Gm18:6530329-6530422
>Gm18:6530549-6530586
>Gm18:6530923-6531037
>Gm18:6531143-6531331
>Gm18:6531630-6531738
>Gm18:6531821-6531920
>Gm18:6531990-6532089
>Gm18:6532443-6532537
>Gm18:6532588-6532753
>Gm18:6533036-6533079
>Gm18:6533278-6533372
>Gm18:6534639-6534753
>Gm18:6535276-6535364
>Gm18:6536866-6536945
>Gm18:6537250-6537289
>Gm18:6538225-6539825
>Gm18:6540182-6540271
>Gm18:6540535-6540684
>Gm18:6541302-6541375
>Gm18:6541698-6541861
>Gm18:6541907-6542021
>Gm18:6543681-6543723
>Gm18:6543988-6544023
>Gm18:6544305-6544863
>Gm18:6544887-6545024
>Gm18:6545223-6546032
>Gm18:6546069-6546107
>Gm18:6546280-6547142
>Gm18:6547861-6548408
>Gm18:6551434-6551601
>Gm18:6551736-6551909
>Gm18:6552272-6552453
>Gm18:6552556-6552591
>Gm18:6553134-6553239
>Gm18:6553312-6553405
>Gm18:6554026-6554221
>Gm18:6554353-6554396
>Gm18:6554600-6554737
>Gm18:6554878-6554930
>Gm18:6556248-6556333
>Gm18:6556374-6556493
>Gm18:6559472-6559511
>Gm18:6559896-6559926
>Gm18:6560050-6560166
>Gm18:6560230-6560329
>Gm18:6560387-6560443
>Gm18:6561413-6561459
>Gm18:6562711-6562748
>Gm18:6563602-6563646
>Gm18:6564291-6564400
>Gm18:6571069-6571172
>Gm18:6573734-6573778
>Gm18:6575558-6576295
>Gm18:6579331-6579383
>Gm18:6585420-6585475
>Gm18:6586396-6586425
>Gm18:6586603-6586754
>Gm18:6587510-6587576
>Gm18:6587975-6588068
>Gm18:6594401-6594662
>Gm18:6596353-6596389
>Gm18:6597403-6597438
>Gm18:6598439-6598511
>Gm18:6598542-6598630
>Gm18:6598875-6599037
>Gm18:6599139-6599420
>Gm18:6599573-6599612
>Gm18:6599825-6599940
>Gm18:6600415-6600477
>Gm18:6603051-6603213
>Gm18:6606388-6606436
>Gm18:6607652-6607861
>Gm18:6608253-6608497
>Gm18:6608521-6608785
>Gm18:6608914-6609131
>Gm18:6612690-6612729
>Gm18:6613077-6613160
>Gm18:6613285-6613329
>Gm18:6614339-6614403
>Gm18:6615802-6615850
>Gm18:6616736-6616793
>Gm18:6617009-6617040
>Gm18:6618392-6618407
>Gm18:6619175-6619215
>Gm18:6620889-6620957
>Gm18:6622290-6622714
>Gm18:6623131-6623186
>Gm18:6623250-6623300
>Gm18:6625403-6625463
>Gm18:6633572-6633677
>Gm18:6633879-6633996
>Gm18:6634498-6634609
>Gm18:6642081-6642160
>Gm18:6644111-6644349
>Gm18:6644402-6644438
>Gm18:6646653-6646688
>Gm18:6648834-6648892
>Gm18:6651376-6651955
>Gm18:6652632-6653650
>Gm18:6653771-6654279
>Gm18:6654449-6654720
>Gm18:6654759-6655205
>Gm18:6655282-6655579
>Gm18:6655745-6657479
>Gm18:6658301-6658365
>Gm18:6659424-6659485
>Gm18:6660314-6660390
>Gm18:6662341-6662387
>Gm18:6668174-6668202
>Gm18:6669652-6669724
>Gm18:6670445-6670624
>Gm18:6671551-6671649
>Gm18:6671913-6671995
>Gm18:6672675-6672715
>Gm18:6673206-6673282
>Gm18:6673442-6673678
>Gm18:6674236-6674405
>Gm18:6674459-6674622
>Gm18:6674714-6674867
>Gm18:6678865-6678913
>Gm18:6680135-6680279
>Gm18:6681877-6682301
>Gm18:6682618-6682681
>Gm18:6683034-6683060
>Gm18:6684289-6684392
>Gm18:6693694-6693726
>Gm18:6698003-6698454
>Gm18:6699219-6699272
>Gm18:6710601-6710647
>Gm18:6713657-6713716
>Gm18:6714050-6714095
>Gm18:6714179-6714283
>Gm18:6714527-6714643
>Gm18:6715268-6715364
>Gm18:6715579-6716081
>Gm18:6716110-6716411
>Gm18:6716463-6716688
>Gm18:6716728-6717376
>Gm18:6717433-6717560
>Gm18:6717606-6717878
>Gm18:6717996-6718406
>Gm18:6718844-6718893
>Gm18:6719416-6719895
>Gm18:6723482-6723538
>Gm18:6726130-6726238
>Gm18:6726547-6726672
>Gm18:6727482-6727522
>Gm18:6729323-6729494
>Gm18:6730012-6730098
>Gm18:6730221-6730258
>Gm18:6730879-6731006
>Gm18:6731188-6733952
>Gm18:6736546-6736915
>Gm18:6736934-6737496
>Gm18:6738101-6738219
>Gm18:6738602-6738727
>Gm18:6739070-6739199
>Gm18:6742363-6742404
>Gm18:6745280-6745342
>Gm18:6748299-6748343
>Gm18:6749158-6749932
>Gm18:6750069-6755691
>Gm18:6756314-6756486
>Gm18:6756578-6756701
>Gm18:6757406-6757904
>Gm18:6758030-6758154
>Gm18:6758213-6758327
>Gm18:6761192-6761304
>Gm18:6761514-6761631
>Gm18:6761679-6761755
>Gm18:6763647-6763691
>Gm18:6769137-6769240
>Gm18:6769421-6769567
>Gm18:6769813-6769884
>Gm18:6771605-6771668
>Gm18:6772820-6772890
>Gm18:6778024-6778087
>Gm18:6778398-6778441
>Gm18:6779222-6779300
>Gm18:6782722-6782784
>Gm18:6784933-6784996
>Gm18:6788541-6788694
>Gm18:6788730-6788779
>Gm18:6788954-6789014
>Gm18:6790351-6790447
>Gm18:6793289-6793327
>Gm18:6796353-6796397
>Gm18:6798112-6798269
>Gm18:6798475-6798790
>Gm18:6798897-6799354
>Gm18:6801351-6801464
>Gm18:6807550-6807582
>Gm18:6808945-6809040
>Gm18:6809079-6809110
>Gm18:6809388-6809420
>Gm18:6811474-6811536
>Gm18:6812254-6812428
>Gm18:6812532-6812568
>Gm18:6813264-6813278
>Gm18:6814472-6814523
>Gm18:6819413-6819490
>Gm18:6819615-6820355
>Gm18:6825590-6825837
>Gm18:6826012-6826329
>Gm18:6826514-6826799
>Gm18:6826830-6827156
>Gm18:6827446-6827473
>Gm18:6828099-6828163
>Gm18:6834826-6835183
>Gm18:6835783-6835842
>Gm18:6835996-6836057
>Gm18:6836092-6836243
>Gm18:6840469-6840517
>Gm18:6840678-6840720
>Gm18:6840788-6840823
>Gm18:6844376-6845402
>Gm18:6847318-6847352
>Gm18:6847681-6847734
>Gm18:6847734-6847772
>Gm18:6848243-6848454
>Gm18:6848495-6848559
>Gm18:6850965-6851277
>Gm18:6853604-6853640
>Gm18:6854957-6855557
>Gm18:6857323-6857669
>Gm18:6858622-6858894
>Gm18:6859001-6859358
>Gm18:6860138-6860174
>Gm18:6860484-6860584
>Gm18:6861218-6861304
>Gm18:6862468-6862525
>Gm18:6863150-6863246
>Gm18:6863811-6863865
>Gm18:6863977-6865935
>Gm18:6865975-6866900
>Gm18:6867032-6867149
>Gm18:6867252-6867916
>Gm18:6868215-6868396
>Gm18:6868533-6868638
>Gm18:6868839-6868881
>Gm18:6869307-6869378
>Gm18:6869640-6869794
>Gm18:6869863-6869913
>Gm18:6874017-6874097
>Gm18:6874299-6874337
>Gm18:6874797-6874853
>Gm18:6877365-6877401
>Gm18:6881218-6881350
>Gm18:6881632-6881772
>Gm18:6883570-6883650
>Gm18:6884784-6884829
>Gm18:6884949-6885138
>Gm18:6887002-6887052
>Gm18:6887747-6887832
>Gm18:6889527-6889733
>Gm18:6895618-6895653
>Gm18:6896296-6897036
>Gm18:6897073-6897268
>Gm18:6897434-6897504
>Gm18:6897677-6897707
>Gm18:6899033-6899087
>Gm18:6899383-6899445
>Gm18:6899555-6899915
>Gm18:6899951-6903761
>Gm18:6903975-6904157
>Gm18:6904190-6905945
>Gm18:6906328-6908112
>Gm18:6908160-6908225
>Gm18:6908658-6908751
>Gm18:6908807-6908849
>Gm18:6908953-6909023
>Gm18:6910700-6910720
>Gm18:6912486-6916630
>Gm18:6916670-6916929
>Gm18:6917129-6917171
>Gm18:6917472-6917567
>Gm18:6917804-6918000
>Gm18:6918316-6918514
>Gm18:6919196-6919272
>Gm18:6919661-6920091
>Gm18:6920477-6921111
>Gm18:6921360-6922497
>Gm18:6922600-6922777
>Gm18:6922841-6923908
>Gm18:6924203-6924475
>Gm18:6924542-6924747
>Gm18:6924796-6924949
>Gm18:6925075-6925126
>Gm18:6925178-6925359
>Gm18:6925441-6926023
>Gm18:6926064-6926171
>Gm18:6926226-6926257
>Gm18:6928539-6936271
>Gm18:6936315-6936421
>Gm18:6937083-6937160
>Gm18:6937234-6937343
>Gm18:6937974-6938009
>Gm18:6938140-6938442
>Gm18:6938582-6942805
>Gm18:6942875-6943141
>Gm18:6943266-6943530
>Gm18:6946080-6946163
>Gm18:6946486-6946518
>Gm18:6967327-6967394
>Gm18:6975237-6975628
>Gm18:6977424-6977495
>Gm18:6978242-6978307
>Gm18:6980668-6980720
>Gm18:6981404-6981479
>Gm18:6985138-6985612
>Gm18:6985701-6986836
>Gm18:6986889-6988092
>Gm18:6988222-6988262
>Gm18:6988296-6988336
>Gm18:6988588-6988670
>Gm18:6989485-6989541
>Gm18:6990094-6990274
>Gm18:6992243-6992278
>Gm18:6992396-6992450
>Gm18:6999636-6999668
>Gm18:7003730-7003761
>Gm18:7004896-7004939
>Gm18:7005369-7005411
>Gm18:7007319-7007407
>Gm18:7007454-7007501
>Gm18:7009290-7009362
>Gm18:7015597-7015629
>Gm18:7015709-7015752
>Gm18:7016228-7016475
>Gm18:7016511-7016554
>Gm18:7017078-7017165
>Gm18:7017701-7017784
>Gm18:7020063-7020131
>Gm18:7029135-7029171
>Gm18:7032756-7032828
>Gm18:7037822-7037935
>Gm18:7041909-7042019
>Gm18:7042719-7042762
>Gm18:7045809-7045912
>Gm18:7046199-7046233
>Gm18:7049064-7049131
>Gm18:7049784-7049865
>Gm18:7052037-7052383
>Gm18:7052410-7052443
>Gm18:7052757-7052803
>Gm18:7053588-7053923
>Gm18:7053982-7054839
>Gm18:7056251-7056397
>Gm18:7060445-7060498
>Gm18:7062574-7062604
>Gm18:7063184-7063542
>Gm18:7063593-7063659
>Gm18:7066238-7066354
>Gm18:7066535-7066575
>Gm18:7069146-7069229
>Gm18:7070224-7070431
>Gm18:7070840-7070903
>Gm18:7071018-7071337
>Gm18:7071502-7071558
>Gm18:7079059-7079539
>Gm18:7079671-7080347
>Gm18:7080424-7080752
>Gm18:7080806-7080954
>Gm18:7081193-7081312
>Gm18:7082087-7082131
>Gm18:7087429-7087482
>Gm18:7089963-7090010
>Gm18:7090615-7090938
>Gm18:7091788-7097155
>Gm18:7097345-7098070
>Gm18:7099600-7099911
>Gm18:7104713-7104737
>Gm18:7105840-7105902
>Gm18:7109033-7109067
>Gm18:7109773-7109818
>Gm18:7112267-7112319
>Gm18:7115442-7115490
>Gm18:7115723-7115863
>Gm18:7116605-7116642
>Gm18:7117666-7117700
>Gm18:7124978-7125015
>Gm18:7125991-7126017
>Gm18:7130015-7130050
>Gm18:7130135-7130179
>Gm18:7130256-7130314
>Gm18:7135494-7135569
>Gm18:7135671-7135727
>Gm18:7136758-7136785
>Gm18:7137324-7137408
>Gm18:7138188-7138286
>Gm18:7140287-7140361
>Gm18:7140671-7141052
>Gm18:7141126-7141160
>Gm18:7146580-7146645
>Gm18:7148566-7148642
>Gm18:7148754-7148879
>Gm18:7148936-7148964
>Gm18:7150504-7150558
>Gm18:7150770-7150871
>Gm18:7152633-7152733
>Gm18:7152960-7152998
>Gm18:7153183-7153605
>Gm18:7153979-7154043
>Gm18:7154098-7154267
>Gm18:7156484-7156634
>Gm18:7156890-7156993
>Gm18:7157048-7157582
>Gm18:7158068-7158362
>Gm18:7158426-7158540
>Gm18:7159474-7159662
>Gm18:7159689-7159952
>Gm18:7160012-7160212
>Gm18:7160278-7160546
>Gm18:7160639-7161083
>Gm18:7163764-7163826
>Gm18:7164590-7164664
>Gm18:7165285-7165415
>Gm18:7166821-7166898
>Gm18:7167836-7168025
>Gm18:7169031-7169054
>Gm18:7173020-7173504
>Gm18:7173529-7173780
>Gm18:7173983-7174260
>Gm18:7174342-7174806
>Gm18:7174964-7175243
>Gm18:7175304-7175344
>Gm18:7176054-7176131
>Gm18:7176383-7176415
>Gm18:7176654-7176753
>Gm18:7191349-7191397
>Gm18:7192762-7192818
>Gm18:7193656-7193750
>Gm18:7193777-7193963
>Gm18:7194148-7194224
>Gm18:7195496-7195551
>Gm18:7198380-7198462
>Gm18:7199527-7199560
>Gm18:7201969-7202011
>Gm18:7205250-7205423
>Gm18:7206715-7206794
>Gm18:7212631-7212732
>Gm18:7219098-7219134
>Gm18:7219143-7219178
>Gm18:7219298-7219677
>Gm18:7221502-7221565
>Gm18:7221883-7221912
>Gm18:7222175-7222343
>Gm18:7223390-7223423
>Gm18:7223662-7223813
>Gm18:7224416-7224726
>Gm18:7225736-7225832
>Gm18:7227309-7227366
>Gm18:7231333-7231390
>Gm18:7234448-7234538
>Gm18:7234723-7234995
>Gm18:7235066-7235121
>Gm18:7235205-7237612
>Gm18:7237651-7237691
>Gm18:7244760-7244861
>Gm18:7245393-7245477
>Gm18:7247435-7247581
>Gm18:7247609-7247665
>Gm18:7248056-7248366
>Gm18:7250126-7250217
>Gm18:7252778-7252841
>Gm18:7254515-7254579
>Gm18:7255358-7255574
>Gm18:7256141-7256301
>Gm18:7257316-7257403
>Gm18:7257857-7257901
>Gm18:7260335-7260390
>Gm18:7260741-7260938
>Gm18:7263911-7264041
>Gm18:7264621-7264671
>Gm18:7265776-7265857
>Gm18:7267506-7267651
>Gm18:7268057-7268102
>Gm18:7269634-7269661
>Gm18:7276001-7276140
>Gm18:7277887-7277945
>Gm18:7278086-7278164
>Gm18:7279725-7279937
>Gm18:7280036-7284108
>Gm18:7284196-7284249
>Gm18:7285645-7285691
>Gm18:7287650-7287688
>Gm18:7287959-7288006
>Gm18:7289594-7289624
>Gm18:7289946-7289995
>Gm18:7290147-7290213
>Gm18:7290778-7290813
>Gm18:7291215-7291340
>Gm18:7291373-7291406
>Gm18:7291477-7291749
>Gm18:7291881-7293611
>Gm18:7293822-7293863
>Gm18:7293928-7294130
>Gm18:7294198-7294383
>Gm18:7294417-7294506
>Gm18:7294619-7295089
>Gm18:7295323-7295539
>Gm18:7295616-7296044
>Gm18:7296139-7296456
>Gm18:7297138-7297663
>Gm18:7297762-7297818
>Gm18:7297968-7298134
>Gm18:7298354-7298547
>Gm18:7298736-7299014
>Gm18:7299073-7299131
>Gm18:7299304-7299356
>Gm18:7299759-7299851
>Gm18:7300054-7300088
>Gm18:7300467-7300837
>Gm18:7301016-7301979
>Gm18:7302113-7302519
>Gm18:7302652-7303039
>Gm18:7303097-7303474
>Gm18:7303613-7304292
>Gm18:7304535-7304572
>Gm18:7304640-7305191
>Gm18:7305259-7305738
>Gm18:7305808-7306064
>Gm18:7306177-7306304
>Gm18:7306437-7306481
>Gm18:7307518-7307586
>Gm18:7312539-7312718
>Gm18:7312757-7312869
>Gm18:7312930-7313218
>Gm18:7313382-7313510
>Gm18:7313703-7313834
>Gm18:7315902-7315979
>Gm18:7317560-7319073
>Gm18:7319130-7321519
>Gm18:7322166-7323371
>Gm18:7323416-7323730
>Gm18:7323805-7324602
>Gm18:7324681-7325311
>Gm18:7327675-7327743
>Gm18:7327807-7327848
>Gm18:7334977-7335063
>Gm18:7336237-7336277
>Gm18:7337745-7337813
>Gm18:7338591-7338808
>Gm18:7339256-7339324
>Gm18:7341682-7346541
>Gm18:7346868-7346944
>Gm18:7347047-7347093
>Gm18:7349603-7349666
>Gm18:7352822-7352852
>Gm18:7357533-7357625
>Gm18:7357692-7357725
>Gm18:7357913-7357987
>Gm18:7360526-7361023
>Gm18:7361336-7361369
>Gm18:7361790-7362221
>Gm18:7363961-7364196
>Gm18:7365026-7365080
>Gm18:7365106-7365138
>Gm18:7375744-7375776
>Gm18:7375943-7376015
>Gm18:7376330-7376426
>Gm18:7376708-7376850
>Gm18:7376929-7377029
>Gm18:7377094-7377185
>Gm18:7377249-7377486
>Gm18:7377567-7378332
>Gm18:7378368-7380798
>Gm18:7380830-7380999
>Gm18:7381092-7382120
>Gm18:7382206-7383715
>Gm18:7383816-7386055
>Gm18:7386087-7386152
>Gm18:7386317-7386371
>Gm18:7386542-7386620
>Gm18:7387926-7387974
>Gm18:7388239-7388552
>Gm18:7389128-7389334
>Gm18:7391973-7392035
>Gm18:7392443-7392559
>Gm18:7393384-7393443
>Gm18:7393496-7393976
>Gm18:7394276-7394450
>Gm18:7399476-7399521
>Gm18:7400003-7400040
>Gm18:7402401-7402481
>Gm18:7404168-7404369
>Gm18:7404463-7404578
>Gm18:7404631-7406857
>Gm18:7406906-7408189
>Gm18:7408228-7411545
>Gm18:7411839-7411996
>Gm18:7412048-7412076
>Gm18:7412165-7412268
>Gm18:7414362-7414436
>Gm18:7414754-7414897
>Gm18:7415880-7416032
>Gm18:7416211-7416493
>Gm18:7417265-7417523
>Gm18:7417575-7417846
>Gm18:7417864-7418083
>Gm18:7418215-7418273
>Gm18:7422012-7422086
>Gm18:7427473-7427517
>Gm18:7427699-7427723
>Gm18:7427763-7427900
>Gm18:7428034-7428082
>Gm18:7428253-7428592
>Gm18:7428850-7428889
>Gm18:7428936-7429059
>Gm18:7429251-7429291
>Gm18:7429460-7429614
>Gm18:7429660-7429894
>Gm18:7430035-7430297
>Gm18:7431123-7431252
>Gm18:7431740-7431787
>Gm18:7432068-7432197
>Gm18:7432405-7432479
>Gm18:7434110-7434278
>Gm18:7435255-7435354
>Gm18:7439043-7439139
>Gm18:7439415-7439449
>Gm18:7441590-7441793
>Gm18:7441893-7442002
>Gm18:7443220-7443268
>Gm18:7451090-7451248
>Gm18:7454307-7454371
>Gm18:7454630-7454679
>Gm18:7455155-7455315
>Gm18:7455767-7456327
>Gm18:7457640-7457744
>Gm18:7458965-7459176
>Gm18:7459674-7459736
>Gm18:7460204-7460637
>Gm18:7461747-7461770
>Gm18:7464313-7464845
>Gm18:7464901-7465208
>Gm18:7465289-7465678
>Gm18:7465725-7466387
>Gm18:7466478-7467530
>Gm18:7468067-7468326
>Gm18:7468389-7468960
>Gm18:7469056-7469087
>Gm18:7474424-7474521
>Gm18:7474715-7474882
>Gm18:7474905-7474955
>Gm18:7475035-7475060
>Gm18:7475107-7475294
>Gm18:7476289-7476336
>Gm18:7478131-7478163
>Gm18:7478263-7478335
>Gm18:7478933-7478958
>Gm18:7479123-7479193
>Gm18:7479379-7479455
>Gm18:7479585-7479626
>Gm18:7479655-7479699
>Gm18:7479765-7480205
>Gm18:7480676-7480725
>Gm18:7485444-7485503
>Gm18:7486279-7486332
>Gm18:7488540-7488666
>Gm18:7490992-7491069
>Gm18:7493062-7494709
>Gm18:7494787-7494811
>Gm18:7495448-7495646
>Gm18:7495711-7495791
>Gm18:7499433-7499476
>Gm18:7499613-7499725
>Gm18:7501248-7501328
>Gm18:7502257-7502340
>Gm18:7503769-7503818
>Gm18:7504886-7504950
>Gm18:7506889-7506928
>Gm18:7508350-7508420
>Gm18:7508718-7508759
>Gm18:7509005-7509080
>Gm18:7512682-7512901
>Gm18:7513862-7513927
>Gm18:7514323-7514528
>Gm18:7514617-7514652
>Gm18:7515212-7515284
>Gm18:7515390-7515422
>Gm18:7520578-7520624
>Gm18:7521135-7521168
>Gm18:7521561-7521747
>Gm18:7523850-7523903
>Gm18:7525346-7525379
>Gm18:7525453-7525538
>Gm18:7525691-7525741
>Gm18:7527080-7527218
>Gm18:7527881-7527926
>Gm18:7529368-7529405
>Gm18:7536210-7536263
>Gm18:7539585-7539773
>Gm18:7539897-7539941
>Gm18:7540012-7540055
>Gm18:7543718-7543787
>Gm18:7544388-7544436
>Gm18:7545057-7545362
>Gm18:7547004-7547056
>Gm18:7547444-7547478
>Gm18:7548747-7551943
>Gm18:7552127-7552181
>Gm18:7552979-7553033
>Gm18:7553242-7553295
>Gm18:7553848-7553893
>Gm18:7555489-7555561
>Gm18:7555596-7555632
>Gm18:7556963-7557121
>Gm18:7560059-7560145
>Gm18:7560334-7560418
>Gm18:7563223-7563354
>Gm18:7563479-7563588
>Gm18:7563668-7563882
>Gm18:7563927-7563988
>Gm18:7564191-7564529
>Gm18:7565216-7565347
>Gm18:7565456-7565914
>Gm18:7566043-7566246
>Gm18:7566459-7566518
>Gm18:7568718-7568842
>Gm18:7569220-7569264
>Gm18:7569340-7569441
>Gm18:7570166-7570379
>Gm18:7570724-7570837
>Gm18:7571025-7571067
>Gm18:7571440-7571485
>Gm18:7571896-7571945
>Gm18:7572053-7572128
>Gm18:7576586-7576653
>Gm18:7579161-7579227
>Gm18:7580358-7580394
>Gm18:7582069-7582119
>Gm18:7582971-7583106
>Gm18:7583577-7583706
>Gm18:7585039-7585074
>Gm18:7586231-7586284
>Gm18:7586302-7586371
>Gm18:7586490-7586570
>Gm18:7587170-7587280
>Gm18:7587342-7587510
>Gm18:7587618-7587654
>Gm18:7587832-7588038
>Gm18:7588127-7588923
>Gm18:7588961-7589066
>Gm18:7589103-7589154
>Gm18:7593363-7593618
>Gm18:7594085-7594276
>Gm18:7594350-7594399
>Gm18:7595345-7595488
>Gm18:7595936-7596070
>Gm18:7596258-7596312
>Gm18:7596323-7596380
>Gm18:7596442-7596566
>Gm18:7597036-7597061
>Gm18:7597161-7597183
>Gm18:7597466-7597591
>Gm18:7599448-7599495
>Gm18:7600269-7600383
>Gm18:7600465-7600487
>Gm18:7602242-7602400
>Gm18:7602423-7602677
>Gm18:7603199-7603271
>Gm18:7605527-7605639
>Gm18:7606305-7606384
>Gm18:7613198-7613258
>Gm18:7613346-7613395
>Gm18:7616346-7616396
>Gm18:7622588-7622630
>Gm18:7623179-7623223
>Gm18:7623426-7623596
>Gm18:7623667-7623697
>Gm18:7623749-7623779
>Gm18:7624906-7625101
>Gm18:7626268-7626356
>Gm18:7626485-7626564
>Gm18:7628175-7628395
>Gm18:7629101-7629262
>Gm18:7629288-7629327
>Gm18:7629344-7629679
>Gm18:7629745-7629793
>Gm18:7629860-7630253
>Gm18:7630720-7630861
>Gm18:7639010-7639073
>Gm18:7639952-7640016
>Gm18:7640411-7640444
>Gm18:7640721-7640801
>Gm18:7641524-7641567
>Gm18:7641876-7642119
>Gm18:7642330-7642442
>Gm18:7645289-7645304
>Gm18:7646460-7646507
>Gm18:7649257-7649778
>Gm18:7649815-7650649
>Gm18:7650680-7650731
>Gm18:7650792-7651112
>Gm18:7651169-7651216
>Gm18:7652066-7652093
>Gm18:7653655-7654254
>Gm18:7654336-7654440
>Gm18:7654461-7656591
>Gm18:7657094-7658766
>Gm18:7658970-7659206
>Gm18:7659267-7659304
>Gm18:7659344-7659460
>Gm18:7659495-7661445
>Gm18:7665863-7666757
>Gm18:7666996-7676816
>Gm18:7679077-7679219
>Gm18:7681896-7682075
>Gm18:7682276-7682423
>Gm18:7682873-7682987
>Gm18:7686417-7686600
>Gm18:7688888-7688925
>Gm18:7689981-7690009
>Gm18:7691376-7691459
>Gm18:7691637-7691702
>Gm18:7696633-7696679
>Gm18:7696887-7697445
>Gm18:7697575-7698025
>Gm18:7698113-7701786
>Gm18:7702414-7702458
>Gm18:7702915-7703041
>Gm18:7703531-7703589
>Gm18:7703704-7703806
>Gm18:7706035-7706161
>Gm18:7708012-7709301
>Gm18:7710933-7710972
>Gm18:7711137-7711223
>Gm18:7711691-7711766
>Gm18:7712499-7712544
>Gm18:7714695-7714730
>Gm18:7716356-7716400
>Gm18:7716461-7716527
>Gm18:7717059-7717149
>Gm18:7717235-7717525
>Gm18:7718009-7718059
>Gm18:7726010-7726065
>Gm18:7726172-7726299
>Gm18:7730108-7730177
>Gm18:7731606-7731685
>Gm18:7731887-7731996
>Gm18:7737980-7738036
>Gm18:7738095-7738558
>Gm18:7738642-7739176
>Gm18:7739345-7740565
>Gm18:7741379-7741418
>Gm18:7742746-7742795
>Gm18:7742930-7743568
>Gm18:7743615-7743691
>Gm18:7744367-7744459
>Gm18:7744691-7744752
>Gm18:7747640-7747690
>Gm18:7752876-7753882
>Gm18:7754027-7757118
>Gm18:7757254-7758341
>Gm18:7758392-7762539
>Gm18:7763550-7763820
>Gm18:7763848-7764238
>Gm18:7764332-7764527
>Gm18:7764691-7764705
>Gm18:7764974-7765197
>Gm18:7765287-7765694
>Gm18:7765777-7765957
>Gm18:7766003-7766294
>Gm18:7766616-7766810
>Gm18:7766872-7767070
>Gm18:7767104-7767892
>Gm18:7767927-7768164
>Gm18:7768205-7768415
>Gm18:7768850-7768888
>Gm18:7768988-7769095
>Gm18:7769469-7770425
>Gm18:7770473-7773736
>Gm18:7773809-7775180
>Gm18:7775245-7775309
>Gm18:7778786-7778863
>Gm18:7779194-7779264
>Gm18:7779348-7779487
>Gm18:7779562-7779735
>Gm18:7780757-7780788
>Gm18:7786220-7786289
>Gm18:7787761-7787879
>Gm18:7787987-7788233
>Gm18:7790052-7790221
>Gm18:7791600-7791655
>Gm18:7792200-7792230
>Gm18:7793783-7793813
>Gm18:7794605-7794653
>Gm18:7795998-7796036
>Gm18:7797433-7797469
>Gm18:7797558-7797615
>Gm18:7797778-7797864
>Gm18:7798187-7798285
>Gm18:7798723-7799296
>Gm18:7799342-7799367
>Gm18:7799403-7799653
>Gm18:7799718-7799840
>Gm18:7799915-7802250
>Gm18:7802311-7802683
>Gm18:7803627-7803750
>Gm18:7815392-7815474
>Gm18:7816626-7816724
>Gm18:7817441-7817571
>Gm18:7818034-7818101
>Gm18:7818758-7818811
>Gm18:7819712-7820764
>Gm18:7823254-7823324
>Gm18:7826298-7826422
>Gm18:7826721-7827439
>Gm18:7827510-7827813
>Gm18:7827889-7828558
>Gm18:7828589-7829801
>Gm18:7829922-7830191
>Gm18:7830343-7830378
>Gm18:7835071-7835162
>Gm18:7838067-7838187
>Gm18:7839117-7839163
>Gm18:7839923-7840133
>Gm18:7841298-7844813
>Gm18:7844890-7845057
>Gm18:7845159-7845202
>Gm18:7850047-7850162
>Gm18:7850421-7850605
>Gm18:7851694-7851738
>Gm18:7852127-7852246
>Gm18:7852285-7852760
>Gm18:7852841-7852914
>Gm18:7853183-7853226
>Gm18:7853276-7853419
>Gm18:7853554-7854010
>Gm18:7854075-7854519
>Gm18:7854609-7854950
>Gm18:7855016-7855291
>Gm18:7855366-7856870
>Gm18:7857073-7857508
>Gm18:7857556-7857642
>Gm18:7857687-7857893
>Gm18:7857958-7858002
>Gm18:7858042-7858130
>Gm18:7858558-7858594
>Gm18:7859335-7859461
>Gm18:7859490-7860969
>Gm18:7861009-7862175
>Gm18:7862252-7862438
>Gm18:7862492-7862527
>Gm18:7862676-7863423
>Gm18:7863471-7863548
>Gm18:7863713-7863765
>Gm18:7864061-7864112
>Gm18:7864137-7864259
>Gm18:7864303-7864510
>Gm18:7864611-7864705
>Gm18:7864766-7865646
>Gm18:7865682-7866586
>Gm18:7866628-7867159
>Gm18:7867207-7867366
>Gm18:7867437-7867514
>Gm18:7867587-7867849
>Gm18:7867920-7868450
>Gm18:7868524-7869058
>Gm18:7869106-7869851
>Gm18:7869909-7869989
>Gm18:7870148-7871564
>Gm18:7871617-7871865
>Gm18:7873223-7873397
>Gm18:7873606-7873762
>Gm18:7874445-7874540
>Gm18:7874651-7874880
>Gm18:7874944-7875554
>Gm18:7882156-7882246
>Gm18:7882600-7882636
>Gm18:7882902-7882975
>Gm18:7885041-7885089
>Gm18:7886607-7887634
>Gm18:7888226-7888325
>Gm18:7888672-7888815
>Gm18:7888841-7891740
>Gm18:7891767-7891812
>Gm18:7891847-7892151
>Gm18:7892471-7892537
>Gm18:7893555-7893678
>Gm18:7894074-7894132
>Gm18:7894212-7894263
>Gm18:7894483-7894677
>Gm18:7894787-7895022
>Gm18:7899217-7899267
>Gm18:7901604-7901633
>Gm18:7902285-7902369
>Gm18:7903078-7903563
>Gm18:7905103-7905271
>Gm18:7905420-7905483
>Gm18:7905856-7905980
>Gm18:7908899-7908972
>Gm18:7909830-7909908
>Gm18:7915976-7916051
>Gm18:7919935-7919961
>Gm18:7920056-7920104
>Gm18:7920160-7920192
>Gm18:7920302-7920422
>Gm18:7920467-7920615
>Gm18:7921574-7921636
>Gm18:7922256-7922292
>Gm18:7923666-7923815
>Gm18:7924156-7924418
>Gm18:7928177-7928267
>Gm18:7930146-7930241
>Gm18:7930753-7931338
>Gm18:7931504-7931546
>Gm18:7931668-7931797
>Gm18:7931882-7932096
>Gm18:7932180-7932398
>Gm18:7932435-7932596
>Gm18:7932670-7933114
>Gm18:7933848-7933862
>Gm18:7934100-7934195
>Gm18:7934746-7934829
>Gm18:7935493-7935536
>Gm18:7936183-7936849
>Gm18:7944545-7944586
>Gm18:7945601-7945637
>Gm18:7946333-7947373
>Gm18:7947404-7948041
>Gm18:7948239-7948280
>Gm18:7948345-7948590
>Gm18:7949196-7949297
>Gm18:7949503-7949567
>Gm18:7949658-7949770
>Gm18:7950028-7950473
>Gm18:7950634-7950751
>Gm18:7950835-7950865
>Gm18:7950994-7951033
>Gm18:7951111-7951588
>Gm18:7951610-7952450
>Gm18:7952528-7953640
>Gm18:7953745-7954546
>Gm18:7954729-7955080
>Gm18:7955745-7956260
>Gm18:7956309-7958482
>Gm18:7958504-7958600
>Gm18:7959645-7960017
>Gm18:7960115-7960330
>Gm18:7961218-7961419
>Gm18:7962230-7962257
>Gm18:7962715-7962792
>Gm18:7963418-7963508
>Gm18:7963850-7963954
>Gm18:7964160-7964269
>Gm18:7964480-7964852
>Gm18:7966194-7966322
>Gm18:7966764-7966946
>Gm18:7967034-7967270
>Gm18:7967530-7967589
>Gm18:7967961-7968038
>Gm18:7968165-7968396
>Gm18:7968793-7968875
>Gm18:7969914-7970002
>Gm18:7970293-7970363
>Gm18:7971130-7971191
>Gm18:7971263-7971374
>Gm18:7971581-7971625
>Gm18:7971723-7971905
>Gm18:7972081-7972209
>Gm18:7972251-7972401
>Gm18:7972739-7973044
>Gm18:7973317-7973403
>Gm18:7973431-7973594
>Gm18:7973698-7973874
>Gm18:7973938-7974082
>Gm18:7974116-7976155
>Gm18:7976281-7976385
>Gm18:7976472-7982167
>Gm18:7982206-7982269
>Gm18:7982329-7982453
>Gm18:7982795-7982947
>Gm18:7983088-7983208
>Gm18:7983429-7983564
>Gm18:7983942-7983975
>Gm18:7984219-7986892
>Gm18:7986992-7987963
>Gm18:7988618-7988656
>Gm18:7989588-7989697
>Gm18:7990581-7992151
>Gm18:7992928-7992964
>Gm18:7993015-7993111
>Gm18:7993707-7993816
>Gm18:7994266-7994585
>Gm18:7994617-7995353
>Gm18:7995451-7996042
>Gm18:7996106-7997401
>Gm18:7997734-7998004
>Gm18:7998229-7998303
>Gm18:7998787-7998850
>Gm18:7999353-7999391
>Gm18:7999543-7999575
>Gm18:8000093-8000261
>Gm18:8000411-8000560
>Gm18:8001102-8001183
>Gm18:8001446-8001481
>Gm18:8001920-8001985
>Gm18:8002042-8002111
>Gm18:8003098-8003133
>Gm18:8003163-8003206
>Gm18:8003455-8003535
>Gm18:8003911-8004017
>Gm18:8004250-8004337
>Gm18:8004719-8004844
>Gm18:8005053-8005265
>Gm18:8005566-8005686
>Gm18:8005892-8006027
>Gm18:8006145-8006186
>Gm18:8006316-8006374
>Gm18:8006444-8006469
>Gm18:8006698-8006764
>Gm18:8007075-8007122
>Gm18:8007560-8007633
>Gm18:8007957-8007998
>Gm18:8008210-8008481
>Gm18:8008534-8008623
>Gm18:8008806-8008969
>Gm18:8009122-8009407
>Gm18:8009476-8009504
>Gm18:8009584-8009699
>Gm18:8009786-8011619
>Gm18:8011662-8012187
>Gm18:8012301-8012335
>Gm18:8012450-8012487
>Gm18:8012592-8012678
>Gm18:8012874-8013060
>Gm18:8013390-8013541
>Gm18:8013705-8013762
>Gm18:8013910-8013970
>Gm18:8014186-8014286
>Gm18:8014410-8014450
>Gm18:8014499-8014571
>Gm18:8014693-8014891
>Gm18:8014918-8015178
>Gm18:8015272-8015409
>Gm18:8015482-8015511
>Gm18:8015708-8015866
>Gm18:8016438-8017185
>Gm18:8019304-8019334
>Gm18:8020144-8020194
>Gm18:8020354-8020437
>Gm18:8022384-8022456
>Gm18:8027170-8027203
>Gm18:8027295-8027364
>Gm18:8027485-8027531
>Gm18:8027568-8027605
>Gm18:8027650-8027707
>Gm18:8027827-8027898
>Gm18:8028087-8028120
>Gm18:8028491-8029092
>Gm18:8029214-8029490
>Gm18:8029584-8029765
>Gm18:8029839-8029992
>Gm18:8030358-8030410
>Gm18:8030486-8030552
>Gm18:8031540-8032253
>Gm18:8032408-8032498
>Gm18:8032669-8032780
>Gm18:8032954-8033182
>Gm18:8033241-8033298
>Gm18:8034870-8034932
>Gm18:8035005-8035041
>Gm18:8036168-8036251
>Gm18:8036564-8037630
>Gm18:8037705-8041224
>Gm18:8043798-8043864
>Gm18:8044135-8044176
>Gm18:8044261-8044314
>Gm18:8044457-8044560
>Gm18:8045277-8045323
>Gm18:8048954-8048995
>Gm18:8049073-8049133
>Gm18:8049834-8050189
>Gm18:8050412-8050690
>Gm18:8052360-8052435
>Gm18:8052601-8052658
>Gm18:8052685-8052759
>Gm18:8053093-8053144
>Gm18:8054115-8054195
>Gm18:8054544-8054875
>Gm18:8054944-8055035
>Gm18:8058732-8058773
>Gm18:8059102-8059997
>Gm18:8060258-8060298
>Gm18:8060406-8060457
>Gm18:8060545-8060611
>Gm18:8060900-8060945
>Gm18:8061274-8061484
>Gm18:8061746-8061781
>Gm18:8062885-8062924
>Gm18:8063687-8063772
>Gm18:8066074-8066415
>Gm18:8066550-8066875
>Gm18:8067079-8067392
>Gm18:8067543-8068045
>Gm18:8068089-8071445
>Gm18:8071488-8072486
>Gm18:8072671-8072783
>Gm18:8072951-8073106
>Gm18:8074312-8074379
>Gm18:8075525-8075564
>Gm18:8075658-8075870
>Gm18:8075953-8076100
>Gm18:8076767-8076862
>Gm18:8076916-8077300
>Gm18:8077650-8077691
>Gm18:8078180-8078236
>Gm18:8078810-8078963
>Gm18:8080518-8080576
>Gm18:8081347-8081529
>Gm18:8081635-8081695
>Gm18:8081727-8081780
>Gm18:8081922-8082019
>Gm18:8082112-8082148
>Gm18:8082203-8082242
>Gm18:8082334-8082697
>Gm18:8082763-8082823
>Gm18:8082886-8083518
>Gm18:8083919-8083958
>Gm18:8084160-8084182
>Gm18:8084282-8084801
>Gm18:8084850-8085018
>Gm18:8085071-8085678
>Gm18:8085822-8085887
>Gm18:8085916-8086013
>Gm18:8086088-8086175
>Gm18:8086219-8086306
>Gm18:8086533-8086582
>Gm18:8086614-8088780
>Gm18:8088906-8089375
>Gm18:8089416-8089600
>Gm18:8089796-8090015
>Gm18:8090194-8090364
>Gm18:8090436-8090505
>Gm18:8090596-8091215
>Gm18:8091264-8092087
>Gm18:8092135-8092631
>Gm18:8092694-8093014
>Gm18:8093044-8093206
>Gm18:8093281-8093338
>Gm18:8096280-8096334
>Gm18:8096505-8096576
>Gm18:8096923-8097032
>Gm18:8097482-8097801
>Gm18:8097833-8098144
>Gm18:8098191-8098377
>Gm18:8098459-8100317
>Gm18:8100483-8100656
>Gm18:8101595-8101713
>Gm18:8103676-8103722
>Gm18:8104510-8104845
>Gm18:8105015-8105139
>Gm18:8105289-8105327
>Gm18:8105707-8105793
>Gm18:8106011-8106256
>Gm18:8106644-8106931
>Gm18:8107178-8107410
>Gm18:8108407-8108441
>Gm18:8108555-8108600
>Gm18:8108811-8108946
>Gm18:8109194-8109280
>Gm18:8109428-8109481
>Gm18:8109835-8109862
>Gm18:8109917-8109950
>Gm18:8110524-8110558
>Gm18:8111792-8111824
>Gm18:8112674-8112737
>Gm18:8112951-8113000
>Gm18:8113227-8113263
>Gm18:8114786-8115820
>Gm18:8115855-8116034
>Gm18:8116100-8116251
>Gm18:8116316-8116482
>Gm18:8116574-8117024
>Gm18:8117073-8117209
>Gm18:8117803-8118397
>Gm18:8118597-8118631
>Gm18:8118982-8119074
>Gm18:8119130-8119397
>Gm18:8119477-8119507
>Gm18:8119541-8119580
>Gm18:8119923-8120029
>Gm18:8120088-8120154
>Gm18:8120296-8120426
>Gm18:8120502-8120532
>Gm18:8120601-8120693
>Gm18:8120772-8120983
>Gm18:8121017-8121208
>Gm18:8121365-8121419
>Gm18:8121594-8121628
>Gm18:8121778-8121830
>Gm18:8121890-8122615
>Gm18:8122700-8123028
>Gm18:8123066-8123933
>Gm18:8123974-8124271
>Gm18:8124316-8124488
>Gm18:8125509-8125586
>Gm18:8126147-8127683
>Gm18:8128615-8128833
>Gm18:8128867-8128903
>Gm18:8130041-8130120
>Gm18:8130944-8130984
>Gm18:8131516-8139050
>Gm18:8140997-8141039
>Gm18:8141210-8141237
>Gm18:8142097-8142321
>Gm18:8142545-8142598
>Gm18:8144827-8144910
>Gm18:8145022-8145084
>Gm18:8145238-8145426
>Gm18:8145454-8145524
>Gm18:8145603-8145783
>Gm18:8146195-8146223
>Gm18:8148701-8148765
>Gm18:8148950-8149761
>Gm18:8152887-8153310
>Gm18:8153406-8154007
>Gm18:8154416-8154476
>Gm18:8156678-8156774
>Gm18:8156840-8157466
>Gm18:8157655-8160435
>Gm18:8160482-8160524
>Gm18:8160558-8160605
>Gm18:8163707-8163784
>Gm18:8164851-8164957
>Gm18:8165018-8165059
>Gm18:8165251-8165688
>Gm18:8165747-8166692
>Gm18:8166718-8168331
>Gm18:8169129-8169158
>Gm18:8169703-8170004
>Gm18:8170072-8170230
>Gm18:8170263-8170508
>Gm18:8170569-8170766
>Gm18:8170804-8171229
>Gm18:8171264-8171387
>Gm18:8171491-8172139
>Gm18:8172202-8173199
>Gm18:8173237-8173410
>Gm18:8173466-8173585
>Gm18:8173667-8173738
>Gm18:8173962-8174107
>Gm18:8175033-8175183
>Gm18:8175403-8175506
>Gm18:8176236-8176366
>Gm18:8176431-8176500
>Gm18:8176802-8176861
>Gm18:8177050-8177170
>Gm18:8179849-8179878
>Gm18:8179980-8180053
>Gm18:8180121-8180264
>Gm18:8180581-8181024
>Gm18:8181193-8181483
>Gm18:8181671-8181829
>Gm18:8181939-8182072
>Gm18:8182251-8187185
>Gm18:8187313-8187376
>Gm18:8187457-8188777
>Gm18:8188818-8188949
>Gm18:8189040-8189300
>Gm18:8189401-8189681
>Gm18:8189740-8189861
>Gm18:8189894-8190013
>Gm18:8190101-8190338
>Gm18:8190465-8190662
>Gm18:8190727-8191242
>Gm18:8191320-8192357
>Gm18:8192435-8197445
>Gm18:8197760-8202588
>Gm18:8202640-8202770
>Gm18:8202953-8203237
>Gm18:8203413-8203719
>Gm18:8203772-8204000
>Gm18:8204362-8204603
>Gm18:8205254-8205456
>Gm18:8205883-8206071
>Gm18:8207952-8208008
>Gm18:8208165-8208425
>Gm18:8208503-8208547
>Gm18:8208644-8208732
>Gm18:8209091-8209351
>Gm18:8209651-8209783
>Gm18:8209871-8209948
>Gm18:8210130-8211046
>Gm18:8211088-8211414
>Gm18:8211518-8218813
>Gm18:8219409-8219508
>Gm18:8221737-8221851
>Gm18:8222069-8222323
>Gm18:8222391-8222563
>Gm18:8222740-8222817
>Gm18:8222860-8222902
>Gm18:8223054-8223088
>Gm18:8223258-8223751
>Gm18:8223807-8224094
>Gm18:8224136-8224462
>Gm18:8224566-8225652
>Gm18:8225736-8226281
>Gm18:8226315-8226485
>Gm18:8226545-8226669
>Gm18:8227108-8227213
>Gm18:8227396-8227499
>Gm18:8228071-8228127
>Gm18:8228270-8228320
>Gm18:8228413-8228826
>Gm18:8228983-8229018
>Gm18:8229268-8229295
>Gm18:8231003-8231242
>Gm18:8234874-8235106
>Gm18:8235140-8235220
>Gm18:8237068-8237404
>Gm18:8240080-8240144
>Gm18:8240178-8244480
>Gm18:8245086-8249707
>Gm18:8251425-8251488
>Gm18:8251804-8252013
>Gm18:8252210-8252351
>Gm18:8252455-8252626
>Gm18:8252720-8252871
>Gm18:8252960-8253017
>Gm18:8253208-8253923
>Gm18:8253955-8254107
>Gm18:8254155-8254795
>Gm18:8254884-8254978
>Gm18:8255426-8255499
>Gm18:8255580-8255641
>Gm18:8255896-8256013
>Gm18:8256649-8256793
>Gm18:8256850-8256979
>Gm18:8257048-8257095
>Gm18:8257305-8257370
>Gm18:8257576-8257890
>Gm18:8257941-8258020
>Gm18:8260969-8261101
>Gm18:8261137-8261243
>Gm18:8261439-8261548
>Gm18:8261718-8261750
>Gm18:8261799-8261843
>Gm18:8261994-8262026
>Gm18:8262335-8262372
>Gm18:8262523-8262696
>Gm18:8263908-8264148
>Gm18:8265226-8265340
>Gm18:8267060-8267396
>Gm18:8267484-8267777
>Gm18:8268541-8268582
>Gm18:8271048-8271081
>Gm18:8275407-8275858
>Gm18:8276235-8276479
>Gm18:8276820-8276844
>Gm18:8276981-8277090
>Gm18:8277377-8277427
>Gm18:8277460-8277614
>Gm18:8277969-8278372
>Gm18:8278500-8278919
>Gm18:8278987-8279896
>Gm18:8279980-8280094
>Gm18:8280128-8280373
>Gm18:8280436-8280518
>Gm18:8280595-8281076
>Gm18:8281102-8282128
>Gm18:8282174-8282207
>Gm18:8282407-8282477
>Gm18:8282641-8282853
>Gm18:8282895-8282925
>Gm18:8283055-8283108
>Gm18:8283256-8283442
>Gm18:8285496-8285574
>Gm18:8285641-8285777
>Gm18:8285857-8286735
>Gm18:8286800-8286862
>Gm18:8286903-8287025
>Gm18:8287097-8287591
>Gm18:8287646-8287750
>Gm18:8287948-8288002
>Gm18:8288174-8289285
>Gm18:8289334-8289533
>Gm18:8289641-8289668
>Gm18:8289825-8289852
>Gm18:8290044-8299801
>Gm18:8299829-8300118
>Gm18:8300253-8300283
>Gm18:8300404-8300440
>Gm18:8300509-8300556
>Gm18:8300610-8300665
>Gm18:8300998-8301039
>Gm18:8301662-8301997
>Gm18:8302274-8302599
>Gm18:8302657-8302785
>Gm18:8302838-8303070
>Gm18:8303232-8303337
>Gm18:8303444-8303618
>Gm18:8303866-8306952
>Gm18:8307174-8308275
>Gm18:8308345-8308526
>Gm18:8308704-8308925
>Gm18:8308951-8309281
>Gm18:8309343-8309792
>Gm18:8309860-8309918
>Gm18:8309959-8311138
>Gm18:8311281-8311628
>Gm18:8311655-8312284
>Gm18:8312335-8312369
>Gm18:8312414-8312667
>Gm18:8312702-8312896
>Gm18:8312924-8313355
>Gm18:8313436-8313475
>Gm18:8313927-8313996
>Gm18:8314050-8314545
>Gm18:8314635-8314711
>Gm18:8314852-8315262
>Gm18:8315307-8315544
>Gm18:8315873-8316083
>Gm18:8316120-8316694
>Gm18:8316802-8316880
>Gm18:8316937-8317171
>Gm18:8317200-8317654
>Gm18:8317793-8318181
>Gm18:8318379-8318887
>Gm18:8319056-8319449
>Gm18:8319529-8319994
>Gm18:8320074-8320733
>Gm18:8320778-8320974
>Gm18:8321573-8321663
>Gm18:8321894-8322025
>Gm18:8322758-8322819
>Gm18:8323248-8323314
>Gm18:8323725-8323781
>Gm18:8324546-8324707
>Gm18:8324831-8324885
>Gm18:8325144-8325315
>Gm18:8326333-8326436
>Gm18:8326471-8326577
>Gm18:8326795-8326854
>Gm18:8327467-8327505
>Gm18:8328005-8328045
>Gm18:8328074-8328121
>Gm18:8328250-8328316
>Gm18:8332097-8332137
>Gm18:8334746-8334850
>Gm18:8335665-8335726
>Gm18:8338118-8338206
>Gm18:8340489-8340541
>Gm18:8340715-8340950
>Gm18:8341144-8341196
>Gm18:8341945-8341995
>Gm18:8343928-8344030
>Gm18:8344531-8345815
>Gm18:8346355-8346467
>Gm18:8346551-8346747
>Gm18:8346784-8346936
>Gm18:8347081-8347114
>Gm18:8347338-8347450
>Gm18:8347705-8347774
>Gm18:8352466-8352505
>Gm18:8353828-8354027
>Gm18:8354499-8354545
>Gm18:8354901-8356192
>Gm18:8356225-8356483
>Gm18:8356526-8356661
>Gm18:8356689-8356777
>Gm18:8358090-8358119
>Gm18:8358231-8358600
>Gm18:8359526-8359566
>Gm18:8359820-8359848
>Gm18:8360340-8360384
>Gm18:8361052-8361185
>Gm18:8366366-8366496
>Gm18:8366676-8366844
>Gm18:8366895-8367353
>Gm18:8367382-8367485
>Gm18:8367514-8367583
>Gm18:8367709-8368231
>Gm18:8368291-8368426
>Gm18:8368481-8368864
>Gm18:8368885-8368973
>Gm18:8369184-8370099
>Gm18:8370142-8370235
>Gm18:8370805-8370898
>Gm18:8371008-8371218
>Gm18:8371293-8371555
>Gm18:8371592-8372075
>Gm18:8382646-8384594
>Gm18:8384924-8384972
>Gm18:8387216-8387271
>Gm18:8388306-8388431
>Gm18:8388498-8388561
>Gm18:8391017-8391164
>Gm18:8391435-8391511
>Gm18:8392021-8392053
>Gm18:8392532-8392780
>Gm18:8392825-8393674
>Gm18:8393727-8393784
>Gm18:8393974-8394020
>Gm18:8401181-8401255
>Gm18:8401631-8401953
>Gm18:8402148-8402269
>Gm18:8402308-8402343
>Gm18:8402496-8402576
>Gm18:8402853-8402890
>Gm18:8409153-8409667
>Gm18:8409750-8410283
>Gm18:8410411-8415251
>Gm18:8415285-8415327
>Gm18:8417594-8417676
>Gm18:8418326-8418439
>Gm18:8419227-8419265
>Gm18:8419387-8419465
>Gm18:8420465-8420512
>Gm18:8421279-8421450
>Gm18:8421505-8421557
>Gm18:8422266-8422327
>Gm18:8422488-8422502
>Gm18:8425283-8425319
>Gm18:8430166-8430220
>Gm18:8431426-8431564
>Gm18:8435418-8436549
>Gm18:8436583-8436863
>Gm18:8438966-8439299
>Gm18:8439491-8440212
>Gm18:8440264-8440547
>Gm18:8440579-8441984
>Gm18:8442100-8442299
>Gm18:8442373-8442518
>Gm18:8442567-8442734
>Gm18:8442805-8442896
>Gm18:8442945-8443002
>Gm18:8443057-8444897
>Gm18:8445051-8445104
>Gm18:8445176-8445287
>Gm18:8445521-8445790
>Gm18:8445831-8445934
>Gm18:8446173-8446272
>Gm18:8446808-8446885
>Gm18:8447018-8447122
>Gm18:8447218-8447314
>Gm18:8447363-8448012
>Gm18:8448723-8448832
>Gm18:8448980-8449205
>Gm18:8449288-8450339
>Gm18:8450372-8450420
>Gm18:8450509-8450535
>Gm18:8451991-8452032
>Gm18:8456798-8456846
>Gm18:8457271-8457314
>Gm18:8458896-8458936
>Gm18:8459310-8459401
>Gm18:8461891-8461961
>Gm18:8462616-8462682
>Gm18:8463875-8467557
>Gm18:8467881-8467913
>Gm18:8468553-8468602
>Gm18:8471769-8472003
>Gm18:8474106-8479032
>Gm18:8480686-8480741
>Gm18:8486300-8486418
>Gm18:8486580-8486942
>Gm18:8489317-8489434
>Gm18:8489558-8489692
>Gm18:8489767-8489875
>Gm18:8489919-8489959
>Gm18:8490001-8490164
>Gm18:8490250-8490331
>Gm18:8490375-8490407
>Gm18:8490717-8490795
>Gm18:8490837-8491039
>Gm18:8491094-8491131
>Gm18:8491202-8491312
>Gm18:8491518-8491622
>Gm18:8495223-8495337
>Gm18:8495414-8495533
>Gm18:8498392-8498510
>Gm18:8499881-8499980
>Gm18:8503892-8503988
>Gm18:8507179-8507267
>Gm18:8507654-8507699
>Gm18:8508406-8508433
>Gm18:8508926-8509029
>Gm18:8509208-8509222
>Gm18:8509672-8509890
>Gm18:8510000-8511029
>Gm18:8511742-8511840
>Gm18:8512043-8512137
>Gm18:8512281-8512366
>Gm18:8512421-8513653
>Gm18:8513679-8514320
>Gm18:8514425-8515202
>Gm18:8516442-8517234
>Gm18:8517316-8517522
>Gm18:8517613-8518018
>Gm18:8518099-8518125
>Gm18:8518179-8518375
>Gm18:8518480-8518592
>Gm18:8518628-8519006
>Gm18:8519147-8519789
>Gm18:8519908-8520800
>Gm18:8520954-8521827
>Gm18:8521904-8523218
>Gm18:8523380-8523721
>Gm18:8524021-8524975
>Gm18:8525078-8525244
>Gm18:8525333-8526076
>Gm18:8526231-8526586
>Gm18:8526659-8528769
>Gm18:8529762-8529811
>Gm18:8531012-8531053
>Gm18:8531279-8531319
>Gm18:8531484-8531560
>Gm18:8532447-8532481
>Gm18:8532900-8533067
>Gm18:8533397-8533621
>Gm18:8533677-8533751
>Gm18:8533976-8534225
>Gm18:8534285-8534349
>Gm18:8537658-8537713
>Gm18:8537959-8538007
>Gm18:8538720-8538784
>Gm18:8538818-8539026
>Gm18:8539346-8539511
>Gm18:8539549-8539678
>Gm18:8539723-8539961
>Gm18:8540104-8540299
>Gm18:8540345-8540465
>Gm18:8540555-8540873
>Gm18:8540994-8541055
>Gm18:8541203-8541249
>Gm18:8541383-8541583
>Gm18:8543232-8543353
>Gm18:8544163-8544199
>Gm18:8544244-8547639
>Gm18:8547723-8548797
>Gm18:8548854-8549234
>Gm18:8549281-8549828
>Gm18:8549870-8550232
>Gm18:8550300-8550341
>Gm18:8550467-8550697
>Gm18:8550852-8551211
>Gm18:8551255-8551333
>Gm18:8551555-8551783
>Gm18:8551923-8552210
>Gm18:8552295-8553139
>Gm18:8553307-8555226
>Gm18:8555280-8555428
>Gm18:8555510-8555923
>Gm18:8558033-8558093
>Gm18:8558403-8558564
>Gm18:8560763-8561587
>Gm18:8561648-8563324
>Gm18:8563371-8564257
>Gm18:8564424-8565059
>Gm18:8565106-8565293
>Gm18:8565364-8565715
>Gm18:8565801-8566177
>Gm18:8566382-8566439
>Gm18:8566820-8569261
>Gm18:8569378-8570129
>Gm18:8570168-8570318
>Gm18:8570391-8570543
>Gm18:8570592-8570660
>Gm18:8570696-8572151
>Gm18:8572234-8572591
>Gm18:8572654-8573485
>Gm18:8573688-8574086
>Gm18:8574327-8574449
>Gm18:8574517-8574588
>Gm18:8574677-8575389
>Gm18:8575576-8575645
>Gm18:8575765-8576477
>Gm18:8576499-8576784
>Gm18:8576862-8578173
>Gm18:8580632-8580672
>Gm18:8580837-8580964
>Gm18:8581781-8581813
>Gm18:8581995-8582057
>Gm18:8582239-8582399
>Gm18:8582705-8582952
>Gm18:8583009-8583083
>Gm18:8583417-8583582
>Gm18:8583620-8583749
>Gm18:8583794-8584032
>Gm18:8584174-8584535
>Gm18:8584625-8584943
>Gm18:8585064-8585125
>Gm18:8585273-8585312
>Gm18:8585452-8585652
>Gm18:8586860-8586968
>Gm18:8587127-8587259
>Gm18:8587333-8587437
>Gm18:8587562-8587742
>Gm18:8587820-8587837
>Gm18:8608793-8608863
>Gm18:8609076-8609145
>Gm18:8610001-8610039
>Gm18:8610066-8610128
>Gm18:8610552-8610623
>Gm18:8610962-8611022
>Gm18:8611187-8611370
>Gm18:8611500-8611972
>Gm18:8612251-8612318
>Gm18:8612607-8612702
>Gm18:8613910-8614047
>Gm18:8614086-8614152
>Gm18:8614180-8614538
>Gm18:8614626-8615058
>Gm18:8615147-8615260
>Gm18:8615329-8615787
>Gm18:8615885-8616220
>Gm18:8616305-8616965
>Gm18:8617490-8617537
>Gm18:8618043-8618477
>Gm18:8620863-8621068
>Gm18:8621245-8621388
>Gm18:8621819-8621909
>Gm18:8623105-8623169
>Gm18:8624329-8624372
>Gm18:8624439-8625265
>Gm18:8625752-8625837
>Gm18:8625924-8626103
>Gm18:8626176-8629115
>Gm18:8629168-8630873
>Gm18:8630972-8631102
>Gm18:8631971-8632183
>Gm18:8632284-8632424
>Gm18:8633341-8633450
>Gm18:8633680-8633753
>Gm18:8633866-8634384
>Gm18:8634432-8635509
>Gm18:8635564-8635846
>Gm18:8635893-8636211
>Gm18:8636489-8636810
>Gm18:8636948-8637559
>Gm18:8637681-8638211
>Gm18:8638273-8638682
>Gm18:8638717-8639264
>Gm18:8639323-8639944
>Gm18:8640153-8640431
>Gm18:8640650-8641495
>Gm18:8641656-8641697
>Gm18:8641849-8642525
>Gm18:8642591-8643488
>Gm18:8643558-8643871
>Gm18:8644084-8644260
>Gm18:8644392-8644428
>Gm18:8644678-8644762
>Gm18:8644844-8645199
>Gm18:8645496-8645614
>Gm18:8646518-8646619
>Gm18:8647632-8647770
>Gm18:8648141-8648200
>Gm18:8649460-8649511
>Gm18:8651218-8651286
>Gm18:8651434-8651507
>Gm18:8651607-8651895
>Gm18:8652238-8652515
>Gm18:8652551-8652591
>Gm18:8652698-8652784
>Gm18:8653423-8653552
>Gm18:8653792-8653927
>Gm18:8653961-8660630
>Gm18:8660685-8660916
>Gm18:8660998-8661057
>Gm18:8661099-8661553
>Gm18:8661600-8662043
>Gm18:8662322-8662949
>Gm18:8662979-8663073
>Gm18:8663278-8663602
>Gm18:8663805-8663938
>Gm18:8663993-8664077
>Gm18:8664767-8664841
>Gm18:8665182-8665219
>Gm18:8665758-8665816
>Gm18:8666348-8666480
>Gm18:8666808-8667003
>Gm18:8667145-8667207
>Gm18:8667855-8668103
>Gm18:8668193-8668694
>Gm18:8668948-8669007
>Gm18:8669059-8669095
>Gm18:8669369-8669449
>Gm18:8670465-8670586
>Gm18:8670898-8671179
>Gm18:8671228-8672217
>Gm18:8672284-8673207
>Gm18:8673249-8674056
>Gm18:8674149-8674334
>Gm18:8674407-8674462
>Gm18:8674532-8674624
>Gm18:8674669-8674838
>Gm18:8674979-8675043
>Gm18:8675119-8675831
>Gm18:8675882-8675927
>Gm18:8676020-8676150
>Gm18:8676225-8677106
>Gm18:8677156-8677236
>Gm18:8677272-8677334
>Gm18:8677423-8677488
>Gm18:8677578-8677863
>Gm18:8678035-8678430
>Gm18:8678550-8678909
>Gm18:8678937-8679236
>Gm18:8679304-8679411
>Gm18:8679546-8679613
>Gm18:8679758-8680542
>Gm18:8680602-8681824
>Gm18:8681964-8682182
>Gm18:8682265-8682426
>Gm18:8682560-8682675
>Gm18:8682791-8682838
>Gm18:8682875-8683170
>Gm18:8684029-8684305
>Gm18:8684362-8684435
>Gm18:8684461-8684666
>Gm18:8684791-8684833
>Gm18:8684885-8685041
>Gm18:8685120-8685211
>Gm18:8685462-8685494
>Gm18:8685550-8685708
>Gm18:8686076-8686272
>Gm18:8686470-8686535
>Gm18:8686540-8686628
>Gm18:8686997-8687068
>Gm18:8687162-8687197
>Gm18:8687742-8687804
>Gm18:8687946-8688019
>Gm18:8688389-8688424
>Gm18:8688680-8688757
>Gm18:8690052-8690245
>Gm18:8690385-8690462
>Gm18:8691123-8691959
>Gm18:8692873-8693090
>Gm18:8693842-8694054
>Gm18:8694352-8694388
>Gm18:8694492-8696021
>Gm18:8696134-8696423
>Gm18:8696618-8696685
>Gm18:8696724-8697372
>Gm18:8697410-8697933
>Gm18:8697991-8698221
>Gm18:8698282-8699591
>Gm18:8700392-8701689
>Gm18:8701763-8708441
>Gm18:8708559-8708724
>Gm18:8708786-8709036
>Gm18:8709096-8709314
>Gm18:8709411-8709493
>Gm18:8709553-8709726
>Gm18:8710203-8710344
>Gm18:8710560-8710820
>Gm18:8710971-8711360
>Gm18:8711487-8711610
>Gm18:8711792-8712016
>Gm18:8712445-8712560
>Gm18:8712694-8712895
>Gm18:8713349-8713457
>Gm18:8714504-8714645
>Gm18:8715416-8715476
>Gm18:8715555-8716072
>Gm18:8716142-8716395
>Gm18:8716590-8716650
>Gm18:8716756-8717254
>Gm18:8717314-8717499
>Gm18:8717541-8717641
>Gm18:8717841-8717916
>Gm18:8718059-8718094
>Gm18:8719142-8719183
>Gm18:8719215-8719303
>Gm18:8720414-8720482
>Gm18:8720610-8720643
>Gm18:8721219-8721340
>Gm18:8721444-8721479
>Gm18:8721616-8721652
>Gm18:8721763-8721807
>Gm18:8721857-8721967
>Gm18:8722228-8722262
>Gm18:8722708-8722764
>Gm18:8723150-8723209
>Gm18:8723763-8723802
>Gm18:8724074-8724151
>Gm18:8724682-8724735
>Gm18:8725219-8725273
>Gm18:8725548-8725607
>Gm18:8726148-8726223
>Gm18:8726290-8726518
>Gm18:8727143-8727197
>Gm18:8727802-8728204
>Gm18:8728416-8728452
>Gm18:8728495-8728544
>Gm18:8728693-8728864
>Gm18:8729075-8729222
>Gm18:8729437-8729508
>Gm18:8729574-8729670
>Gm18:8730154-8730349
>Gm18:8731322-8731365
>Gm18:8731410-8731467
>Gm18:8731909-8732151
>Gm18:8732879-8733195
>Gm18:8733395-8736667
>Gm18:8736793-8737051
>Gm18:8737129-8737287
>Gm18:8737338-8738013
>Gm18:8738398-8738510
>Gm18:8739630-8739700
>Gm18:8739714-8740354
>Gm18:8740575-8740638
>Gm18:8740934-8741075
>Gm18:8741292-8741551
>Gm18:8741734-8742694
>Gm18:8742728-8742985
>Gm18:8743083-8743478
>Gm18:8743507-8743860
>Gm18:8743908-8744077
>Gm18:8744186-8744342
>Gm18:8744422-8744463
>Gm18:8744553-8745223
>Gm18:8745504-8745735
>Gm18:8745831-8746072
>Gm18:8746150-8746253
>Gm18:8746417-8747227
>Gm18:8747287-8748344
>Gm18:8748475-8748656
>Gm18:8748810-8749066
>Gm18:8749178-8749216
>Gm18:8749465-8749804
>Gm18:8749893-8750125
>Gm18:8750172-8750264
>Gm18:8750291-8750465
>Gm18:8750548-8750598
>Gm18:8750623-8753434
>Gm18:8753532-8753814
>Gm18:8753988-8754035
>Gm18:8754295-8754324
>Gm18:8754368-8754478
>Gm18:8754675-8754779
>Gm18:8755065-8755224
>Gm18:8755474-8756411
>Gm18:8756986-8757147
>Gm18:8757204-8757432
>Gm18:8757885-8763060
>Gm18:8764038-8764205
>Gm18:8764536-8764760
>Gm18:8765194-8765386
>Gm18:8765496-8765554
>Gm18:8765599-8765635
>Gm18:8765740-8765837
>Gm18:8765979-8766457
>Gm18:8766547-8766865
>Gm18:8766986-8767047
>Gm18:8767195-8767234
>Gm18:8767375-8767553
>Gm18:8767831-8767939
>Gm18:8768098-8768177
>Gm18:8768893-8771352
>Gm18:8771410-8772444
>Gm18:8772595-8772844
>Gm18:8772947-8773150
>Gm18:8773281-8773362
>Gm18:8773410-8773467
>Gm18:8773648-8773724
>Gm18:8773793-8773958
>Gm18:8774092-8774433
>Gm18:8774544-8774704
>Gm18:8774793-8775039
>Gm18:8775090-8775521
>Gm18:8775580-8776365
>Gm18:8776409-8776638
>Gm18:8776718-8777052
>Gm18:8777109-8777287
>Gm18:8777311-8777442
>Gm18:8777528-8777571
>Gm18:8777735-8777986
>Gm18:8778069-8778513
>Gm18:8778677-8778751
>Gm18:8778921-8780994
>Gm18:8781159-8781400
>Gm18:8781435-8782468
>Gm18:8783441-8783625
>Gm18:8784379-8784445
>Gm18:8785310-8785361
>Gm18:8787101-8787326
>Gm18:8787456-8787586
>Gm18:8787884-8787933
>Gm18:8788029-8788208
>Gm18:8789043-8789112
>Gm18:8789132-8789204
>Gm18:8789256-8789463
>Gm18:8789521-8790062
>Gm18:8790094-8791352
>Gm18:8792201-8792256
>Gm18:8792510-8792538
>Gm18:8793263-8793327
>Gm18:8793361-8793569
>Gm18:8793670-8793741
>Gm18:8793890-8794055
>Gm18:8794093-8794222
>Gm18:8794267-8794505
>Gm18:8794648-8795009
>Gm18:8795099-8795248
>Gm18:8795519-8795580
>Gm18:8795732-8795767
>Gm18:8795912-8796096
>Gm18:8796170-8796675
>Gm18:8797628-8797673
>Gm18:8797900-8797979
>Gm18:8798698-8800998
>Gm18:8801047-8801377
>Gm18:8801429-8802278
>Gm18:8802348-8802652
>Gm18:8802932-8803657
>Gm18:8803891-8803995
>Gm18:8804384-8804472
>Gm18:8804576-8804647
>Gm18:8805771-8805859
>Gm18:8806072-8806141
>Gm18:8806591-8806606
>Gm18:8806654-8807085
>Gm18:8807144-8807929
>Gm18:8807973-8808202
>Gm18:8808282-8808612
>Gm18:8808673-8808851
>Gm18:8808875-8809006
>Gm18:8809092-8809135
>Gm18:8809299-8810077
>Gm18:8810241-8810315
>Gm18:8810485-8812556
>Gm18:8812718-8812959
>Gm18:8812994-8813989
>Gm18:8814277-8819661
>Gm18:8820413-8820551
>Gm18:8820922-8820981
>Gm18:8821312-8821441
>Gm18:8822219-8822270
>Gm18:8827618-8827910
>Gm18:8831521-8831608
>Gm18:8839736-8839772
>Gm18:8839918-8840101
>Gm18:8840352-8840945
>Gm18:8841344-8841411
>Gm18:8844949-8844993
>Gm18:8847645-8847695
>Gm18:8850115-8850715
>Gm18:8851057-8851193
>Gm18:8852094-8852144
>Gm18:8852466-8853556
>Gm18:8853599-8854815
>Gm18:8854849-8857148
>Gm18:8857512-8857563
>Gm18:8863240-8863269
>Gm18:8864691-8864740
>Gm18:8865655-8865715
>Gm18:8865754-8865802
>Gm18:8865865-8866114
>Gm18:8867808-8867837
>Gm18:8869097-8869185
>Gm18:8871217-8871259
>Gm18:8871891-8871979
>Gm18:8872182-8872219
>Gm18:8873118-8873158
>Gm18:8873504-8873921
>Gm18:8873967-8874008
>Gm18:8874304-8874417
>Gm18:8874493-8876398
>Gm18:8876434-8876561
>Gm18:8876590-8876649
>Gm18:8876776-8877151
>Gm18:8877454-8880361
>Gm18:8882795-8882916
>Gm18:8883133-8883221
>Gm18:8885589-8885706
>Gm18:8885862-8886069
>Gm18:8886961-8887017
>Gm18:8888763-8888807
>Gm18:8895718-8896415
>Gm18:8898679-8898716
>Gm18:8903483-8903627
>Gm18:8904444-8904472
>Gm18:8904632-8904664
>Gm18:8904888-8904928
>Gm18:8905138-8905933
>Gm18:8906157-8906192
>Gm18:8906713-8906838
>Gm18:8907219-8907307
>Gm18:8907414-8907481
>Gm18:8907599-8907747
>Gm18:8907878-8908647
>Gm18:8908933-8909071
>Gm18:8909109-8909446
>Gm18:8909494-8909597
>Gm18:8909894-8910620
>Gm18:8910674-8910731
>Gm18:8910802-8910987
>Gm18:8911023-8911099
>Gm18:8911345-8911482
>Gm18:8911507-8911715
>Gm18:8911751-8912458
>Gm18:8912515-8912551
>Gm18:8913020-8915832
>Gm18:8916924-8916995
>Gm18:8917057-8917263
>Gm18:8917709-8917749
>Gm18:8918305-8918342
>Gm18:8918523-8918556
>Gm18:8918901-8918953
>Gm18:8919039-8919553
>Gm18:8919662-8919759
>Gm18:8920312-8920497
>Gm18:8920793-8920852
>Gm18:8921300-8921444
>Gm18:8921551-8921691
>Gm18:8922068-8922179
>Gm18:8923088-8923192
>Gm18:8925327-8925356
>Gm18:8926552-8926655
>Gm18:8927982-8928031
>Gm18:8930190-8930306
>Gm18:8931018-8931080
>Gm18:8932938-8933141
>Gm18:8933185-8933549
>Gm18:8933582-8934119
>Gm18:8934149-8934266
>Gm18:8934522-8934550
>Gm18:8934631-8934659
>Gm18:8937653-8937732
>Gm18:8938164-8938327
>Gm18:8938373-8938452
>Gm18:8939715-8939776
>Gm18:8939954-8940003
>Gm18:8940369-8940869
>Gm18:8940903-8941737
>Gm18:8948694-8953429
>Gm18:8955071-8955114
>Gm18:8955736-8955771
>Gm18:8955981-8956051
>Gm18:8956548-8956647
>Gm18:8958494-8958612
>Gm18:8961426-8961492
>Gm18:8962967-8963073
>Gm18:8963198-8963534
>Gm18:8966038-8966170
>Gm18:8966370-8966438
>Gm18:8970016-8970092
>Gm18:8973876-8974274
>Gm18:8974310-8974612
>Gm18:8977204-8978986
>Gm18:8979048-8979383
>Gm18:8979490-8980086
>Gm18:8980112-8980933
>Gm18:8981062-8981451
>Gm18:8981502-8981722
>Gm18:8981844-8981941
>Gm18:8981975-8982273
>Gm18:8982327-8982476
>Gm18:8982656-8982740
>Gm18:8983051-8983138
>Gm18:8986089-8986195
>Gm18:8991042-8991250
>Gm18:8991992-8992022
>Gm18:8995914-8995965
>Gm18:8999120-8999188
>Gm18:9001992-9002146
>Gm18:9003054-9003130
>Gm18:9003357-9003969
>Gm18:9004007-9005184
>Gm18:9005239-9005296
>Gm18:9005307-9005645
>Gm18:9005883-9006255
>Gm18:9006355-9006448
>Gm18:9006903-9006959
>Gm18:9008282-9008561
>Gm18:9009435-9009502
>Gm18:9009960-9010041
>Gm18:9010185-9010266
>Gm18:9013313-9013410
>Gm18:9017173-9017211
>Gm18:9019336-9019410
>Gm18:9021381-9021454
>Gm18:9022808-9022888
>Gm18:9024765-9024811
>Gm18:9026150-9026184
>Gm18:9033238-9033299
>Gm18:9034408-9034541
>Gm18:9034948-9035076
>Gm18:9035275-9035472
>Gm18:9035523-9035628
>Gm18:9035948-9036141
>Gm18:9036192-9036612
>Gm18:9036707-9036932
>Gm18:9037063-9037214
>Gm18:9037383-9037443
>Gm18:9037505-9037667
>Gm18:9037934-9038013
>Gm18:9038108-9038335
>Gm18:9038407-9038457
>Gm18:9038519-9038714
>Gm18:9038935-9039016
>Gm18:9039125-9039224
>Gm18:9039282-9039355
>Gm18:9039416-9039583
>Gm18:9039726-9040087
>Gm18:9040300-9040398
>Gm18:9040586-9040651
>Gm18:9040688-9040725
>Gm18:9040960-9041053
>Gm18:9041475-9041507
>Gm18:9041543-9041702
>Gm18:9042267-9042454
>Gm18:9042532-9043603
>Gm18:9043952-9044055
>Gm18:9044155-9044213
>Gm18:9044328-9044653
>Gm18:9044711-9044750
>Gm18:9044845-9045177
>Gm18:9045590-9045634
>Gm18:9045679-9045742
>Gm18:9046001-9046083
>Gm18:9046873-9047485
>Gm18:9047688-9047723
>Gm18:9048324-9048423
>Gm18:9050613-9050696
>Gm18:9052464-9052814
>Gm18:9053005-9053156
>Gm18:9054102-9054148
>Gm18:9054504-9054583
>Gm18:9056324-9056388
>Gm18:9056641-9056857
>Gm18:9057223-9057265
>Gm18:9057651-9057721
>Gm18:9057909-9058051
>Gm18:9058786-9058935
>Gm18:9059666-9059803
>Gm18:9060550-9060592
>Gm18:9061106-9061150
>Gm18:9061841-9061883
>Gm18:9062880-9063354
>Gm18:9063434-9064598
>Gm18:9064625-9065545
>Gm18:9065582-9066604
>Gm18:9066945-9066971
>Gm18:9067029-9067065
>Gm18:9067205-9067237
>Gm18:9067324-9067372
>Gm18:9067446-9067731
>Gm18:9068166-9068201
>Gm18:9068321-9068481
>Gm18:9068679-9068833
>Gm18:9069063-9069130
>Gm18:9069177-9069288
>Gm18:9069576-9069636
>Gm18:9072458-9072531
>Gm18:9074391-9074435
>Gm18:9074512-9074803
>Gm18:9076732-9076788
>Gm18:9077006-9077081
>Gm18:9078882-9079083
>Gm18:9079130-9079691
>Gm18:9079738-9079978
>Gm18:9080014-9080187
>Gm18:9080396-9080606
>Gm18:9081162-9081358
>Gm18:9083585-9083881
>Gm18:9084125-9084198
>Gm18:9084307-9084360
>Gm18:9085001-9085103
>Gm18:9085823-9085961
>Gm18:9086014-9086234
>Gm18:9086361-9086496
>Gm18:9086791-9087078
>Gm18:9087166-9087227
>Gm18:9087751-9087987
>Gm18:9093482-9093546
>Gm18:9093649-9093708
>Gm18:9093792-9094747
>Gm18:9094794-9095162
>Gm18:9095199-9095632
>Gm18:9095658-9096238
>Gm18:9096282-9097038
>Gm18:9097085-9097840
>Gm18:9097903-9098034
>Gm18:9098147-9098385
>Gm18:9098827-9098865
>Gm18:9099361-9099410
>Gm18:9099461-9099637
>Gm18:9099738-9099922
>Gm18:9100262-9100824
>Gm18:9101212-9101359
>Gm18:9101776-9101821
>Gm18:9106582-9108899
>Gm18:9109083-9109159
>Gm18:9109262-9109300
>Gm18:9109388-9110085
>Gm18:9110320-9110405
>Gm18:9110937-9111062
>Gm18:9111244-9111338
>Gm18:9111371-9111404
>Gm18:9121136-9121737
>Gm18:9122720-9122758
>Gm18:9122792-9122895
>Gm18:9123065-9123096
>Gm18:9123431-9123993
>Gm18:9124120-9124259
>Gm18:9124312-9124556
>Gm18:9124682-9124838
>Gm18:9124920-9124984
>Gm18:9125009-9125043
>Gm18:9125075-9125199
>Gm18:9125269-9125294
>Gm18:9125390-9125818
>Gm18:9125902-9125954
>Gm18:9126012-9126092
>Gm18:9128157-9128251
>Gm18:9128421-9128455
>Gm18:9128796-9128944
>Gm18:9133577-9133613
>Gm18:9133936-9134049
>Gm18:9134495-9134692
>Gm18:9136288-9136466
>Gm18:9137687-9137719
>Gm18:9138042-9138179
>Gm18:9139077-9139297
>Gm18:9139700-9139720
>Gm18:9140720-9140734
>Gm18:9141264-9141311
>Gm18:9144310-9144382
>Gm18:9145124-9145156
>Gm18:9146159-9146231
>Gm18:9146359-9146490
>Gm18:9147090-9147181
>Gm18:9152816-9152898
>Gm18:9152923-9153294
>Gm18:9153341-9153384
>Gm18:9153561-9153817
>Gm18:9154725-9154946
>Gm18:9160053-9160152
>Gm18:9161230-9161301
>Gm18:9161797-9161828
>Gm18:9162198-9162256
>Gm18:9162620-9162709
>Gm18:9162796-9162831
>Gm18:9165418-9165473
>Gm18:9167394-9167448
>Gm18:9167734-9167885
>Gm18:9170131-9170164
>Gm18:9180209-9180285
>Gm18:9180919-9180951
>Gm18:9181639-9181719
>Gm18:9182986-9189374
>Gm18:9191091-9191150
>Gm18:9191238-9192542
>Gm18:9192716-9192742
>Gm18:9192992-9193251
>Gm18:9193449-9193596
>Gm18:9193678-9193786
>Gm18:9193990-9194116
>Gm18:9194142-9194293
>Gm18:9194349-9194466
>Gm18:9194549-9194592
>Gm18:9194624-9194816
>Gm18:9195203-9195343
>Gm18:9195600-9195684
>Gm18:9195789-9195870
>Gm18:9196440-9196470
>Gm18:9196650-9196687
>Gm18:9196868-9196926
>Gm18:9198361-9198511
>Gm18:9198563-9198645
>Gm18:9199466-9199609
>Gm18:9199740-9199774
>Gm18:9199800-9199833
>Gm18:9203348-9203384
>Gm18:9206236-9206326
>Gm18:9208291-9208909
>Gm18:9209192-9212855
>Gm18:9212944-9214171
>Gm18:9214226-9214260
>Gm18:9220707-9220735
>Gm18:9223348-9223380
>Gm18:9223976-9224007
>Gm18:9224074-9224155
>Gm18:9224340-9224393
>Gm18:9224894-9225034
>Gm18:9225946-9226020
>Gm18:9229370-9229432
>Gm18:9232364-9232409
>Gm18:9232530-9232650
>Gm18:9234167-9234214
>Gm18:9234451-9234581
>Gm18:9235437-9235581
>Gm18:9235624-9235680
>Gm18:9236161-9236262
>Gm18:9238284-9238382
>Gm18:9241262-9241421
>Gm18:9242943-9243007
>Gm18:9248540-9248745
>Gm18:9248824-9248886
>Gm18:9249255-9249286
>Gm18:9250010-9250052
>Gm18:9250099-9250135
>Gm18:9250577-9250618
>Gm18:9250892-9251048
>Gm18:9252494-9252524
>Gm18:9253258-9253513
>Gm18:9253592-9253654
>Gm18:9257436-9257742
>Gm18:9261447-9261537
>Gm18:9261794-9262614
>Gm18:9262841-9262884
>Gm18:9275064-9275120
>Gm18:9281979-9282040
>Gm18:9282082-9282206
>Gm18:9284580-9284607
>Gm18:9287145-9287174
>Gm18:9287960-9288027
>Gm18:9290619-9290671
>Gm18:9291332-9291806
>Gm18:9292940-9293480
>Gm18:9293506-9293541
>Gm18:9294329-9294419
>Gm18:9295339-9295371
>Gm18:9298427-9298569
>Gm18:9299103-9299189
>Gm18:9305111-9305217
>Gm18:9305292-9305347
>Gm18:9305448-9306425
>Gm18:9306449-9306577
>Gm18:9306615-9306655
>Gm18:9306898-9306928
>Gm18:9306967-9307199
>Gm18:9307235-9307276
>Gm18:9307370-9308030
>Gm18:9308077-9310402
>Gm18:9310461-9314504
>Gm18:9314542-9315040
>Gm18:9315144-9315248
>Gm18:9315741-9315806
>Gm18:9315898-9315932
>Gm18:9316249-9316378
>Gm18:9316452-9316850
>Gm18:9317080-9317122
>Gm18:9317188-9318042
>Gm18:9318100-9320128
>Gm18:9320200-9323744
>Gm18:9324005-9324037
>Gm18:9326050-9326122
>Gm18:9331638-9331719
>Gm18:9332357-9332576
>Gm18:9332798-9333335
>Gm18:9333776-9333965
>Gm18:9334185-9334353
>Gm18:9334425-9334569
>Gm18:9334890-9334967
>Gm18:9338656-9339178
>Gm18:9339216-9340545
>Gm18:9340606-9342783
>Gm18:9342845-9342905
>Gm18:9343022-9343151
>Gm18:9346488-9346604
>Gm18:9346733-9346765
>Gm18:9347482-9347521
>Gm18:9348115-9348177
>Gm18:9348689-9348792
>Gm18:9348933-9348971
>Gm18:9350382-9350500
>Gm18:9355017-9355064
>Gm18:9355447-9355510
>Gm18:9355817-9356067
>Gm18:9356153-9356270
>Gm18:9356295-9356328
>Gm18:9356428-9356981
>Gm18:9357024-9357874
>Gm18:9360737-9361325
>Gm18:9362300-9362368
>Gm18:9362957-9363247
>Gm18:9363304-9363765
>Gm18:9363831-9364003
>Gm18:9364088-9364179
>Gm18:9364283-9364352
>Gm18:9364592-9364801
>Gm18:9365280-9365378
>Gm18:9365479-9365597
>Gm18:9366331-9366391
>Gm18:9366479-9366519
>Gm18:9366794-9368720
>Gm18:9368762-9369141
>Gm18:9369187-9369738
>Gm18:9369779-9369932
>Gm18:9369961-9371440
>Gm18:9371484-9372125
>Gm18:9372188-9372221
>Gm18:9374985-9375047
>Gm18:9375553-9375596
>Gm18:9376181-9376249
>Gm18:9377329-9377735
>Gm18:9377905-9377963
>Gm18:9379098-9379168
>Gm18:9379447-9379708
>Gm18:9379778-9380636
>Gm18:9380700-9380831
>Gm18:9380901-9381045
>Gm18:9381126-9382209
>Gm18:9382259-9383145
>Gm18:9383194-9383377
>Gm18:9383413-9383745
>Gm18:9385919-9385979
>Gm18:9386362-9386592
>Gm18:9388605-9388805
>Gm18:9388978-9389139
>Gm18:9391057-9395060
>Gm18:9395568-9395636
>Gm18:9396367-9396454
>Gm18:9396682-9396750
>Gm18:9397044-9397149
>Gm18:9397208-9397338
>Gm18:9397654-9397787
>Gm18:9398006-9398039
>Gm18:9398073-9398121
>Gm18:9398326-9398445
>Gm18:9398526-9398666
>Gm18:9398916-9398990
>Gm18:9399110-9399147
>Gm18:9399406-9399564
>Gm18:9399919-9400008
>Gm18:9400360-9400390
>Gm18:9400829-9400860
>Gm18:9401155-9401190
>Gm18:9401458-9401502
>Gm18:9401571-9401615
>Gm18:9401678-9401921
>Gm18:9401992-9402300
>Gm18:9402373-9402403
>Gm18:9402456-9402507
>Gm18:9402559-9402987
>Gm18:9403062-9403273
>Gm18:9403343-9403686
>Gm18:9404234-9404348
>Gm18:9404443-9404510
>Gm18:9404599-9404634
>Gm18:9404695-9404790
>Gm18:9405022-9405057
>Gm18:9405732-9405953
>Gm18:9406164-9406283
>Gm18:9406348-9406462
>Gm18:9406583-9406626
>Gm18:9406950-9407008
>Gm18:9407327-9407423
>Gm18:9407550-9407575
>Gm18:9407787-9407842
>Gm18:9407951-9407990
>Gm18:9409473-9410695
>Gm18:9410723-9412097
>Gm18:9412177-9412300
>Gm18:9412357-9412450
>Gm18:9412543-9412585
>Gm18:9412623-9413381
>Gm18:9413443-9413526
>Gm18:9413551-9414410
>Gm18:9414482-9414628
>Gm18:9414665-9415198
>Gm18:9415258-9415421
>Gm18:9415511-9417706
>Gm18:9417755-9417804
>Gm18:9417857-9418213
>Gm18:9418261-9418742
>Gm18:9419411-9419501
>Gm18:9419658-9419742
>Gm18:9419774-9421489
>Gm18:9421581-9422264
>Gm18:9422508-9422685
>Gm18:9422799-9423136
>Gm18:9423339-9423422
>Gm18:9423532-9423722
>Gm18:9423865-9424051
>Gm18:9424120-9424234
>Gm18:9424339-9424650
>Gm18:9424856-9425261
>Gm18:9425327-9425416
>Gm18:9425487-9425569
>Gm18:9425671-9425771
>Gm18:9425862-9426593
>Gm18:9426755-9427988
>Gm18:9428077-9429719
>Gm18:9429952-9430009
>Gm18:9431035-9431149
>Gm18:9431249-9431696
>Gm18:9431824-9431983
>Gm18:9432056-9432149
>Gm18:9432260-9432385
>Gm18:9432546-9432841
>Gm18:9432883-9432968
>Gm18:9433250-9433338
>Gm18:9433439-9433649
>Gm18:9434660-9434921
>Gm18:9435933-9436007
>Gm18:9436471-9436771
>Gm18:9437174-9437239
>Gm18:9437782-9438200
>Gm18:9438327-9438590
>Gm18:9438792-9438845
>Gm18:9438928-9439204
>Gm18:9439461-9439843
>Gm18:9439957-9440070
>Gm18:9440123-9440222
>Gm18:9440382-9440432
>Gm18:9441294-9444843
>Gm18:9446850-9446935
>Gm18:9446996-9447085
>Gm18:9447861-9447894
>Gm18:9448146-9448210
>Gm18:9448394-9448507
>Gm18:9448544-9448583
>Gm18:9450183-9450302
>Gm18:9452503-9452530
>Gm18:9452650-9453054
>Gm18:9453161-9453273
>Gm18:9453347-9453495
>Gm18:9454273-9454312
>Gm18:9454381-9454409
>Gm18:9454470-9454542
>Gm18:9454810-9454989
>Gm18:9456150-9456597
>Gm18:9457438-9457520
>Gm18:9457547-9457643
>Gm18:9457790-9457932
>Gm18:9458712-9458903
>Gm18:9459084-9459472
>Gm18:9459578-9459673
>Gm18:9459930-9460413
>Gm18:9460959-9461000
>Gm18:9465255-9465294
>Gm18:9465322-9465386
>Gm18:9465566-9465611
>Gm18:9466220-9466273
>Gm18:9466323-9466377
>Gm18:9466536-9466869
>Gm18:9466913-9467282
>Gm18:9467336-9468332
>Gm18:9468400-9468461
>Gm18:9469459-9470318
>Gm18:9470983-9471064
>Gm18:9472131-9472193
>Gm18:9472258-9472322
>Gm18:9473031-9473135
>Gm18:9474272-9474414
>Gm18:9474461-9474898
>Gm18:9474958-9475125
>Gm18:9475205-9475306
>Gm18:9475409-9475534
>Gm18:9475744-9475775
>Gm18:9475807-9475990
>Gm18:9476026-9476117
>Gm18:9476399-9476487
>Gm18:9476648-9476779
>Gm18:9477796-9478098
>Gm18:9481189-9481442
>Gm18:9481551-9481607
>Gm18:9481731-9481972
>Gm18:9482196-9482249
>Gm18:9482365-9482606
>Gm18:9482823-9482909
>Gm18:9482986-9483102
>Gm18:9483145-9483227
>Gm18:9483513-9488583
>Gm18:9491701-9491832
>Gm18:9492105-9492455
>Gm18:9493087-9493321
>Gm18:9493385-9493724
>Gm18:9493862-9494133
>Gm18:9494201-9495180
>Gm18:9495234-9495310
>Gm18:9496003-9498832
>Gm18:9501085-9501147
>Gm18:9501187-9501318
>Gm18:9501987-9502091
>Gm18:9504200-9504250
>Gm18:9506741-9506933
>Gm18:9507001-9507107
>Gm18:9507159-9507566
>Gm18:9507841-9507901
>Gm18:9508001-9508096
>Gm18:9508393-9508547
>Gm18:9509178-9509377
>Gm18:9509463-9509559
>Gm18:9509780-9509976
>Gm18:9512716-9512761
>Gm18:9513960-9513998
>Gm18:9515573-9515699
>Gm18:9515825-9515872
>Gm18:9516134-9516202
>Gm18:9516456-9516728
>Gm18:9516803-9516839
>Gm18:9517551-9520098
>Gm18:9521346-9521465
>Gm18:9521651-9521678
>Gm18:9521878-9522064
>Gm18:9522354-9522551
>Gm18:9523155-9523358
>Gm18:9523490-9523548
>Gm18:9524073-9524168
>Gm18:9524402-9524468
>Gm18:9524836-9525015
>Gm18:9525044-9525204
>Gm18:9525641-9525706
>Gm18:9526252-9527060
>Gm18:9527126-9527298
>Gm18:9527383-9527702
>Gm18:9527863-9528179
>Gm18:9528300-9528324
>Gm18:9536634-9536942
>Gm18:9537081-9541272
>Gm18:9541360-9541446
>Gm18:9541715-9541765
>Gm18:9547453-9547520
>Gm18:9553085-9553181
>Gm18:9553204-9553514
>Gm18:9555271-9555302
>Gm18:9555658-9555775
>Gm18:9555976-9556061
>Gm18:9559738-9559837
>Gm18:9563586-9563630
>Gm18:9566185-9566199
>Gm18:9566444-9566540
>Gm18:9566563-9566873
>Gm18:9568650-9568681
>Gm18:9569037-9569170
>Gm18:9569371-9569456
>Gm18:9570903-9573450
>Gm18:9574698-9574817
>Gm18:9575003-9575030
>Gm18:9575295-9575416
>Gm18:9575706-9575903
>Gm18:9576221-9576288
>Gm18:9576524-9576727
>Gm18:9576859-9576904
>Gm18:9577429-9577524
>Gm18:9577758-9577824
>Gm18:9578192-9578371
>Gm18:9578400-9578560
>Gm18:9578997-9579062
>Gm18:9579608-9580416
>Gm18:9580482-9580654
>Gm18:9580739-9581058
>Gm18:9581219-9581535
>Gm18:9581604-9581654
>Gm18:9581741-9581881
>Gm18:9581934-9582734
>Gm18:9582831-9584081
>Gm18:9584119-9587675
>Gm18:9587709-9588181
>Gm18:9591713-9591791
>Gm18:9593918-9594016
>Gm18:9594034-9594109
>Gm18:9594161-9594684
>Gm18:9594959-9595006
>Gm18:9595198-9596175
>Gm18:9596230-9596406
>Gm18:9596507-9596595
>Gm18:9596711-9596793
>Gm18:9596851-9597055
>Gm18:9597104-9597248
>Gm18:9597346-9597842
>Gm18:9597877-9599482
>Gm18:9599543-9600757
>Gm18:9600826-9600918
>Gm18:9601031-9601260
>Gm18:9601303-9601421
>Gm18:9609338-9609376
>Gm18:9612930-9613059
>Gm18:9613196-9613244
>Gm18:9613527-9613571
>Gm18:9613979-9614086
>Gm18:9614242-9614347
>Gm18:9614439-9614531
>Gm18:9615201-9615313
>Gm18:9618945-9619001
>Gm18:9623837-9623947
>Gm18:9625095-9625469
>Gm18:9625846-9625986
>Gm18:9626681-9626730
>Gm18:9627274-9627309
>Gm18:9632516-9632663
>Gm18:9633407-9633605
>Gm18:9633641-9641440
>Gm18:9641536-9641923
>Gm18:9641961-9642032
>Gm18:9642284-9642413
>Gm18:9642691-9642868
>Gm18:9642959-9643005
>Gm18:9643544-9644155
>Gm18:9644239-9644273
>Gm18:9644317-9644647
>Gm18:9644736-9644787
>Gm18:9645036-9645106
>Gm18:9645150-9645320
>Gm18:9646666-9646769
>Gm18:9646856-9647223
>Gm18:9647817-9647926
>Gm18:9649153-9649207
>Gm18:9649552-9649671
>Gm18:9651050-9651091
>Gm18:9651129-9651769
>Gm18:9651791-9653755
>Gm18:9654574-9655697
>Gm18:9656338-9656393
>Gm18:9659681-9660189
>Gm18:9660236-9660305
>Gm18:9660347-9660381
>Gm18:9662451-9662487
>Gm18:9664256-9664819
>Gm18:9665260-9665559
>Gm18:9668102-9668198
>Gm18:9670572-9670630
>Gm18:9672153-9672368
>Gm18:9676299-9676367
>Gm18:9677959-9678002
>Gm18:9678082-9678119
>Gm18:9685781-9691230
>Gm18:9693220-9693271
>Gm18:9693733-9693801
>Gm18:9694105-9694154
>Gm18:9694362-9694438
>Gm18:9694671-9694779
>Gm18:9701770-9701836
>Gm18:9701881-9701913
>Gm18:9701983-9702023
>Gm18:9705946-9705989
>Gm18:9706526-9706622
>Gm18:9708906-9709123
>Gm18:9710321-9710366
>Gm18:9710954-9710991
>Gm18:9712003-9712127
>Gm18:9713076-9713109
>Gm18:9716669-9716703
>Gm18:9716812-9716845
>Gm18:9716927-9717290
>Gm18:9718289-9718342
>Gm18:9718416-9718468
>Gm18:9719453-9727179
>Gm18:9727590-9727735
>Gm18:9728357-9728405
>Gm18:9728763-9728844
>Gm18:9729149-9729241
>Gm18:9729699-9729746
>Gm18:9730138-9730197
>Gm18:9730720-9730781
>Gm18:9731236-9731348
>Gm18:9731973-9732020
>Gm18:9732710-9732797
>Gm18:9733802-9733834
>Gm18:9733939-9734104
>Gm18:9734193-9736049
>Gm18:9736109-9737883
>Gm18:9737946-9738081
>Gm18:9738132-9738514
>Gm18:9738555-9739015
>Gm18:9739072-9739297
>Gm18:9739696-9739734
>Gm18:9739779-9739901
>Gm18:9740759-9740841
>Gm18:9741920-9742036
>Gm18:9742095-9742203
>Gm18:9742696-9742786
>Gm18:9743102-9743170
>Gm18:9743181-9743228
>Gm18:9744688-9744757
>Gm18:9744802-9745042
>Gm18:9745100-9745743
>Gm18:9745785-9746186
>Gm18:9746332-9746379
>Gm18:9746498-9746801
>Gm18:9746829-9746866
>Gm18:9747098-9747124
>Gm18:9747197-9747336
>Gm18:9747351-9747405
>Gm18:9747441-9747504
>Gm18:9747544-9747602
>Gm18:9747662-9747730
>Gm18:9747961-9748069
>Gm18:9748570-9748635
>Gm18:9749994-9750024
>Gm18:9750168-9750200
>Gm18:9750332-9750904
>Gm18:9750929-9755101
>Gm18:9755201-9755472
>Gm18:9755518-9759768
>Gm18:9760028-9760063
>Gm18:9765980-9766027
>Gm18:9766243-9766325
>Gm18:9767646-9768132
>Gm18:9768191-9768849
>Gm18:9768921-9769062
>Gm18:9769152-9770090
>Gm18:9770125-9770348
>Gm18:9770434-9770525
>Gm18:9770552-9771015
>Gm18:9771323-9771457
>Gm18:9771931-9771991
>Gm18:9772056-9772508
>Gm18:9772556-9772746
>Gm18:9772833-9773114
>Gm18:9773162-9774666
>Gm18:9775263-9775291
>Gm18:9776661-9776774
>Gm18:9776901-9776989
>Gm18:9779213-9779257
>Gm18:9779411-9779477
>Gm18:9781085-9781128
>Gm18:9781558-9781677
>Gm18:9781775-9781868
>Gm18:9781988-9782101
>Gm18:9782145-9782825
>Gm18:9782955-9783189
>Gm18:9783238-9783279
>Gm18:9783341-9783419
>Gm18:9783450-9784299
>Gm18:9784527-9784610
>Gm18:9784652-9784830
>Gm18:9785397-9785845
>Gm18:9790294-9790414
>Gm18:9790535-9791039
>Gm18:9791775-9791931
>Gm18:9792228-9792493
>Gm18:9792858-9793075
>Gm18:9794516-9794631
>Gm18:9795561-9795588
>Gm18:9796368-9796800
>Gm18:9797056-9797157
>Gm18:9798259-9798305
>Gm18:9798768-9799014
>Gm18:9799371-9799419
>Gm18:9801203-9801379
>Gm18:9801428-9801716
>Gm18:9801778-9801941
>Gm18:9802053-9802111
>Gm18:9802161-9802688
>Gm18:9802732-9803448
>Gm18:9805388-9805494
>Gm18:9805885-9805955
>Gm18:9806057-9806269
>Gm18:9806594-9807151
>Gm18:9807234-9807288
>Gm18:9807339-9807523
>Gm18:9807648-9807746
>Gm18:9808007-9808089
>Gm18:9808115-9808223
>Gm18:9808423-9808574
>Gm18:9809113-9809187
>Gm18:9809724-9809899
>Gm18:9810708-9810734
>Gm18:9813108-9813172
>Gm18:9815425-9815505
>Gm18:9817148-9817182
>Gm18:9817261-9817329
>Gm18:9820074-9820412
>Gm18:9820459-9820549
>Gm18:9820602-9821270
>Gm18:9821327-9821857
>Gm18:9822182-9822357
>Gm18:9822462-9822582
>Gm18:9823051-9823473
>Gm18:9823538-9823906
>Gm18:9823991-9824045
>Gm18:9824214-9824788
>Gm18:9824835-9824883
>Gm18:9824944-9825056
>Gm18:9825183-9825378
>Gm18:9825648-9825872
>Gm18:9825903-9826397
>Gm18:9826653-9826708
>Gm18:9827522-9827684
>Gm18:9828786-9828835
>Gm18:9833220-9833250
>Gm18:9834075-9834178
>Gm18:9836446-9836490
>Gm18:9838328-9838463
>Gm18:9838560-9838702
>Gm18:9840691-9840795
>Gm18:9840859-9840899
>Gm18:9842764-9842812
>Gm18:9846688-9850025
>Gm18:9850499-9850527
>Gm18:9850566-9855195
>Gm18:9858333-9858364
>Gm18:9863329-9863407
>Gm18:9863948-9864082
>Gm18:9865919-9865960
>Gm18:9866999-9867043
>Gm18:9868309-9868366
>Gm18:9868506-9868545
>Gm18:9871515-9871563
>Gm18:9873120-9873160
>Gm18:9873274-9873341
>Gm18:9874395-9874455
>Gm18:9875212-9875290
>Gm18:9875926-9875957
>Gm18:9876296-9876520
>Gm18:9876627-9876662
>Gm18:9876862-9877334
>Gm18:9877376-9878801
>Gm18:9878824-9884999
>Gm18:9885069-9885152
>Gm18:9885231-9885266
>Gm18:9887622-9887656
>Gm18:9889402-9889440
>Gm18:9891286-9891377
>Gm18:9894107-9894155
>Gm18:9894690-9894878
>Gm18:9896209-9896369
>Gm18:9899926-9899989
>Gm18:9900253-9900289
>Gm18:9900574-9900621
>Gm18:9900781-9900837
>Gm18:9900876-9900919
>Gm18:9902761-9902916
>Gm18:9903710-9903747
>Gm18:9905177-9905272
>Gm18:9905333-9905367
>Gm18:9905399-9905430
>Gm18:9906106-9906193
>Gm18:9909573-9909655
>Gm18:9911832-9912090
>Gm18:9912397-9912438
>Gm18:9912797-9912890
>Gm18:9913059-9913131
>Gm18:9913405-9913595
>Gm18:9913761-9913909
>Gm18:9916055-9916191
>Gm18:9917234-9917330
>Gm18:9918427-9918541
>Gm18:9920733-9920793
>Gm18:9923668-9923733
>Gm18:9923783-9923810
>Gm18:9924339-9924414
>Gm18:9924572-9926915
>Gm18:9926953-9927391
>Gm18:9927750-9927796
>Gm18:9927834-9928115
>Gm18:9928214-9928416
>Gm18:9928540-9928585
>Gm18:9928738-9929056
>Gm18:9929148-9929175
>Gm18:9929199-9929295
>Gm18:9929358-9930013
>Gm18:9930038-9931172
>Gm18:9931236-9934500
>Gm18:9934685-9935403
>Gm18:9947538-9947590
>Gm18:9949484-9949657
>Gm18:9954495-9954533
>Gm18:9956297-9956331
>Gm18:9956918-9956977
>Gm18:9962630-9962761
>Gm18:9968038-9968102
>Gm18:9970330-9970392
>Gm18:9971582-9971623
>Gm18:9972019-9972109
>Gm18:9973147-9973254
>Gm18:9975686-9975774
>Gm18:9981112-9981564
>Gm18:9981629-9981796
>Gm18:9981917-9982361
>Gm18:9982401-9985133
>Gm18:9986266-9986327
>Gm18:9987104-9988028
>Gm18:9988121-9988213
>Gm18:9988364-9988435
>Gm18:9989706-9990108
>Gm18:9990150-9991638
>Gm18:9991692-9992158
>Gm18:9992354-9992411
>Gm18:9992463-9992685
>Gm18:9993345-9994553
>Gm18:9996804-9997489
>Gm18:9997638-9997976
>Gm18:10000136-10000279
>Gm18:10005355-10005850
>Gm18:10005942-10006143
>Gm18:10006987-10007060
>Gm18:10007147-10007332
>Gm18:10007767-10012161
>Gm18:10012195-10012530
>Gm18:10013234-10013841
>Gm18:10013875-10016977
>Gm18:10019500-10019548
>Gm18:10019608-10019659
>Gm18:10019971-10020002
>Gm18:10021358-10021436
>Gm18:10021571-10021730
>Gm18:10021861-10021969
>Gm18:10022074-10022430
>Gm18:10022543-10022814
>Gm18:10024318-10024372
>Gm18:10027216-10027300
>Gm18:10028251-10028465
>Gm18:10029194-10029241
>Gm18:10029844-10029883
>Gm18:10035837-10036031
>Gm18:10039820-10039903
>Gm18:10039959-10040592
>Gm18:10040646-10040711
>Gm18:10040734-10040866
>Gm18:10040972-10042257
>Gm18:10042400-10042463
>Gm18:10043012-10043052
>Gm18:10043127-10043206
>Gm18:10043623-10043702
>Gm18:10043973-10050305
>Gm18:10051018-10051047
>Gm18:10051627-10052370
>Gm18:10054330-10054365
>Gm18:10054651-10054797
>Gm18:10054862-10055169
>Gm18:10055971-10058649
>Gm18:10059151-10059196
>Gm18:10061399-10062027
>Gm18:10062195-10062310
>Gm18:10062355-10062496
>Gm18:10062727-10062877
>Gm18:10062912-10062990
>Gm18:10063027-10063605
>Gm18:10063649-10064021
>Gm18:10064408-10064690
>Gm18:10064702-10064992
>Gm18:10065088-10065156
>Gm18:10065302-10065386
>Gm18:10067726-10067846
>Gm18:10068976-10069226
>Gm18:10069248-10069632
>Gm18:10070677-10070713
>Gm18:10071166-10071232
>Gm18:10071472-10071552
>Gm18:10071856-10071908
>Gm18:10072048-10072084
>Gm18:10072116-10072205
>Gm18:10072300-10072779
>Gm18:10072807-10072960
>Gm18:10073115-10073222
>Gm18:10073487-10074149
>Gm18:10074177-10075904
>Gm18:10075962-10076064
>Gm18:10076170-10079960
>Gm18:10080036-10080303
>Gm18:10081158-10081221
>Gm18:10081420-10081479
>Gm18:10082972-10083074
>Gm18:10083101-10083664
>Gm18:10083705-10083837
>Gm18:10084183-10084271
>Gm18:10085435-10085488
>Gm18:10088681-10088695
>Gm18:10088812-10088859
>Gm18:10088953-10089032
>Gm18:10089418-10089523
>Gm18:10089756-10089828
>Gm18:10090486-10090757
>Gm18:10091098-10091379
>Gm18:10091622-10091759
>Gm18:10091948-10092078
>Gm18:10092390-10092434
>Gm18:10092553-10092617
>Gm18:10092984-10093058
>Gm18:10093092-10093126
>Gm18:10094235-10094343
>Gm18:10095022-10096195
>Gm18:10096478-10096557
>Gm18:10097129-10097192
>Gm18:10098464-10098502
>Gm18:10098988-10099015
>Gm18:10099098-10099184
>Gm18:10099528-10103531
>Gm18:10103566-10103933
>Gm18:10104802-10104911
>Gm18:10104925-10105373
>Gm18:10105930-10105977
>Gm18:10106064-10106157
>Gm18:10109184-10109219
>Gm18:10111039-10111076
>Gm18:10114232-10114307
>Gm18:10116633-10116696
>Gm18:10117707-10117826
>Gm18:10119584-10119623
>Gm18:10119796-10119923
>Gm18:10120111-10120257
>Gm18:10120358-10120553
>Gm18:10121736-10122274
>Gm18:10124087-10124576
>Gm18:10124776-10124821
>Gm18:10125684-10131274
>Gm18:10132140-10132181
>Gm18:10133312-10133388
>Gm18:10133455-10133685
>Gm18:10133951-10134045
>Gm18:10134227-10134267
>Gm18:10136542-10137001
>Gm18:10137154-10137257
>Gm18:10137434-10137564
>Gm18:10139145-10139887
>Gm18:10139946-10140290
>Gm18:10140443-10140608
>Gm18:10140711-10141059
>Gm18:10141111-10141255
>Gm18:10141319-10141350
>Gm18:10141415-10141689
>Gm18:10144197-10144227
>Gm18:10149106-10149184
>Gm18:10149572-10149635
>Gm18:10149693-10150014
>Gm18:10150079-10150491
>Gm18:10151353-10151453
>Gm18:10153797-10153846
>Gm18:10154487-10154575
>Gm18:10154758-10154828
>Gm18:10155191-10155216
>Gm18:10157543-10157595
>Gm18:10160553-10160774
>Gm18:10162617-10162674
>Gm18:10162849-10162926
>Gm18:10163086-10163365
>Gm18:10164364-10164401
>Gm18:10164448-10164694
>Gm18:10167067-10167132
>Gm18:10167839-10167897
>Gm18:10168351-10168559
>Gm18:10169262-10169309
>Gm18:10170066-10170102
>Gm18:10170500-10170538
>Gm18:10173915-10173953
>Gm18:10175955-10176238
>Gm18:10177067-10177253
>Gm18:10177356-10177485
>Gm18:10177813-10178081
>Gm18:10179343-10179424
>Gm18:10179543-10179718
>Gm18:10179790-10180286
>Gm18:10180315-10181089
>Gm18:10181167-10181196
>Gm18:10181253-10195728
>Gm18:10195771-10196167
>Gm18:10196201-10196372
>Gm18:10196526-10196659
>Gm18:10197253-10197297
>Gm18:10201293-10201505
>Gm18:10201537-10201615
>Gm18:10202141-10202257
>Gm18:10202397-10204640
>Gm18:10204738-10205035
>Gm18:10205159-10206597
>Gm18:10206655-10206931
>Gm18:10207850-10208153
>Gm18:10208261-10209428
>Gm18:10209475-10210136
>Gm18:10210164-10210298
>Gm18:10210585-10211566
>Gm18:10211703-10211879
>Gm18:10212857-10212904
>Gm18:10212975-10213034
>Gm18:10213086-10213297
>Gm18:10219624-10219670
>Gm18:10224850-10225095
>Gm18:10225284-10225315
>Gm18:10225418-10225456
>Gm18:10225663-10225756
>Gm18:10225764-10226159
>Gm18:10228379-10230800
>Gm18:10231638-10231679
>Gm18:10235444-10235667
>Gm18:10235711-10235914
>Gm18:10236080-10236206
>Gm18:10236293-10236320
>Gm18:10236513-10236576
>Gm18:10236825-10236978
>Gm18:10237048-10237115
>Gm18:10237283-10237339
>Gm18:10237424-10237549
>Gm18:10237596-10237637
>Gm18:10238788-10238827
>Gm18:10239315-10239358
>Gm18:10242958-10243103
>Gm18:10245542-10245589
>Gm18:10246278-10246310
>Gm18:10246371-10246398
>Gm18:10249481-10249509
>Gm18:10251613-10251674
>Gm18:10252559-10252591
>Gm18:10252829-10252882
>Gm18:10253971-10254044
>Gm18:10255867-10255900
>Gm18:10260146-10260226
>Gm18:10260339-10260641
>Gm18:10260723-10260797
>Gm18:10260822-10261235
>Gm18:10261287-10261646
>Gm18:10261825-10261962
>Gm18:10262023-10262107
>Gm18:10262197-10262527
>Gm18:10262951-10262993
>Gm18:10263067-10263233
>Gm18:10263325-10263422
>Gm18:10263460-10263494
>Gm18:10263544-10263632
>Gm18:10263685-10263887
>Gm18:10263968-10264035
>Gm18:10264079-10264150
>Gm18:10264491-10264658
>Gm18:10264946-10265079
>Gm18:10269006-10269064
>Gm18:10270098-10270363
>Gm18:10270525-10270853
>Gm18:10274151-10274385
>Gm18:10275327-10275439
>Gm18:10275630-10275722
>Gm18:10275799-10276393
>Gm18:10276430-10276468
>Gm18:10276542-10276751
>Gm18:10277043-10277306
>Gm18:10277376-10277781
>Gm18:10277857-10279665
>Gm18:10279720-10281110
>Gm18:10281138-10281280
>Gm18:10284016-10284057
>Gm18:10286694-10288347
>Gm18:10288447-10291630
>Gm18:10293598-10293781
>Gm18:10293925-10293972
>Gm18:10295560-10295629
>Gm18:10295670-10295800
>Gm18:10299018-10299112
>Gm18:10300708-10300751
>Gm18:10301074-10301214
>Gm18:10301983-10302110
>Gm18:10302147-10302182
>Gm18:10302458-10302512
>Gm18:10306731-10306780
>Gm18:10306865-10306907
>Gm18:10307152-10307657
>Gm18:10307962-10308021
>Gm18:10308065-10308128
>Gm18:10308271-10308313
>Gm18:10308397-10312053
>Gm18:10312197-10312348
>Gm18:10313453-10313520
>Gm18:10315720-10315820
>Gm18:10316123-10316195
>Gm18:10316493-10316724
>Gm18:10316757-10316947
>Gm18:10317529-10317591
>Gm18:10318888-10324351
>Gm18:10324523-10325279
>Gm18:10326451-10326526
>Gm18:10326566-10326632
>Gm18:10326797-10326852
>Gm18:10327049-10327151
>Gm18:10327601-10327699
>Gm18:10327741-10327780
>Gm18:10327983-10328065
>Gm18:10328165-10328254
>Gm18:10328427-10329281
>Gm18:10329418-10330109
>Gm18:10330176-10330267
>Gm18:10330638-10330670
>Gm18:10330816-10342757
>Gm18:10343063-10343099
>Gm18:10346050-10348680
>Gm18:10348870-10349388
>Gm18:10352189-10352217
>Gm18:10352343-10352509
>Gm18:10352593-10352635
>Gm18:10355715-10355789
>Gm18:10355826-10355977
>Gm18:10356875-10357837
>Gm18:10358027-10358216
>Gm18:10358281-10358847
>Gm18:10358975-10359115
>Gm18:10359230-10359922
>Gm18:10360005-10360143
>Gm18:10360441-10360471
>Gm18:10360511-10360573
>Gm18:10360968-10361054
>Gm18:10361316-10361393
>Gm18:10361501-10361656
>Gm18:10361870-10361945
>Gm18:10362336-10362445
>Gm18:10362654-10362706
>Gm18:10362921-10362957
>Gm18:10363045-10363091
>Gm18:10363338-10363370
>Gm18:10363610-10363678
>Gm18:10364261-10364475
>Gm18:10364708-10364931
>Gm18:10365056-10365334
>Gm18:10365387-10365455
>Gm18:10365512-10365556
>Gm18:10365655-10365750
>Gm18:10365837-10366046
>Gm18:10366091-10366237
>Gm18:10366286-10366323
>Gm18:10366386-10366744
>Gm18:10366856-10366885
>Gm18:10366952-10367185
>Gm18:10367217-10367656
>Gm18:10367968-10367993
>Gm18:10375075-10376678
>Gm18:10377583-10377693
>Gm18:10377754-10377790
>Gm18:10377825-10377871
>Gm18:10378136-10389904
>Gm18:10389947-10390049
>Gm18:10390338-10390475
>Gm18:10390964-10391835
>Gm18:10391914-10395852
>Gm18:10395894-10397290
>Gm18:10397322-10397426
>Gm18:10399817-10399876
>Gm18:10400007-10400077
>Gm18:10402896-10404077
>Gm18:10404102-10404213
>Gm18:10404569-10404620
>Gm18:10404660-10404889
>Gm18:10404911-10405218
>Gm18:10405267-10410476
>Gm18:10412212-10412749
>Gm18:10413063-10413100
>Gm18:10419176-10419403
>Gm18:10420539-10420827
>Gm18:10423536-10423675
>Gm18:10423911-10423986
>Gm18:10425132-10425214
>Gm18:10429171-10429207
>Gm18:10429615-10430054
>Gm18:10430107-10430167
>Gm18:10431505-10431534
>Gm18:10442877-10442902
>Gm18:10445498-10446902
>Gm18:10450178-10450578
>Gm18:10450717-10450859
>Gm18:10450905-10451844
>Gm18:10452067-10452163
>Gm18:10455482-10455530
>Gm18:10456180-10456441
>Gm18:10456910-10456946
>Gm18:10458874-10458952
>Gm18:10459202-10459591
>Gm18:10459960-10460678
>Gm18:10460726-10460776
>Gm18:10460982-10461119
>Gm18:10461342-10461468
>Gm18:10462164-10462302
>Gm18:10462685-10462798
>Gm18:10463617-10464162
>Gm18:10464218-10464515
>Gm18:10464564-10464933
>Gm18:10464960-10473113
>Gm18:10473347-10473523
>Gm18:10473574-10473784
>Gm18:10474681-10475029
>Gm18:10476420-10476452
>Gm18:10479783-10479822
>Gm18:10482421-10482455
>Gm18:10485142-10485401
>Gm18:10485472-10485594
>Gm18:10485655-10485705
>Gm18:10487012-10487178
>Gm18:10487998-10488064
>Gm18:10491871-10491915
>Gm18:10499355-10499400
>Gm18:10500715-10500859
>Gm18:10501591-10501681
>Gm18:10501727-10501781
>Gm18:10502621-10502716
>Gm18:10502769-10504069
>Gm18:10505257-10505326
>Gm18:10506076-10506113
>Gm18:10506357-10506525
>Gm18:10506754-10506819
>Gm18:10506845-10506877
>Gm18:10506993-10507032
>Gm18:10507479-10508382
>Gm18:10509662-10509865
>Gm18:10513339-10513404
>Gm18:10515520-10515554
>Gm18:10515621-10515677
>Gm18:10517446-10517655
>Gm18:10518193-10518248
>Gm18:10518642-10518870
>Gm18:10519299-10519358
>Gm18:10521272-10521498
>Gm18:10521530-10522845
>Gm18:10523304-10523351
>Gm18:10523449-10523609
>Gm18:10523809-10523867
>Gm18:10524520-10524549
>Gm18:10524815-10524917
>Gm18:10525387-10525444
>Gm18:10525496-10525630
>Gm18:10526238-10526388
>Gm18:10526586-10526660
>Gm18:10527375-10527435
>Gm18:10529239-10529282
>Gm18:10532878-10534765
>Gm18:10535713-10535756
>Gm18:10537715-10537879
>Gm18:10543718-10543779
>Gm18:10544414-10544511
>Gm18:10552752-10554064
>Gm18:10554164-10554473
>Gm18:10554531-10557816
>Gm18:10557864-10559684
>Gm18:10559708-10561594
>Gm18:10561645-10561925
>Gm18:10561996-10562791
>Gm18:10562936-10563059
>Gm18:10563905-10563950
>Gm18:10564889-10573010
>Gm18:10573049-10576479
>Gm18:10579231-10579303
>Gm18:10583280-10583313
>Gm18:10584176-10584248
>Gm18:10584875-10584927
>Gm18:10589244-10589321
>Gm18:10589372-10589720
>Gm18:10592384-10592435
>Gm18:10594304-10594334
>Gm18:10594666-10595124
>Gm18:10595258-10595347
>Gm18:10595687-10595757
>Gm18:10595764-10595811
>Gm18:10596108-10596239
>Gm18:10599148-10599572
>Gm18:10599609-10601342
>Gm18:10601456-10603106
>Gm18:10603142-10607226
>Gm18:10609848-10609874
>Gm18:10613353-10613431
>Gm18:10619808-10620491
>Gm18:10620553-10620734
>Gm18:10620761-10621023
>Gm18:10621227-10621342
>Gm18:10621647-10621982
>Gm18:10622064-10622313
>Gm18:10622344-10622396
>Gm18:10622448-10622697
>Gm18:10623329-10624002
>Gm18:10624161-10624327
>Gm18:10624368-10624854
>Gm18:10625158-10625261
>Gm18:10625308-10625351
>Gm18:10625509-10625544
>Gm18:10626106-10626606
>Gm18:10626632-10627318
>Gm18:10627359-10627636
>Gm18:10627860-10628089
>Gm18:10628133-10628300
>Gm18:10628347-10628890
>Gm18:10628938-10629158
>Gm18:10629238-10629417
>Gm18:10629532-10629603
>Gm18:10629684-10630051
>Gm18:10630088-10630232
>Gm18:10630343-10631051
>Gm18:10631123-10631148
>Gm18:10631260-10633019
>Gm18:10633108-10633327
>Gm18:10636827-10636871
>Gm18:10636965-10637012
>Gm18:10637486-10637543
>Gm18:10640262-10640315
>Gm18:10640500-10640671
>Gm18:10641825-10642018
>Gm18:10644157-10644208
>Gm18:10648834-10648868
>Gm18:10651684-10651779
>Gm18:10654848-10654912
>Gm18:10655614-10655714
>Gm18:10657492-10657520
>Gm18:10657946-10658305
>Gm18:10658401-10658464
>Gm18:10658555-10658601
>Gm18:10658666-10658908
>Gm18:10659035-10659852
>Gm18:10659979-10660022
>Gm18:10660680-10660719
>Gm18:10660766-10660827
>Gm18:10661002-10661054
>Gm18:10661256-10661474
>Gm18:10662754-10663075
>Gm18:10663134-10663249
>Gm18:10663312-10663460
>Gm18:10663927-10663985
>Gm18:10666376-10666421
>Gm18:10668581-10668628
>Gm18:10671399-10671500
>Gm18:10671699-10671778
>Gm18:10671818-10671997
>Gm18:10672593-10672669
>Gm18:10674280-10674380
>Gm18:10674520-10674669
>Gm18:10674821-10674852
>Gm18:10676280-10676317
>Gm18:10676377-10676410
>Gm18:10676542-10676683
>Gm18:10681869-10681974
>Gm18:10682006-10682070
>Gm18:10682668-10682878
>Gm18:10682931-10683004
>Gm18:10683115-10683393
>Gm18:10683605-10683729
>Gm18:10684502-10684614
>Gm18:10684800-10684912
>Gm18:10685095-10686163
>Gm18:10688713-10688797
>Gm18:10690982-10691066
>Gm18:10691140-10691211
>Gm18:10691679-10691956
>Gm18:10692012-10693960
>Gm18:10694006-10694229
>Gm18:10694661-10694708
>Gm18:10694857-10698079
>Gm18:10698152-10698187
>Gm18:10698295-10698458
>Gm18:10698604-10698790
>Gm18:10698876-10699447
>Gm18:10699475-10699823
>Gm18:10699896-10700031
>Gm18:10700090-10700187
>Gm18:10700227-10700319
>Gm18:10700454-10700492
>Gm18:10700626-10700738
>Gm18:10700894-10701137
>Gm18:10701598-10701792
>Gm18:10701997-10702143
>Gm18:10702239-10702698
>Gm18:10702742-10704573
>Gm18:10704677-10704730
>Gm18:10705152-10705207
>Gm18:10705504-10705610
>Gm18:10708717-10708765
>Gm18:10711521-10711578
>Gm18:10712876-10712943
>Gm18:10713073-10713125
>Gm18:10724226-10724289
>Gm18:10724952-10725133
>Gm18:10725504-10725551
>Gm18:10728047-10728085
>Gm18:10729416-10729470
>Gm18:10729558-10729629
>Gm18:10729877-10730011
>Gm18:10730633-10730764
>Gm18:10730811-10730852
>Gm18:10730957-10731060
>Gm18:10731506-10731624
>Gm18:10731932-10731959
>Gm18:10734178-10734213
>Gm18:10736716-10736806
>Gm18:10737740-10737815
>Gm18:10739582-10739724
>Gm18:10739889-10739944
>Gm18:10740639-10740667
>Gm18:10741007-10741067
>Gm18:10742467-10742525
>Gm18:10742660-10742776
>Gm18:10742828-10742882
>Gm18:10743416-10745164
>Gm18:10745399-10745432
>Gm18:10745665-10745731
>Gm18:10746008-10746817
>Gm18:10746977-10747255
>Gm18:10747454-10747642
>Gm18:10747935-10747982
>Gm18:10748053-10748215
>Gm18:10749292-10749728
>Gm18:10749816-10749856
>Gm18:10749955-10750646
>Gm18:10750728-10750813
>Gm18:10750964-10751008
>Gm18:10751232-10751261
>Gm18:10752087-10752123
>Gm18:10752486-10752522
>Gm18:10758688-10758731
>Gm18:10761516-10761605
>Gm18:10762163-10762233
>Gm18:10762645-10763333
>Gm18:10769023-10769643
>Gm18:10769691-10769947
>Gm18:10770519-10770690
>Gm18:10770793-10770989
>Gm18:10771069-10771155
>Gm18:10771755-10771787
>Gm18:10773141-10773172
>Gm18:10777868-10778045
>Gm18:10778205-10778639
>Gm18:10780507-10780568
>Gm18:10780610-10780647
>Gm18:10780685-10782350
>Gm18:10782402-10782719
>Gm18:10782824-10783088
>Gm18:10784311-10784375
>Gm18:10784449-10784656
>Gm18:10784697-10784840
>Gm18:10789491-10789516
>Gm18:10793144-10793179
>Gm18:10793247-10793356
>Gm18:10793540-10794051
>Gm18:10794074-10795337
>Gm18:10795381-10802265
>Gm18:10802351-10802896
>Gm18:10803141-10803279
>Gm18:10804399-10804562
>Gm18:10804619-10804760
>Gm18:10804792-10805027
>Gm18:10805049-10805098
>Gm18:10805214-10805347
>Gm18:10805383-10805584
>Gm18:10805823-10806102
>Gm18:10806180-10806419
>Gm18:10806502-10806551
>Gm18:10806579-10806881
>Gm18:10806913-10807015
>Gm18:10807146-10807459
>Gm18:10807528-10807655
>Gm18:10807682-10809279
>Gm18:10809342-10812765
>Gm18:10812798-10813158
>Gm18:10813225-10813579
>Gm18:10813617-10814310
>Gm18:10814369-10814780
>Gm18:10814864-10816339
>Gm18:10816427-10817122
>Gm18:10817221-10817625
>Gm18:10817746-10817838
>Gm18:10818465-10818559
>Gm18:10819289-10819345
>Gm18:10824816-10825024
>Gm18:10825079-10825312
>Gm18:10825343-10825908
>Gm18:10826153-10826381
>Gm18:10826545-10826723
>Gm18:10826923-10827275
>Gm18:10829157-10829291
>Gm18:10829476-10829554
>Gm18:10829880-10830170
>Gm18:10836945-10836973
>Gm18:10839626-10839671
>Gm18:10840482-10840636
>Gm18:10840678-10840740
>Gm18:10846414-10846441
>Gm18:10846780-10846819
>Gm18:10854534-10854762
>Gm18:10854887-10855098
>Gm18:10855300-10855662
>Gm18:10855792-10855825
>Gm18:10855858-10855935
>Gm18:10856012-10856671
>Gm18:10856715-10856819
>Gm18:10856910-10856955
>Gm18:10857081-10857289
>Gm18:10857402-10857615
>Gm18:10860790-10861555
>Gm18:10861663-10867285
>Gm18:10868172-10868386
>Gm18:10873334-10873397
>Gm18:10873459-10874346
>Gm18:10874441-10874469
>Gm18:10874543-10874866
>Gm18:10874913-10875816
>Gm18:10875956-10876012
>Gm18:10876161-10876253
>Gm18:10876337-10876607
>Gm18:10876699-10876820
>Gm18:10877041-10877171
>Gm18:10878630-10878674
>Gm18:10881253-10883484
>Gm18:10885229-10885417
>Gm18:10885474-10885976
>Gm18:10886000-10886270
>Gm18:10886299-10887207
>Gm18:10887246-10888143
>Gm18:10888325-10888359
>Gm18:10888422-10888813
>Gm18:10889101-10889162
>Gm18:10889209-10889609
>Gm18:10889632-10889943
>Gm18:10889995-10893847
>Gm18:10894024-10894115
>Gm18:10894720-10894763
>Gm18:10894839-10894878
>Gm18:10902917-10903394
>Gm18:10903634-10903951
>Gm18:10904800-10904882
>Gm18:10908627-10908711
>Gm18:10911510-10911592
>Gm18:10911604-10911750
>Gm18:10912368-10912593
>Gm18:10912644-10912721
>Gm18:10913075-10913127
>Gm18:10913905-10914054
>Gm18:10916377-10916835
>Gm18:10916869-10917074
>Gm18:10917271-10917410
>Gm18:10917494-10917657
>Gm18:10918696-10918846
>Gm18:10923483-10923526
>Gm18:10925225-10925274
>Gm18:10925532-10925764
>Gm18:10925805-10925874
>Gm18:10926164-10926220
>Gm18:10927271-10927331
>Gm18:10928163-10928369
>Gm18:10928437-10928542
>Gm18:10928676-10929088
>Gm18:10929111-10929319
>Gm18:10932705-10932735
>Gm18:10933695-10933721
>Gm18:10934869-10934919
>Gm18:10938310-10939000
>Gm18:10939049-10943063
>Gm18:10943961-10944080
>Gm18:10946045-10946071
>Gm18:10947062-10947159
>Gm18:10947221-10947276
>Gm18:10947633-10947733
>Gm18:10947848-10947884
>Gm18:10948120-10948249
>Gm18:10949440-10950991
>Gm18:10951041-10951366
>Gm18:10951438-10951637
>Gm18:10951944-10955796
>Gm18:10955853-10956743
>Gm18:10959207-10959319
>Gm18:10959415-10960059
>Gm18:10960126-10960220
>Gm18:10960353-10960435
>Gm18:10961545-10965593
>Gm18:10969683-10969764
>Gm18:10969823-10969853
>Gm18:10977245-10977423
>Gm18:10978163-10978682
>Gm18:10978764-10979144
>Gm18:10979411-10979592
>Gm18:10980250-10980664
>Gm18:10981200-10981479
>Gm18:10981745-10981846
>Gm18:10983610-10983678
>Gm18:10983926-10983965
>Gm18:10984820-10984877
>Gm18:10985098-10989462
>Gm18:10989524-10989613
>Gm18:10989669-10989769
>Gm18:10992738-10995973
>Gm18:10998566-10998617
>Gm18:10999108-10999161
>Gm18:10999190-10999302
>Gm18:10999347-10999568
>Gm18:10999710-10999772
>Gm18:10999840-10999899
>Gm18:11000029-11000088
>Gm18:11000117-11000297
>Gm18:11000339-11000394
>Gm18:11000424-11000755
>Gm18:11000813-11000990
>Gm18:11001041-11001136
>Gm18:11001220-11001267
>Gm18:11001520-11001754
>Gm18:11001884-11002054
>Gm18:11003595-11015457
>Gm18:11017457-11017499
>Gm18:11017862-11025793
>Gm18:11025890-11026756
>Gm18:11026856-11027864
>Gm18:11027911-11027966
>Gm18:11028009-11028055
>Gm18:11028095-11028139
>Gm18:11028225-11028450
>Gm18:11028729-11028922
>Gm18:11029197-11029276
>Gm18:11029785-11029820
>Gm18:11030579-11030633
>Gm18:11030753-11030839
>Gm18:11033585-11035230
>Gm18:11035806-11036216
>Gm18:11036321-11036418
>Gm18:11036788-11036885
>Gm18:11037963-11038220
>Gm18:11038257-11038384
>Gm18:11038496-11038587
>Gm18:11038646-11038699
>Gm18:11038789-11038865
>Gm18:11038906-11039121
>Gm18:11039192-11039259
>Gm18:11039356-11039873
>Gm18:11040242-11040286
>Gm18:11040558-11040712
>Gm18:11040862-11044659
>Gm18:11045628-11045676
>Gm18:11045774-11045836
>Gm18:11046103-11046183
>Gm18:11046474-11046588
>Gm18:11047302-11047342
>Gm18:11047815-11047847
>Gm18:11049738-11049952
>Gm18:11049986-11050081
>Gm18:11050235-11050317
>Gm18:11050406-11052070
>Gm18:11052144-11052271
>Gm18:11053176-11053371
>Gm18:11053403-11053579
>Gm18:11053819-11053958
>Gm18:11054107-11054173
>Gm18:11054271-11054445
>Gm18:11056805-11056992
>Gm18:11057063-11057164
>Gm18:11057227-11057570
>Gm18:11057591-11057782
>Gm18:11057856-11057962
>Gm18:11058355-11060813
>Gm18:11060846-11076016
>Gm18:11076109-11076129
>Gm18:11076555-11076613
>Gm18:11076665-11082921
>Gm18:11083021-11087336
>Gm18:11087903-11088110
>Gm18:11089706-11089778
>Gm18:11089874-11090185
>Gm18:11090240-11090282
>Gm18:11090331-11091093
>Gm18:11091140-11091238
>Gm18:11091311-11091493
>Gm18:11091875-11091989
>Gm18:11094851-11094896
>Gm18:11097391-11097461
>Gm18:11099053-11099361
>Gm18:11099468-11099506
>Gm18:11099942-11100110
>Gm18:11101808-11102148
>Gm18:11102263-11102868
>Gm18:11102888-11103056
>Gm18:11103156-11103238
>Gm18:11103519-11103564
>Gm18:11104083-11108713
>Gm18:11108915-11109784
>Gm18:11110690-11110735
>Gm18:11110838-11110894
>Gm18:11111013-11111259
>Gm18:11111294-11111327
>Gm18:11111431-11111475
>Gm18:11112467-11112504
>Gm18:11115020-11115340
>Gm18:11115431-11117107
>Gm18:11119957-11119989
>Gm18:11120035-11122419
>Gm18:11122462-11122908
>Gm18:11122933-11124081
>Gm18:11124325-11124512
>Gm18:11124694-11124720
>Gm18:11126028-11126116
>Gm18:11126228-11126370
>Gm18:11127853-11127908
>Gm18:11127990-11128218
>Gm18:11129800-11129846
>Gm18:11129927-11130041
>Gm18:11130108-11130334
>Gm18:11130429-11130488
>Gm18:11130593-11130690
>Gm18:11130857-11131046
>Gm18:11131171-11131647
>Gm18:11131676-11132078
>Gm18:11132143-11132581
>Gm18:11132615-11132900
>Gm18:11132930-11141060
>Gm18:11141149-11146432
>Gm18:11146457-11146618
>Gm18:11146722-11146822
>Gm18:11146998-11149065
>Gm18:11149125-11149461
>Gm18:11149494-11149900
>Gm18:11150001-11150699
>Gm18:11150730-11152341
>Gm18:11152413-11152810
>Gm18:11152908-11153058
>Gm18:11153090-11153328
>Gm18:11153471-11154041
>Gm18:11154146-11154198
>Gm18:11154424-11154490
>Gm18:11154577-11154651
>Gm18:11154678-11154808
>Gm18:11154851-11154963
>Gm18:11155001-11155289
>Gm18:11155388-11155416
>Gm18:11156199-11156281
>Gm18:11156463-11156629
>Gm18:11156686-11157215
>Gm18:11157320-11157772
>Gm18:11157896-11158151
>Gm18:11158192-11158773
>Gm18:11158813-11159174
>Gm18:11159237-11159599
>Gm18:11159648-11159686
>Gm18:11159706-11160230
>Gm18:11160314-11160344
>Gm18:11160379-11160468
>Gm18:11160548-11161150
>Gm18:11161223-11161799
>Gm18:11161994-11163813
>Gm18:11163863-11164532
>Gm18:11164564-11166414
>Gm18:11166465-11167346
>Gm18:11167869-11168102
>Gm18:11168394-11168428
>Gm18:11172916-11172959
>Gm18:11173086-11174175
>Gm18:11174206-11174881
>Gm18:11175933-11176811
>Gm18:11176970-11177169
>Gm18:11178289-11196788
>Gm18:11196820-11200555
>Gm18:11200736-11204103
>Gm18:11204139-11206542
>Gm18:11207415-11207487
>Gm18:11207584-11207651
>Gm18:11207900-11208014
>Gm18:11209089-11209157
>Gm18:11210198-11210254
>Gm18:11213179-11213400
>Gm18:11213806-11213891
>Gm18:11213961-11214122
>Gm18:11214161-11214311
>Gm18:11214433-11214474
>Gm18:11214741-11214786
>Gm18:11214856-11214902
>Gm18:11214948-11214987
>Gm18:11215383-11215454
>Gm18:11216164-11216210
>Gm18:11216653-11216708
>Gm18:11218312-11218338
>Gm18:11218512-11218712
>Gm18:11219366-11219424
>Gm18:11219456-11222309
>Gm18:11222404-11223705
>Gm18:11223783-11225739
>Gm18:11226269-11227020
>Gm18:11227968-11237671
>Gm18:11237908-11238095
>Gm18:11240178-11240533
>Gm18:11241038-11241083
>Gm18:11241153-11241199
>Gm18:11241246-11241285
>Gm18:11241681-11241752
>Gm18:11242462-11242508
>Gm18:11242945-11243006
>Gm18:11245246-11245382
>Gm18:11245547-11245582
>Gm18:11245751-11245916
>Gm18:11246113-11246234
>Gm18:11246295-11246397
>Gm18:11246535-11246612
>Gm18:11246812-11246860
>Gm18:11247074-11247289
>Gm18:11247812-11247859
>Gm18:11247936-11247995
>Gm18:11249269-11250554
>Gm18:11253487-11258946
>Gm18:11263461-11263498
>Gm18:11263929-11263975
>Gm18:11266991-11267076
>Gm18:11269631-11269661
>Gm18:11269749-11269792
>Gm18:11271928-11272160
>Gm18:11272460-11273800
>Gm18:11273837-11279875
>Gm18:11280019-11280951
>Gm18:11281146-11281229
>Gm18:11282159-11282270
>Gm18:11282403-11282517
>Gm18:11283827-11283874
>Gm18:11284126-11284171
>Gm18:11285708-11285837
>Gm18:11286064-11286098
>Gm18:11286486-11286517
>Gm18:11286779-11287065
>Gm18:11287104-11287794
>Gm18:11287841-11288050
>Gm18:11290425-11290513
>Gm18:11290939-11291013
>Gm18:11291089-11291161
>Gm18:11291260-11291385
>Gm18:11291669-11291758
>Gm18:11291935-11291978
>Gm18:11292039-11292087
>Gm18:11292248-11292284
>Gm18:11292388-11293651
>Gm18:11293703-11294124
>Gm18:11294229-11294277
>Gm18:11294469-11294491
>Gm18:11294598-11294624
>Gm18:11295739-11295784
>Gm18:11296098-11296200
>Gm18:11296726-11296805
>Gm18:11296998-11297102
>Gm18:11298301-11300247
>Gm18:11300301-11301094
>Gm18:11301142-11301511
>Gm18:11301605-11301664
>Gm18:11301704-11301790
>Gm18:11303926-11303997
>Gm18:11304941-11305103
>Gm18:11305183-11305249
>Gm18:11305371-11305509
>Gm18:11306140-11306502
>Gm18:11306517-11306743
>Gm18:11306774-11307071
>Gm18:11308572-11308604
>Gm18:11308831-11308871
>Gm18:11308926-11309040
>Gm18:11309110-11309241
>Gm18:11309287-11309398
>Gm18:11309628-11309662
>Gm18:11309722-11309960
>Gm18:11310106-11310216
>Gm18:11310337-11310507
>Gm18:11310664-11311028
>Gm18:11311079-11311135
>Gm18:11311207-11311308
>Gm18:11311478-11311634
>Gm18:11311745-11311897
>Gm18:11311939-11312466
>Gm18:11312500-11312702
>Gm18:11313031-11313114
>Gm18:11313277-11313921
>Gm18:11313947-11314746
>Gm18:11314960-11315014
>Gm18:11319817-11319998
>Gm18:11322632-11322837
>Gm18:11325187-11325225
>Gm18:11326020-11326054
>Gm18:11327132-11327158
>Gm18:11336279-11336380
>Gm18:11336467-11336498
>Gm18:11337088-11337208
>Gm18:11337829-11337865
>Gm18:11337965-11338151
>Gm18:11338391-11338489
>Gm18:11338723-11338846
>Gm18:11338895-11338971
>Gm18:11339026-11339524
>Gm18:11339563-11340322
>Gm18:11340391-11340711
>Gm18:11340726-11341669
>Gm18:11342608-11342892
>Gm18:11343079-11343200
>Gm18:11343494-11344523
>Gm18:11344566-11344649
>Gm18:11344696-11344828
>Gm18:11344903-11345226
>Gm18:11345638-11346196
>Gm18:11346581-11346624
>Gm18:11346722-11346970
>Gm18:11347041-11347422
>Gm18:11347520-11347824
>Gm18:11347876-11348177
>Gm18:11348448-11348664
>Gm18:11352593-11357108
>Gm18:11361705-11361747
>Gm18:11362736-11362915
>Gm18:11363029-11363097
>Gm18:11363333-11363461
>Gm18:11364352-11364724
>Gm18:11365308-11365338
>Gm18:11365634-11365884
>Gm18:11368522-11369686
>Gm18:11369722-11369876
>Gm18:11370032-11370447
>Gm18:11370504-11370707
>Gm18:11370816-11370845
>Gm18:11370926-11371111
>Gm18:11371181-11371438
>Gm18:11371492-11371576
>Gm18:11371664-11371748
>Gm18:11371836-11371920
>Gm18:11372098-11372139
>Gm18:11372437-11372496
>Gm18:11372545-11372610
>Gm18:11372654-11372711
>Gm18:11372962-11373132
>Gm18:11375612-11375666
>Gm18:11378990-11379335
>Gm18:11379815-11379926
>Gm18:11380106-11380482
>Gm18:11380561-11380611
>Gm18:11380690-11380849
>Gm18:11380904-11381083
>Gm18:11381113-11382412
>Gm18:11382475-11382633
>Gm18:11382808-11382878
>Gm18:11383332-11383369
>Gm18:11384763-11384855
>Gm18:11384895-11384931
>Gm18:11388988-11389047
>Gm18:11392139-11392179
>Gm18:11393840-11393882
>Gm18:11395033-11395066
>Gm18:11395138-11395182
>Gm18:11398275-11398447
>Gm18:11399965-11399996
>Gm18:11400869-11400954
>Gm18:11401341-11401375
>Gm18:11402946-11404323
>Gm18:11404689-11404871
>Gm18:11404948-11405007
>Gm18:11405089-11405375
>Gm18:11405407-11405481
>Gm18:11405542-11405963
>Gm18:11406014-11406077
>Gm18:11406318-11406489
>Gm18:11406630-11406711
>Gm18:11407159-11407268
>Gm18:11407319-11407508
>Gm18:11407703-11408020
>Gm18:11408110-11408154
>Gm18:11408291-11408509
>Gm18:11408679-11408738
>Gm18:11409103-11409243
>Gm18:11411067-11411453
>Gm18:11411488-11411590
>Gm18:11411635-11411681
>Gm18:11411719-11415501
>Gm18:11415555-11415732
>Gm18:11415787-11416181
>Gm18:11416236-11417799
>Gm18:11417851-11417937
>Gm18:11417970-11418224
>Gm18:11418253-11418617
>Gm18:11418644-11419115
>Gm18:11419212-11419852
>Gm18:11419880-11421311
>Gm18:11421472-11421590
>Gm18:11421945-11422302
>Gm18:11422331-11422368
>Gm18:11422524-11422580
>Gm18:11423178-11423357
>Gm18:11423568-11423749
>Gm18:11425041-11425134
>Gm18:11425362-11425487
>Gm18:11427483-11432883
>Gm18:11433004-11433136
>Gm18:11434832-11434877
>Gm18:11434922-11434979
>Gm18:11435863-11435898
>Gm18:11436557-11436600
>Gm18:11443412-11443467
>Gm18:11443582-11443660
>Gm18:11443691-11443734
>Gm18:11443870-11443912
>Gm18:11446200-11446225
>Gm18:11447117-11447188
>Gm18:11447408-11447466
>Gm18:11447692-11447747
>Gm18:11451092-11451394
>Gm18:11453427-11453462
>Gm18:11453852-11453963
>Gm18:11454020-11454093
>Gm18:11455778-11455851
>Gm18:11457820-11457864
>Gm18:11458153-11458201
>Gm18:11458853-11459025
>Gm18:11459369-11459409
>Gm18:11459518-11459603
>Gm18:11460073-11460250
>Gm18:11460296-11460482
>Gm18:11460772-11460906
>Gm18:11460935-11461039
>Gm18:11461399-11461449
>Gm18:11462476-11462515
>Gm18:11462856-11462929
>Gm18:11463108-11463157
>Gm18:11463292-11463657
>Gm18:11463796-11463855
>Gm18:11464329-11464392
>Gm18:11464525-11464665
>Gm18:11464975-11465051
>Gm18:11468773-11468883
>Gm18:11468972-11469022
>Gm18:11474923-11474952
>Gm18:11475293-11476062
>Gm18:11476173-11476226
>Gm18:11476326-11476845
>Gm18:11476968-11477059
>Gm18:11477108-11477139
>Gm18:11477187-11477270
>Gm18:11477388-11478550
>Gm18:11478615-11478680
>Gm18:11480892-11481049
>Gm18:11481126-11481190
>Gm18:11482503-11482567
>Gm18:11483361-11483405
>Gm18:11483561-11483598
>Gm18:11483669-11483712
>Gm18:11488385-11488423
>Gm18:11488913-11489135
>Gm18:11489727-11492694
>Gm18:11492849-11493441
>Gm18:11493524-11494365
>Gm18:11494390-11494478
>Gm18:11494509-11494539
>Gm18:11494598-11494631
>Gm18:11494691-11494768
>Gm18:11494832-11494859
>Gm18:11494886-11494991
>Gm18:11495057-11495109
>Gm18:11495260-11495406
>Gm18:11495446-11498228
>Gm18:11498282-11498330
>Gm18:11498646-11498768
>Gm18:11498822-11498859
>Gm18:11499316-11499368
>Gm18:11499421-11499462
>Gm18:11499507-11499556
>Gm18:11505052-11505078
>Gm18:11506320-11507293
>Gm18:11507370-11509732
>Gm18:11509770-11510243
>Gm18:11510333-11510400
>Gm18:11511333-11511383
>Gm18:11511576-11511605
>Gm18:11512327-11512360
>Gm18:11512421-11512458
>Gm18:11513409-11513454
>Gm18:11513538-11513616
>Gm18:11521282-11521410
>Gm18:11523878-11523951
>Gm18:11526059-11526109
>Gm18:11528847-11528885
>Gm18:11529006-11529047
>Gm18:11529611-11529687
>Gm18:11531007-11531070
>Gm18:11531693-11531812
>Gm18:11532067-11532178
>Gm18:11533317-11533460
>Gm18:11533522-11533776
>Gm18:11533827-11533999
>Gm18:11535641-11537318
>Gm18:11538060-11539127
>Gm18:11539193-11539238
>Gm18:11545501-11545554
>Gm18:11547460-11547761
>Gm18:11547823-11547987
>Gm18:11550452-11550590
>Gm18:11551031-11551100
>Gm18:11552719-11552780
>Gm18:11553960-11554037
>Gm18:11554644-11554796
>Gm18:11554886-11554961
>Gm18:11556039-11556084
>Gm18:11556237-11556309
>Gm18:11557159-11557221
>Gm18:11558712-11558774
>Gm18:11559586-11559626
>Gm18:11559843-11559892
>Gm18:11561137-11561200
>Gm18:11561817-11561853
>Gm18:11562228-11562263
>Gm18:11562739-11562947
>Gm18:11563007-11563113
>Gm18:11563174-11564012
>Gm18:11564335-11564435
>Gm18:11565617-11565729
>Gm18:11565797-11565916
>Gm18:11565998-11566095
>Gm18:11566211-11566289
>Gm18:11566309-11566592
>Gm18:11566627-11567024
>Gm18:11567169-11567297
>Gm18:11567347-11567466
>Gm18:11567492-11568093
>Gm18:11568253-11568523
>Gm18:11568618-11568733
>Gm18:11568924-11569074
>Gm18:11569118-11569284
>Gm18:11569387-11569629
>Gm18:11569761-11569952
>Gm18:11570598-11570638
>Gm18:11570752-11570875
>Gm18:11571061-11571116
>Gm18:11571196-11571401
>Gm18:11571524-11571589
>Gm18:11571726-11571797
>Gm18:11571855-11572233
>Gm18:11572267-11572421
>Gm18:11572469-11572740
>Gm18:11572812-11573705
>Gm18:11573867-11574397
>Gm18:11574432-11574492
>Gm18:11574524-11575099
>Gm18:11575119-11575187
>Gm18:11575314-11575442
>Gm18:11575494-11575614
>Gm18:11575693-11576970
>Gm18:11577021-11577319
>Gm18:11577435-11577524
>Gm18:11577724-11578196
>Gm18:11578262-11578316
>Gm18:11578387-11578427
>Gm18:11578507-11578564
>Gm18:11578751-11578949
>Gm18:11579011-11579379
>Gm18:11579421-11579483
>Gm18:11579603-11579629
>Gm18:11579744-11579838
>Gm18:11580125-11580516
>Gm18:11581559-11581606
>Gm18:11582965-11583577
>Gm18:11583619-11583936
>Gm18:11585857-11586007
>Gm18:11586047-11586214
>Gm18:11586664-11587137
>Gm18:11587260-11587525
>Gm18:11588547-11588611
>Gm18:11589663-11589789
>Gm18:11589879-11589926
>Gm18:11590058-11590089
>Gm18:11590592-11590694
>Gm18:11590837-11590908
>Gm18:11590999-11591071
>Gm18:11591549-11591602
>Gm18:11591809-11591874
>Gm18:11592143-11592458
>Gm18:11592558-11592803
>Gm18:11592860-11593136
>Gm18:11593192-11593809
>Gm18:11593885-11594002
>Gm18:11594191-11594253
>Gm18:11594367-11596020
>Gm18:11596315-11596372
>Gm18:11596423-11596580
>Gm18:11596695-11596735
>Gm18:11596805-11598846
>Gm18:11599255-11609263
>Gm18:11609312-11609344
>Gm18:11609811-11609860
>Gm18:11609970-11610207
>Gm18:11610344-11610438
>Gm18:11610756-11610810
>Gm18:11611062-11611223
>Gm18:11611293-11611373
>Gm18:11611517-11611572
>Gm18:11612275-11612417
>Gm18:11612518-11612605
>Gm18:11612785-11613105
>Gm18:11613216-11613483
>Gm18:11613548-11613780
>Gm18:11613815-11613900
>Gm18:11613950-11614432
>Gm18:11614515-11614586
>Gm18:11615563-11616975
>Gm18:11618644-11618725
>Gm18:11619334-11619401
>Gm18:11620306-11620417
>Gm18:11621397-11621450
>Gm18:11622297-11622402
>Gm18:11622511-11622569
>Gm18:11623353-11623488
>Gm18:11623575-11623722
>Gm18:11626069-11626402
>Gm18:11627400-11627499
>Gm18:11628836-11628873
>Gm18:11629922-11629990
>Gm18:11630234-11630289
>Gm18:11634645-11634723
>Gm18:11635610-11635693
>Gm18:11642675-11643461
>Gm18:11643556-11643620
>Gm18:11643724-11643937
>Gm18:11643987-11646920
>Gm18:11646950-11647196
>Gm18:11647292-11648389
>Gm18:11648469-11648759
>Gm18:11649317-11653374
>Gm18:11653400-11653854
>Gm18:11654069-11654140
>Gm18:11656991-11657018
>Gm18:11657879-11658105
>Gm18:11658900-11658941
>Gm18:11659977-11661625
>Gm18:11662077-11662299
>Gm18:11662640-11662909
>Gm18:11662982-11663951
>Gm18:11665186-11665255
>Gm18:11670338-11670853
>Gm18:11670981-11671008
>Gm18:11671358-11671385
>Gm18:11672138-11672169
>Gm18:11674518-11674567
>Gm18:11675104-11675246
>Gm18:11677335-11677443
>Gm18:11680638-11680785
>Gm18:11685337-11685507
>Gm18:11685539-11685906
>Gm18:11685956-11687975
>Gm18:11689452-11689688
>Gm18:11691748-11691780
>Gm18:11692001-11692168
>Gm18:11698713-11698759
>Gm18:11698903-11698953
>Gm18:11701560-11701663
>Gm18:11701699-11702258
>Gm18:11703231-11703762
>Gm18:11707877-11708085
>Gm18:11708121-11708450
>Gm18:11708507-11708531
>Gm18:11709188-11709409
>Gm18:11709667-11710361
>Gm18:11710654-11711012
>Gm18:11712682-11712725
>Gm18:11712900-11712941
>Gm18:11714729-11714872
>Gm18:11715014-11715110
>Gm18:11715833-11715895
>Gm18:11718489-11718692
>Gm18:11718754-11722851
>Gm18:11722934-11723137
>Gm18:11723200-11723334
>Gm18:11726083-11726517
>Gm18:11726649-11726722
>Gm18:11727024-11727063
>Gm18:11727429-11727558
>Gm18:11727610-11727737
>Gm18:11728468-11728707
>Gm18:11728971-11729075
>Gm18:11729537-11729657
>Gm18:11729703-11729792
>Gm18:11729869-11729936
>Gm18:11730231-11730281
>Gm18:11730904-11730999
>Gm18:11731066-11731114
>Gm18:11731463-11731532
>Gm18:11731715-11731747
>Gm18:11731974-11732055
>Gm18:11732171-11732222
>Gm18:11732441-11732590
>Gm18:11732781-11732896
>Gm18:11732969-11733018
>Gm18:11733463-11733618
>Gm18:11733956-11734058
>Gm18:11734438-11737561
>Gm18:11737883-11738090
>Gm18:11738189-11739911
>Gm18:11739946-11740286
>Gm18:11740507-11740870
>Gm18:11741001-11741169
>Gm18:11741201-11741488
>Gm18:11741592-11741806
>Gm18:11741874-11742068
>Gm18:11743924-11743958
>Gm18:11745465-11745645
>Gm18:11745693-11745774
>Gm18:11746837-11746873
>Gm18:11752412-11752459
>Gm18:11753706-11753768
>Gm18:11754239-11754265
>Gm18:11758513-11758577
>Gm18:11760122-11760218
>Gm18:11760354-11760399
>Gm18:11760491-11760586
>Gm18:11760627-11761434
>Gm18:11761557-11761957
>Gm18:11762026-11762051
>Gm18:11765626-11776052
>Gm18:11776758-11776928
>Gm18:11776985-11777830
>Gm18:11778138-11778401
>Gm18:11778431-11778469
>Gm18:11778711-11779246
>Gm18:11782484-11782514
>Gm18:11783295-11783358
>Gm18:11787536-11787597
>Gm18:11789672-11789787
>Gm18:11790225-11790266
>Gm18:11792787-11792830
>Gm18:11798328-11798367
>Gm18:11798811-11798921
>Gm18:11798981-11799018
>Gm18:11800379-11800605
>Gm18:11802579-11802703
>Gm18:11803282-11803479
>Gm18:11806956-11807038
>Gm18:11807078-11807111
>Gm18:11807182-11807429
>Gm18:11809902-11810122
>Gm18:11810281-11810712
>Gm18:11810800-11810931
>Gm18:11811020-11811479
>Gm18:11811504-11811559
>Gm18:11814584-11814633
>Gm18:11814690-11814722
>Gm18:11814793-11814865
>Gm18:11817939-11817994
>Gm18:11818035-11818062
>Gm18:11818158-11818587
>Gm18:11819061-11827832
>Gm18:11827857-11829756
>Gm18:11829854-11830044
>Gm18:11830159-11831067
>Gm18:11831797-11831825
>Gm18:11832080-11834991
>Gm18:11835026-11835706
>Gm18:11835744-11837008
>Gm18:11837098-11838468
>Gm18:11838515-11839008
>Gm18:11839072-11839147
>Gm18:11839204-11839750
>Gm18:11839805-11840036
>Gm18:11840079-11840732
>Gm18:11840794-11841369
>Gm18:11841512-11841743
>Gm18:11841957-11842691
>Gm18:11842725-11848381
>Gm18:11849718-11849834
>Gm18:11850180-11850226
>Gm18:11851283-11851419
>Gm18:11852114-11852151
>Gm18:11853607-11853638
>Gm18:11856020-11856069
>Gm18:11858242-11858464
>Gm18:11866122-11866160
>Gm18:11866840-11866874
>Gm18:11868911-11868969
>Gm18:11869423-11869580
>Gm18:11870077-11870108
>Gm18:11870575-11870634
>Gm18:11870790-11870963
>Gm18:11871289-11871435
>Gm18:11871675-11872778
>Gm18:11872850-11873255
>Gm18:11873288-11873382
>Gm18:11873415-11873858
>Gm18:11874044-11874097
>Gm18:11878531-11878599
>Gm18:11879971-11880041
>Gm18:11880673-11880843
>Gm18:11880890-11881022
>Gm18:11881263-11881478
>Gm18:11882552-11882620
>Gm18:11883187-11883223
>Gm18:11883327-11883372
>Gm18:11883395-11883489
>Gm18:11884025-11884070
>Gm18:11884410-11884457
>Gm18:11885058-11885120
>Gm18:11885315-11885404
>Gm18:11885757-11885794
>Gm18:11886088-11886158
>Gm18:11888044-11888091
>Gm18:11889031-11889111
>Gm18:11890110-11890214
>Gm18:11892757-11892794
>Gm18:11893181-11893240
>Gm18:11893375-11893448
>Gm18:11897697-11898152
>Gm18:11898869-11898908
>Gm18:11901977-11902022
>Gm18:11902171-11902296
>Gm18:11904156-11904794
>Gm18:11904894-11904955
>Gm18:11906893-11907019
>Gm18:11907081-11907477
>Gm18:11907527-11907846
>Gm18:11907914-11908087
>Gm18:11909376-11909484
>Gm18:11911528-11911585
>Gm18:11911618-11911651
>Gm18:11911680-11913488
>Gm18:11913560-11914024
>Gm18:11914094-11914258
>Gm18:11914292-11914491
>Gm18:11914530-11915258
>Gm18:11915352-11917047
>Gm18:11917165-11918234
>Gm18:11918289-11918686
>Gm18:11918785-11918981
>Gm18:11919030-11919111
>Gm18:11919154-11920403
>Gm18:11920502-11921076
>Gm18:11921151-11921190
>Gm18:11921266-11921454
>Gm18:11921571-11921715
>Gm18:11921898-11921946
>Gm18:11923070-11923132
>Gm18:11923305-11923387
>Gm18:11923819-11924359
>Gm18:11924545-11924651
>Gm18:11924769-11926011
>Gm18:11926162-11926207
>Gm18:11926336-11926453
>Gm18:11926778-11926818
>Gm18:11927903-11928013
>Gm18:11928070-11928213
>Gm18:11928565-11928624
>Gm18:11928793-11928905
>Gm18:11929730-11929789
>Gm18:11931648-11931714
>Gm18:11933229-11933272
>Gm18:11933330-11933359
>Gm18:11943771-11943842
>Gm18:11943881-11943916
>Gm18:11944840-11944881
>Gm18:11945472-11945557
>Gm18:11945616-11945861
>Gm18:11945935-11946076
>Gm18:11946145-11946209
>Gm18:11946260-11946313
>Gm18:11946361-11946756
>Gm18:11946867-11947694
>Gm18:11947739-11947811
>Gm18:11947880-11947991
>Gm18:11948020-11949101
>Gm18:11949136-11950401
>Gm18:11950734-11951025
>Gm18:11951086-11951563
>Gm18:11952663-11952723
>Gm18:11953952-11954028
>Gm18:11954088-11954136
>Gm18:11954280-11954316
>Gm18:11954458-11954489
>Gm18:11954571-11954606
>Gm18:11954731-11954850
>Gm18:11955036-11955321
>Gm18:11955435-11955547
>Gm18:11956192-11956368
>Gm18:11956676-11956746
>Gm18:11958097-11958172
>Gm18:11958459-11958502
>Gm18:11959322-11959348
>Gm18:11959745-11959789
>Gm18:11959883-11959923
>Gm18:11963529-11963563
>Gm18:11964090-11964276
>Gm18:11964963-11965053
>Gm18:11965679-11965842
>Gm18:11968432-11968490
>Gm18:11972560-11972936
>Gm18:11972998-11973206
>Gm18:11974238-11974328
>Gm18:11975590-11975741
>Gm18:11976614-11976680
>Gm18:11976690-11976729
>Gm18:11977652-11978236
>Gm18:11978305-11978425
>Gm18:11978493-11978561
>Gm18:11978692-11979398
>Gm18:11979641-11979806
>Gm18:11980735-11980772
>Gm18:11981421-11981489
>Gm18:11982555-11982587
>Gm18:11983091-11983123
>Gm18:11983183-11983263
>Gm18:11983368-11983530
>Gm18:11983988-11984030
>Gm18:11984570-11984672
>Gm18:11984791-11985026
>Gm18:11985149-11985411
>Gm18:11985879-11985934
>Gm18:11986028-11986098
>Gm18:11986263-11986447
>Gm18:11986544-11986722
>Gm18:11986782-11986938
>Gm18:11987016-11987811
>Gm18:11988125-11988752
>Gm18:11988804-11989151
>Gm18:11989311-11989408
>Gm18:11989809-11989898
>Gm18:11990725-11990795
>Gm18:11992103-11992229
>Gm18:12004822-12004910
>Gm18:12006196-12006336
>Gm18:12006847-12006961
>Gm18:12006997-12007263
>Gm18:12009339-12011017
>Gm18:12011062-12011643
>Gm18:12011661-12011776
>Gm18:12011821-12011897
>Gm18:12012969-12013072
>Gm18:12013099-12013170
>Gm18:12013543-12013576
>Gm18:12013631-12013690
>Gm18:12013927-12013962
>Gm18:12014071-12014108
>Gm18:12014331-12014373
>Gm18:12014963-12014993
>Gm18:12015270-12015383
>Gm18:12016005-12016133
>Gm18:12016952-12017113
>Gm18:12018028-12018137
>Gm18:12019303-12019423
>Gm18:12019508-12019553
>Gm18:12022549-12022627
>Gm18:12024551-12024742
>Gm18:12024777-12024826
>Gm18:12025027-12025069
>Gm18:12028323-12028357
>Gm18:12029043-12029143
>Gm18:12029220-12029289
>Gm18:12029590-12029652
>Gm18:12030761-12030861
>Gm18:12032113-12032196
>Gm18:12034062-12034205
>Gm18:12036034-12036078
>Gm18:12036199-12036275
>Gm18:12036334-12036607
>Gm18:12037572-12037603
>Gm18:12038149-12038227
>Gm18:12038343-12038583
>Gm18:12038822-12038968
>Gm18:12039051-12039437
>Gm18:12039472-12039631
>Gm18:12041369-12041448
>Gm18:12041660-12041761
>Gm18:12041853-12042791
>Gm18:12042814-12043632
>Gm18:12043781-12043878
>Gm18:12043985-12044220
>Gm18:12044256-12044592
>Gm18:12044648-12044888
>Gm18:12044932-12047093
>Gm18:12047128-12047211
>Gm18:12047307-12047414
>Gm18:12050016-12050149
>Gm18:12050457-12050737
>Gm18:12051475-12051511
>Gm18:12051553-12051811
>Gm18:12052955-12052990
>Gm18:12053953-12054206
>Gm18:12054248-12054341
>Gm18:12054511-12059552
>Gm18:12060792-12064109
>Gm18:12064182-12064459
>Gm18:12064542-12064646
>Gm18:12064953-12065026
>Gm18:12065085-12065119
>Gm18:12065200-12065275
>Gm18:12067368-12067411
>Gm18:12070467-12070522
>Gm18:12071102-12071373
>Gm18:12072895-12072945
>Gm18:12076168-12076208
>Gm18:12076259-12077571
>Gm18:12078917-12081914
>Gm18:12082468-12082501
>Gm18:12088287-12088450
>Gm18:12090413-12090535
>Gm18:12090700-12090768
>Gm18:12090972-12091002
>Gm18:12091263-12091308
>Gm18:12094458-12094514
>Gm18:12098447-12098713
>Gm18:12100292-12100334
>Gm18:12100493-12100562
>Gm18:12100640-12100673
>Gm18:12100815-12101051
>Gm18:12101137-12101229
>Gm18:12104073-12104106
>Gm18:12105747-12105904
>Gm18:12106084-12106137
>Gm18:12106281-12107592
>Gm18:12108447-12121976
>Gm18:12126025-12126133
>Gm18:12126281-12126343
>Gm18:12130021-12136025
>Gm18:12136073-12136114
>Gm18:12137772-12137810
>Gm18:12137905-12137986
>Gm18:12147096-12147131
>Gm18:12147260-12147412
>Gm18:12147879-12147935
>Gm18:12148527-12148753
>Gm18:12149059-12149193
>Gm18:12149618-12149697
>Gm18:12149811-12149926
>Gm18:12150889-12151066
>Gm18:12151125-12151192
>Gm18:12151276-12151356
>Gm18:12151834-12152248
>Gm18:12152291-12152326
>Gm18:12154490-12154570
>Gm18:12155831-12155897
>Gm18:12156584-12166866
>Gm18:12166891-12167272
>Gm18:12167665-12167734
>Gm18:12167893-12168008
>Gm18:12168271-12168377
>Gm18:12168738-12168794
>Gm18:12168924-12169040
>Gm18:12169125-12169162
>Gm18:12169195-12172508
>Gm18:12172552-12172581
>Gm18:12172697-12172813
>Gm18:12173486-12173757
>Gm18:12173953-12174490
>Gm18:12174544-12175348
>Gm18:12175377-12176380
>Gm18:12176574-12176804
>Gm18:12176942-12176997
>Gm18:12177608-12177663
>Gm18:12177753-12177832
>Gm18:12177936-12178097
>Gm18:12178205-12178381
>Gm18:12178452-12178752
>Gm18:12178938-12179037
>Gm18:12179205-12179231
>Gm18:12179321-12179516
>Gm18:12179576-12180248
>Gm18:12181450-12181490
>Gm18:12182414-12182504
>Gm18:12182788-12182821
>Gm18:12183016-12183175
>Gm18:12184603-12184933
>Gm18:12186985-12187028
>Gm18:12187563-12187594
>Gm18:12190183-12190543
>Gm18:12193645-12193692
>Gm18:12194188-12194251
>Gm18:12197514-12198702
>Gm18:12199982-12202925
>Gm18:12203124-12203230
>Gm18:12203280-12203873
>Gm18:12203943-12204631
>Gm18:12204849-12204874
>Gm18:12205210-12205382
>Gm18:12205472-12205644
>Gm18:12205712-12205893
>Gm18:12205922-12206070
>Gm18:12206219-12206264
>Gm18:12206492-12207138
>Gm18:12207246-12207301
>Gm18:12209696-12209737
>Gm18:12209878-12209940
>Gm18:12215445-12215843
>Gm18:12215894-12217056
>Gm18:12217142-12217255
>Gm18:12217294-12217994
>Gm18:12218100-12218311
>Gm18:12220192-12220310
>Gm18:12228547-12228596
>Gm18:12229277-12229400
>Gm18:12230781-12230953
>Gm18:12234239-12234426
>Gm18:12236832-12236874
>Gm18:12237143-12237350
>Gm18:12237387-12238740
>Gm18:12238885-12239359
>Gm18:12239419-12239883
>Gm18:12240087-12240279
>Gm18:12240419-12240541
>Gm18:12242024-12243770
>Gm18:12243855-12244562
>Gm18:12244585-12244752
>Gm18:12244860-12245112
>Gm18:12245147-12245273
>Gm18:12245328-12246074
>Gm18:12246203-12246375
>Gm18:12246497-12246652
>Gm18:12246779-12246849
>Gm18:12246899-12247111
>Gm18:12247135-12247321
>Gm18:12247326-12247355
>Gm18:12247420-12247474
>Gm18:12247552-12248134
>Gm18:12248167-12248279
>Gm18:12248481-12248700
>Gm18:12248817-12249083
>Gm18:12249138-12251280
>Gm18:12253482-12253610
>Gm18:12253805-12253854
>Gm18:12254351-12254386
>Gm18:12258120-12260816
>Gm18:12266206-12266232
>Gm18:12267818-12276019
>Gm18:12276094-12276847
>Gm18:12276887-12277521
>Gm18:12277584-12277790
>Gm18:12277837-12278958
>Gm18:12279022-12279297
>Gm18:12279578-12279656
>Gm18:12280071-12280146
>Gm18:12280367-12280420
>Gm18:12280457-12281102
>Gm18:12281153-12281194
>Gm18:12281262-12281871
>Gm18:12282208-12282250
>Gm18:12283707-12283737
>Gm18:12287777-12287808
>Gm18:12290164-12294085
>Gm18:12296719-12296777
>Gm18:12296842-12296865
>Gm18:12297048-12297078
>Gm18:12297140-12297231
>Gm18:12298238-12298278
>Gm18:12298372-12298472
>Gm18:12299875-12300051
>Gm18:12300457-12300500
>Gm18:12301070-12301111
>Gm18:12301142-12301184
>Gm18:12301702-12301741
>Gm18:12303630-12303655
>Gm18:12304935-12305016
>Gm18:12306015-12307666
>Gm18:12307739-12307840
>Gm18:12308635-12308834
>Gm18:12309158-12314122
>Gm18:12314173-12316463
>Gm18:12316496-12318262
>Gm18:12318292-12318536
>Gm18:12318602-12318893
>Gm18:12322391-12323175
>Gm18:12323706-12323744
>Gm18:12329634-12329771
>Gm18:12330494-12330552
>Gm18:12330572-12330703
>Gm18:12330936-12331111
>Gm18:12331255-12332159
>Gm18:12332445-12332579
>Gm18:12332659-12332755
>Gm18:12332817-12332907
>Gm18:12337361-12337617
>Gm18:12337660-12337885
>Gm18:12338097-12338216
>Gm18:12338250-12338467
>Gm18:12338552-12338589
>Gm18:12340850-12341057
>Gm18:12341190-12341222
>Gm18:12341921-12341971
>Gm18:12342055-12342217
>Gm18:12343310-12343383
>Gm18:12343538-12343576
>Gm18:12345349-12345381
>Gm18:12345514-12345721
>Gm18:12348953-12350504
>Gm18:12350805-12350830
>Gm18:12351675-12351705
>Gm18:12352082-12352205
>Gm18:12353610-12353638
>Gm18:12353747-12353958
>Gm18:12354014-12354043
>Gm18:12354668-12354727
>Gm18:12354950-12355045
>Gm18:12355645-12355677
>Gm18:12355912-12356005
>Gm18:12356384-12356514
>Gm18:12358423-12358570
>Gm18:12358625-12358657
>Gm18:12360512-12360657
>Gm18:12361258-12361289
>Gm18:12361367-12361536
>Gm18:12364487-12364611
>Gm18:12367557-12367715
>Gm18:12368239-12368297
>Gm18:12368614-12369018
>Gm18:12369089-12369202
>Gm18:12370030-12370255
>Gm18:12371359-12371389
>Gm18:12371915-12371959
>Gm18:12372829-12372905
>Gm18:12373096-12373173
>Gm18:12373372-12373406
>Gm18:12374301-12374371
>Gm18:12377313-12377343
>Gm18:12377419-12377489
>Gm18:12377587-12378072
>Gm18:12378578-12378618
>Gm18:12378803-12379363
>Gm18:12379388-12379540
>Gm18:12379755-12379954
>Gm18:12380377-12380518
>Gm18:12380661-12380787
>Gm18:12380950-12381046
>Gm18:12381157-12381224
>Gm18:12381348-12381415
>Gm18:12381472-12381669
>Gm18:12381725-12381984
>Gm18:12382239-12382351
>Gm18:12382434-12382484
>Gm18:12382600-12382722
>Gm18:12382900-12382998
>Gm18:12383095-12383260
>Gm18:12383296-12383379
>Gm18:12383428-12383585
>Gm18:12383662-12383918
>Gm18:12384027-12384098
>Gm18:12384169-12384214
>Gm18:12384278-12384433
>Gm18:12384464-12384568
>Gm18:12384654-12385402
>Gm18:12385722-12385775
>Gm18:12386247-12386329
>Gm18:12386420-12386638
>Gm18:12386677-12386723
>Gm18:12386762-12386845
>Gm18:12386914-12387401
>Gm18:12387472-12387660
>Gm18:12387953-12393214
>Gm18:12393248-12396247
>Gm18:12401535-12401694
>Gm18:12401873-12401905
>Gm18:12404218-12404309
>Gm18:12406723-12406781
>Gm18:12407220-12407248
>Gm18:12407597-12407719
>Gm18:12407842-12408279
>Gm18:12408325-12408377
>Gm18:12408448-12408609
>Gm18:12408687-12408958
>Gm18:12409335-12409429
>Gm18:12412735-12412898
>Gm18:12414221-12423464
>Gm18:12424193-12424306
>Gm18:12426605-12426861
>Gm18:12426937-12427076
>Gm18:12428557-12428606
>Gm18:12430937-12431003
>Gm18:12432180-12441171
>Gm18:12443116-12446293
>Gm18:12446499-12446553
>Gm18:12447736-12447946
>Gm18:12448292-12448325
>Gm18:12453842-12453972
>Gm18:12454607-12455189
>Gm18:12458812-12460881
>Gm18:12460927-12461558
>Gm18:12461589-12461845
>Gm18:12462304-12462417
>Gm18:12462604-12462675
>Gm18:12462726-12462769
>Gm18:12462850-12463025
>Gm18:12463095-12466607
>Gm18:12468644-12468719
>Gm18:12468750-12468788
>Gm18:12468824-12468913
>Gm18:12469046-12469896
>Gm18:12470183-12470712
>Gm18:12470773-12470973
>Gm18:12471300-12471339
>Gm18:12471509-12471569
>Gm18:12471804-12471972
>Gm18:12472243-12472276
>Gm18:12472316-12472396
>Gm18:12472482-12472525
>Gm18:12472673-12472714
>Gm18:12472752-12472803
>Gm18:12473086-12473122
>Gm18:12473312-12473366
>Gm18:12473426-12473610
>Gm18:12474152-12474300
>Gm18:12474441-12474990
>Gm18:12475037-12475067
>Gm18:12475134-12475333
>Gm18:12475360-12475826
>Gm18:12475854-12477209
>Gm18:12477300-12478290
>Gm18:12478393-12478609
>Gm18:12478911-12479094
>Gm18:12479131-12479335
>Gm18:12479450-12479771
>Gm18:12479877-12481646
>Gm18:12481727-12482598
>Gm18:12482718-12483126
>Gm18:12483183-12484885
>Gm18:12484939-12485448
>Gm18:12485468-12485580
>Gm18:12485629-12485750
>Gm18:12485777-12485920
>Gm18:12486012-12486294
>Gm18:12486426-12486609
>Gm18:12486702-12487187
>Gm18:12487222-12487635
>Gm18:12487737-12489575
>Gm18:12489606-12490135
>Gm18:12490332-12490839
>Gm18:12491102-12491584
>Gm18:12491648-12491777
>Gm18:12491852-12492187
>Gm18:12492505-12492645
>Gm18:12492792-12493166
>Gm18:12493231-12493280
>Gm18:12493525-12493667
>Gm18:12493824-12494166
>Gm18:12494340-12494471
>Gm18:12494611-12494690
>Gm18:12494830-12495340
>Gm18:12495376-12495436
>Gm18:12495540-12496513
>Gm18:12496571-12496608
>Gm18:12496652-12506563
>Gm18:12506666-12507233
>Gm18:12507323-12508234
>Gm18:12508266-12508680
>Gm18:12508736-12512118
>Gm18:12512155-12512356
>Gm18:12512382-12512435
>Gm18:12512494-12512547
>Gm18:12513437-12513544
>Gm18:12516321-12516437
>Gm18:12520486-12520624
>Gm18:12520862-12523464
>Gm18:12523827-12523875
>Gm18:12524073-12524356
>Gm18:12524590-12524639
>Gm18:12525047-12525082
>Gm18:12526760-12526950
>Gm18:12528006-12528131
>Gm18:12528268-12530005
>Gm18:12530866-12531037
>Gm18:12531168-12531550
>Gm18:12532550-12532643
>Gm18:12532972-12533021
>Gm18:12534177-12534283
>Gm18:12536801-12536846
>Gm18:12536970-12537036
>Gm18:12541129-12541176
>Gm18:12541343-12541484
>Gm18:12541515-12541631
>Gm18:12541727-12541801
>Gm18:12545073-12545660
>Gm18:12545924-12545976
>Gm18:12546064-12546131
>Gm18:12546610-12546703
>Gm18:12548022-12548048
>Gm18:12548767-12548806
>Gm18:12549698-12549758
>Gm18:12549945-12550000
>Gm18:12551496-12551552
>Gm18:12561068-12561333
>Gm18:12561396-12561462
>Gm18:12561744-12561786
>Gm18:12562078-12562417
>Gm18:12562498-12562556
>Gm18:12562633-12562783
>Gm18:12563662-12563848
>Gm18:12564727-12566514
>Gm18:12566682-12566742
>Gm18:12566907-12567294
>Gm18:12567500-12567530
>Gm18:12567618-12567935
>Gm18:12569684-12569710
>Gm18:12571657-12571771
>Gm18:12575817-12575950
>Gm18:12577560-12577640
>Gm18:12579115-12579163
>Gm18:12579604-12579691
>Gm18:12580234-12580311
>Gm18:12582769-12583155
>Gm18:12585669-12590273
>Gm18:12591180-12591213
>Gm18:12592399-12592517
>Gm18:12592769-12592798
>Gm18:12592886-12593010
>Gm18:12593851-12593887
>Gm18:12595460-12595936
>Gm18:12600862-12600919
>Gm18:12606357-12611246
>Gm18:12616038-12616072
>Gm18:12617455-12617615
>Gm18:12617669-12619581
>Gm18:12619691-12619791
>Gm18:12620151-12620186
>Gm18:12621424-12621479
>Gm18:12623329-12623428
>Gm18:12623456-12623560
>Gm18:12623742-12623795
>Gm18:12624040-12624162
>Gm18:12632599-12632899
>Gm18:12633024-12635310
>Gm18:12635444-12635689
>Gm18:12635743-12636103
>Gm18:12636163-12636434
>Gm18:12636519-12636636
>Gm18:12636650-12636968
>Gm18:12639902-12639929
>Gm18:12641474-12641491
>Gm18:12642360-12642451
>Gm18:12645967-12645997
>Gm18:12649148-12649205
>Gm18:12649586-12649634
>Gm18:12650877-12650944
>Gm18:12651332-12651390
>Gm18:12651832-12651886
>Gm18:12652030-12652095
>Gm18:12653790-12654160
>Gm18:12654294-12654683
>Gm18:12655142-12655168
>Gm18:12655772-12656275
>Gm18:12656444-12656584
>Gm18:12656621-12658034
>Gm18:12658097-12658267
>Gm18:12663251-12663395
>Gm18:12663494-12663592
>Gm18:12668195-12668652
>Gm18:12669146-12669208
>Gm18:12672524-12673578
>Gm18:12673904-12673992
>Gm18:12675664-12675837
>Gm18:12675928-12676124
>Gm18:12677474-12680473
>Gm18:12680555-12681825
>Gm18:12682079-12682782
>Gm18:12683161-12683224
>Gm18:12683368-12683736
>Gm18:12683804-12684051
>Gm18:12684106-12684346
>Gm18:12684406-12684715
>Gm18:12684847-12685127
>Gm18:12685366-12685502
>Gm18:12685598-12685770
>Gm18:12685889-12685958
>Gm18:12686049-12686314
>Gm18:12686392-12686589
>Gm18:12686643-12686769
>Gm18:12687067-12687729
>Gm18:12687766-12687921
>Gm18:12688088-12688124
>Gm18:12688268-12688352
>Gm18:12688383-12688524
>Gm18:12688656-12688746
>Gm18:12688891-12689067
>Gm18:12689218-12689256
>Gm18:12689308-12689389
>Gm18:12689454-12690012
>Gm18:12690129-12696062
>Gm18:12696154-12696284
>Gm18:12697159-12697188
>Gm18:12698855-12699101
>Gm18:12701246-12701398
>Gm18:12701573-12701685
>Gm18:12701844-12702582
>Gm18:12706393-12706421
>Gm18:12707045-12708037
>Gm18:12708190-12708290
>Gm18:12708659-12708867
>Gm18:12709077-12710345
>Gm18:12710372-12710559
>Gm18:12713230-12713739
>Gm18:12714975-12720116
>Gm18:12720241-12724495
>Gm18:12724565-12724824
>Gm18:12725522-12725663
>Gm18:12725918-12726519
>Gm18:12726761-12726829
>Gm18:12727499-12727614
>Gm18:12728416-12728462
>Gm18:12729581-12729628
>Gm18:12731118-12731146
>Gm18:12733517-12733575
>Gm18:12738517-12738555
>Gm18:12739329-12739358
>Gm18:12740441-12740485
>Gm18:12743123-12743157
>Gm18:12743557-12743587
>Gm18:12745359-12745456
>Gm18:12745658-12745717
>Gm18:12747072-12747112
>Gm18:12753553-12753596
>Gm18:12754890-12754969
>Gm18:12755351-12755610
>Gm18:12755839-12755971
>Gm18:12756650-12756739
>Gm18:12758467-12758526
>Gm18:12758665-12758727
>Gm18:12761879-12761907
>Gm18:12766628-12766692
>Gm18:12766876-12766964
>Gm18:12767030-12767066
>Gm18:12767733-12768093
>Gm18:12768142-12768233
>Gm18:12768295-12768377
>Gm18:12768634-12768717
>Gm18:12769025-12769485
>Gm18:12769612-12769703
>Gm18:12769766-12769879
>Gm18:12769951-12770179
>Gm18:12770230-12770853
>Gm18:12770909-12770948
>Gm18:12770994-12771621
>Gm18:12771642-12771686
>Gm18:12771741-12776834
>Gm18:12776930-12777119
>Gm18:12777203-12777296
>Gm18:12777391-12777597
>Gm18:12777636-12780773
>Gm18:12780828-12781030
>Gm18:12781200-12781252
>Gm18:12781295-12781377
>Gm18:12781547-12781576
>Gm18:12781822-12781928
>Gm18:12782147-12782184
>Gm18:12782226-12782280
>Gm18:12782537-12782629
>Gm18:12782697-12782744
>Gm18:12782972-12783062
>Gm18:12783960-12784032
>Gm18:12784090-12784119
>Gm18:12784227-12784271
>Gm18:12784605-12784747
>Gm18:12784780-12784836
>Gm18:12784901-12785069
>Gm18:12785175-12785336
>Gm18:12785445-12785652
>Gm18:12785727-12785814
>Gm18:12786142-12786193
>Gm18:12786390-12786430
>Gm18:12786531-12786587
>Gm18:12787766-12787797
>Gm18:12789112-12789257
>Gm18:12790702-12790744
>Gm18:12790910-12791053
>Gm18:12791572-12792752
>Gm18:12794620-12794704
>Gm18:12798562-12798606
>Gm18:12799010-12799107
>Gm18:12799395-12799553
>Gm18:12801055-12801110
>Gm18:12802996-12803094
>Gm18:12806790-12806974
>Gm18:12807009-12807248
>Gm18:12807328-12808105
>Gm18:12809575-12810758
>Gm18:12810809-12811263
>Gm18:12811698-12811757
>Gm18:12813914-12813982
>Gm18:12814950-12815028
>Gm18:12816088-12816129
>Gm18:12816378-12816463
>Gm18:12817837-12818145
>Gm18:12818224-12818609
>Gm18:12820319-12820548
>Gm18:12820670-12820724
>Gm18:12820768-12820796
>Gm18:12820892-12820925
>Gm18:12820976-12821324
>Gm18:12821378-12822608
>Gm18:12822661-12822909
>Gm18:12822975-12823083
>Gm18:12823142-12823391
>Gm18:12823571-12823629
>Gm18:12823661-12823695
>Gm18:12824324-12824519
>Gm18:12825029-12825150
>Gm18:12825236-12825693
>Gm18:12825741-12825790
>Gm18:12827238-12827481
>Gm18:12828056-12828149
>Gm18:12828338-12828489
>Gm18:12829220-12829442
>Gm18:12829504-12829575
>Gm18:12829662-12842105
>Gm18:12842865-12843090
>Gm18:12845473-12846026
>Gm18:12846198-12848348
>Gm18:12852758-12852804
>Gm18:12854373-12854479
>Gm18:12855362-12855429
>Gm18:12855989-12856271
>Gm18:12856359-12856477
>Gm18:12856578-12863657
>Gm18:12863922-12864386
>Gm18:12864418-12866361
>Gm18:12866385-12866435
>Gm18:12867894-12868001
>Gm18:12868079-12868760
>Gm18:12868823-12876413
>Gm18:12876989-12877099
>Gm18:12877166-12877237
>Gm18:12877276-12877362
>Gm18:12877761-12877813
>Gm18:12878669-12878736
>Gm18:12879498-12879529
>Gm18:12880265-12880347
>Gm18:12880625-12880678
>Gm18:12881961-12882009
>Gm18:12883401-12889400
>Gm18:12889456-12889769
>Gm18:12889839-12890472
>Gm18:12890883-12891069
>Gm18:12893333-12893568
>Gm18:12894082-12894186
>Gm18:12894323-12895979
>Gm18:12896264-12896367
>Gm18:12896852-12896900
>Gm18:12896981-12897020
>Gm18:12897096-12897172
>Gm18:12897214-12897297
>Gm18:12897328-12897393
>Gm18:12898004-12898054
>Gm18:12898086-12898134
>Gm18:12898212-12898244
>Gm18:12898432-12898482
>Gm18:12898670-12898777
>Gm18:12898896-12899231
>Gm18:12899246-12899891
>Gm18:12899921-12899971
>Gm18:12900042-12900280
>Gm18:12900544-12900612
>Gm18:12900733-12900834
>Gm18:12900894-12901395
>Gm18:12901445-12901813
>Gm18:12902202-12902380
>Gm18:12902509-12902561
>Gm18:12902657-12902697
>Gm18:12904325-12904354
>Gm18:12905124-12906055
>Gm18:12906318-12906395
>Gm18:12906786-12906889
>Gm18:12907006-12907084
>Gm18:12907121-12907288
>Gm18:12909983-12910111
>Gm18:12910323-12911139
>Gm18:12912136-12912451
>Gm18:12912488-12912514
>Gm18:12912627-12912682
>Gm18:12912859-12912912
>Gm18:12913002-12913178
>Gm18:12913258-12913619
>Gm18:12913740-12914216
>Gm18:12914264-12914510
>Gm18:12914574-12914982
>Gm18:12915040-12915078
>Gm18:12915170-12915416
>Gm18:12915446-12915597
>Gm18:12915675-12915910
>Gm18:12915950-12916323
>Gm18:12916348-12916564
>Gm18:12916667-12916706
>Gm18:12916753-12917068
>Gm18:12917122-12917386
>Gm18:12917493-12917518
>Gm18:12917641-12917674
>Gm18:12917713-12921128
>Gm18:12921240-12921371
>Gm18:12921474-12921631
>Gm18:12921813-12921869
>Gm18:12921927-12922677
>Gm18:12922952-12922990
>Gm18:12923019-12924415
>Gm18:12924580-12924752
>Gm18:12924824-12925261
>Gm18:12925289-12925518
>Gm18:12925556-12926233
>Gm18:12926318-12926517
>Gm18:12926593-12926848
>Gm18:12926910-12927329
>Gm18:12927527-12927557
>Gm18:12927648-12927874
>Gm18:12927933-12927984
>Gm18:12928069-12928457
>Gm18:12928693-12928787
>Gm18:12928982-12929165
>Gm18:12929213-12929249
>Gm18:12929275-12929473
>Gm18:12929599-12930173
>Gm18:12930200-12930591
>Gm18:12930767-12930811
>Gm18:12930913-12931284
>Gm18:12931370-12931464
>Gm18:12931495-12931663
>Gm18:12931692-12932862
>Gm18:12932915-12938760
>Gm18:12938809-12938953
>Gm18:12938987-12939692
>Gm18:12940142-12940206
>Gm18:12940700-12940798
>Gm18:12941017-12942388
>Gm18:12942483-12949704
>Gm18:12949971-12950001
>Gm18:12953228-12953286
>Gm18:12953799-12953832
>Gm18:12954307-12955185
>Gm18:12955214-12955618
>Gm18:12955679-12956080
>Gm18:12958527-12958574
>Gm18:12958744-12958833
>Gm18:12961642-12961689
>Gm18:12962062-12962815
>Gm18:12964047-12964085
>Gm18:12964350-12964432
>Gm18:12965613-12978742
>Gm18:12979664-12979709
>Gm18:12979847-12981528
>Gm18:12981576-12989120
>Gm18:12992203-12994564
>Gm18:12995883-13005271
>Gm18:13008571-13008612
>Gm18:13008643-13008721
>Gm18:13011228-13017468
>Gm18:13018632-13018711
>Gm18:13019708-13019758
>Gm18:13020403-13020435
>Gm18:13020604-13024176
>Gm18:13024237-13025251
>Gm18:13025548-13025583
>Gm18:13026200-13026287
>Gm18:13026368-13026470
>Gm18:13026663-13026950
>Gm18:13027003-13027519
>Gm18:13028453-13028785
>Gm18:13028819-13028941
>Gm18:13029074-13029166
>Gm18:13029291-13029569
>Gm18:13030376-13030438
>Gm18:13030514-13030699
>Gm18:13031660-13031717
>Gm18:13033043-13033083
>Gm18:13034725-13035215
>Gm18:13035576-13035638
>Gm18:13036637-13036692
>Gm18:13037624-13037694
>Gm18:13038180-13038252
>Gm18:13038487-13038612
>Gm18:13038928-13039014
>Gm18:13039322-13039351
>Gm18:13039469-13039509
>Gm18:13039835-13039913
>Gm18:13040301-13040368
>Gm18:13041540-13041707
>Gm18:13041815-13042191
>Gm18:13042324-13042453
>Gm18:13042646-13042724
>Gm18:13042825-13043338
>Gm18:13046116-13046163
>Gm18:13046366-13046474
>Gm18:13046710-13046770
>Gm18:13047079-13047119
>Gm18:13047947-13048012
>Gm18:13048569-13048600
>Gm18:13049232-13049364
>Gm18:13049506-13049544
>Gm18:13050530-13050773
>Gm18:13051320-13051908
>Gm18:13052007-13052069
>Gm18:13052275-13052340
>Gm18:13055698-13057811
>Gm18:13057849-13058207
>Gm18:13058255-13058353
>Gm18:13061962-13062016
>Gm18:13062053-13062183
>Gm18:13062251-13062488
>Gm18:13063559-13063593
>Gm18:13066049-13066227
>Gm18:13066267-13066693
>Gm18:13066777-13066899
>Gm18:13067323-13067365
>Gm18:13067657-13067741
>Gm18:13067839-13068297
>Gm18:13068344-13068842
>Gm18:13069034-13069967
>Gm18:13070025-13070466
>Gm18:13070520-13071411
>Gm18:13071442-13071889
>Gm18:13071926-13071993
>Gm18:13072037-13072986
>Gm18:13073024-13073341
>Gm18:13073424-13073690
>Gm18:13073934-13074245
>Gm18:13074524-13074602
>Gm18:13076021-13076035
>Gm18:13077241-13077275
>Gm18:13077986-13078015
>Gm18:13081819-13081846
>Gm18:13082720-13082762
>Gm18:13083979-13084023
>Gm18:13085256-13085321
>Gm18:13085372-13085493
>Gm18:13088090-13088211
>Gm18:13088845-13088925
>Gm18:13093503-13093565
>Gm18:13093744-13094024
>Gm18:13094100-13094354
>Gm18:13094393-13094575
>Gm18:13100267-13100372
>Gm18:13100538-13100666
>Gm18:13100802-13100984
>Gm18:13104732-13104801
>Gm18:13105634-13105679
>Gm18:13106334-13106645
>Gm18:13106723-13107431
>Gm18:13110476-13110559
>Gm18:13110799-13110866
>Gm18:13111823-13111947
>Gm18:13112106-13112232
>Gm18:13114541-13114581
>Gm18:13115502-13115551
>Gm18:13122463-13145296
>Gm18:13145641-13146091
>Gm18:13149111-13149173
>Gm18:13150552-13150587
>Gm18:13150620-13150660
>Gm18:13152655-13152735
>Gm18:13152883-13152932
>Gm18:13153772-13156308
>Gm18:13157497-13157677
>Gm18:13157701-13158531
>Gm18:13159872-13159916
>Gm18:13159960-13160049
>Gm18:13160103-13160344
>Gm18:13160421-13160734
>Gm18:13160836-13161111
>Gm18:13161170-13161262
>Gm18:13161291-13161670
>Gm18:13161790-13162002
>Gm18:13162142-13162465
>Gm18:13162543-13162812
>Gm18:13166332-13166427
>Gm18:13166661-13166833
>Gm18:13168271-13168321
>Gm18:13168500-13170375
>Gm18:13170424-13170655
>Gm18:13170716-13171088
>Gm18:13172400-13172438
>Gm18:13172520-13172586
>Gm18:13173094-13173124
>Gm18:13173906-13173972
>Gm18:13174073-13174347
>Gm18:13174484-13174604
>Gm18:13176008-13176143
>Gm18:13176215-13176245
>Gm18:13176815-13177429
>Gm18:13177471-13177866
>Gm18:13182092-13182118
>Gm18:13182858-13183008
>Gm18:13183113-13184024
>Gm18:13184053-13184566
>Gm18:13184709-13185176
>Gm18:13185334-13185797
>Gm18:13185895-13186027
>Gm18:13186110-13186248
>Gm18:13187511-13190485
>Gm18:13190593-13190722
>Gm18:13190805-13191754
>Gm18:13192013-13192384
>Gm18:13192421-13192844
>Gm18:13192933-13193332
>Gm18:13193574-13193886
>Gm18:13194115-13194210
>Gm18:13194992-13195131
>Gm18:13195741-13195921
>Gm18:13196014-13196719
>Gm18:13196877-13197477
>Gm18:13197559-13197651
>Gm18:13197685-13197848
>Gm18:13198404-13199100
>Gm18:13199190-13200793
>Gm18:13200918-13200947
>Gm18:13201946-13202022
>Gm18:13203984-13204022
>Gm18:13213725-13213789
>Gm18:13214606-13214676
>Gm18:13215853-13216108
>Gm18:13216355-13217103
>Gm18:13218930-13218965
>Gm18:13219729-13220249
>Gm18:13220274-13220409
>Gm18:13220469-13222293
>Gm18:13222360-13223031
>Gm18:13225676-13230825
>Gm18:13231344-13231476
>Gm18:13232286-13232363
>Gm18:13232476-13232524
>Gm18:13232857-13237433
>Gm18:13237490-13237629
>Gm18:13240114-13240694
>Gm18:13245733-13245770
>Gm18:13247691-13247789
>Gm18:13248526-13248567
>Gm18:13248796-13248922
>Gm18:13248968-13249024
>Gm18:13249056-13249157
>Gm18:13251908-13252024
>Gm18:13252178-13252241
>Gm18:13253271-13253350
>Gm18:13253495-13253578
>Gm18:13254451-13254497
>Gm18:13257506-13258009
>Gm18:13258090-13258122
>Gm18:13258383-13258537
>Gm18:13260599-13261501
>Gm18:13261867-13261920
>Gm18:13262550-13262565
>Gm18:13263841-13263945
>Gm18:13264329-13264427
>Gm18:13266238-13266326
>Gm18:13266727-13266781
>Gm18:13267732-13267895
>Gm18:13268037-13268077
>Gm18:13270307-13270357
>Gm18:13271705-13271766
>Gm18:13272814-13272847
>Gm18:13273337-13273475
>Gm18:13273794-13273893
>Gm18:13274029-13274189
>Gm18:13274247-13275523
>Gm18:13275560-13275834
>Gm18:13275863-13276153
>Gm18:13276323-13276503
>Gm18:13276544-13276632
>Gm18:13276687-13276714
>Gm18:13276979-13277355
>Gm18:13277488-13279397
>Gm18:13284956-13286061
>Gm18:13286290-13288436
>Gm18:13288496-13288571
>Gm18:13288652-13290734
>Gm18:13290784-13290973
>Gm18:13291000-13291211
>Gm18:13291549-13291817
>Gm18:13294041-13294290
>Gm18:13294348-13294597
>Gm18:13297496-13297761
>Gm18:13297892-13298118
>Gm18:13298220-13298340
>Gm18:13298422-13298457
>Gm18:13298783-13302491
>Gm18:13302671-13303021
>Gm18:13303397-13303435
>Gm18:13303606-13303701
>Gm18:13305591-13305625
>Gm18:13307001-13307075
>Gm18:13307526-13307636
>Gm18:13307683-13307713
>Gm18:13307783-13307818
>Gm18:13308462-13308504
>Gm18:13309299-13309594
>Gm18:13309686-13309823
>Gm18:13309910-13309943
>Gm18:13310494-13310969
>Gm18:13311611-13311665
>Gm18:13313313-13313349
>Gm18:13316825-13316886
>Gm18:13317469-13317928
>Gm18:13317978-13318074
>Gm18:13318217-13318518
>Gm18:13318816-13319278
>Gm18:13319345-13319850
>Gm18:13319938-13320425
>Gm18:13320536-13320654
>Gm18:13320685-13322186
>Gm18:13322214-13322340
>Gm18:13322393-13322729
>Gm18:13322759-13323411
>Gm18:13324733-13324811
>Gm18:13324946-13326629
>Gm18:13326673-13326701
>Gm18:13327009-13327119
>Gm18:13327145-13327256
>Gm18:13327303-13327456
>Gm18:13327512-13327566
>Gm18:13327675-13327794
>Gm18:13328171-13329204
>Gm18:13329262-13329491
>Gm18:13329576-13329668
>Gm18:13329806-13329830
>Gm18:13329876-13329909
>Gm18:13330006-13330041
>Gm18:13330085-13330156
>Gm18:13330203-13330262
>Gm18:13330329-13330377
>Gm18:13330594-13330635
>Gm18:13330709-13330753
>Gm18:13331007-13331074
>Gm18:13331219-13331263
>Gm18:13331823-13332339
>Gm18:13332395-13332710
>Gm18:13332743-13332775
>Gm18:13332955-13333383
>Gm18:13333438-13333613
>Gm18:13333715-13334221
>Gm18:13334280-13334658
>Gm18:13334771-13335290
>Gm18:13335434-13335495
>Gm18:13335537-13335650
>Gm18:13335703-13336668
>Gm18:13336700-13336800
>Gm18:13337002-13337188
>Gm18:13338342-13338544
>Gm18:13339484-13349877
>Gm18:13350202-13350249
>Gm18:13350551-13350596
>Gm18:13354934-13354993
>Gm18:13355367-13355422
>Gm18:13355596-13355714
>Gm18:13355970-13356061
>Gm18:13356123-13356148
>Gm18:13358627-13358660
>Gm18:13359236-13359328
>Gm18:13359356-13359400
>Gm18:13359441-13359470
>Gm18:13359498-13359856
>Gm18:13359973-13360095
>Gm18:13360225-13360654
>Gm18:13360954-13361067
>Gm18:13361134-13361307
>Gm18:13361409-13361497
>Gm18:13361549-13361634
>Gm18:13361658-13362152
>Gm18:13362246-13362284
>Gm18:13362321-13362746
>Gm18:13362800-13362834
>Gm18:13362929-13362984
>Gm18:13363040-13363247
>Gm18:13363385-13363730
>Gm18:13364122-13365533
>Gm18:13366397-13366498
>Gm18:13366597-13366630
>Gm18:13366942-13367010
>Gm18:13367083-13368574
>Gm18:13368624-13368680
>Gm18:13368778-13368928
>Gm18:13369682-13369745
>Gm18:13370904-13370997
>Gm18:13376338-13376418
>Gm18:13376599-13376736
>Gm18:13376883-13376985
>Gm18:13377090-13379734
>Gm18:13379792-13379857
>Gm18:13380970-13382962
>Gm18:13383020-13383711
>Gm18:13383807-13383912
>Gm18:13384033-13384072
>Gm18:13384258-13384536
>Gm18:13384639-13385448
>Gm18:13385486-13387966
>Gm18:13387995-13389078
>Gm18:13392147-13392210
>Gm18:13392283-13392351
>Gm18:13394502-13394619
>Gm18:13394876-13395009
>Gm18:13395688-13395726
>Gm18:13405186-13405223
>Gm18:13405816-13405867
>Gm18:13406361-13406426
>Gm18:13407648-13407716
>Gm18:13410679-13410708
>Gm18:13410767-13411961
>Gm18:13412026-13412077
>Gm18:13412246-13412362
>Gm18:13412909-13412963
>Gm18:13413044-13413073
>Gm18:13413936-13414080
>Gm18:13414129-13414503
>Gm18:13414526-13414561
>Gm18:13414617-13414659
>Gm18:13414752-13414838
>Gm18:13414894-13415232
>Gm18:13415287-13415642
>Gm18:13415865-13415918
>Gm18:13416028-13416370
>Gm18:13416568-13416628
>Gm18:13417961-13418012
>Gm18:13422835-13422934
>Gm18:13423282-13423394
>Gm18:13423748-13424117
>Gm18:13424811-13424980
>Gm18:13428790-13428839
>Gm18:13430482-13435696
>Gm18:13436106-13436181
>Gm18:13436969-13437009
>Gm18:13437057-13437132
>Gm18:13437592-13437665
>Gm18:13437705-13437909
>Gm18:13438093-13438534
>Gm18:13438565-13439925
>Gm18:13439983-13440914
>Gm18:13441007-13441597
>Gm18:13441632-13441959
>Gm18:13442060-13442119
>Gm18:13442192-13442328
>Gm18:13442382-13446118
>Gm18:13446195-13459066
>Gm18:13459087-13460049
>Gm18:13460228-13466004
>Gm18:13466030-13466850
>Gm18:13466987-13467200
>Gm18:13467336-13467401
>Gm18:13467449-13468775
>Gm18:13468860-13471749
>Gm18:13471784-13471863
>Gm18:13471989-13472394
>Gm18:13472521-13474021
>Gm18:13474122-13474334
>Gm18:13474474-13474619
>Gm18:13474895-13474963
>Gm18:13474991-13475150
>Gm18:13475181-13475251
>Gm18:13475274-13475352
>Gm18:13475418-13475777
>Gm18:13475861-13476252
>Gm18:13476298-13476343
>Gm18:13476400-13476800
>Gm18:13476902-13477766
>Gm18:13477835-13480277
>Gm18:13480309-13481441
>Gm18:13481458-13484158
>Gm18:13484182-13489397
>Gm18:13489496-13489705
>Gm18:13489970-13490020
>Gm18:13490138-13490387
>Gm18:13490427-13491859
>Gm18:13491887-13495364
>Gm18:13496535-13496595
>Gm18:13496688-13496723
>Gm18:13496870-13496934
>Gm18:13497488-13497557
>Gm18:13497737-13497820
>Gm18:13497943-13497982
>Gm18:13498140-13498665
>Gm18:13498733-13498857
>Gm18:13499012-13499086
>Gm18:13499345-13499719
>Gm18:13500046-13500127
>Gm18:13500901-13501077
>Gm18:13501236-13501668
>Gm18:13501877-13502018
>Gm18:13502109-13502337
>Gm18:13502384-13503831
>Gm18:13503859-13504177
>Gm18:13504226-13511599
>Gm18:13511658-13513911
>Gm18:13513946-13514009
>Gm18:13514068-13514308
>Gm18:13514366-13514421
>Gm18:13514478-13514573
>Gm18:13514609-13514769
>Gm18:13514817-13515773
>Gm18:13515835-13516173
>Gm18:13516203-13516276
>Gm18:13516377-13516610
>Gm18:13516640-13516673
>Gm18:13516771-13516829
>Gm18:13516907-13516955
>Gm18:13517047-13517191
>Gm18:13517323-13517448
>Gm18:13517515-13537299
>Gm18:13537362-13538217
>Gm18:13538250-13539455
>Gm18:13539466-13539501
>Gm18:13539717-13539779
>Gm18:13539818-13540043
>Gm18:13540111-13540346
>Gm18:13540477-13540597
>Gm18:13540626-13540748
>Gm18:13540789-13541007
>Gm18:13541048-13541283
>Gm18:13541493-13541557
>Gm18:13541716-13542743
>Gm18:13542846-13543050
>Gm18:13543088-13544818
>Gm18:13546027-13546157
>Gm18:13546743-13546942
>Gm18:13547029-13547948
>Gm18:13549487-13549521
>Gm18:13555087-13555134
>Gm18:13556799-13556861
>Gm18:13559228-13559298
>Gm18:13561554-13561776
>Gm18:13561805-13562553
>Gm18:13565099-13569806
>Gm18:13569884-13570088
>Gm18:13570114-13570492
>Gm18:13570597-13571263
>Gm18:13571540-13572790
>Gm18:13572997-13573437
>Gm18:13573554-13575596
>Gm18:13575870-13575906
>Gm18:13576014-13576173
>Gm18:13576218-13576259
>Gm18:13576827-13576940
>Gm18:13577286-13577560
>Gm18:13577742-13577921
>Gm18:13578122-13578213
>Gm18:13578309-13578361
>Gm18:13578424-13578470
>Gm18:13578510-13578663
>Gm18:13578839-13578905
>Gm18:13578981-13579046
>Gm18:13579164-13579380
>Gm18:13579622-13579878
>Gm18:13579960-13580236
>Gm18:13580317-13580541
>Gm18:13580772-13580819
>Gm18:13580971-13581108
>Gm18:13581393-13581461
>Gm18:13581585-13581744
>Gm18:13581810-13581909
>Gm18:13582177-13582326
>Gm18:13582561-13582817
>Gm18:13583292-13583427
>Gm18:13583578-13583658
>Gm18:13584576-13586127
>Gm18:13586419-13586645
>Gm18:13587117-13587314
>Gm18:13589546-13589583
>Gm18:13590506-13590589
>Gm18:13593002-13593074
>Gm18:13593497-13593568
>Gm18:13594922-13594971
>Gm18:13595475-13595681
>Gm18:13595717-13595759
>Gm18:13596472-13596648
>Gm18:13596792-13596838
>Gm18:13597382-13597422
>Gm18:13599438-13599605
>Gm18:13599669-13599728
>Gm18:13599777-13600060
>Gm18:13600170-13600213
>Gm18:13600280-13600411
>Gm18:13600470-13600550
>Gm18:13600622-13600782
>Gm18:13600847-13601153
>Gm18:13601243-13601995
>Gm18:13602033-13602289
>Gm18:13602593-13603790
>Gm18:13604226-13604278
>Gm18:13604532-13604706
>Gm18:13604812-13604854
>Gm18:13604965-13605016
>Gm18:13605102-13605188
>Gm18:13605254-13605571
>Gm18:13605635-13606005
>Gm18:13606073-13606213
>Gm18:13606463-13606790
>Gm18:13606843-13607036
>Gm18:13607091-13607213
>Gm18:13607360-13607735
>Gm18:13607769-13607860
>Gm18:13607890-13608077
>Gm18:13608196-13608388
>Gm18:13608443-13608751
>Gm18:13611004-13611211
>Gm18:13614749-13614933
>Gm18:13614989-13618206
>Gm18:13618262-13618472
>Gm18:13618558-13618657
>Gm18:13618935-13627254
>Gm18:13627428-13629950
>Gm18:13630006-13631073
>Gm18:13631220-13631529
>Gm18:13632062-13632104
>Gm18:13632144-13632218
>Gm18:13632442-13632491
>Gm18:13632674-13632708
>Gm18:13632801-13633221
>Gm18:13633256-13633524
>Gm18:13633615-13633682
>Gm18:13633738-13634102
>Gm18:13634593-13634639
>Gm18:13634775-13634808
>Gm18:13634846-13634889
>Gm18:13635172-13635208
>Gm18:13635329-13635360
>Gm18:13635782-13635818
>Gm18:13635909-13635961
>Gm18:13636186-13636300
>Gm18:13636609-13637649
>Gm18:13637830-13637867
>Gm18:13638038-13639731
>Gm18:13640302-13640370
>Gm18:13642225-13642289
>Gm18:13643385-13643445
>Gm18:13647319-13650971
>Gm18:13651123-13652386
>Gm18:13652494-13653097
>Gm18:13653392-13653455
>Gm18:13653689-13653756
>Gm18:13661731-13661840
>Gm18:13662733-13662804
>Gm18:13662956-13663014
>Gm18:13663374-13663483
>Gm18:13665309-13665436
>Gm18:13665542-13665730
>Gm18:13666176-13666374
>Gm18:13666556-13666833
>Gm18:13666879-13667618
>Gm18:13669327-13671107
>Gm18:13671350-13672310
>Gm18:13672361-13672556
>Gm18:13672711-13672788
>Gm18:13672923-13673009
>Gm18:13673033-13673088
>Gm18:13673256-13673627
>Gm18:13673803-13677300
>Gm18:13677377-13677987
>Gm18:13678024-13678126
>Gm18:13678354-13678609
>Gm18:13678711-13678821
>Gm18:13678923-13679121
>Gm18:13679214-13679631
>Gm18:13679741-13681195
>Gm18:13681451-13681501
>Gm18:13681763-13681848
>Gm18:13682044-13682133
>Gm18:13682152-13682199
>Gm18:13682498-13682547
>Gm18:13683175-13683285
>Gm18:13683652-13683703
>Gm18:13684052-13684085
>Gm18:13684793-13685109
>Gm18:13685150-13685308
>Gm18:13685348-13685498
>Gm18:13685533-13685650
>Gm18:13685717-13685908
>Gm18:13686056-13686106
>Gm18:13686772-13686823
>Gm18:13687617-13687665
>Gm18:13689002-13689055
>Gm18:13689171-13689362
>Gm18:13689768-13689813
>Gm18:13689874-13689911
>Gm18:13689939-13689996
>Gm18:13690037-13690131
>Gm18:13690219-13690276
>Gm18:13690365-13690455
>Gm18:13690486-13690529
>Gm18:13690858-13690921
>Gm18:13691045-13691332
>Gm18:13691546-13691574
>Gm18:13691972-13692079
>Gm18:13696003-13696056
>Gm18:13696489-13696613
>Gm18:13696784-13697059
>Gm18:13697116-13697474
>Gm18:13697535-13697609
>Gm18:13697748-13697794
>Gm18:13698092-13698131
>Gm18:13698602-13698693
>Gm18:13698782-13699128
>Gm18:13699179-13699225
>Gm18:13699573-13699604
>Gm18:13699636-13699908
>Gm18:13699940-13700011
>Gm18:13700094-13700126
>Gm18:13700205-13700568
>Gm18:13700768-13701234
>Gm18:13701276-13701734
>Gm18:13701843-13701938
>Gm18:13702235-13702303
>Gm18:13702334-13702413
>Gm18:13702602-13702643
>Gm18:13702711-13702778
>Gm18:13702900-13703354
>Gm18:13703398-13703603
>Gm18:13703631-13703834
>Gm18:13704106-13704233
>Gm18:13704263-13704514
>Gm18:13704597-13704665
>Gm18:13704875-13705069
>Gm18:13705124-13705314
>Gm18:13705339-13705844
>Gm18:13705954-13706361
>Gm18:13706394-13706449
>Gm18:13708051-13708082
>Gm18:13708561-13708785
>Gm18:13708890-13710981
>Gm18:13711022-13711600
>Gm18:13711661-13715103
>Gm18:13715153-13716805
>Gm18:13716851-13718998
>Gm18:13720175-13720941
>Gm18:13721454-13721518
>Gm18:13722439-13722473
>Gm18:13722871-13722900
>Gm18:13723673-13723833
>Gm18:13723882-13723960
>Gm18:13724429-13724457
>Gm18:13726816-13726906
>Gm18:13728373-13728437
>Gm18:13729463-13729682
>Gm18:13729950-13730424
>Gm18:13730464-13730559
>Gm18:13730722-13730891
>Gm18:13730938-13730986
>Gm18:13731083-13731183
>Gm18:13731510-13731589
>Gm18:13732331-13732548
>Gm18:13732673-13733170
>Gm18:13733370-13733462
>Gm18:13733592-13733990
>Gm18:13734082-13734333
>Gm18:13734371-13734771
>Gm18:13735323-13735387
>Gm18:13735773-13735996
>Gm18:13736342-13736381
>Gm18:13736504-13736568
>Gm18:13736694-13737261
>Gm18:13737530-13737583
>Gm18:13737664-13737896
>Gm18:13738009-13738187
>Gm18:13738619-13738894
>Gm18:13739172-13739785
>Gm18:13739949-13740336
>Gm18:13740440-13741939
>Gm18:13742203-13742249
>Gm18:13743610-13743779
>Gm18:13744117-13744231
>Gm18:13744569-13744608
>Gm18:13744731-13744795
>Gm18:13744850-13745312
>Gm18:13745388-13745441
>Gm18:13745652-13745810
>Gm18:13745965-13746125
>Gm18:13746238-13746416
>Gm18:13746848-13747047
>Gm18:13747293-13747676
>Gm18:13747724-13747782
>Gm18:13747907-13747974
>Gm18:13748147-13748487
>Gm18:13748777-13749790
>Gm18:13749853-13750135
>Gm18:13750399-13750452
>Gm18:13751634-13751698
>Gm18:13751800-13751953
>Gm18:13752154-13755316
>Gm18:13755416-13758067
>Gm18:13758200-13758270
>Gm18:13758653-13758692
>Gm18:13758777-13758878
>Gm18:13759160-13759616
>Gm18:13759726-13759800
>Gm18:13760040-13760092
>Gm18:13760322-13760451
>Gm18:13760994-13761043
>Gm18:13761106-13761224
>Gm18:13761390-13761848
>Gm18:13761951-13763185
>Gm18:13763230-13763450
>Gm18:13763706-13763767
>Gm18:13764916-13765030
>Gm18:13765173-13765290
>Gm18:13765429-13765891
>Gm18:13765940-13766067
>Gm18:13766258-13766296
>Gm18:13766527-13766627
>Gm18:13768090-13768302
>Gm18:13768431-13768538
>Gm18:13768636-13768928
>Gm18:13769128-13769246
>Gm18:13769302-13769749
>Gm18:13769867-13771059
>Gm18:13771336-13771409
>Gm18:13771492-13771813
>Gm18:13771883-13772537
>Gm18:13772624-13772895
>Gm18:13772985-13773066
>Gm18:13773104-13773209
>Gm18:13773326-13773552
>Gm18:13773816-13773857
>Gm18:13774692-13774747
>Gm18:13775034-13775244
>Gm18:13775706-13775741
>Gm18:13776292-13776374
>Gm18:13776546-13776873
>Gm18:13776922-13777094
>Gm18:13777134-13777276
>Gm18:13777318-13777390
>Gm18:13777523-13777901
>Gm18:13779102-13779335
>Gm18:13779443-13779857
>Gm18:13780120-13780255
>Gm18:13780282-13780629
>Gm18:13780665-13781160
>Gm18:13781208-13781322
>Gm18:13781649-13782236
>Gm18:13782296-13782512
>Gm18:13782639-13782885
>Gm18:13782923-13783236
>Gm18:13783269-13783427
>Gm18:13783466-13783663
>Gm18:13783774-13783823
>Gm18:13783871-13784285
>Gm18:13784366-13784432
>Gm18:13784498-13784525
>Gm18:13784552-13785090
>Gm18:13785160-13785626
>Gm18:13785804-13785899
>Gm18:13786000-13786037
>Gm18:13786143-13786302
>Gm18:13786343-13786511
>Gm18:13786629-13787151
>Gm18:13787363-13787610
>Gm18:13787646-13787706
>Gm18:13787859-13787892
>Gm18:13788013-13788378
>Gm18:13788440-13789560
>Gm18:13789596-13798411
>Gm18:13798511-13798525
>Gm18:13798641-13800619
>Gm18:13800775-13800851
>Gm18:13800973-13801530
>Gm18:13801721-13802196
>Gm18:13802237-13803377
>Gm18:13803417-13803979
>Gm18:13804102-13805048
>Gm18:13805121-13805671
>Gm18:13805704-13807592
>Gm18:13807806-13807838
>Gm18:13808296-13808419
>Gm18:13808701-13808912
>Gm18:13808942-13809464
>Gm18:13809618-13809790
>Gm18:13809971-13810253
>Gm18:13810387-13810837
>Gm18:13810916-13810988
>Gm18:13811051-13811404
>Gm18:13811530-13812107
>Gm18:13812260-13812926
>Gm18:13812952-13813658
>Gm18:13813763-13813983
>Gm18:13814048-13814798
>Gm18:13815202-13815241
>Gm18:13816254-13816415
>Gm18:13817568-13817619
>Gm18:13817872-13836674
>Gm18:13836722-13837363
>Gm18:13837460-13837651
>Gm18:13837728-13837897
>Gm18:13837931-13838283
>Gm18:13838341-13838723
>Gm18:13838837-13839398
>Gm18:13839436-13839573
>Gm18:13839629-13841451
>Gm18:13841701-13841733
>Gm18:13841882-13842278
>Gm18:13842313-13842693
>Gm18:13842740-13842943
>Gm18:13843120-13843179
>Gm18:13843447-13847522
>Gm18:13847580-13852618
>Gm18:13852737-13852953
>Gm18:13853787-13853824
>Gm18:13854402-13854481
>Gm18:13854579-13854645
>Gm18:13855879-13855916
>Gm18:13856025-13857033
>Gm18:13857093-13857215
>Gm18:13857841-13857994
>Gm18:13858201-13859919
>Gm18:13860090-13861613
>Gm18:13861650-13862865
>Gm18:13862915-13864286
>Gm18:13864318-13864907
>Gm18:13865184-13865246
>Gm18:13865283-13865325
>Gm18:13865616-13865754
>Gm18:13865827-13866119
>Gm18:13866158-13866502
>Gm18:13866528-13866837
>Gm18:13866953-13866988
>Gm18:13867096-13867642
>Gm18:13867711-13868601
>Gm18:13868648-13868746
>Gm18:13868785-13868982
>Gm18:13869033-13869388
>Gm18:13869429-13869522
>Gm18:13869657-13869820
>Gm18:13869880-13875504
>Gm18:13877337-13906342
>Gm18:13906382-13907868
>Gm18:13908017-13913033
>Gm18:13913133-13916205
>Gm18:13916922-13919372
>Gm18:13919555-13925550
>Gm18:13925902-13930969
>Gm18:13931656-13933915
>Gm18:13934401-13940416
>Gm18:13940584-13948454
>Gm18:13948914-13950044
>Gm18:13951101-13952139
>Gm18:13952259-13953899
>Gm18:13954775-13961194
>Gm18:13961305-13962207
>Gm18:13962841-13963502
>Gm18:13966810-13968354
>Gm18:13968379-13968399
>Gm18:13968499-13969643
>Gm18:13969758-13972222
>Gm18:13972391-13976678
>Gm18:13977750-13978523
>Gm18:13978631-13978947
>Gm18:13979460-13980241
>Gm18:13981492-13982594
>Gm18:13984039-13984828
>Gm18:13985845-13986724
>Gm18:13987039-13989636
>Gm18:13989738-13991300
>Gm18:13991751-13993654
>Gm18:13994067-13994451
>Gm18:13994545-13995112
>Gm18:13995352-13996160
>Gm18:13996709-13998450
>Gm18:14016626-14019796
>Gm18:14021383-14030544
>Gm18:14043258-14044320
>Gm18:14046555-14047541
>Gm18:14047641-14050247
>Gm18:14050412-14051789
>Gm18:14051889-14054707
>Gm18:14055547-14055753
>Gm18:14055814-14055833
>Gm18:14057911-14058776
>Gm18:14059292-14064600
>Gm18:14064711-14065164
>Gm18:14065264-14065279
>Gm18:14065329-14067543
>Gm18:14067648-14067865
>Gm18:14068083-14099275
>Gm18:14099307-14100200
>Gm18:14100256-14126398
>Gm18:14126565-14131113
>Gm18:14131152-14135381
>Gm18:14135481-14136900
>Gm18:14137447-14138527
>Gm18:14140111-14148089
>Gm18:14148116-14154315
>Gm18:14160632-14160678
>Gm18:14161628-14161655
>Gm18:14161767-14164431
>Gm18:14164462-14165041
>Gm18:14165105-14165160
>Gm18:14167420-14168967
>Gm18:14170155-14170187
>Gm18:14170805-14170908
>Gm18:14171314-14171436
>Gm18:14171604-14171699
>Gm18:14171756-14171805
>Gm18:14171879-14171916
>Gm18:14172161-14172198
>Gm18:14172626-14172663
>Gm18:14172787-14172939
>Gm18:14173149-14174051
>Gm18:14174218-14174482
>Gm18:14174677-14175845
>Gm18:14178610-14178751
>Gm18:14178838-14178962
>Gm18:14179009-14179188
>Gm18:14179293-14179783
>Gm18:14179913-14180370
>Gm18:14180520-14180560
>Gm18:14180952-14181242
>Gm18:14181312-14181397
>Gm18:14181438-14181563
>Gm18:14181608-14181676
>Gm18:14181793-14182221
>Gm18:14182330-14182520
>Gm18:14182553-14182672
>Gm18:14183051-14183091
>Gm18:14183451-14183566
>Gm18:14184024-14184105
>Gm18:14185098-14185163
>Gm18:14186776-14186855
>Gm18:14186904-14186990
>Gm18:14187220-14187257
>Gm18:14187330-14187398
>Gm18:14187549-14187654
>Gm18:14187833-14187871
>Gm18:14188368-14188745
>Gm18:14188962-14189007
>Gm18:14189162-14189259
>Gm18:14189549-14189600
>Gm18:14189998-14190083
>Gm18:14190367-14190528
>Gm18:14190678-14190798
>Gm18:14190902-14190935
>Gm18:14191017-14191164
>Gm18:14191406-14191771
>Gm18:14191847-14191904
>Gm18:14191942-14194012
>Gm18:14194054-14194207
>Gm18:14194377-14194526
>Gm18:14194621-14194943
>Gm18:14195117-14195286
>Gm18:14195435-14195607
>Gm18:14195665-14195788
>Gm18:14195839-14195899
>Gm18:14196086-14196238
>Gm18:14196374-14196651
>Gm18:14197097-14197168
>Gm18:14197528-14197570
>Gm18:14198038-14198089
>Gm18:14198322-14198389
>Gm18:14198564-14198664
>Gm18:14198801-14198833
>Gm18:14199179-14199494
>Gm18:14199526-14199684
>Gm18:14199741-14199944
>Gm18:14199973-14200106
>Gm18:14200200-14200787
>Gm18:14200832-14201458
>Gm18:14201500-14201630
>Gm18:14202393-14203995
>Gm18:14207721-14207752
>Gm18:14209716-14209754
>Gm18:14210590-14210634
>Gm18:14212683-14212862
>Gm18:14214741-14215147
>Gm18:14215368-14215882
>Gm18:14217954-14218020
>Gm18:14218062-14218178
>Gm18:14219730-14219808
>Gm18:14220799-14220840
>Gm18:14223835-14224069
>Gm18:14226334-14227508
>Gm18:14231815-14231858
>Gm18:14232437-14232474
>Gm18:14233349-14233387
>Gm18:14233639-14233696
>Gm18:14233768-14233815
>Gm18:14233991-14234015
>Gm18:14234230-14235186
>Gm18:14239234-14239280
>Gm18:14239382-14239512
>Gm18:14239605-14239647
>Gm18:14240962-14241032
>Gm18:14243404-14247922
>Gm18:14248019-14248195
>Gm18:14248233-14248426
>Gm18:14252619-14252778
>Gm18:14253243-14253346
>Gm18:14254538-14255255
>Gm18:14255362-14255484
>Gm18:14256259-14256412
>Gm18:14256480-14256519
>Gm18:14256796-14256870
>Gm18:14256921-14257302
>Gm18:14257333-14258065
>Gm18:14258156-14258557
>Gm18:14258607-14258703
>Gm18:14258750-14259186
>Gm18:14259267-14259325
>Gm18:14259353-14259449
>Gm18:14262023-14262052
>Gm18:14262237-14262277
>Gm18:14263091-14263150
>Gm18:14266661-14266704
>Gm18:14268028-14268492
>Gm18:14268536-14268609
>Gm18:14268686-14269214
>Gm18:14269254-14269313
>Gm18:14269389-14282645
>Gm18:14282915-14282941
>Gm18:14284753-14284821
>Gm18:14285131-14285216
>Gm18:14286319-14286391
>Gm18:14287316-14287424
>Gm18:14292121-14292223
>Gm18:14293283-14293319
>Gm18:14293648-14293705
>Gm18:14294562-14294940
>Gm18:14294974-14296880
>Gm18:14297013-14297116
>Gm18:14297154-14297448
>Gm18:14297616-14297692
>Gm18:14298144-14298949
>Gm18:14299045-14299233
>Gm18:14299560-14299667
>Gm18:14299694-14299901
>Gm18:14299924-14300062
>Gm18:14300109-14300194
>Gm18:14300229-14300455
>Gm18:14300623-14300687
>Gm18:14300768-14301046
>Gm18:14301160-14301241
>Gm18:14301312-14301504
>Gm18:14301737-14301866
>Gm18:14301986-14302263
>Gm18:14302360-14302481
>Gm18:14302575-14302610
>Gm18:14302694-14302831
>Gm18:14302862-14303068
>Gm18:14303461-14303639
>Gm18:14303677-14304577
>Gm18:14304754-14305240
>Gm18:14305291-14305572
>Gm18:14305579-14305914
>Gm18:14306012-14306040
>Gm18:14306081-14310438
>Gm18:14310858-14315542
>Gm18:14315627-14321901
>Gm18:14323093-14323170
>Gm18:14323621-14323715
>Gm18:14325148-14325229
>Gm18:14325702-14325745
>Gm18:14326008-14326054
>Gm18:14329691-14329733
>Gm18:14330197-14330227
>Gm18:14330520-14330561
>Gm18:14332212-14332276
>Gm18:14333741-14333915
>Gm18:14335876-14335952
>Gm18:14336174-14336237
>Gm18:14336431-14336479
>Gm18:14336926-14336990
>Gm18:14338060-14338115
>Gm18:14340696-14340790
>Gm18:14341726-14341759
>Gm18:14345923-14346010
>Gm18:14346633-14346745
>Gm18:14346811-14346846
>Gm18:14347566-14347600
>Gm18:14348362-14349117
>Gm18:14349197-14349332
>Gm18:14353793-14353888
>Gm18:14357969-14358008
>Gm18:14358224-14358312
>Gm18:14358752-14358864
>Gm18:14359050-14359217
>Gm18:14359309-14359395
>Gm18:14359465-14359498
>Gm18:14360176-14360584
>Gm18:14360640-14360683
>Gm18:14360777-14360994
>Gm18:14361136-14361242
>Gm18:14361293-14361342
>Gm18:14361374-14361882
>Gm18:14362009-14362162
>Gm18:14362259-14362317
>Gm18:14362388-14362443
>Gm18:14362489-14362630
>Gm18:14362913-14362983
>Gm18:14363110-14363190
>Gm18:14363227-14363478
>Gm18:14363710-14363841
>Gm18:14364314-14364381
>Gm18:14364486-14364562
>Gm18:14364645-14365251
>Gm18:14365312-14365557
>Gm18:14365598-14366263
>Gm18:14366406-14367489
>Gm18:14367556-14368265
>Gm18:14368320-14368463
>Gm18:14368674-14368797
>Gm18:14368884-14369512
>Gm18:14369545-14369615
>Gm18:14370058-14370203
>Gm18:14372098-14372147
>Gm18:14372316-14372567
>Gm18:14372769-14372835
>Gm18:14373933-14374464
>Gm18:14374690-14374792
>Gm18:14376571-14376714
>Gm18:14379344-14379539
>Gm18:14379626-14379841
>Gm18:14379922-14380008
>Gm18:14380056-14380322
>Gm18:14380385-14380449
>Gm18:14381068-14383887
>Gm18:14383958-14384088
>Gm18:14384976-14385045
>Gm18:14385087-14385162
>Gm18:14385337-14385542
>Gm18:14385566-14385595
>Gm18:14385647-14386830
>Gm18:14386854-14386891
>Gm18:14386988-14387047
>Gm18:14387239-14387269
>Gm18:14387357-14387385
>Gm18:14388034-14388112
>Gm18:14388970-14389069
>Gm18:14389149-14389227
>Gm18:14389376-14389403
>Gm18:14389440-14389638
>Gm18:14389831-14391318
>Gm18:14391356-14391648
>Gm18:14391687-14395528
>Gm18:14395640-14395693
>Gm18:14395786-14395931
>Gm18:14396205-14396674
>Gm18:14396860-14397686
>Gm18:14397717-14397930
>Gm18:14398049-14398346
>Gm18:14398376-14398654
>Gm18:14398705-14398864
>Gm18:14399007-14399219
>Gm18:14399248-14399437
>Gm18:14399484-14400259
>Gm18:14400291-14402774
>Gm18:14402811-14406289
>Gm18:14406532-14406858
>Gm18:14406892-14406985
>Gm18:14407966-14408052
>Gm18:14410365-14410708
>Gm18:14411935-14412231
>Gm18:14412346-14412772
>Gm18:14412838-14413073
>Gm18:14413207-14413374
>Gm18:14413433-14414336
>Gm18:14425437-14425482
>Gm18:14426691-14426902
>Gm18:14427057-14427088
>Gm18:14427147-14427345
>Gm18:14427379-14427565
>Gm18:14427615-14428360
>Gm18:14428406-14428439
>Gm18:14428495-14429210
>Gm18:14429943-14430247
>Gm18:14430298-14430695
>Gm18:14433543-14433575
>Gm18:14433913-14434231
>Gm18:14437106-14437137
>Gm18:14442654-14444324
>Gm18:14444800-14446568
>Gm18:14449247-14450420
>Gm18:14450471-14450552
>Gm18:14451727-14451759
>Gm18:14451938-14451991
>Gm18:14452241-14452348
>Gm18:14452389-14452455
>Gm18:14452573-14452872
>Gm18:14452980-14453251
>Gm18:14453439-14453473
>Gm18:14453793-14453872
>Gm18:14454001-14454937
>Gm18:14457644-14457705
>Gm18:14459470-14460840
>Gm18:14462650-14462695
>Gm18:14463538-14463575
>Gm18:14463868-14463912
>Gm18:14464090-14464128
>Gm18:14464360-14464443
>Gm18:14465409-14465471
>Gm18:14466217-14467324
>Gm18:14467624-14467681
>Gm18:14468532-14468637
>Gm18:14468871-14468940
>Gm18:14469174-14469212
>Gm18:14469265-14469330
>Gm18:14469811-14469864
>Gm18:14470707-14470783
>Gm18:14473115-14474328
>Gm18:14474993-14475069
>Gm18:14476470-14476522
>Gm18:14477662-14477700
>Gm18:14479439-14479469
>Gm18:14479716-14479761
>Gm18:14485545-14485578
>Gm18:14485712-14485916
>Gm18:14485955-14486036
>Gm18:14486068-14486220
>Gm18:14486834-14486926
>Gm18:14487116-14487948
>Gm18:14488213-14488309
>Gm18:14488545-14488702
>Gm18:14488937-14488989
>Gm18:14489078-14489123
>Gm18:14489165-14489250
>Gm18:14489458-14489824
>Gm18:14489866-14489896
>Gm18:14489966-14490167
>Gm18:14490382-14490413
>Gm18:14490715-14490846
>Gm18:14490968-14491264
>Gm18:14491402-14491534
>Gm18:14491596-14491619
>Gm18:14491767-14492080
>Gm18:14492250-14492358
>Gm18:14492457-14492575
>Gm18:14492612-14492650
>Gm18:14496206-14496299
>Gm18:14496385-14496557
>Gm18:14496630-14496964
>Gm18:14499517-14499623
>Gm18:14503516-14503674
>Gm18:14505910-14505945
>Gm18:14507711-14507771
>Gm18:14508659-14508691
>Gm18:14508758-14508810
>Gm18:14508839-14509149
>Gm18:14509422-14509514
>Gm18:14509956-14511700
>Gm18:14513120-14513182
>Gm18:14518792-14518980
>Gm18:14523964-14524555
>Gm18:14525748-14525783
>Gm18:14526027-14526124
>Gm18:14526782-14527419
>Gm18:14527454-14529432
>Gm18:14529586-14530451
>Gm18:14530609-14531002
>Gm18:14531033-14531947
>Gm18:14532009-14532323
>Gm18:14532389-14532518
>Gm18:14532579-14533004
>Gm18:14533045-14533093
>Gm18:14533129-14533202
>Gm18:14533288-14533453
>Gm18:14533574-14533786
>Gm18:14533851-14533900
>Gm18:14534030-14534998
>Gm18:14535127-14535264
>Gm18:14535368-14535728
>Gm18:14536202-14536279
>Gm18:14537167-14537202
>Gm18:14537810-14537860
>Gm18:14538772-14538858
>Gm18:14541296-14541624
>Gm18:14541654-14541774
>Gm18:14542930-14543114
>Gm18:14543456-14543470
>Gm18:14544450-14544494
>Gm18:14545781-14545835
>Gm18:14550092-14550135
>Gm18:14550713-14550756
>Gm18:14552640-14552682
>Gm18:14553291-14553337
>Gm18:14554557-14559625
>Gm18:14559660-14563708
>Gm18:14563971-14564147
>Gm18:14564207-14564450
>Gm18:14564579-14564672
>Gm18:14564709-14567061
>Gm18:14567147-14568492
>Gm18:14568517-14569560
>Gm18:14569620-14569867
>Gm18:14570602-14570664
>Gm18:14572097-14572172
>Gm18:14572202-14572227
>Gm18:14572770-14574546
>Gm18:14574686-14574784
>Gm18:14574832-14574876
>Gm18:14575913-14576039
>Gm18:14576107-14576209
>Gm18:14576369-14576395
>Gm18:14576439-14576474
>Gm18:14576559-14576824
>Gm18:14578007-14578063
>Gm18:14580141-14580295
>Gm18:14580344-14580399
>Gm18:14580661-14580775
>Gm18:14582699-14582758
>Gm18:14583925-14583994
>Gm18:14584899-14585003
>Gm18:14585079-14585132
>Gm18:14586327-14586423
>Gm18:14586585-14586677
>Gm18:14586761-14586899
>Gm18:14586968-14587096
>Gm18:14588107-14588153
>Gm18:14588220-14588729
>Gm18:14589373-14589437
>Gm18:14589479-14589504
>Gm18:14591287-14591464
>Gm18:14591823-14591853
>Gm18:14592633-14592665
>Gm18:14592818-14594412
>Gm18:14596688-14596906
>Gm18:14596946-14599125
>Gm18:14599152-14599182
>Gm18:14599261-14599630
>Gm18:14600433-14600955
>Gm18:14601450-14601510
>Gm18:14603333-14603478
>Gm18:14604168-14604343
>Gm18:14606843-14606874
>Gm18:14607130-14607160
>Gm18:14608336-14608367
>Gm18:14608805-14608846
>Gm18:14609332-14609415
>Gm18:14609551-14609675
>Gm18:14610556-14616091
>Gm18:14617573-14617625
>Gm18:14621991-14622020
>Gm18:14622076-14622125
>Gm18:14622972-14623073
>Gm18:14623764-14623826
>Gm18:14623980-14624073
>Gm18:14624857-14624902
>Gm18:14624976-14625074
>Gm18:14625128-14625232
>Gm18:14625322-14625614
>Gm18:14625649-14630965
>Gm18:14632160-14633848
>Gm18:14633967-14633985
>Gm18:14634103-14634244
>Gm18:14634276-14634935
>Gm18:14635228-14635340
>Gm18:14635700-14635836
>Gm18:14637272-14637423
>Gm18:14637778-14637827
>Gm18:14638326-14638372
>Gm18:14638588-14638638
>Gm18:14638757-14638822
>Gm18:14638862-14638976
>Gm18:14640391-14640440
>Gm18:14641378-14641848
>Gm18:14643348-14643447
>Gm18:14648840-14648887
>Gm18:14649977-14650198
>Gm18:14651431-14655328
>Gm18:14656803-14656866
>Gm18:14662844-14662997
>Gm18:14663450-14663506
>Gm18:14664415-14674815
>Gm18:14675001-14675031
>Gm18:14675459-14675491
>Gm18:14676179-14676224
>Gm18:14678875-14678966
>Gm18:14679696-14679803
>Gm18:14680265-14680312
>Gm18:14680839-14682502
>Gm18:14683525-14683558
>Gm18:14684559-14684774
>Gm18:14684844-14684935
>Gm18:14684960-14685030
>Gm18:14685178-14685240
>Gm18:14685301-14685466
>Gm18:14685655-14685969
>Gm18:14686124-14686278
>Gm18:14686421-14686449
>Gm18:14686497-14686596
>Gm18:14686830-14686859
>Gm18:14687017-14687088
>Gm18:14687177-14691805
>Gm18:14691854-14691903
>Gm18:14691974-14692020
>Gm18:14692068-14692112
>Gm18:14692193-14692247
>Gm18:14692383-14692435
>Gm18:14692626-14692662
>Gm18:14692729-14692875
>Gm18:14692898-14693031
>Gm18:14693348-14693666
>Gm18:14693889-14693960
>Gm18:14694037-14694175
>Gm18:14694205-14694306
>Gm18:14694370-14694565
>Gm18:14694752-14694903
>Gm18:14694984-14695039
>Gm18:14695113-14695246
>Gm18:14695294-14695648
>Gm18:14695698-14695821
>Gm18:14695854-14696122
>Gm18:14696417-14696444
>Gm18:14696575-14696614
>Gm18:14696685-14696715
>Gm18:14697775-14697842
>Gm18:14697970-14698463
>Gm18:14698493-14698528
>Gm18:14698581-14700797
>Gm18:14700958-14700989
>Gm18:14701033-14701099
>Gm18:14701858-14701885
>Gm18:14702052-14702196
>Gm18:14702246-14702675
>Gm18:14702843-14702874
>Gm18:14705472-14705535
>Gm18:14705866-14705975
>Gm18:14706337-14706531
>Gm18:14706964-14707095
>Gm18:14708575-14708734
>Gm18:14708835-14709758
>Gm18:14709860-14709899
>Gm18:14710014-14710323
>Gm18:14710349-14711315
>Gm18:14711348-14711726
>Gm18:14711777-14712225
>Gm18:14712246-14712355
>Gm18:14712417-14713479
>Gm18:14713613-14713676
>Gm18:14713848-14713927
>Gm18:14714704-14714755
>Gm18:14714855-14714890
>Gm18:14715226-14715339
>Gm18:14715393-14717283
>Gm18:14717359-14717437
>Gm18:14717547-14717937
>Gm18:14717996-14718606
>Gm18:14718656-14719610
>Gm18:14719743-14719776
>Gm18:14720119-14720145
>Gm18:14720416-14720484
>Gm18:14720540-14720739
>Gm18:14720808-14720920
>Gm18:14720951-14721509
>Gm18:14735225-14735256
>Gm18:14736404-14737075
>Gm18:14737144-14738170
>Gm18:14738194-14738286
>Gm18:14738318-14742942
>Gm18:14747774-14747827
>Gm18:14751838-14751983
>Gm18:14752248-14752284
>Gm18:14752382-14752442
>Gm18:14754585-14754669
>Gm18:14754830-14754867
>Gm18:14756453-14756569
>Gm18:14756754-14756902
>Gm18:14757364-14757417
>Gm18:14757768-14758911
>Gm18:14758944-14760702
>Gm18:14760859-14761454
>Gm18:14761693-14761746
>Gm18:14763012-14763078
>Gm18:14764897-14764936
>Gm18:14766498-14767654
>Gm18:14768064-14768170
>Gm18:14768499-14768563
>Gm18:14768684-14768773
>Gm18:14771151-14771195
>Gm18:14772021-14772107
>Gm18:14775083-14775097
>Gm18:14777074-14777099
>Gm18:14777501-14779063
>Gm18:14780366-14780519
>Gm18:14783492-14783521
>Gm18:14787548-14787611
>Gm18:14788931-14788995
>Gm18:14789648-14789969
>Gm18:14790029-14791069
>Gm18:14791110-14791422
>Gm18:14791685-14791933
>Gm18:14792010-14792071
>Gm18:14792170-14792303
>Gm18:14792373-14792439
>Gm18:14792506-14792761
>Gm18:14792808-14792970
>Gm18:14793088-14793260
>Gm18:14793314-14793699
>Gm18:14793737-14796533
>Gm18:14796644-14796685
>Gm18:14798720-14798878
>Gm18:14799425-14799667
>Gm18:14799716-14799766
>Gm18:14799918-14800211
>Gm18:14800260-14800969
>Gm18:14801075-14801391
>Gm18:14801432-14801608
>Gm18:14801666-14801829
>Gm18:14801865-14802983
>Gm18:14803021-14803387
>Gm18:14803439-14803628
>Gm18:14803648-14803965
>Gm18:14804004-14804643
>Gm18:14804784-14804814
>Gm18:14804961-14805110
>Gm18:14805383-14805470
>Gm18:14806715-14806758
>Gm18:14809338-14809366
>Gm18:14809596-14809622
>Gm18:14809752-14809860
>Gm18:14809912-14814416
>Gm18:14814567-14814584
>Gm18:14814601-14814979
>Gm18:14818092-14818127
>Gm18:14818985-14819124
>Gm18:14819224-14819257
>Gm18:14819495-14819556
>Gm18:14821489-14824596
>Gm18:14824670-14824779
>Gm18:14824850-14825021
>Gm18:14825963-14826003
>Gm18:14828401-14828481
>Gm18:14834984-14835047
>Gm18:14835127-14836761
>Gm18:14836807-14837009
>Gm18:14837058-14838599
>Gm18:14838648-14839062
>Gm18:14839281-14839347
>Gm18:14839533-14839592
>Gm18:14839665-14839731
>Gm18:14843527-14844598
>Gm18:14844721-14844818
>Gm18:14844916-14844949
>Gm18:14845582-14845680
>Gm18:14846157-14846255
>Gm18:14846327-14846410
>Gm18:14846547-14846800
>Gm18:14846837-14846943
>Gm18:14847175-14847316
>Gm18:14847337-14847453
>Gm18:14847552-14847656
>Gm18:14847738-14848028
>Gm18:14848150-14848436
>Gm18:14848461-14848889
>Gm18:14849060-14849287
>Gm18:14849408-14849955
>Gm18:14850038-14850189
>Gm18:14851049-14851129
>Gm18:14851186-14851435
>Gm18:14851465-14851727
>Gm18:14852001-14852129
>Gm18:14852230-14852574
>Gm18:14852628-14852778
>Gm18:14852826-14853206
>Gm18:14853247-14856369
>Gm18:14856425-14857661
>Gm18:14857717-14857768
>Gm18:14858783-14858850
>Gm18:14859041-14859078
>Gm18:14859255-14860049
>Gm18:14860150-14860331
>Gm18:14860478-14860619
>Gm18:14860664-14860701
>Gm18:14860886-14861124
>Gm18:14861208-14861822
>Gm18:14861982-14862124
>Gm18:14862209-14862298
>Gm18:14862377-14862502
>Gm18:14862563-14862735
>Gm18:14862792-14862837
>Gm18:14863292-14863596
>Gm18:14863622-14863729
>Gm18:14863782-14864453
>Gm18:14864613-14864706
>Gm18:14865339-14865391
>Gm18:14865514-14865605
>Gm18:14865813-14865924
>Gm18:14867276-14867515
>Gm18:14867608-14867678
>Gm18:14870536-14870607
>Gm18:14872101-14872210
>Gm18:14872580-14872651
>Gm18:14872895-14873060
>Gm18:14873310-14876302
>Gm18:14876358-14878030
>Gm18:14878470-14878514
>Gm18:14879601-14879645
>Gm18:14879812-14880023
>Gm18:14880133-14880198
>Gm18:14882122-14882837
>Gm18:14882868-14883377
>Gm18:14883417-14884599
>Gm18:14884649-14885294
>Gm18:14885329-14885663
>Gm18:14885785-14885821
>Gm18:14887037-14887069
>Gm18:14888942-14889738
>Gm18:14890666-14890753
>Gm18:14890894-14890925
>Gm18:14891066-14891127
>Gm18:14891385-14891493
>Gm18:14891855-14891906
>Gm18:14892112-14892247
>Gm18:14893926-14893952
>Gm18:14894443-14894508
>Gm18:14895755-14895783
>Gm18:14897696-14897750
>Gm18:14898048-14898211
>Gm18:14899665-14899843
>Gm18:14900473-14900553
>Gm18:14901143-14901283
>Gm18:14901963-14902034
>Gm18:14903551-14903881
>Gm18:14908757-14908789
>Gm18:14910618-14910652
>Gm18:14911352-14911404
>Gm18:14912472-14912822
>Gm18:14913938-14914031
>Gm18:14914172-14914209
>Gm18:14916554-14916642
>Gm18:14917043-14917172
>Gm18:14917305-14917730
>Gm18:14917969-14918052
>Gm18:14919750-14920024
>Gm18:14920148-14920185
>Gm18:14920584-14920629
>Gm18:14920704-14920818
>Gm18:14920870-14921062
>Gm18:14921088-14921332
>Gm18:14923373-14923409
>Gm18:14923523-14923683
>Gm18:14924077-14924142
>Gm18:14924180-14924461
>Gm18:14924503-14924798
>Gm18:14924894-14925352
>Gm18:14925436-14925710
>Gm18:14925760-14925831
>Gm18:14925913-14926022
>Gm18:14926259-14926391
>Gm18:14926417-14926492
>Gm18:14926531-14927447
>Gm18:14927483-14927513
>Gm18:14927605-14929234
>Gm18:14929296-14929437
>Gm18:14929542-14929619
>Gm18:14930097-14930218
>Gm18:14930249-14930305
>Gm18:14930415-14930703
>Gm18:14930939-14931060
>Gm18:14931245-14931505
>Gm18:14931568-14931661
>Gm18:14931794-14931875
>Gm18:14932194-14932378
>Gm18:14932466-14932623
>Gm18:14932673-14932783
>Gm18:14932837-14932882
>Gm18:14932932-14933151
>Gm18:14933245-14933277
>Gm18:14933309-14933682
>Gm18:14933723-14933763
>Gm18:14934329-14934357
>Gm18:14934411-14934558
>Gm18:14934938-14935093
>Gm18:14935597-14935658
>Gm18:14935695-14935736
>Gm18:14936117-14936169
>Gm18:14936223-14936276
>Gm18:14936595-14936653
>Gm18:14936890-14936924
>Gm18:14937626-14937680
>Gm18:14939722-14939934
>Gm18:14940074-14940234
>Gm18:14940356-14940427
>Gm18:14940468-14940974
>Gm18:14941095-14941169
>Gm18:14941360-14941741
>Gm18:14941765-14942062
>Gm18:14942135-14942256
>Gm18:14942288-14942582
>Gm18:14942615-14942655
>Gm18:14942688-14943683
>Gm18:14949219-14949655
>Gm18:14951455-14951523
>Gm18:14951577-14951681
>Gm18:14951713-14951783
>Gm18:14951860-14952485
>Gm18:14953518-14953554
>Gm18:14955760-14955857
>Gm18:14956572-14956599
>Gm18:14962973-14963014
>Gm18:14963050-14963111
>Gm18:14963605-14964865
>Gm18:14965101-14966125
>Gm18:14966208-14966819
>Gm18:14967024-14967076
>Gm18:14967537-14968119
>Gm18:14968353-14968403
>Gm18:14968914-14969011
>Gm18:14970123-14970231
>Gm18:14970295-14971205
>Gm18:14971302-14971817
>Gm18:14972039-14972108
>Gm18:14972168-14972498
>Gm18:14973700-14973789
>Gm18:14974476-14974516
>Gm18:14975332-14975416
>Gm18:14977989-14978041
>Gm18:14978463-14978713
>Gm18:14978759-14978942
>Gm18:14979702-14979872
>Gm18:14981972-14982114
>Gm18:14982515-14982614
>Gm18:14983970-14984013
>Gm18:14984602-14986106
>Gm18:14986141-14986685
>Gm18:14986769-14986895
>Gm18:14986928-14987068
>Gm18:14987924-14987977
>Gm18:14990673-14990979
>Gm18:14991121-14991258
>Gm18:14991338-14991414
>Gm18:14991534-14991578
>Gm18:14991714-14991883
>Gm18:14991959-14992015
>Gm18:14992134-14992515
>Gm18:14992590-14993374
>Gm18:14993443-14994493
>Gm18:14994594-14994780
>Gm18:14994814-14995114
>Gm18:14995438-14995476
>Gm18:14997418-15000097
>Gm18:15001649-15004182
>Gm18:15004393-15004505
>Gm18:15004649-15004827
>Gm18:15005020-15005052
>Gm18:15007248-15007279
>Gm18:15009341-15009430
>Gm18:15009501-15009560
>Gm18:15009596-15009641
>Gm18:15012084-15012148
>Gm18:15012657-15012780
>Gm18:15014050-15014237
>Gm18:15014405-15014487
>Gm18:15014541-15014766
>Gm18:15014895-15015239
>Gm18:15015322-15016217
>Gm18:15016289-15017676
>Gm18:15017704-15018917
>Gm18:15018950-15019000
>Gm18:15019096-15019142
>Gm18:15021705-15021810
>Gm18:15022379-15022450
>Gm18:15022701-15026960
>Gm18:15026988-15027056
>Gm18:15027085-15027919
>Gm18:15028059-15028109
>Gm18:15028157-15028480
>Gm18:15028629-15028910
>Gm18:15029386-15029470
>Gm18:15029580-15032233
>Gm18:15034409-15034486
>Gm18:15035257-15035289
>Gm18:15036303-15036478
>Gm18:15036511-15036602
>Gm18:15041927-15042002
>Gm18:15043302-15043443
>Gm18:15043636-15043787
>Gm18:15043880-15044094
>Gm18:15044355-15044412
>Gm18:15044457-15044518
>Gm18:15044693-15044835
>Gm18:15044944-15045037
>Gm18:15045491-15045530
>Gm18:15045558-15045656
>Gm18:15045928-15046016
>Gm18:15046847-15047136
>Gm18:15047439-15047587
>Gm18:15047671-15048081
>Gm18:15048100-15048196
>Gm18:15048301-15048555
>Gm18:15048722-15056400
>Gm18:15056445-15057235
>Gm18:15057283-15057961
>Gm18:15058083-15058135
>Gm18:15058436-15058499
>Gm18:15058545-15058595
>Gm18:15059187-15059214
>Gm18:15059364-15059464
>Gm18:15059573-15059617
>Gm18:15060107-15060277
>Gm18:15060361-15060693
>Gm18:15062862-15063836
>Gm18:15063876-15063985
>Gm18:15064024-15064494
>Gm18:15064564-15066435
>Gm18:15066641-15067367
>Gm18:15067474-15068540
>Gm18:15068634-15069404
>Gm18:15069467-15069592
>Gm18:15069770-15069879
>Gm18:15069933-15070201
>Gm18:15070248-15070354
>Gm18:15070490-15070519
>Gm18:15070728-15071754
>Gm18:15071897-15071939
>Gm18:15072225-15072616
>Gm18:15072715-15073254
>Gm18:15073376-15073469
>Gm18:15073529-15073713
>Gm18:15073983-15074074
>Gm18:15074181-15074303
>Gm18:15074387-15074480
>Gm18:15074568-15074895
>Gm18:15074949-15075183
>Gm18:15075310-15075361
>Gm18:15075403-15075890
>Gm18:15075937-15076146
>Gm18:15076172-15076450
>Gm18:15076473-15076659
>Gm18:15076712-15077155
>Gm18:15077350-15077406
>Gm18:15077524-15077743
>Gm18:15077901-15077990
>Gm18:15078144-15078284
>Gm18:15081681-15081713
>Gm18:15081873-15081971
>Gm18:15082282-15082422
>Gm18:15083587-15083614
>Gm18:15083642-15083673
>Gm18:15083735-15088437
>Gm18:15090816-15090981
>Gm18:15091234-15091413
>Gm18:15091632-15092016
>Gm18:15092195-15092298
>Gm18:15092480-15092534
>Gm18:15092632-15093576
>Gm18:15093629-15093756
>Gm18:15093877-15095886
>Gm18:15095932-15096128
>Gm18:15096184-15096494
>Gm18:15096698-15096851
>Gm18:15096945-15097210
>Gm18:15097779-15097852
>Gm18:15098044-15098113
>Gm18:15098224-15098291
>Gm18:15098544-15098588
>Gm18:15098623-15098690
>Gm18:15098789-15098862
>Gm18:15099151-15099335
>Gm18:15099863-15100093
>Gm18:15100693-15100940
>Gm18:15101211-15101307
>Gm18:15101414-15101609
>Gm18:15101788-15101924
>Gm18:15102170-15102544
>Gm18:15102622-15103773
>Gm18:15103923-15104893
>Gm18:15104946-15105105
>Gm18:15105265-15105410
>Gm18:15105437-15105480
>Gm18:15105541-15105962
>Gm18:15106026-15106089
>Gm18:15106253-15106381
>Gm18:15106627-15106720
>Gm18:15106825-15106899
>Gm18:15107011-15107064
>Gm18:15107111-15107159
>Gm18:15107265-15107426
>Gm18:15107560-15107653
>Gm18:15107750-15107806
>Gm18:15107875-15107902
>Gm18:15108373-15108442
>Gm18:15108551-15108769
>Gm18:15108812-15108894
>Gm18:15109004-15109725
>Gm18:15110049-15110591
>Gm18:15110616-15110698
>Gm18:15110734-15111051
>Gm18:15111084-15111134
>Gm18:15111483-15111709
>Gm18:15111754-15112077
>Gm18:15112145-15112782
>Gm18:15112860-15112923
>Gm18:15113009-15113224
>Gm18:15113523-15113621
>Gm18:15113869-15114056
>Gm18:15114229-15114455
>Gm18:15115015-15115071
>Gm18:15115288-15115322
>Gm18:15115466-15115559
>Gm18:15115661-15115791
>Gm18:15115932-15115993
>Gm18:15116710-15116740
>Gm18:15116868-15117073
>Gm18:15117211-15117609
>Gm18:15117734-15117816
>Gm18:15119308-15119377
>Gm18:15123352-15123461
>Gm18:15128700-15128855
>Gm18:15128895-15129235
>Gm18:15129293-15129618
>Gm18:15132071-15132126
>Gm18:15132394-15137063
>Gm18:15138189-15138234
>Gm18:15139196-15139246
>Gm18:15139441-15139491
>Gm18:15139575-15139670
>Gm18:15139844-15139908
>Gm18:15139933-15144383
>Gm18:15146034-15146332
>Gm18:15146692-15146818
>Gm18:15146916-15147123
>Gm18:15147811-15148061
>Gm18:15148105-15148225
>Gm18:15148370-15150372
>Gm18:15151798-15151877
>Gm18:15152313-15152733
>Gm18:15154800-15155047
>Gm18:15155511-15155589
>Gm18:15156758-15156827
>Gm18:15157783-15157905
>Gm18:15158753-15158833
>Gm18:15160011-15160124
>Gm18:15161925-15162963
>Gm18:15164810-15164988
>Gm18:15165788-15166238
>Gm18:15166299-15166414
>Gm18:15166487-15168539
>Gm18:15172934-15172964
>Gm18:15174437-15174465
>Gm18:15174924-15175157
>Gm18:15175368-15175473
>Gm18:15175876-15175983
>Gm18:15176652-15176754
>Gm18:15177841-15177901
>Gm18:15178675-15178798
>Gm18:15179619-15179654
>Gm18:15179708-15179771
>Gm18:15181282-15182930
>Gm18:15191041-15191152
>Gm18:15191760-15191795
>Gm18:15193168-15193237
>Gm18:15194041-15194080
>Gm18:15195021-15195090
>Gm18:15201151-15201852
>Gm18:15201910-15202838
>Gm18:15203724-15203777
>Gm18:15204044-15204086
>Gm18:15204939-15204994
>Gm18:15209470-15209504
>Gm18:15209974-15210039
>Gm18:15210490-15210571
>Gm18:15210826-15210860
>Gm18:15215332-15215397
>Gm18:15219973-15220015
>Gm18:15220324-15221187
>Gm18:15221211-15222675
>Gm18:15223259-15223276
>Gm18:15223776-15223926
>Gm18:15224287-15224301
>Gm18:15225044-15225107
>Gm18:15225245-15225317
>Gm18:15225528-15225637
>Gm18:15225911-15226079
>Gm18:15226335-15226402
>Gm18:15226738-15226780
>Gm18:15227425-15227471
>Gm18:15229326-15229872
>Gm18:15230282-15230406
>Gm18:15230537-15230638
>Gm18:15231086-15231398
>Gm18:15231491-15231824
>Gm18:15231960-15232036
>Gm18:15232157-15232290
>Gm18:15232346-15232404
>Gm18:15232467-15232562
>Gm18:15232705-15232749
>Gm18:15232806-15232882
>Gm18:15232956-15232995
>Gm18:15233305-15233336
>Gm18:15233369-15233437
>Gm18:15233504-15233555
>Gm18:15233873-15233926
>Gm18:15234011-15234087
>Gm18:15234152-15234214
>Gm18:15234569-15234629
>Gm18:15235311-15235366
>Gm18:15235383-15235414
>Gm18:15235591-15235890
>Gm18:15235938-15236038
>Gm18:15236109-15236316
>Gm18:15236612-15236660
>Gm18:15236881-15237048
>Gm18:15237268-15237933
>Gm18:15237976-15238010
>Gm18:15238695-15238774
>Gm18:15239615-15239651
>Gm18:15239864-15239985
>Gm18:15240144-15240299
>Gm18:15240330-15240473
>Gm18:15240722-15240824
>Gm18:15240885-15241187
>Gm18:15242685-15242765
>Gm18:15242869-15243047
>Gm18:15244943-15244997
>Gm18:15245120-15245265
>Gm18:15245463-15245511
>Gm18:15245789-15247558
>Gm18:15247599-15247818
>Gm18:15247940-15249773
>Gm18:15249803-15249998
>Gm18:15250168-15250242
>Gm18:15253444-15253499
>Gm18:15253761-15258704
>Gm18:15268600-15268695
>Gm18:15269115-15269191
>Gm18:15272853-15272934
>Gm18:15273929-15273986
>Gm18:15274090-15274571
>Gm18:15274652-15274760
>Gm18:15275039-15275144
>Gm18:15275265-15277130
>Gm18:15277370-15277523
>Gm18:15277782-15277894
>Gm18:15277979-15278070
>Gm18:15278339-15279002
>Gm18:15279088-15279267
>Gm18:15279326-15281107
>Gm18:15281282-15281642
>Gm18:15281705-15282024
>Gm18:15282208-15282579
>Gm18:15282633-15282801
>Gm18:15282874-15284385
>Gm18:15284406-15284726
>Gm18:15286179-15286368
>Gm18:15286394-15286623
>Gm18:15286669-15286777
>Gm18:15286858-15293405
>Gm18:15294337-15294661
>Gm18:15294772-15295711
>Gm18:15296452-15296482
>Gm18:15297713-15297794
>Gm18:15300896-15300942
>Gm18:15306090-15306289
>Gm18:15307466-15309122
>Gm18:15309670-15309714
>Gm18:15310312-15310444
>Gm18:15312429-15313060
>Gm18:15313121-15313155
>Gm18:15313408-15313552
>Gm18:15313724-15313850
>Gm18:15314032-15314100
>Gm18:15314489-15314696
>Gm18:15315748-15315826
>Gm18:15315954-15316039
>Gm18:15316360-15316567
>Gm18:15316815-15316901
>Gm18:15316959-15317092
>Gm18:15317372-15317405
>Gm18:15317450-15318013
>Gm18:15318078-15318111
>Gm18:15318353-15318551
>Gm18:15318595-15318851
>Gm18:15318905-15319112
>Gm18:15319248-15319336
>Gm18:15319717-15319746
>Gm18:15319946-15319993
>Gm18:15320051-15320128
>Gm18:15320352-15320439
>Gm18:15320893-15321005
>Gm18:15321286-15321358
>Gm18:15321453-15321494
>Gm18:15321740-15321776
>Gm18:15321974-15323065
>Gm18:15327060-15327119
>Gm18:15327319-15327350
>Gm18:15327421-15327505
>Gm18:15327601-15327857
>Gm18:15327892-15328104
>Gm18:15328129-15337964
>Gm18:15339545-15339743
>Gm18:15339778-15339856
>Gm18:15339987-15340055
>Gm18:15340303-15340619
>Gm18:15340688-15341067
>Gm18:15341099-15341301
>Gm18:15341343-15342618
>Gm18:15342686-15342996
>Gm18:15343029-15343068
>Gm18:15345159-15345181
>Gm18:15345281-15345296
>Gm18:15348309-15348337
>Gm18:15348844-15348887
>Gm18:15350210-15350262
>Gm18:15350876-15350937
>Gm18:15351417-15351502
>Gm18:15354393-15355407
>Gm18:15355485-15359696
>Gm18:15359720-15361286
>Gm18:15361318-15361500
>Gm18:15361536-15361607
>Gm18:15362070-15362951
>Gm18:15362983-15363204
>Gm18:15363276-15365901
>Gm18:15365979-15366077
>Gm18:15367093-15367199
>Gm18:15367288-15367318
>Gm18:15367441-15367950
>Gm18:15370275-15371663
>Gm18:15371689-15372210
>Gm18:15372305-15372430
>Gm18:15372500-15372805
>Gm18:15372852-15373140
>Gm18:15373182-15373853
>Gm18:15373894-15373998
>Gm18:15374037-15374851
>Gm18:15374898-15376141
>Gm18:15376180-15378483
>Gm18:15380337-15380398
>Gm18:15380449-15380520
>Gm18:15381805-15382197
>Gm18:15382594-15382715
>Gm18:15382940-15383003
>Gm18:15383290-15384607
>Gm18:15386746-15386802
>Gm18:15390011-15390139
>Gm18:15390176-15390249
>Gm18:15390418-15390559
>Gm18:15390704-15391743
>Gm18:15391764-15392687
>Gm18:15392893-15392955
>Gm18:15393968-15394045
>Gm18:15394076-15394821
>Gm18:15394879-15394938
>Gm18:15395176-15395252
>Gm18:15395321-15396363
>Gm18:15396969-15397077
>Gm18:15398037-15398194
>Gm18:15398443-15399102
>Gm18:15399373-15399618
>Gm18:15399652-15399852
>Gm18:15399898-15399945
>Gm18:15400060-15400224
>Gm18:15400261-15400420
>Gm18:15400445-15400602
>Gm18:15400640-15400717
>Gm18:15400832-15400971
>Gm18:15401028-15401112
>Gm18:15401196-15401338
>Gm18:15401399-15401507
>Gm18:15401562-15401608
>Gm18:15401705-15401734
>Gm18:15401809-15401893
>Gm18:15402174-15402492
>Gm18:15402736-15403528
>Gm18:15403560-15403665
>Gm18:15403930-15403968
>Gm18:15404622-15404730
>Gm18:15404753-15404837
>Gm18:15405323-15405386
>Gm18:15411299-15411344
>Gm18:15413371-15413403
>Gm18:15413537-15415546
>Gm18:15415601-15415662
>Gm18:15415705-15415811
>Gm18:15415850-15415889
>Gm18:15416312-15416539
>Gm18:15417718-15417752
>Gm18:15420484-15426856
>Gm18:15427539-15427602
>Gm18:15427704-15427754
>Gm18:15428425-15428496
>Gm18:15429338-15432306
>Gm18:15432407-15432473
>Gm18:15432767-15432826
>Gm18:15433630-15433841
>Gm18:15433930-15434004
>Gm18:15434729-15434797
>Gm18:15434870-15435027
>Gm18:15435905-15435979
>Gm18:15436131-15436185
>Gm18:15438105-15438146
>Gm18:15438686-15438815
>Gm18:15441579-15441804
>Gm18:15442480-15442507
>Gm18:15443192-15443256
>Gm18:15443784-15443864
>Gm18:15445562-15445708
>Gm18:15446191-15446364
>Gm18:15446423-15446466
>Gm18:15447100-15449960
>Gm18:15451747-15451801
>Gm18:15451864-15451900
>Gm18:15452673-15452709
>Gm18:15453447-15453513
>Gm18:15457140-15458738
>Gm18:15459969-15460021
>Gm18:15460589-15460653
>Gm18:15463066-15463830
>Gm18:15463943-15464020
>Gm18:15464079-15464287
>Gm18:15466435-15466530
>Gm18:15468559-15468716
>Gm18:15468759-15469615
>Gm18:15469634-15469774
>Gm18:15469802-15473522
>Gm18:15473551-15474823
>Gm18:15474854-15480558
>Gm18:15480681-15480834
>Gm18:15480959-15481082
>Gm18:15481784-15484407
>Gm18:15484606-15484830
>Gm18:15484957-15484982
>Gm18:15485035-15485126
>Gm18:15485224-15485397
>Gm18:15485610-15485700
>Gm18:15486352-15486430
>Gm18:15486481-15487211
>Gm18:15487234-15488524
>Gm18:15490589-15490638
>Gm18:15493574-15493627
>Gm18:15493712-15493826
>Gm18:15493886-15494177
>Gm18:15495339-15495464
>Gm18:15497138-15497169
>Gm18:15497245-15497316
>Gm18:15497738-15498106
>Gm18:15498187-15498438
>Gm18:15498529-15498580
>Gm18:15498739-15498771
>Gm18:15498956-15500205
>Gm18:15500231-15500528
>Gm18:15500599-15501297
>Gm18:15501317-15501429
>Gm18:15501532-15501656
>Gm18:15501686-15501720
>Gm18:15501755-15501825
>Gm18:15502002-15502078
>Gm18:15502186-15502238
>Gm18:15503258-15503357
>Gm18:15503932-15504166
>Gm18:15504214-15504262
>Gm18:15504319-15504970
>Gm18:15508613-15509117
>Gm18:15509144-15509524
>Gm18:15509652-15510284
>Gm18:15510666-15510741
>Gm18:15510771-15510817
>Gm18:15511301-15511350
>Gm18:15514904-15514959
>Gm18:15515749-15515827
>Gm18:15516716-15521435
>Gm18:15521474-15521581
>Gm18:15521625-15522339
>Gm18:15522483-15528380
>Gm18:15528556-15528593
>Gm18:15528707-15528743
>Gm18:15529054-15529187
>Gm18:15529951-15530005
>Gm18:15530043-15530132
>Gm18:15532177-15532227
>Gm18:15534741-15534978
>Gm18:15536288-15536324
>Gm18:15540777-15541022
>Gm18:15541093-15541266
>Gm18:15541580-15541631
>Gm18:15541698-15542117
>Gm18:15542185-15542234
>Gm18:15542349-15542770
>Gm18:15542918-15543193
>Gm18:15543229-15543576
>Gm18:15543628-15543886
>Gm18:15544009-15544098
>Gm18:15544167-15544227
>Gm18:15544288-15544515
>Gm18:15545735-15545769
>Gm18:15546206-15546255
>Gm18:15546474-15546540
>Gm18:15546938-15547176
>Gm18:15547263-15547412
>Gm18:15547452-15547547
>Gm18:15547641-15549337
>Gm18:15549466-15549777
>Gm18:15552166-15552226
>Gm18:15555168-15555224
>Gm18:15555503-15555595
>Gm18:15556819-15556874
>Gm18:15558217-15558245
>Gm18:15562716-15562774
>Gm18:15562851-15562884
>Gm18:15566341-15568631
>Gm18:15569796-15570955
>Gm18:15571030-15573394
>Gm18:15573451-15577029
>Gm18:15577107-15577182
>Gm18:15577211-15577468
>Gm18:15577568-15577584
>Gm18:15578159-15578202
>Gm18:15578432-15578514
>Gm18:15578589-15578703
>Gm18:15578803-15578892
>Gm18:15578984-15579106
>Gm18:15579599-15579662
>Gm18:15579862-15580288
>Gm18:15580488-15580605
>Gm18:15580687-15580885
>Gm18:15580976-15581222
>Gm18:15581992-15582029
>Gm18:15582710-15582770
>Gm18:15582858-15582970
>Gm18:15583117-15583269
>Gm18:15583412-15584411
>Gm18:15584457-15585328
>Gm18:15585359-15585698
>Gm18:15585728-15585811
>Gm18:15585852-15585947
>Gm18:15586013-15586345
>Gm18:15586482-15589378
>Gm18:15589422-15589610
>Gm18:15589671-15589726
>Gm18:15590420-15590457
>Gm18:15594134-15594253
>Gm18:15594322-15594578
>Gm18:15594668-15595140
>Gm18:15595181-15595606
>Gm18:15595654-15595746
>Gm18:15595860-15596147
>Gm18:15596192-15596267
>Gm18:15596521-15596574
>Gm18:15596640-15596987
>Gm18:15597078-15597145
>Gm18:15597363-15597407
>Gm18:15597514-15597572
>Gm18:15597722-15597745
>Gm18:15598133-15598186
>Gm18:15598343-15598422
>Gm18:15598504-15598581
>Gm18:15598739-15598855
>Gm18:15599124-15599313
>Gm18:15599350-15599386
>Gm18:15599550-15600831
>Gm18:15601110-15601173
>Gm18:15602563-15602755
>Gm18:15603792-15603950
>Gm18:15607718-15607780
>Gm18:15607960-15608041
>Gm18:15612489-15612564
>Gm18:15612995-15621881
>Gm18:15622000-15622474
>Gm18:15622501-15622602
>Gm18:15624293-15624589
>Gm18:15624628-15624782
>Gm18:15624817-15625511
>Gm18:15625548-15627568
>Gm18:15627667-15629576
>Gm18:15629784-15630099
>Gm18:15632688-15643080
>Gm18:15644360-15645773
>Gm18:15645793-15646048
>Gm18:15646086-15650715
>Gm18:15651778-15651822
>Gm18:15652540-15652571
>Gm18:15658645-15658697
>Gm18:15659108-15659237
>Gm18:15659753-15659827
>Gm18:15661952-15662000
>Gm18:15663782-15663825
>Gm18:15664300-15664386
>Gm18:15666517-15666584
>Gm18:15666868-15666923
>Gm18:15667609-15667762
>Gm18:15667819-15667946
>Gm18:15668260-15668294
>Gm18:15669134-15669193
>Gm18:15669377-15669469
>Gm18:15672127-15672208
>Gm18:15677170-15677206
>Gm18:15677869-15677899
>Gm18:15678932-15678981
>Gm18:15679917-15680071
>Gm18:15680329-15680366
>Gm18:15683385-15685064
>Gm18:15687484-15687543
>Gm18:15687903-15689521
>Gm18:15692224-15692278
>Gm18:15692908-15693112
>Gm18:15693547-15693628
>Gm18:15693813-15693902
>Gm18:15694286-15694453
>Gm18:15694617-15694686
>Gm18:15694812-15694843
>Gm18:15694974-15695265
>Gm18:15695329-15695414
>Gm18:15695440-15695506
>Gm18:15695764-15695840
>Gm18:15696086-15696418
>Gm18:15696480-15696614
>Gm18:15696731-15696814
>Gm18:15696949-15697089
>Gm18:15697235-15697345
>Gm18:15697470-15697658
>Gm18:15699310-15699347
>Gm18:15700048-15700538
>Gm18:15700748-15700830
>Gm18:15701013-15701646
>Gm18:15701669-15701812
>Gm18:15701892-15702134
>Gm18:15702305-15702800
>Gm18:15703055-15703217
>Gm18:15703263-15704400
>Gm18:15704473-15707081
>Gm18:15707987-15708015
>Gm18:15708254-15708309
>Gm18:15708960-15709011
>Gm18:15709739-15709771
>Gm18:15712165-15712330
>Gm18:15712974-15712988
>Gm18:15714915-15715221
>Gm18:15715341-15715459
>Gm18:15716987-15717023
>Gm18:15718175-15718264
>Gm18:15718397-15718512
>Gm18:15729514-15729610
>Gm18:15729666-15729710
>Gm18:15729824-15730097
>Gm18:15733713-15734434
>Gm18:15734609-15734762
>Gm18:15736056-15736277
>Gm18:15736380-15736635
>Gm18:15736803-15737003
>Gm18:15737558-15738887
>Gm18:15747758-15747819
>Gm18:15748529-15748642
>Gm18:15750060-15755486
>Gm18:15757914-15759071
>Gm18:15759289-15759349
>Gm18:15759670-15759773
>Gm18:15759936-15759981
>Gm18:15761488-15761560
>Gm18:15763273-15763326
>Gm18:15765441-15765841
>Gm18:15765886-15765929
>Gm18:15766070-15766150
>Gm18:15766183-15766416
>Gm18:15766495-15766561
>Gm18:15766691-15767282
>Gm18:15770763-15772357
>Gm18:15774376-15774423
>Gm18:15774510-15774703
>Gm18:15775253-15776815
>Gm18:15778232-15799598
>Gm18:15799617-15800201
>Gm18:15800231-15802197
>Gm18:15802315-15806596
>Gm18:15806631-15806870
>Gm18:15807525-15816106
>Gm18:15816129-15819135
>Gm18:15819166-15819316
>Gm18:15819637-15819651
>Gm18:15822683-15822783
>Gm18:15822837-15823037
>Gm18:15823276-15823373
>Gm18:15825013-15825338
>Gm18:15825688-15832555
>Gm18:15832710-15832825
>Gm18:15832888-15832960
>Gm18:15832989-15833228
>Gm18:15833276-15833401
>Gm18:15833499-15833580
>Gm18:15833820-15833870
>Gm18:15833972-15834056
>Gm18:15834259-15834376
>Gm18:15834635-15834789
>Gm18:15835014-15835253
>Gm18:15835313-15835507
>Gm18:15835557-15835660
>Gm18:15835735-15836042
>Gm18:15836182-15836207
>Gm18:15837655-15837681
>Gm18:15838620-15841020
>Gm18:15841701-15841789
>Gm18:15845119-15845235
>Gm18:15845913-15845981
>Gm18:15847920-15848014
>Gm18:15848823-15848885
>Gm18:15851356-15853216
>Gm18:15853273-15853339
>Gm18:15853374-15853441
>Gm18:15853499-15854361
>Gm18:15854403-15854484
>Gm18:15854515-15863696
>Gm18:15863744-15865046
>Gm18:15865319-15865396
>Gm18:15865675-15865752
>Gm18:15866037-15866104
>Gm18:15866189-15866414
>Gm18:15866575-15866629
>Gm18:15868558-15868588
>Gm18:15872216-15872351
>Gm18:15872746-15872843
>Gm18:15873059-15873508
>Gm18:15873559-15873740
>Gm18:15873885-15874076
>Gm18:15874150-15874420
>Gm18:15875150-15875234
>Gm18:15875389-15876444
>Gm18:15876470-15876594
>Gm18:15877387-15877954
>Gm18:15881332-15881396
>Gm18:15881518-15882226
>Gm18:15882299-15882390
>Gm18:15882914-15886636
>Gm18:15887548-15887598
>Gm18:15887883-15888180
>Gm18:15888418-15888486
>Gm18:15888874-15889497
>Gm18:15890226-15890290
>Gm18:15890616-15890650
>Gm18:15890794-15890868
>Gm18:15890990-15891164
>Gm18:15891270-15891322
>Gm18:15891358-15891444
>Gm18:15891878-15892548
>Gm18:15892716-15892857
>Gm18:15892900-15893002
>Gm18:15893049-15893296
>Gm18:15893455-15893489
>Gm18:15893584-15893666
>Gm18:15893685-15894095
>Gm18:15894187-15894816
>Gm18:15894948-15895519
>Gm18:15895587-15897031
>Gm18:15897211-15897273
>Gm18:15897429-15897757
>Gm18:15897829-15897991
>Gm18:15898823-15899031
>Gm18:15899355-15899847
>Gm18:15900078-15900860
>Gm18:15900933-15900972
>Gm18:15901816-15902096
>Gm18:15902165-15902223
>Gm18:15902696-15902779
>Gm18:15902832-15903053
>Gm18:15903282-15903310
>Gm18:15903650-15903701
>Gm18:15904206-15904254
>Gm18:15904365-15904438
>Gm18:15905451-15905636
>Gm18:15905729-15905911
>Gm18:15906161-15906332
>Gm18:15906662-15906905
>Gm18:15907099-15907421
>Gm18:15907485-15907683
>Gm18:15907729-15908209
>Gm18:15908273-15908464
>Gm18:15912850-15912905
>Gm18:15913950-15914735
>Gm18:15914846-15917027
>Gm18:15917116-15917209
>Gm18:15917751-15917782
>Gm18:15918022-15918049
>Gm18:15918135-15918203
>Gm18:15919631-15919703
>Gm18:15919962-15920016
>Gm18:15920133-15920299
>Gm18:15920515-15920695
>Gm18:15921056-15921117
>Gm18:15921170-15921203
>Gm18:15921530-15931866
>Gm18:15936444-15936479
>Gm18:15937304-15937501
>Gm18:15937544-15938149
>Gm18:15938259-15938783
>Gm18:15939620-15939653
>Gm18:15939705-15939972
>Gm18:15940025-15940239
>Gm18:15940335-15940415
>Gm18:15940453-15940526
>Gm18:15940639-15940936
>Gm18:15941025-15942089
>Gm18:15942996-15943152
>Gm18:15945308-15945481
>Gm18:15945527-15945682
>Gm18:15945730-15945769
>Gm18:15945813-15945973
>Gm18:15946041-15946117
>Gm18:15946264-15946327
>Gm18:15946403-15946463
>Gm18:15946599-15946685
>Gm18:15946747-15957650
>Gm18:15957758-15958880
>Gm18:15958988-15959023
>Gm18:15959306-15959485
>Gm18:15959518-15959652
>Gm18:15960005-15960062
>Gm18:15960183-15960218
>Gm18:15960405-15960433
>Gm18:15960539-15960587
>Gm18:15960686-15960724
>Gm18:15960808-15960892
>Gm18:15961027-15961088
>Gm18:15961421-15961714
>Gm18:15961841-15961884
>Gm18:15963497-15963562
>Gm18:15964567-15964643
>Gm18:15965672-15967131
>Gm18:15967250-15967852
>Gm18:15967976-15968106
>Gm18:15968246-15968400
>Gm18:15968586-15968703
>Gm18:15968775-15968890
>Gm18:15968943-15971740
>Gm18:15971802-15971857
>Gm18:15971890-15977159
>Gm18:15977211-15988500
>Gm18:15988530-15994858
>Gm18:15995524-15997147
>Gm18:15999206-15999517
>Gm18:15999564-15999983
>Gm18:16000022-16000549
>Gm18:16000784-16002306
>Gm18:16002406-16002542
>Gm18:16002591-16002661
>Gm18:16002746-16003620
>Gm18:16003751-16003782
>Gm18:16006903-16006954
>Gm18:16007087-16007136
>Gm18:16007253-16007359
>Gm18:16008292-16008340
>Gm18:16008676-16008731
>Gm18:16008782-16008810
>Gm18:16009103-16009141
>Gm18:16009207-16009297
>Gm18:16009935-16009988
>Gm18:16010225-16010343
>Gm18:16010464-16010530
>Gm18:16010723-16011254
>Gm18:16011625-16011708
>Gm18:16011915-16012019
>Gm18:16012076-16012215
>Gm18:16012275-16012700
>Gm18:16013435-16013474
>Gm18:16013548-16013637
>Gm18:16013775-16013804
>Gm18:16013906-16013989
>Gm18:16014799-16015092
>Gm18:16015268-16015309
>Gm18:16017074-16017192
>Gm18:16018304-16018384
>Gm18:16018671-16018731
>Gm18:16019659-16019700
>Gm18:16019789-16020089
>Gm18:16020182-16020914
>Gm18:16020972-16021391
>Gm18:16021474-16022725
>Gm18:16022830-16023624
>Gm18:16023694-16024839
>Gm18:16025787-16025888
>Gm18:16026160-16026289
>Gm18:16027225-16027264
>Gm18:16027351-16027395
>Gm18:16027483-16027525
>Gm18:16027670-16030638
>Gm18:16030701-16034998
>Gm18:16035069-16035166
>Gm18:16036711-16036795
>Gm18:16037707-16037825
>Gm18:16038331-16038428
>Gm18:16038811-16038957
>Gm18:16039062-16039149
>Gm18:16039480-16039553
>Gm18:16039753-16039878
>Gm18:16039907-16040307
>Gm18:16040358-16040601
>Gm18:16042336-16042388
>Gm18:16042790-16042881
>Gm18:16043185-16043227
>Gm18:16044846-16044924
>Gm18:16047891-16048098
>Gm18:16048142-16048205
>Gm18:16048276-16048433
>Gm18:16048673-16048803
>Gm18:16050075-16050111
>Gm18:16050201-16050301
>Gm18:16050913-16051027
>Gm18:16051192-16051377
>Gm18:16052409-16052442
>Gm18:16054767-16054853
>Gm18:16056707-16057742
>Gm18:16057798-16061309
>Gm18:16061384-16061864
>Gm18:16061903-16062260
>Gm18:16063630-16063758
>Gm18:16063824-16063934
>Gm18:16063962-16065153
>Gm18:16065193-16067059
>Gm18:16067085-16068470
>Gm18:16068633-16068889
>Gm18:16069026-16069496
>Gm18:16069600-16071252
>Gm18:16071332-16074217
>Gm18:16074275-16074440
>Gm18:16074537-16074575
>Gm18:16076872-16077139
>Gm18:16077772-16078020
>Gm18:16078135-16078224
>Gm18:16078333-16078398
>Gm18:16078516-16078636
>Gm18:16078673-16078864
>Gm18:16079041-16079128
>Gm18:16079239-16079349
>Gm18:16082330-16082361
>Gm18:16082851-16082905
>Gm18:16083445-16083555
>Gm18:16083609-16083718
>Gm18:16083869-16083921
>Gm18:16084037-16084088
>Gm18:16084911-16089628
>Gm18:16090635-16090862
>Gm18:16091029-16091111
>Gm18:16091680-16091754
>Gm18:16092840-16093299
>Gm18:16093532-16093649
>Gm18:16094763-16094802
>Gm18:16094917-16094952
>Gm18:16095590-16095656
>Gm18:16095708-16095770
>Gm18:16095838-16095864
>Gm18:16096172-16096276
>Gm18:16096812-16097202
>Gm18:16097616-16097678
>Gm18:16097779-16097854
>Gm18:16097913-16097960
>Gm18:16098558-16098706
>Gm18:16098804-16098974
>Gm18:16099200-16099233
>Gm18:16099788-16099902
>Gm18:16100445-16100526
>Gm18:16100751-16100787
>Gm18:16100890-16100935
>Gm18:16100965-16100990
>Gm18:16101273-16101317
>Gm18:16106967-16107044
>Gm18:16107354-16107473
>Gm18:16107577-16109027
>Gm18:16110858-16110953
>Gm18:16111269-16111303
>Gm18:16111536-16111581
>Gm18:16112159-16112209
>Gm18:16112263-16112636
>Gm18:16112808-16112865
>Gm18:16112964-16113092
>Gm18:16113115-16113558
>Gm18:16113938-16113975
>Gm18:16114448-16114575
>Gm18:16114696-16114732
>Gm18:16115191-16115313
>Gm18:16115465-16115556
>Gm18:16116280-16116333
>Gm18:16116365-16116445
>Gm18:16116530-16116640
>Gm18:16122839-16122924
>Gm18:16123045-16123098
>Gm18:16123257-16123431
>Gm18:16123945-16123971
>Gm18:16125197-16125274
>Gm18:16125957-16126179
>Gm18:16127071-16127127
>Gm18:16127343-16127523
>Gm18:16135430-16135499
>Gm18:16136170-16136212
>Gm18:16136337-16136443
>Gm18:16136566-16136616
>Gm18:16137562-16137586
>Gm18:16137801-16137830
>Gm18:16138132-16139920
>Gm18:16139999-16140461
>Gm18:16140510-16141146
>Gm18:16142084-16142129
>Gm18:16142956-16142984
>Gm18:16145242-16145345
>Gm18:16147495-16147545
>Gm18:16148476-16148510
>Gm18:16150019-16150054
>Gm18:16150943-16150994
>Gm18:16156136-16157309
>Gm18:16157376-16157458
>Gm18:16157588-16158037
>Gm18:16158147-16158287
>Gm18:16158360-16160169
>Gm18:16161733-16161761
>Gm18:16163350-16163500
>Gm18:16163799-16163906
>Gm18:16163968-16163994
>Gm18:16164114-16164143
>Gm18:16164205-16164274
>Gm18:16164647-16164681
>Gm18:16164922-16165018
>Gm18:16165063-16165142
>Gm18:16165511-16165561
>Gm18:16165742-16165923
>Gm18:16165945-16166057
>Gm18:16166495-16166562
>Gm18:16166995-16167094
>Gm18:16167182-16167451
>Gm18:16167541-16167667
>Gm18:16167699-16167742
>Gm18:16167790-16167853
>Gm18:16167914-16168139
>Gm18:16168252-16168411
>Gm18:16168483-16168858
>Gm18:16169117-16169375
>Gm18:16169728-16169757
>Gm18:16169784-16169955
>Gm18:16170009-16170250
>Gm18:16170280-16170412
>Gm18:16170535-16170893
>Gm18:16170965-16171035
>Gm18:16171135-16171211
>Gm18:16171424-16171569
>Gm18:16173967-16178257
>Gm18:16178817-16179414
>Gm18:16179435-16180436
>Gm18:16180559-16187162
>Gm18:16189719-16189778
>Gm18:16189932-16190005
>Gm18:16190485-16190517
>Gm18:16190705-16190760
>Gm18:16191477-16191513
>Gm18:16191729-16191779
>Gm18:16192679-16192712
>Gm18:16193428-16193497
>Gm18:16194651-16210443
>Gm18:16212437-16212568
>Gm18:16212726-16212757
>Gm18:16213333-16213390
>Gm18:16214918-16214956
>Gm18:16215898-16215937
>Gm18:16217821-16221535
>Gm18:16221556-16225119
>Gm18:16225268-16225466
>Gm18:16225765-16226805
>Gm18:16226856-16227245
>Gm18:16227279-16227370
>Gm18:16228092-16228158
>Gm18:16232928-16233009
>Gm18:16233569-16233599
>Gm18:16234696-16234760
>Gm18:16235266-16235465
>Gm18:16235481-16235547
>Gm18:16235639-16235714
>Gm18:16236224-16236506
>Gm18:16236737-16236791
>Gm18:16236892-16236944
>Gm18:16236998-16237117
>Gm18:16237215-16237306
>Gm18:16237387-16237461
>Gm18:16237500-16237627
>Gm18:16237834-16237910
>Gm18:16237941-16237984
>Gm18:16238054-16238177
>Gm18:16238230-16238270
>Gm18:16238300-16238552
>Gm18:16238695-16238738
>Gm18:16238793-16238839
>Gm18:16239118-16239279
>Gm18:16239526-16239630
>Gm18:16239673-16239807
>Gm18:16239880-16240225
>Gm18:16240250-16240296
>Gm18:16240597-16240628
>Gm18:16240647-16240706
>Gm18:16240915-16241029
>Gm18:16241257-16241297
>Gm18:16241651-16241826
>Gm18:16242069-16242218
>Gm18:16242410-16242451
>Gm18:16242700-16242771
>Gm18:16242844-16242895
>Gm18:16242977-16243080
>Gm18:16243183-16243258
>Gm18:16243340-16243407
>Gm18:16243497-16243554
>Gm18:16243724-16243764
>Gm18:16243962-16244209
>Gm18:16244383-16244445
>Gm18:16246751-16246871
>Gm18:16248473-16248612
>Gm18:16250676-16250991
>Gm18:16251195-16251232
>Gm18:16253188-16253203
>Gm18:16253733-16253751
>Gm18:16254047-16254301
>Gm18:16254760-16254830
>Gm18:16257382-16257530
>Gm18:16258425-16258484
>Gm18:16258560-16258612
>Gm18:16258650-16258664
>Gm18:16258764-16258778
>Gm18:16259522-16259536
>Gm18:16259636-16260721
>Gm18:16264684-16264713
>Gm18:16264844-16264859
>Gm18:16267888-16267933
>Gm18:16273078-16273123
>Gm18:16273146-16273290
>Gm18:16273740-16273780
>Gm18:16274608-16274764
>Gm18:16274917-16275112
>Gm18:16275487-16275553
>Gm18:16276656-16276695
>Gm18:16278223-16278250
>Gm18:16278563-16278870
>Gm18:16278906-16278954
>Gm18:16279014-16281638
>Gm18:16281671-16282660
>Gm18:16282696-16282781
>Gm18:16282808-16282849
>Gm18:16282901-16283068
>Gm18:16283114-16283543
>Gm18:16286150-16287721
>Gm18:16291118-16291215
>Gm18:16291372-16291979
>Gm18:16295718-16295900
>Gm18:16296225-16296279
>Gm18:16297074-16297121
>Gm18:16298398-16298435
>Gm18:16298638-16298704
>Gm18:16302154-16302196
>Gm18:16302728-16302759
>Gm18:16303785-16303834
>Gm18:16305790-16305858
>Gm18:16307513-16307615
>Gm18:16307866-16307893
>Gm18:16311112-16311163
>Gm18:16312140-16312204
>Gm18:16312347-16312479
>Gm18:16312588-16312656
>Gm18:16312708-16312759
>Gm18:16312933-16313113
>Gm18:16313137-16313198
>Gm18:16313695-16313903
>Gm18:16314003-16314044
>Gm18:16316582-16316708
>Gm18:16316808-16316822
>Gm18:16317397-16317521
>Gm18:16317994-16318075
>Gm18:16319346-16319408
>Gm18:16319579-16319633
>Gm18:16320549-16320585
>Gm18:16321255-16321421
>Gm18:16321484-16321590
>Gm18:16321685-16321916
>Gm18:16321987-16322216
>Gm18:16326631-16326691
>Gm18:16326899-16327122
>Gm18:16327268-16327362
>Gm18:16327444-16330680
>Gm18:16330717-16336110
>Gm18:16336191-16336447
>Gm18:16336472-16340400
>Gm18:16340436-16340506
>Gm18:16341796-16342059
>Gm18:16342403-16342654
>Gm18:16342864-16344342
>Gm18:16344490-16345393
>Gm18:16345512-16345623
>Gm18:16346178-16346539
>Gm18:16346639-16346692
>Gm18:16346723-16347020
>Gm18:16347281-16347828
>Gm18:16347855-16347898
>Gm18:16347926-16349880
>Gm18:16351170-16351299
>Gm18:16355039-16355074
>Gm18:16355510-16355604
>Gm18:16355649-16355894
>Gm18:16355922-16356032
>Gm18:16356085-16357121
>Gm18:16357183-16357283
>Gm18:16357313-16357985
>Gm18:16358020-16358105
>Gm18:16358168-16358534
>Gm18:16358606-16358903
>Gm18:16358991-16359213
>Gm18:16359413-16359851
>Gm18:16359947-16360403
>Gm18:16360548-16360833
>Gm18:16360907-16361766
>Gm18:16361915-16362001
>Gm18:16362347-16362442
>Gm18:16362698-16362735
>Gm18:16362792-16363216
>Gm18:16363267-16363435
>Gm18:16363465-16363578
>Gm18:16363634-16363803
>Gm18:16363847-16364111
>Gm18:16364136-16364822
>Gm18:16367445-16367657
>Gm18:16368397-16368737
>Gm18:16369203-16369265
>Gm18:16369316-16369489
>Gm18:16374070-16375133
>Gm18:16376105-16377632
>Gm18:16377944-16378150
>Gm18:16378183-16378346
>Gm18:16380043-16380070
>Gm18:16380103-16380411
>Gm18:16380455-16380582
>Gm18:16380794-16380906
>Gm18:16381089-16381129
>Gm18:16381263-16381362
>Gm18:16382054-16382125
>Gm18:16382300-16382353
>Gm18:16382434-16382467
>Gm18:16382563-16382849
>Gm18:16383016-16383108
>Gm18:16383158-16383245
>Gm18:16383560-16383587
>Gm18:16383692-16392562
>Gm18:16394963-16395021
>Gm18:16397174-16397280
>Gm18:16398300-16398437
>Gm18:16398559-16398593
>Gm18:16399065-16399105
>Gm18:16400755-16400795
>Gm18:16402664-16402698
>Gm18:16404236-16404530
>Gm18:16404575-16404677
>Gm18:16404728-16404800
>Gm18:16404956-16405132
>Gm18:16405181-16405253
>Gm18:16405293-16405360
>Gm18:16405419-16405615
>Gm18:16405684-16405748
>Gm18:16405838-16405957
>Gm18:16406024-16406102
>Gm18:16406393-16406558
>Gm18:16406677-16406707
>Gm18:16406988-16407089
>Gm18:16407572-16407825
>Gm18:16407870-16408027
>Gm18:16408144-16408242
>Gm18:16408365-16408818
>Gm18:16408905-16409060
>Gm18:16409108-16409907
>Gm18:16409948-16410025
>Gm18:16410167-16410195
>Gm18:16410261-16411106
>Gm18:16411133-16411267
>Gm18:16411456-16411615
>Gm18:16411676-16411843
>Gm18:16411922-16411969
>Gm18:16412026-16412456
>Gm18:16412540-16412758
>Gm18:16412803-16413481
>Gm18:16413549-16413954
>Gm18:16414001-16414190
>Gm18:16414491-16415221
>Gm18:16415277-16415400
>Gm18:16415423-16417141
>Gm18:16417269-16417365
>Gm18:16421944-16423457
>Gm18:16423524-16423714
>Gm18:16423737-16425657
>Gm18:16425684-16434273
>Gm18:16434339-16435669
>Gm18:16435729-16436649
>Gm18:16436692-16438109
>Gm18:16439125-16439176
>Gm18:16441296-16441396
>Gm18:16447092-16447306
>Gm18:16447910-16447944
>Gm18:16448127-16448210
>Gm18:16448928-16449312
>Gm18:16450258-16450345
>Gm18:16450503-16450572
>Gm18:16450743-16450801
>Gm18:16450846-16453485
>Gm18:16453547-16454157
>Gm18:16454192-16455227
>Gm18:16455316-16455745
>Gm18:16455775-16455892
>Gm18:16455997-16456083
>Gm18:16456153-16460931
>Gm18:16461068-16461082
>Gm18:16461135-16461194
>Gm18:16461248-16465720
>Gm18:16465765-16465995
>Gm18:16466456-16466528
>Gm18:16467068-16467133
>Gm18:16467369-16467397
>Gm18:16467528-16467634
>Gm18:16467896-16468194
>Gm18:16468939-16468982
>Gm18:16469592-16469690
>Gm18:16469784-16469827
>Gm18:16470552-16470964
>Gm18:16471602-16471874
>Gm18:16471993-16477661
>Gm18:16477851-16478018
>Gm18:16478111-16478149
>Gm18:16478186-16478214
>Gm18:16478256-16478482
>Gm18:16478660-16478701
>Gm18:16478801-16479088
>Gm18:16479172-16479447
>Gm18:16479472-16481662
>Gm18:16483927-16483961
>Gm18:16488776-16488831
>Gm18:16494277-16494372
>Gm18:16496747-16496775
>Gm18:16496871-16496925
>Gm18:16497243-16497290
>Gm18:16497601-16497678
>Gm18:16497712-16497761
>Gm18:16498231-16498321
>Gm18:16498698-16499105
>Gm18:16499122-16499681
>Gm18:16499793-16499880
>Gm18:16499926-16500188
>Gm18:16501663-16501996
>Gm18:16502135-16502377
>Gm18:16502419-16502588
>Gm18:16502709-16502899
>Gm18:16505561-16505661
>Gm18:16507289-16507346
>Gm18:16507403-16517496
>Gm18:16520973-16521029
>Gm18:16523831-16523872
>Gm18:16525768-16525838
>Gm18:16525887-16525959
>Gm18:16526194-16526285
>Gm18:16526408-16526478
>Gm18:16526512-16526598
>Gm18:16526712-16526832
>Gm18:16529573-16529621
>Gm18:16529840-16529875
>Gm18:16532176-16532236
>Gm18:16532440-16532481
>Gm18:16532690-16532740
>Gm18:16532749-16532780
>Gm18:16534078-16534127
>Gm18:16536665-16536719
>Gm18:16537994-16538038
>Gm18:16538215-16538263
>Gm18:16540379-16540408
>Gm18:16540817-16541989
>Gm18:16542029-16542795
>Gm18:16542859-16542898
>Gm18:16542923-16543262
>Gm18:16543294-16543632
>Gm18:16543699-16544697
>Gm18:16544808-16544962
>Gm18:16545031-16545209
>Gm18:16545349-16545557
>Gm18:16545593-16545641
>Gm18:16546513-16549411
>Gm18:16549520-16550488
>Gm18:16550539-16551006
>Gm18:16551047-16551200
>Gm18:16551250-16552811
>Gm18:16552863-16553947
>Gm18:16555427-16555502
>Gm18:16555516-16555542
>Gm18:16555817-16555899
>Gm18:16558126-16558183
>Gm18:16558286-16558359
>Gm18:16561728-16561804
>Gm18:16561884-16561943
>Gm18:16562330-16562810
>Gm18:16562881-16563323
>Gm18:16563376-16563418
>Gm18:16563503-16563548
>Gm18:16563577-16563708
>Gm18:16563782-16563938
>Gm18:16563976-16564136
>Gm18:16564444-16564499
>Gm18:16564622-16564785
>Gm18:16564942-16565088
>Gm18:16565292-16565442
>Gm18:16565522-16565611
>Gm18:16569533-16569566
>Gm18:16572226-16572609
>Gm18:16572656-16574818
>Gm18:16575308-16576796
>Gm18:16576825-16577226
>Gm18:16577414-16577490
>Gm18:16577575-16578073
>Gm18:16583570-16583649
>Gm18:16583996-16584119
>Gm18:16584251-16584324
>Gm18:16584521-16584554
>Gm18:16584843-16584927
>Gm18:16584970-16585061
>Gm18:16586202-16586304
>Gm18:16587077-16587092
>Gm18:16587401-16587611
>Gm18:16587861-16588014
>Gm18:16588068-16588298
>Gm18:16589690-16589704
>Gm18:16590298-16590516
>Gm18:16590569-16590691
>Gm18:16590795-16591081
>Gm18:16591283-16591366
>Gm18:16591411-16591443
>Gm18:16591625-16591683
>Gm18:16593292-16593343
>Gm18:16594565-16594605
>Gm18:16596096-16596142
>Gm18:16596205-16596234
>Gm18:16596262-16596398
>Gm18:16596948-16596984
>Gm18:16597079-16597125
>Gm18:16598989-16599023
>Gm18:16599444-16599501
>Gm18:16599578-16600766
>Gm18:16600890-16601065
>Gm18:16601218-16604818
>Gm18:16605883-16606168
>Gm18:16606205-16606269
>Gm18:16607105-16607505
>Gm18:16607578-16607634
>Gm18:16607968-16610044
>Gm18:16610075-16612060
>Gm18:16612085-16612537
>Gm18:16612590-16616339
>Gm18:16619281-16620526
>Gm18:16620663-16620858
>Gm18:16621011-16621101
>Gm18:16621169-16621282
>Gm18:16622797-16622843
>Gm18:16625943-16626101
>Gm18:16626127-16627116
>Gm18:16627345-16627700
>Gm18:16627816-16627929
>Gm18:16627978-16628139
>Gm18:16628249-16629122
>Gm18:16629180-16629461
>Gm18:16630262-16630343
>Gm18:16630599-16630789
>Gm18:16630817-16632384
>Gm18:16638945-16639004
>Gm18:16639994-16640056
>Gm18:16640367-16640448
>Gm18:16640480-16640549
>Gm18:16641417-16643868
>Gm18:16644044-16644098
>Gm18:16644259-16644416
>Gm18:16644478-16644652
>Gm18:16644693-16644798
>Gm18:16644862-16645056
>Gm18:16645100-16645790
>Gm18:16645857-16645915
>Gm18:16646106-16646136
>Gm18:16646305-16646375
>Gm18:16646728-16646773
>Gm18:16647920-16648450
>Gm18:16648518-16648757
>Gm18:16648795-16648867
>Gm18:16649883-16649972
>Gm18:16650413-16651116
>Gm18:16651157-16651431
>Gm18:16651462-16651632
>Gm18:16651705-16651840
>Gm18:16651872-16652314
>Gm18:16653495-16654342
>Gm18:16654386-16654725
>Gm18:16658786-16658861
>Gm18:16659549-16659599
>Gm18:16660920-16660967
>Gm18:16665926-16666027
>Gm18:16666098-16666198
>Gm18:16670568-16670671
>Gm18:16671190-16671429
>Gm18:16671531-16671640
>Gm18:16671892-16671961
>Gm18:16672430-16672508
>Gm18:16673950-16674113
>Gm18:16674204-16674264
>Gm18:16674494-16674527
>Gm18:16674593-16674639
>Gm18:16679408-16679466
>Gm18:16682056-16683475
>Gm18:16683808-16684429
>Gm18:16684468-16684640
>Gm18:16684741-16698890
>Gm18:16698928-16701580
>Gm18:16701774-16701805
>Gm18:16701930-16701992
>Gm18:16702145-16702192
>Gm18:16702212-16702315
>Gm18:16702384-16702525
>Gm18:16703014-16703064
>Gm18:16703145-16703304
>Gm18:16703467-16703493
>Gm18:16703900-16703975
>Gm18:16704203-16704341
>Gm18:16704604-16704637
>Gm18:16705498-16705637
>Gm18:16707488-16707796
>Gm18:16711136-16711361
>Gm18:16711446-16711552
>Gm18:16712129-16712236
>Gm18:16712313-16712340
>Gm18:16712429-16712487
>Gm18:16712558-16712649
>Gm18:16712722-16712763
>Gm18:16712961-16713074
>Gm18:16713189-16713254
>Gm18:16713278-16713328
>Gm18:16713617-16713653
>Gm18:16713682-16713770
>Gm18:16713912-16714257
>Gm18:16714313-16714342
>Gm18:16714410-16714444
>Gm18:16714493-16714680
>Gm18:16715035-16715162
>Gm18:16715184-16715274
>Gm18:16715331-16715440
>Gm18:16715806-16715895
>Gm18:16716119-16716187
>Gm18:16716253-16716479
>Gm18:16716601-16716797
>Gm18:16717323-16717397
>Gm18:16717421-16717781
>Gm18:16717901-16718819
>Gm18:16719062-16719226
>Gm18:16719694-16719761
>Gm18:16719936-16719965
>Gm18:16720228-16720438
>Gm18:16720795-16720845
>Gm18:16720939-16721041
>Gm18:16721099-16721198
>Gm18:16722546-16722793
>Gm18:16723023-16723204
>Gm18:16723333-16723582
>Gm18:16723646-16723732
>Gm18:16723789-16723980
>Gm18:16728991-16729105
>Gm18:16730776-16730932
>Gm18:16732664-16732792
>Gm18:16733715-16733806
>Gm18:16733922-16734092
>Gm18:16735370-16735402
>Gm18:16735488-16735566
>Gm18:16737175-16740753
>Gm18:16740844-16740900
>Gm18:16741169-16741734
>Gm18:16743294-16745901
>Gm18:16746794-16746832
>Gm18:16750358-16750561
>Gm18:16752029-16752043
>Gm18:16752209-16752301
>Gm18:16752817-16752870
>Gm18:16753483-16754232
>Gm18:16754598-16756271
>Gm18:16757805-16757851
>Gm18:16761909-16767488
>Gm18:16772635-16776086
>Gm18:16777668-16777716
>Gm18:16778028-16778359
>Gm18:16778395-16778703
>Gm18:16778827-16778861
>Gm18:16779356-16779434
>Gm18:16779700-16779728
>Gm18:16780109-16780138
>Gm18:16780367-16780408
>Gm18:16780601-16780690
>Gm18:16780802-16780883
>Gm18:16782812-16782913
>Gm18:16784552-16784616
>Gm18:16785165-16785227
>Gm18:16786031-16786060
>Gm18:16786289-16786324
>Gm18:16787911-16787944
>Gm18:16788966-16789215
>Gm18:16789428-16789469
>Gm18:16790758-16790870
>Gm18:16791874-16791908
>Gm18:16794841-16794897
>Gm18:16795266-16795322
>Gm18:16799056-16800997
>Gm18:16801045-16801094
>Gm18:16801945-16803545
>Gm18:16803684-16807565
>Gm18:16807776-16807806
>Gm18:16807895-16807927
>Gm18:16808007-16809760
>Gm18:16809860-16812664
>Gm18:16812819-16814423
>Gm18:16814693-16814998
>Gm18:16815322-16815480
>Gm18:16815521-16816005
>Gm18:16816073-16816132
>Gm18:16816355-16817350
>Gm18:16817484-16817642
>Gm18:16817683-16818167
>Gm18:16818235-16818294
>Gm18:16818517-16819091
>Gm18:16829139-16829204
>Gm18:16829806-16829856
>Gm18:16829923-16829961
>Gm18:16830103-16830507
>Gm18:16830533-16830569
>Gm18:16830606-16830737
>Gm18:16830763-16832184
>Gm18:16832220-16832576
>Gm18:16832626-16833176
>Gm18:16833214-16833509
>Gm18:16833550-16833930
>Gm18:16833980-16835377
>Gm18:16835428-16835482
>Gm18:16835585-16835694
>Gm18:16835762-16835885
>Gm18:16836323-16836378
>Gm18:16837188-16837303
>Gm18:16837338-16837391
>Gm18:16837423-16837514
>Gm18:16837571-16837628
>Gm18:16837671-16837811
>Gm18:16837887-16851887
>Gm18:16852069-16853886
>Gm18:16853926-16854228
>Gm18:16854269-16854364
>Gm18:16854407-16854443
>Gm18:16854597-16854666
>Gm18:16854717-16855606
>Gm18:16855674-16856783
>Gm18:16856810-16861689
>Gm18:16861715-16864981
>Gm18:16865045-16884778
>Gm18:16884812-16884875
>Gm18:16884959-16886327
>Gm18:16886511-16887212
>Gm18:16887256-16887483
>Gm18:16887539-16887636
>Gm18:16887811-16887845
>Gm18:16887883-16888712
>Gm18:16888793-16889056
>Gm18:16889133-16889407
>Gm18:16889441-16889472
>Gm18:16889575-16889615
>Gm18:16889764-16890381
>Gm18:16890632-16890742
>Gm18:16890905-16891522
>Gm18:16891596-16891684
>Gm18:16891731-16891961
>Gm18:16892093-16892151
>Gm18:16892209-16892525
>Gm18:16892575-16893720
>Gm18:16893793-16893884
>Gm18:16893957-16894185
>Gm18:16894283-16894365
>Gm18:16894417-16894454
>Gm18:16894513-16894841
>Gm18:16894961-16895406
>Gm18:16895702-16895955
>Gm18:16896002-16896177
>Gm18:16896422-16896882
>Gm18:16896958-16897048
>Gm18:16897212-16897263
>Gm18:16897303-16897648
>Gm18:16897697-16897898
>Gm18:16897940-16899133
>Gm18:16899185-16899377
>Gm18:16899418-16918966
>Gm18:16920178-16920252
>Gm18:16922697-16922739
>Gm18:16922760-16922838
>Gm18:16922876-16922928
>Gm18:16922967-16923059
>Gm18:16927055-16927083
>Gm18:16927933-16928039
>Gm18:16928151-16928217
>Gm18:16932298-16932355
>Gm18:16932453-16932504
>Gm18:16933016-16933064
>Gm18:16934928-16935028
>Gm18:16936054-16936099
>Gm18:16937254-16937294
>Gm18:16937678-16937759
>Gm18:16940662-16940831
>Gm18:16941026-16941090
>Gm18:16941138-16941206
>Gm18:16941277-16941352
>Gm18:16941407-16941463
>Gm18:16942715-16944333
>Gm18:16944699-16944730
>Gm18:16944986-16945019
>Gm18:16945063-16945129
>Gm18:16945360-16945433
>Gm18:16945560-16945625
>Gm18:16945802-16946058
>Gm18:16946322-16946377
>Gm18:16947440-16947545
>Gm18:16948224-16948279
>Gm18:16948970-16948999
>Gm18:16950550-16950597
>Gm18:16952799-16953402
>Gm18:16954823-16954880
>Gm18:16955520-16955549
>Gm18:16955603-16955685
>Gm18:16956237-16956272
>Gm18:16956630-16956665
>Gm18:16960929-16960980
>Gm18:16963359-16963535
>Gm18:16963565-16963689
>Gm18:16966762-16966890
>Gm18:16967307-16967389
>Gm18:16968063-16968172
>Gm18:16968891-16968915
>Gm18:16968949-16969992
>Gm18:16970171-16970360
>Gm18:16971743-16971854
>Gm18:16972683-16972710
>Gm18:16972713-16972748
>Gm18:16973442-16973473
>Gm18:16973796-16973870
>Gm18:16974637-16974707
>Gm18:16974787-16974906
>Gm18:16976036-16976101
>Gm18:16976142-16976175
>Gm18:16976395-16976456
>Gm18:16976494-16977163
>Gm18:16977218-16977370
>Gm18:16977738-16977815
>Gm18:16980156-16980302
>Gm18:16980517-16980899
>Gm18:16981061-16981168
>Gm18:16981215-16981464
>Gm18:16981527-16981686
>Gm18:16981876-16981910
>Gm18:16982446-16982629
>Gm18:16985318-16985339
>Gm18:16985439-16985539
>Gm18:16987758-16988273
>Gm18:16990574-16990899
>Gm18:16991305-16991417
>Gm18:16994057-16995751
>Gm18:16996195-16996419
>Gm18:16997187-16997224
>Gm18:16997318-16997351
>Gm18:16998612-16998773
>Gm18:16998952-16999037
>Gm18:17000067-17000259
>Gm18:17000332-17000419
>Gm18:17000721-17000816
>Gm18:17001127-17001179
>Gm18:17001216-17001337
>Gm18:17002310-17002424
>Gm18:17003077-17003119
>Gm18:17003196-17003266
>Gm18:17004201-17004303
>Gm18:17005015-17005059
>Gm18:17006159-17006210
>Gm18:17006423-17006474
>Gm18:17007240-17007271
>Gm18:17008235-17008309
>Gm18:17009367-17009492
>Gm18:17011169-17016217
>Gm18:17016827-17016904
>Gm18:17017840-17017937
>Gm18:17017992-17018063
>Gm18:17018303-17018468
>Gm18:17018526-17018704
>Gm18:17019536-17019579
>Gm18:17021588-17021647
>Gm18:17021715-17022249
>Gm18:17022273-17023089
>Gm18:17023160-17023197
>Gm18:17023297-17023340
>Gm18:17023461-17023553
>Gm18:17025510-17025693
>Gm18:17028436-17028464
>Gm18:17029155-17033008
>Gm18:17033215-17033912
>Gm18:17033987-17034166
>Gm18:17034339-17034481
>Gm18:17034662-17034997
>Gm18:17035065-17035540
>Gm18:17035578-17035642
>Gm18:17036477-17037184
>Gm18:17038665-17039081
>Gm18:17039187-17039763
>Gm18:17039825-17040168
>Gm18:17040194-17040243
>Gm18:17040311-17040437
>Gm18:17040469-17040702
>Gm18:17041891-17042655
>Gm18:17042749-17043384
>Gm18:17043494-17043723
>Gm18:17043850-17043912
>Gm18:17044004-17044327
>Gm18:17044541-17044730
>Gm18:17044912-17045916
>Gm18:17045991-17046054
>Gm18:17046121-17046265
>Gm18:17046368-17046558
>Gm18:17046637-17047423
>Gm18:17047493-17047732
>Gm18:17047772-17048768
>Gm18:17048803-17048877
>Gm18:17048960-17052136
>Gm18:17052523-17053873
>Gm18:17053907-17053977
>Gm18:17054118-17054228
>Gm18:17054523-17054793
>Gm18:17054820-17055057
>Gm18:17056332-17056471
>Gm18:17056823-17057118
>Gm18:17057665-17057752
>Gm18:17057802-17058271
>Gm18:17061799-17061842
>Gm18:17062378-17062473
>Gm18:17062507-17062794
>Gm18:17062872-17063242
>Gm18:17063270-17065929
>Gm18:17065984-17066323
>Gm18:17066481-17071753
>Gm18:17071798-17071916
>Gm18:17071987-17072080
>Gm18:17072120-17073836
>Gm18:17075275-17075391
>Gm18:17075518-17075653
>Gm18:17075793-17075915
>Gm18:17075997-17076217
>Gm18:17076245-17076507
>Gm18:17076830-17077021
>Gm18:17077338-17077396
>Gm18:17079680-17079922
>Gm18:17079971-17080203
>Gm18:17082664-17082726
>Gm18:17083887-17083926
>Gm18:17084423-17084453
>Gm18:17085528-17085570
>Gm18:17086806-17086852
>Gm18:17087648-17087725
>Gm18:17087800-17088057
>Gm18:17088595-17088667
>Gm18:17092664-17092744
>Gm18:17095035-17095614
>Gm18:17095858-17096067
>Gm18:17098232-17101617
>Gm18:17101662-17104329
>Gm18:17104917-17105109
>Gm18:17109328-17110495
>Gm18:17110605-17111253
>Gm18:17111458-17111699
>Gm18:17111862-17111898
>Gm18:17117446-17117507
>Gm18:17117920-17117951
>Gm18:17118415-17119376
>Gm18:17119428-17119488
>Gm18:17119525-17119648
>Gm18:17119684-17120479
>Gm18:17120576-17120919
>Gm18:17120963-17121163
>Gm18:17121252-17121390
>Gm18:17121441-17121470
>Gm18:17121697-17121737
>Gm18:17121798-17122377
>Gm18:17122449-17123811
>Gm18:17123836-17124053
>Gm18:17124377-17125711
>Gm18:17125740-17132888
>Gm18:17132901-17135776
>Gm18:17135814-17143332
>Gm18:17145978-17146018
>Gm18:17146245-17146329
>Gm18:17146979-17147022
>Gm18:17149444-17149518
>Gm18:17150660-17150708
>Gm18:17153341-17158131
>Gm18:17158533-17158617
>Gm18:17159236-17159375
>Gm18:17159546-17159629
>Gm18:17159715-17164766
>Gm18:17164804-17164847
>Gm18:17165298-17166744
>Gm18:17166777-17167205
>Gm18:17167272-17167555
>Gm18:17167649-17167963
>Gm18:17168186-17168763
>Gm18:17168851-17169619
>Gm18:17169690-17169982
>Gm18:17170105-17170235
>Gm18:17170475-17170511
>Gm18:17173394-17175869
>Gm18:17175945-17179001
>Gm18:17179274-17179318
>Gm18:17179403-17180057
>Gm18:17180127-17181175
>Gm18:17181259-17181394
>Gm18:17181893-17182009
>Gm18:17182103-17182200
>Gm18:17182232-17182344
>Gm18:17182394-17182424
>Gm18:17182473-17182561
>Gm18:17182596-17182673
>Gm18:17182781-17182863
>Gm18:17184462-17184672
>Gm18:17185716-17185753
>Gm18:17187563-17187716
>Gm18:17187897-17187923
>Gm18:17189258-17189484
>Gm18:17189623-17189653
>Gm18:17189743-17189861
>Gm18:17189974-17190138
>Gm18:17190427-17190544
>Gm18:17191066-17191110
>Gm18:17191389-17191450
>Gm18:17194482-17194603
>Gm18:17194774-17195115
>Gm18:17195147-17195357
>Gm18:17195378-17195464
>Gm18:17195499-17195659
>Gm18:17195713-17195750
>Gm18:17195782-17196575
>Gm18:17196620-17196736
>Gm18:17196773-17196972
>Gm18:17197025-17197058
>Gm18:17197126-17197256
>Gm18:17197305-17197437
>Gm18:17198098-17198213
>Gm18:17198246-17198321
>Gm18:17198476-17198729
>Gm18:17198864-17198926
>Gm18:17198989-17199149
>Gm18:17199224-17199291
>Gm18:17199336-17199541
>Gm18:17199603-17199653
>Gm18:17199821-17200075
>Gm18:17200235-17200357
>Gm18:17200411-17200472
>Gm18:17200612-17200788
>Gm18:17200883-17200939
>Gm18:17201011-17201075
>Gm18:17201119-17202558
>Gm18:17202621-17202926
>Gm18:17202996-17203066
>Gm18:17203149-17203423
>Gm18:17203504-17203980
>Gm18:17204029-17204745
>Gm18:17204793-17204971
>Gm18:17205538-17205600
>Gm18:17205862-17205905
>Gm18:17209468-17215528
>Gm18:17215747-17215797
>Gm18:17217666-17217718
>Gm18:17218488-17218542
>Gm18:17220403-17220485
>Gm18:17221528-17222783
>Gm18:17223612-17223831
>Gm18:17225627-17225654
>Gm18:17225769-17225813
>Gm18:17227160-17227238
>Gm18:17227310-17227725
>Gm18:17227815-17227912
>Gm18:17227974-17230415
>Gm18:17230479-17231380
>Gm18:17231425-17238139
>Gm18:17239664-17239721
>Gm18:17240722-17240779
>Gm18:17244122-17244251
>Gm18:17245076-17245134
>Gm18:17246000-17246081
>Gm18:17246168-17281299
>Gm18:17281619-17281717
>Gm18:17281780-17281807
>Gm18:17283596-17283649
>Gm18:17284020-17285578
>Gm18:17286240-17286386
>Gm18:17288521-17288948
>Gm18:17289026-17289053
>Gm18:17289151-17289184
>Gm18:17289814-17292011
>Gm18:17292523-17292598
>Gm18:17292656-17292765
>Gm18:17293433-17293460
>Gm18:17293856-17293889
>Gm18:17293945-17294079
>Gm18:17296229-17296418
>Gm18:17297182-17297237
>Gm18:17297367-17297433
>Gm18:17298111-17298151
>Gm18:17301314-17301380
>Gm18:17301436-17301585
>Gm18:17304307-17304338
>Gm18:17304911-17307473
>Gm18:17307539-17307623
>Gm18:17308151-17308274
>Gm18:17308457-17308576
>Gm18:17308634-17308664
>Gm18:17309773-17309881
>Gm18:17312913-17315467
>Gm18:17315480-17316173
>Gm18:17316355-17316585
>Gm18:17316870-17317600
>Gm18:17317679-17317697
>Gm18:17317797-17317821
>Gm18:17317884-17318735
>Gm18:17318972-17319350
>Gm18:17319461-17319516
>Gm18:17319570-17319928
>Gm18:17320000-17322921
>Gm18:17322961-17329423
>Gm18:17329468-17330316
>Gm18:17330350-17331947
>Gm18:17332078-17333750
>Gm18:17333830-17333889
>Gm18:17334400-17334824
>Gm18:17335181-17335227
>Gm18:17335549-17336286
>Gm18:17336345-17336527
>Gm18:17338151-17338310
>Gm18:17338633-17338717
>Gm18:17339073-17339121
>Gm18:17339295-17339601
>Gm18:17339630-17339903
>Gm18:17342634-17342672
>Gm18:17343974-17344022
>Gm18:17345848-17345897
>Gm18:17348280-17348316
>Gm18:17349823-17349934
>Gm18:17349956-17350012
>Gm18:17355673-17355739
>Gm18:17356388-17356447
>Gm18:17358063-17361512
>Gm18:17361570-17368229
>Gm18:17368303-17368568
>Gm18:17368702-17368844
>Gm18:17369312-17372442
>Gm18:17372498-17372592
>Gm18:17372683-17372796
>Gm18:17372848-17372915
>Gm18:17372950-17374492
>Gm18:17378345-17378527
>Gm18:17378569-17378897
>Gm18:17380264-17380441
>Gm18:17384750-17384804
>Gm18:17386072-17389193
>Gm18:17389259-17389455
>Gm18:17389710-17389805
>Gm18:17390083-17390106
>Gm18:17390921-17391880
>Gm18:17391984-17392363
>Gm18:17392445-17392472
>Gm18:17392512-17392927
>Gm18:17393048-17393799
>Gm18:17393871-17394069
>Gm18:17394171-17394631
>Gm18:17394659-17394983
>Gm18:17395050-17395336
>Gm18:17395382-17396344
>Gm18:17396384-17396560
>Gm18:17396612-17396718
>Gm18:17396814-17397152
>Gm18:17397255-17397375
>Gm18:17400607-17401060
>Gm18:17401150-17401429
>Gm18:17401822-17401904
>Gm18:17407647-17407805
>Gm18:17407902-17408101
>Gm18:17408301-17408376
>Gm18:17408422-17408613
>Gm18:17408679-17408825
>Gm18:17408858-17408957
>Gm18:17409044-17409272
>Gm18:17409327-17409524
>Gm18:17409587-17409770
>Gm18:17409818-17409867
>Gm18:17409928-17410518
>Gm18:17410620-17410812
>Gm18:17410862-17410933
>Gm18:17411027-17411216
>Gm18:17411301-17411331
>Gm18:17411391-17412379
>Gm18:17412639-17412709
>Gm18:17412841-17412901
>Gm18:17412962-17413007
>Gm18:17413299-17413409
>Gm18:17413594-17413691
>Gm18:17414044-17414081
>Gm18:17414135-17414253
>Gm18:17414373-17414543
>Gm18:17414633-17414823
>Gm18:17414883-17414970
>Gm18:17415259-17415338
>Gm18:17416181-17416235
>Gm18:17416368-17416410
>Gm18:17416462-17416488
>Gm18:17416535-17416585
>Gm18:17416732-17416832
>Gm18:17417174-17417218
>Gm18:17417259-17417289
>Gm18:17417453-17417501
>Gm18:17417684-17417747
>Gm18:17418326-17418517
>Gm18:17418666-17418980
>Gm18:17419040-17419378
>Gm18:17419428-17419498
>Gm18:17419653-17419783
>Gm18:17419815-17420617
>Gm18:17421100-17421251
>Gm18:17421426-17421728
>Gm18:17421770-17422081
>Gm18:17422195-17422330
>Gm18:17422436-17422497
>Gm18:17422595-17422669
>Gm18:17422876-17423704
>Gm18:17423739-17423775
>Gm18:17423847-17424191
>Gm18:17424372-17424512
>Gm18:17424656-17425060
>Gm18:17425169-17425203
>Gm18:17425406-17425513
>Gm18:17426408-17426806
>Gm18:17426863-17426900
>Gm18:17426963-17427085
>Gm18:17427122-17427247
>Gm18:17427399-17427539
>Gm18:17429598-17436262
>Gm18:17436843-17436887
>Gm18:17439594-17439626
>Gm18:17442829-17443010
>Gm18:17443941-17443975
>Gm18:17444101-17444183
>Gm18:17444234-17455462
>Gm18:17455521-17455572
>Gm18:17457917-17457979
>Gm18:17463376-17463436
>Gm18:17465591-17469172
>Gm18:17469243-17470481
>Gm18:17473801-17473831
>Gm18:17478421-17478453
>Gm18:17478969-17479054
>Gm18:17479606-17479812
>Gm18:17483506-17484046
>Gm18:17484086-17484630
>Gm18:17484710-17485385
>Gm18:17485524-17485895
>Gm18:17486055-17486124
>Gm18:17486453-17487989
>Gm18:17491803-17491867
>Gm18:17491917-17492077
>Gm18:17492220-17492260
>Gm18:17492425-17492501
>Gm18:17492582-17492663
>Gm18:17492953-17493129
>Gm18:17493287-17493333
>Gm18:17493400-17493813
>Gm18:17494323-17494379
>Gm18:17495045-17495133
>Gm18:17496410-17496606
>Gm18:17496668-17497331
>Gm18:17499190-17499257
>Gm18:17499277-17499559
>Gm18:17499640-17499761
>Gm18:17499801-17500377
>Gm18:17500420-17500833
>Gm18:17500899-17501139
>Gm18:17501241-17502029
>Gm18:17502105-17503097
>Gm18:17503123-17503677
>Gm18:17503702-17503911
>Gm18:17504412-17504478
>Gm18:17504644-17504696
>Gm18:17505397-17505490
>Gm18:17505955-17507149
>Gm18:17507279-17507348
>Gm18:17507635-17508042
>Gm18:17508309-17508360
>Gm18:17508566-17508721
>Gm18:17508793-17508851
>Gm18:17509040-17509089
>Gm18:17509196-17509406
>Gm18:17509794-17509825
>Gm18:17510625-17514431
>Gm18:17514453-17515861
>Gm18:17516317-17517771
>Gm18:17518487-17518552
>Gm18:17518668-17518736
>Gm18:17518934-17519095
>Gm18:17519205-17519296
>Gm18:17519368-17521486
>Gm18:17521667-17522034
>Gm18:17522069-17522173
>Gm18:17522220-17522250
>Gm18:17522319-17522446
>Gm18:17522516-17523552
>Gm18:17523717-17523914
>Gm18:17524054-17524166
>Gm18:17524391-17524716
>Gm18:17524761-17524900
>Gm18:17524940-17525424
>Gm18:17525472-17525782
>Gm18:17525892-17526036
>Gm18:17526074-17526282
>Gm18:17526521-17526690
>Gm18:17526896-17527062
>Gm18:17527475-17527553
>Gm18:17528847-17528927
>Gm18:17529040-17529405
>Gm18:17529429-17530372
>Gm18:17533814-17533943
>Gm18:17534330-17534407
>Gm18:17537208-17537283
>Gm18:17538200-17538236
>Gm18:17538517-17538547
>Gm18:17538616-17540467
>Gm18:17540519-17540581
>Gm18:17540634-17540686
>Gm18:17540747-17541003
>Gm18:17541045-17541080
>Gm18:17541164-17541665
>Gm18:17541794-17541930
>Gm18:17541976-17542259
>Gm18:17542349-17543505
>Gm18:17543532-17543564
>Gm18:17543588-17543826
>Gm18:17544800-17544896
>Gm18:17551300-17551484
>Gm18:17551544-17551736
>Gm18:17551824-17552055
>Gm18:17552265-17552511
>Gm18:17552601-17552779
>Gm18:17553180-17553319
>Gm18:17553737-17553815
>Gm18:17554870-17555014
>Gm18:17555364-17555595
>Gm18:17555674-17555713
>Gm18:17555856-17555928
>Gm18:17556037-17556077
>Gm18:17556223-17556421
>Gm18:17556449-17556580
>Gm18:17556619-17556648
>Gm18:17556806-17557003
>Gm18:17557191-17557301
>Gm18:17557373-17558309
>Gm18:17559439-17559589
>Gm18:17562231-17568513
>Gm18:17569945-17570310
>Gm18:17570331-17570708
>Gm18:17575418-17575473
>Gm18:17575730-17577232
>Gm18:17577395-17578120
>Gm18:17585821-17586226
>Gm18:17586244-17586546
>Gm18:17586679-17587123
>Gm18:17587433-17587465
>Gm18:17588107-17588177
>Gm18:17589960-17590162
>Gm18:17590253-17591067
>Gm18:17592430-17592480
>Gm18:17592578-17597435
>Gm18:17598709-17598737
>Gm18:17599048-17599151
>Gm18:17603519-17607002
>Gm18:17608028-17608131
>Gm18:17608724-17608824
>Gm18:17609971-17610018
>Gm18:17610442-17610571
>Gm18:17611394-17611476
>Gm18:17611516-17611571
>Gm18:17615333-17618548
>Gm18:17621053-17622345
>Gm18:17622378-17625847
>Gm18:17631284-17632267
>Gm18:17633061-17639560
>Gm18:17639638-17640081
>Gm18:17640179-17640238
>Gm18:17640312-17642118
>Gm18:17642162-17642380
>Gm18:17642428-17642784
>Gm18:17649383-17649556
>Gm18:17649664-17650061
>Gm18:17650117-17650465
>Gm18:17650499-17650579
>Gm18:17651797-17651899
>Gm18:17652383-17652611
>Gm18:17652667-17653185
>Gm18:17653241-17653490
>Gm18:17653536-17653845
>Gm18:17653962-17654728
>Gm18:17654889-17655027
>Gm18:17655513-17655584
>Gm18:17657232-17657308
>Gm18:17657474-17657892
>Gm18:17657959-17658034
>Gm18:17658189-17658535
>Gm18:17658629-17659664
>Gm18:17659780-17659815
>Gm18:17660301-17660332
>Gm18:17660758-17660794
>Gm18:17661002-17661111
>Gm18:17663349-17663421
>Gm18:17666492-17666583
>Gm18:17667074-17667174
>Gm18:17667374-17667409
>Gm18:17667510-17672558
>Gm18:17672687-17672736
>Gm18:17673001-17673095
>Gm18:17673446-17673503
>Gm18:17673548-17673582
>Gm18:17673740-17673788
>Gm18:17673858-17674057
>Gm18:17674650-17674695
>Gm18:17674808-17674862
>Gm18:17675448-17675593
>Gm18:17678085-17678480
>Gm18:17682571-17682644
>Gm18:17683990-17684023
>Gm18:17684536-17684587
>Gm18:17684684-17684796
>Gm18:17685011-17685066
>Gm18:17685110-17685468
>Gm18:17685505-17686303
>Gm18:17686496-17686610
>Gm18:17687066-17687103
>Gm18:17687264-17687830
>Gm18:17689892-17690087
>Gm18:17692147-17692195
>Gm18:17694515-17694557
>Gm18:17694754-17694789
>Gm18:17695011-17695150
>Gm18:17695271-17695349
>Gm18:17695462-17695930
>Gm18:17696050-17696209
>Gm18:17696272-17696573
>Gm18:17696803-17697001
>Gm18:17697056-17697195
>Gm18:17697927-17697978
>Gm18:17698108-17698216
>Gm18:17698357-17698442
>Gm18:17699104-17700452
>Gm18:17700488-17701500
>Gm18:17701523-17702703
>Gm18:17702728-17702780
>Gm18:17702852-17703275
>Gm18:17703302-17703659
>Gm18:17703726-17703931
>Gm18:17704868-17704946
>Gm18:17706763-17707135
>Gm18:17715961-17716031
>Gm18:17718015-17718088
>Gm18:17718212-17718274
>Gm18:17718476-17718500
>Gm18:17718836-17718891
>Gm18:17718982-17719483
>Gm18:17719524-17720206
>Gm18:17720258-17720349
>Gm18:17720713-17720772
>Gm18:17720819-17720856
>Gm18:17720931-17721029
>Gm18:17721232-17721325
>Gm18:17721547-17721657
>Gm18:17721836-17722220
>Gm18:17722295-17722477
>Gm18:17722549-17722760
>Gm18:17722794-17722996
>Gm18:17723102-17723311
>Gm18:17723474-17723521
>Gm18:17723585-17723911
>Gm18:17723968-17723995
>Gm18:17724061-17724118
>Gm18:17724187-17724317
>Gm18:17724397-17724424
>Gm18:17724515-17726414
>Gm18:17726594-17726996
>Gm18:17727054-17727334
>Gm18:17727425-17728063
>Gm18:17728120-17728513
>Gm18:17728588-17728970
>Gm18:17729056-17729081
>Gm18:17729806-17729837
>Gm18:17731105-17732564
>Gm18:17735011-17735146
>Gm18:17735178-17743037
>Gm18:17745137-17745191
>Gm18:17745774-17745839
>Gm18:17746031-17755791
>Gm18:17755897-17755941
>Gm18:17756599-17757004
>Gm18:17757068-17757216
>Gm18:17757471-17757577
>Gm18:17757634-17757690
>Gm18:17757823-17759961
>Gm18:17759974-17767990
>Gm18:17768016-17768032
>Gm18:17769540-17772658
>Gm18:17772703-17773265
>Gm18:17773308-17773379
>Gm18:17773408-17774962
>Gm18:17775019-17775081
>Gm18:17775163-17775279
>Gm18:17775467-17775544
>Gm18:17775884-17775964
>Gm18:17776056-17776642
>Gm18:17776697-17781035
>Gm18:17781073-17781197
>Gm18:17785235-17785326
>Gm18:17785431-17785528
>Gm18:17785634-17785668
>Gm18:17785893-17787123
>Gm18:17787228-17788096
>Gm18:17788118-17790371
>Gm18:17791184-17791274
>Gm18:17792530-17793702
>Gm18:17794100-17794196
>Gm18:17795398-17795471
>Gm18:17799111-17799171
>Gm18:17799365-17799409
>Gm18:17800177-17800265
>Gm18:17805012-17806698
>Gm18:17808209-17809672
>Gm18:17813005-17813211
>Gm18:17818068-17819694
>Gm18:17823306-17833070
>Gm18:17833286-17834254
>Gm18:17834353-17834571
>Gm18:17834599-17834768
>Gm18:17834891-17852411
>Gm18:17852467-17852550
>Gm18:17852695-17852751
>Gm18:17853078-17853154
>Gm18:17853201-17853286
>Gm18:17853926-17854228
>Gm18:17855023-17855077
>Gm18:17855279-17855346
>Gm18:17855418-17855458
>Gm18:17857139-17862715
>Gm18:17862742-17862786
>Gm18:17864546-17865010
>Gm18:17865063-17865744
>Gm18:17865800-17865919
>Gm18:17866364-17866441
>Gm18:17866487-17866673
>Gm18:17866712-17867273
>Gm18:17867520-17867591
>Gm18:17867756-17867818
>Gm18:17867864-17868227
>Gm18:17868298-17871382
>Gm18:17871445-17871542
>Gm18:17871578-17872998
>Gm18:17873031-17873726
>Gm18:17873797-17874108
>Gm18:17874187-17875433
>Gm18:17875597-17881162
>Gm18:17881181-17881210
>Gm18:17881399-17881453
>Gm18:17882611-17882660
>Gm18:17882903-17903740
>Gm18:17904234-17904273
>Gm18:17904766-17904822
>Gm18:17904868-17905148
>Gm18:17905270-17905398
>Gm18:17905468-17905947
>Gm18:17906088-17906237
>Gm18:17906302-17906414
>Gm18:17906477-17906743
>Gm18:17906803-17907127
>Gm18:17907225-17907275
>Gm18:17907318-17907399
>Gm18:17907443-17908308
>Gm18:17908410-17908606
>Gm18:17908720-17908863
>Gm18:17908943-17909577
>Gm18:17909730-17920036
>Gm18:17920500-17920920
>Gm18:17920988-17921163
>Gm18:17921690-17921704
>Gm18:17923105-17923151
>Gm18:17926127-17926322
>Gm18:17926501-17926691
>Gm18:17927409-17927902
>Gm18:17928235-17928282
>Gm18:17929854-17929945
>Gm18:17939477-17940373
>Gm18:17940418-17941451
>Gm18:17941486-17950229
>Gm18:17950493-17953925
>Gm18:17953969-17957017
>Gm18:17957077-17960551
>Gm18:17961271-17961362
>Gm18:17962271-17979567
>Gm18:17985737-17985783
>Gm18:17985977-17986286
>Gm18:17986344-17986534
>Gm18:17986756-17986858
>Gm18:17988212-17988293
>Gm18:17988627-17988740
>Gm18:17988806-17988858
>Gm18:17989202-17989307
>Gm18:17990186-17990284
>Gm18:17992625-18003080
>Gm18:18003895-18003933
>Gm18:18004054-18004090
>Gm18:18004210-18004240
>Gm18:18004379-18004424
>Gm18:18004540-18004651
>Gm18:18005221-18005329
>Gm18:18010004-18010043
>Gm18:18010611-18010838
>Gm18:18010913-18011005
>Gm18:18011293-18014636
>Gm18:18014707-18014778
>Gm18:18014814-18015088
>Gm18:18015154-18015289
>Gm18:18015329-18018260
>Gm18:18018300-18020012
>Gm18:18020070-18020263
>Gm18:18020446-18020614
>Gm18:18027948-18028906
>Gm18:18029185-18036110
>Gm18:18036855-18037641
>Gm18:18037697-18037792
>Gm18:18037856-18038561
>Gm18:18038642-18039444
>Gm18:18039686-18039939
>Gm18:18042290-18046980
>Gm18:18048354-18048381
>Gm18:18049190-18049485
>Gm18:18049757-18049831
>Gm18:18049892-18049976
>Gm18:18050023-18050097
>Gm18:18050267-18050481
>Gm18:18050651-18050698
>Gm18:18051287-18051359
>Gm18:18051701-18051796
>Gm18:18052380-18052423
>Gm18:18052453-18052486
>Gm18:18055325-18060875
>Gm18:18061522-18061576
>Gm18:18061696-18061845
>Gm18:18062458-18062537
>Gm18:18064204-18064237
>Gm18:18064247-18064352
>Gm18:18064414-18066102
>Gm18:18066122-18067542
>Gm18:18067573-18067881
>Gm18:18067905-18068056
>Gm18:18068289-18068327
>Gm18:18068489-18068530
>Gm18:18068700-18068755
>Gm18:18069021-18069051
>Gm18:18069251-18069279
>Gm18:18070065-18070101
>Gm18:18070298-18070388
>Gm18:18070613-18070892
>Gm18:18070970-18070996
>Gm18:18071169-18071235
>Gm18:18071438-18071570
>Gm18:18071630-18072154
>Gm18:18072180-18072203
>Gm18:18072340-18072372
>Gm18:18072493-18072874
>Gm18:18072967-18073121
>Gm18:18073202-18073310
>Gm18:18074666-18091241
>Gm18:18092792-18093127
>Gm18:18093158-18093219
>Gm18:18093383-18093454
>Gm18:18094664-18094716
>Gm18:18095284-18095436
>Gm18:18095505-18095556
>Gm18:18096146-18096181
>Gm18:18096486-18096994
>Gm18:18097051-18097260
>Gm18:18097305-18098781
>Gm18:18098837-18100678
>Gm18:18100737-18101640
>Gm18:18101725-18101838
>Gm18:18101932-18102252
>Gm18:18102328-18102934
>Gm18:18102981-18103092
>Gm18:18103156-18103186
>Gm18:18103218-18103584
>Gm18:18103852-18103884
>Gm18:18103958-18103999
>Gm18:18104068-18104184
>Gm18:18104230-18104874
>Gm18:18104910-18105358
>Gm18:18105391-18106861
>Gm18:18106903-18109725
>Gm18:18109763-18109849
>Gm18:18109907-18110506
>Gm18:18110588-18110689
>Gm18:18110802-18111118
>Gm18:18111153-18111314
>Gm18:18111343-18111543
>Gm18:18111690-18111897
>Gm18:18111923-18111964
>Gm18:18112060-18112300
>Gm18:18112381-18112455
>Gm18:18112489-18115151
>Gm18:18115581-18115632
>Gm18:18115804-18115841
>Gm18:18116077-18116221
>Gm18:18116319-18116616
>Gm18:18117026-18117109
>Gm18:18117223-18117241
>Gm18:18117524-18117623
>Gm18:18118304-18118359
>Gm18:18119414-18119491
>Gm18:18122285-18122606
>Gm18:18123382-18123469
>Gm18:18127777-18127829
>Gm18:18128441-18128596
>Gm18:18129466-18129520
>Gm18:18129603-18129649
>Gm18:18131550-18131615
>Gm18:18132140-18132215
>Gm18:18133079-18133152
>Gm18:18133246-18133388
>Gm18:18134286-18134327
>Gm18:18134927-18134970
>Gm18:18135660-18135726
>Gm18:18135997-18136033
>Gm18:18137873-18137932
>Gm18:18138446-18138485
>Gm18:18139460-18139547
>Gm18:18139759-18139787
>Gm18:18139810-18139934
>Gm18:18139987-18143552
>Gm18:18143730-18143805
>Gm18:18146558-18146586
>Gm18:18147342-18147399
>Gm18:18148101-18148185
>Gm18:18148616-18148677
>Gm18:18148757-18148947
>Gm18:18153570-18153623
>Gm18:18153962-18153987
>Gm18:18154144-18154311
>Gm18:18154362-18154455
>Gm18:18154587-18154644
>Gm18:18154747-18154843
>Gm18:18154879-18154948
>Gm18:18155042-18155188
>Gm18:18155460-18155526
>Gm18:18157073-18157113
>Gm18:18159345-18159666
>Gm18:18161255-18162609
>Gm18:18165244-18165287
>Gm18:18165440-18165499
>Gm18:18165591-18165995
>Gm18:18166053-18166125
>Gm18:18166173-18166210
>Gm18:18166231-18166321
>Gm18:18166369-18168126
>Gm18:18168171-18168251
>Gm18:18168339-18168429
>Gm18:18168493-18168537
>Gm18:18168566-18168982
>Gm18:18169042-18169266
>Gm18:18169359-18169493
>Gm18:18169534-18169571
>Gm18:18169678-18170014
>Gm18:18170079-18170113
>Gm18:18170181-18170330
>Gm18:18170437-18170619
>Gm18:18170684-18170827
>Gm18:18170922-18171320
>Gm18:18171352-18173874
>Gm18:18173913-18177463
>Gm18:18177517-18180366
>Gm18:18180397-18180670
>Gm18:18180716-18184742
>Gm18:18184786-18186479
>Gm18:18186524-18186565
>Gm18:18186600-18186663
>Gm18:18186690-18186785
>Gm18:18186934-18186974
>Gm18:18187178-18187317
>Gm18:18187380-18187431
>Gm18:18187648-18187839
>Gm18:18187866-18187942
>Gm18:18188089-18188150
>Gm18:18188210-18188257
>Gm18:18188453-18188486
>Gm18:18188536-18188628
>Gm18:18188747-18188907
>Gm18:18189121-18189192
>Gm18:18189376-18189426
>Gm18:18189975-18190008
>Gm18:18190101-18190339
>Gm18:18190383-18190444
>Gm18:18190516-18190918
>Gm18:18191577-18191792
>Gm18:18192808-18192965
>Gm18:18193101-18193246
>Gm18:18193512-18193665
>Gm18:18193696-18193782
>Gm18:18195028-18195080
>Gm18:18196536-18196657
>Gm18:18200707-18200836
>Gm18:18200935-18200983
>Gm18:18201338-18201829
>Gm18:18201922-18202057
>Gm18:18202085-18202167
>Gm18:18202219-18202296
>Gm18:18202326-18202378
>Gm18:18202471-18202567
>Gm18:18202652-18202732
>Gm18:18202793-18202841
>Gm18:18202892-18202951
>Gm18:18203050-18203219
>Gm18:18203407-18203854
>Gm18:18203889-18203933
>Gm18:18204016-18204074
>Gm18:18204402-18204716
>Gm18:18204871-18205032
>Gm18:18205070-18205184
>Gm18:18205420-18215808
>Gm18:18215846-18215899
>Gm18:18215967-18216025
>Gm18:18216065-18216178
>Gm18:18216268-18217993
>Gm18:18218093-18237716
>Gm18:18237758-18241773
>Gm18:18241893-18243904
>Gm18:18243922-18244021
>Gm18:18244045-18247316
>Gm18:18247351-18250175
>Gm18:18250237-18250268
>Gm18:18250316-18250403
>Gm18:18250465-18251551
>Gm18:18251588-18251668
>Gm18:18252022-18252171
>Gm18:18252215-18252253
>Gm18:18252349-18252392
>Gm18:18252450-18252967
>Gm18:18253044-18253084
>Gm18:18253543-18253686
>Gm18:18254648-18254724
>Gm18:18254963-18255021
>Gm18:18255947-18265503
>Gm18:18265631-18266845
>Gm18:18267170-18267202
>Gm18:18267950-18267980
>Gm18:18268103-18268155
>Gm18:18268287-18268340
>Gm18:18269663-18269688
>Gm18:18270027-18270057
>Gm18:18270107-18270136
>Gm18:18270342-18270556
>Gm18:18270614-18270729
>Gm18:18271096-18271162
>Gm18:18273210-18273658
>Gm18:18273742-18276009
>Gm18:18276057-18276417
>Gm18:18276508-18276651
>Gm18:18276698-18277772
>Gm18:18277917-18277996
>Gm18:18278132-18278339
>Gm18:18278576-18279039
>Gm18:18279108-18279208
>Gm18:18279330-18279491
>Gm18:18279522-18279648
>Gm18:18279719-18279958
>Gm18:18280218-18280962
>Gm18:18281055-18281886
>Gm18:18281930-18282094
>Gm18:18282175-18283310
>Gm18:18288260-18288658
>Gm18:18288883-18289132
>Gm18:18289190-18289568
>Gm18:18289625-18292916
>Gm18:18292969-18293371
>Gm18:18296077-18296111
>Gm18:18296368-18296416
>Gm18:18296496-18296625
>Gm18:18296840-18296881
>Gm18:18297006-18297146
>Gm18:18298023-18298096
>Gm18:18299097-18300916
>Gm18:18301237-18301372
>Gm18:18303365-18303420
>Gm18:18303503-18303743
>Gm18:18303839-18303957
>Gm18:18303994-18304109
>Gm18:18304181-18304242
>Gm18:18304637-18305002
>Gm18:18305048-18305465
>Gm18:18305705-18305740
>Gm18:18306699-18306731
>Gm18:18306975-18307196
>Gm18:18307231-18307487
>Gm18:18307550-18310297
>Gm18:18310919-18310978
>Gm18:18312604-18312698
>Gm18:18313928-18314342
>Gm18:18316480-18316557
>Gm18:18316588-18317165
>Gm18:18317221-18317636
>Gm18:18320430-18322265
>Gm18:18322308-18322560
>Gm18:18322663-18323054
>Gm18:18323807-18323849
>Gm18:18323934-18324248
>Gm18:18324418-18324705
>Gm18:18324776-18325882
>Gm18:18325975-18327718
>Gm18:18327759-18328394
>Gm18:18328470-18328499
>Gm18:18328614-18328726
>Gm18:18328870-18329013
>Gm18:18329303-18329446
>Gm18:18329603-18329700
>Gm18:18330107-18330263
>Gm18:18330394-18330510
>Gm18:18330679-18330729
>Gm18:18330773-18330939
>Gm18:18330968-18331009
>Gm18:18331050-18331086
>Gm18:18331171-18331286
>Gm18:18332770-18332985
>Gm18:18333496-18333978
>Gm18:18334001-18335131
>Gm18:18335200-18336048
>Gm18:18336103-18336169
>Gm18:18336309-18336425
>Gm18:18336459-18336759
>Gm18:18336811-18337597
>Gm18:18337748-18339429
>Gm18:18339471-18340441
>Gm18:18343665-18343709
>Gm18:18344924-18350430
>Gm18:18351819-18351869
>Gm18:18351990-18352069
>Gm18:18352122-18352182
>Gm18:18352624-18352657
>Gm18:18352688-18352731
>Gm18:18352819-18352868
>Gm18:18353087-18353173
>Gm18:18353235-18353322
>Gm18:18354067-18354117
>Gm18:18354254-18355530
>Gm18:18355969-18356390
>Gm18:18356648-18356707
>Gm18:18357243-18357286
>Gm18:18361496-18361549
>Gm18:18369006-18369129
>Gm18:18369199-18369377
>Gm18:18370114-18370128
>Gm18:18372348-18372380
>Gm18:18372453-18372535
>Gm18:18374324-18374602
>Gm18:18375042-18375147
>Gm18:18376166-18376197
>Gm18:18376754-18377023
>Gm18:18377125-18377393
>Gm18:18377454-18377746
>Gm18:18377796-18378816
>Gm18:18378856-18379919
>Gm18:18379955-18380111
>Gm18:18380175-18380231
>Gm18:18380563-18382573
>Gm18:18382617-18383215
>Gm18:18383254-18383423
>Gm18:18383515-18383711
>Gm18:18383767-18383825
>Gm18:18384936-18384967
>Gm18:18385460-18385556
>Gm18:18386473-18386604
>Gm18:18387638-18387806
>Gm18:18387902-18388174
>Gm18:18388295-18388387
>Gm18:18388562-18388620
>Gm18:18388746-18388771
>Gm18:18388980-18389427
>Gm18:18389696-18389969
>Gm18:18390002-18390085
>Gm18:18390113-18390248
>Gm18:18390676-18390840
>Gm18:18390947-18391156
>Gm18:18391210-18391240
>Gm18:18391353-18391485
>Gm18:18391570-18391595
>Gm18:18391659-18391692
>Gm18:18391728-18391775
>Gm18:18391857-18392282
>Gm18:18392331-18392411
>Gm18:18392987-18393552
>Gm18:18393599-18393890
>Gm18:18394324-18394359
>Gm18:18396589-18396709
>Gm18:18399219-18399301
>Gm18:18399395-18399456
>Gm18:18399535-18399646
>Gm18:18400084-18400137
>Gm18:18401565-18401625
>Gm18:18401768-18401801
>Gm18:18404100-18404193
>Gm18:18405745-18405837
>Gm18:18406021-18406152
>Gm18:18406191-18406282
>Gm18:18406460-18406499
>Gm18:18407654-18407720
>Gm18:18408636-18408679
>Gm18:18408831-18409001
>Gm18:18409321-18409362
>Gm18:18410452-18410483
>Gm18:18412583-18412624
>Gm18:18415734-18415771
>Gm18:18416055-18416111
>Gm18:18416590-18416709
>Gm18:18417046-18417083
>Gm18:18419813-18419852
>Gm18:18421311-18421417
>Gm18:18422249-18422293
>Gm18:18422305-18424209
>Gm18:18424258-18428144
>Gm18:18428168-18428609
>Gm18:18429723-18430502
>Gm18:18432818-18432934
>Gm18:18433066-18434308
>Gm18:18434342-18434736
>Gm18:18434801-18434926
>Gm18:18435109-18435310
>Gm18:18435372-18435551
>Gm18:18435674-18435873
>Gm18:18436962-18437051
>Gm18:18437464-18437489
>Gm18:18437789-18437901
>Gm18:18439537-18439837
>Gm18:18448624-18448672
>Gm18:18449167-18450248
>Gm18:18450923-18451122
>Gm18:18451159-18452094
>Gm18:18452142-18455409
>Gm18:18455460-18455744
>Gm18:18457170-18458075
>Gm18:18459239-18459275
>Gm18:18459525-18459771
>Gm18:18460018-18460053
>Gm18:18460437-18460471
>Gm18:18460507-18460656
>Gm18:18461084-18461351
>Gm18:18464191-18464251
>Gm18:18465225-18465276
>Gm18:18466336-18466399
>Gm18:18466522-18466649
>Gm18:18466824-18467462
>Gm18:18467505-18467703
>Gm18:18467766-18467897
>Gm18:18468018-18468110
>Gm18:18468158-18468540
>Gm18:18468667-18468890
>Gm18:18468953-18469016
>Gm18:18469044-18469210
>Gm18:18469273-18469471
>Gm18:18469507-18469947
>Gm18:18472097-18472168
>Gm18:18472351-18472429
>Gm18:18473203-18473259
>Gm18:18473650-18473749
>Gm18:18473965-18474034
>Gm18:18476982-18477060
>Gm18:18480234-18480395
>Gm18:18481580-18481609
>Gm18:18482358-18482414
>Gm18:18482663-18482711
>Gm18:18482896-18482971
>Gm18:18483165-18483189
>Gm18:18484299-18484464
>Gm18:18489382-18492302
>Gm18:18492419-18494156
>Gm18:18494266-18494433
>Gm18:18496288-18496709
>Gm18:18496782-18496997
>Gm18:18497184-18497260
>Gm18:18497970-18498125
>Gm18:18498559-18501402
>Gm18:18503489-18503521
>Gm18:18506306-18506466
>Gm18:18507427-18507489
>Gm18:18507811-18507855
>Gm18:18508454-18508502
>Gm18:18509492-18509541
>Gm18:18509820-18509886
>Gm18:18509989-18510077
>Gm18:18510098-18510148
>Gm18:18510670-18510745
>Gm18:18511477-18511756
>Gm18:18512097-18512165
>Gm18:18512863-18512943
>Gm18:18512980-18513177
>Gm18:18514088-18516751
>Gm18:18516817-18516878
>Gm18:18516913-18517091
>Gm18:18517118-18517676
>Gm18:18517979-18518123
>Gm18:18518189-18518221
>Gm18:18518266-18518887
>Gm18:18519122-18519178
>Gm18:18519348-18519537
>Gm18:18519738-18519784
>Gm18:18520746-18521938
>Gm18:18523842-18524968
>Gm18:18526280-18526435
>Gm18:18526733-18526759
>Gm18:18526832-18526959
>Gm18:18528800-18528898
>Gm18:18529142-18529173
>Gm18:18529992-18530065
>Gm18:18531473-18531510
>Gm18:18532684-18536071
>Gm18:18543028-18547137
>Gm18:18547213-18547888
>Gm18:18548150-18548229
>Gm18:18553409-18553483
>Gm18:18553662-18553706
>Gm18:18555399-18555434
>Gm18:18557008-18557212
>Gm18:18557324-18557377
>Gm18:18557583-18557612
>Gm18:18557696-18557787
>Gm18:18559492-18564811
>Gm18:18567187-18567231
>Gm18:18569804-18569831
>Gm18:18571791-18571848
>Gm18:18573452-18573584
>Gm18:18576436-18576679
>Gm18:18576684-18577360
>Gm18:18578338-18578402
>Gm18:18578868-18579089
>Gm18:18579357-18579483
>Gm18:18579706-18579748
>Gm18:18579757-18579880
>Gm18:18579985-18580174
>Gm18:18580197-18581113
>Gm18:18581202-18581442
>Gm18:18581525-18581769
>Gm18:18581833-18583086
>Gm18:18583243-18583273
>Gm18:18583295-18583405
>Gm18:18586423-18591059
>Gm18:18592823-18593669
>Gm18:18593716-18598835
>Gm18:18598903-18599059
>Gm18:18604403-18604446
>Gm18:18605384-18605645
>Gm18:18606781-18607056
>Gm18:18607189-18607281
>Gm18:18607802-18608408
>Gm18:18608898-18609119
>Gm18:18609238-18609306
>Gm18:18609375-18610222
>Gm18:18610296-18610611
>Gm18:18610660-18611694
>Gm18:18612000-18612043
>Gm18:18612196-18612251
>Gm18:18612472-18612611
>Gm18:18612736-18612980
>Gm18:18613203-18613285
>Gm18:18613317-18613907
>Gm18:18614036-18614221
>Gm18:18614296-18614631
>Gm18:18614673-18614834
>Gm18:18614937-18615367
>Gm18:18615522-18615764
>Gm18:18615839-18615897
>Gm18:18616016-18616077
>Gm18:18616185-18616234
>Gm18:18616461-18616585
>Gm18:18616852-18617713
>Gm18:18617775-18618793
>Gm18:18618863-18619509
>Gm18:18619547-18620159
>Gm18:18620279-18620423
>Gm18:18620473-18620528
>Gm18:18620567-18620672
>Gm18:18620727-18620782
>Gm18:18620968-18621067
>Gm18:18625084-18627188
>Gm18:18627362-18628335
>Gm18:18630955-18631072
>Gm18:18631402-18631456
>Gm18:18631602-18631634
>Gm18:18631720-18631781
>Gm18:18633174-18633361
>Gm18:18633834-18633885
>Gm18:18637316-18637382
>Gm18:18640253-18640288
>Gm18:18640484-18640515
>Gm18:18640623-18640703
>Gm18:18640870-18640945
>Gm18:18641189-18641286
>Gm18:18641329-18641357
>Gm18:18641600-18641692
>Gm18:18641752-18642193
>Gm18:18642227-18642281
>Gm18:18642532-18642593
>Gm18:18642646-18642746
>Gm18:18642806-18642863
>Gm18:18642917-18643000
>Gm18:18643413-18643659
>Gm18:18644140-18644199
>Gm18:18644450-18644478
>Gm18:18644512-18644540
>Gm18:18644653-18644716
>Gm18:18644770-18644831
>Gm18:18645108-18645166
>Gm18:18645486-18645551
>Gm18:18645744-18645804
>Gm18:18645993-18646099
>Gm18:18646138-18647317
>Gm18:18650200-18650301
>Gm18:18651240-18651289
>Gm18:18652229-18652290
>Gm18:18653398-18653888
>Gm18:18655783-18656448
>Gm18:18656505-18657022
>Gm18:18657061-18658525
>Gm18:18659896-18659926
>Gm18:18660683-18660768
>Gm18:18660954-18661889
>Gm18:18661935-18662038
>Gm18:18663274-18663347
>Gm18:18663871-18663972
>Gm18:18665228-18670749
>Gm18:18670810-18670868
>Gm18:18670953-18670985
>Gm18:18671025-18671548
>Gm18:18671610-18671656
>Gm18:18671858-18672054
>Gm18:18672091-18672460
>Gm18:18672808-18673078
>Gm18:18673158-18673230
>Gm18:18673261-18673670
>Gm18:18673723-18674177
>Gm18:18674248-18674375
>Gm18:18674447-18675167
>Gm18:18675281-18675631
>Gm18:18675694-18675896
>Gm18:18676007-18676368
>Gm18:18676458-18676787
>Gm18:18676884-18677036
>Gm18:18678132-18678210
>Gm18:18678284-18678506
>Gm18:18678557-18678891
>Gm18:18678982-18679157
>Gm18:18679189-18679811
>Gm18:18679883-18682242
>Gm18:18682351-18682660
>Gm18:18682762-18683685
>Gm18:18683725-18684559
>Gm18:18684808-18684909
>Gm18:18684972-18685198
>Gm18:18685457-18685586
>Gm18:18685797-18686486
>Gm18:18686742-18686836
>Gm18:18687162-18687222
>Gm18:18687301-18687358
>Gm18:18688521-18688634
>Gm18:18689881-18689996
>Gm18:18690520-18690805
>Gm18:18691116-18691225
>Gm18:18691486-18691520
>Gm18:18692385-18692500
>Gm18:18693272-18693327
>Gm18:18693592-18693642
>Gm18:18693698-18693805
>Gm18:18694088-18694125
>Gm18:18694377-18694430
>Gm18:18694566-18694674
>Gm18:18694816-18694904
>Gm18:18695463-18695540
>Gm18:18696788-18697049
>Gm18:18697118-18697305
>Gm18:18697797-18697868
>Gm18:18698225-18698267
>Gm18:18706829-18706872
>Gm18:18707724-18707756
>Gm18:18708020-18708829
>Gm18:18708950-18709326
>Gm18:18710142-18711189
>Gm18:18711273-18713365
>Gm18:18713411-18714053
>Gm18:18714096-18715408
>Gm18:18715430-18716281
>Gm18:18726239-18726331
>Gm18:18726415-18726502
>Gm18:18727416-18727556
>Gm18:18727729-18727889
>Gm18:18728608-18728641
>Gm18:18729020-18729065
>Gm18:18729296-18729371
>Gm18:18729776-18729829
>Gm18:18733149-18733178
>Gm18:18733821-18733991
>Gm18:18734169-18735701
>Gm18:18736265-18736302
>Gm18:18736361-18736699
>Gm18:18736760-18736898
>Gm18:18736930-18736974
>Gm18:18737159-18737242
>Gm18:18737304-18737482
>Gm18:18737552-18738459
>Gm18:18738623-18739501
>Gm18:18739603-18739706
>Gm18:18739736-18741256
>Gm18:18743892-18744161
>Gm18:18749673-18749727
>Gm18:18750823-18751191
>Gm18:18751538-18751576
>Gm18:18754059-18754165
>Gm18:18755122-18755168
>Gm18:18756289-18756326
>Gm18:18757351-18757395
>Gm18:18757685-18757756
>Gm18:18758276-18758344
>Gm18:18758922-18758947
>Gm18:18759020-18759070
>Gm18:18759564-18759645
>Gm18:18760398-18760519
>Gm18:18760747-18760952
>Gm18:18761369-18761478
>Gm18:18761604-18761636
>Gm18:18766441-18766742
>Gm18:18766814-18768464
>Gm18:18768534-18768615
>Gm18:18768660-18768886
>Gm18:18768937-18769873
>Gm18:18770011-18770878
>Gm18:18771004-18771042
>Gm18:18771069-18771238
>Gm18:18772992-18773016
>Gm18:18773105-18773237
>Gm18:18773328-18773449
>Gm18:18773500-18773563
>Gm18:18773570-18773597
>Gm18:18774113-18774216
>Gm18:18775443-18775477
>Gm18:18776570-18776644
>Gm18:18777156-18777223
>Gm18:18778942-18781874
>Gm18:18781935-18781997
>Gm18:18782044-18782204
>Gm18:18782239-18782753
>Gm18:18782973-18783164
>Gm18:18783236-18783365
>Gm18:18783589-18783735
>Gm18:18784412-18784462
>Gm18:18784714-18784776
>Gm18:18787724-18787785
>Gm18:18788795-18788927
>Gm18:18788955-18789026
>Gm18:18789300-18789619
>Gm18:18789681-18789721
>Gm18:18789819-18790024
>Gm18:18790099-18790137
>Gm18:18790516-18790725
>Gm18:18790795-18791359
>Gm18:18791458-18791926
>Gm18:18792006-18792335
>Gm18:18792391-18792770
>Gm18:18792828-18793276
>Gm18:18793305-18793637
>Gm18:18793735-18795326
>Gm18:18795387-18795855
>Gm18:18796016-18796078
>Gm18:18796168-18796435
>Gm18:18796503-18796806
>Gm18:18796829-18797328
>Gm18:18797549-18803170
>Gm18:18803199-18805165
>Gm18:18805508-18805564
>Gm18:18807053-18807770
>Gm18:18807817-18807963
>Gm18:18808010-18810425
>Gm18:18810527-18810629
>Gm18:18810911-18811047
>Gm18:18813175-18813917
>Gm18:18813961-18814323
>Gm18:18814489-18816314
>Gm18:18816394-18817872
>Gm18:18818432-18818474
>Gm18:18818869-18818901
>Gm18:18825433-18827960
>Gm18:18829010-18829050
>Gm18:18829320-18829398
>Gm18:18829554-18829638
>Gm18:18830133-18830389
>Gm18:18830718-18830853
>Gm18:18830906-18831008
>Gm18:18831148-18831344
>Gm18:18832247-18832313
>Gm18:18833475-18833556
>Gm18:18833895-18833955
>Gm18:18838065-18838785
>Gm18:18838841-18838934
>Gm18:18838979-18839366
>Gm18:18839481-18839535
>Gm18:18842014-18847564
>Gm18:18848000-18848193
>Gm18:18850196-18850244
>Gm18:18850545-18850640
>Gm18:18851347-18851387
>Gm18:18851849-18851931
>Gm18:18852181-18852333
>Gm18:18852475-18852507
>Gm18:18852637-18852668
>Gm18:18852803-18852878
>Gm18:18852931-18853012
>Gm18:18853146-18853207
>Gm18:18853311-18853341
>Gm18:18853634-18853687
>Gm18:18853712-18853887
>Gm18:18853958-18854051
>Gm18:18854093-18854122
>Gm18:18854188-18854244
>Gm18:18854309-18854396
>Gm18:18854624-18854671
>Gm18:18855042-18855083
>Gm18:18855132-18855164
>Gm18:18855225-18855255
>Gm18:18855460-18855518
>Gm18:18855659-18855771
>Gm18:18858697-18859107
>Gm18:18859244-18859288
>Gm18:18859380-18859440
>Gm18:18859461-18859572
>Gm18:18859645-18859785
>Gm18:18859814-18861259
>Gm18:18861304-18863096
>Gm18:18863147-18864240
>Gm18:18864286-18864373
>Gm18:18864727-18865237
>Gm18:18865274-18865625
>Gm18:18865656-18865839
>Gm18:18865885-18866217
>Gm18:18866284-18866312
>Gm18:18866357-18866546
>Gm18:18866673-18867020
>Gm18:18867121-18867211
>Gm18:18867617-18867693
>Gm18:18868006-18868053
>Gm18:18869174-18869249
>Gm18:18870203-18870273
>Gm18:18870307-18870336
>Gm18:18871061-18876354
>Gm18:18876389-18876418
>Gm18:18876585-18877289
>Gm18:18879082-18879204
>Gm18:18879682-18879792
>Gm18:18879913-18879984
>Gm18:18880289-18880378
>Gm18:18880477-18880548
>Gm18:18881795-18881934
>Gm18:18881991-18882079
>Gm18:18883959-18884354
>Gm18:18885120-18885200
>Gm18:18885334-18885378
>Gm18:18885548-18885655
>Gm18:18885761-18886096
>Gm18:18886144-18886245
>Gm18:18886491-18886889
>Gm18:18886998-18887040
>Gm18:18887090-18887251
>Gm18:18887366-18887433
>Gm18:18887526-18887630
>Gm18:18888278-18888425
>Gm18:18888477-18888597
>Gm18:18888804-18888888
>Gm18:18888952-18889049
>Gm18:18889192-18890497
>Gm18:18898457-18898501
>Gm18:18898626-18898724
>Gm18:18898785-18898952
>Gm18:18900320-18900356
>Gm18:18900463-18900561
>Gm18:18900767-18900880
>Gm18:18901089-18901274
>Gm18:18901558-18901594
>Gm18:18901786-18901946
>Gm18:18902057-18902092
>Gm18:18902436-18902467
>Gm18:18902816-18902903
>Gm18:18903800-18903934
>Gm18:18904007-18904167
>Gm18:18904366-18904495
>Gm18:18904568-18904642
>Gm18:18904754-18904813
>Gm18:18904850-18905478
>Gm18:18905588-18905705
>Gm18:18908617-18908652
>Gm18:18909434-18911172
>Gm18:18911243-18913617
>Gm18:18913667-18913860
>Gm18:18914076-18914104
>Gm18:18914234-18914269
>Gm18:18915675-18915724
>Gm18:18916543-18916617
>Gm18:18916824-18916901
>Gm18:18917025-18917108
>Gm18:18917270-18917318
>Gm18:18918233-18918285
>Gm18:18919843-18919959
>Gm18:18922037-18922089
>Gm18:18922397-18922475
>Gm18:18922512-18922542
>Gm18:18931607-18931732
>Gm18:18931786-18932083
>Gm18:18932122-18932346
>Gm18:18932383-18932658
>Gm18:18932711-18933288
>Gm18:18933336-18933496
>Gm18:18933600-18934453
>Gm18:18934591-18934684
>Gm18:18934775-18934872
>Gm18:18934941-18935280
>Gm18:18935339-18935393
>Gm18:18935472-18935513
>Gm18:18935574-18935670
>Gm18:18935761-18935798
>Gm18:18935858-18935910
>Gm18:18935953-18944381
>Gm18:18944438-18958226
>Gm18:18958262-18958604
>Gm18:18958736-18958813
>Gm18:18958893-18959517
>Gm18:18959555-18964490
>Gm18:18964630-18964662
>Gm18:18964766-18964803
>Gm18:18964942-18965145
>Gm18:18965200-18965232
>Gm18:18965790-18965889
>Gm18:18966060-18966234
>Gm18:18966394-18966460
>Gm18:18966968-18967099
>Gm18:18967147-18967221
>Gm18:18967403-18967683
>Gm18:18967727-18968828
>Gm18:18968979-18969397
>Gm18:18969740-18969788
>Gm18:18969825-18969965
>Gm18:18970014-18970342
>Gm18:18970380-18970407
>Gm18:18970488-18970795
>Gm18:18970805-18971334
>Gm18:18971389-18971552
>Gm18:18971654-18972169
>Gm18:18972271-18972695
>Gm18:18972742-18972809
>Gm18:18972880-18972911
>Gm18:18973703-18973740
>Gm18:18974254-18974340
>Gm18:18974394-18974508
>Gm18:18974581-18974612
>Gm18:18974879-18974959
>Gm18:18975054-18975117
>Gm18:18975286-18975350
>Gm18:18975556-18975653
>Gm18:18976081-18976223
>Gm18:18976268-18976392
>Gm18:18976745-18982366
>Gm18:18985900-18985944
>Gm18:18985976-18990848
>Gm18:18992136-18992160
>Gm18:18993176-18993211
>Gm18:18994690-18995017
>Gm18:18995479-18995509
>Gm18:19000016-19000054
>Gm18:19001914-19003029
>Gm18:19003116-19003350
>Gm18:19004260-19004350
>Gm18:19004452-19006687
>Gm18:19006790-19006869
>Gm18:19007097-19007218
>Gm18:19008446-19008486
>Gm18:19008532-19008596
>Gm18:19008702-19008827
>Gm18:19008883-19008988
>Gm18:19009114-19009154
>Gm18:19009275-19009308
>Gm18:19009397-19009451
>Gm18:19009564-19009605
>Gm18:19009684-19010053
>Gm18:19010522-19010684
>Gm18:19011018-19011770
>Gm18:19011965-19012429
>Gm18:19013310-19013343
>Gm18:19013491-19013550
>Gm18:19013691-19013724
>Gm18:19014034-19014145
>Gm18:19014341-19015773
>Gm18:19016118-19016213
>Gm18:19016236-19016276
>Gm18:19016528-19016602
>Gm18:19016670-19016779
>Gm18:19016988-19019038
>Gm18:19019083-19020377
>Gm18:19020455-19020491
>Gm18:19020570-19021251
>Gm18:19021317-19036020
>Gm18:19037110-19038085
>Gm18:19038257-19039325
>Gm18:19060920-19061714
>Gm18:19061819-19062255
>Gm18:19062308-19062561
>Gm18:19063426-19064690
>Gm18:19067451-19083083
>Gm18:19083146-19083295
>Gm18:19083365-19083395
>Gm18:19083478-19084284
>Gm18:19084365-19084639
>Gm18:19084689-19084836
>Gm18:19084950-19084979
>Gm18:19085074-19086031
>Gm18:19086086-19086498
>Gm18:19086556-19088474
>Gm18:19088563-19088710
>Gm18:19088813-19088860
>Gm18:19088901-19089268
>Gm18:19089826-19090241
>Gm18:19090364-19090581
>Gm18:19090670-19090702
>Gm18:19090745-19091050
>Gm18:19091078-19091138
>Gm18:19091192-19091629
>Gm18:19091693-19091732
>Gm18:19091810-19092177
>Gm18:19092271-19094273
>Gm18:19094296-19095291
>Gm18:19095305-19095877
>Gm18:19095907-19096280
>Gm18:19096483-19096553
>Gm18:19097044-19097121
>Gm18:19097575-19097601
>Gm18:19097805-19097915
>Gm18:19098265-19098722
>Gm18:19098823-19099171
>Gm18:19099634-19099729
>Gm18:19104073-19104188
>Gm18:19104344-19104428
>Gm18:19104892-19105009
>Gm18:19105161-19105208
>Gm18:19105419-19105567
>Gm18:19106048-19106171
>Gm18:19106197-19106242
>Gm18:19106518-19106580
>Gm18:19106901-19107073
>Gm18:19107172-19107344
>Gm18:19107399-19107458
>Gm18:19109088-19109144
>Gm18:19109817-19109972
>Gm18:19110033-19110190
>Gm18:19116870-19116927
>Gm18:19118124-19118163
>Gm18:19119284-19119337
>Gm18:19119541-19119599
>Gm18:19120810-19120960
>Gm18:19126527-19126606
>Gm18:19130642-19130679
>Gm18:19130719-19131571
>Gm18:19131654-19131700
>Gm18:19131787-19133549
>Gm18:19133797-19133825
>Gm18:19134005-19134036
>Gm18:19134181-19134210
>Gm18:19134326-19134389
>Gm18:19134579-19134706
>Gm18:19134999-19136226
>Gm18:19137486-19137517
>Gm18:19137846-19137899
>Gm18:19137978-19138139
>Gm18:19138219-19138299
>Gm18:19138422-19138494
>Gm18:19140819-19140859
>Gm18:19141940-19141995
>Gm18:19142094-19142149
>Gm18:19142365-19142500
>Gm18:19142866-19157205
>Gm18:19158823-19158874
>Gm18:19159092-19159178
>Gm18:19159342-19159388
>Gm18:19159501-19159583
>Gm18:19159681-19159710
>Gm18:19159811-19159839
>Gm18:19160028-19160142
>Gm18:19160994-19161034
>Gm18:19161527-19234656
>Gm18:19234817-19234848
>Gm18:19235775-19235807
>Gm18:19236299-19236337
>Gm18:19236535-19236854
>Gm18:19238346-19238397
>Gm18:19239020-19239047
>Gm18:19239173-19239202
>Gm18:19239765-19240528
>Gm18:19240626-19241196
>Gm18:19241229-19241667
>Gm18:19241746-19242249
>Gm18:19242581-19242868
>Gm18:19242966-19243084
>Gm18:19243116-19243648
>Gm18:19243769-19243835
>Gm18:19243946-19244017
>Gm18:19244071-19244137
>Gm18:19244164-19244708
>Gm18:19245024-19245741
>Gm18:19245814-19246731
>Gm18:19246875-19247112
>Gm18:19247179-19247325
>Gm18:19247379-19247419
>Gm18:19247943-19248798
>Gm18:19248858-19249301
>Gm18:19253366-19255332
>Gm18:19255383-19256115
>Gm18:19262279-19262324
>Gm18:19263033-19263144
>Gm18:19263801-19263845
>Gm18:19266076-19266353
>Gm18:19267696-19267804
>Gm18:19268224-19268260
>Gm18:19268451-19268694
>Gm18:19268867-19268956
>Gm18:19270131-19270186
>Gm18:19270618-19270659
>Gm18:19270710-19270812
>Gm18:19273920-19273972
>Gm18:19275028-19275135
>Gm18:19275175-19275233
>Gm18:19276889-19277022
>Gm18:19277600-19277706
>Gm18:19280246-19280449
>Gm18:19280678-19280731
>Gm18:19281197-19281249
>Gm18:19284890-19288470
>Gm18:19288632-19298767
>Gm18:19298876-19298970
>Gm18:19299064-19301282
>Gm18:19301326-19301373
>Gm18:19301418-19302350
>Gm18:19302392-19302721
>Gm18:19302773-19303438
>Gm18:19303695-19303803
>Gm18:19303840-19303931
>Gm18:19304122-19304309
>Gm18:19304354-19305278
>Gm18:19305342-19305795
>Gm18:19305864-19308469
>Gm18:19308598-19308715
>Gm18:19308765-19313714
>Gm18:19313763-19315439
>Gm18:19315491-19315601
>Gm18:19315776-19315934
>Gm18:19315993-19316222
>Gm18:19316276-19316492
>Gm18:19316610-19316708
>Gm18:19316801-19317148
>Gm18:19317233-19317456
>Gm18:19317485-19317588
>Gm18:19317642-19317782
>Gm18:19317863-19317925
>Gm18:19318055-19318772
>Gm18:19319217-19319409
>Gm18:19320210-19320257
>Gm18:19320521-19320561
>Gm18:19328737-19328768
>Gm18:19329640-19329960
>Gm18:19329997-19330211
>Gm18:19330277-19330791
>Gm18:19330834-19330897
>Gm18:19331023-19331299
>Gm18:19332730-19332775
>Gm18:19333298-19333340
>Gm18:19334144-19334399
>Gm18:19334722-19334770
>Gm18:19340284-19340339
>Gm18:19340432-19340550
>Gm18:19340734-19340769
>Gm18:19341268-19341299
>Gm18:19343160-19343208
>Gm18:19344792-19345118
>Gm18:19345707-19345746
>Gm18:19346113-19346146
>Gm18:19347027-19347066
>Gm18:19348467-19348504
>Gm18:19348603-19348688
>Gm18:19348774-19348916
>Gm18:19349866-19349896
>Gm18:19353495-19353892
>Gm18:19354234-19355226
>Gm18:19361454-19361590
>Gm18:19362366-19362405
>Gm18:19363304-19363537
>Gm18:19363624-19363983
>Gm18:19364024-19364358
>Gm18:19364517-19365081
>Gm18:19365125-19365491
>Gm18:19365525-19365655
>Gm18:19365715-19365840
>Gm18:19365950-19366463
>Gm18:19366630-19367018
>Gm18:19367128-19367182
>Gm18:19367213-19367601
>Gm18:19367665-19367921
>Gm18:19368031-19369700
>Gm18:19369739-19374112
>Gm18:19374154-19374757
>Gm18:19374816-19374926
>Gm18:19375013-19375208
>Gm18:19375250-19375296
>Gm18:19375342-19375449
>Gm18:19375591-19375791
>Gm18:19375925-19376202
>Gm18:19376279-19376721
>Gm18:19376822-19377082
>Gm18:19377233-19377271
>Gm18:19377407-19378056
>Gm18:19378148-19379111
>Gm18:19379220-19382021
>Gm18:19382055-19383596
>Gm18:19383650-19384018
>Gm18:19384055-19384131
>Gm18:19384258-19384378
>Gm18:19384495-19384532
>Gm18:19384640-19384664
>Gm18:19384761-19400341
>Gm18:19400415-19404802
>Gm18:19404857-19413158
>Gm18:19413213-19413493
>Gm18:19420495-19420567
>Gm18:19420685-19420728
>Gm18:19421539-19422049
>Gm18:19422066-19422342
>Gm18:19423192-19423231
>Gm18:19423619-19423687
>Gm18:19423759-19423793
>Gm18:19424406-19424455
>Gm18:19425469-19425559
>Gm18:19427475-19427550
>Gm18:19427645-19427688
>Gm18:19428835-19429023
>Gm18:19429107-19429151
>Gm18:19429297-19429353
>Gm18:19429483-19429621
>Gm18:19430035-19430131
>Gm18:19430263-19430490
>Gm18:19430718-19430769
>Gm18:19431410-19431524
>Gm18:19435326-19435370
>Gm18:19437092-19440422
>Gm18:19440468-19440496
>Gm18:19440629-19443103
>Gm18:19446932-19447009
>Gm18:19447231-19447413
>Gm18:19447491-19447815
>Gm18:19449226-19449309
>Gm18:19450887-19450950
>Gm18:19453053-19453096
>Gm18:19454691-19454813
>Gm18:19455380-19455431
>Gm18:19455624-19455814
>Gm18:19456030-19456103
>Gm18:19456376-19456428
>Gm18:19456520-19456562
>Gm18:19456689-19456706
>Gm18:19458733-19458799
>Gm18:19459433-19459676
>Gm18:19459737-19460457
>Gm18:19460491-19460994
>Gm18:19461060-19461532
>Gm18:19461558-19461775
>Gm18:19462056-19462329
>Gm18:19462446-19462511
>Gm18:19462555-19462715
>Gm18:19462838-19463030
>Gm18:19463242-19463353
>Gm18:19463398-19463628
>Gm18:19463703-19464091
>Gm18:19464182-19464228
>Gm18:19464280-19464415
>Gm18:19464503-19464538
>Gm18:19465434-19465493
>Gm18:19465651-19465688
>Gm18:19465755-19465839
>Gm18:19465874-19466050
>Gm18:19467466-19467731
>Gm18:19467820-19467940
>Gm18:19468137-19468166
>Gm18:19468208-19473183
>Gm18:19473209-19473313
>Gm18:19473920-19474324
>Gm18:19476416-19476461
>Gm18:19477937-19478039
>Gm18:19478096-19478481
>Gm18:19478552-19478649
>Gm18:19483966-19483998
>Gm18:19484051-19484105
>Gm18:19484191-19484819
>Gm18:19485044-19485137
>Gm18:19489707-19489756
>Gm18:19489870-19490171
>Gm18:19490274-19490306
>Gm18:19491054-19491277
>Gm18:19491334-19492114
>Gm18:19492177-19492250
>Gm18:19492553-19492730
>Gm18:19492987-19493016
>Gm18:19493057-19493351
>Gm18:19493593-19493702
>Gm18:19494340-19494368
>Gm18:19494440-19494480
>Gm18:19494752-19495006
>Gm18:19497314-19498353
>Gm18:19500233-19503278
>Gm18:19505689-19506251
>Gm18:19506310-19506533
>Gm18:19508424-19508470
>Gm18:19513574-19513624
>Gm18:19515166-19530103
>Gm18:19531018-19531509
>Gm18:19532070-19532111
>Gm18:19532449-19532505
>Gm18:19534707-19534861
>Gm18:19538284-19539137
>Gm18:19539207-19539826
>Gm18:19539904-19540254
>Gm18:19540392-19540734
>Gm18:19540781-19540825
>Gm18:19541421-19541500
>Gm18:19541803-19541845
>Gm18:19542108-19542177
>Gm18:19542366-19542618
>Gm18:19542914-19542971
>Gm18:19543628-19544285
>Gm18:19544523-19544698
>Gm18:19544796-19546892
>Gm18:19546921-19549315
>Gm18:19549410-19552726
>Gm18:19552812-19553108
>Gm18:19553209-19553278
>Gm18:19553342-19553423
>Gm18:19553617-19553655
>Gm18:19553698-19554758
>Gm18:19554818-19555888
>Gm18:19555948-19556427
>Gm18:19556492-19557023
>Gm18:19557143-19557387
>Gm18:19557458-19557699
>Gm18:19557760-19558646
>Gm18:19558687-19558948
>Gm18:19558986-19559061
>Gm18:19559089-19559254
>Gm18:19560573-19561578
>Gm18:19563788-19565412
>Gm18:19568555-19568585
>Gm18:19571473-19571593
>Gm18:19571731-19571763
>Gm18:19571834-19571935
>Gm18:19572061-19572207
>Gm18:19572312-19572356
>Gm18:19572436-19572466
>Gm18:19572818-19572857
>Gm18:19572934-19573044
>Gm18:19573843-19573916
>Gm18:19573954-19574009
>Gm18:19574124-19574179
>Gm18:19574226-19574282
>Gm18:19574332-19574807
>Gm18:19574913-19575013
>Gm18:19575071-19575348
>Gm18:19575410-19575533
>Gm18:19575616-19576130
>Gm18:19576178-19576407
>Gm18:19576448-19576548
>Gm18:19576619-19577214
>Gm18:19577300-19577448
>Gm18:19577664-19577802
>Gm18:19577834-19578002
>Gm18:19578439-19578529
>Gm18:19582650-19584284
>Gm18:19585519-19585554
>Gm18:19585582-19585632
>Gm18:19586577-19586813
>Gm18:19586860-19587729
>Gm18:19589588-19590818
>Gm18:19590874-19591279
>Gm18:19591328-19592124
>Gm18:19593588-19593646
>Gm18:19597246-19597281
>Gm18:19604698-19604741
>Gm18:19607882-19608844
>Gm18:19608892-19609070
>Gm18:19609123-19609201
>Gm18:19609326-19609389
>Gm18:19609446-19609577
>Gm18:19610006-19610149
>Gm18:19610440-19610494
>Gm18:19610580-19610662
>Gm18:19610779-19611354
>Gm18:19611449-19612069
>Gm18:19612212-19612345
>Gm18:19614176-19614289
>Gm18:19614937-19614984
>Gm18:19615118-19615188
>Gm18:19618910-19619061
>Gm18:19619102-19620705
>Gm18:19620751-19626874
>Gm18:19626933-19628836
>Gm18:19628884-19629059
>Gm18:19629156-19629559
>Gm18:19629657-19629702
>Gm18:19631666-19631809
>Gm18:19632378-19632601
>Gm18:19633426-19633461
>Gm18:19634494-19634535
>Gm18:19634579-19634617
>Gm18:19635043-19635255
>Gm18:19635405-19635492
>Gm18:19636545-19636631
>Gm18:19636723-19638967
>Gm18:19639005-19639411
>Gm18:19639566-19639743
>Gm18:19642812-19642861
>Gm18:19644483-19644565
>Gm18:19645066-19645411
>Gm18:19645732-19645828
>Gm18:19646858-19646934
>Gm18:19648018-19648258
>Gm18:19648323-19648356
>Gm18:19648639-19650177
>Gm18:19650212-19653468
>Gm18:19653626-19653883
>Gm18:19655558-19655620
>Gm18:19655744-19655811
>Gm18:19657407-19657501
>Gm18:19657537-19658466
>Gm18:19659622-19659869
>Gm18:19659951-19660046
>Gm18:19660228-19660391
>Gm18:19660486-19661036
>Gm18:19661214-19661555
>Gm18:19661623-19661901
>Gm18:19662042-19662100
>Gm18:19662166-19662452
>Gm18:19662477-19662620
>Gm18:19662678-19663955
>Gm18:19666474-19666545
>Gm18:19666833-19666899
>Gm18:19666944-19666997
>Gm18:19667238-19667275
>Gm18:19667361-19667420
>Gm18:19668169-19668227
>Gm18:19669844-19669878
>Gm18:19672806-19672908
>Gm18:19673860-19674561
>Gm18:19674588-19674672
>Gm18:19674705-19674942
>Gm18:19675016-19675501
>Gm18:19675535-19676241
>Gm18:19676307-19676483
>Gm18:19676822-19676917
>Gm18:19677137-19677213
>Gm18:19677319-19677464
>Gm18:19677970-19678039
>Gm18:19679713-19679883
>Gm18:19679928-19679965
>Gm18:19680163-19680347
>Gm18:19680642-19680697
>Gm18:19680961-19681028
>Gm18:19681104-19681217
>Gm18:19681978-19682068
>Gm18:19682181-19682447
>Gm18:19682489-19682647
>Gm18:19682710-19684764
>Gm18:19684816-19684878
>Gm18:19684994-19685073
>Gm18:19685286-19685877
>Gm18:19685978-19686099
>Gm18:19686152-19686338
>Gm18:19686414-19686605
>Gm18:19686645-19686688
>Gm18:19686742-19686820
>Gm18:19686897-19687077
>Gm18:19687105-19687252
>Gm18:19687305-19687345
>Gm18:19687374-19687403
>Gm18:19687485-19688425
>Gm18:19688493-19688964
>Gm18:19689000-19689098
>Gm18:19689207-19689255
>Gm18:19689420-19690010
>Gm18:19690082-19690189
>Gm18:19690216-19690319
>Gm18:19690380-19691025
>Gm18:19691197-19691947
>Gm18:19691972-19692045
>Gm18:19692327-19692476
>Gm18:19692523-19692823
>Gm18:19692870-19693095
>Gm18:19693149-19693291
>Gm18:19693524-19693616
>Gm18:19693695-19693848
>Gm18:19693975-19694191
>Gm18:19694286-19695502
>Gm18:19695637-19696902
>Gm18:19696965-19697296
>Gm18:19697407-19697552
>Gm18:19697592-19697710
>Gm18:19697944-19698405
>Gm18:19698682-19698786
>Gm18:19698832-19699033
>Gm18:19699090-19701300
>Gm18:19701369-19701666
>Gm18:19701929-19706229
>Gm18:19706316-19708625
>Gm18:19708662-19708787
>Gm18:19708864-19709239
>Gm18:19709343-19709517
>Gm18:19709607-19709685
>Gm18:19709756-19710040
>Gm18:19710111-19710387
>Gm18:19710495-19712563
>Gm18:19712646-19712849
>Gm18:19712908-19713091
>Gm18:19713210-19719716
>Gm18:19719784-19759195
>Gm18:19759236-19767335
>Gm18:19767415-19767567
>Gm18:19767602-19767785
>Gm18:19767808-19767900
>Gm18:19767957-19768243
>Gm18:19768270-19779740
>Gm18:19779769-19784156
>Gm18:19784176-19800954
>Gm18:19800983-19814676
>Gm18:19814775-19815368
>Gm18:19815424-19815475
>Gm18:19815609-19816334
>Gm18:19816394-19817369
>Gm18:19817394-19818976
>Gm18:19819073-19819542
>Gm18:19819649-19819853
>Gm18:19819903-19820264
>Gm18:19820333-19821298
>Gm18:19821408-19821484
>Gm18:19821542-19821811
>Gm18:19821847-19821945
>Gm18:19822030-19822361
>Gm18:19822390-19822458
>Gm18:19822588-19822762
>Gm18:19822838-19824809
>Gm18:19825632-19825876
>Gm18:19826005-19826150
>Gm18:19826228-19826304
>Gm18:19826529-19826654
>Gm18:19826964-19827008
>Gm18:19827439-19827487
>Gm18:19827644-19827878
>Gm18:19828029-19828326
>Gm18:19828559-19828653
>Gm18:19831529-19831665
>Gm18:19832089-19832134
>Gm18:19832381-19832531
>Gm18:19832793-19833237
>Gm18:19833449-19834067
>Gm18:19834392-19834431
>Gm18:19834696-19834776
>Gm18:19834823-19834913
>Gm18:19835262-19835301
>Gm18:19835558-19839648
>Gm18:19840160-19840374
>Gm18:19840419-19841978
>Gm18:19842245-19842281
>Gm18:19842384-19842432
>Gm18:19842525-19844083
>Gm18:19844125-19848244
>Gm18:19848271-19850560
>Gm18:19850769-19850802
>Gm18:19851076-19851450
>Gm18:19851493-19851812
>Gm18:19852021-19852054
>Gm18:19852270-19852832
>Gm18:19852963-19853228
>Gm18:19853488-19853539
>Gm18:19853614-19854077
>Gm18:19854769-19854885
>Gm18:19854953-19855075
>Gm18:19855101-19855217
>Gm18:19855318-19855402
>Gm18:19855516-19855728
>Gm18:19856088-19857084
>Gm18:19857852-19857963
>Gm18:19858102-19858196
>Gm18:19858307-19858353
>Gm18:19858796-19858856
>Gm18:19860531-19860731
>Gm18:19860750-19860902
>Gm18:19860997-19861107
>Gm18:19861921-19881807
>Gm18:19883104-19883384
>Gm18:19883427-19883938
>Gm18:19884116-19885053
>Gm18:19886084-19886582
>Gm18:19887039-19887070
>Gm18:19890023-19890081
>Gm18:19890105-19890161
>Gm18:19890794-19890863
>Gm18:19891260-19891533
>Gm18:19891571-19891669
>Gm18:19891874-19891940
>Gm18:19892443-19892474
>Gm18:19892562-19892609
>Gm18:19892729-19892966
>Gm18:19894003-19894087
>Gm18:19894215-19894392
>Gm18:19894718-19894753
>Gm18:19895157-19895222
>Gm18:19895394-19895604
>Gm18:19896132-19896175
>Gm18:19896836-19896960
>Gm18:19897042-19897091
>Gm18:19897198-19897318
>Gm18:19899022-19899070
>Gm18:19906056-19906099
>Gm18:19906371-19906511
>Gm18:19906627-19906676
>Gm18:19906887-19907032
>Gm18:19907232-19907285
>Gm18:19907582-19908166
>Gm18:19908316-19908360
>Gm18:19909146-19909344
>Gm18:19909381-19911709
>Gm18:19911741-19912501
>Gm18:19914296-19914329
>Gm18:19916137-19916229
>Gm18:19917284-19917619
>Gm18:19918145-19934170
>Gm18:19934767-19934845
>Gm18:19937832-19937888
>Gm18:19938504-19938590
>Gm18:19939161-19939401
>Gm18:19940294-19940363
>Gm18:19942471-19942545
>Gm18:19944872-19944898
>Gm18:19945139-19945174
>Gm18:19945281-19945429
>Gm18:19951497-19951566
>Gm18:19952833-19952888
>Gm18:19953490-19953575
>Gm18:19953734-19953774
>Gm18:19957607-19957642
>Gm18:19958010-19958111
>Gm18:19958216-19958252
>Gm18:19958352-19958409
>Gm18:19958592-19959021
>Gm18:19959051-19959100
>Gm18:19959354-19960525
>Gm18:19960922-19961109
>Gm18:19961196-19961269
>Gm18:19961758-19971833
>Gm18:19971860-19971945
>Gm18:19971972-19972719
>Gm18:19973924-19974956
>Gm18:19975454-19976331
>Gm18:19976379-19987797
>Gm18:19987918-19988055
>Gm18:19988075-19988191
>Gm18:19988235-19988305
>Gm18:19988333-19988376
>Gm18:19988493-19988571
>Gm18:19988594-19988626
>Gm18:19988709-19988810
>Gm18:19988855-19988952
>Gm18:19989035-19989117
>Gm18:19989164-19989568
>Gm18:19989642-19989899
>Gm18:19993391-19999178
>Gm18:19999208-20003778
>Gm18:20007004-20009695
>Gm18:20009745-20010135
>Gm18:20010196-20013507
>Gm18:20015744-20015778
>Gm18:20015894-20015933
>Gm18:20016715-20016792
>Gm18:20017024-20017116
>Gm18:20018342-20018381
>Gm18:20018658-20019328
>Gm18:20024406-20024447
>Gm18:20024457-20024610
>Gm18:20024719-20024805
>Gm18:20024949-20026587
>Gm18:20026621-20026852
>Gm18:20027061-20027110
>Gm18:20027158-20027969
>Gm18:20028336-20031330
>Gm18:20031411-20031909
>Gm18:20031973-20032720
>Gm18:20032796-20032877
>Gm18:20032939-20033694
>Gm18:20033785-20041050
>Gm18:20041081-20041264
>Gm18:20041301-20041539
>Gm18:20041583-20041786
>Gm18:20041874-20042003
>Gm18:20042115-20042219
>Gm18:20042288-20042471
>Gm18:20042557-20043346
>Gm18:20043388-20043563
>Gm18:20043706-20043775
>Gm18:20043842-20045056
>Gm18:20045201-20045274
>Gm18:20045386-20045632
>Gm18:20045715-20045790
>Gm18:20045873-20045911
>Gm18:20046084-20046157
>Gm18:20046854-20046926
>Gm18:20049181-20049274
>Gm18:20052313-20052939
>Gm18:20053724-20053755
>Gm18:20053859-20054062
>Gm18:20054124-20055099
>Gm18:20055172-20055290
>Gm18:20055330-20055509
>Gm18:20055646-20055805
>Gm18:20055828-20056118
>Gm18:20056164-20059060
>Gm18:20059447-20059487
>Gm18:20059635-20059721
>Gm18:20064401-20064466
>Gm18:20066665-20066719
>Gm18:20070164-20070840
>Gm18:20070928-20071027
>Gm18:20071081-20071122
>Gm18:20071342-20071560
>Gm18:20071587-20074129
>Gm18:20077109-20077359
>Gm18:20077586-20077646
>Gm18:20078183-20078211
>Gm18:20079703-20079786
>Gm18:20080372-20080457
>Gm18:20082588-20082617
>Gm18:20082944-20083140
>Gm18:20083166-20083348
>Gm18:20084724-20084763
>Gm18:20085407-20085456
>Gm18:20085785-20085872
>Gm18:20086220-20086356
>Gm18:20088101-20088158
>Gm18:20089922-20090014
>Gm18:20090058-20091142
>Gm18:20094966-20095082
>Gm18:20095487-20095545
>Gm18:20095730-20095765
>Gm18:20096554-20096751
>Gm18:20100055-20100136
>Gm18:20100164-20100213
>Gm18:20102425-20102483
>Gm18:20102873-20102936
>Gm18:20104369-20104417
>Gm18:20104461-20104572
>Gm18:20105003-20105075
>Gm18:20110794-20110893
>Gm18:20111419-20111482
>Gm18:20112175-20112336
>Gm18:20112398-20112550
>Gm18:20114588-20114662
>Gm18:20114930-20114979
>Gm18:20115022-20115168
>Gm18:20115915-20116007
>Gm18:20116099-20116171
>Gm18:20116589-20116845
>Gm18:20118804-20118818
>Gm18:20120684-20120838
>Gm18:20121048-20121157
>Gm18:20121548-20121597
>Gm18:20121760-20121791
>Gm18:20123194-20123410
>Gm18:20123617-20123699
>Gm18:20123755-20124040
>Gm18:20124081-20124214
>Gm18:20124317-20124701
>Gm18:20124783-20124982
>Gm18:20125367-20125464
>Gm18:20125888-20125960
>Gm18:20126020-20126107
>Gm18:20128367-20128503
>Gm18:20128579-20128636
>Gm18:20128724-20128776
>Gm18:20129756-20129793
>Gm18:20130077-20131016
>Gm18:20131082-20131174
>Gm18:20131242-20131522
>Gm18:20131552-20135829
>Gm18:20136966-20137138
>Gm18:20137220-20137249
>Gm18:20139755-20140615
>Gm18:20140632-20141361
>Gm18:20141653-20141708
>Gm18:20141954-20142202
>Gm18:20142314-20142339
>Gm18:20142648-20142751
>Gm18:20144620-20144650
>Gm18:20146647-20146699
>Gm18:20147193-20147368
>Gm18:20147422-20147561
>Gm18:20147661-20147720
>Gm18:20147781-20147921
>Gm18:20148039-20148089
>Gm18:20148599-20148658
>Gm18:20148815-20148894
>Gm18:20149097-20149200
>Gm18:20149283-20149484
>Gm18:20149770-20149871
>Gm18:20149956-20150020
>Gm18:20150204-20150268
>Gm18:20150639-20150675
>Gm18:20150782-20150819
>Gm18:20151089-20151114
>Gm18:20151813-20165670
>Gm18:20165899-20170474
>Gm18:20170572-20170632
>Gm18:20170689-20170810
>Gm18:20170856-20170906
>Gm18:20170956-20171022
>Gm18:20171149-20173522
>Gm18:20173549-20173652
>Gm18:20173731-20174640
>Gm18:20174695-20174816
>Gm18:20174926-20176178
>Gm18:20176277-20176358
>Gm18:20176703-20176744
>Gm18:20176891-20176953
>Gm18:20177081-20177185
>Gm18:20177423-20177473
>Gm18:20177677-20177922
>Gm18:20178035-20178105
>Gm18:20178196-20178278
>Gm18:20178544-20178614
>Gm18:20178709-20178769
>Gm18:20178917-20178968
>Gm18:20179016-20181462
>Gm18:20181519-20182161
>Gm18:20182266-20183336
>Gm18:20183373-20183858
>Gm18:20183927-20184818
>Gm18:20184872-20184998
>Gm18:20185078-20185230
>Gm18:20185334-20185597
>Gm18:20185783-20185820
>Gm18:20186042-20186249
>Gm18:20187199-20187258
>Gm18:20187596-20188278
>Gm18:20188413-20189517
>Gm18:20189578-20192661
>Gm18:20192703-20192966
>Gm18:20193033-20193687
>Gm18:20193856-20194301
>Gm18:20194448-20194608
>Gm18:20194953-20195013
>Gm18:20195261-20195331
>Gm18:20196498-20196545
>Gm18:20199364-20199453
>Gm18:20199753-20199794
>Gm18:20201050-20201076
>Gm18:20201445-20202500
>Gm18:20202591-20202876
>Gm18:20203005-20203191
>Gm18:20203248-20203769
>Gm18:20203862-20204013
>Gm18:20211032-20223693
>Gm18:20226251-20226435
>Gm18:20226440-20226738
>Gm18:20226789-20226962
>Gm18:20228302-20228478
>Gm18:20228794-20228835
>Gm18:20229321-20229350
>Gm18:20229651-20229722
>Gm18:20230851-20230978
>Gm18:20231032-20231112
>Gm18:20231302-20231348
>Gm18:20231485-20231521
>Gm18:20232281-20232401
>Gm18:20232599-20232669
>Gm18:20233070-20233170
>Gm18:20233328-20233435
>Gm18:20234018-20234115
>Gm18:20235435-20235449
>Gm18:20237292-20237467
>Gm18:20237661-20237737
>Gm18:20238016-20238060
>Gm18:20238420-20238495
>Gm18:20238677-20238738
>Gm18:20239098-20239181
>Gm18:20239927-20239956
>Gm18:20240388-20240420
>Gm18:20241174-20241325
>Gm18:20241566-20241637
>Gm18:20242093-20242257
>Gm18:20242787-20242824
>Gm18:20244317-20244376
>Gm18:20246290-20246401
>Gm18:20246439-20246503
>Gm18:20250118-20250151
>Gm18:20250450-20250562
>Gm18:20250590-20250623
>Gm18:20250676-20250840
>Gm18:20251046-20251082
>Gm18:20251658-20251821
>Gm18:20252408-20252771
>Gm18:20253002-20253053
>Gm18:20253074-20253197
>Gm18:20253321-20253772
>Gm18:20253917-20254015
>Gm18:20254092-20254269
>Gm18:20254310-20264086
>Gm18:20264289-20264321
>Gm18:20269626-20269679
>Gm18:20269759-20269809
>Gm18:20269877-20270037
>Gm18:20270530-20270761
>Gm18:20270790-20271832
>Gm18:20271871-20272117
>Gm18:20272590-20272849
>Gm18:20272998-20273031
>Gm18:20275018-20275088
>Gm18:20275217-20275269
>Gm18:20275352-20275418
>Gm18:20275910-20275984
>Gm18:20276093-20276177
>Gm18:20277026-20277090
>Gm18:20277129-20277352
>Gm18:20277407-20277751
>Gm18:20277850-20278319
>Gm18:20278364-20278509
>Gm18:20279251-20279345
>Gm18:20279632-20281131
>Gm18:20281274-20281352
>Gm18:20281437-20281518
>Gm18:20282090-20282134
>Gm18:20282620-20282956
>Gm18:20283275-20283321
>Gm18:20290336-20292123
>Gm18:20293164-20293256
>Gm18:20293319-20293404
>Gm18:20293444-20293695
>Gm18:20294326-20294366
>Gm18:20294575-20294645
>Gm18:20295754-20295804
>Gm18:20295869-20295945
>Gm18:20296227-20297285
>Gm18:20297663-20297795
>Gm18:20297927-20298103
>Gm18:20298165-20298408
>Gm18:20299474-20299555
>Gm18:20299814-20300135
>Gm18:20300426-20300620
>Gm18:20300805-20301092
>Gm18:20302725-20304196
>Gm18:20304298-20304345
>Gm18:20306872-20306909
>Gm18:20307081-20307182
>Gm18:20308528-20308609
>Gm18:20309015-20309055
>Gm18:20309115-20309176
>Gm18:20310875-20310913
>Gm18:20311395-20311499
>Gm18:20311855-20313256
>Gm18:20314561-20314631
>Gm18:20314935-20315007
>Gm18:20316556-20331383
>Gm18:20332581-20333280
>Gm18:20333523-20333575
>Gm18:20334190-20334223
>Gm18:20334330-20334722
>Gm18:20334926-20335268
>Gm18:20335312-20336001
>Gm18:20336723-20336751
>Gm18:20337790-20337855
>Gm18:20338554-20338600
>Gm18:20338777-20338853
>Gm18:20339194-20339221
>Gm18:20341026-20341125
>Gm18:20341203-20341796
>Gm18:20341844-20344282
>Gm18:20345444-20345522
>Gm18:20345644-20345774
>Gm18:20345870-20345929
>Gm18:20346149-20346206
>Gm18:20346295-20346449
>Gm18:20346476-20347160
>Gm18:20347233-20347536
>Gm18:20347582-20347942
>Gm18:20348270-20348302
>Gm18:20348440-20348476
>Gm18:20348693-20348736
>Gm18:20348757-20348873
>Gm18:20348973-20350218
>Gm18:20350231-20351410
>Gm18:20351456-20351687
>Gm18:20351751-20351795
>Gm18:20351832-20353536
>Gm18:20353608-20353661
>Gm18:20353898-20353957
>Gm18:20358618-20358651
>Gm18:20359571-20359693
>Gm18:20359729-20359900
>Gm18:20360101-20360147
>Gm18:20360469-20360528
>Gm18:20363866-20363970
>Gm18:20368760-20368904
>Gm18:20369059-20371217
>Gm18:20372607-20372686
>Gm18:20372944-20373116
>Gm18:20374643-20374699
>Gm18:20376348-20376384
>Gm18:20377432-20377486
>Gm18:20378653-20387307
>Gm18:20387428-20387463
>Gm18:20387526-20387818
>Gm18:20387864-20388126
>Gm18:20388249-20388371
>Gm18:20388454-20392221
>Gm18:20393061-20393113
>Gm18:20394068-20394101
>Gm18:20394123-20394228
>Gm18:20394323-20394434
>Gm18:20394486-20394777
>Gm18:20395665-20395881
>Gm18:20395910-20395939
>Gm18:20395981-20396272
>Gm18:20396408-20396466
>Gm18:20396614-20396657
>Gm18:20396692-20397002
>Gm18:20397118-20397206
>Gm18:20397273-20397320
>Gm18:20397527-20398176
>Gm18:20401671-20401712
>Gm18:20402587-20402667
>Gm18:20405125-20406090
>Gm18:20407092-20407954
>Gm18:20407996-20410123
>Gm18:20410162-20411165
>Gm18:20411250-20412181
>Gm18:20412285-20414711
>Gm18:20414904-20415106
>Gm18:20418937-20419230
>Gm18:20419256-20419302
>Gm18:20419443-20419480
>Gm18:20419554-20419581
>Gm18:20419691-20419793
>Gm18:20419824-20419862
>Gm18:20419912-20420390
>Gm18:20420608-20420652
>Gm18:20420904-20420944
>Gm18:20421283-20421314
>Gm18:20421456-20421500
>Gm18:20421563-20421619
>Gm18:20421876-20421942
>Gm18:20422249-20422400
>Gm18:20422476-20422545
>Gm18:20423260-20423301
>Gm18:20427406-20427523
>Gm18:20427607-20427695
>Gm18:20427756-20427864
>Gm18:20428511-20428564
>Gm18:20429639-20429979
>Gm18:20430038-20430076
>Gm18:20430116-20430310
>Gm18:20430436-20430629
>Gm18:20430680-20430879
>Gm18:20431012-20431182
>Gm18:20431257-20431444
>Gm18:20431486-20431715
>Gm18:20431788-20432039
>Gm18:20432065-20432404
>Gm18:20432455-20432500
>Gm18:20432602-20432709
>Gm18:20432789-20433724
>Gm18:20433783-20434691
>Gm18:20434772-20435703
>Gm18:20435770-20435797
>Gm18:20435875-20436196
>Gm18:20436333-20436390
>Gm18:20436456-20436485
>Gm18:20436530-20436581
>Gm18:20436650-20436737
>Gm18:20436872-20437184
>Gm18:20437225-20437383
>Gm18:20437411-20437459
>Gm18:20437556-20438471
>Gm18:20438683-20438738
>Gm18:20446128-20446216
>Gm18:20447626-20448141
>Gm18:20449875-20449992
>Gm18:20450119-20450264
>Gm18:20450827-20450867
>Gm18:20451683-20451730
>Gm18:20451932-20451986
>Gm18:20452099-20452128
>Gm18:20452737-20462002
>Gm18:20462179-20462284
>Gm18:20462375-20462564
>Gm18:20462673-20462701
>Gm18:20462837-20463160
>Gm18:20463241-20463817
>Gm18:20463923-20464991
>Gm18:20465020-20465481
>Gm18:20465546-20465746
>Gm18:20465804-20465960
>Gm18:20466021-20466086
>Gm18:20466216-20466259
>Gm18:20466303-20466347
>Gm18:20466681-20467048
>Gm18:20467140-20467178
>Gm18:20467276-20471085
>Gm18:20471322-20471435
>Gm18:20471585-20471688
>Gm18:20471772-20471928
>Gm18:20474963-20475277
>Gm18:20475398-20475489
>Gm18:20475730-20475939
>Gm18:20476133-20476251
>Gm18:20476482-20476515
>Gm18:20476732-20476867
>Gm18:20478000-20478045
>Gm18:20479226-20482231
>Gm18:20485773-20485853
>Gm18:20486598-20486663
>Gm18:20487844-20487955
>Gm18:20495460-20496281
>Gm18:20497982-20498748
>Gm18:20498936-20499014
>Gm18:20499148-20499246
>Gm18:20503900-20503953
>Gm18:20505877-20506114
>Gm18:20506179-20506534
>Gm18:20506578-20506779
>Gm18:20506882-20507018
>Gm18:20507175-20507216
>Gm18:20507530-20507569
>Gm18:20508027-20508056
>Gm18:20508148-20508173
>Gm18:20508209-20508319
>Gm18:20508762-20508811
>Gm18:20508926-20508995
>Gm18:20509399-20509471
>Gm18:20509730-20509765
>Gm18:20509961-20509999
>Gm18:20510145-20510222
>Gm18:20510342-20510425
>Gm18:20510564-20510605
>Gm18:20510656-20510903
>Gm18:20511004-20511342
>Gm18:20511431-20511460
>Gm18:20513291-20513386
>Gm18:20513470-20513604
>Gm18:20513756-20513796
>Gm18:20513983-20514179
>Gm18:20514441-20514500
>Gm18:20514587-20514855
>Gm18:20514910-20515040
>Gm18:20515195-20515862
>Gm18:20515890-20516408
>Gm18:20516457-20516680
>Gm18:20521741-20521933
>Gm18:20522638-20522667
>Gm18:20528456-20528628
>Gm18:20529360-20529481
>Gm18:20534511-20534546
>Gm18:20534782-20534820
>Gm18:20534898-20535103
>Gm18:20535194-20535668
>Gm18:20535767-20536187
>Gm18:20536231-20536509
>Gm18:20536547-20536603
>Gm18:20536700-20536726
>Gm18:20536759-20537473
>Gm18:20537674-20537830
>Gm18:20537927-20538482
>Gm18:20538581-20538854
>Gm18:20538901-20539070
>Gm18:20539135-20539647
>Gm18:20539715-20540052
>Gm18:20540096-20540246
>Gm18:20540317-20540419
>Gm18:20540492-20540576
>Gm18:20540696-20540753
>Gm18:20540871-20541041
>Gm18:20541218-20542197
>Gm18:20542356-20542389
>Gm18:20542437-20542931
>Gm18:20542961-20544166
>Gm18:20544223-20544669
>Gm18:20544831-20546467
>Gm18:20549042-20549299
>Gm18:20549338-20551603
>Gm18:20551641-20551885
>Gm18:20552235-20552277
>Gm18:20556935-20557143
>Gm18:20557580-20557665
>Gm18:20557746-20557777
>Gm18:20559542-20559629
>Gm18:20560949-20561100
>Gm18:20562326-20562541
>Gm18:20563827-20563857
>Gm18:20564657-20564685
>Gm18:20566445-20566648
>Gm18:20567050-20567180
>Gm18:20567263-20567553
>Gm18:20568057-20568143
>Gm18:20569747-20569929
>Gm18:20571102-20571186
>Gm18:20571449-20571519
>Gm18:20574198-20574248
>Gm18:20577013-20577053
>Gm18:20578494-20581134
>Gm18:20581203-20588958
>Gm18:20590122-20590159
>Gm18:20590438-20590637
>Gm18:20590961-20591450
>Gm18:20591602-20591738
>Gm18:20591868-20591931
>Gm18:20591976-20592030
>Gm18:20592082-20592168
>Gm18:20592247-20592441
>Gm18:20592510-20592665
>Gm18:20592688-20593562
>Gm18:20593597-20594434
>Gm18:20594510-20594539
>Gm18:20594599-20620252
>Gm18:20620484-20620552
>Gm18:20620629-20620696
>Gm18:20621226-20621274
>Gm18:20622399-20622437
>Gm18:20623002-20623067
>Gm18:20623634-20623715
>Gm18:20623779-20623822
>Gm18:20624113-20624159
>Gm18:20625040-20625081
>Gm18:20625328-20625356
>Gm18:20625843-20625874
>Gm18:20625972-20626026
>Gm18:20626064-20626643
>Gm18:20626731-20627464
>Gm18:20627618-20627676
>Gm18:20627835-20627866
>Gm18:20627928-20628084
>Gm18:20628382-20628598
>Gm18:20628630-20629102
>Gm18:20629158-20629676
>Gm18:20630075-20630772
>Gm18:20632922-20634068
>Gm18:20635048-20635138
>Gm18:20636149-20636200
>Gm18:20637140-20637228
>Gm18:20637457-20637603
>Gm18:20637770-20637865
>Gm18:20637940-20638069
>Gm18:20638179-20638309
>Gm18:20638389-20638560
>Gm18:20638757-20640119
>Gm18:20640156-20646868
>Gm18:20646983-20647618
>Gm18:20647853-20648081
>Gm18:20648118-20648206
>Gm18:20648313-20648718
>Gm18:20648744-20648832
>Gm18:20648879-20649557
>Gm18:20649695-20650102
>Gm18:20650178-20651091
>Gm18:20651118-20652394
>Gm18:20652908-20652947
>Gm18:20653008-20653097
>Gm18:20653198-20653254
>Gm18:20653825-20659246
>Gm18:20659350-20660010
>Gm18:20660253-20660317
>Gm18:20661198-20661467
>Gm18:20661642-20661668
>Gm18:20663869-20663896
>Gm18:20666555-20666612
>Gm18:20666709-20666794
>Gm18:20667022-20667515
>Gm18:20671047-20671130
>Gm18:20671501-20676808
>Gm18:20677525-20677614
>Gm18:20677630-20677694
>Gm18:20677911-20677967
>Gm18:20678201-20678938
>Gm18:20678961-20679005
>Gm18:20679050-20679493
>Gm18:20679553-20679901
>Gm18:20679994-20680126
>Gm18:20680189-20680591
>Gm18:20680709-20680782
>Gm18:20680931-20680978
>Gm18:20681147-20681256
>Gm18:20681306-20681353
>Gm18:20681539-20681613
>Gm18:20682983-20683058
>Gm18:20683727-20683993
>Gm18:20684126-20684775
>Gm18:20684805-20687053
>Gm18:20687099-20687370
>Gm18:20687427-20689305
>Gm18:20689335-20689423
>Gm18:20689474-20689511
>Gm18:20689559-20690007
>Gm18:20690195-20690439
>Gm18:20690513-20690933
>Gm18:20690992-20692616
>Gm18:20692877-20692977
>Gm18:20694355-20694408
>Gm18:20694915-20694945
>Gm18:20695235-20696436
>Gm18:20696910-20700980
>Gm18:20701272-20715878
>Gm18:20716783-20716869
>Gm18:20717828-20719482
>Gm18:20724075-20724330
>Gm18:20731225-20731267
>Gm18:20731311-20731468
>Gm18:20733121-20733327
>Gm18:20733772-20733821
>Gm18:20736299-20736335
>Gm18:20739329-20739379
>Gm18:20739528-20739984
>Gm18:20740574-20745954
>Gm18:20746179-20746237
>Gm18:20746593-20746636
>Gm18:20746892-20746991
>Gm18:20747072-20747234
>Gm18:20747613-20747685
>Gm18:20747755-20747798
>Gm18:20747930-20747978
>Gm18:20748513-20748537
>Gm18:20748917-20748970
>Gm18:20749408-20751196
>Gm18:20751222-20751470
>Gm18:20751515-20752400
>Gm18:20752432-20752720
>Gm18:20752764-20752874
>Gm18:20752955-20755320
>Gm18:20755356-20756195
>Gm18:20757556-20760132
>Gm18:20760927-20762818
>Gm18:20762855-20763330
>Gm18:20763564-20763886
>Gm18:20764092-20764487
>Gm18:20764641-20764711
>Gm18:20764862-20764898
>Gm18:20764940-20764991
>Gm18:20765050-20767499
>Gm18:20767563-20767744
>Gm18:20767790-20767964
>Gm18:20767995-20768227
>Gm18:20768364-20768421
>Gm18:20768463-20768530
>Gm18:20768887-20771281
>Gm18:20772973-20773101
>Gm18:20773230-20773445
>Gm18:20773496-20773964
>Gm18:20774083-20774407
>Gm18:20774482-20774575
>Gm18:20775056-20775584
>Gm18:20780917-20780957
>Gm18:20781509-20781559
>Gm18:20782069-20782842
>Gm18:20782963-20783165
>Gm18:20783800-20783858
>Gm18:20787396-20787519
>Gm18:20787843-20788079
>Gm18:20788233-20788294
>Gm18:20788773-20788884
>Gm18:20789400-20789501
>Gm18:20790115-20790272
>Gm18:20790304-20790338
>Gm18:20790736-20790776
>Gm18:20791131-20791233
>Gm18:20792136-20792183
>Gm18:20792293-20792470
>Gm18:20794845-20795011
>Gm18:20795547-20796052
>Gm18:20796069-20796821
>Gm18:20796921-20796940
>Gm18:20799972-20800809
>Gm18:20803272-20803348
>Gm18:20804259-20804333
>Gm18:20804505-20804903
>Gm18:20804947-20805226
>Gm18:20805293-20805487
>Gm18:20805979-20806043
>Gm18:20806354-20806401
>Gm18:20807567-20807627
>Gm18:20812277-20812461
>Gm18:20812931-20812959
>Gm18:20813079-20813112
>Gm18:20813238-20813407
>Gm18:20814098-20814161
>Gm18:20815518-20815551
>Gm18:20816032-20816117
>Gm18:20817128-20817760
>Gm18:20819710-20819750
>Gm18:20820054-20820084
>Gm18:20822236-20822312
>Gm18:20822420-20822471
>Gm18:20822580-20822620
>Gm18:20823470-20823539
>Gm18:20823883-20823942
>Gm18:20824763-20824806
>Gm18:20826482-20826554
>Gm18:20831052-20831145
>Gm18:20831521-20837050
>Gm18:20837117-20837189
>Gm18:20838771-20838936
>Gm18:20839056-20839101
>Gm18:20839212-20839337
>Gm18:20839506-20839917
>Gm18:20839963-20839990
>Gm18:20840062-20840103
>Gm18:20840415-20840502
>Gm18:20840566-20840741
>Gm18:20840826-20840871
>Gm18:20840928-20841007
>Gm18:20841054-20841089
>Gm18:20841242-20841314
>Gm18:20841390-20841449
>Gm18:20841754-20841925
>Gm18:20842054-20842178
>Gm18:20842787-20851943
>Gm18:20853239-20854850
>Gm18:20857680-20857908
>Gm18:20859151-20859253
>Gm18:20861706-20861745
>Gm18:20861807-20861874
>Gm18:20867712-20867899
>Gm18:20867931-20868134
>Gm18:20869300-20869585
>Gm18:20872921-20872964
>Gm18:20873276-20873330
>Gm18:20873429-20873501
>Gm18:20873792-20873837
>Gm18:20874268-20874296
>Gm18:20874359-20874388
>Gm18:20874549-20874575
>Gm18:20875372-20875561
>Gm18:20875610-20876078
>Gm18:20876174-20876652
>Gm18:20876761-20876800
>Gm18:20877601-20877648
>Gm18:20877811-20877923
>Gm18:20877979-20878104
>Gm18:20878198-20878333
>Gm18:20878477-20878517
>Gm18:20881030-20881121
>Gm18:20887223-20887268
>Gm18:20887923-20887983
>Gm18:20888132-20888222
>Gm18:20888716-20888796
>Gm18:20889061-20889282
>Gm18:20889346-20889391
>Gm18:20889445-20889583
>Gm18:20889629-20891182
>Gm18:20891248-20891409
>Gm18:20891643-20891684
>Gm18:20891705-20891788
>Gm18:20892398-20892449
>Gm18:20892987-20893052
>Gm18:20895027-20895481
>Gm18:20895669-20897589
>Gm18:20898042-20899063
>Gm18:20899315-20899366
>Gm18:20899666-20899736
>Gm18:20899810-20899875
>Gm18:20900273-20901293
>Gm18:20901597-20908219
>Gm18:20908252-20908364
>Gm18:20908433-20908732
>Gm18:20908783-20909186
>Gm18:20909505-20910121
>Gm18:20910189-20911165
>Gm18:20911245-20936305
>Gm18:20936344-20936742
>Gm18:20936827-20936951
>Gm18:20936991-20937077
>Gm18:20937216-20937298
>Gm18:20937632-20937745
>Gm18:20938422-20938476
>Gm18:20938598-20938717
>Gm18:20938876-20939209
>Gm18:20939329-20939366
>Gm18:20939792-20939838
>Gm18:20940186-20940444
>Gm18:20940588-20940636
>Gm18:20940672-20940719
>Gm18:20941696-20942006
>Gm18:20942071-20943073
>Gm18:20943102-20945745
>Gm18:20945776-20946231
>Gm18:20946256-20947381
>Gm18:20947410-20947789
>Gm18:20947819-20947982
>Gm18:20948065-20948986
>Gm18:20949020-20949162
>Gm18:20949389-20949488
>Gm18:20949549-20952492
>Gm18:20952554-20952601
>Gm18:20952644-20952687
>Gm18:20952780-20952850
>Gm18:20952895-20953420
>Gm18:20953569-20953824
>Gm18:20953994-20954129
>Gm18:20954274-20954349
>Gm18:20954573-20954698
>Gm18:20954831-20955477
>Gm18:20955506-20956357
>Gm18:20956397-20958662
>Gm18:20958702-20959189
>Gm18:20959223-20959557
>Gm18:20959673-20959789
>Gm18:20959938-20960027
>Gm18:20960157-20960625
>Gm18:20960683-20960891
>Gm18:20960928-20961050
>Gm18:20961114-20961866
>Gm18:20961920-20962135
>Gm18:20962228-20962442
>Gm18:20962586-20962667
>Gm18:20962754-20962901
>Gm18:20963451-20963486
>Gm18:20963521-20963594
>Gm18:20964748-20964786
>Gm18:20967285-20967371
>Gm18:20967991-20969542
>Gm18:20969767-20970044
>Gm18:20970498-20975884
>Gm18:20979191-20979279
>Gm18:20979934-20980018
>Gm18:20980687-20980713
>Gm18:20983125-20985327
>Gm18:20985368-20985961
>Gm18:20986022-20987580
>Gm18:20987731-20988366
>Gm18:20988393-20989489
>Gm18:20989514-20989548
>Gm18:20989584-20993084
>Gm18:20993121-20998430
>Gm18:20998462-20999853
>Gm18:20999953-21003836
>Gm18:21003906-21012348
>Gm18:21012452-21012646
>Gm18:21012782-21012948
>Gm18:21013219-21013286
>Gm18:21013412-21013448
>Gm18:21013497-21013535
>Gm18:21013821-21013908
>Gm18:21014479-21014571
>Gm18:21014704-21014867
>Gm18:21014995-21015161
>Gm18:21015196-21015804
>Gm18:21015999-21016398
>Gm18:21016503-21016892
>Gm18:21016973-21017048
>Gm18:21017130-21018738
>Gm18:21018948-21019012
>Gm18:21019164-21019596
>Gm18:21019677-21020556
>Gm18:21020581-21020748
>Gm18:21020842-21020911
>Gm18:21022984-21023210
>Gm18:21023260-21023319
>Gm18:21023346-21023381
>Gm18:21023650-21024060
>Gm18:21024132-21024258
>Gm18:21025018-21025061
>Gm18:21025534-21025789
>Gm18:21028068-21028134
>Gm18:21028185-21028242
>Gm18:21028519-21028654
>Gm18:21032787-21033161
>Gm18:21033194-21035391
>Gm18:21035414-21035817
>Gm18:21035844-21035969
>Gm18:21036010-21036211
>Gm18:21036671-21036710
>Gm18:21036803-21036906
>Gm18:21036949-21037010
>Gm18:21037277-21037379
>Gm18:21037637-21037705
>Gm18:21037860-21038052
>Gm18:21038136-21038386
>Gm18:21038545-21039579
>Gm18:21039914-21040011
>Gm18:21040047-21041166
>Gm18:21041260-21041315
>Gm18:21041420-21041451
>Gm18:21041506-21041602
>Gm18:21041706-21041793
>Gm18:21041991-21042024
>Gm18:21042156-21042204
>Gm18:21042235-21042285
>Gm18:21042354-21042979
>Gm18:21043043-21043526
>Gm18:21043602-21043863
>Gm18:21043929-21045664
>Gm18:21045770-21047452
>Gm18:21047541-21048126
>Gm18:21048209-21048835
>Gm18:21048896-21052071
>Gm18:21052144-21054295
>Gm18:21054378-21055059
>Gm18:21055169-21055530
>Gm18:21055565-21055784
>Gm18:21055836-21055937
>Gm18:21056025-21056250
>Gm18:21057028-21057084
>Gm18:21057514-21059497
>Gm18:21059537-21059615
>Gm18:21059642-21059714
>Gm18:21059760-21061960
>Gm18:21062033-21062123
>Gm18:21062193-21062531
>Gm18:21062573-21063228
>Gm18:21064120-21064177
>Gm18:21068208-21068237
>Gm18:21068387-21068473
>Gm18:21073212-21073242
>Gm18:21073462-21073506
>Gm18:21074521-21074577
>Gm18:21074641-21074736
>Gm18:21074768-21074831
>Gm18:21081999-21082130
>Gm18:21083083-21083134
>Gm18:21083939-21083980
>Gm18:21084072-21089580
>Gm18:21089614-21089672
>Gm18:21092071-21092116
>Gm18:21092381-21092436
>Gm18:21093052-21093111
>Gm18:21094054-21094136
>Gm18:21095646-21097189
>Gm18:21098111-21098213
>Gm18:21101283-21101365
>Gm18:21102500-21102625
>Gm18:21102674-21103015
>Gm18:21103345-21103398
>Gm18:21103424-21104725
>Gm18:21104924-21106745
>Gm18:21106791-21107029
>Gm18:21107076-21108276
>Gm18:21108350-21109062
>Gm18:21109814-21110787
>Gm18:21112635-21112694
>Gm18:21113228-21113356
>Gm18:21115912-21118556
>Gm18:21118601-21119351
>Gm18:21122332-21122524
>Gm18:21122639-21122683
>Gm18:21123127-21125997
>Gm18:21126045-21135906
>Gm18:21136020-21137215
>Gm18:21137298-21139772
>Gm18:21139818-21140249
>Gm18:21140302-21140355
>Gm18:21141081-21141173
>Gm18:21142570-21142631
>Gm18:21142885-21142955
>Gm18:21143130-21143547
>Gm18:21143600-21143896
>Gm18:21143938-21144207
>Gm18:21144272-21144797
>Gm18:21144912-21144951
>Gm18:21145072-21145177
>Gm18:21145248-21145300
>Gm18:21145894-21145932
>Gm18:21146268-21147554
>Gm18:21151246-21151520
>Gm18:21152346-21152378
>Gm18:21154117-21157227
>Gm18:21157881-21157960
>Gm18:21158047-21158079
>Gm18:21158235-21158267
>Gm18:21158342-21158394
>Gm18:21158754-21158787
>Gm18:21159124-21159174
>Gm18:21159308-21159351
>Gm18:21159530-21160035
>Gm18:21162387-21162446
>Gm18:21163175-21163237
>Gm18:21163926-21164443
>Gm18:21164607-21164792
>Gm18:21164851-21170231
>Gm18:21170465-21170660
>Gm18:21171638-21171751
>Gm18:21171810-21171905
>Gm18:21172618-21172681
>Gm18:21174563-21175544
>Gm18:21176825-21176886
>Gm18:21177036-21177071
>Gm18:21177551-21177650
>Gm18:21177803-21178006
>Gm18:21178071-21178294
>Gm18:21183949-21183984
>Gm18:21184712-21185349
>Gm18:21185383-21185483
>Gm18:21185574-21186114
>Gm18:21186266-21186519
>Gm18:21186621-21186909
>Gm18:21187033-21187191
>Gm18:21188854-21188977
>Gm18:21190970-21191030
>Gm18:21191509-21191617
>Gm18:21191784-21191872
>Gm18:21192105-21192138
>Gm18:21192496-21192538
>Gm18:21193085-21193154
>Gm18:21194807-21194865
>Gm18:21194995-21195067
>Gm18:21195163-21195388
>Gm18:21195670-21195768
>Gm18:21195820-21196497
>Gm18:21196818-21197140
>Gm18:21199372-21199545
>Gm18:21199838-21200658
>Gm18:21200745-21200893
>Gm18:21200930-21201012
>Gm18:21201062-21201668
>Gm18:21201708-21201880
>Gm18:21202042-21202682
>Gm18:21202728-21202806
>Gm18:21202873-21203786
>Gm18:21203838-21203883
>Gm18:21204081-21204388
>Gm18:21204482-21204725
>Gm18:21205395-21205445
>Gm18:21205714-21205782
>Gm18:21205830-21206212
>Gm18:21206290-21206918
>Gm18:21207058-21207461
>Gm18:21207473-21207513
>Gm18:21207539-21208372
>Gm18:21208417-21208751
>Gm18:21208914-21208980
>Gm18:21209011-21209655
>Gm18:21210818-21210894
>Gm18:21211189-21212972
>Gm18:21214895-21215239
>Gm18:21215372-21215503
>Gm18:21215798-21215839
>Gm18:21215920-21215952
>Gm18:21216030-21216116
>Gm18:21216382-21216445
>Gm18:21216623-21216698
>Gm18:21218479-21219610
>Gm18:21220015-21220078
>Gm18:21220863-21220892
>Gm18:21221167-21221224
>Gm18:21221377-21221409
>Gm18:21221487-21221595
>Gm18:21222642-21222693
>Gm18:21222869-21223226
>Gm18:21223391-21223605
>Gm18:21223812-21223857
>Gm18:21223937-21224088
>Gm18:21224669-21224712
>Gm18:21224794-21224957
>Gm18:21225175-21225341
>Gm18:21226273-21226328
>Gm18:21226368-21226393
>Gm18:21226705-21226734
>Gm18:21226863-21227262
>Gm18:21232131-21232171
>Gm18:21232725-21232774
>Gm18:21233429-21234128
>Gm18:21234402-21234626
>Gm18:21234709-21234774
>Gm18:21234839-21235479
>Gm18:21235552-21235930
>Gm18:21235964-21236447
>Gm18:21236540-21237579
>Gm18:21237794-21237986
>Gm18:21238031-21238166
>Gm18:21238320-21238534
>Gm18:21238752-21277718
>Gm18:21277812-21296918
>Gm18:21297018-21299665
>Gm18:21299711-21326668
>Gm18:21327130-21332324
>Gm18:21332455-21335825
>Gm18:21336038-21336433
>Gm18:21336486-21339154
>Gm18:21340066-21340135
>Gm18:21344509-21344559
>Gm18:21344626-21344697
>Gm18:21345078-21345141
>Gm18:21350438-21350482
>Gm18:21350647-21350691
>Gm18:21350750-21350816
>Gm18:21351701-21351733
>Gm18:21360474-21360567
>Gm18:21360893-21360922
>Gm18:21363063-21363098
>Gm18:21366007-21366042
>Gm18:21366590-21366746
>Gm18:21366773-21366831
>Gm18:21370276-21370309
>Gm18:21370652-21370716
>Gm18:21373023-21373070
>Gm18:21377587-21377693
>Gm18:21383158-21383268
>Gm18:21383675-21383709
>Gm18:21383870-21383914
>Gm18:21384143-21384220
>Gm18:21384723-21387866
>Gm18:21387896-21387942
>Gm18:21388026-21388095
>Gm18:21388212-21388430
>Gm18:21388544-21388604
>Gm18:21388695-21388719
>Gm18:21391206-21391313
>Gm18:21391457-21391492
>Gm18:21392294-21392335
>Gm18:21392503-21392975
>Gm18:21393162-21393208
>Gm18:21393501-21393581
>Gm18:21393676-21393711
>Gm18:21394574-21394858
>Gm18:21395028-21395062
>Gm18:21395668-21395823
>Gm18:21395862-21395921
>Gm18:21396019-21396153
>Gm18:21396205-21396327
>Gm18:21396433-21396489
>Gm18:21396535-21396813
>Gm18:21396863-21396998
>Gm18:21397198-21397227
>Gm18:21397328-21397415
>Gm18:21397559-21397815
>Gm18:21397853-21397991
>Gm18:21398080-21398383
>Gm18:21398468-21398502
>Gm18:21398655-21398697
>Gm18:21399421-21399487
>Gm18:21400353-21402972
>Gm18:21403347-21403488
>Gm18:21407422-21407465
>Gm18:21407615-21407759
>Gm18:21408336-21408423
>Gm18:21408571-21408737
>Gm18:21408877-21410089
>Gm18:21410150-21410274
>Gm18:21410382-21410408
>Gm18:21410446-21410499
>Gm18:21410537-21410981
>Gm18:21411013-21411224
>Gm18:21411347-21411758
>Gm18:21411937-21411997
>Gm18:21412062-21412123
>Gm18:21412184-21412457
>Gm18:21412978-21413633
>Gm18:21413771-21414348
>Gm18:21414424-21414686
>Gm18:21414761-21414822
>Gm18:21418012-21418194
>Gm18:21418246-21418944
>Gm18:21419038-21419294
>Gm18:21419415-21420063
>Gm18:21420374-21420419
>Gm18:21420697-21420782
>Gm18:21424244-21425892
>Gm18:21427052-21427166
>Gm18:21427240-21439276
>Gm18:21439291-21442338
>Gm18:21442396-21442797
>Gm18:21442846-21443244
>Gm18:21443308-21443790
>Gm18:21443833-21444795
>Gm18:21446113-21446177
>Gm18:21448042-21448167
>Gm18:21448666-21448735
>Gm18:21450160-21450259
>Gm18:21450365-21450458
>Gm18:21450726-21450761
>Gm18:21452086-21453985
>Gm18:21454039-21458507
>Gm18:21458535-21459130
>Gm18:21460458-21460485
>Gm18:21460984-21461106
>Gm18:21461382-21461965
>Gm18:21462002-21462314
>Gm18:21462369-21462405
>Gm18:21462581-21463069
>Gm18:21463088-21463222
>Gm18:21463290-21463477
>Gm18:21463546-21463625
>Gm18:21463874-21463944
>Gm18:21468643-21471246
>Gm18:21481538-21481616
>Gm18:21482604-21482671
>Gm18:21486915-21486964
>Gm18:21487345-21487450
>Gm18:21487657-21487710
>Gm18:21487891-21487924
>Gm18:21488143-21488406
>Gm18:21488477-21488624
>Gm18:21489137-21489231
>Gm18:21489664-21492268
>Gm18:21493254-21493411
>Gm18:21493443-21496320
>Gm18:21496430-21496771
>Gm18:21496795-21496845
>Gm18:21501578-21502561
>Gm18:21503401-21503594
>Gm18:21503944-21504046
>Gm18:21504129-21504157
>Gm18:21504219-21504252
>Gm18:21504479-21504567
>Gm18:21504610-21504676
>Gm18:21504791-21504835
>Gm18:21505075-21505658
>Gm18:21505786-21505838
>Gm18:21505926-21505956
>Gm18:21506052-21506174
>Gm18:21506292-21506428
>Gm18:21506580-21506656
>Gm18:21506832-21506898
>Gm18:21507411-21507567
>Gm18:21507964-21508035
>Gm18:21508096-21509447
>Gm18:21509499-21509933
>Gm18:21510040-21510894
>Gm18:21510973-21511007
>Gm18:21511507-21511872
>Gm18:21511937-21512426
>Gm18:21512497-21513113
>Gm18:21513208-21514040
>Gm18:21514085-21514444
>Gm18:21514466-21514640
>Gm18:21514678-21514799
>Gm18:21514825-21514919
>Gm18:21515025-21515096
>Gm18:21515148-21515177
>Gm18:21515287-21515997
>Gm18:21516146-21516694
>Gm18:21516783-21517323
>Gm18:21517378-21519094
>Gm18:21519311-21519394
>Gm18:21520765-21521458
>Gm18:21521554-21523823
>Gm18:21523858-21524138
>Gm18:21524228-21534194
>Gm18:21534346-21534411
>Gm18:21534496-21534825
>Gm18:21534906-21535075
>Gm18:21535122-21535912
>Gm18:21535944-21542222
>Gm18:21542281-21542346
>Gm18:21542431-21542852
>Gm18:21542998-21554149
>Gm18:21554197-21568320
>Gm18:21570171-21570638
>Gm18:21571032-21571271
>Gm18:21572438-21572545
>Gm18:21572575-21572638
>Gm18:21572702-21572764
>Gm18:21573563-21573811
>Gm18:21579375-21579429
>Gm18:21579674-21584987
>Gm18:21586082-21587696
>Gm18:21588015-21588043
>Gm18:21588264-21588305
>Gm18:21588428-21588479
>Gm18:21589580-21589691
>Gm18:21590065-21590119
>Gm18:21590482-21590529
>Gm18:21591057-21591114
>Gm18:21591173-21591273
>Gm18:21591592-21591708
>Gm18:21592343-21592384
>Gm18:21592465-21592528
>Gm18:21592600-21592662
>Gm18:21592760-21592945
>Gm18:21592994-21593278
>Gm18:21594515-21594676
>Gm18:21594710-21594825
>Gm18:21595055-21595080
>Gm18:21595289-21595330
>Gm18:21595740-21595786
>Gm18:21597854-21598019
>Gm18:21598144-21598159
>Gm18:21598261-21599103
>Gm18:21599448-21599481
>Gm18:21599972-21600068
>Gm18:21600386-21601000
>Gm18:21601130-21601186
>Gm18:21601255-21601290
>Gm18:21601339-21601419
>Gm18:21601478-21601660
>Gm18:21601700-21602064
>Gm18:21602104-21602594
>Gm18:21602643-21602837
>Gm18:21602869-21603105
>Gm18:21603152-21603198
>Gm18:21603224-21603504
>Gm18:21603594-21604083
>Gm18:21604119-21604857
>Gm18:21604911-21605078
>Gm18:21605184-21605325
>Gm18:21605452-21605513
>Gm18:21605582-21605617
>Gm18:21605709-21605881
>Gm18:21606839-21606973
>Gm18:21607001-21607343
>Gm18:21607471-21607548
>Gm18:21607956-21608154
>Gm18:21608186-21608286
>Gm18:21608359-21608563
>Gm18:21608593-21608951
>Gm18:21609077-21609113
>Gm18:21609202-21609360
>Gm18:21609419-21609512
>Gm18:21609680-21609822
>Gm18:21609861-21609990
>Gm18:21610143-21610175
>Gm18:21610527-21612136
>Gm18:21612191-21612271
>Gm18:21612528-21612990
>Gm18:21613074-21613537
>Gm18:21613586-21613634
>Gm18:21613732-21613795
>Gm18:21613903-21614301
>Gm18:21614391-21614535
>Gm18:21614567-21614752
>Gm18:21614835-21614918
>Gm18:21615794-21615822
>Gm18:21616260-21616305
>Gm18:21616331-21616566
>Gm18:21617470-21617548
>Gm18:21617764-21617805
>Gm18:21617866-21617962
>Gm18:21619204-21619332
>Gm18:21622518-21622644
>Gm18:21622693-21622871
>Gm18:21623021-21623097
>Gm18:21623153-21623365
>Gm18:21623503-21623541
>Gm18:21624089-21624224
>Gm18:21624442-21624525
>Gm18:21624727-21624761
>Gm18:21625154-21625196
>Gm18:21625244-21625359
>Gm18:21625528-21625628
>Gm18:21625854-21625998
>Gm18:21626133-21626175
>Gm18:21626474-21626518
>Gm18:21626608-21626887
>Gm18:21630352-21630411
>Gm18:21631095-21631364
>Gm18:21631458-21631801
>Gm18:21634653-21634681
>Gm18:21634932-21635031
>Gm18:21635119-21639290
>Gm18:21639350-21639528
>Gm18:21639586-21640415
>Gm18:21640586-21643556
>Gm18:21643653-21645858
>Gm18:21645970-21647318
>Gm18:21647373-21647440
>Gm18:21649179-21649936
>Gm18:21650006-21651043
>Gm18:21651087-21651660
>Gm18:21651833-21655227
>Gm18:21655422-21655850
>Gm18:21655888-21655962
>Gm18:21655999-21656369
>Gm18:21656519-21656820
>Gm18:21656881-21656970
>Gm18:21657108-21657180
>Gm18:21657344-21657766
>Gm18:21657875-21658650
>Gm18:21658689-21659233
>Gm18:21659265-21662102
>Gm18:21662152-21662219
>Gm18:21662238-21662623
>Gm18:21662706-21663020
>Gm18:21663126-21663315
>Gm18:21663408-21663953
>Gm18:21664005-21664655
>Gm18:21664704-21665269
>Gm18:21665296-21666182
>Gm18:21666210-21666301
>Gm18:21666334-21666986
>Gm18:21667033-21668613
>Gm18:21668658-21669959
>Gm18:21670309-21670338
>Gm18:21670533-21670584
>Gm18:21672018-21672078
>Gm18:21672189-21672381
>Gm18:21672464-21672523
>Gm18:21672790-21672967
>Gm18:21674017-21674430
>Gm18:21674539-21674589
>Gm18:21675020-21675208
>Gm18:21675465-21675704
>Gm18:21675830-21676304
>Gm18:21676641-21676831
>Gm18:21676870-21677000
>Gm18:21680700-21680742
>Gm18:21681257-21681390
>Gm18:21682218-21682263
>Gm18:21682419-21682469
>Gm18:21683023-21683065
>Gm18:21684571-21684629
>Gm18:21686137-21688554
>Gm18:21688602-21691821
>Gm18:21691871-21693945
>Gm18:21693981-21694348
>Gm18:21694378-21694734
>Gm18:21696694-21696748
>Gm18:21698974-21699036
>Gm18:21699756-21699882
>Gm18:21701589-21701869
>Gm18:21702010-21702362
>Gm18:21702413-21702671
>Gm18:21702852-21709410
>Gm18:21709957-21711895
>Gm18:21711995-21714296
>Gm18:21716850-21716920
>Gm18:21719627-21719737
>Gm18:21720417-21720573
>Gm18:21721131-21721199
>Gm18:21722653-21722696
>Gm18:21724889-21724955
>Gm18:21725556-21725654
>Gm18:21726242-21726297
>Gm18:21726586-21728515
>Gm18:21728628-21730530
>Gm18:21730552-21731293
>Gm18:21731529-21731620
>Gm18:21732933-21733068
>Gm18:21733816-21737167
>Gm18:21737228-21739117
>Gm18:21739211-21761682
>Gm18:21761735-21761958
>Gm18:21762199-21762233
>Gm18:21762312-21762412
>Gm18:21762472-21762527
>Gm18:21762880-21762937
>Gm18:21763024-21763080
>Gm18:21763577-21763648
>Gm18:21763699-21763743
>Gm18:21764309-21765671
>Gm18:21768596-21768668
>Gm18:21769722-21769765
>Gm18:21770057-21770096
>Gm18:21771903-21771990
>Gm18:21772634-21772670
>Gm18:21773994-21774039
>Gm18:21774118-21774194
>Gm18:21774367-21776464
>Gm18:21776527-21776690
>Gm18:21776730-21776756
>Gm18:21776805-21776994
>Gm18:21777382-21777409
>Gm18:21777618-21777675
>Gm18:21777813-21777840
>Gm18:21778095-21778168
>Gm18:21778204-21778267
>Gm18:21778539-21778568
>Gm18:21778953-21778989
>Gm18:21779014-21779061
>Gm18:21779155-21779195
>Gm18:21779487-21779556
>Gm18:21779754-21779794
>Gm18:21779844-21779916
>Gm18:21779985-21780146
>Gm18:21780199-21788685
>Gm18:21788750-21799247
>Gm18:21799288-21799400
>Gm18:21799480-21815852
>Gm18:21815952-21817404
>Gm18:21817437-21824800
>Gm18:21824827-21846833
>Gm18:21846867-21849313
>Gm18:21849340-21849632
>Gm18:21849708-21849834
>Gm18:21849937-21858370
>Gm18:21858481-21858547
>Gm18:21858705-21858772
>Gm18:21858806-21858880
>Gm18:21858950-21859003
>Gm18:21859266-21859290
>Gm18:21859349-21859648
>Gm18:21859720-21859768
>Gm18:21859824-21860155
>Gm18:21860201-21860803
>Gm18:21860853-21860984
>Gm18:21861046-21861418
>Gm18:21861441-21862595
>Gm18:21862636-21862793
>Gm18:21862826-21862944
>Gm18:21863041-21872495
>Gm18:21872690-21872774
>Gm18:21872986-21873298
>Gm18:21873333-21873397
>Gm18:21873485-21873567
>Gm18:21873709-21873743
>Gm18:21873911-21873944
>Gm18:21874040-21874096
>Gm18:21874238-21874354
>Gm18:21874521-21874753
>Gm18:21875134-21875306
>Gm18:21875473-21875536
>Gm18:21875669-21875767
>Gm18:21875800-21876004
>Gm18:21876036-21876345
>Gm18:21877659-21877696
>Gm18:21878822-21878889
>Gm18:21879120-21879165
>Gm18:21879336-21879373
>Gm18:21880020-21880094
>Gm18:21880157-21880261
>Gm18:21880416-21880458
>Gm18:21880689-21881650
>Gm18:21881691-21881870
>Gm18:21881998-21882036
>Gm18:21882290-21882334
>Gm18:21883865-21885462
>Gm18:21885509-21885669
>Gm18:21885737-21887747
>Gm18:21887807-21888299
>Gm18:21888330-21888395
>Gm18:21888429-21890038
>Gm18:21890082-21896338
>Gm18:21896366-21902053
>Gm18:21902075-21908172
>Gm18:21908199-21915468
>Gm18:21915536-21915881
>Gm18:21915917-21916500
>Gm18:21916533-21917790
>Gm18:21917837-21920282
>Gm18:21920376-21921028
>Gm18:21921123-21921241
>Gm18:21921307-21921453
>Gm18:21921527-21921630
>Gm18:21921677-21922005
>Gm18:21922125-21922304
>Gm18:21922348-21923320
>Gm18:21923562-21923923
>Gm18:21923966-21924277
>Gm18:21924308-21925911
>Gm18:21925966-21926172
>Gm18:21926211-21926478
>Gm18:21926519-21926639
>Gm18:21926773-21927055
>Gm18:21927100-21927157
>Gm18:21927231-21927352
>Gm18:21927526-21927622
>Gm18:21927662-21939652
>Gm18:21939967-21939998
>Gm18:21940031-21940585
>Gm18:21940625-21941249
>Gm18:21941315-21942125
>Gm18:21942156-21943601
>Gm18:21943632-21943710
>Gm18:21943835-21944162
>Gm18:21944345-21946860
>Gm18:21946887-21947003
>Gm18:21947014-21947302
>Gm18:21947339-21947771
>Gm18:21947825-21947950
>Gm18:21948081-21948215
>Gm18:21948484-21949129
>Gm18:21949158-21950124
>Gm18:21950175-21951732
>Gm18:21951808-21952488
>Gm18:21952555-21954772
>Gm18:21954816-21954860
>Gm18:21955878-21955910
>Gm18:21956123-21956180
>Gm18:21956374-21956525
>Gm18:21957141-21957201
>Gm18:21957350-21957409
>Gm18:21958075-21958108
>Gm18:21959760-21959837
>Gm18:21960672-21960740
>Gm18:21962567-21972085
>Gm18:21972667-21973948
>Gm18:21975981-21977093
>Gm18:21977394-21980095
>Gm18:21980992-21981029
>Gm18:21982767-21982825
>Gm18:21983100-21992956
>Gm18:21993002-21993045
>Gm18:21993414-21993585
>Gm18:21993895-21993948
>Gm18:21994672-21995323
>Gm18:21995788-21995985
>Gm18:21996162-21996412
>Gm18:21996512-21997050
>Gm18:21997112-21997255
>Gm18:21997363-21997395
>Gm18:21997514-21998945
>Gm18:21998978-21999052
>Gm18:21999175-21999270
>Gm18:21999773-21999803
>Gm18:22000085-22000548
>Gm18:22000589-22000655
>Gm18:22000749-22009666
>Gm18:22009716-22009858
>Gm18:22011617-22011649
>Gm18:22014634-22017198
>Gm18:22017251-22017945
>Gm18:22017998-22018232
>Gm18:22018268-22019019
>Gm18:22019120-22019191
>Gm18:22019247-22019427
>Gm18:22019584-22019611
>Gm18:22019698-22019830
>Gm18:22019962-22020072
>Gm18:22020122-22020190
>Gm18:22020256-22020769
>Gm18:22020808-22035242
>Gm18:22035465-22045961
>Gm18:22046006-22046676
>Gm18:22046708-22047430
>Gm18:22047471-22058508
>Gm18:22058648-22059037
>Gm18:22059124-22063595
>Gm18:22065465-22065491
>Gm18:22065541-22065640
>Gm18:22065685-22065735
>Gm18:22065845-22065980
>Gm18:22066414-22066457
>Gm18:22066868-22066983
>Gm18:22067111-22067209
>Gm18:22068075-22068173
>Gm18:22068730-22068823
>Gm18:22068885-22068915
>Gm18:22069776-22069806
>Gm18:22070067-22070140
>Gm18:22070271-22070327
>Gm18:22070458-22070488
>Gm18:22072288-22072322
>Gm18:22074818-22074851
>Gm18:22077015-22077094
>Gm18:22078497-22080178
>Gm18:22081923-22089800
>Gm18:22090361-22091424
>Gm18:22092276-22092344
>Gm18:22092397-22092554
>Gm18:22092618-22094832
>Gm18:22095344-22095373
>Gm18:22095783-22095926
>Gm18:22095991-22096250
>Gm18:22097694-22098196
>Gm18:22101423-22116626
>Gm18:22118230-22118426
>Gm18:22118463-22118505
>Gm18:22118775-22118804
>Gm18:22119038-22119105
>Gm18:22120686-22120733
>Gm18:22120808-22120883
>Gm18:22121078-22123484
>Gm18:22123567-22123598
>Gm18:22123949-22123983
>Gm18:22124699-22124750
>Gm18:22124893-22125745
>Gm18:22125797-22126184
>Gm18:22126722-22127670
>Gm18:22131741-22131885
>Gm18:22133560-22133603
>Gm18:22135623-22135761
>Gm18:22135830-22135935
>Gm18:22136541-22136594
>Gm18:22138276-22138318
>Gm18:22138448-22138663
>Gm18:22139169-22139243
>Gm18:22141920-22141958
>Gm18:22142018-22142100
>Gm18:22142467-22142546
>Gm18:22142610-22142696
>Gm18:22142984-22143017
>Gm18:22143054-22143143
>Gm18:22143333-22143439
>Gm18:22143595-22143644
>Gm18:22143944-22144012
>Gm18:22144158-22144321
>Gm18:22149604-22149666
>Gm18:22151146-22151194
>Gm18:22151848-22151927
>Gm18:22153549-22153614
>Gm18:22156020-22156147
>Gm18:22158209-22158293
>Gm18:22159263-22159332
>Gm18:22160153-22160696
>Gm18:22160778-22160877
>Gm18:22161064-22161104
>Gm18:22167864-22169398
>Gm18:22169919-22169953
>Gm18:22170229-22170262
>Gm18:22170335-22170514
>Gm18:22172017-22172069
>Gm18:22172268-22172305
>Gm18:22172763-22172890
>Gm18:22172948-22174399
>Gm18:22174441-22174952
>Gm18:22175025-22175714
>Gm18:22176361-22182067
>Gm18:22182192-22184323
>Gm18:22184387-22190362
>Gm18:22190459-22190541
>Gm18:22190923-22191202
>Gm18:22191976-22192094
>Gm18:22192183-22192231
>Gm18:22192624-22192661
>Gm18:22192996-22194657
>Gm18:22194748-22195099
>Gm18:22196924-22202240
>Gm18:22202289-22202529
>Gm18:22202572-22202947
>Gm18:22203004-22207892
>Gm18:22207926-22208535
>Gm18:22208571-22208943
>Gm18:22209193-22209444
>Gm18:22209546-22209700
>Gm18:22209760-22209818
>Gm18:22210067-22226293
>Gm18:22226337-22226426
>Gm18:22226508-22226760
>Gm18:22226966-22227116
>Gm18:22227603-22227639
>Gm18:22227662-22228058
>Gm18:22228097-22228507
>Gm18:22228555-22228673
>Gm18:22228797-22229032
[truncated: 591,481 more chars]
