# Supplementary material for: Red: an intelligent, rapid, accurate tool for detecting repeats de-novo on the genomic scale
Source: BMC Bioinformatics. 2015 Jul 24;16:227. doi: 10.1186/s12859-015-0654-5 (PMC4513396; doi:10.1186/s12859-015-0654-5)
Supplement: Additional file 9 — Supplementary data set 8 — Red’s repeats of the Glycine max genome. The command “tar -xzf file” results in a directory that contains the locations of repeats found by Red in the genome of the Glycine max. [file 12859_2015_654_MOESM9_ESM.gz › GnmRptGm/Gm19.rpt]

>Gm19:1116-1195
>Gm19:3621-3680
>Gm19:3840-4007
>Gm19:4034-4126
>Gm19:4468-4530
>Gm19:6059-6110
>Gm19:6398-6552
>Gm19:7061-7134
>Gm19:7322-7395
>Gm19:8596-8639
>Gm19:9401-9556
>Gm19:9605-9812
>Gm19:9884-10045
>Gm19:10103-10195
>Gm19:10226-10647
>Gm19:10671-10834
>Gm19:10888-10932
>Gm19:13013-13052
>Gm19:13185-13221
>Gm19:15878-15906
>Gm19:20820-20909
>Gm19:22063-22108
>Gm19:22877-22967
>Gm19:23154-23247
>Gm19:23600-23669
>Gm19:23739-23787
>Gm19:23855-24138
>Gm19:26512-26604
>Gm19:26637-26802
>Gm19:28167-28267
>Gm19:28353-28534
>Gm19:28807-28841
>Gm19:36969-37008
>Gm19:37522-37566
>Gm19:37654-37688
>Gm19:41299-41526
>Gm19:41638-41684
>Gm19:41961-42007
>Gm19:45470-45539
>Gm19:46825-46926
>Gm19:47389-47463
>Gm19:50741-50832
>Gm19:55739-55778
>Gm19:55946-55994
>Gm19:56657-56718
>Gm19:56755-56802
>Gm19:56828-56944
>Gm19:57186-57245
>Gm19:58150-58232
>Gm19:60392-60444
>Gm19:60832-60903
>Gm19:61397-61442
>Gm19:61765-61987
>Gm19:62275-62322
>Gm19:62416-62504
>Gm19:68725-68838
>Gm19:69082-69199
>Gm19:70190-70261
>Gm19:70495-70589
>Gm19:78310-78400
>Gm19:78759-78802
>Gm19:83022-83090
>Gm19:88039-88142
>Gm19:93224-93287
>Gm19:94712-94808
>Gm19:95722-95835
>Gm19:95878-95928
>Gm19:96002-96537
>Gm19:96733-97161
>Gm19:98632-98662
>Gm19:98908-98942
>Gm19:99848-99878
>Gm19:104245-104312
>Gm19:110032-110064
>Gm19:111509-111563
>Gm19:111929-112001
>Gm19:113000-113091
>Gm19:114027-114144
>Gm19:115408-115451
>Gm19:117068-117098
>Gm19:118056-118203
>Gm19:120811-120861
>Gm19:124542-124583
>Gm19:125149-125216
>Gm19:126526-126990
>Gm19:128791-128845
>Gm19:130660-130847
>Gm19:130914-130992
>Gm19:131593-131662
>Gm19:133452-133544
>Gm19:134938-135028
>Gm19:137313-137341
>Gm19:140028-140143
>Gm19:140539-140573
>Gm19:144410-144492
>Gm19:147730-147846
>Gm19:152406-152490
>Gm19:153316-153373
>Gm19:153742-153826
>Gm19:154387-154418
>Gm19:159727-159848
>Gm19:159941-160093
>Gm19:162128-162421
>Gm19:162456-162774
>Gm19:165096-165183
>Gm19:165568-165749
>Gm19:167361-167672
>Gm19:168603-168678
>Gm19:169024-169067
>Gm19:169844-169950
>Gm19:170904-171000
>Gm19:174334-174467
>Gm19:174710-174866
>Gm19:174984-175172
>Gm19:175437-175599
>Gm19:178352-178440
>Gm19:178958-178999
>Gm19:179510-179575
>Gm19:182795-182902
>Gm19:183960-183991
>Gm19:184989-185029
>Gm19:187763-187828
>Gm19:189705-189797
>Gm19:189936-189970
>Gm19:190402-190488
>Gm19:190833-190940
>Gm19:192432-192505
>Gm19:193979-194053
>Gm19:194138-194181
>Gm19:194272-194329
>Gm19:197449-197554
>Gm19:197752-197992
>Gm19:198099-198169
>Gm19:198295-198326
>Gm19:198391-198869
>Gm19:198891-200316
>Gm19:200363-200476
>Gm19:200523-200666
>Gm19:202830-202877
>Gm19:206171-206237
>Gm19:206833-206956
>Gm19:207237-207310
>Gm19:208594-208725
>Gm19:223516-223545
>Gm19:230393-230455
>Gm19:231561-231605
>Gm19:232033-232125
>Gm19:234562-235045
>Gm19:238172-238274
>Gm19:242248-242277
>Gm19:245239-245278
>Gm19:250961-251085
>Gm19:251680-251868
>Gm19:252770-253036
>Gm19:253059-253134
>Gm19:253219-253262
>Gm19:254015-254046
>Gm19:256014-256367
>Gm19:256912-256945
>Gm19:259713-259767
>Gm19:262356-262395
>Gm19:265027-265224
>Gm19:266939-266970
>Gm19:267390-267514
>Gm19:267682-267791
>Gm19:268077-268258
>Gm19:269053-269224
>Gm19:269284-269379
>Gm19:269614-269746
>Gm19:270014-270050
>Gm19:270139-270263
>Gm19:271465-271575
>Gm19:273582-273608
>Gm19:276479-276533
>Gm19:279180-279257
>Gm19:280088-280119
>Gm19:280156-280231
>Gm19:280352-280407
>Gm19:280423-280504
>Gm19:281236-281308
>Gm19:282996-283033
>Gm19:283234-283337
>Gm19:283392-283454
>Gm19:284752-285037
>Gm19:285796-285840
>Gm19:286017-286127
>Gm19:286558-286602
>Gm19:294541-294623
>Gm19:299873-300241
>Gm19:300309-300778
>Gm19:300801-300887
>Gm19:300961-301581
>Gm19:301633-301839
>Gm19:301918-301955
>Gm19:302076-302121
>Gm19:305579-305614
>Gm19:306709-306814
>Gm19:315192-315222
>Gm19:316133-316181
>Gm19:316412-316499
>Gm19:317207-317277
>Gm19:317756-317827
>Gm19:318239-318280
>Gm19:318489-318638
>Gm19:324399-324480
>Gm19:324512-324560
>Gm19:326144-326287
>Gm19:326531-326583
>Gm19:327432-327515
>Gm19:327566-327610
>Gm19:327691-327743
>Gm19:330587-330622
>Gm19:332199-332284
>Gm19:336467-336530
>Gm19:336864-336916
>Gm19:338598-338769
>Gm19:341151-341201
>Gm19:346110-346577
>Gm19:348582-348674
>Gm19:349678-349719
>Gm19:351901-351974
>Gm19:356780-356826
>Gm19:356979-357021
>Gm19:357232-357299
>Gm19:357448-357512
>Gm19:357732-357827
>Gm19:363897-363934
>Gm19:365296-365379
>Gm19:371255-371270
>Gm19:374349-374419
>Gm19:374602-374705
>Gm19:376576-376618
>Gm19:378552-378585
>Gm19:379900-379950
>Gm19:391998-392036
>Gm19:393349-393394
>Gm19:396991-397030
>Gm19:397808-397844
>Gm19:399605-402848
>Gm19:403199-403276
>Gm19:408203-408236
>Gm19:408930-409265
>Gm19:409350-409500
>Gm19:415552-415652
>Gm19:415950-415997
>Gm19:416472-416527
>Gm19:421305-421412
>Gm19:425444-425476
>Gm19:428023-428192
>Gm19:431367-431459
>Gm19:431860-431907
>Gm19:433739-433838
>Gm19:434128-434201
>Gm19:434243-434425
>Gm19:438087-438212
>Gm19:440211-440270
>Gm19:441785-441889
>Gm19:442055-442226
>Gm19:443279-443345
>Gm19:443803-443847
>Gm19:445233-445286
>Gm19:446425-446450
>Gm19:447231-447263
>Gm19:447464-448089
>Gm19:448212-448271
>Gm19:448692-448727
>Gm19:449600-449643
>Gm19:449778-449818
>Gm19:453414-453452
>Gm19:453789-453959
>Gm19:458938-459066
>Gm19:459395-459514
>Gm19:462453-462519
>Gm19:463655-463699
>Gm19:466900-466946
>Gm19:467444-467626
>Gm19:469116-469147
>Gm19:469271-469350
>Gm19:469456-469796
>Gm19:470374-470408
>Gm19:473210-473312
>Gm19:477305-477372
>Gm19:477685-478061
>Gm19:478097-478128
>Gm19:478829-479483
>Gm19:479782-479850
>Gm19:485068-485095
>Gm19:485855-485962
>Gm19:491922-492763
>Gm19:493983-494022
>Gm19:494122-494267
>Gm19:509976-510027
>Gm19:511401-511507
>Gm19:511707-512028
>Gm19:516290-516356
>Gm19:516761-519464
>Gm19:522999-523070
>Gm19:523451-523501
>Gm19:524045-524137
>Gm19:526573-526621
>Gm19:526896-526960
>Gm19:527512-527567
>Gm19:528113-528227
>Gm19:528681-528755
>Gm19:529704-529733
>Gm19:535244-535323
>Gm19:539936-539990
>Gm19:540941-541058
>Gm19:541288-541388
>Gm19:541768-541938
>Gm19:544169-544333
>Gm19:547431-547534
>Gm19:547593-547684
>Gm19:550537-550657
>Gm19:556140-556284
>Gm19:556371-556516
>Gm19:557294-557408
>Gm19:563290-563321
>Gm19:564425-564504
>Gm19:565363-565561
>Gm19:565690-565905
>Gm19:565940-566226
>Gm19:566363-566395
>Gm19:567310-568606
>Gm19:569342-569374
>Gm19:570762-570883
>Gm19:571167-571237
>Gm19:571434-571500
>Gm19:571679-571868
>Gm19:572452-572493
>Gm19:572555-572663
>Gm19:575837-575909
>Gm19:575943-576025
>Gm19:576184-576443
>Gm19:576500-576682
>Gm19:578330-578422
>Gm19:581703-581740
>Gm19:583003-583057
>Gm19:583191-583254
>Gm19:583719-583940
>Gm19:584168-584349
>Gm19:584576-584728
>Gm19:584826-585167
>Gm19:585193-585281
>Gm19:585611-585663
>Gm19:585688-585768
>Gm19:585805-586250
>Gm19:586510-586541
>Gm19:586617-587182
>Gm19:587220-587433
>Gm19:587613-587627
>Gm19:587807-587933
>Gm19:587967-588576
>Gm19:588641-588793
>Gm19:589039-589182
>Gm19:589243-589289
>Gm19:595149-595163
>Gm19:595263-595329
>Gm19:595891-595943
>Gm19:596111-596670
>Gm19:596748-596828
>Gm19:596854-597287
>Gm19:597399-597435
>Gm19:597476-597574
>Gm19:597819-598306
>Gm19:598558-598796
>Gm19:598878-599352
>Gm19:600390-600416
>Gm19:600968-601030
>Gm19:602194-602296
>Gm19:605572-606133
>Gm19:610133-610184
>Gm19:610956-611016
>Gm19:611315-611422
>Gm19:613039-613171
>Gm19:613337-613412
>Gm19:614227-614257
>Gm19:615269-615301
>Gm19:615528-615560
>Gm19:615754-615863
>Gm19:615958-616518
>Gm19:616944-617003
>Gm19:617250-617369
>Gm19:628060-628193
>Gm19:628454-628547
>Gm19:628599-629058
>Gm19:629100-629225
>Gm19:629532-629576
>Gm19:629840-630109
>Gm19:630739-630893
>Gm19:631142-631183
>Gm19:632080-632196
>Gm19:633054-633188
>Gm19:633447-633481
>Gm19:635179-635219
>Gm19:638269-638421
>Gm19:640175-640227
>Gm19:642535-642610
>Gm19:643508-643634
>Gm19:643800-643864
>Gm19:645276-645336
>Gm19:651068-651091
>Gm19:653397-653450
>Gm19:654141-654195
>Gm19:657241-657294
>Gm19:657671-657710
>Gm19:657989-658034
>Gm19:658169-658297
>Gm19:659457-659498
>Gm19:661157-661409
>Gm19:662409-662440
>Gm19:662493-662534
>Gm19:664193-664466
>Gm19:666913-667041
>Gm19:667115-667146
>Gm19:667182-667217
>Gm19:667588-667620
>Gm19:667963-668016
>Gm19:669331-669378
>Gm19:669911-670053
>Gm19:670077-670111
>Gm19:670158-670252
>Gm19:670366-670439
>Gm19:670517-670561
>Gm19:671880-671966
>Gm19:672548-672774
>Gm19:682062-682100
>Gm19:683092-683239
>Gm19:689996-690013
>Gm19:690783-691298
>Gm19:692441-692616
>Gm19:692698-692847
>Gm19:693212-693249
>Gm19:696595-696703
>Gm19:696872-696886
>Gm19:698543-698608
>Gm19:698996-699038
>Gm19:699331-699491
>Gm19:699525-699592
>Gm19:699672-699868
>Gm19:700547-700589
>Gm19:700891-700976
>Gm19:702020-702066
>Gm19:704063-704146
>Gm19:708789-708837
>Gm19:709862-709935
>Gm19:714756-714933
>Gm19:721868-721912
>Gm19:722289-722354
>Gm19:725028-725106
>Gm19:725173-725220
>Gm19:726235-726345
>Gm19:726872-727002
>Gm19:727046-727133
>Gm19:727190-727231
>Gm19:727957-728164
>Gm19:728667-728827
>Gm19:731142-731264
>Gm19:731740-731793
>Gm19:733755-733818
>Gm19:735333-735508
>Gm19:737106-737161
>Gm19:737217-737247
>Gm19:737312-737364
>Gm19:743920-744001
>Gm19:745405-745440
>Gm19:750059-750152
>Gm19:750181-750217
>Gm19:753188-753317
>Gm19:753639-753668
>Gm19:753753-753850
>Gm19:753883-753970
>Gm19:754020-754052
>Gm19:754104-754190
>Gm19:754920-754989
>Gm19:761276-761290
>Gm19:762962-763085
>Gm19:764638-764738
>Gm19:765527-765607
>Gm19:765653-765820
>Gm19:766219-766243
>Gm19:769094-769129
>Gm19:772131-772212
>Gm19:774485-774611
>Gm19:778092-778242
>Gm19:782195-782272
>Gm19:787067-787104
>Gm19:787208-787250
>Gm19:787298-787586
>Gm19:787679-787718
>Gm19:787742-787805
>Gm19:788237-788304
>Gm19:789208-789267
>Gm19:790408-790449
>Gm19:791698-791829
>Gm19:793074-793111
>Gm19:794215-794291
>Gm19:794364-794453
>Gm19:794636-794732
>Gm19:795714-795830
>Gm19:796065-796131
>Gm19:797151-797196
>Gm19:797968-798022
>Gm19:799015-799378
>Gm19:799425-799524
>Gm19:799576-799714
>Gm19:801380-801419
>Gm19:801446-801517
>Gm19:803706-803801
>Gm19:803863-803938
>Gm19:804006-804095
>Gm19:804174-804760
>Gm19:806196-806253
>Gm19:806405-806446
>Gm19:808086-808701
>Gm19:808736-808941
>Gm19:809019-809089
>Gm19:809213-809338
>Gm19:809397-810040
>Gm19:810896-810965
>Gm19:816724-816757
>Gm19:818744-818788
>Gm19:819937-820171
>Gm19:820207-820441
>Gm19:821607-821753
>Gm19:829204-829240
>Gm19:833756-833870
>Gm19:833925-833967
>Gm19:834078-834183
>Gm19:834312-834486
>Gm19:839637-839683
>Gm19:840374-840476
>Gm19:843515-843553
>Gm19:845933-846091
>Gm19:848717-848759
>Gm19:858336-858424
>Gm19:859980-860034
>Gm19:867906-868226
>Gm19:868308-868548
>Gm19:868591-870275
>Gm19:870323-870577
>Gm19:870664-870758
>Gm19:877582-877620
>Gm19:879279-879398
>Gm19:879696-879784
>Gm19:880821-880864
>Gm19:881040-881068
>Gm19:882835-882893
>Gm19:887021-887075
>Gm19:887192-887606
>Gm19:887693-888501
>Gm19:888606-888747
>Gm19:889034-889065
>Gm19:892648-892778
>Gm19:893904-894041
>Gm19:894336-894395
>Gm19:895754-895807
>Gm19:895900-895974
>Gm19:897964-898005
>Gm19:898214-898376
>Gm19:898637-898705
>Gm19:900198-900281
>Gm19:902941-903028
>Gm19:903877-903931
>Gm19:904892-904961
>Gm19:913413-913483
>Gm19:914569-914627
>Gm19:916785-916847
>Gm19:918495-918769
>Gm19:918890-919000
>Gm19:920137-920378
>Gm19:920617-920858
>Gm19:921336-921380
>Gm19:921874-921899
>Gm19:922829-922926
>Gm19:940303-940408
>Gm19:941204-941294
>Gm19:941630-941708
>Gm19:942074-942152
>Gm19:943142-943239
>Gm19:944984-945042
>Gm19:945768-945834
>Gm19:946149-946277
>Gm19:946364-946629
>Gm19:946790-946875
>Gm19:946930-947060
>Gm19:947655-947772
>Gm19:947834-948354
>Gm19:948413-948551
>Gm19:948595-948636
>Gm19:948670-948885
>Gm19:949865-951531
>Gm19:951603-951693
>Gm19:951887-952046
>Gm19:952446-952492
>Gm19:952970-953046
>Gm19:953544-953572
>Gm19:953607-953717
>Gm19:953783-953823
>Gm19:954128-954415
>Gm19:954640-954699
>Gm19:955809-955900
>Gm19:956296-956411
>Gm19:956557-956735
>Gm19:962693-962820
>Gm19:963964-964025
>Gm19:965112-966151
>Gm19:967725-967753
>Gm19:967926-968078
>Gm19:973982-974188
>Gm19:978502-978557
>Gm19:978984-979020
>Gm19:981329-981395
>Gm19:981439-981476
>Gm19:982097-982249
>Gm19:983465-983504
>Gm19:987941-987989
>Gm19:989138-989195
>Gm19:989399-989575
>Gm19:990808-990871
>Gm19:992081-992282
>Gm19:992387-992454
>Gm19:992530-992587
>Gm19:992651-993078
>Gm19:993160-993343
>Gm19:993558-993594
>Gm19:994350-994385
>Gm19:996069-996150
>Gm19:997455-997569
>Gm19:999553-999621
>Gm19:1000482-1000535
>Gm19:1005930-1005973
>Gm19:1007614-1007641
>Gm19:1008215-1008281
>Gm19:1012831-1012921
>Gm19:1014321-1014407
>Gm19:1017520-1017982
>Gm19:1021884-1021935
>Gm19:1022017-1022129
>Gm19:1024103-1024154
>Gm19:1024466-1024619
>Gm19:1024657-1024727
>Gm19:1024894-1025058
>Gm19:1025300-1025898
>Gm19:1025960-1026275
>Gm19:1026307-1026356
>Gm19:1026409-1026475
>Gm19:1026663-1026757
>Gm19:1026810-1027368
>Gm19:1027561-1027715
>Gm19:1027780-1027839
>Gm19:1027971-1028054
>Gm19:1028082-1028366
>Gm19:1028438-1028600
>Gm19:1028661-1028814
>Gm19:1028847-1028952
>Gm19:1029388-1029419
>Gm19:1029534-1029603
>Gm19:1029699-1029980
>Gm19:1030062-1030094
>Gm19:1030305-1030420
>Gm19:1030517-1030674
>Gm19:1030735-1031038
>Gm19:1031095-1031796
>Gm19:1031976-1032032
>Gm19:1033728-1033864
>Gm19:1035490-1035541
>Gm19:1036164-1036222
>Gm19:1036446-1036485
>Gm19:1036581-1036620
>Gm19:1037042-1037094
>Gm19:1037517-1037551
>Gm19:1038099-1038158
>Gm19:1038498-1038529
>Gm19:1040671-1040880
>Gm19:1041666-1041809
>Gm19:1042913-1043012
>Gm19:1043436-1043510
>Gm19:1043632-1043776
>Gm19:1049189-1049234
>Gm19:1049260-1049303
>Gm19:1049916-1049965
>Gm19:1051516-1051600
>Gm19:1052791-1053004
>Gm19:1053045-1056596
>Gm19:1057737-1057791
>Gm19:1058916-1058973
>Gm19:1059528-1059675
>Gm19:1069180-1069671
>Gm19:1069732-1069780
>Gm19:1069845-1070123
>Gm19:1070200-1070261
>Gm19:1074388-1074474
>Gm19:1075724-1075805
>Gm19:1079947-1080031
>Gm19:1082142-1082237
>Gm19:1082525-1082670
>Gm19:1084072-1084157
>Gm19:1084807-1084846
>Gm19:1084935-1084964
>Gm19:1085196-1085249
>Gm19:1086632-1086675
>Gm19:1087676-1087733
>Gm19:1088429-1088496
>Gm19:1088736-1088772
>Gm19:1090756-1090811
>Gm19:1093441-1093484
>Gm19:1096442-1096743
>Gm19:1097111-1097251
>Gm19:1097613-1097670
>Gm19:1098213-1098301
>Gm19:1099869-1099908
>Gm19:1100767-1100781
>Gm19:1100942-1100971
>Gm19:1103737-1103862
>Gm19:1104091-1104132
>Gm19:1106756-1106816
>Gm19:1108411-1108490
>Gm19:1108836-1108897
>Gm19:1111358-1111441
>Gm19:1111864-1111887
>Gm19:1112745-1112778
>Gm19:1119825-1119869
>Gm19:1121385-1121453
>Gm19:1125481-1125579
>Gm19:1125770-1125825
>Gm19:1125851-1125945
>Gm19:1135813-1135888
>Gm19:1136651-1136726
>Gm19:1137540-1137598
>Gm19:1138335-1138390
>Gm19:1142393-1142446
>Gm19:1142684-1142750
>Gm19:1144289-1144379
>Gm19:1144600-1144775
>Gm19:1145341-1145391
>Gm19:1155288-1155351
>Gm19:1158319-1158413
>Gm19:1165871-1165979
>Gm19:1166575-1166614
>Gm19:1167920-1167971
>Gm19:1169743-1169865
>Gm19:1169887-1169968
>Gm19:1170755-1170821
>Gm19:1173580-1173623
>Gm19:1173834-1173848
>Gm19:1176628-1176699
>Gm19:1178409-1178478
>Gm19:1178512-1178601
>Gm19:1179260-1179360
>Gm19:1180464-1180507
>Gm19:1181043-1181213
>Gm19:1181776-1181915
>Gm19:1185929-1185964
>Gm19:1192491-1192666
>Gm19:1195702-1195770
>Gm19:1196990-1197674
>Gm19:1197719-1197783
>Gm19:1197839-1197979
>Gm19:1199001-1199110
>Gm19:1199156-1200067
>Gm19:1203180-1203301
>Gm19:1203345-1203465
>Gm19:1204336-1204425
>Gm19:1205472-1205785
>Gm19:1211641-1211705
>Gm19:1211799-1212243
>Gm19:1212268-1213228
>Gm19:1213313-1213476
>Gm19:1213609-1213737
>Gm19:1213865-1214135
>Gm19:1214387-1214491
>Gm19:1214608-1214785
>Gm19:1215365-1215503
>Gm19:1217999-1218120
>Gm19:1219115-1222947
>Gm19:1226187-1226255
>Gm19:1226332-1227177
>Gm19:1227208-1227247
>Gm19:1227304-1227556
>Gm19:1227608-1227662
>Gm19:1227897-1227929
>Gm19:1228027-1228288
>Gm19:1233381-1233503
>Gm19:1233790-1233881
>Gm19:1235155-1235187
>Gm19:1236437-1236476
>Gm19:1243072-1243118
>Gm19:1243622-1243738
>Gm19:1247466-1247592
>Gm19:1248236-1248613
>Gm19:1248652-1248750
>Gm19:1248808-1248912
>Gm19:1248956-1249865
>Gm19:1250133-1250199
>Gm19:1250234-1250295
>Gm19:1250652-1250685
>Gm19:1250931-1251001
>Gm19:1253086-1253175
>Gm19:1255115-1255155
>Gm19:1255303-1255456
>Gm19:1255487-1255518
>Gm19:1255573-1255653
>Gm19:1260301-1260338
>Gm19:1261278-1261351
>Gm19:1262306-1262403
>Gm19:1265828-1265869
>Gm19:1268111-1268281
>Gm19:1269151-1269194
>Gm19:1269269-1269489
>Gm19:1269761-1269790
>Gm19:1271943-1271983
>Gm19:1271986-1272061
>Gm19:1274298-1274368
>Gm19:1274430-1274556
>Gm19:1274691-1274753
>Gm19:1274986-1275127
>Gm19:1275737-1275883
>Gm19:1276003-1276189
>Gm19:1276770-1276840
>Gm19:1277008-1277059
>Gm19:1277115-1277264
>Gm19:1277469-1277525
>Gm19:1277852-1278018
>Gm19:1278920-1279155
>Gm19:1279341-1279394
>Gm19:1286473-1286797
>Gm19:1287642-1287691
>Gm19:1288639-1288702
>Gm19:1295737-1295854
>Gm19:1296132-1296159
>Gm19:1297713-1297783
>Gm19:1298589-1298632
>Gm19:1302809-1302871
>Gm19:1303221-1303359
>Gm19:1304405-1304441
>Gm19:1307806-1307857
>Gm19:1308037-1308131
>Gm19:1308293-1308351
>Gm19:1310406-1310540
>Gm19:1313331-1313371
>Gm19:1313821-1313884
>Gm19:1316586-1316840
>Gm19:1319497-1319703
>Gm19:1321185-1321235
>Gm19:1321284-1321377
>Gm19:1321617-1321701
>Gm19:1321824-1321875
>Gm19:1322281-1322436
>Gm19:1322465-1322497
>Gm19:1322555-1322584
>Gm19:1323400-1323637
>Gm19:1325608-1325721
>Gm19:1325872-1325947
>Gm19:1327118-1327168
>Gm19:1330199-1330242
>Gm19:1330784-1330841
>Gm19:1330884-1330951
>Gm19:1331016-1331100
>Gm19:1333108-1333544
>Gm19:1334680-1334748
>Gm19:1338085-1338584
>Gm19:1338766-1338876
>Gm19:1338899-1339947
>Gm19:1340092-1340198
>Gm19:1340258-1341011
>Gm19:1341120-1342101
>Gm19:1342165-1342291
>Gm19:1342419-1342474
>Gm19:1342518-1342588
>Gm19:1346166-1346218
>Gm19:1347299-1347356
>Gm19:1348217-1348358
>Gm19:1348860-1349013
>Gm19:1349287-1349331
>Gm19:1349364-1349485
>Gm19:1350021-1350084
>Gm19:1351480-1351536
>Gm19:1352901-1352975
>Gm19:1354396-1354442
>Gm19:1354557-1354634
>Gm19:1357232-1357354
>Gm19:1359314-1359413
>Gm19:1362272-1363664
>Gm19:1363765-1363862
>Gm19:1363950-1364006
>Gm19:1370612-1370648
>Gm19:1371140-1371186
>Gm19:1371476-1372053
>Gm19:1372088-1372162
>Gm19:1372259-1372325
>Gm19:1372396-1372639
>Gm19:1372731-1373968
>Gm19:1374015-1374360
>Gm19:1374389-1378966
>Gm19:1379309-1379555
>Gm19:1379924-1380030
>Gm19:1380461-1380535
>Gm19:1380629-1380715
>Gm19:1383259-1383316
>Gm19:1388653-1388720
>Gm19:1391931-1392051
>Gm19:1392500-1392538
>Gm19:1394489-1394911
>Gm19:1394940-1395145
>Gm19:1397568-1397721
>Gm19:1398687-1398966
>Gm19:1399008-1399152
>Gm19:1399293-1399473
>Gm19:1399611-1399644
>Gm19:1399706-1399904
>Gm19:1399941-1400386
>Gm19:1400414-1403319
>Gm19:1403462-1404359
>Gm19:1405210-1408024
>Gm19:1409971-1410214
>Gm19:1410345-1410482
>Gm19:1410590-1410712
>Gm19:1411735-1411996
>Gm19:1412204-1412485
>Gm19:1412573-1412719
>Gm19:1412835-1412864
>Gm19:1412939-1413123
>Gm19:1413750-1413813
>Gm19:1415236-1415363
>Gm19:1423032-1423065
>Gm19:1423573-1423613
>Gm19:1423849-1423886
>Gm19:1424756-1424788
>Gm19:1426396-1426459
>Gm19:1427627-1427658
>Gm19:1430913-1432197
>Gm19:1432610-1432754
>Gm19:1432796-1432849
>Gm19:1433154-1433238
>Gm19:1433529-1433629
>Gm19:1433726-1433933
>Gm19:1434005-1434040
>Gm19:1434121-1434476
>Gm19:1434551-1434740
>Gm19:1434806-1435051
>Gm19:1435126-1436622
>Gm19:1436807-1437277
>Gm19:1437350-1437596
>Gm19:1437627-1437981
>Gm19:1438071-1438128
>Gm19:1438180-1438318
>Gm19:1438375-1438577
>Gm19:1438659-1438689
>Gm19:1438735-1439576
>Gm19:1439616-1439824
>Gm19:1440211-1440364
>Gm19:1441411-1441968
>Gm19:1442153-1442659
>Gm19:1442769-1442876
>Gm19:1443270-1443333
>Gm19:1443644-1443658
>Gm19:1461053-1461086
>Gm19:1461869-1461908
>Gm19:1463026-1463089
>Gm19:1464233-1464264
>Gm19:1467961-1468148
>Gm19:1468173-1468623
>Gm19:1468651-1468939
>Gm19:1469055-1469425
>Gm19:1469557-1469903
>Gm19:1470000-1470411
>Gm19:1470492-1470544
>Gm19:1470704-1470816
>Gm19:1470837-1471195
>Gm19:1471248-1471374
>Gm19:1472511-1473112
>Gm19:1473146-1473516
>Gm19:1473561-1474177
>Gm19:1474229-1475306
>Gm19:1475858-1475955
>Gm19:1475988-1477070
>Gm19:1477272-1477760
>Gm19:1477839-1477871
>Gm19:1477919-1477975
>Gm19:1478369-1478435
>Gm19:1480301-1480374
>Gm19:1480717-1480797
>Gm19:1481060-1481136
>Gm19:1485964-1485998
>Gm19:1491374-1491497
>Gm19:1491668-1491707
>Gm19:1493458-1493535
>Gm19:1495387-1495421
>Gm19:1496942-1497468
>Gm19:1497500-1497980
>Gm19:1498066-1498132
>Gm19:1498895-1498937
>Gm19:1503327-1503371
>Gm19:1507453-1507467
>Gm19:1508601-1508615
>Gm19:1510378-1510425
>Gm19:1513628-1513712
>Gm19:1514387-1514484
>Gm19:1517481-1517603
>Gm19:1518890-1518923
>Gm19:1519641-1519676
>Gm19:1519732-1519927
>Gm19:1519998-1522827
>Gm19:1522872-1522985
>Gm19:1523015-1523195
>Gm19:1524167-1524228
>Gm19:1524395-1524447
>Gm19:1525193-1525626
>Gm19:1526029-1526137
>Gm19:1529829-1530004
>Gm19:1531957-1531993
>Gm19:1532435-1532484
>Gm19:1533005-1533041
>Gm19:1533404-1533482
>Gm19:1535595-1535712
>Gm19:1537532-1537605
>Gm19:1538493-1538636
>Gm19:1539667-1539708
>Gm19:1541208-1541314
>Gm19:1541722-1541782
>Gm19:1542173-1542207
>Gm19:1545274-1545321
>Gm19:1545488-1545522
>Gm19:1545727-1545817
>Gm19:1547765-1547817
>Gm19:1554190-1554245
>Gm19:1554381-1554462
>Gm19:1554886-1554983
>Gm19:1555027-1555090
>Gm19:1555207-1555858
>Gm19:1555892-1556112
>Gm19:1556136-1556555
>Gm19:1556622-1556752
>Gm19:1556853-1557848
>Gm19:1558003-1558163
>Gm19:1559588-1559735
>Gm19:1561582-1561625
>Gm19:1566845-1566878
>Gm19:1566952-1567002
>Gm19:1577400-1577457
>Gm19:1577920-1578032
>Gm19:1578331-1578365
>Gm19:1579264-1579299
>Gm19:1580038-1580222
>Gm19:1580721-1580750
>Gm19:1590133-1590314
>Gm19:1598859-1598945
>Gm19:1599085-1599136
>Gm19:1599225-1599300
>Gm19:1600839-1600962
>Gm19:1600995-1601506
>Gm19:1601651-1601746
>Gm19:1601780-1601812
>Gm19:1601919-1605503
>Gm19:1605529-1606455
>Gm19:1606477-1607013
>Gm19:1608332-1608439
>Gm19:1608944-1608997
>Gm19:1609028-1609294
>Gm19:1609331-1609447
>Gm19:1609474-1609687
>Gm19:1609827-1609856
>Gm19:1610326-1610417
>Gm19:1610502-1610519
>Gm19:1613120-1613221
>Gm19:1616190-1616235
>Gm19:1618925-1618956
>Gm19:1619607-1619709
>Gm19:1621114-1621152
>Gm19:1622083-1622188
>Gm19:1622340-1622960
>Gm19:1623044-1623657
>Gm19:1623820-1624242
>Gm19:1624497-1624790
>Gm19:1624906-1624944
>Gm19:1625013-1625548
>Gm19:1625633-1625772
>Gm19:1625812-1625947
>Gm19:1626048-1626784
>Gm19:1626826-1627256
>Gm19:1627303-1627341
>Gm19:1627397-1628058
>Gm19:1628152-1629059
>Gm19:1629101-1629636
>Gm19:1629693-1629979
>Gm19:1630046-1630149
>Gm19:1630283-1630316
>Gm19:1630712-1631332
>Gm19:1632113-1632144
>Gm19:1633464-1633519
>Gm19:1636391-1636730
>Gm19:1636908-1637003
>Gm19:1638071-1638154
>Gm19:1638323-1638623
>Gm19:1638768-1638902
>Gm19:1640550-1640676
>Gm19:1641842-1642640
>Gm19:1649944-1650034
>Gm19:1653082-1653144
>Gm19:1654785-1654922
>Gm19:1655043-1655070
>Gm19:1655180-1655391
>Gm19:1655437-1655663
>Gm19:1655686-1655965
>Gm19:1656116-1656226
>Gm19:1656284-1656366
>Gm19:1656433-1656630
>Gm19:1657244-1657333
>Gm19:1657434-1677406
>Gm19:1682414-1682485
>Gm19:1688941-1689118
>Gm19:1690418-1690461
>Gm19:1691057-1691215
>Gm19:1694221-1694491
>Gm19:1695122-1695180
>Gm19:1699671-1699903
>Gm19:1701961-1702111
>Gm19:1704117-1704247
>Gm19:1708008-1708117
>Gm19:1708348-1708404
>Gm19:1709381-1709432
>Gm19:1709632-1709664
>Gm19:1710984-1711057
>Gm19:1718188-1721457
>Gm19:1721482-1726375
>Gm19:1726450-1726486
>Gm19:1726571-1726731
>Gm19:1726901-1727886
>Gm19:1727977-1728231
>Gm19:1729948-1729994
>Gm19:1732010-1732085
>Gm19:1736331-1736370
>Gm19:1737070-1737114
>Gm19:1737319-1737406
>Gm19:1738927-1739857
>Gm19:1740751-1740781
>Gm19:1740797-1740841
>Gm19:1743347-1743383
>Gm19:1743499-1744089
>Gm19:1745247-1745322
>Gm19:1746755-1747022
>Gm19:1747268-1747304
>Gm19:1748179-1748283
>Gm19:1749242-1749278
>Gm19:1755126-1755220
>Gm19:1755426-1755502
>Gm19:1755738-1755788
>Gm19:1757900-1757938
>Gm19:1758269-1758380
>Gm19:1759130-1759171
>Gm19:1760255-1760312
>Gm19:1765202-1765269
>Gm19:1766581-1766717
>Gm19:1769659-1769691
>Gm19:1770989-1771035
>Gm19:1772840-1772952
>Gm19:1781239-1781312
>Gm19:1781405-1781435
>Gm19:1781497-1781533
>Gm19:1785496-1785557
>Gm19:1786813-1786869
>Gm19:1787089-1787375
>Gm19:1787993-1788246
>Gm19:1791618-1791776
>Gm19:1792195-1792322
>Gm19:1793379-1793554
>Gm19:1793795-1794112
>Gm19:1796212-1796252
>Gm19:1798314-1798345
>Gm19:1803257-1803310
>Gm19:1803542-1803602
>Gm19:1806700-1806858
>Gm19:1810808-1810934
>Gm19:1812928-1813048
>Gm19:1813349-1813530
>Gm19:1813898-1814098
>Gm19:1814163-1814320
>Gm19:1815639-1815668
>Gm19:1818464-1818500
>Gm19:1822054-1822116
>Gm19:1823536-1823778
>Gm19:1823909-1824584
>Gm19:1826550-1826613
>Gm19:1826674-1826740
>Gm19:1826773-1827030
>Gm19:1827120-1827238
>Gm19:1828917-1829996
>Gm19:1830081-1830214
>Gm19:1831656-1831688
>Gm19:1834302-1834342
>Gm19:1834403-1834451
>Gm19:1835720-1836002
>Gm19:1836363-1836419
>Gm19:1836764-1836815
>Gm19:1837392-1838212
>Gm19:1838287-1838888
>Gm19:1840605-1840886
>Gm19:1840947-1846470
>Gm19:1846566-1847575
>Gm19:1849334-1849369
>Gm19:1849395-1849851
>Gm19:1851323-1851981
>Gm19:1852141-1852228
>Gm19:1852304-1852354
>Gm19:1852503-1852531
>Gm19:1854105-1854763
>Gm19:1854795-1854810
>Gm19:1854916-1862695
>Gm19:1862804-1862818
>Gm19:1863024-1863494
>Gm19:1863622-1863762
>Gm19:1863970-1864002
>Gm19:1867299-1867354
>Gm19:1867497-1870967
>Gm19:1871398-1874092
>Gm19:1874653-1874795
>Gm19:1875001-1875035
>Gm19:1876993-1877049
>Gm19:1878216-1878798
>Gm19:1878898-1879378
>Gm19:1879881-1879989
>Gm19:1883993-1884045
>Gm19:1885199-1885282
>Gm19:1887536-1887594
>Gm19:1887760-1887973
>Gm19:1889254-1889268
>Gm19:1889598-1889762
>Gm19:1889825-1890134
>Gm19:1890376-1890493
>Gm19:1892093-1892159
>Gm19:1892324-1892353
>Gm19:1894438-1895108
>Gm19:1895488-1895633
>Gm19:1896485-1896586
>Gm19:1896911-1897053
>Gm19:1897703-1897752
>Gm19:1898208-1898275
>Gm19:1899692-1900465
>Gm19:1900643-1900741
>Gm19:1907039-1907067
>Gm19:1913681-1913725
>Gm19:1915190-1915281
>Gm19:1915806-1915888
>Gm19:1916124-1916200
>Gm19:1917898-1917962
>Gm19:1919974-1920089
>Gm19:1922753-1922968
>Gm19:1925382-1925780
>Gm19:1925852-1926044
>Gm19:1926243-1926345
>Gm19:1930160-1930264
>Gm19:1930474-1930701
>Gm19:1931196-1931375
>Gm19:1931408-1931568
>Gm19:1931654-1931697
>Gm19:1931817-1931858
>Gm19:1931890-1931940
>Gm19:1932024-1932828
>Gm19:1933338-1933432
>Gm19:1934547-1934719
>Gm19:1938295-1938373
>Gm19:1940868-1940969
>Gm19:1942265-1942368
>Gm19:1947449-1947577
>Gm19:1948029-1948077
>Gm19:1948348-1948420
>Gm19:1948469-1948527
>Gm19:1952234-1953908
>Gm19:1956522-1956555
>Gm19:1957601-1957645
>Gm19:1957663-1957740
>Gm19:1963747-1963781
>Gm19:1964791-1964822
>Gm19:1966746-1966841
>Gm19:1971817-1971849
>Gm19:1972091-1972143
>Gm19:1972268-1972382
>Gm19:1973886-1974188
>Gm19:1976858-1976901
>Gm19:1980475-1980546
>Gm19:1980888-1981016
>Gm19:1985060-1985163
>Gm19:1988836-1988866
>Gm19:1990710-1990733
>Gm19:1991136-1991175
>Gm19:1991854-1991912
>Gm19:1992788-1992932
>Gm19:1993709-1993798
>Gm19:1995584-1995618
>Gm19:1996851-1996935
>Gm19:1999629-1999728
>Gm19:2000030-2000167
>Gm19:2000222-2000503
>Gm19:2000584-2000731
>Gm19:2001281-2001425
>Gm19:2001581-2001677
>Gm19:2001762-2002227
>Gm19:2002299-2002332
>Gm19:2002360-2002793
>Gm19:2003036-2003077
>Gm19:2003145-2003176
>Gm19:2003270-2003331
>Gm19:2004023-2004094
>Gm19:2004404-2004632
>Gm19:2004927-2004961
>Gm19:2005626-2005679
>Gm19:2005707-2005773
>Gm19:2007792-2007913
>Gm19:2014231-2014261
>Gm19:2019666-2019744
>Gm19:2023736-2023889
>Gm19:2024478-2024659
>Gm19:2024720-2024854
>Gm19:2026469-2026520
>Gm19:2029146-2029189
>Gm19:2031239-2031291
>Gm19:2031538-2031660
>Gm19:2031714-2031820
>Gm19:2031927-2032148
>Gm19:2033876-2037749
>Gm19:2042220-2042344
>Gm19:2043467-2043497
>Gm19:2047725-2048005
>Gm19:2048217-2048314
>Gm19:2048404-2048525
>Gm19:2049147-2049192
>Gm19:2052177-2052279
>Gm19:2056093-2056189
>Gm19:2059174-2059204
>Gm19:2059841-2059963
>Gm19:2060087-2060139
>Gm19:2060353-2060678
>Gm19:2062294-2062356
>Gm19:2062611-2062651
>Gm19:2063717-2063777
>Gm19:2064181-2064218
>Gm19:2064432-2064541
>Gm19:2064716-2065045
>Gm19:2065207-2065234
>Gm19:2065279-2065407
>Gm19:2065518-2065561
>Gm19:2065591-2065984
>Gm19:2066056-2066157
>Gm19:2066240-2066886
>Gm19:2066912-2067025
>Gm19:2067102-2067380
>Gm19:2067414-2067481
>Gm19:2067508-2067575
>Gm19:2067816-2068017
>Gm19:2068259-2068557
>Gm19:2068577-2068612
>Gm19:2068827-2071069
>Gm19:2071100-2073725
>Gm19:2074529-2074594
>Gm19:2074985-2075027
>Gm19:2077276-2077423
>Gm19:2083801-2083920
>Gm19:2084016-2084058
>Gm19:2085258-2085461
>Gm19:2092808-2092846
>Gm19:2092873-2092953
>Gm19:2093894-2093930
>Gm19:2095932-2096361
>Gm19:2099720-2099796
>Gm19:2101252-2101323
>Gm19:2101563-2101620
>Gm19:2102532-2102690
>Gm19:2102828-2102913
>Gm19:2103094-2103371
>Gm19:2103576-2103798
>Gm19:2104200-2104379
>Gm19:2104862-2104942
>Gm19:2104992-2105044
>Gm19:2105125-2105284
>Gm19:2106122-2106154
>Gm19:2107295-2107462
>Gm19:2108848-2108908
>Gm19:2109301-2109353
>Gm19:2109428-2109570
>Gm19:2109927-2110007
>Gm19:2110330-2110500
>Gm19:2113702-2113730
>Gm19:2116200-2116339
>Gm19:2116490-2116728
>Gm19:2116772-2116847
>Gm19:2117913-2117966
>Gm19:2122435-2122461
>Gm19:2122690-2122756
>Gm19:2122987-2123025
>Gm19:2126170-2126296
>Gm19:2128263-2128297
>Gm19:2131425-2131452
>Gm19:2131969-2132086
>Gm19:2132338-2132552
>Gm19:2132694-2132737
>Gm19:2133195-2133255
>Gm19:2133329-2133529
>Gm19:2134930-2135034
>Gm19:2135136-2135297
>Gm19:2135338-2135505
>Gm19:2135535-2135620
>Gm19:2135702-2136330
>Gm19:2136367-2136753
>Gm19:2136983-2137195
>Gm19:2138251-2138273
>Gm19:2138496-2138554
>Gm19:2139177-2139194
>Gm19:2139294-2139310
>Gm19:2140758-2140874
>Gm19:2141375-2141445
>Gm19:2145711-2145861
>Gm19:2145899-2145946
>Gm19:2146013-2146202
>Gm19:2146278-2146324
>Gm19:2146438-2146671
>Gm19:2146821-2146920
>Gm19:2146979-2147053
>Gm19:2147098-2147188
>Gm19:2147362-2147473
>Gm19:2147597-2147864
>Gm19:2147898-2148125
>Gm19:2148171-2148245
>Gm19:2148338-2148607
>Gm19:2148822-2148927
>Gm19:2149114-2149266
>Gm19:2149317-2149565
>Gm19:2149595-2150052
>Gm19:2150185-2150289
>Gm19:2150351-2150519
>Gm19:2150749-2150800
>Gm19:2150827-2150888
>Gm19:2150929-2151029
>Gm19:2151064-2151213
>Gm19:2151285-2151559
>Gm19:2151689-2152635
>Gm19:2152917-2152996
>Gm19:2154025-2154056
>Gm19:2154151-2154219
>Gm19:2154319-2154435
>Gm19:2154510-2154578
>Gm19:2154624-2154682
>Gm19:2154751-2154915
>Gm19:2155408-2155459
>Gm19:2155643-2156294
>Gm19:2157232-2157300
>Gm19:2157366-2157413
>Gm19:2157840-2157880
>Gm19:2157911-2158034
>Gm19:2158056-2158090
>Gm19:2161893-2161949
>Gm19:2162944-2163001
>Gm19:2163723-2163846
>Gm19:2163916-2164007
>Gm19:2170892-2170932
>Gm19:2171657-2171698
>Gm19:2173459-2173485
>Gm19:2174089-2174132
>Gm19:2175455-2175509
>Gm19:2176064-2176104
>Gm19:2176144-2176260
>Gm19:2178963-2179016
>Gm19:2180424-2180547
>Gm19:2183064-2183176
>Gm19:2184388-2184474
>Gm19:2186071-2186086
>Gm19:2186194-2186307
>Gm19:2188701-2188755
>Gm19:2188914-2189006
>Gm19:2189033-2189078
>Gm19:2190185-2190228
>Gm19:2190879-2190994
>Gm19:2191730-2191854
>Gm19:2205729-2205766
>Gm19:2212367-2212451
>Gm19:2218429-2218486
>Gm19:2218683-2218768
>Gm19:2222085-2222124
>Gm19:2222875-2222957
>Gm19:2228810-2228850
>Gm19:2229982-2230034
>Gm19:2230231-2230383
>Gm19:2230460-2230560
>Gm19:2232107-2232121
>Gm19:2232679-2232738
>Gm19:2232952-2232980
>Gm19:2234503-2234537
>Gm19:2238488-2238591
>Gm19:2238676-2238704
>Gm19:2240338-2240381
>Gm19:2240434-2240504
>Gm19:2241879-2241929
>Gm19:2241956-2242073
>Gm19:2242391-2242446
>Gm19:2243273-2243569
>Gm19:2244004-2244118
>Gm19:2244189-2245172
>Gm19:2245239-2245460
>Gm19:2245515-2245693
>Gm19:2246278-2247110
>Gm19:2247246-2248447
>Gm19:2248670-2248685
>Gm19:2249080-2249095
>Gm19:2251455-2251514
>Gm19:2253928-2254019
>Gm19:2261107-2261175
>Gm19:2262651-2262797
>Gm19:2262960-2262997
>Gm19:2264281-2265200
>Gm19:2272683-2272823
>Gm19:2276827-2276865
>Gm19:2277620-2277676
>Gm19:2278798-2278892
>Gm19:2279073-2279106
>Gm19:2279243-2279419
>Gm19:2285677-2285721
>Gm19:2285903-2285944
>Gm19:2287220-2287288
>Gm19:2290655-2290701
>Gm19:2291215-2291656
>Gm19:2291763-2291903
>Gm19:2291952-2292018
>Gm19:2292370-2292403
>Gm19:2292457-2292927
>Gm19:2293485-2293553
>Gm19:2294825-2294866
>Gm19:2297552-2297614
>Gm19:2298426-2298466
>Gm19:2299945-2300477
>Gm19:2301617-2301721
>Gm19:2301951-2302022
>Gm19:2302366-2302464
>Gm19:2304282-2304326
>Gm19:2304465-2304540
>Gm19:2316998-2317178
>Gm19:2317308-2317382
>Gm19:2319007-2319130
>Gm19:2319278-2319386
>Gm19:2319504-2319654
>Gm19:2319756-2319820
>Gm19:2319926-2319985
>Gm19:2320495-2320527
>Gm19:2320595-2320649
>Gm19:2320688-2320726
>Gm19:2320853-2320918
>Gm19:2320941-2321029
>Gm19:2321066-2321097
>Gm19:2321136-2321314
>Gm19:2321375-2321410
>Gm19:2321512-2321585
>Gm19:2321894-2322016
>Gm19:2322207-2322360
>Gm19:2323049-2323150
>Gm19:2323180-2323247
>Gm19:2323291-2323335
>Gm19:2324130-2324256
>Gm19:2324485-2324660
>Gm19:2324731-2324870
>Gm19:2325114-2325254
>Gm19:2326011-2326062
>Gm19:2326556-2326697
>Gm19:2327888-2328188
>Gm19:2336015-2336082
>Gm19:2338041-2338366
>Gm19:2338489-2338526
>Gm19:2338647-2339044
>Gm19:2339349-2339569
>Gm19:2339736-2341980
>Gm19:2342011-2342859
>Gm19:2343443-2343566
>Gm19:2343770-2343825
>Gm19:2344030-2344117
>Gm19:2344228-2345292
>Gm19:2345333-2345997
>Gm19:2346026-2346485
>Gm19:2346547-2346778
>Gm19:2346932-2346959
>Gm19:2349580-2349651
>Gm19:2352605-2352693
>Gm19:2358322-2358354
>Gm19:2375807-2378952
>Gm19:2379249-2379801
>Gm19:2379900-2380001
>Gm19:2380387-2380570
>Gm19:2380914-2380990
>Gm19:2381462-2381670
>Gm19:2382146-2382174
>Gm19:2382554-2382592
>Gm19:2382629-2383105
>Gm19:2383164-2385723
>Gm19:2385776-2387156
>Gm19:2387192-2387238
>Gm19:2387291-2387781
>Gm19:2387815-2387978
>Gm19:2388017-2388401
>Gm19:2388554-2388815
>Gm19:2394078-2394182
>Gm19:2394907-2395053
>Gm19:2398004-2398203
>Gm19:2400550-2400656
>Gm19:2406152-2406205
>Gm19:2411409-2411493
>Gm19:2411568-2411650
>Gm19:2412952-2413017
>Gm19:2413621-2413673
>Gm19:2415458-2415825
>Gm19:2416011-2416072
>Gm19:2416166-2416325
>Gm19:2416408-2416724
>Gm19:2416755-2416786
>Gm19:2416818-2416854
>Gm19:2417150-2417206
>Gm19:2417458-2417594
>Gm19:2417835-2417871
>Gm19:2417971-2418018
>Gm19:2418099-2419463
>Gm19:2419533-2419589
>Gm19:2419705-2420019
>Gm19:2420082-2420203
>Gm19:2420253-2420813
>Gm19:2420849-2420988
>Gm19:2421841-2422020
>Gm19:2422322-2422662
>Gm19:2423149-2423214
>Gm19:2427096-2427172
>Gm19:2427303-2427336
>Gm19:2428082-2428220
>Gm19:2429306-2429395
>Gm19:2431795-2431830
>Gm19:2433846-2433893
>Gm19:2433993-2434057
>Gm19:2440548-2440630
>Gm19:2440997-2443112
>Gm19:2443652-2443733
>Gm19:2448376-2448700
>Gm19:2448787-2448845
>Gm19:2452174-2452232
>Gm19:2455168-2455212
>Gm19:2455412-2455492
>Gm19:2455579-2455629
>Gm19:2455805-2455821
>Gm19:2455921-2456069
>Gm19:2456277-2456379
>Gm19:2458233-2458295
>Gm19:2461678-2461780
>Gm19:2462334-2462376
>Gm19:2463813-2463884
>Gm19:2465354-2465573
>Gm19:2467887-2468046
>Gm19:2468088-2468313
>Gm19:2468414-2468525
>Gm19:2468585-2468847
>Gm19:2469150-2469370
>Gm19:2473532-2473578
>Gm19:2475273-2475378
>Gm19:2475590-2475633
>Gm19:2475736-2475825
>Gm19:2476030-2476173
>Gm19:2476184-2476296
>Gm19:2477421-2477473
>Gm19:2479878-2480002
>Gm19:2480197-2480263
>Gm19:2481896-2481982
>Gm19:2482172-2482446
>Gm19:2482498-2482901
>Gm19:2482992-2483162
>Gm19:2483265-2483588
>Gm19:2483623-2483835
>Gm19:2486368-2486653
>Gm19:2486732-2486765
>Gm19:2486942-2487267
>Gm19:2487465-2487781
>Gm19:2490974-2491021
>Gm19:2491474-2491568
>Gm19:2492550-2492650
>Gm19:2492681-2492753
>Gm19:2493246-2493291
>Gm19:2494349-2494451
>Gm19:2494535-2494614
>Gm19:2494820-2494930
>Gm19:2495051-2495098
>Gm19:2495147-2495193
>Gm19:2495377-2495466
>Gm19:2495566-2495631
>Gm19:2495736-2495927
>Gm19:2496388-2496439
>Gm19:2496513-2496575
>Gm19:2499140-2499174
>Gm19:2505246-2505378
>Gm19:2506255-2506341
>Gm19:2506398-2506449
>Gm19:2507494-2507536
>Gm19:2507604-2507941
>Gm19:2507991-2508090
>Gm19:2512567-2512779
>Gm19:2513947-2513981
>Gm19:2514512-2514574
>Gm19:2515389-2515445
>Gm19:2515478-2515521
>Gm19:2515738-2515793
>Gm19:2516043-2516143
>Gm19:2516301-2516526
>Gm19:2516972-2517087
>Gm19:2517156-2517488
>Gm19:2520729-2520842
>Gm19:2520954-2521381
>Gm19:2524108-2524161
>Gm19:2527009-2527973
>Gm19:2529609-2529659
>Gm19:2530925-2531015
>Gm19:2531293-2531332
>Gm19:2532990-2535638
>Gm19:2538084-2538117
>Gm19:2539042-2539144
>Gm19:2539264-2539322
>Gm19:2539496-2539542
>Gm19:2540480-2540517
>Gm19:2541649-2541681
>Gm19:2541753-2541830
>Gm19:2544948-2544983
>Gm19:2544983-2545027
>Gm19:2545755-2545795
>Gm19:2546066-2546142
>Gm19:2549252-2549380
>Gm19:2549586-2549627
>Gm19:2551228-2551355
>Gm19:2551967-2552091
>Gm19:2552189-2552306
>Gm19:2557647-2557716
>Gm19:2558993-2559122
>Gm19:2560859-2564433
>Gm19:2569812-2569935
>Gm19:2569976-2570025
>Gm19:2579217-2579725
>Gm19:2581026-2581089
>Gm19:2581281-2581498
>Gm19:2581615-2582549
>Gm19:2582606-2584826
>Gm19:2584881-2585018
>Gm19:2585070-2586958
>Gm19:2587036-2587092
>Gm19:2590098-2590156
>Gm19:2590854-2590897
>Gm19:2593565-2593595
>Gm19:2594198-2594257
>Gm19:2594483-2594607
>Gm19:2594919-2595030
>Gm19:2597030-2597131
>Gm19:2597263-2597419
>Gm19:2597481-2597955
>Gm19:2598145-2598532
>Gm19:2598703-2598746
>Gm19:2598768-2599093
>Gm19:2599133-2599420
>Gm19:2599552-2599912
>Gm19:2601318-2601381
>Gm19:2601504-2601555
>Gm19:2601690-2601747
>Gm19:2602122-2602318
>Gm19:2605367-2605625
>Gm19:2606184-2606213
>Gm19:2632730-2632855
>Gm19:2632923-2632965
>Gm19:2633090-2633176
>Gm19:2633260-2633414
>Gm19:2634087-2634186
>Gm19:2634870-2634954
>Gm19:2635482-2635536
>Gm19:2635732-2635756
>Gm19:2637111-2637281
>Gm19:2637559-2637589
>Gm19:2637869-2637958
>Gm19:2638544-2638586
>Gm19:2638625-2638664
>Gm19:2638863-2638929
>Gm19:2639110-2639149
>Gm19:2639209-2639253
>Gm19:2639435-2639490
>Gm19:2639907-2640032
>Gm19:2640073-2641201
>Gm19:2641498-2641585
>Gm19:2641952-2642062
>Gm19:2643395-2643446
>Gm19:2650790-2650929
>Gm19:2653286-2653388
>Gm19:2655042-2655648
>Gm19:2656513-2656674
>Gm19:2659335-2659367
>Gm19:2659392-2659462
>Gm19:2659475-2659638
>Gm19:2660207-2660286
>Gm19:2662551-2662754
>Gm19:2663059-2663196
>Gm19:2663365-2663459
>Gm19:2663953-2664229
>Gm19:2664530-2664624
>Gm19:2665059-2665128
>Gm19:2665452-2665502
>Gm19:2666768-2667115
>Gm19:2667149-2667292
>Gm19:2668320-2668472
>Gm19:2668633-2668690
>Gm19:2668863-2668990
>Gm19:2670642-2670671
>Gm19:2670925-2670970
>Gm19:2673289-2673331
>Gm19:2673591-2673678
>Gm19:2674158-2674237
>Gm19:2678771-2678833
>Gm19:2681040-2681075
>Gm19:2682198-2682252
>Gm19:2682422-2682508
>Gm19:2682644-2682741
>Gm19:2682893-2683053
>Gm19:2685248-2685278
>Gm19:2685470-2685736
>Gm19:2685820-2686196
>Gm19:2686252-2686652
>Gm19:2686772-2686878
>Gm19:2687061-2687253
>Gm19:2687360-2687520
>Gm19:2687677-2687827
>Gm19:2687971-2688011
>Gm19:2688134-2688196
>Gm19:2688265-2688354
>Gm19:2688447-2688515
>Gm19:2690275-2690321
>Gm19:2691736-2691818
>Gm19:2692140-2692198
>Gm19:2692905-2693329
>Gm19:2693375-2694765
>Gm19:2694832-2695551
>Gm19:2695600-2695657
>Gm19:2695705-2695779
>Gm19:2698589-2698643
>Gm19:2698877-2698946
>Gm19:2702042-2702155
>Gm19:2702267-2702303
>Gm19:2702398-2702614
>Gm19:2702805-2702932
>Gm19:2702961-2703169
>Gm19:2704468-2704680
>Gm19:2706027-2706059
>Gm19:2706166-2706194
>Gm19:2706405-2706500
>Gm19:2706970-2707079
>Gm19:2708087-2708139
>Gm19:2711258-2711300
>Gm19:2712150-2712351
>Gm19:2712452-2712512
>Gm19:2712601-2713216
>Gm19:2713310-2713485
>Gm19:2715781-2717227
>Gm19:2717476-2720322
>Gm19:2720410-2720449
>Gm19:2720557-2720790
>Gm19:2720926-2720980
>Gm19:2721157-2721242
>Gm19:2721355-2721413
>Gm19:2721668-2721701
>Gm19:2721859-2721920
>Gm19:2721959-2722037
>Gm19:2722194-2722238
>Gm19:2722447-2722707
>Gm19:2722755-2722914
>Gm19:2723011-2723073
>Gm19:2723131-2723204
>Gm19:2723361-2723618
>Gm19:2723774-2724012
>Gm19:2724182-2724213
>Gm19:2724300-2724412
>Gm19:2724469-2724547
>Gm19:2724641-2724702
>Gm19:2725192-2725225
>Gm19:2725279-2726194
>Gm19:2726589-2726949
>Gm19:2733839-2733863
>Gm19:2738647-2738722
>Gm19:2740286-2740468
>Gm19:2742848-2742894
>Gm19:2744429-2744568
>Gm19:2747437-2747478
>Gm19:2748163-2748212
>Gm19:2748918-2748997
>Gm19:2751996-2753810
>Gm19:2754098-2754146
>Gm19:2756611-2756718
>Gm19:2756837-2756960
>Gm19:2757376-2758494
>Gm19:2760082-2760271
>Gm19:2760366-2761176
>Gm19:2761245-2761417
>Gm19:2762951-2763385
>Gm19:2763442-2764093
>Gm19:2764149-2764305
>Gm19:2765483-2765912
>Gm19:2765975-2766625
>Gm19:2766654-2766999
>Gm19:2767037-2768392
>Gm19:2768588-2768706
>Gm19:2768780-2768889
>Gm19:2768965-2769199
>Gm19:2769363-2769418
>Gm19:2769446-2769804
>Gm19:2769850-2769956
>Gm19:2770815-2771957
>Gm19:2771997-2772015
>Gm19:2774039-2778432
>Gm19:2778478-2778840
>Gm19:2779019-2779129
>Gm19:2779157-2779202
>Gm19:2779362-2779470
>Gm19:2779519-2779616
>Gm19:2779779-2779811
>Gm19:2780086-2780301
>Gm19:2780363-2780432
>Gm19:2780505-2780774
>Gm19:2781152-2781531
>Gm19:2781629-2785986
>Gm19:2786010-2788073
>Gm19:2788187-2789232
>Gm19:2789378-2790050
>Gm19:2791695-2791722
>Gm19:2791834-2791865
>Gm19:2792010-2792127
>Gm19:2792823-2792940
>Gm19:2798359-2798465
>Gm19:2798554-2798840
>Gm19:2798992-2799147
>Gm19:2799373-2799480
>Gm19:2800521-2800582
>Gm19:2811639-2811849
>Gm19:2811883-2812169
>Gm19:2817737-2817767
>Gm19:2820698-2828954
>Gm19:2829003-2829420
>Gm19:2829507-2829573
>Gm19:2830880-2831001
>Gm19:2831170-2831314
>Gm19:2831858-2832183
>Gm19:2832740-2833017
>Gm19:2833201-2833669
>Gm19:2836048-2836155
>Gm19:2837641-2837746
>Gm19:2837851-2837929
>Gm19:2838410-2838440
>Gm19:2839089-2839271
>Gm19:2839307-2839360
>Gm19:2839725-2839764
>Gm19:2842259-2842395
>Gm19:2843322-2847227
>Gm19:2847917-2847990
>Gm19:2848661-2848745
>Gm19:2850507-2850521
>Gm19:2853001-2853106
>Gm19:2853252-2853309
>Gm19:2853385-2853798
>Gm19:2854429-2854608
>Gm19:2854759-2854806
>Gm19:2854868-2855121
>Gm19:2855154-2855247
>Gm19:2855310-2855369
>Gm19:2855448-2855722
>Gm19:2855883-2855921
>Gm19:2856100-2856175
>Gm19:2856753-2857000
>Gm19:2857293-2857320
>Gm19:2857519-2857553
>Gm19:2857685-2857740
>Gm19:2857962-2858140
>Gm19:2858301-2858346
>Gm19:2858497-2858593
>Gm19:2858698-2858864
>Gm19:2859038-2859159
>Gm19:2859204-2860350
>Gm19:2860709-2860740
>Gm19:2866340-2866444
>Gm19:2867339-2867419
>Gm19:2867538-2867577
>Gm19:2867692-2867855
>Gm19:2868560-2868915
>Gm19:2868946-2870748
>Gm19:2870807-2870906
>Gm19:2870993-2871103
>Gm19:2872174-2873589
>Gm19:2873939-2874135
>Gm19:2875784-2875843
>Gm19:2875882-2875954
>Gm19:2876037-2876219
>Gm19:2878882-2879005
>Gm19:2879439-2879599
>Gm19:2879778-2879807
>Gm19:2879901-2879942
>Gm19:2880040-2880082
>Gm19:2885746-2885845
>Gm19:2885987-2891167
>Gm19:2891255-2893494
>Gm19:2893525-2894080
>Gm19:2894168-2894217
>Gm19:2894350-2894746
>Gm19:2894809-2894994
>Gm19:2895153-2895798
>Gm19:2895855-2896224
>Gm19:2896562-2896670
>Gm19:2896755-2896847
>Gm19:2898853-2898892
>Gm19:2899449-2900596
>Gm19:2901941-2902007
>Gm19:2902201-2903833
>Gm19:2903890-2904178
>Gm19:2904201-2905695
>Gm19:2905754-2906218
>Gm19:2906321-2906548
>Gm19:2906643-2906793
>Gm19:2906947-2907065
>Gm19:2907105-2907311
>Gm19:2907490-2907633
>Gm19:2907774-2908642
>Gm19:2908709-2908861
>Gm19:2908966-2909506
>Gm19:2909613-2909900
>Gm19:2909955-2912691
>Gm19:2912731-2912846
>Gm19:2913116-2913738
>Gm19:2913850-2913957
>Gm19:2914503-2914574
>Gm19:2916047-2916098
>Gm19:2916454-2916670
>Gm19:2917002-2917175
>Gm19:2917206-2917528
>Gm19:2917639-2917678
>Gm19:2925788-2925881
>Gm19:2927012-2927114
>Gm19:2929386-2929553
>Gm19:2929898-2930173
>Gm19:2932149-2932205
>Gm19:2932377-2932546
>Gm19:2932660-2932738
>Gm19:2932916-2933111
>Gm19:2933255-2933387
>Gm19:2933727-2933754
>Gm19:2934672-2934890
>Gm19:2934938-2935181
>Gm19:2935756-2935951
>Gm19:2936547-2936789
>Gm19:2937387-2937708
>Gm19:2940320-2940897
>Gm19:2941091-2941189
>Gm19:2942389-2943574
>Gm19:2943630-2943774
>Gm19:2943808-2944921
>Gm19:2944997-2946385
>Gm19:2946448-2948439
>Gm19:2948490-2948987
>Gm19:2949098-2949167
>Gm19:2949259-2949610
>Gm19:2949649-2949765
>Gm19:2949806-2950265
>Gm19:2950341-2950912
>Gm19:2950928-2950979
>Gm19:2951030-2951422
>Gm19:2951517-2951808
>Gm19:2951839-2952399
>Gm19:2954228-2954659
>Gm19:2962412-2962806
>Gm19:2962850-2962899
>Gm19:2962922-2963071
>Gm19:2963112-2963492
>Gm19:2965114-2965179
>Gm19:2967865-2967906
>Gm19:2969463-2969540
>Gm19:2970577-2970628
>Gm19:2970733-2970765
>Gm19:2973106-2973225
>Gm19:2974481-2974509
>Gm19:2978435-2978483
>Gm19:2980820-2980877
>Gm19:2985224-2985294
>Gm19:2986184-2986337
>Gm19:2986376-2986508
>Gm19:2986748-2987232
>Gm19:2987367-2987991
>Gm19:2988054-2988271
>Gm19:2988332-2988723
>Gm19:2988789-2990252
>Gm19:2990395-2990591
>Gm19:2992881-2994265
>Gm19:2994511-2995531
>Gm19:2995930-2995961
>Gm19:3002952-3003461
>Gm19:3004147-3004195
>Gm19:3004527-3004641
>Gm19:3004716-3004807
>Gm19:3004870-3005235
>Gm19:3005317-3005694
>Gm19:3005739-3006253
>Gm19:3007016-3007303
>Gm19:3007354-3007781
>Gm19:3007834-3008237
>Gm19:3008677-3008906
>Gm19:3009026-3009160
>Gm19:3014035-3014102
>Gm19:3014462-3014542
>Gm19:3014781-3015023
>Gm19:3015343-3015406
>Gm19:3015660-3015747
>Gm19:3015813-3017481
>Gm19:3019200-3019285
>Gm19:3019394-3019490
>Gm19:3020850-3020944
>Gm19:3021790-3022312
>Gm19:3022402-3022480
>Gm19:3023276-3023348
>Gm19:3023430-3023684
>Gm19:3023727-3023788
>Gm19:3023890-3024106
>Gm19:3024247-3024793
>Gm19:3026948-3027556
>Gm19:3027693-3027893
>Gm19:3027966-3028679
>Gm19:3028756-3040467
>Gm19:3040537-3040635
>Gm19:3040702-3040769
>Gm19:3040795-3040851
>Gm19:3043431-3043480
>Gm19:3044425-3045613
>Gm19:3046693-3046774
>Gm19:3046821-3047050
>Gm19:3047547-3047617
>Gm19:3047743-3047786
>Gm19:3047872-3048063
>Gm19:3048679-3048795
>Gm19:3048968-3049038
>Gm19:3049107-3049311
>Gm19:3051456-3051599
>Gm19:3052364-3052430
>Gm19:3052507-3052728
>Gm19:3054286-3054321
>Gm19:3055227-3055297
>Gm19:3055637-3055811
>Gm19:3056082-3056131
>Gm19:3056771-3056832
>Gm19:3057592-3057665
>Gm19:3058160-3058345
>Gm19:3058398-3058675
>Gm19:3058957-3059018
>Gm19:3059648-3059684
>Gm19:3059750-3059817
>Gm19:3059892-3061210
>Gm19:3061972-3062009
>Gm19:3062056-3062181
>Gm19:3062272-3062320
>Gm19:3063179-3063238
>Gm19:3067307-3067369
>Gm19:3067690-3067704
>Gm19:3067804-3067832
>Gm19:3076101-3078744
>Gm19:3078773-3078807
>Gm19:3078922-3078950
>Gm19:3079002-3079460
>Gm19:3079493-3079711
>Gm19:3083196-3083272
>Gm19:3083915-3084095
>Gm19:3087649-3087688
>Gm19:3089114-3089160
>Gm19:3091030-3091148
>Gm19:3091929-3092077
>Gm19:3092270-3092371
>Gm19:3092461-3092635
>Gm19:3092701-3093622
>Gm19:3093717-3094583
>Gm19:3094656-3094749
>Gm19:3094814-3094879
>Gm19:3094930-3095011
>Gm19:3095052-3095079
>Gm19:3095100-3095255
>Gm19:3095299-3095418
>Gm19:3095477-3095730
>Gm19:3095802-3096053
>Gm19:3096192-3096340
>Gm19:3096400-3096662
>Gm19:3096768-3096799
>Gm19:3096842-3096890
>Gm19:3098048-3098090
>Gm19:3098547-3098655
>Gm19:3101623-3101710
>Gm19:3101846-3101936
>Gm19:3101978-3102054
>Gm19:3102322-3102939
>Gm19:3103023-3103364
>Gm19:3103524-3103631
>Gm19:3104010-3104075
>Gm19:3104200-3104275
>Gm19:3104391-3104735
>Gm19:3104758-3104868
>Gm19:3104986-3105094
>Gm19:3107693-3107724
>Gm19:3108122-3108168
>Gm19:3108290-3108319
>Gm19:3108404-3108457
>Gm19:3110628-3110772
>Gm19:3111023-3111330
>Gm19:3111361-3112832
>Gm19:3112901-3113502
>Gm19:3113540-3114600
>Gm19:3114652-3115844
>Gm19:3115899-3120441
>Gm19:3120474-3122160
>Gm19:3122304-3122565
>Gm19:3124282-3124343
>Gm19:3124439-3124546
>Gm19:3124637-3124670
>Gm19:3128156-3128212
>Gm19:3128327-3128774
>Gm19:3128807-3128956
>Gm19:3128983-3129087
>Gm19:3129228-3129277
>Gm19:3129952-3129983
>Gm19:3130025-3130127
>Gm19:3130238-3131330
>Gm19:3131362-3131502
>Gm19:3131537-3131791
>Gm19:3131828-3131907
>Gm19:3131990-3132865
>Gm19:3132925-3133223
>Gm19:3133288-3133941
>Gm19:3133991-3134131
>Gm19:3134174-3134232
>Gm19:3134343-3134454
>Gm19:3134496-3134541
>Gm19:3134662-3134752
>Gm19:3134824-3134858
>Gm19:3134914-3134989
>Gm19:3135065-3135094
>Gm19:3135292-3135447
>Gm19:3135707-3135850
>Gm19:3136091-3136194
>Gm19:3137988-3138293
>Gm19:3138341-3138601
>Gm19:3138638-3139273
>Gm19:3139488-3142202
>Gm19:3142310-3142359
>Gm19:3142403-3142503
>Gm19:3142634-3143018
>Gm19:3143571-3143676
>Gm19:3143736-3144743
>Gm19:3144841-3145452
>Gm19:3145475-3145794
>Gm19:3145839-3147177
>Gm19:3147764-3147870
>Gm19:3148061-3148291
>Gm19:3150333-3150372
>Gm19:3150397-3150479
>Gm19:3151724-3151755
>Gm19:3155726-3155789
>Gm19:3156966-3157086
>Gm19:3157147-3157224
>Gm19:3158856-3158933
>Gm19:3159005-3159178
>Gm19:3160599-3160653
>Gm19:3160714-3161529
>Gm19:3164038-3164116
>Gm19:3164624-3164651
>Gm19:3167378-3167420
>Gm19:3169179-3171227
>Gm19:3171277-3171301
>Gm19:3171401-3174234
>Gm19:3175717-3175755
>Gm19:3176212-3176259
>Gm19:3177250-3177404
>Gm19:3179136-3179398
>Gm19:3179442-3179482
>Gm19:3180327-3180515
>Gm19:3181282-3181345
>Gm19:3181977-3182079
>Gm19:3184532-3184619
>Gm19:3186431-3186464
>Gm19:3188309-3188940
>Gm19:3189165-3189215
>Gm19:3197618-3198106
>Gm19:3198514-3198542
>Gm19:3198810-3198919
>Gm19:3200736-3200764
>Gm19:3201234-3201265
>Gm19:3204669-3204714
>Gm19:3204758-3204807
>Gm19:3204907-3205010
>Gm19:3208470-3208508
>Gm19:3212340-3212472
>Gm19:3219020-3219383
>Gm19:3225842-3225914
>Gm19:3229158-3229202
>Gm19:3231997-3232038
>Gm19:3232121-3232246
>Gm19:3234861-3235004
>Gm19:3239289-3239364
>Gm19:3239777-3239920
>Gm19:3242459-3242748
>Gm19:3251451-3251508
>Gm19:3251642-3251790
>Gm19:3253244-3253294
>Gm19:3256669-3256781
>Gm19:3259641-3259753
>Gm19:3260075-3260121
>Gm19:3260817-3260891
>Gm19:3261354-3261549
>Gm19:3263824-3263889
>Gm19:3267379-3267699
>Gm19:3267765-3268105
>Gm19:3268145-3268269
>Gm19:3268517-3268553
>Gm19:3268640-3268669
>Gm19:3268830-3268868
>Gm19:3268907-3268950
>Gm19:3269480-3269551
>Gm19:3269680-3269747
>Gm19:3270001-3270121
>Gm19:3270175-3270795
>Gm19:3270981-3271088
>Gm19:3271419-3271452
>Gm19:3271507-3271544
>Gm19:3271988-3272218
>Gm19:3275774-3275806
>Gm19:3276276-3276382
>Gm19:3279464-3279550
>Gm19:3280200-3280339
>Gm19:3282148-3282189
>Gm19:3282295-3282892
>Gm19:3283023-3283629
>Gm19:3283817-3284314
>Gm19:3284575-3284663
>Gm19:3284742-3284809
>Gm19:3285232-3285293
>Gm19:3285338-3285487
>Gm19:3285893-3287101
>Gm19:3287350-3287390
>Gm19:3287761-3288368
>Gm19:3288477-3288816
>Gm19:3288887-3289292
>Gm19:3289314-3289449
>Gm19:3295462-3295491
>Gm19:3295641-3296057
>Gm19:3296836-3296882
>Gm19:3297357-3297463
>Gm19:3297621-3297635
>Gm19:3300053-3300079
>Gm19:3306915-3307080
>Gm19:3307249-3307311
>Gm19:3307795-3309041
>Gm19:3309226-3309291
>Gm19:3309368-3309466
>Gm19:3309567-3309634
>Gm19:3309751-3309802
>Gm19:3309884-3309933
>Gm19:3310160-3310197
>Gm19:3310287-3310381
>Gm19:3310411-3310456
>Gm19:3310692-3310727
>Gm19:3311010-3311051
>Gm19:3311286-3311378
>Gm19:3311517-3311578
>Gm19:3311817-3311857
>Gm19:3311938-3311993
>Gm19:3312048-3312155
>Gm19:3312214-3312257
>Gm19:3312310-3312382
>Gm19:3314281-3314475
>Gm19:3314824-3314962
>Gm19:3315027-3315155
>Gm19:3315339-3315851
>Gm19:3315951-3315969
>Gm19:3316077-3316148
>Gm19:3316802-3317092
>Gm19:3317150-3317234
>Gm19:3317372-3317419
>Gm19:3317631-3317780
>Gm19:3317817-3317873
>Gm19:3318145-3318271
>Gm19:3318318-3318515
>Gm19:3318549-3318677
>Gm19:3319171-3319471
>Gm19:3319860-3319957
>Gm19:3320503-3320624
>Gm19:3325505-3325560
>Gm19:3325626-3325661
>Gm19:3327258-3327405
>Gm19:3327453-3327481
>Gm19:3327799-3327867
>Gm19:3328073-3328114
>Gm19:3329002-3329036
>Gm19:3329544-3329670
>Gm19:3334551-3334632
>Gm19:3335589-3335667
>Gm19:3335783-3336011
>Gm19:3338464-3338511
>Gm19:3338701-3338757
>Gm19:3338803-3338938
>Gm19:3340510-3340547
>Gm19:3341700-3341746
>Gm19:3345424-3345495
>Gm19:3346232-3346306
>Gm19:3346487-3346533
>Gm19:3347715-3347751
>Gm19:3349970-3350536
>Gm19:3350644-3357931
>Gm19:3357976-3358528
>Gm19:3358645-3359342
>Gm19:3361203-3361449
>Gm19:3369239-3369361
>Gm19:3372153-3372376
>Gm19:3372399-3372441
>Gm19:3372538-3372914
>Gm19:3373008-3373276
>Gm19:3374887-3374917
>Gm19:3375712-3375830
>Gm19:3376017-3376204
>Gm19:3376462-3376634
>Gm19:3376660-3376834
>Gm19:3377044-3377073
>Gm19:3377210-3377316
>Gm19:3377475-3377529
>Gm19:3378945-3378971
>Gm19:3382299-3382506
>Gm19:3382542-3383465
>Gm19:3383583-3383794
>Gm19:3383920-3384880
>Gm19:3388136-3388183
>Gm19:3390116-3390186
>Gm19:3390938-3390980
>Gm19:3391296-3391334
>Gm19:3394150-3394178
>Gm19:3394225-3394268
>Gm19:3394506-3394768
>Gm19:3395777-3395808
>Gm19:3395860-3395890
>Gm19:3395984-3396047
>Gm19:3396949-3396979
>Gm19:3400258-3400304
>Gm19:3402030-3402112
>Gm19:3402953-3403208
>Gm19:3403257-3405666
>Gm19:3405710-3405744
>Gm19:3408688-3408725
>Gm19:3417285-3417322
>Gm19:3420207-3421398
>Gm19:3421468-3421516
>Gm19:3421948-3421990
>Gm19:3422103-3422150
>Gm19:3422533-3422612
>Gm19:3422775-3422883
>Gm19:3422998-3423156
>Gm19:3423324-3423417
>Gm19:3423479-3423547
>Gm19:3425095-3425206
>Gm19:3430027-3430193
>Gm19:3432353-3432484
>Gm19:3432857-3433002
>Gm19:3433025-3433113
>Gm19:3433220-3433406
>Gm19:3434192-3434210
>Gm19:3435238-3438265
>Gm19:3438306-3438344
>Gm19:3441243-3441371
>Gm19:3445381-3445612
>Gm19:3446005-3446211
>Gm19:3446388-3446435
>Gm19:3454228-3454596
>Gm19:3454801-3454830
>Gm19:3454875-3454921
>Gm19:3454950-3455127
>Gm19:3455174-3455214
>Gm19:3458556-3458805
>Gm19:3461602-3461651
>Gm19:3461845-3461880
>Gm19:3462003-3462209
>Gm19:3462695-3462736
>Gm19:3463313-3463341
>Gm19:3464190-3464291
>Gm19:3466233-3466299
>Gm19:3466892-3466933
>Gm19:3468142-3468214
>Gm19:3468573-3468640
>Gm19:3469607-3472806
>Gm19:3475521-3475565
>Gm19:3477572-3477614
>Gm19:3480461-3480522
>Gm19:3481352-3481398
>Gm19:3482392-3482465
>Gm19:3489198-3489256
>Gm19:3496107-3496136
>Gm19:3497418-3497515
>Gm19:3497588-3497633
>Gm19:3497666-3498037
>Gm19:3498285-3498768
>Gm19:3498809-3500928
>Gm19:3500987-3501339
>Gm19:3501426-3501493
>Gm19:3501584-3502661
>Gm19:3504437-3506637
>Gm19:3507412-3507465
>Gm19:3510390-3510482
>Gm19:3512201-3512248
>Gm19:3512292-3512434
>Gm19:3512657-3512719
>Gm19:3518162-3518210
>Gm19:3519453-3519499
>Gm19:3523416-3523462
>Gm19:3524434-3524585
>Gm19:3529252-3529373
>Gm19:3530086-3530306
>Gm19:3530750-3530821
>Gm19:3531173-3531242
>Gm19:3531856-3531926
>Gm19:3532086-3532124
>Gm19:3532239-3532379
>Gm19:3532448-3532488
>Gm19:3532764-3533017
>Gm19:3533863-3534046
>Gm19:3534172-3534279
>Gm19:3534327-3534430
>Gm19:3534507-3534659
>Gm19:3534808-3535728
>Gm19:3535967-3536104
>Gm19:3536126-3536368
>Gm19:3536446-3536486
>Gm19:3536554-3536699
>Gm19:3538734-3538804
>Gm19:3540071-3540100
>Gm19:3545282-3545316
>Gm19:3545799-3545842
>Gm19:3546842-3546952
>Gm19:3548181-3548215
>Gm19:3548700-3548797
>Gm19:3553168-3553213
>Gm19:3553467-3553745
>Gm19:3553784-3553824
>Gm19:3554180-3554471
>Gm19:3554998-3555028
>Gm19:3555046-3555087
>Gm19:3555706-3555855
>Gm19:3558466-3558812
>Gm19:3558836-3558982
>Gm19:3559088-3559142
>Gm19:3559878-3559939
>Gm19:3560553-3560861
>Gm19:3561175-3561333
>Gm19:3561362-3561495
>Gm19:3561857-3561973
>Gm19:3562163-3562269
>Gm19:3562370-3562437
>Gm19:3568603-3568674
>Gm19:3568781-3568968
>Gm19:3569307-3569376
>Gm19:3570060-3570076
>Gm19:3570176-3570190
>Gm19:3577964-3578372
>Gm19:3579376-3579413
>Gm19:3580672-3580698
>Gm19:3582424-3582462
>Gm19:3585610-3585667
>Gm19:3585979-3586065
>Gm19:3586427-3586616
>Gm19:3586746-3586791
>Gm19:3586863-3587020
>Gm19:3587053-3587151
>Gm19:3587208-3587319
>Gm19:3587355-3587555
>Gm19:3587644-3587746
>Gm19:3587937-3588019
>Gm19:3588137-3588171
>Gm19:3588342-3588488
>Gm19:3588527-3588589
>Gm19:3588731-3588993
>Gm19:3589054-3589090
>Gm19:3589197-3589222
>Gm19:3589280-3589588
>Gm19:3589626-3589691
>Gm19:3589791-3589825
>Gm19:3589874-3590229
>Gm19:3590319-3590396
>Gm19:3590424-3590459
>Gm19:3590581-3590812
>Gm19:3590992-3591035
>Gm19:3591185-3591225
>Gm19:3592030-3592463
>Gm19:3593113-3593244
>Gm19:3593485-3593527
>Gm19:3593624-3593661
>Gm19:3593926-3594011
>Gm19:3594494-3595139
>Gm19:3595301-3595531
>Gm19:3597320-3597353
>Gm19:3598859-3598955
>Gm19:3599107-3599145
>Gm19:3602835-3602875
>Gm19:3603486-3603602
>Gm19:3603996-3604043
>Gm19:3604876-3604959
>Gm19:3605081-3605273
>Gm19:3605645-3605672
>Gm19:3605754-3605906
>Gm19:3606285-3606407
>Gm19:3606523-3607411
>Gm19:3607487-3607548
>Gm19:3607611-3607754
>Gm19:3607800-3608384
>Gm19:3608441-3608686
>Gm19:3608823-3608852
>Gm19:3608968-3609022
>Gm19:3609220-3609254
>Gm19:3609569-3609815
>Gm19:3610033-3610103
>Gm19:3610380-3610545
>Gm19:3610834-3610910
>Gm19:3610957-3611036
>Gm19:3611091-3611118
>Gm19:3614422-3614482
>Gm19:3614625-3614657
>Gm19:3614896-3614991
>Gm19:3618857-3618890
>Gm19:3623528-3623560
>Gm19:3626790-3626827
>Gm19:3626998-3627108
>Gm19:3627991-3628038
>Gm19:3629120-3629466
>Gm19:3629535-3630317
>Gm19:3630391-3630450
>Gm19:3635241-3635334
>Gm19:3638190-3638245
>Gm19:3640543-3640580
>Gm19:3644725-3646966
>Gm19:3647001-3650265
>Gm19:3652168-3652744
>Gm19:3654365-3654423
>Gm19:3654799-3654855
>Gm19:3654920-3654953
>Gm19:3655110-3655150
>Gm19:3655191-3655287
>Gm19:3655421-3657415
>Gm19:3657518-3658024
>Gm19:3658041-3658321
>Gm19:3658750-3658801
>Gm19:3660494-3660562
>Gm19:3663976-3666406
>Gm19:3666750-3666787
>Gm19:3668132-3668228
>Gm19:3669209-3669465
>Gm19:3669480-3669575
>Gm19:3669847-3669913
>Gm19:3670093-3670728
>Gm19:3670820-3670950
>Gm19:3671060-3671136
>Gm19:3671212-3671246
>Gm19:3671464-3671618
>Gm19:3671674-3671708
>Gm19:3671837-3672088
>Gm19:3672227-3672326
>Gm19:3672656-3672960
>Gm19:3673130-3673171
>Gm19:3673341-3673469
>Gm19:3673501-3673839
>Gm19:3673892-3673958
>Gm19:3674128-3674310
>Gm19:3674871-3675346
>Gm19:3675440-3675524
>Gm19:3675966-3676033
>Gm19:3676258-3676359
>Gm19:3679859-3679918
>Gm19:3680160-3680279
>Gm19:3680307-3680399
>Gm19:3682634-3682671
>Gm19:3682724-3682767
>Gm19:3684361-3686876
>Gm19:3686904-3687425
>Gm19:3689596-3689694
>Gm19:3690787-3691115
>Gm19:3691184-3691356
>Gm19:3691383-3694392
>Gm19:3694452-3694573
>Gm19:3694612-3694914
>Gm19:3695076-3695227
>Gm19:3695604-3695728
>Gm19:3695938-3696157
>Gm19:3698491-3698553
>Gm19:3700584-3700616
>Gm19:3701462-3701653
>Gm19:3704134-3704181
>Gm19:3704306-3704342
>Gm19:3710954-3710997
>Gm19:3711100-3711220
>Gm19:3711873-3711904
>Gm19:3717837-3717892
>Gm19:3718769-3718912
>Gm19:3720993-3721020
>Gm19:3721413-3721458
>Gm19:3725784-3728971
>Gm19:3730524-3730601
>Gm19:3730712-3730860
>Gm19:3732019-3732069
>Gm19:3732093-3732138
>Gm19:3735345-3735413
>Gm19:3735523-3735566
>Gm19:3736171-3736210
>Gm19:3736295-3736328
>Gm19:3737034-3737061
>Gm19:3737716-3737953
>Gm19:3738008-3738600
>Gm19:3738726-3739007
>Gm19:3739220-3740276
>Gm19:3740329-3740886
>Gm19:3740927-3741076
>Gm19:3741138-3741205
>Gm19:3741325-3741573
>Gm19:3741763-3742995
>Gm19:3744950-3745047
>Gm19:3745606-3745815
>Gm19:3745877-3745952
>Gm19:3746105-3746195
>Gm19:3747111-3747136
>Gm19:3747451-3747518
>Gm19:3747900-3747962
>Gm19:3748766-3748799
>Gm19:3750742-3750781
>Gm19:3751006-3751351
>Gm19:3751401-3751777
>Gm19:3751823-3751868
>Gm19:3751906-3751942
>Gm19:3752048-3752768
>Gm19:3752806-3755581
>Gm19:3755609-3755656
>Gm19:3756628-3756719
>Gm19:3758562-3758599
>Gm19:3759860-3760548
>Gm19:3760580-3761272
>Gm19:3761312-3761907
>Gm19:3761928-3762007
>Gm19:3762067-3762450
>Gm19:3764169-3764221
>Gm19:3765938-3766029
>Gm19:3766330-3766437
>Gm19:3767960-3768150
>Gm19:3768272-3768651
>Gm19:3768817-3768893
>Gm19:3771709-3771743
>Gm19:3771893-3771940
>Gm19:3772382-3772489
>Gm19:3773846-3773925
>Gm19:3773995-3775481
>Gm19:3775818-3776126
>Gm19:3776166-3776508
>Gm19:3776535-3777432
>Gm19:3781509-3781555
>Gm19:3782692-3782843
>Gm19:3784793-3784968
>Gm19:3785014-3785521
>Gm19:3786041-3786126
>Gm19:3787561-3787686
>Gm19:3789833-3789877
>Gm19:3789956-3789987
>Gm19:3790376-3790469
>Gm19:3790631-3790664
>Gm19:3792021-3792140
>Gm19:3792180-3792204
>Gm19:3792423-3792470
>Gm19:3793659-3793713
>Gm19:3794630-3794671
>Gm19:3797081-3797147
>Gm19:3803499-3803576
>Gm19:3803724-3803804
>Gm19:3803873-3804111
>Gm19:3804202-3804312
>Gm19:3804524-3804557
>Gm19:3804635-3805139
>Gm19:3805173-3805211
>Gm19:3807795-3807852
>Gm19:3808251-3808279
>Gm19:3814559-3815052
>Gm19:3815073-3815214
>Gm19:3815267-3815331
>Gm19:3815384-3815912
>Gm19:3816629-3816676
>Gm19:3816903-3817001
>Gm19:3817118-3817229
>Gm19:3817935-3818013
>Gm19:3820576-3820715
>Gm19:3822038-3822141
>Gm19:3824286-3824358
>Gm19:3824498-3824653
>Gm19:3824916-3825311
>Gm19:3825557-3825650
>Gm19:3825669-3825830
>Gm19:3825889-3825915
>Gm19:3825940-3826756
>Gm19:3827446-3827956
>Gm19:3829065-3831046
>Gm19:3831093-3832315
>Gm19:3832341-3833724
>Gm19:3833826-3833890
>Gm19:3834872-3834940
>Gm19:3835116-3835164
>Gm19:3835950-3836302
>Gm19:3836347-3836546
>Gm19:3836576-3836809
>Gm19:3836920-3837221
>Gm19:3837262-3837345
>Gm19:3838594-3838704
>Gm19:3841404-3841468
>Gm19:3841655-3841864
>Gm19:3843255-3843309
>Gm19:3843796-3843835
>Gm19:3844099-3849401
>Gm19:3849466-3850263
>Gm19:3850309-3851236
>Gm19:3851278-3851311
>Gm19:3851411-3851715
>Gm19:3851750-3851775
>Gm19:3851874-3851922
>Gm19:3853005-3853372
>Gm19:3853908-3853948
>Gm19:3854931-3855877
>Gm19:3856393-3856485
>Gm19:3857860-3857885
>Gm19:3859587-3859645
>Gm19:3860342-3860395
>Gm19:3861327-3861380
>Gm19:3861459-3861572
>Gm19:3862042-3862184
>Gm19:3863311-3863447
>Gm19:3863603-3863673
>Gm19:3863829-3863994
>Gm19:3864111-3864224
>Gm19:3864244-3864360
>Gm19:3864548-3864627
>Gm19:3865048-3865082
>Gm19:3865260-3865438
>Gm19:3865531-3865688
>Gm19:3865822-3865925
>Gm19:3867366-3867395
>Gm19:3867476-3876556
>Gm19:3876620-3876810
>Gm19:3876822-3877393
>Gm19:3877458-3878086
>Gm19:3878721-3879088
>Gm19:3879119-3879321
>Gm19:3879563-3879605
>Gm19:3880091-3880158
>Gm19:3881819-3881942
>Gm19:3881980-3882527
>Gm19:3882689-3882978
>Gm19:3883075-3883121
>Gm19:3883177-3883239
>Gm19:3884897-3884981
>Gm19:3885104-3885137
>Gm19:3886634-3886967
>Gm19:3887460-3887640
>Gm19:3887689-3887977
>Gm19:3888274-3888323
>Gm19:3888406-3888560
>Gm19:3888616-3889052
>Gm19:3889099-3889209
>Gm19:3889380-3890350
>Gm19:3890431-3890468
>Gm19:3890623-3891038
>Gm19:3891073-3891305
>Gm19:3891542-3891892
>Gm19:3892000-3892034
>Gm19:3892311-3892569
>Gm19:3892709-3892971
>Gm19:3893347-3893517
>Gm19:3893813-3893868
>Gm19:3894613-3894812
>Gm19:3894974-3895007
>Gm19:3895079-3895489
>Gm19:3895752-3895795
>Gm19:3896014-3896152
>Gm19:3898264-3898294
>Gm19:3899006-3899065
>Gm19:3899912-3899954
>Gm19:3902300-3902369
>Gm19:3904973-3905026
>Gm19:3905082-3905563
>Gm19:3906309-3907266
>Gm19:3907507-3907811
>Gm19:3908265-3908325
>Gm19:3908928-3908972
>Gm19:3909029-3909548
>Gm19:3909581-3909736
>Gm19:3909802-3909883
>Gm19:3910234-3910386
>Gm19:3910882-3910927
>Gm19:3911183-3911329
>Gm19:3911462-3911666
>Gm19:3912128-3912589
>Gm19:3913401-3913460
>Gm19:3913530-3913702
>Gm19:3913804-3913856
>Gm19:3913966-3913980
>Gm19:3914101-3914157
>Gm19:3914179-3917629
>Gm19:3917687-3921554
>Gm19:3923668-3923758
>Gm19:3923892-3924103
>Gm19:3924151-3924563
>Gm19:3924641-3924708
>Gm19:3924860-3924958
>Gm19:3925410-3925765
>Gm19:3926046-3926120
>Gm19:3926175-3926362
>Gm19:3926469-3926644
>Gm19:3926778-3927356
>Gm19:3927491-3927952
>Gm19:3927998-3928944
>Gm19:3928998-3929093
>Gm19:3929344-3929476
>Gm19:3929534-3929785
>Gm19:3929800-3930174
>Gm19:3930210-3930430
>Gm19:3930478-3930611
>Gm19:3930707-3931327
>Gm19:3931375-3932522
>Gm19:3932619-3932760
>Gm19:3932938-3932995
>Gm19:3933299-3933361
>Gm19:3933446-3933690
>Gm19:3933753-3933838
>Gm19:3934217-3934289
>Gm19:3934583-3934782
>Gm19:3934838-3934964
>Gm19:3935054-3935119
>Gm19:3935164-3935668
>Gm19:3935698-3935758
>Gm19:3935809-3935834
>Gm19:3936073-3936165
>Gm19:3936205-3936403
>Gm19:3936575-3936932
>Gm19:3936983-3937671
>Gm19:3937756-3938011
>Gm19:3938496-3938647
>Gm19:3938717-3938836
>Gm19:3938872-3938975
>Gm19:3943453-3943716
>Gm19:3943886-3943962
>Gm19:3943991-3944437
>Gm19:3944765-3944984
>Gm19:3945053-3945865
>Gm19:3945920-3945990
>Gm19:3946287-3946630
>Gm19:3946894-3946960
>Gm19:3947345-3947893
>Gm19:3950887-3951259
>Gm19:3956331-3956394
>Gm19:3959469-3959523
>Gm19:3961400-3961455
>Gm19:3961849-3961913
>Gm19:3963068-3963151
>Gm19:3963310-3963819
>Gm19:3963934-3964473
>Gm19:3964580-3964690
>Gm19:3964886-3964920
>Gm19:3964964-3965188
>Gm19:3965232-3965268
>Gm19:3965620-3965666
>Gm19:3965924-3973644
>Gm19:3978299-3978360
>Gm19:3978523-3978593
>Gm19:3979754-3980173
>Gm19:3980215-3981236
>Gm19:3981563-3981731
>Gm19:3981776-3981989
>Gm19:3982023-3982651
>Gm19:3982712-3983024
>Gm19:3983121-3983343
>Gm19:3985313-3985379
>Gm19:3988609-3988661
>Gm19:3988678-3991062
>Gm19:3993462-3993615
>Gm19:3993739-3994080
>Gm19:3994143-3994469
>Gm19:3994523-3994574
>Gm19:3995855-3995930
>Gm19:3996636-3997210
>Gm19:3997251-3997317
>Gm19:3997409-3997681
>Gm19:3997931-3997972
>Gm19:3999119-3999166
>Gm19:3999328-3999397
>Gm19:3999876-3999916
>Gm19:4002851-4002910
>Gm19:4003156-4003208
>Gm19:4004847-4005877
>Gm19:4005927-4006101
>Gm19:4008253-4008296
>Gm19:4008768-4008798
>Gm19:4008864-4008891
>Gm19:4010377-4010415
>Gm19:4013845-4013925
>Gm19:4015870-4015938
>Gm19:4017988-4018073
>Gm19:4021943-4022014
>Gm19:4023172-4023347
>Gm19:4026595-4030234
>Gm19:4030256-4030968
>Gm19:4033778-4040433
>Gm19:4041259-4041301
>Gm19:4041598-4041761
>Gm19:4041998-4042062
>Gm19:4042255-4042308
>Gm19:4042453-4042491
>Gm19:4043200-4043269
>Gm19:4043720-4046207
>Gm19:4046820-4046881
>Gm19:4047119-4047188
>Gm19:4047269-4047563
>Gm19:4047683-4048520
>Gm19:4048622-4049018
>Gm19:4049098-4049288
>Gm19:4049352-4049444
>Gm19:4049519-4049545
>Gm19:4049628-4049988
>Gm19:4050030-4050773
>Gm19:4050846-4050903
>Gm19:4051188-4053917
>Gm19:4053955-4057186
>Gm19:4057299-4057627
>Gm19:4057701-4061208
>Gm19:4061257-4062626
>Gm19:4062700-4065875
>Gm19:4066267-4066341
>Gm19:4066389-4066940
>Gm19:4066969-4067086
>Gm19:4067129-4067551
>Gm19:4067761-4067970
>Gm19:4068357-4068463
>Gm19:4068584-4068866
>Gm19:4068920-4069034
>Gm19:4069085-4070249
>Gm19:4070333-4070371
>Gm19:4070448-4070587
>Gm19:4070662-4070861
>Gm19:4070899-4070998
>Gm19:4071104-4072229
>Gm19:4072260-4072313
>Gm19:4072428-4073183
>Gm19:4073214-4073286
>Gm19:4073342-4073678
>Gm19:4073727-4074050
>Gm19:4074131-4075119
>Gm19:4075195-4077039
>Gm19:4077526-4077563
>Gm19:4078754-4078826
>Gm19:4078913-4079157
>Gm19:4079239-4079423
>Gm19:4079657-4079707
>Gm19:4079770-4079809
>Gm19:4083054-4083111
>Gm19:4084160-4084213
>Gm19:4085237-4090203
>Gm19:4092238-4092368
>Gm19:4092448-4092604
>Gm19:4093405-4094944
>Gm19:4095387-4095427
>Gm19:4095829-4095866
>Gm19:4095940-4096035
>Gm19:4096201-4096329
>Gm19:4096606-4096658
>Gm19:4096782-4096821
>Gm19:4097662-4097765
>Gm19:4097885-4097950
>Gm19:4103790-4107019
>Gm19:4107614-4107754
>Gm19:4109108-4109191
>Gm19:4110916-4111168
>Gm19:4112815-4116669
>Gm19:4116841-4116892
>Gm19:4117326-4118309
>Gm19:4119510-4119544
>Gm19:4119927-4119968
>Gm19:4120112-4120167
>Gm19:4120232-4120266
>Gm19:4120366-4120530
>Gm19:4121292-4121345
>Gm19:4121370-4121492
>Gm19:4121741-4121837
>Gm19:4122022-4122104
>Gm19:4122150-4122335
>Gm19:4122416-4122478
>Gm19:4123592-4124226
>Gm19:4124604-4124773
>Gm19:4124854-4124954
>Gm19:4125024-4125067
>Gm19:4125700-4125847
>Gm19:4126725-4126812
>Gm19:4127254-4127296
>Gm19:4127365-4127530
>Gm19:4127755-4127846
>Gm19:4128493-4128530
>Gm19:4128557-4128616
>Gm19:4128787-4128939
>Gm19:4129160-4129215
>Gm19:4129660-4129972
>Gm19:4130157-4130200
>Gm19:4130292-4130344
>Gm19:4130455-4130515
>Gm19:4130562-4130666
>Gm19:4130777-4130841
>Gm19:4130927-4131056
>Gm19:4131562-4131857
>Gm19:4131942-4132114
>Gm19:4132866-4133012
>Gm19:4133121-4133182
>Gm19:4133252-4133668
>Gm19:4133710-4134522
>Gm19:4134616-4134650
>Gm19:4140240-4140305
>Gm19:4148201-4148233
>Gm19:4150034-4150116
>Gm19:4150147-4150230
>Gm19:4151474-4151618
>Gm19:4151681-4157140
>Gm19:4158270-4158367
>Gm19:4158441-4158494
>Gm19:4158524-4158619
>Gm19:4161247-4161301
>Gm19:4168836-4168971
>Gm19:4169349-4169425
>Gm19:4169620-4169688
>Gm19:4169801-4169869
>Gm19:4169928-4170041
>Gm19:4170245-4171777
>Gm19:4171909-4173702
>Gm19:4176255-4177723
>Gm19:4178270-4178596
>Gm19:4178631-4178875
>Gm19:4179053-4179132
>Gm19:4179171-4179231
>Gm19:4179292-4179339
>Gm19:4180062-4180099
>Gm19:4180162-4180209
>Gm19:4180394-4180468
>Gm19:4180472-4180747
>Gm19:4181672-4181712
>Gm19:4181946-4182011
>Gm19:4182100-4182582
>Gm19:4182635-4182913
>Gm19:4182998-4183174
>Gm19:4183214-4183368
>Gm19:4183534-4183766
>Gm19:4183805-4184008
>Gm19:4184082-4184163
>Gm19:4184787-4184842
>Gm19:4184955-4185220
>Gm19:4185425-4185721
>Gm19:4186752-4186855
>Gm19:4186897-4186955
>Gm19:4187884-4187955
>Gm19:4188055-4188129
>Gm19:4188218-4188305
>Gm19:4188419-4189045
>Gm19:4189293-4190626
>Gm19:4190683-4190988
>Gm19:4191042-4191145
>Gm19:4191186-4191525
>Gm19:4191576-4192095
>Gm19:4192122-4192383
>Gm19:4192425-4192630
>Gm19:4192771-4192839
>Gm19:4193601-4193641
>Gm19:4198370-4198406
>Gm19:4200411-4200501
>Gm19:4203637-4203862
>Gm19:4204901-4204985
>Gm19:4208308-4208882
>Gm19:4219733-4219778
>Gm19:4220117-4221808
>Gm19:4222834-4222964
>Gm19:4223006-4223056
>Gm19:4223104-4223179
>Gm19:4224001-4224055
>Gm19:4225535-4225673
>Gm19:4228967-4229064
>Gm19:4230690-4230758
>Gm19:4232721-4232961
>Gm19:4232991-4233128
>Gm19:4233249-4234217
>Gm19:4234260-4234342
>Gm19:4234439-4234503
>Gm19:4234679-4234906
>Gm19:4234954-4235054
>Gm19:4235115-4235167
>Gm19:4235239-4235388
>Gm19:4236181-4236363
>Gm19:4244068-4244618
>Gm19:4247503-4247735
>Gm19:4248617-4248650
>Gm19:4248728-4248776
>Gm19:4248809-4248984
>Gm19:4250119-4250727
>Gm19:4250817-4250965
>Gm19:4251021-4251086
>Gm19:4251729-4251768
>Gm19:4252107-4252255
>Gm19:4252680-4252745
>Gm19:4253564-4254011
>Gm19:4254931-4260197
>Gm19:4260322-4261073
>Gm19:4261968-4263987
>Gm19:4265168-4265194
>Gm19:4274894-4275179
>Gm19:4275387-4275415
>Gm19:4275760-4276373
>Gm19:4276440-4276646
>Gm19:4276793-4276898
>Gm19:4277369-4277414
>Gm19:4277631-4277763
>Gm19:4278370-4278403
>Gm19:4279550-4280048
>Gm19:4280092-4280946
>Gm19:4282273-4282300
>Gm19:4282455-4282496
>Gm19:4283107-4283142
>Gm19:4283425-4283456
>Gm19:4285475-4285600
>Gm19:4285781-4285973
>Gm19:4286898-4286977
>Gm19:4289730-4289772
>Gm19:4289843-4289947
>Gm19:4290398-4290439
>Gm19:4294479-4294648
>Gm19:4296142-4296231
>Gm19:4297945-4298415
>Gm19:4299484-4299704
>Gm19:4299933-4300056
>Gm19:4300210-4300272
>Gm19:4302587-4302626
>Gm19:4302904-4302943
>Gm19:4303850-4303890
>Gm19:4306131-4306682
>Gm19:4308179-4308369
>Gm19:4308934-4308990
>Gm19:4309441-4309477
>Gm19:4309781-4310547
>Gm19:4311305-4311389
>Gm19:4311447-4312005
>Gm19:4312514-4313017
>Gm19:4313126-4313293
>Gm19:4313356-4313401
>Gm19:4314340-4314439
>Gm19:4315428-4315487
>Gm19:4315719-4316003
>Gm19:4316043-4320364
>Gm19:4323065-4323107
>Gm19:4323318-4323356
>Gm19:4324305-4324536
>Gm19:4324842-4324938
>Gm19:4325096-4325138
>Gm19:4325174-4325239
>Gm19:4326522-4326591
>Gm19:4327248-4327465
>Gm19:4328450-4328496
>Gm19:4328639-4328760
>Gm19:4330337-4330418
>Gm19:4332675-4332721
>Gm19:4334484-4334529
>Gm19:4336351-4336460
>Gm19:4337802-4337920
>Gm19:4340024-4340094
>Gm19:4340612-4340670
>Gm19:4341590-4341632
>Gm19:4342527-4342631
>Gm19:4343984-4344059
>Gm19:4344078-4344153
>Gm19:4345326-4345360
>Gm19:4345906-4345986
>Gm19:4350256-4350343
>Gm19:4350644-4350709
>Gm19:4353238-4353284
>Gm19:4353362-4353534
>Gm19:4353957-4354037
>Gm19:4354079-4354169
>Gm19:4354462-4354520
>Gm19:4354836-4354887
>Gm19:4355710-4355784
>Gm19:4358035-4358080
>Gm19:4358296-4358439
>Gm19:4358549-4358685
>Gm19:4358960-4359013
>Gm19:4359057-4359154
>Gm19:4359385-4359419
>Gm19:4359809-4360089
>Gm19:4360121-4360181
>Gm19:4360389-4360532
>Gm19:4360725-4360789
>Gm19:4361066-4361116
>Gm19:4361429-4361481
>Gm19:4362376-4362426
>Gm19:4362584-4362713
>Gm19:4367735-4367778
>Gm19:4367856-4368021
>Gm19:4369268-4369330
>Gm19:4370188-4370249
>Gm19:4372414-4372458
>Gm19:4373485-4373725
>Gm19:4374324-4374371
>Gm19:4374786-4375231
>Gm19:4375393-4376244
>Gm19:4376333-4376396
>Gm19:4376461-4377773
>Gm19:4377813-4377950
>Gm19:4378055-4378936
>Gm19:4378960-4379237
>Gm19:4379381-4380748
>Gm19:4380819-4380941
>Gm19:4380978-4384220
>Gm19:4384265-4384339
>Gm19:4384422-4384660
>Gm19:4387121-4387319
>Gm19:4387436-4388226
>Gm19:4388267-4388392
>Gm19:4388947-4389031
>Gm19:4389905-4389959
>Gm19:4390273-4390336
>Gm19:4391881-4391923
>Gm19:4392065-4392342
>Gm19:4392523-4392625
>Gm19:4392680-4393172
>Gm19:4393233-4393408
>Gm19:4393480-4393702
>Gm19:4393948-4394024
>Gm19:4394271-4394306
>Gm19:4394977-4395753
>Gm19:4396093-4396152
>Gm19:4396439-4396487
>Gm19:4396946-4396992
>Gm19:4397721-4397762
>Gm19:4401189-4401286
>Gm19:4401298-4401329
>Gm19:4404403-4404493
>Gm19:4404579-4404833
>Gm19:4405077-4405421
>Gm19:4405491-4405865
>Gm19:4408013-4408149
>Gm19:4409450-4409490
>Gm19:4409967-4410216
>Gm19:4412536-4412607
>Gm19:4415913-4416240
>Gm19:4416545-4416882
>Gm19:4417215-4417310
>Gm19:4419335-4419440
>Gm19:4419952-4420026
>Gm19:4420054-4424047
>Gm19:4424121-4425009
>Gm19:4425076-4425180
>Gm19:4425218-4425273
>Gm19:4427740-4428286
>Gm19:4428373-4428448
>Gm19:4428709-4428740
>Gm19:4429102-4429133
>Gm19:4429625-4434584
>Gm19:4434693-4438095
>Gm19:4438181-4440149
>Gm19:4440182-4440491
>Gm19:4440536-4440568
>Gm19:4440598-4440948
>Gm19:4441007-4441340
>Gm19:4441361-4441549
>Gm19:4441773-4441899
>Gm19:4441975-4442860
>Gm19:4442952-4443073
>Gm19:4443171-4443303
>Gm19:4443372-4443533
>Gm19:4443561-4443636
>Gm19:4443855-4443885
>Gm19:4443945-4444025
>Gm19:4444118-4444200
>Gm19:4444233-4444724
>Gm19:4444777-4445117
>Gm19:4445248-4445711
>Gm19:4445719-4446930
>Gm19:4446992-4456348
>Gm19:4456558-4456967
>Gm19:4457089-4457148
>Gm19:4457384-4459079
>Gm19:4459266-4459379
>Gm19:4460074-4460126
>Gm19:4460230-4460314
>Gm19:4460376-4460729
>Gm19:4462180-4462240
>Gm19:4462421-4462461
>Gm19:4462701-4462734
>Gm19:4463466-4463512
>Gm19:4466452-4466942
>Gm19:4467053-4467269
>Gm19:4468173-4468208
>Gm19:4468734-4468776
>Gm19:4470567-4470640
>Gm19:4472992-4473087
>Gm19:4473226-4473304
>Gm19:4475013-4475100
>Gm19:4475227-4475422
>Gm19:4475678-4475716
>Gm19:4476853-4476932
>Gm19:4479035-4479099
>Gm19:4483713-4483756
>Gm19:4484122-4484152
>Gm19:4484550-4484592
>Gm19:4485179-4485251
>Gm19:4486928-4486980
>Gm19:4487263-4487351
>Gm19:4487438-4487710
>Gm19:4487891-4488658
>Gm19:4488826-4488917
>Gm19:4489014-4489221
>Gm19:4489316-4490330
>Gm19:4491139-4491287
>Gm19:4491658-4492440
>Gm19:4492464-4493316
>Gm19:4493375-4493474
>Gm19:4493523-4493703
>Gm19:4494675-4494919
>Gm19:4495545-4495600
>Gm19:4495644-4498738
>Gm19:4503909-4503997
>Gm19:4507334-4507421
>Gm19:4507605-4507703
>Gm19:4511512-4511701
>Gm19:4511869-4511940
>Gm19:4512377-4512413
>Gm19:4514193-4514233
>Gm19:4514275-4514320
>Gm19:4516485-4516526
>Gm19:4516609-4516737
>Gm19:4525342-4525422
>Gm19:4525655-4525687
>Gm19:4528989-4529101
>Gm19:4529625-4529657
>Gm19:4530092-4530751
>Gm19:4530783-4533097
>Gm19:4533141-4533572
>Gm19:4533665-4534084
>Gm19:4534730-4535027
>Gm19:4535068-4535292
>Gm19:4535433-4535504
>Gm19:4535899-4536043
>Gm19:4537236-4537337
>Gm19:4537406-4537503
>Gm19:4537629-4537664
>Gm19:4537753-4538646
>Gm19:4538705-4540708
>Gm19:4540909-4541014
>Gm19:4541107-4541193
>Gm19:4541762-4541849
>Gm19:4542076-4542190
>Gm19:4542839-4542930
>Gm19:4543008-4543365
>Gm19:4543399-4543457
>Gm19:4543948-4544053
>Gm19:4544517-4551585
>Gm19:4553510-4553542
>Gm19:4553601-4553657
>Gm19:4554608-4554745
>Gm19:4554772-4554885
>Gm19:4555207-4555398
>Gm19:4555436-4557704
>Gm19:4557787-4559346
>Gm19:4559378-4561876
>Gm19:4562119-4562337
>Gm19:4564341-4564513
>Gm19:4565235-4565267
>Gm19:4567045-4567217
>Gm19:4567709-4568014
>Gm19:4568063-4568097
>Gm19:4568524-4569487
>Gm19:4569547-4570317
>Gm19:4570361-4571425
>Gm19:4571539-4572179
>Gm19:4572261-4572519
>Gm19:4572591-4572848
>Gm19:4572883-4573476
>Gm19:4573554-4574166
>Gm19:4574218-4574542
>Gm19:4574577-4574609
>Gm19:4574721-4577173
>Gm19:4577306-4577353
>Gm19:4581219-4581267
>Gm19:4581458-4581528
>Gm19:4581573-4581612
>Gm19:4581758-4581910
>Gm19:4582055-4582173
>Gm19:4582970-4583463
>Gm19:4585254-4585313
>Gm19:4585361-4585447
>Gm19:4587280-4587357
>Gm19:4589776-4589815
>Gm19:4591152-4591193
>Gm19:4591309-4591597
>Gm19:4591826-4591934
>Gm19:4592841-4594895
>Gm19:4595162-4595361
>Gm19:4595406-4595498
>Gm19:4595950-4596012
>Gm19:4596576-4596616
>Gm19:4596885-4597032
>Gm19:4597143-4597356
>Gm19:4597621-4597736
>Gm19:4598308-4598368
>Gm19:4598470-4598566
>Gm19:4598695-4598750
>Gm19:4600182-4600406
>Gm19:4601106-4601246
>Gm19:4601393-4601464
>Gm19:4601675-4601706
>Gm19:4601887-4601993
>Gm19:4602228-4602301
>Gm19:4602309-4602515
>Gm19:4602944-4603008
>Gm19:4606104-4606357
>Gm19:4606429-4607171
>Gm19:4607275-4607558
>Gm19:4607619-4607721
>Gm19:4607803-4608157
>Gm19:4608221-4608410
>Gm19:4608473-4608593
>Gm19:4608711-4608788
>Gm19:4608852-4608941
>Gm19:4609044-4622074
>Gm19:4625172-4625226
>Gm19:4627079-4627125
>Gm19:4627174-4627263
>Gm19:4627652-4627711
>Gm19:4627772-4627915
>Gm19:4627985-4631247
>Gm19:4631327-4634498
>Gm19:4634538-4636694
>Gm19:4637755-4638029
>Gm19:4638642-4638778
>Gm19:4638822-4638914
>Gm19:4638995-4639073
>Gm19:4639178-4639251
>Gm19:4639511-4639573
>Gm19:4640255-4642147
>Gm19:4642420-4642751
>Gm19:4643231-4643280
>Gm19:4643883-4643924
>Gm19:4644126-4644339
>Gm19:4644450-4644558
>Gm19:4644595-4644663
>Gm19:4644928-4644973
>Gm19:4645563-4645623
>Gm19:4645950-4646279
>Gm19:4647440-4647664
>Gm19:4648414-4648538
>Gm19:4648685-4648755
>Gm19:4649173-4649281
>Gm19:4649513-4649785
>Gm19:4650045-4650290
>Gm19:4650422-4651199
>Gm19:4651249-4651491
>Gm19:4651519-4652197
>Gm19:4652462-4652832
>Gm19:4653283-4653332
>Gm19:4653720-4653824
>Gm19:4654221-4654269
>Gm19:4654464-4657813
>Gm19:4657844-4675843
>Gm19:4676087-4676127
>Gm19:4676580-4676620
>Gm19:4676728-4676788
>Gm19:4677116-4677239
>Gm19:4677310-4677446
>Gm19:4678535-4678549
>Gm19:4678662-4678886
>Gm19:4679081-4679190
>Gm19:4679767-4679924
>Gm19:4680107-4680476
>Gm19:4680797-4680864
>Gm19:4681100-4681346
>Gm19:4681423-4682876
>Gm19:4683141-4683481
>Gm19:4683782-4683865
>Gm19:4684410-4684450
>Gm19:4684671-4686300
>Gm19:4686339-4686544
>Gm19:4686655-4686720
>Gm19:4686800-4687280
>Gm19:4687428-4687468
>Gm19:4687564-4687605
>Gm19:4688074-4688124
>Gm19:4688532-4688791
>Gm19:4689957-4690182
>Gm19:4690920-4691060
>Gm19:4691214-4691277
>Gm19:4691691-4691793
>Gm19:4692024-4692312
>Gm19:4692522-4692799
>Gm19:4692931-4694210
>Gm19:4694798-4695930
>Gm19:4697396-4697531
>Gm19:4699361-4718203
>Gm19:4719405-4719496
>Gm19:4719892-4721521
>Gm19:4721651-4721766
>Gm19:4722174-4722208
>Gm19:4725100-4725147
>Gm19:4726459-4726718
>Gm19:4727814-4727888
>Gm19:4734912-4735113
>Gm19:4735220-4735691
>Gm19:4736026-4736061
>Gm19:4736957-4737142
>Gm19:4737223-4737315
>Gm19:4737392-4737511
>Gm19:4737579-4737622
>Gm19:4737981-4738098
>Gm19:4738229-4738371
>Gm19:4740728-4740981
>Gm19:4741081-4741156
>Gm19:4741280-4742465
>Gm19:4742521-4742636
>Gm19:4742806-4743060
>Gm19:4743103-4743390
>Gm19:4743529-4743845
>Gm19:4743939-4743979
>Gm19:4743985-4744535
>Gm19:4744567-4745229
>Gm19:4745320-4746520
>Gm19:4747387-4748442
>Gm19:4748485-4751347
>Gm19:4751387-4753438
>Gm19:4753495-4753880
>Gm19:4753951-4754142
>Gm19:4754544-4754604
>Gm19:4754811-4754957
>Gm19:4755015-4755187
>Gm19:4755343-4755393
>Gm19:4755484-4755598
>Gm19:4755654-4755808
>Gm19:4756814-4756922
>Gm19:4757720-4757758
>Gm19:4757834-4758044
>Gm19:4758116-4758367
>Gm19:4758433-4758885
>Gm19:4758985-4759156
>Gm19:4759208-4759426
>Gm19:4759557-4759586
>Gm19:4759664-4759704
>Gm19:4759777-4760252
>Gm19:4760284-4760594
>Gm19:4760734-4761163
>Gm19:4761223-4761367
>Gm19:4761423-4762237
>Gm19:4762323-4762654
>Gm19:4762756-4762827
>Gm19:4762929-4763093
>Gm19:4763122-4763264
>Gm19:4763303-4763361
>Gm19:4763412-4763505
>Gm19:4767163-4767282
>Gm19:4769610-4770974
>Gm19:4771006-4771519
>Gm19:4771540-4772199
>Gm19:4772237-4773311
>Gm19:4777155-4777770
>Gm19:4777883-4777996
>Gm19:4778167-4778247
>Gm19:4778283-4778443
>Gm19:4778586-4778633
>Gm19:4779452-4781538
>Gm19:4781584-4781998
>Gm19:4782032-4784756
>Gm19:4784826-4784927
>Gm19:4784979-4785018
>Gm19:4785070-4785259
>Gm19:4785355-4785647
>Gm19:4786002-4786053
>Gm19:4786065-4786315
>Gm19:4786346-4786822
>Gm19:4786854-4786918
>Gm19:4787067-4787112
>Gm19:4787443-4787509
>Gm19:4787553-4787590
>Gm19:4788066-4788123
>Gm19:4788213-4788857
>Gm19:4789471-4793954
>Gm19:4794088-4794500
>Gm19:4795249-4795684
>Gm19:4795782-4795981
>Gm19:4796030-4796134
>Gm19:4797138-4797282
>Gm19:4797399-4797448
>Gm19:4797605-4797896
>Gm19:4797991-4798246
>Gm19:4803442-4803551
>Gm19:4803642-4804042
>Gm19:4804105-4804241
>Gm19:4804339-4804557
>Gm19:4804602-4804728
>Gm19:4804810-4804949
>Gm19:4805102-4805270
>Gm19:4805633-4805707
>Gm19:4806095-4807220
>Gm19:4812133-4812402
>Gm19:4812502-4817696
>Gm19:4817795-4817847
>Gm19:4820729-4821371
>Gm19:4821409-4825294
>Gm19:4827133-4832625
>Gm19:4833152-4833194
>Gm19:4833295-4833373
>Gm19:4835083-4835212
>Gm19:4835315-4835675
>Gm19:4835886-4835979
>Gm19:4836049-4836257
>Gm19:4836287-4836962
>Gm19:4836992-4837171
>Gm19:4837246-4837931
>Gm19:4838777-4838873
>Gm19:4839194-4839256
>Gm19:4839385-4839429
>Gm19:4839527-4839612
>Gm19:4839745-4839811
>Gm19:4840079-4840352
>Gm19:4840636-4840730
>Gm19:4841645-4842180
>Gm19:4842232-4842296
>Gm19:4842790-4842897
>Gm19:4842982-4843053
>Gm19:4843449-4843553
>Gm19:4843832-4844186
>Gm19:4844290-4845346
>Gm19:4845451-4845564
>Gm19:4845627-4845851
>Gm19:4845894-4845930
>Gm19:4845971-4846375
>Gm19:4846431-4846649
>Gm19:4846736-4846769
>Gm19:4846803-4846885
>Gm19:4846933-4846984
>Gm19:4847096-4847846
>Gm19:4847969-4848089
>Gm19:4848121-4848904
>Gm19:4848997-4849297
>Gm19:4849381-4849588
>Gm19:4850316-4850347
>Gm19:4850869-4850929
>Gm19:4850972-4850998
>Gm19:4852175-4855815
>Gm19:4859268-4867660
>Gm19:4867774-4867817
>Gm19:4867900-4869710
>Gm19:4869834-4869892
>Gm19:4869970-4870018
>Gm19:4870386-4870420
>Gm19:4870447-4870504
>Gm19:4870649-4870747
>Gm19:4870898-4870925
>Gm19:4871057-4871201
>Gm19:4871527-4871746
>Gm19:4873210-4874450
>Gm19:4874482-4875012
>Gm19:4875081-4875190
>Gm19:4875418-4875735
>Gm19:4876874-4876981
>Gm19:4877071-4877558
>Gm19:4881049-4881124
>Gm19:4881160-4881251
>Gm19:4881334-4881402
>Gm19:4881664-4881781
>Gm19:4882021-4882121
>Gm19:4882676-4882796
>Gm19:4883342-4883512
>Gm19:4883677-4883752
>Gm19:4885790-4885893
>Gm19:4885929-4886020
>Gm19:4886105-4886155
>Gm19:4889836-4889873
>Gm19:4891688-4896503
>Gm19:4898548-4898590
>Gm19:4898691-4898769
>Gm19:4900297-4900591
>Gm19:4900864-4902095
>Gm19:4902229-4906638
>Gm19:4906791-4906931
>Gm19:4906988-4907183
>Gm19:4907264-4907603
>Gm19:4907663-4907694
>Gm19:4910252-4910328
>Gm19:4910436-4910487
>Gm19:4910519-4912679
>Gm19:4912720-4913685
>Gm19:4913726-4914004
>Gm19:4914068-4919414
>Gm19:4919452-4926699
>Gm19:4926764-4926893
>Gm19:4926939-4928944
>Gm19:4928990-4929024
>Gm19:4929068-4930649
>Gm19:4930759-4930823
>Gm19:4930994-4931158
>Gm19:4931322-4931360
>Gm19:4931438-4931926
>Gm19:4931981-4936649
>Gm19:4937038-4937525
>Gm19:4937590-4937653
>Gm19:4937691-4937758
>Gm19:4938118-4938330
>Gm19:4938357-4938416
>Gm19:4938445-4938716
>Gm19:4938786-4938841
>Gm19:4938938-4939006
>Gm19:4939119-4939319
>Gm19:4939617-4939663
>Gm19:4939728-4939914
>Gm19:4939997-4940280
>Gm19:4940315-4940415
>Gm19:4940495-4940634
>Gm19:4940761-4941041
>Gm19:4941135-4941256
>Gm19:4941337-4941676
>Gm19:4941837-4942179
>Gm19:4942245-4942339
>Gm19:4942373-4942559
>Gm19:4943414-4943483
>Gm19:4943961-4950429
>Gm19:4950468-4950869
>Gm19:4951084-4951429
>Gm19:4951541-4952604
>Gm19:4952661-4953021
>Gm19:4953050-4953571
>Gm19:4953614-4953654
>Gm19:4953704-4955469
>Gm19:4955610-4955966
>Gm19:4956039-4956541
>Gm19:4956578-4956787
>Gm19:4956971-4957019
>Gm19:4957053-4957274
>Gm19:4957347-4957531
>Gm19:4957584-4957643
>Gm19:4957653-4957799
>Gm19:4957922-4958028
>Gm19:4958171-4958378
>Gm19:4958516-4958727
>Gm19:4958771-4958839
>Gm19:4958908-4959055
>Gm19:4959199-4959250
>Gm19:4959360-4959527
>Gm19:4959620-4959669
>Gm19:4959813-4959943
>Gm19:4959987-4960083
>Gm19:4960120-4961286
>Gm19:4961332-4962514
>Gm19:4962554-4962741
>Gm19:4962849-4962881
>Gm19:4962948-4963159
>Gm19:4963232-4963275
>Gm19:4963407-4963546
>Gm19:4963573-4963793
>Gm19:4963901-4964641
>Gm19:4964683-4970743
>Gm19:4970836-4970919
>Gm19:4971017-4971149
>Gm19:4971330-4971511
>Gm19:4972911-4973046
>Gm19:4973107-4973293
>Gm19:4973417-4973619
>Gm19:4973683-4974740
>Gm19:4974767-4974794
>Gm19:4974849-4974955
>Gm19:4974988-4975066
>Gm19:4975123-4975259
>Gm19:4975317-4975446
>Gm19:4975650-4975813
>Gm19:4975920-4977442
>Gm19:4977479-4977520
>Gm19:4977614-4978136
>Gm19:4978174-4981080
>Gm19:4981147-4981614
>Gm19:4981743-4982013
>Gm19:4982136-4982467
>Gm19:4982616-4982833
>Gm19:4983180-4983258
>Gm19:4983332-4983377
>Gm19:4983457-4983495
>Gm19:4983691-4983824
>Gm19:4983973-4984032
>Gm19:4984065-4984206
>Gm19:4984317-4984416
>Gm19:4984584-4984780
>Gm19:4984965-4985010
>Gm19:4987025-4987086
>Gm19:4988180-4988253
>Gm19:4989445-4990194
>Gm19:4990210-4990248
>Gm19:4990353-4990519
>Gm19:4993534-4993581
>Gm19:4993667-4993954
>Gm19:4993996-4994951
>Gm19:4994989-4995194
>Gm19:4995316-4995765
>Gm19:4995821-4995859
>Gm19:4995903-4997249
>Gm19:4997378-4997909
>Gm19:4997937-4998893
>Gm19:4998936-4999151
>Gm19:4999194-5001139
>Gm19:5001195-5001380
>Gm19:5001624-5002102
>Gm19:5002140-5002302
>Gm19:5006154-5006180
>Gm19:5008962-5009031
>Gm19:5012518-5012644
>Gm19:5012701-5013086
>Gm19:5013113-5013435
>Gm19:5013470-5013516
>Gm19:5013578-5013764
>Gm19:5013847-5014098
>Gm19:5014213-5014355
>Gm19:5015290-5019161
>Gm19:5019265-5020252
>Gm19:5020301-5022667
>Gm19:5022829-5022865
>Gm19:5022985-5023078
>Gm19:5026530-5026591
>Gm19:5027425-5027686
>Gm19:5029440-5029501
>Gm19:5030336-5031343
>Gm19:5033066-5033116
>Gm19:5034127-5034739
>Gm19:5034773-5035056
>Gm19:5035916-5036065
>Gm19:5041850-5042025
>Gm19:5042083-5042158
>Gm19:5043226-5043292
>Gm19:5043328-5044040
>Gm19:5046043-5046475
>Gm19:5046576-5047001
>Gm19:5047055-5047804
>Gm19:5048086-5048118
>Gm19:5048523-5049163
>Gm19:5049190-5049424
>Gm19:5049506-5049962
>Gm19:5050143-5050224
>Gm19:5050307-5050351
>Gm19:5050463-5051487
>Gm19:5051521-5052022
>Gm19:5052049-5055861
>Gm19:5057171-5057258
>Gm19:5057848-5058413
>Gm19:5060860-5060925
>Gm19:5060997-5061294
>Gm19:5061398-5061451
>Gm19:5061668-5062138
>Gm19:5062246-5062295
>Gm19:5062322-5062586
>Gm19:5065557-5065823
>Gm19:5065851-5065908
>Gm19:5066938-5067043
>Gm19:5067121-5067163
>Gm19:5067974-5068007
>Gm19:5068088-5070524
>Gm19:5072532-5072579
>Gm19:5082189-5082258
>Gm19:5086097-5086170
>Gm19:5086658-5086774
>Gm19:5087577-5089279
>Gm19:5089401-5092564
>Gm19:5092640-5092702
>Gm19:5092762-5094221
>Gm19:5094297-5095644
>Gm19:5095677-5096757
>Gm19:5096859-5097759
>Gm19:5097864-5098015
>Gm19:5098058-5098678
>Gm19:5099179-5099278
>Gm19:5105152-5106411
>Gm19:5109147-5109217
>Gm19:5111465-5111537
>Gm19:5113119-5113172
>Gm19:5113250-5113304
>Gm19:5113351-5113397
>Gm19:5117692-5117921
>Gm19:5117983-5118113
>Gm19:5118169-5118220
>Gm19:5118260-5120806
>Gm19:5123314-5123400
>Gm19:5125215-5125254
>Gm19:5130197-5130229
>Gm19:5130257-5130985
>Gm19:5131293-5131384
>Gm19:5133431-5133609
>Gm19:5133682-5133802
>Gm19:5134234-5134374
>Gm19:5134549-5134700
>Gm19:5134784-5134936
>Gm19:5135017-5135047
>Gm19:5135122-5135277
>Gm19:5135347-5135387
>Gm19:5135432-5135466
>Gm19:5136113-5136235
>Gm19:5136333-5136361
>Gm19:5136488-5136631
>Gm19:5136702-5136843
>Gm19:5137065-5137186
>Gm19:5137911-5137948
>Gm19:5138137-5138516
>Gm19:5138548-5138937
>Gm19:5138974-5139329
>Gm19:5139350-5142698
>Gm19:5142743-5142757
>Gm19:5143002-5143091
>Gm19:5143278-5143344
>Gm19:5143718-5143743
>Gm19:5148936-5149386
>Gm19:5149842-5149889
>Gm19:5151310-5151344
>Gm19:5153706-5153741
>Gm19:5153745-5153826
>Gm19:5156205-5156318
>Gm19:5156445-5156478
>Gm19:5159276-5161950
>Gm19:5161986-5162146
>Gm19:5163006-5165524
>Gm19:5167378-5167627
>Gm19:5167754-5167843
>Gm19:5167874-5168076
>Gm19:5169695-5169898
>Gm19:5170164-5171961
>Gm19:5171998-5172735
>Gm19:5172788-5173039
>Gm19:5173802-5178223
>Gm19:5178486-5178546
>Gm19:5181009-5182746
>Gm19:5182978-5183050
>Gm19:5183648-5183800
>Gm19:5184045-5185231
>Gm19:5185253-5186278
>Gm19:5186737-5186784
>Gm19:5186857-5186958
>Gm19:5187182-5187221
>Gm19:5187390-5187737
>Gm19:5187826-5187894
>Gm19:5188037-5188871
>Gm19:5188927-5189397
>Gm19:5189715-5189831
>Gm19:5190707-5190840
>Gm19:5194902-5195007
>Gm19:5195401-5195611
>Gm19:5195678-5195741
>Gm19:5195944-5196073
>Gm19:5196130-5196180
>Gm19:5196318-5196379
>Gm19:5197010-5197100
>Gm19:5197797-5197828
>Gm19:5197980-5198101
>Gm19:5198171-5198234
>Gm19:5198289-5198329
>Gm19:5198372-5200803
>Gm19:5200848-5201288
>Gm19:5201316-5201526
>Gm19:5201555-5202157
>Gm19:5204844-5204946
>Gm19:5205166-5205222
>Gm19:5206476-5206591
>Gm19:5209320-5209352
>Gm19:5209983-5210048
>Gm19:5210526-5210575
>Gm19:5212285-5212316
>Gm19:5216090-5216172
>Gm19:5217669-5217772
>Gm19:5217831-5217947
>Gm19:5221290-5221333
>Gm19:5226523-5229800
>Gm19:5229831-5233270
>Gm19:5233369-5233950
>Gm19:5233993-5234924
>Gm19:5234975-5235784
>Gm19:5235800-5235949
>Gm19:5236375-5236551
>Gm19:5238083-5238116
>Gm19:5243733-5244516
>Gm19:5244560-5245316
>Gm19:5245913-5245964
>Gm19:5246650-5246702
>Gm19:5246856-5246900
>Gm19:5247237-5247313
>Gm19:5247518-5247546
>Gm19:5247582-5247756
>Gm19:5248113-5248172
>Gm19:5248253-5248452
>Gm19:5250510-5250659
>Gm19:5254029-5254056
>Gm19:5254544-5254710
>Gm19:5255841-5255999
>Gm19:5256129-5256166
>Gm19:5256906-5257102
>Gm19:5258277-5258366
>Gm19:5258740-5258862
>Gm19:5259767-5259886
>Gm19:5260250-5260305
>Gm19:5261383-5261420
>Gm19:5261685-5262006
>Gm19:5262064-5262575
>Gm19:5262602-5263101
>Gm19:5263167-5263751
>Gm19:5264993-5265021
>Gm19:5267953-5268121
>Gm19:5268324-5268367
>Gm19:5269504-5269531
>Gm19:5270139-5270616
>Gm19:5270981-5271122
>Gm19:5271806-5272104
>Gm19:5272157-5272423
>Gm19:5272659-5278195
>Gm19:5278782-5279750
>Gm19:5280591-5280662
>Gm19:5280939-5281009
>Gm19:5281767-5281814
>Gm19:5282310-5282369
>Gm19:5283977-5284024
>Gm19:5284904-5285054
>Gm19:5285086-5285135
>Gm19:5285938-5286040
>Gm19:5290379-5290463
>Gm19:5291037-5291181
>Gm19:5292065-5292093
>Gm19:5295204-5295295
>Gm19:5299296-5299326
>Gm19:5299402-5299491
>Gm19:5299565-5299605
>Gm19:5299796-5299856
>Gm19:5301751-5301792
>Gm19:5304061-5304156
>Gm19:5306722-5307041
>Gm19:5307121-5307913
>Gm19:5307986-5308964
>Gm19:5309110-5309247
>Gm19:5309319-5309381
>Gm19:5309488-5309647
>Gm19:5309738-5310689
>Gm19:5310778-5310856
>Gm19:5317659-5317857
>Gm19:5317971-5318088
>Gm19:5318125-5318613
>Gm19:5318672-5319854
>Gm19:5320239-5320308
>Gm19:5320408-5320545
>Gm19:5321079-5322700
>Gm19:5322999-5323047
>Gm19:5326974-5327030
>Gm19:5329741-5329809
>Gm19:5336715-5336778
>Gm19:5337948-5338021
>Gm19:5339166-5339631
>Gm19:5341476-5341529
>Gm19:5341598-5341710
>Gm19:5341770-5341946
>Gm19:5342168-5342354
>Gm19:5342499-5342633
>Gm19:5342677-5343094
>Gm19:5343148-5343199
>Gm19:5343243-5343294
>Gm19:5346721-5346846
>Gm19:5346880-5346938
>Gm19:5348714-5348815
>Gm19:5349066-5349136
>Gm19:5349473-5349777
>Gm19:5349838-5350244
>Gm19:5350814-5350862
>Gm19:5350885-5350967
>Gm19:5354935-5359721
>Gm19:5360334-5360843
>Gm19:5363609-5363706
>Gm19:5365484-5365577
>Gm19:5365635-5365712
>Gm19:5366076-5366172
>Gm19:5368539-5368583
>Gm19:5374744-5374852
>Gm19:5376193-5376218
>Gm19:5376388-5376418
>Gm19:5376569-5376731
>Gm19:5376784-5377015
>Gm19:5377062-5377194
>Gm19:5377246-5377328
>Gm19:5377373-5377402
>Gm19:5377449-5377734
>Gm19:5379325-5379414
>Gm19:5379883-5380132
>Gm19:5380544-5381339
>Gm19:5381384-5381692
>Gm19:5381775-5381811
>Gm19:5381894-5382057
>Gm19:5382114-5385332
>Gm19:5385619-5385711
>Gm19:5386049-5387310
>Gm19:5387348-5389405
>Gm19:5389471-5389807
>Gm19:5389876-5390014
>Gm19:5391216-5391589
>Gm19:5392737-5393073
>Gm19:5393721-5393796
>Gm19:5393927-5394057
>Gm19:5394574-5394641
>Gm19:5394756-5394893
>Gm19:5394930-5395624
>Gm19:5395700-5396159
>Gm19:5396284-5396378
>Gm19:5396645-5396723
>Gm19:5396958-5397167
>Gm19:5397351-5397653
>Gm19:5397762-5397976
>Gm19:5398146-5398855
>Gm19:5398950-5398974
>Gm19:5399018-5399110
>Gm19:5402765-5402792
>Gm19:5404724-5405146
>Gm19:5405324-5407302
>Gm19:5407329-5407436
>Gm19:5407782-5407914
>Gm19:5408534-5408620
>Gm19:5410263-5410302
>Gm19:5414228-5414259
>Gm19:5415456-5415622
>Gm19:5415661-5415847
>Gm19:5415951-5415979
>Gm19:5416020-5416194
>Gm19:5416294-5416322
>Gm19:5416685-5416957
>Gm19:5417046-5417211
>Gm19:5417253-5417609
>Gm19:5419586-5419627
>Gm19:5419887-5420015
>Gm19:5422107-5422149
>Gm19:5422863-5422945
>Gm19:5423045-5423083
>Gm19:5423260-5423357
>Gm19:5424234-5424294
>Gm19:5426501-5426563
>Gm19:5427376-5427444
>Gm19:5427509-5427545
>Gm19:5427663-5427725
>Gm19:5427969-5428043
>Gm19:5428216-5428296
>Gm19:5428454-5428498
>Gm19:5428572-5428897
>Gm19:5428932-5429022
>Gm19:5429165-5429220
>Gm19:5429286-5429335
>Gm19:5429434-5429668
>Gm19:5429718-5430029
>Gm19:5430065-5430172
>Gm19:5430231-5430341
>Gm19:5430443-5435065
>Gm19:5435152-5435213
>Gm19:5435244-5436401
>Gm19:5436808-5437073
>Gm19:5440353-5440387
>Gm19:5440543-5440572
>Gm19:5440654-5440725
>Gm19:5440820-5440889
>Gm19:5440989-5441029
>Gm19:5442947-5443020
>Gm19:5443464-5443525
>Gm19:5446201-5446417
>Gm19:5446474-5446511
>Gm19:5446620-5446665
>Gm19:5446769-5446819
>Gm19:5446945-5447106
>Gm19:5447140-5447251
>Gm19:5447334-5447425
>Gm19:5447450-5447777
>Gm19:5447858-5448203
>Gm19:5448267-5448630
>Gm19:5448732-5449582
>Gm19:5449628-5449932
>Gm19:5450008-5450215
>Gm19:5450239-5450303
>Gm19:5450463-5450541
>Gm19:5450568-5450711
>Gm19:5450775-5451044
>Gm19:5451077-5451313
>Gm19:5451346-5451563
>Gm19:5451701-5451837
>Gm19:5452094-5452208
>Gm19:5452278-5452404
>Gm19:5452476-5452518
>Gm19:5452550-5452707
>Gm19:5452789-5452944
>Gm19:5452967-5453068
>Gm19:5453106-5453179
>Gm19:5453322-5453403
>Gm19:5453491-5453548
>Gm19:5453809-5453861
>Gm19:5454021-5454050
>Gm19:5454463-5454497
>Gm19:5454998-5455069
>Gm19:5455362-5455419
>Gm19:5456154-5456261
>Gm19:5457736-5457783
>Gm19:5461360-5462038
>Gm19:5462079-5462762
>Gm19:5462866-5463794
>Gm19:5463823-5464823
>Gm19:5464849-5465780
>Gm19:5465806-5467113
>Gm19:5467176-5467751
>Gm19:5468516-5468545
>Gm19:5468590-5468641
>Gm19:5469309-5469401
>Gm19:5470313-5470396
>Gm19:5472857-5473089
>Gm19:5473138-5475950
>Gm19:5475996-5477754
>Gm19:5478993-5479054
>Gm19:5484406-5484451
>Gm19:5488964-5490343
>Gm19:5490388-5490492
>Gm19:5490519-5491340
>Gm19:5491403-5491550
>Gm19:5491605-5491721
>Gm19:5491947-5492009
>Gm19:5492049-5492104
>Gm19:5492147-5492230
>Gm19:5492282-5493035
>Gm19:5493134-5493260
>Gm19:5493338-5493559
>Gm19:5493584-5493616
>Gm19:5493648-5493742
>Gm19:5493795-5494499
>Gm19:5494532-5494956
>Gm19:5495173-5495482
>Gm19:5496416-5496657
>Gm19:5496707-5496859
>Gm19:5496975-5497171
>Gm19:5497765-5497805
>Gm19:5497893-5497970
>Gm19:5498062-5498123
>Gm19:5498370-5499508
>Gm19:5499680-5499745
>Gm19:5499849-5499883
>Gm19:5500478-5501469
>Gm19:5501513-5501856
>Gm19:5502317-5502373
>Gm19:5502449-5502534
>Gm19:5502639-5502707
>Gm19:5502815-5502844
>Gm19:5505811-5505837
>Gm19:5506644-5507052
>Gm19:5507742-5507870
>Gm19:5512904-5512946
>Gm19:5512995-5513297
>Gm19:5513561-5513666
>Gm19:5513906-5514002
>Gm19:5514040-5514196
>Gm19:5519882-5520012
>Gm19:5520429-5520545
>Gm19:5520623-5521285
>Gm19:5521321-5521756
>Gm19:5522644-5522692
>Gm19:5522880-5523019
>Gm19:5525531-5525614
>Gm19:5525686-5525912
>Gm19:5526344-5527325
>Gm19:5527416-5528532
>Gm19:5528706-5528906
>Gm19:5529064-5530748
>Gm19:5530957-5531015
>Gm19:5531038-5531143
>Gm19:5531341-5531373
>Gm19:5531430-5531575
>Gm19:5531657-5531725
>Gm19:5531811-5531894
>Gm19:5531934-5532002
>Gm19:5532199-5533937
>Gm19:5533986-5534070
>Gm19:5534158-5534631
>Gm19:5535207-5535249
>Gm19:5535325-5540296
>Gm19:5540425-5540695
>Gm19:5544257-5544291
>Gm19:5545626-5545756
>Gm19:5546868-5546908
>Gm19:5548182-5548292
>Gm19:5551684-5551756
>Gm19:5553949-5554428
>Gm19:5555140-5555196
>Gm19:5555291-5555535
>Gm19:5555582-5557950
>Gm19:5558374-5558438
>Gm19:5558506-5558678
>Gm19:5558750-5558913
>Gm19:5559508-5559579
>Gm19:5559715-5560014
>Gm19:5560126-5560238
>Gm19:5561310-5561501
>Gm19:5561801-5561931
>Gm19:5562030-5562070
>Gm19:5562160-5562312
>Gm19:5562359-5562681
>Gm19:5562736-5563306
>Gm19:5563501-5563571
>Gm19:5563636-5564380
>Gm19:5564553-5564929
>Gm19:5565027-5565918
>Gm19:5565965-5566731
>Gm19:5566782-5566810
>Gm19:5566865-5568276
>Gm19:5568433-5568504
>Gm19:5568663-5568800
>Gm19:5568852-5568875
>Gm19:5569227-5569297
>Gm19:5569489-5569564
>Gm19:5569664-5569680
>Gm19:5569742-5569834
>Gm19:5569846-5570051
>Gm19:5570151-5572265
>Gm19:5572294-5574236
>Gm19:5577516-5577538
>Gm19:5577660-5577764
>Gm19:5577829-5577940
>Gm19:5578024-5578063
>Gm19:5578115-5581121
>Gm19:5581211-5581400
>Gm19:5581719-5581814
>Gm19:5582282-5582470
>Gm19:5582813-5582860
>Gm19:5583787-5585989
>Gm19:5586023-5594356
>Gm19:5594392-5594742
>Gm19:5594878-5594934
>Gm19:5594986-5595186
>Gm19:5595332-5595386
>Gm19:5595591-5595791
>Gm19:5596040-5596212
>Gm19:5596263-5596364
>Gm19:5596407-5596650
>Gm19:5596682-5597425
>Gm19:5597744-5600944
>Gm19:5600983-5601416
>Gm19:5602624-5602651
>Gm19:5603860-5603894
>Gm19:5607170-5607312
>Gm19:5608150-5612856
>Gm19:5613666-5613722
>Gm19:5614340-5614406
>Gm19:5614533-5614741
>Gm19:5614925-5615069
>Gm19:5615115-5617753
>Gm19:5617785-5618056
>Gm19:5618081-5618153
>Gm19:5618183-5618565
>Gm19:5618616-5618803
>Gm19:5618871-5619619
>Gm19:5619719-5619815
>Gm19:5621246-5621283
>Gm19:5621794-5622032
>Gm19:5622094-5622548
>Gm19:5622583-5622773
>Gm19:5623184-5623373
>Gm19:5623397-5626932
>Gm19:5627032-5637339
>Gm19:5637678-5637718
>Gm19:5637915-5638021
>Gm19:5639203-5639313
>Gm19:5639982-5640062
>Gm19:5641595-5642901
>Gm19:5642933-5644434
>Gm19:5645742-5645798
>Gm19:5646347-5646428
>Gm19:5646754-5646841
>Gm19:5646951-5647170
>Gm19:5648255-5648304
>Gm19:5650011-5650546
>Gm19:5650617-5653335
>Gm19:5653761-5653835
>Gm19:5654088-5654233
>Gm19:5655010-5655043
>Gm19:5655108-5655632
>Gm19:5655679-5655837
>Gm19:5655936-5656440
>Gm19:5656515-5656568
>Gm19:5656642-5656825
>Gm19:5656859-5656910
>Gm19:5657046-5657072
>Gm19:5657204-5657235
>Gm19:5657456-5657547
>Gm19:5657795-5658018
>Gm19:5659837-5660363
>Gm19:5661291-5661435
>Gm19:5661555-5661678
>Gm19:5662639-5662796
>Gm19:5663014-5663605
>Gm19:5663647-5663713
>Gm19:5664141-5664177
>Gm19:5664625-5664658
>Gm19:5666032-5666363
>Gm19:5668185-5668227
>Gm19:5668857-5668959
>Gm19:5669936-5669970
>Gm19:5670025-5670212
>Gm19:5671693-5671795
>Gm19:5671962-5675564
>Gm19:5676190-5676289
>Gm19:5676572-5677071
>Gm19:5677115-5677282
>Gm19:5677323-5678385
>Gm19:5678462-5678554
>Gm19:5678895-5678948
>Gm19:5678968-5679076
>Gm19:5679466-5679516
>Gm19:5679889-5681840
>Gm19:5681909-5682476
>Gm19:5682535-5682623
>Gm19:5682950-5683051
>Gm19:5683233-5683337
>Gm19:5683418-5683598
>Gm19:5683663-5683879
>Gm19:5683931-5684090
>Gm19:5684124-5684190
>Gm19:5684232-5684823
>Gm19:5684955-5685414
>Gm19:5685900-5685975
>Gm19:5686730-5687379
>Gm19:5687442-5687471
>Gm19:5687590-5688475
>Gm19:5688505-5690487
>Gm19:5690516-5690660
>Gm19:5690777-5690921
>Gm19:5691340-5691381
>Gm19:5691408-5691440
>Gm19:5691827-5691998
>Gm19:5692892-5692950
>Gm19:5693022-5693070
>Gm19:5693213-5693319
>Gm19:5694683-5694719
>Gm19:5697513-5697670
>Gm19:5697801-5698345
>Gm19:5698575-5704332
>Gm19:5704443-5707648
>Gm19:5707684-5708405
>Gm19:5708791-5709005
>Gm19:5710126-5710199
>Gm19:5710263-5710329
>Gm19:5710504-5710665
>Gm19:5710949-5718715
>Gm19:5718730-5731007
>Gm19:5731040-5731109
>Gm19:5731139-5731764
>Gm19:5731832-5732581
>Gm19:5732625-5732831
>Gm19:5734205-5734242
>Gm19:5734663-5734699
>Gm19:5734752-5734776
>Gm19:5734806-5735724
>Gm19:5736098-5736144
>Gm19:5736355-5737284
>Gm19:5737332-5739036
>Gm19:5739138-5739183
>Gm19:5741490-5741554
>Gm19:5741844-5741886
>Gm19:5741984-5742359
>Gm19:5742733-5743413
>Gm19:5743570-5743619
>Gm19:5743704-5743755
>Gm19:5743891-5743917
>Gm19:5744049-5744080
>Gm19:5744288-5744392
>Gm19:5745258-5745333
>Gm19:5747256-5747550
>Gm19:5750770-5750799
>Gm19:5751738-5751804
>Gm19:5751905-5751947
>Gm19:5752519-5752570
>Gm19:5752700-5752841
>Gm19:5753535-5754330
>Gm19:5754492-5755871
>Gm19:5756483-5756570
>Gm19:5756815-5756866
>Gm19:5757906-5758240
>Gm19:5758435-5758522
>Gm19:5758994-5759041
>Gm19:5759286-5760088
>Gm19:5760234-5760384
>Gm19:5761468-5761503
>Gm19:5761767-5761825
>Gm19:5761927-5763688
>Gm19:5768171-5768618
>Gm19:5768719-5769038
>Gm19:5769099-5769396
>Gm19:5769480-5770602
>Gm19:5770687-5770915
>Gm19:5770997-5771131
>Gm19:5771157-5771187
>Gm19:5771240-5771301
>Gm19:5771407-5771484
>Gm19:5771570-5772231
>Gm19:5772289-5772545
>Gm19:5772621-5773071
>Gm19:5773233-5774208
>Gm19:5774265-5774603
>Gm19:5777851-5777997
>Gm19:5778764-5778807
>Gm19:5778888-5779015
>Gm19:5779060-5779993
>Gm19:5780050-5780452
>Gm19:5780789-5780925
>Gm19:5781296-5782279
>Gm19:5783971-5784034
>Gm19:5785694-5785740
>Gm19:5790629-5791698
>Gm19:5794725-5794796
>Gm19:5795997-5796041
>Gm19:5799144-5801745
>Gm19:5803280-5803387
>Gm19:5809968-5810095
>Gm19:5810377-5810623
>Gm19:5811419-5811456
>Gm19:5811564-5812971
>Gm19:5813034-5813449
>Gm19:5813486-5814697
>Gm19:5815012-5815068
>Gm19:5816558-5816640
>Gm19:5817272-5817405
>Gm19:5817455-5817522
>Gm19:5817910-5817989
>Gm19:5818825-5818874
>Gm19:5820067-5820237
>Gm19:5824653-5824683
>Gm19:5825883-5825919
>Gm19:5826182-5826288
>Gm19:5827350-5827548
>Gm19:5827612-5827661
>Gm19:5830881-5830966
>Gm19:5832148-5833016
>Gm19:5833365-5833649
>Gm19:5836069-5836121
>Gm19:5837630-5837754
>Gm19:5837786-5837855
>Gm19:5842150-5842338
>Gm19:5842365-5842428
>Gm19:5842866-5842948
>Gm19:5845334-5845422
>Gm19:5846402-5847039
>Gm19:5847199-5847354
>Gm19:5847387-5853034
>Gm19:5855513-5855549
>Gm19:5860553-5860662
>Gm19:5861974-5862014
>Gm19:5862918-5863027
>Gm19:5863992-5864074
>Gm19:5864248-5864317
>Gm19:5864392-5864592
>Gm19:5868688-5868752
>Gm19:5871377-5871471
>Gm19:5872837-5873211
>Gm19:5873852-5873908
>Gm19:5876043-5876085
>Gm19:5879739-5879830
>Gm19:5879940-5880001
>Gm19:5880497-5880660
>Gm19:5881231-5881268
>Gm19:5881359-5881400
>Gm19:5881573-5881701
>Gm19:5881750-5882032
>Gm19:5882114-5882159
>Gm19:5882246-5882317
>Gm19:5882355-5882460
>Gm19:5882769-5882866
>Gm19:5883429-5883468
>Gm19:5887138-5887236
>Gm19:5888037-5888086
>Gm19:5891003-5891198
>Gm19:5891444-5891553
>Gm19:5897694-5897795
>Gm19:5898776-5898986
>Gm19:5899048-5899605
>Gm19:5900861-5902523
>Gm19:5902600-5902739
>Gm19:5902827-5903028
>Gm19:5903338-5903702
>Gm19:5903766-5903906
>Gm19:5904644-5904974
>Gm19:5905035-5905326
>Gm19:5905452-5905641
>Gm19:5905748-5906004
>Gm19:5906056-5906571
>Gm19:5906643-5906716
>Gm19:5906792-5907136
>Gm19:5907182-5907295
>Gm19:5907388-5907861
>Gm19:5908010-5908263
>Gm19:5908314-5908474
>Gm19:5912211-5912736
>Gm19:5912763-5912896
>Gm19:5913063-5915754
>Gm19:5924195-5924243
>Gm19:5925504-5925597
>Gm19:5925830-5925899
>Gm19:5926943-5927560
>Gm19:5927583-5929846
>Gm19:5930846-5930860
>Gm19:5931203-5931248
>Gm19:5931766-5937219
>Gm19:5937319-5937892
>Gm19:5938025-5938076
>Gm19:5939802-5939837
>Gm19:5939949-5940013
>Gm19:5941794-5941897
>Gm19:5943237-5943283
>Gm19:5945683-5945762
>Gm19:5946146-5946188
>Gm19:5949092-5949163
>Gm19:5949368-5949458
>Gm19:5949566-5949646
>Gm19:5949955-5950076
>Gm19:5951463-5951512
>Gm19:5951567-5952388
>Gm19:5952444-5952519
>Gm19:5955338-5955464
>Gm19:5955799-5955994
>Gm19:5957864-5957909
>Gm19:5958256-5958362
>Gm19:5958937-5959103
>Gm19:5960150-5960208
>Gm19:5961308-5961413
>Gm19:5964800-5964962
>Gm19:5965074-5966497
>Gm19:5966615-5966916
>Gm19:5967816-5968001
>Gm19:5968047-5971082
>Gm19:5971245-5971452
>Gm19:5971688-5972130
>Gm19:5972174-5974385
>Gm19:5974462-5974688
>Gm19:5974731-5975717
>Gm19:5975818-5976066
>Gm19:5976112-5976213
>Gm19:5976344-5976382
>Gm19:5976484-5976642
>Gm19:5976721-5976786
>Gm19:5976906-5977230
>Gm19:5977335-5977667
>Gm19:5977854-5977891
>Gm19:5977989-5978041
>Gm19:5978101-5978346
>Gm19:5978410-5978616
>Gm19:5978667-5978764
>Gm19:5978836-5978993
>Gm19:5979081-5979512
>Gm19:5979560-5979766
>Gm19:5979808-5979972
>Gm19:5980023-5980257
>Gm19:5980288-5980623
>Gm19:5980708-5980826
>Gm19:5982214-5982254
>Gm19:5982649-5983207
>Gm19:5985373-5985409
>Gm19:5986537-5986625
>Gm19:5986823-5987075
>Gm19:5987255-5987609
>Gm19:5987700-5987783
>Gm19:5987958-5988047
>Gm19:5988191-5988242
>Gm19:5988350-5988477
>Gm19:5988553-5988598
>Gm19:5988695-5988800
>Gm19:5988941-5988995
>Gm19:5989244-5989422
>Gm19:5989490-5989773
>Gm19:5994658-5994696
>Gm19:5994823-5995801
>Gm19:5995834-5998115
>Gm19:5998147-5998425
>Gm19:6005152-6024164
>Gm19:6024667-6024726
>Gm19:6026893-6026932
>Gm19:6027037-6027160
>Gm19:6027432-6027471
>Gm19:6027712-6027754
>Gm19:6032007-6032040
>Gm19:6032949-6033049
>Gm19:6033096-6033158
>Gm19:6033300-6034086
>Gm19:6034143-6034235
>Gm19:6034264-6034956
>Gm19:6034986-6036237
>Gm19:6036290-6039025
>Gm19:6039087-6039361
>Gm19:6039757-6039934
>Gm19:6041588-6041615
>Gm19:6041927-6042007
>Gm19:6042377-6042424
>Gm19:6042699-6042742
>Gm19:6043328-6043383
>Gm19:6043533-6044043
>Gm19:6044369-6047005
>Gm19:6047053-6049410
>Gm19:6049449-6049561
>Gm19:6049618-6049695
>Gm19:6049910-6049972
>Gm19:6050082-6050114
>Gm19:6051041-6051128
>Gm19:6051967-6052120
>Gm19:6052387-6052422
>Gm19:6053980-6054029
>Gm19:6054658-6054714
>Gm19:6055248-6055302
>Gm19:6059539-6059611
>Gm19:6059721-6059772
>Gm19:6059991-6060220
>Gm19:6060282-6060510
>Gm19:6060564-6061310
>Gm19:6061350-6062180
>Gm19:6062225-6063995
>Gm19:6064331-6064363
>Gm19:6066412-6066488
>Gm19:6068109-6068152
>Gm19:6072849-6073131
>Gm19:6075169-6075199
>Gm19:6076889-6076932
>Gm19:6077103-6077139
>Gm19:6077220-6077404
>Gm19:6078463-6078552
>Gm19:6082723-6082753
>Gm19:6084562-6084728
>Gm19:6086290-6086407
>Gm19:6093472-6093521
>Gm19:6094026-6094276
>Gm19:6094798-6094980
>Gm19:6095127-6095395
>Gm19:6095473-6095532
>Gm19:6095578-6095816
>Gm19:6096255-6096786
>Gm19:6096867-6096961
>Gm19:6097202-6097414
>Gm19:6097460-6097852
>Gm19:6097911-6098094
>Gm19:6098152-6098396
>Gm19:6099918-6099949
>Gm19:6100300-6100328
>Gm19:6100478-6100714
>Gm19:6100782-6100830
>Gm19:6101353-6101483
>Gm19:6102344-6102476
>Gm19:6102502-6102645
>Gm19:6102818-6102899
>Gm19:6102960-6103039
>Gm19:6103396-6103512
>Gm19:6103546-6103847
>Gm19:6103961-6104238
>Gm19:6104427-6104671
>Gm19:6104977-6105172
>Gm19:6106549-6106615
>Gm19:6106993-6107046
>Gm19:6108059-6108119
>Gm19:6112612-6112638
>Gm19:6121036-6121170
>Gm19:6126610-6126665
>Gm19:6126784-6126828
>Gm19:6128139-6128197
>Gm19:6128271-6128300
>Gm19:6128368-6128463
>Gm19:6128609-6128676
>Gm19:6137871-6138500
>Gm19:6138573-6138850
>Gm19:6138960-6140944
>Gm19:6141006-6142930
>Gm19:6143160-6143225
>Gm19:6143335-6143370
>Gm19:6143777-6143810
>Gm19:6144008-6144033
>Gm19:6144223-6144384
>Gm19:6144535-6144562
>Gm19:6146072-6146113
>Gm19:6147128-6147184
>Gm19:6152608-6153688
>Gm19:6153717-6155339
>Gm19:6155405-6156100
>Gm19:6156132-6157450
>Gm19:6158441-6159274
>Gm19:6164249-6164287
>Gm19:6165098-6165215
>Gm19:6166639-6166678
>Gm19:6167112-6167582
>Gm19:6167675-6169028
>Gm19:6169262-6169469
>Gm19:6169861-6170026
>Gm19:6170129-6170183
>Gm19:6170874-6170904
>Gm19:6171071-6171498
>Gm19:6171584-6171716
>Gm19:6171801-6172113
>Gm19:6172801-6175009
>Gm19:6177703-6177902
>Gm19:6178471-6178516
>Gm19:6180633-6181020
>Gm19:6181092-6181380
>Gm19:6181430-6181793
>Gm19:6186370-6186649
>Gm19:6186670-6186723
>Gm19:6186780-6187303
>Gm19:6187384-6187480
>Gm19:6187519-6187935
>Gm19:6187984-6189858
>Gm19:6189923-6190364
>Gm19:6190488-6190724
>Gm19:6190810-6192734
>Gm19:6192781-6193128
>Gm19:6193244-6194103
>Gm19:6194167-6194554
>Gm19:6194604-6195045
>Gm19:6195088-6195216
>Gm19:6195383-6196251
>Gm19:6196334-6196960
>Gm19:6197186-6197235
>Gm19:6197274-6197438
>Gm19:6197472-6197568
>Gm19:6197622-6198668
>Gm19:6198724-6198821
>Gm19:6198875-6199345
>Gm19:6201713-6201814
>Gm19:6205470-6205528
>Gm19:6205876-6206224
>Gm19:6206267-6207004
>Gm19:6207098-6207373
>Gm19:6207693-6207819
>Gm19:6207855-6208057
>Gm19:6208130-6208193
>Gm19:6208251-6208321
>Gm19:6208423-6208490
>Gm19:6208731-6208772
>Gm19:6209027-6209066
>Gm19:6209163-6209315
>Gm19:6211824-6212377
>Gm19:6216875-6217188
>Gm19:6220321-6221057
>Gm19:6221093-6222036
>Gm19:6222764-6222804
>Gm19:6225571-6225667
>Gm19:6225691-6225769
>Gm19:6226122-6226273
>Gm19:6228724-6228769
>Gm19:6233286-6233349
>Gm19:6233390-6233664
>Gm19:6233736-6234044
>Gm19:6234102-6234693
>Gm19:6235292-6235380
>Gm19:6242251-6242277
>Gm19:6242401-6242458
>Gm19:6244920-6244977
>Gm19:6245201-6245509
>Gm19:6245889-6246004
>Gm19:6246463-6246495
>Gm19:6247554-6247581
>Gm19:6247954-6248170
>Gm19:6248479-6248542
>Gm19:6250657-6250737
>Gm19:6250948-6250976
>Gm19:6251162-6251229
>Gm19:6252146-6252436
>Gm19:6252484-6252911
>Gm19:6253014-6253100
>Gm19:6253137-6253378
>Gm19:6253414-6253672
>Gm19:6253819-6253861
>Gm19:6253918-6254000
>Gm19:6254045-6254635
>Gm19:6254752-6254835
>Gm19:6257358-6257933
>Gm19:6258038-6258193
>Gm19:6258285-6258348
>Gm19:6258544-6258601
>Gm19:6258931-6258999
>Gm19:6263130-6264073
>Gm19:6266440-6266488
>Gm19:6274139-6274263
>Gm19:6274397-6274449
>Gm19:6274673-6274722
>Gm19:6274881-6274898
>Gm19:6275167-6275254
>Gm19:6275312-6275382
>Gm19:6279102-6279195
>Gm19:6279305-6279397
>Gm19:6279507-6279548
>Gm19:6279761-6280110
>Gm19:6280499-6280570
>Gm19:6280622-6280905
>Gm19:6280986-6281245
>Gm19:6281313-6281600
>Gm19:6281668-6282291
>Gm19:6282416-6282785
>Gm19:6282812-6282897
>Gm19:6282999-6283806
>Gm19:6283901-6284036
>Gm19:6286212-6286262
>Gm19:6288412-6288552
>Gm19:6288732-6288799
>Gm19:6289278-6289331
>Gm19:6291037-6291229
>Gm19:6291259-6291852
>Gm19:6291880-6292117
>Gm19:6292150-6292280
>Gm19:6292343-6294190
>Gm19:6294270-6294996
>Gm19:6295085-6295197
>Gm19:6295269-6295909
>Gm19:6295967-6296080
>Gm19:6296134-6298556
>Gm19:6298628-6299120
>Gm19:6299234-6299482
>Gm19:6299579-6302868
>Gm19:6302923-6303193
>Gm19:6303293-6303857
>Gm19:6304053-6304730
>Gm19:6304742-6305449
>Gm19:6305542-6305583
>Gm19:6305639-6306149
>Gm19:6306214-6306755
>Gm19:6306908-6307415
>Gm19:6308543-6308591
>Gm19:6309562-6312626
>Gm19:6315878-6316089
>Gm19:6316495-6316565
>Gm19:6316934-6316967
>Gm19:6321402-6321448
>Gm19:6323094-6323200
>Gm19:6327566-6327620
>Gm19:6331028-6331131
>Gm19:6335387-6335401
>Gm19:6335501-6335521
>Gm19:6335699-6335772
>Gm19:6344096-6344135
>Gm19:6344412-6344452
>Gm19:6344936-6345558
>Gm19:6345593-6346206
>Gm19:6346250-6347227
>Gm19:6347261-6348824
>Gm19:6348864-6350005
>Gm19:6350108-6350322
>Gm19:6350387-6350478
>Gm19:6350522-6350563
>Gm19:6350622-6350875
>Gm19:6352972-6353071
>Gm19:6358228-6358360
>Gm19:6361660-6361687
>Gm19:6362093-6362163
>Gm19:6362958-6363009
>Gm19:6363343-6363376
>Gm19:6364119-6364163
>Gm19:6365140-6366290
>Gm19:6368672-6368727
>Gm19:6368949-6370574
>Gm19:6370793-6370883
>Gm19:6370944-6371006
>Gm19:6371416-6371757
>Gm19:6371862-6372333
>Gm19:6373706-6373800
>Gm19:6373939-6373972
>Gm19:6374097-6374329
>Gm19:6374512-6374592
>Gm19:6374644-6375080
>Gm19:6375112-6375543
>Gm19:6375770-6375800
>Gm19:6376169-6376669
>Gm19:6376853-6376907
>Gm19:6377038-6377208
>Gm19:6377250-6378098
>Gm19:6378132-6378399
>Gm19:6378447-6378472
>Gm19:6378609-6379381
>Gm19:6379434-6379478
>Gm19:6379545-6380229
>Gm19:6380295-6380405
>Gm19:6380481-6380584
>Gm19:6380623-6381165
>Gm19:6381374-6381454
>Gm19:6381714-6385354
>Gm19:6385686-6386044
>Gm19:6386105-6386304
>Gm19:6386348-6386555
>Gm19:6386583-6386707
>Gm19:6386797-6386944
>Gm19:6386970-6387366
>Gm19:6387410-6387507
>Gm19:6387537-6388264
>Gm19:6389830-6389889
>Gm19:6390394-6393438
>Gm19:6393526-6393627
>Gm19:6393954-6394042
>Gm19:6394111-6395220
>Gm19:6395455-6395846
>Gm19:6395889-6396567
>Gm19:6396638-6396687
>Gm19:6397060-6397110
>Gm19:6398256-6398315
>Gm19:6400854-6400887
>Gm19:6401335-6401371
>Gm19:6401799-6401865
>Gm19:6401907-6402143
>Gm19:6402246-6402499
>Gm19:6402632-6403110
>Gm19:6403249-6404031
>Gm19:6404117-6405742
>Gm19:6407465-6408824
>Gm19:6410298-6410757
>Gm19:6410804-6411632
>Gm19:6411931-6413236
>Gm19:6415544-6415578
>Gm19:6415632-6416571
>Gm19:6417457-6418194
>Gm19:6420285-6420358
>Gm19:6420640-6420724
>Gm19:6420761-6420871
>Gm19:6421542-6421619
>Gm19:6421754-6421808
>Gm19:6422347-6422432
>Gm19:6422478-6422627
>Gm19:6422714-6422943
>Gm19:6424621-6424658
>Gm19:6427629-6427664
>Gm19:6427812-6428062
>Gm19:6428172-6428475
>Gm19:6428521-6428693
>Gm19:6430666-6430769
>Gm19:6431211-6431260
>Gm19:6431686-6431771
>Gm19:6432026-6432067
>Gm19:6434250-6434372
>Gm19:6434411-6434576
>Gm19:6434655-6435265
>Gm19:6436497-6436568
>Gm19:6438814-6439019
>Gm19:6440532-6440665
>Gm19:6442291-6442421
>Gm19:6444002-6444110
>Gm19:6444459-6444511
>Gm19:6445156-6445201
>Gm19:6445743-6445831
>Gm19:6448229-6448294
>Gm19:6453027-6453310
>Gm19:6453910-6459282
>Gm19:6460072-6460933
>Gm19:6464474-6464576
>Gm19:6470597-6473669
>Gm19:6473905-6474072
>Gm19:6474118-6474148
>Gm19:6474207-6474337
>Gm19:6474427-6474654
>Gm19:6474718-6474808
>Gm19:6474951-6475164
>Gm19:6475722-6475900
>Gm19:6476104-6476145
>Gm19:6476361-6476546
>Gm19:6476724-6476769
>Gm19:6478535-6481441
>Gm19:6483585-6483633
>Gm19:6487009-6487052
>Gm19:6490557-6490602
>Gm19:6492751-6492787
>Gm19:6492978-6493072
>Gm19:6506436-6506501
>Gm19:6506537-6506572
>Gm19:6506740-6507807
>Gm19:6507835-6508026
>Gm19:6508079-6510381
>Gm19:6511260-6511358
>Gm19:6512227-6512283
>Gm19:6515204-6515289
>Gm19:6516788-6517100
>Gm19:6519353-6519453
>Gm19:6519828-6519928
>Gm19:6520070-6520127
>Gm19:6520247-6520373
>Gm19:6521953-6524529
>Gm19:6524554-6526053
>Gm19:6526240-6526388
>Gm19:6526482-6526671
>Gm19:6526708-6527767
>Gm19:6527790-6528540
>Gm19:6528591-6529150
>Gm19:6529180-6530224
>Gm19:6530257-6530998
>Gm19:6531033-6531851
>Gm19:6531918-6533058
>Gm19:6536119-6536211
>Gm19:6536785-6536957
>Gm19:6538121-6538209
>Gm19:6542003-6542180
>Gm19:6542747-6542782
>Gm19:6543633-6543727
>Gm19:6550018-6550196
>Gm19:6552690-6552761
>Gm19:6552944-6553774
>Gm19:6554011-6554047
>Gm19:6554146-6554190
>Gm19:6554244-6554496
>Gm19:6554607-6554909
>Gm19:6555023-6555096
>Gm19:6555207-6555314
>Gm19:6555448-6555512
>Gm19:6555582-6555677
>Gm19:6555708-6555817
>Gm19:6556164-6556769
>Gm19:6556983-6557612
>Gm19:6557709-6557765
>Gm19:6557803-6558397
>Gm19:6558492-6558544
>Gm19:6558841-6559780
>Gm19:6559964-6560166
>Gm19:6561174-6561312
>Gm19:6561446-6561904
>Gm19:6562771-6563345
>Gm19:6563392-6565351
>Gm19:6571637-6571748
>Gm19:6573441-6573474
>Gm19:6573641-6573694
>Gm19:6575185-6575209
>Gm19:6577177-6577504
>Gm19:6577564-6577815
>Gm19:6579793-6579839
>Gm19:6581014-6581056
>Gm19:6584576-6584756
>Gm19:6585226-6585399
>Gm19:6586117-6586241
>Gm19:6589875-6589943
>Gm19:6591931-6591995
>Gm19:6592395-6592676
>Gm19:6603827-6603856
>Gm19:6605292-6605337
>Gm19:6605939-6606026
>Gm19:6607010-6607057
>Gm19:6607569-6607619
>Gm19:6608196-6609491
>Gm19:6610575-6612125
>Gm19:6612276-6612370
>Gm19:6612518-6612787
>Gm19:6612847-6613372
>Gm19:6614158-6614773
>Gm19:6614808-6619991
>Gm19:6620059-6620088
>Gm19:6622628-6622707
>Gm19:6623491-6623599
>Gm19:6623631-6624000
>Gm19:6628649-6628685
>Gm19:6628781-6628826
>Gm19:6633384-6633514
>Gm19:6633829-6633888
>Gm19:6638078-6638268
>Gm19:6638377-6638408
>Gm19:6638434-6638465
>Gm19:6638560-6639164
>Gm19:6639460-6639596
>Gm19:6639643-6639700
>Gm19:6640175-6640266
>Gm19:6640323-6640420
>Gm19:6640512-6640625
>Gm19:6640837-6640961
>Gm19:6641010-6641048
>Gm19:6641085-6641313
>Gm19:6641408-6641508
>Gm19:6641562-6641947
>Gm19:6642043-6642090
>Gm19:6642151-6642707
>Gm19:6642747-6642929
>Gm19:6642970-6643040
>Gm19:6643149-6643355
>Gm19:6643430-6643578
>Gm19:6643654-6643706
>Gm19:6643830-6643893
>Gm19:6643937-6643969
>Gm19:6644003-6644276
>Gm19:6644318-6644358
>Gm19:6644475-6644835
>Gm19:6646392-6647474
>Gm19:6649265-6649305
>Gm19:6652559-6652599
>Gm19:6653255-6654078
>Gm19:6654278-6654348
>Gm19:6655209-6655284
>Gm19:6656456-6656543
>Gm19:6659329-6659356
>Gm19:6659494-6659633
>Gm19:6659692-6660574
>Gm19:6661906-6662131
>Gm19:6662197-6662247
>Gm19:6662288-6663097
>Gm19:6663369-6663462
>Gm19:6663512-6663596
>Gm19:6663643-6663951
>Gm19:6664083-6664554
>Gm19:6664649-6664684
>Gm19:6664800-6665916
>Gm19:6667002-6667194
>Gm19:6668624-6668654
>Gm19:6668759-6668818
>Gm19:6669417-6669563
>Gm19:6669655-6670325
>Gm19:6671266-6671410
>Gm19:6671461-6671496
>Gm19:6671611-6673475
>Gm19:6673501-6674317
>Gm19:6674423-6676332
>Gm19:6676400-6676472
>Gm19:6676751-6676804
>Gm19:6677313-6677455
>Gm19:6683694-6683839
>Gm19:6683866-6683941
>Gm19:6685433-6685538
>Gm19:6685686-6685748
>Gm19:6686339-6686757
>Gm19:6686812-6687766
>Gm19:6687816-6689388
>Gm19:6689535-6691994
>Gm19:6692113-6693058
>Gm19:6693092-6696309
>Gm19:6696356-6696988
>Gm19:6697070-6698237
>Gm19:6698296-6699279
>Gm19:6699413-6699481
>Gm19:6700079-6700158
>Gm19:6701497-6701564
>Gm19:6706879-6706926
>Gm19:6707051-6707092
>Gm19:6707664-6728792
>Gm19:6729234-6733807
>Gm19:6734019-6734616
>Gm19:6735951-6738013
>Gm19:6738220-6741130
>Gm19:6741174-6741215
>Gm19:6741286-6741781
>Gm19:6741827-6741944
>Gm19:6741982-6743418
>Gm19:6743497-6745263
>Gm19:6745416-6745838
>Gm19:6745916-6746653
>Gm19:6746669-6748291
>Gm19:6748350-6748486
>Gm19:6748596-6748728
>Gm19:6748814-6749134
>Gm19:6749329-6750041
>Gm19:6754126-6754162
>Gm19:6754270-6754297
>Gm19:6754477-6754741
>Gm19:6754796-6754859
>Gm19:6755124-6755211
>Gm19:6755565-6755598
>Gm19:6755775-6756017
>Gm19:6756150-6756380
>Gm19:6756421-6756456
>Gm19:6756654-6756716
>Gm19:6756831-6756929
>Gm19:6760437-6760682
>Gm19:6761398-6761441
>Gm19:6761535-6761815
>Gm19:6761948-6762062
>Gm19:6763672-6764068
>Gm19:6764397-6764429
>Gm19:6767995-6768029
>Gm19:6769066-6769111
>Gm19:6770558-6770606
>Gm19:6772920-6772950
>Gm19:6777273-6778498
>Gm19:6782847-6782918
>Gm19:6786435-6786967
>Gm19:6787416-6787488
>Gm19:6790905-6790945
>Gm19:6796611-6796715
>Gm19:6797212-6797267
>Gm19:6797731-6800124
>Gm19:6801186-6801321
>Gm19:6801379-6804047
>Gm19:6804809-6805124
>Gm19:6805246-6805418
>Gm19:6805474-6805629
>Gm19:6806114-6806410
>Gm19:6806485-6807144
>Gm19:6807188-6808605
>Gm19:6808931-6808971
>Gm19:6809080-6809178
>Gm19:6809231-6809333
>Gm19:6809723-6809764
>Gm19:6809791-6809822
>Gm19:6815475-6815590
>Gm19:6815734-6815784
>Gm19:6818077-6818144
>Gm19:6819471-6819660
>Gm19:6821227-6821262
>Gm19:6821832-6821860
>Gm19:6821909-6821962
>Gm19:6822124-6822240
>Gm19:6822337-6822414
>Gm19:6822728-6822760
>Gm19:6825130-6825174
>Gm19:6828095-6828138
>Gm19:6830447-6830513
>Gm19:6834246-6834363
>Gm19:6837713-6837759
>Gm19:6838991-6839242
>Gm19:6839300-6839411
>Gm19:6839598-6839981
>Gm19:6841804-6841943
>Gm19:6842028-6842536
>Gm19:6842592-6842700
>Gm19:6843819-6843868
>Gm19:6844184-6844509
>Gm19:6844549-6845042
>Gm19:6845096-6847677
>Gm19:6847703-6848923
>Gm19:6849058-6849109
>Gm19:6849433-6849633
>Gm19:6849653-6850017
>Gm19:6850050-6851023
>Gm19:6851057-6854342
>Gm19:6854495-6854656
>Gm19:6854716-6854777
>Gm19:6858168-6858217
>Gm19:6858770-6858807
>Gm19:6858843-6858883
>Gm19:6859527-6859704
>Gm19:6859736-6860496
>Gm19:6860574-6861001
>Gm19:6861154-6863505
>Gm19:6863529-6880787
>Gm19:6880819-6882995
>Gm19:6883036-6883254
>Gm19:6883308-6883341
>Gm19:6883367-6885830
>Gm19:6885853-6887366
>Gm19:6887532-6888315
>Gm19:6888464-6888543
>Gm19:6888607-6888662
>Gm19:6888713-6888761
>Gm19:6888799-6888983
>Gm19:6889114-6889548
>Gm19:6889629-6889659
>Gm19:6889738-6889770
>Gm19:6889933-6891501
>Gm19:6891783-6892095
>Gm19:6892126-6893123
>Gm19:6893197-6895167
>Gm19:6895211-6895250
>Gm19:6895598-6895682
>Gm19:6895790-6895957
>Gm19:6896065-6896486
>Gm19:6896574-6896829
>Gm19:6896954-6899097
>Gm19:6899130-6899519
>Gm19:6899580-6899890
>Gm19:6899970-6900614
>Gm19:6900673-6900722
>Gm19:6900806-6900911
>Gm19:6901051-6901317
>Gm19:6901458-6901486
>Gm19:6901692-6901780
>Gm19:6902860-6903983
>Gm19:6904041-6907737
>Gm19:6907801-6909744
>Gm19:6909804-6913514
>Gm19:6913542-6913877
>Gm19:6913931-6914483
>Gm19:6915380-6915413
>Gm19:6919251-6920706
>Gm19:6920990-6921401
>Gm19:6921912-6922019
>Gm19:6922265-6922296
>Gm19:6923381-6923937
>Gm19:6923958-6946923
>Gm19:6949911-6950148
>Gm19:6950221-6950678
>Gm19:6950742-6950913
>Gm19:6951043-6951276
>Gm19:6951316-6951397
>Gm19:6951582-6951615
>Gm19:6951698-6951999
>Gm19:6952052-6952173
>Gm19:6952222-6952456
>Gm19:6953019-6953068
>Gm19:6953230-6953518
>Gm19:6953756-6953795
>Gm19:6958479-6958588
>Gm19:6958657-6958708
>Gm19:6958923-6958975
>Gm19:6960627-6960682
>Gm19:6962651-6962703
>Gm19:6962870-6963162
>Gm19:6963229-6965487
>Gm19:6965650-6965816
>Gm19:6965872-6965936
>Gm19:6966031-6966350
>Gm19:6966448-6966573
>Gm19:6966964-6967006
>Gm19:6967173-6967203
>Gm19:6968001-6968035
>Gm19:6969983-6970015
>Gm19:6971785-6973405
>Gm19:6975639-6975809
>Gm19:6977714-6977862
>Gm19:6978925-6978999
>Gm19:6979049-6979117
>Gm19:6979213-6983781
>Gm19:6984320-6984401
>Gm19:6984556-6985652
>Gm19:6985686-6985803
>Gm19:6985835-6987557
>Gm19:6987679-6987831
>Gm19:6988397-6988819
>Gm19:6988898-6989354
>Gm19:6989380-6989508
>Gm19:6989691-6989733
>Gm19:6989810-6990021
>Gm19:6990054-6990135
>Gm19:6990400-6990444
>Gm19:6990521-6990669
>Gm19:6990806-6990855
>Gm19:6990929-6991033
>Gm19:6992326-6992358
>Gm19:6992493-6992587
>Gm19:6993487-6993553
>Gm19:6994895-6995026
>Gm19:6995746-6995799
>Gm19:6997323-6997459
>Gm19:7001294-7001340
>Gm19:7001796-7001845
>Gm19:7002383-7003538
>Gm19:7003598-7003856
>Gm19:7004003-7004050
>Gm19:7004162-7004208
>Gm19:7004498-7004528
>Gm19:7004762-7004791
>Gm19:7004857-7004931
>Gm19:7004987-7005030
>Gm19:7005428-7005583
>Gm19:7005783-7005869
>Gm19:7006297-7006337
>Gm19:7006477-7006687
>Gm19:7006770-7007009
>Gm19:7007381-7007417
>Gm19:7007480-7007553
>Gm19:7007641-7007679
>Gm19:7008980-7009009
>Gm19:7009302-7009340
>Gm19:7010341-7010393
>Gm19:7010510-7010562
>Gm19:7010700-7011122
>Gm19:7011192-7012293
>Gm19:7012330-7012370
>Gm19:7012463-7012599
>Gm19:7012645-7013523
>Gm19:7013761-7013831
>Gm19:7014425-7014476
>Gm19:7014769-7014877
>Gm19:7016091-7016130
>Gm19:7016619-7016645
>Gm19:7016674-7016738
>Gm19:7016943-7017022
>Gm19:7017116-7017246
>Gm19:7017298-7017383
>Gm19:7017440-7017920
>Gm19:7017997-7018041
>Gm19:7018382-7018607
>Gm19:7018761-7018965
>Gm19:7019008-7019143
>Gm19:7019231-7028683
>Gm19:7028754-7028891
>Gm19:7031817-7032224
>Gm19:7033713-7033768
>Gm19:7034470-7034517
>Gm19:7037352-7037380
>Gm19:7038109-7038407
>Gm19:7038433-7038811
>Gm19:7038841-7038885
>Gm19:7038969-7040888
>Gm19:7040966-7041183
>Gm19:7041211-7041303
>Gm19:7041361-7041555
>Gm19:7041568-7041594
>Gm19:7041681-7041789
>Gm19:7041813-7042005
>Gm19:7042310-7042471
>Gm19:7042632-7048037
>Gm19:7048087-7048524
>Gm19:7048561-7048768
>Gm19:7048820-7049701
>Gm19:7049960-7050032
>Gm19:7050325-7050392
>Gm19:7050781-7050857
>Gm19:7051530-7051561
>Gm19:7055722-7056970
>Gm19:7057010-7057545
>Gm19:7057582-7057802
>Gm19:7058011-7058058
>Gm19:7058098-7058302
>Gm19:7058381-7058420
>Gm19:7058892-7059335
>Gm19:7059642-7059730
>Gm19:7060234-7060277
>Gm19:7060841-7061232
>Gm19:7061353-7061621
>Gm19:7061825-7062129
>Gm19:7062298-7062500
>Gm19:7062565-7062952
>Gm19:7062990-7063038
>Gm19:7063110-7063472
>Gm19:7063522-7064084
>Gm19:7064180-7064342
>Gm19:7064387-7064947
>Gm19:7065009-7065151
>Gm19:7065197-7065649
>Gm19:7065684-7066473
>Gm19:7066529-7066856
>Gm19:7066966-7067286
>Gm19:7067338-7067583
>Gm19:7067653-7067840
>Gm19:7067865-7069195
>Gm19:7069270-7069463
>Gm19:7069487-7069787
>Gm19:7069866-7069939
>Gm19:7070072-7075438
>Gm19:7075468-7075635
>Gm19:7075657-7075803
>Gm19:7075841-7076521
>Gm19:7076962-7077009
>Gm19:7077386-7077425
>Gm19:7077491-7077805
>Gm19:7077847-7077889
>Gm19:7077938-7077989
>Gm19:7078032-7078132
>Gm19:7078196-7078323
>Gm19:7079283-7079327
>Gm19:7081946-7082294
>Gm19:7082331-7082671
>Gm19:7082955-7083033
>Gm19:7083254-7083283
>Gm19:7083327-7083474
>Gm19:7083556-7083642
>Gm19:7083974-7084257
>Gm19:7084279-7084325
>Gm19:7084451-7084558
>Gm19:7084594-7085297
>Gm19:7085367-7094932
>Gm19:7095778-7095806
>Gm19:7096052-7096105
>Gm19:7096272-7096839
>Gm19:7097277-7097328
>Gm19:7097423-7097454
>Gm19:7098512-7098575
>Gm19:7100071-7102945
>Gm19:7103209-7103652
>Gm19:7103702-7108789
>Gm19:7111495-7111578
>Gm19:7111614-7113235
>Gm19:7115933-7117107
>Gm19:7117245-7117360
>Gm19:7117597-7117932
>Gm19:7118143-7119423
>Gm19:7119601-7120125
>Gm19:7120222-7120380
>Gm19:7120491-7120933
>Gm19:7122502-7123004
>Gm19:7123511-7123553
>Gm19:7123661-7128190
>Gm19:7129035-7129120
>Gm19:7129237-7129369
>Gm19:7135584-7135638
>Gm19:7135841-7135878
>Gm19:7138573-7139313
>Gm19:7139346-7142999
>Gm19:7143061-7143365
>Gm19:7143436-7143553
>Gm19:7145798-7146256
>Gm19:7148970-7149036
>Gm19:7149103-7149157
>Gm19:7149375-7149428
>Gm19:7150331-7150421
>Gm19:7150472-7150558
>Gm19:7150906-7151032
>Gm19:7153058-7153211
>Gm19:7153273-7153832
>Gm19:7153887-7154403
>Gm19:7155141-7155207
>Gm19:7156447-7156547
>Gm19:7157450-7157479
>Gm19:7157703-7157811
>Gm19:7159315-7159466
>Gm19:7159501-7159575
>Gm19:7159676-7160519
>Gm19:7165531-7165685
>Gm19:7168530-7168577
>Gm19:7169341-7169371
>Gm19:7172599-7172658
>Gm19:7174556-7174630
>Gm19:7174732-7174772
>Gm19:7174823-7175319
>Gm19:7175353-7175665
>Gm19:7175697-7185649
>Gm19:7185826-7185939
>Gm19:7186122-7188152
>Gm19:7188176-7188316
>Gm19:7188482-7189297
>Gm19:7189388-7189487
>Gm19:7189530-7189822
>Gm19:7190021-7190505
>Gm19:7190553-7190584
>Gm19:7191045-7191295
>Gm19:7191507-7191631
>Gm19:7191712-7191909
>Gm19:7192047-7192100
>Gm19:7192141-7192205
>Gm19:7192538-7192665
>Gm19:7192769-7193146
>Gm19:7193237-7193511
>Gm19:7195294-7195425
>Gm19:7196229-7196266
>Gm19:7197315-7197627
>Gm19:7199344-7199360
>Gm19:7200525-7200744
>Gm19:7200923-7203309
>Gm19:7203429-7204112
>Gm19:7204661-7204784
>Gm19:7204988-7205054
>Gm19:7205192-7205550
>Gm19:7205625-7208163
>Gm19:7208258-7214340
>Gm19:7214490-7214726
>Gm19:7217907-7218143
>Gm19:7225162-7225400
>Gm19:7225516-7225619
>Gm19:7225711-7225785
>Gm19:7225820-7226674
>Gm19:7226739-7227949
>Gm19:7228034-7228084
>Gm19:7228994-7229175
>Gm19:7229259-7230260
>Gm19:7230305-7234364
>Gm19:7234418-7234830
>Gm19:7234870-7234929
>Gm19:7234951-7235010
>Gm19:7235039-7235091
>Gm19:7235734-7235766
>Gm19:7235913-7236010
>Gm19:7236184-7236275
>Gm19:7236472-7236794
>Gm19:7236890-7236949
>Gm19:7237713-7237983
>Gm19:7239229-7239423
>Gm19:7240791-7241393
>Gm19:7241578-7242027
>Gm19:7242107-7243314
>Gm19:7243366-7243613
>Gm19:7243692-7244298
>Gm19:7248166-7248286
>Gm19:7248409-7248455
>Gm19:7251475-7251654
>Gm19:7251684-7251846
>Gm19:7251912-7252459
>Gm19:7253118-7254040
>Gm19:7254240-7254354
>Gm19:7258347-7258385
>Gm19:7258440-7258584
>Gm19:7258781-7258887
>Gm19:7260269-7260779
>Gm19:7260833-7262788
>Gm19:7262920-7263104
>Gm19:7263175-7263459
>Gm19:7263518-7264010
>Gm19:7264052-7264279
>Gm19:7264342-7264502
>Gm19:7264554-7264588
>Gm19:7264637-7265277
>Gm19:7265358-7269351
>Gm19:7271038-7274730
>Gm19:7274813-7274946
>Gm19:7275248-7275325
>Gm19:7277514-7277540
>Gm19:7282361-7282612
>Gm19:7286769-7286869
>Gm19:7287208-7287279
>Gm19:7287503-7287680
>Gm19:7287936-7287992
>Gm19:7288825-7288925
>Gm19:7289016-7290992
>Gm19:7292189-7297143
>Gm19:7300086-7301391
>Gm19:7301491-7302586
>Gm19:7302620-7302887
>Gm19:7303478-7303507
>Gm19:7303926-7303970
>Gm19:7304790-7304834
>Gm19:7304932-7305179
>Gm19:7305213-7305349
>Gm19:7309805-7315322
>Gm19:7315367-7315430
>Gm19:7315487-7315625
>Gm19:7315813-7315955
>Gm19:7316786-7316922
>Gm19:7317205-7317282
>Gm19:7321808-7323427
>Gm19:7323512-7323612
>Gm19:7326405-7327798
>Gm19:7327928-7328476
>Gm19:7328544-7328663
>Gm19:7328825-7329164
>Gm19:7331445-7331482
>Gm19:7333622-7333844
>Gm19:7334026-7334133
>Gm19:7334229-7334271
>Gm19:7334314-7334351
>Gm19:7334382-7334794
>Gm19:7334947-7335360
>Gm19:7336342-7336471
>Gm19:7337587-7337658
>Gm19:7337686-7337897
>Gm19:7337937-7338010
>Gm19:7338040-7338366
>Gm19:7338473-7338536
>Gm19:7338567-7339150
>Gm19:7339243-7339386
>Gm19:7340267-7340311
>Gm19:7340639-7340975
>Gm19:7341021-7341067
>Gm19:7341093-7341322
>Gm19:7341356-7341754
>Gm19:7341778-7342608
>Gm19:7345096-7345140
>Gm19:7346769-7349133
>Gm19:7349190-7349491
>Gm19:7349605-7353264
>Gm19:7353367-7353803
>Gm19:7353975-7355988
>Gm19:7356029-7356119
>Gm19:7356198-7356604
>Gm19:7356709-7356778
>Gm19:7356814-7356997
>Gm19:7357026-7357281
>Gm19:7357400-7358624
>Gm19:7358663-7361573
>Gm19:7361715-7361959
>Gm19:7362074-7362124
>Gm19:7362814-7363093
>Gm19:7365341-7365567
>Gm19:7365784-7365845
>Gm19:7366550-7366748
>Gm19:7373553-7373639
>Gm19:7373806-7373872
>Gm19:7381472-7381621
>Gm19:7382809-7382864
>Gm19:7383230-7383300
>Gm19:7383641-7383778
>Gm19:7384028-7384098
>Gm19:7384394-7384448
>Gm19:7384658-7384796
>Gm19:7384925-7385064
>Gm19:7385639-7385736
>Gm19:7385783-7385826
>Gm19:7386161-7386208
>Gm19:7387459-7387493
>Gm19:7387845-7387983
>Gm19:7388029-7389805
>Gm19:7390101-7390577
>Gm19:7390651-7390887
>Gm19:7392371-7392631
>Gm19:7392719-7393979
>Gm19:7394035-7400453
>Gm19:7400490-7400623
>Gm19:7400717-7400849
>Gm19:7400960-7401086
>Gm19:7401114-7402772
>Gm19:7406831-7406890
>Gm19:7408453-7408551
>Gm19:7409463-7409511
>Gm19:7409557-7409585
>Gm19:7410343-7410456
>Gm19:7410671-7410732
>Gm19:7411538-7411643
>Gm19:7412130-7412162
>Gm19:7413478-7413537
>Gm19:7413993-7414056
>Gm19:7414267-7414316
>Gm19:7416944-7416973
>Gm19:7417145-7417310
>Gm19:7417791-7447543
>Gm19:7447571-7448486
>Gm19:7448526-7453143
>Gm19:7453177-7455949
>Gm19:7456360-7456577
>Gm19:7458369-7458437
>Gm19:7460394-7460410
>Gm19:7464955-7466612
>Gm19:7466780-7466820
>Gm19:7467441-7467516
>Gm19:7467714-7467764
>Gm19:7467801-7468082
>Gm19:7468155-7469249
>Gm19:7469280-7469485
>Gm19:7469583-7470030
>Gm19:7470180-7470310
>Gm19:7470923-7471054
>Gm19:7471092-7471748
>Gm19:7471778-7477763
>Gm19:7478189-7478294
>Gm19:7478842-7478974
>Gm19:7482243-7482347
>Gm19:7486148-7486237
>Gm19:7486427-7486477
>Gm19:7487338-7487367
>Gm19:7487443-7487595
>Gm19:7487638-7487713
>Gm19:7488316-7488407
>Gm19:7491069-7491099
>Gm19:7491207-7491453
>Gm19:7491551-7491805
>Gm19:7491840-7491915
>Gm19:7492273-7492371
>Gm19:7492709-7492754
>Gm19:7493337-7493466
>Gm19:7494182-7494832
>Gm19:7495622-7495743
>Gm19:7495799-7495936
>Gm19:7495995-7496143
>Gm19:7497385-7497425
>Gm19:7498495-7501365
>Gm19:7502846-7509179
>Gm19:7510676-7510690
>Gm19:7516774-7524464
>Gm19:7524480-7526921
>Gm19:7527761-7527895
>Gm19:7527928-7528067
>Gm19:7528112-7528146
>Gm19:7528219-7528258
>Gm19:7528313-7528417
>Gm19:7528511-7528551
>Gm19:7532343-7532406
>Gm19:7532594-7532634
>Gm19:7532845-7532926
>Gm19:7534749-7534789
>Gm19:7537270-7537362
>Gm19:7537454-7538202
>Gm19:7538256-7538768
>Gm19:7538988-7539404
>Gm19:7539489-7539855
>Gm19:7539893-7541195
>Gm19:7541236-7541715
>Gm19:7541763-7543411
>Gm19:7543466-7543974
>Gm19:7544082-7544503
>Gm19:7544528-7544638
>Gm19:7544696-7545443
>Gm19:7545497-7545571
>Gm19:7545720-7546014
>Gm19:7546112-7546320
>Gm19:7546362-7546780
>Gm19:7546835-7546969
>Gm19:7547096-7549450
>Gm19:7549913-7550059
>Gm19:7550091-7550408
>Gm19:7550615-7550887
>Gm19:7550951-7551135
>Gm19:7551354-7551388
>Gm19:7551496-7551681
>Gm19:7551735-7551893
>Gm19:7552021-7552247
>Gm19:7552281-7552513
>Gm19:7552567-7554148
>Gm19:7554212-7554682
>Gm19:7554790-7555649
>Gm19:7555692-7555795
>Gm19:7555837-7555903
>Gm19:7556147-7556233
>Gm19:7556381-7557395
>Gm19:7557488-7557516
>Gm19:7557574-7557975
>Gm19:7558011-7558728
>Gm19:7558802-7558859
>Gm19:7558988-7559160
>Gm19:7559205-7569076
>Gm19:7569328-7569385
>Gm19:7569448-7569503
>Gm19:7569570-7570675
>Gm19:7570702-7571464
>Gm19:7571602-7571806
>Gm19:7572136-7572386
>Gm19:7572429-7572578
>Gm19:7572630-7572678
>Gm19:7572701-7573821
>Gm19:7574055-7574149
>Gm19:7574325-7574376
>Gm19:7574404-7574785
>Gm19:7574942-7575262
>Gm19:7575381-7575629
>Gm19:7576058-7577400
>Gm19:7577539-7577881
>Gm19:7577899-7577959
>Gm19:7578037-7578188
>Gm19:7578238-7579738
>Gm19:7579805-7580022
>Gm19:7580084-7581080
>Gm19:7581111-7581248
>Gm19:7581284-7581920
>Gm19:7582052-7582583
>Gm19:7582641-7582693
>Gm19:7582727-7583600
>Gm19:7583625-7583762
>Gm19:7583809-7587578
>Gm19:7587689-7590518
>Gm19:7590596-7591195
>Gm19:7591403-7592263
>Gm19:7592294-7595872
>Gm19:7595887-7595939
>Gm19:7595974-7597072
>Gm19:7597116-7597180
>Gm19:7597211-7597553
>Gm19:7597653-7598298
>Gm19:7598366-7604118
>Gm19:7604218-7606426
>Gm19:7606459-7606606
>Gm19:7606613-7606718
>Gm19:7606828-7607219
>Gm19:7607322-7607616
>Gm19:7607647-7610933
>Gm19:7611063-7611143
>Gm19:7611267-7611424
>Gm19:7611466-7612178
>Gm19:7612270-7612387
>Gm19:7612454-7612613
>Gm19:7612671-7614082
>Gm19:7614166-7616376
>Gm19:7616465-7616626
>Gm19:7616724-7617257
>Gm19:7617293-7617524
>Gm19:7617548-7617788
>Gm19:7617842-7618011
>Gm19:7618311-7618405
>Gm19:7618664-7619562
>Gm19:7619686-7619849
>Gm19:7620273-7621363
>Gm19:7621407-7621471
>Gm19:7621551-7621674
>Gm19:7621771-7621844
>Gm19:7621860-7621978
>Gm19:7622056-7623730
>Gm19:7623800-7624027
>Gm19:7624107-7625225
>Gm19:7625273-7625784
>Gm19:7625840-7626423
>Gm19:7626445-7627070
>Gm19:7627194-7627341
>Gm19:7627454-7627532
>Gm19:7627573-7628068
>Gm19:7628146-7628277
>Gm19:7628344-7628491
>Gm19:7628560-7629369
>Gm19:7629407-7629854
>Gm19:7630055-7632265
>Gm19:7632354-7633290
>Gm19:7633411-7633564
>Gm19:7633638-7633731
>Gm19:7633824-7634546
>Gm19:7634603-7634658
>Gm19:7634728-7636007
>Gm19:7636071-7636303
>Gm19:7636350-7636534
>Gm19:7636822-7636913
>Gm19:7637217-7637946
>Gm19:7638067-7644092
>Gm19:7644135-7677660
>Gm19:7677717-7677810
>Gm19:7677823-7678286
>Gm19:7678412-7678464
>Gm19:7678498-7679371
>Gm19:7679396-7679533
>Gm19:7679580-7683349
>Gm19:7683468-7686291
>Gm19:7686347-7688000
>Gm19:7688031-7688574
>Gm19:7688634-7691608
>Gm19:7691623-7691675
>Gm19:7691710-7692808
>Gm19:7692885-7692916
>Gm19:7692947-7693119
>Gm19:7693191-7693289
>Gm19:7693390-7695190
>Gm19:7695283-7695320
>Gm19:7695353-7696697
>Gm19:7696749-7696892
>Gm19:7696977-7697181
>Gm19:7697220-7700978
>Gm19:7703342-7705756
>Gm19:7706796-7707048
>Gm19:7707151-7707445
>Gm19:7707476-7709721
>Gm19:7709769-7710766
>Gm19:7710890-7711011
>Gm19:7711103-7711260
>Gm19:7711347-7711759
>Gm19:7711837-7711968
>Gm19:7712035-7712194
>Gm19:7712252-7713663
>Gm19:7713730-7714060
>Gm19:7714229-7715870
>Gm19:7716005-7716112
>Gm19:7716254-7717085
>Gm19:7717135-7717352
>Gm19:7717410-7717645
>Gm19:7717882-7717973
>Gm19:7718279-7719008
>Gm19:7719128-7720033
>Gm19:7720133-7722834
>Gm19:7724516-7724889
>Gm19:7724919-7724954
>Gm19:7725028-7725044
>Gm19:7725944-7731217
>Gm19:7731268-7731545
>Gm19:7732831-7733401
>Gm19:7733737-7733805
>Gm19:7733911-7734283
>Gm19:7734375-7734559
>Gm19:7734620-7734647
>Gm19:7734777-7735243
>Gm19:7735330-7735411
>Gm19:7735464-7735528
>Gm19:7735683-7735785
>Gm19:7735972-7736131
>Gm19:7736182-7736277
>Gm19:7736341-7736374
>Gm19:7736444-7736582
>Gm19:7736764-7741299
>Gm19:7741348-7741706
>Gm19:7741749-7743480
>Gm19:7743525-7744192
>Gm19:7744279-7744331
>Gm19:7744380-7744766
>Gm19:7744810-7744975
>Gm19:7745034-7745517
>Gm19:7745610-7745718
>Gm19:7745787-7745946
>Gm19:7746003-7746513
>Gm19:7746559-7747220
>Gm19:7747356-7747412
>Gm19:7747478-7747695
>Gm19:7747752-7749258
>Gm19:7749367-7749590
>Gm19:7749703-7749834
>Gm19:7749943-7750208
>Gm19:7750237-7750794
>Gm19:7751028-7751062
>Gm19:7751144-7751555
>Gm19:7751619-7751808
>Gm19:7751850-7751942
>Gm19:7751974-7752382
>Gm19:7752479-7754126
>Gm19:7754648-7754694
>Gm19:7755070-7755167
>Gm19:7755262-7756944
>Gm19:7758649-7758745
>Gm19:7759175-7759233
>Gm19:7759320-7759645
>Gm19:7759893-7761235
>Gm19:7761279-7761713
>Gm19:7761820-7761854
>Gm19:7761932-7763562
>Gm19:7763715-7763893
>Gm19:7763965-7764707
>Gm19:7764735-7765109
>Gm19:7765166-7765469
>Gm19:7765687-7765782
>Gm19:7765916-7766061
>Gm19:7766197-7766277
>Gm19:7766368-7766499
>Gm19:7766566-7766723
>Gm19:7766783-7767285
>Gm19:7767359-7768073
>Gm19:7768134-7768190
>Gm19:7768257-7768367
>Gm19:7768515-7769151
>Gm19:7769222-7770131
>Gm19:7770246-7770873
>Gm19:7771027-7771095
>Gm19:7771160-7771219
>Gm19:7771312-7771494
>Gm19:7771553-7771689
>Gm19:7771765-7771792
>Gm19:7771836-7772353
>Gm19:7772406-7772456
>Gm19:7772522-7773178
>Gm19:7773216-7773300
>Gm19:7773367-7773970
>Gm19:7774131-7774312
>Gm19:7774754-7774831
>Gm19:7774943-7775070
>Gm19:7775430-7777142
>Gm19:7779072-7779173
>Gm19:7779229-7779280
>Gm19:7779367-7781218
>Gm19:7781325-7781380
>Gm19:7781415-7781541
>Gm19:7781625-7782062
>Gm19:7782086-7782333
>Gm19:7782380-7782615
>Gm19:7782851-7782943
>Gm19:7783206-7783430
>Gm19:7783469-7783520
>Gm19:7783639-7784090
>Gm19:7784315-7784433
>Gm19:7784578-7785659
>Gm19:7785736-7786134
>Gm19:7786158-7786217
>Gm19:7786267-7788038
>Gm19:7788134-7788320
>Gm19:7788384-7789293
>Gm19:7789343-7789524
>Gm19:7789561-7790301
>Gm19:7790352-7791318
>Gm19:7791466-7791827
>Gm19:7791834-7791879
>Gm19:7791903-7792619
>Gm19:7792693-7792824
>Gm19:7792914-7793321
>Gm19:7793382-7793438
>Gm19:7793506-7795689
>Gm19:7795812-7795914
>Gm19:7796047-7796701
>Gm19:7796864-7797552
>Gm19:7797604-7798331
>Gm19:7798404-7799866
>Gm19:7799970-7800071
>Gm19:7800593-7800904
>Gm19:7801066-7801167
>Gm19:7801258-7803063
>Gm19:7805268-7805325
>Gm19:7805413-7807324
>Gm19:7807439-7807651
>Gm19:7807708-7807741
>Gm19:7807846-7807897
>Gm19:7808013-7808669
>Gm19:7808687-7808778
>Gm19:7808802-7809048
>Gm19:7809096-7809330
>Gm19:7809567-7809659
>Gm19:7809961-7810301
>Gm19:7810594-7810733
>Gm19:7810853-7811083
>Gm19:7811529-7812873
>Gm19:7812950-7815252
>Gm19:7815347-7815533
>Gm19:7815597-7816585
>Gm19:7816634-7816741
>Gm19:7816778-7817289
>Gm19:7817355-7817607
>Gm19:7817615-7818534
>Gm19:7818604-7818632
>Gm19:7818690-7818785
>Gm19:7818870-7819064
>Gm19:7819205-7819511
>Gm19:7819560-7819925
>Gm19:7819975-7820155
>Gm19:7820218-7829294
>Gm19:7829346-7829536
>Gm19:7829601-7829768
>Gm19:7829809-7830000
>Gm19:7830032-7830143
>Gm19:7830189-7830969
>Gm19:7831131-7832577
>Gm19:7832666-7833150
>Gm19:7833246-7833748
>Gm19:7834432-7834572
>Gm19:7835256-7835326
>Gm19:7835708-7835758
>Gm19:7836352-7836458
>Gm19:7836793-7838490
>Gm19:7838908-7838940
>Gm19:7839047-7839148
>Gm19:7839338-7840061
>Gm19:7840117-7840888
>Gm19:7840973-7841118
>Gm19:7841448-7841843
>Gm19:7841940-7842102
>Gm19:7842271-7842573
>Gm19:7842641-7842715
>Gm19:7843088-7843133
>Gm19:7843300-7843367
>Gm19:7843492-7843584
>Gm19:7843729-7844311
>Gm19:7846537-7846568
>Gm19:7846791-7846874
>Gm19:7847046-7847221
>Gm19:7847618-7847671
>Gm19:7848061-7848094
>Gm19:7848715-7848768
>Gm19:7849173-7849206
>Gm19:7849367-7849406
>Gm19:7849688-7849736
>Gm19:7850362-7850410
>Gm19:7850657-7850725
>Gm19:7850930-7850995
>Gm19:7851045-7854659
>Gm19:7854954-7855072
>Gm19:7855193-7855274
>Gm19:7855320-7855409
>Gm19:7855439-7856558
>Gm19:7856633-7858013
>Gm19:7862174-7862451
>Gm19:7862497-7865382
>Gm19:7865426-7865650
>Gm19:7865719-7865922
>Gm19:7865955-7866090
>Gm19:7866123-7866164
>Gm19:7866357-7866431
>Gm19:7866492-7867107
>Gm19:7867225-7867381
>Gm19:7867436-7867466
>Gm19:7867523-7867767
>Gm19:7868552-7868711
>Gm19:7870041-7870093
>Gm19:7870148-7870458
>Gm19:7870564-7870640
>Gm19:7870728-7871436
>Gm19:7871510-7871624
>Gm19:7871775-7872403
>Gm19:7872474-7873586
>Gm19:7873926-7874035
>Gm19:7874261-7874297
>Gm19:7875745-7875774
>Gm19:7877636-7877667
>Gm19:7877727-7877760
>Gm19:7878106-7878272
>Gm19:7881152-7881190
>Gm19:7881339-7881462
>Gm19:7881556-7881720
>Gm19:7881799-7882549
>Gm19:7882592-7884044
>Gm19:7884149-7884232
>Gm19:7884340-7888465
>Gm19:7888639-7889207
>Gm19:7889538-7889928
>Gm19:7890003-7890045
>Gm19:7890482-7890622
>Gm19:7892400-7892544
>Gm19:7892662-7893088
>Gm19:7893301-7893676
>Gm19:7894851-7894937
>Gm19:7903581-7903625
>Gm19:7904014-7904138
>Gm19:7904571-7904652
>Gm19:7905652-7905747
>Gm19:7905944-7907011
>Gm19:7910275-7910436
>Gm19:7911641-7911673
>Gm19:7912624-7912672
>Gm19:7912899-7912969
>Gm19:7913028-7913096
>Gm19:7913196-7913276
>Gm19:7913621-7913695
>Gm19:7918879-7918930
>Gm19:7919484-7919633
>Gm19:7919794-7919827
>Gm19:7920151-7920207
>Gm19:7920288-7920358
>Gm19:7920479-7920560
>Gm19:7921086-7921132
>Gm19:7924342-7924521
>Gm19:7924597-7925117
>Gm19:7926517-7926555
>Gm19:7926681-7926710
>Gm19:7926825-7926867
>Gm19:7926958-7927184
>Gm19:7927230-7927724
>Gm19:7927866-7928018
>Gm19:7928041-7928090
>Gm19:7928282-7928349
>Gm19:7928412-7928757
>Gm19:7928796-7928871
>Gm19:7928982-7929104
>Gm19:7929165-7929210
>Gm19:7941923-7941974
>Gm19:7942169-7942212
>Gm19:7942806-7943116
>Gm19:7947994-7948045
>Gm19:7953657-7953913
>Gm19:7953998-7954151
>Gm19:7954191-7954341
>Gm19:7954373-7954947
>Gm19:7955100-7955219
>Gm19:7955299-7955597
>Gm19:7955646-7957099
>Gm19:7957450-7957579
>Gm19:7957777-7957813
>Gm19:7959155-7959319
>Gm19:7960623-7960808
>Gm19:7961251-7971845
>Gm19:7972290-7972321
>Gm19:7973077-7973118
>Gm19:7973267-7973306
>Gm19:7973520-7973622
>Gm19:7974502-7974540
>Gm19:7974556-7974720
>Gm19:7976131-7976244
>Gm19:7978324-7978405
>Gm19:7979209-7979340
>Gm19:7980268-7980317
>Gm19:7981321-7981458
>Gm19:7981800-7981834
>Gm19:7982098-7984567
>Gm19:7984600-7984665
>Gm19:7984754-7984848
>Gm19:7986113-7986300
>Gm19:7986446-7986519
>Gm19:7986811-7987068
>Gm19:7987247-7987454
>Gm19:7987603-7987707
>Gm19:7988808-7988839
>Gm19:7988955-7989188
>Gm19:7991407-7991498
>Gm19:7991536-7992445
>Gm19:7992482-7992559
>Gm19:7992656-7993001
>Gm19:7994052-7994479
>Gm19:7995044-7995106
>Gm19:7995169-7995256
>Gm19:7995428-7995482
>Gm19:7995979-7996019
>Gm19:7996153-7996239
>Gm19:7996599-7996671
>Gm19:7998563-7998710
>Gm19:7999964-8000025
>Gm19:8000058-8000131
>Gm19:8001166-8001367
>Gm19:8001574-8001732
>Gm19:8001776-8001832
>Gm19:8001985-8002064
>Gm19:8002499-8002584
>Gm19:8003482-8003571
>Gm19:8004213-8004275
>Gm19:8004575-8004665
>Gm19:8004762-8004829
>Gm19:8004832-8004862
>Gm19:8004923-8005082
>Gm19:8005294-8005405
>Gm19:8005572-8005611
>Gm19:8005871-8005988
>Gm19:8006042-8006157
>Gm19:8006455-8006558
>Gm19:8006701-8006753
>Gm19:8007010-8007482
>Gm19:8007591-8007651
>Gm19:8007724-8007762
>Gm19:8009090-8009123
>Gm19:8010304-8016178
>Gm19:8016349-8017047
>Gm19:8017147-8017161
>Gm19:8017171-8020759
>Gm19:8020850-8021002
>Gm19:8021031-8021292
>Gm19:8021621-8021666
>Gm19:8022405-8022484
>Gm19:8022961-8023075
>Gm19:8023222-8023261
>Gm19:8024130-8024158
>Gm19:8027257-8027310
>Gm19:8031276-8031343
>Gm19:8031717-8044852
>Gm19:8048281-8048991
>Gm19:8049096-8049262
>Gm19:8049413-8049701
>Gm19:8049728-8050553
>Gm19:8050646-8052137
>Gm19:8052191-8052487
>Gm19:8052984-8053032
>Gm19:8058226-8058343
>Gm19:8058445-8058493
>Gm19:8064499-8064543
>Gm19:8067370-8067402
>Gm19:8067463-8068274
>Gm19:8068311-8068655
>Gm19:8068680-8068845
>Gm19:8068924-8070363
>Gm19:8070492-8070599
>Gm19:8071020-8071076
>Gm19:8071262-8071339
>Gm19:8071557-8071622
>Gm19:8071702-8071907
>Gm19:8072147-8072518
>Gm19:8072658-8072716
>Gm19:8072843-8072884
>Gm19:8072937-8073053
>Gm19:8073140-8073163
>Gm19:8076273-8076601
>Gm19:8076821-8076858
>Gm19:8077125-8077185
>Gm19:8077956-8078082
>Gm19:8078092-8078151
>Gm19:8079445-8079515
>Gm19:8079859-8079985
>Gm19:8081059-8081131
>Gm19:8082296-8082516
>Gm19:8083939-8084068
>Gm19:8084100-8084176
>Gm19:8084232-8084291
>Gm19:8084322-8084551
>Gm19:8087039-8087125
>Gm19:8087927-8087966
>Gm19:8092624-8092934
>Gm19:8093210-8093247
>Gm19:8093456-8093497
>Gm19:8094006-8094079
>Gm19:8094150-8095232
>Gm19:8095466-8095501
>Gm19:8095564-8095725
>Gm19:8095817-8096371
>Gm19:8096487-8096622
>Gm19:8096695-8096779
>Gm19:8096884-8096997
>Gm19:8097055-8097202
>Gm19:8097245-8097583
>Gm19:8097723-8097754
>Gm19:8097885-8098300
>Gm19:8098345-8098393
>Gm19:8098456-8098549
>Gm19:8098650-8098951
>Gm19:8098995-8099963
>Gm19:8099991-8100554
>Gm19:8100617-8101331
>Gm19:8101421-8101469
>Gm19:8101794-8102603
>Gm19:8102754-8103118
>Gm19:8103195-8103927
>Gm19:8104012-8105768
>Gm19:8105963-8108908
>Gm19:8108955-8111455
>Gm19:8111649-8112161
>Gm19:8112206-8112345
>Gm19:8112364-8115819
>Gm19:8115857-8116965
>Gm19:8117006-8117391
>Gm19:8117497-8118401
>Gm19:8119595-8119641
>Gm19:8119668-8119700
>Gm19:8122771-8122853
>Gm19:8124070-8124214
>Gm19:8124427-8124460
>Gm19:8124542-8124658
>Gm19:8125668-8125738
>Gm19:8137698-8138036
>Gm19:8138081-8138202
>Gm19:8138358-8138419
>Gm19:8138933-8140614
>Gm19:8141297-8141323
>Gm19:8141526-8141585
>Gm19:8146465-8146497
>Gm19:8149723-8149774
>Gm19:8149993-8150038
>Gm19:8150558-8150701
>Gm19:8150756-8150897
>Gm19:8151383-8151418
>Gm19:8151513-8151577
>Gm19:8151613-8151927
>Gm19:8152032-8152102
>Gm19:8152213-8152302
>Gm19:8152591-8152683
>Gm19:8154984-8155066
>Gm19:8155614-8155629
>Gm19:8156439-8156555
>Gm19:8158176-8158300
>Gm19:8158580-8158627
>Gm19:8158946-8159312
>Gm19:8159340-8159410
>Gm19:8159690-8160172
>Gm19:8160411-8160460
>Gm19:8160949-8161042
>Gm19:8162007-8162828
>Gm19:8162867-8163709
>Gm19:8164572-8164813
>Gm19:8165116-8167214
>Gm19:8167237-8167630
>Gm19:8167826-8167868
>Gm19:8169516-8169768
>Gm19:8171180-8171272
>Gm19:8176685-8177500
>Gm19:8178114-8178155
>Gm19:8181019-8181112
>Gm19:8181241-8181293
>Gm19:8181425-8181458
>Gm19:8181496-8181530
>Gm19:8181827-8181925
>Gm19:8184660-8184688
>Gm19:8184891-8184927
>Gm19:8185347-8185535
>Gm19:8185850-8185904
>Gm19:8185921-8185961
>Gm19:8189292-8189353
>Gm19:8189455-8189582
>Gm19:8189978-8190156
>Gm19:8191136-8191204
>Gm19:8191941-8191980
>Gm19:8192232-8192313
>Gm19:8195151-8195195
>Gm19:8195418-8195500
>Gm19:8197000-8197087
>Gm19:8197259-8197384
>Gm19:8199972-8200040
>Gm19:8206505-8206697
>Gm19:8210548-8211743
>Gm19:8213097-8213153
>Gm19:8217939-8218020
>Gm19:8219487-8219540
>Gm19:8219890-8219988
>Gm19:8220668-8220703
>Gm19:8228156-8228375
>Gm19:8228598-8228630
>Gm19:8230482-8234268
>Gm19:8234774-8234839
>Gm19:8236009-8236038
>Gm19:8236083-8236142
>Gm19:8236368-8236418
>Gm19:8236755-8236784
>Gm19:8242004-8242101
>Gm19:8242534-8242582
>Gm19:8242748-8242801
>Gm19:8242857-8243285
>Gm19:8243385-8243645
>Gm19:8244245-8244344
>Gm19:8244592-8244712
>Gm19:8244789-8244887
>Gm19:8244992-8245065
>Gm19:8245102-8245193
>Gm19:8245265-8245293
>Gm19:8245574-8245615
>Gm19:8245790-8245827
>Gm19:8245886-8245957
>Gm19:8246368-8246420
>Gm19:8246480-8246743
>Gm19:8246781-8246835
>Gm19:8249040-8249261
>Gm19:8249623-8249678
>Gm19:8250674-8250688
>Gm19:8250788-8250944
>Gm19:8251324-8251375
>Gm19:8251583-8251953
>Gm19:8252537-8252797
>Gm19:8254263-8254536
>Gm19:8255291-8255361
>Gm19:8255788-8255939
>Gm19:8256199-8256285
>Gm19:8256336-8256547
>Gm19:8256960-8257136
>Gm19:8257250-8257277
>Gm19:8257396-8257431
>Gm19:8257720-8257778
>Gm19:8260288-8260402
>Gm19:8262113-8262173
>Gm19:8262360-8262395
>Gm19:8262622-8262850
>Gm19:8263662-8263799
>Gm19:8263888-8263917
>Gm19:8264786-8264815
>Gm19:8266303-8266510
>Gm19:8266825-8266857
>Gm19:8268650-8268693
>Gm19:8268768-8268934
>Gm19:8269063-8269437
>Gm19:8270474-8270566
>Gm19:8270643-8271396
>Gm19:8271467-8272805
>Gm19:8272834-8273859
>Gm19:8275434-8275506
>Gm19:8276342-8276434
>Gm19:8276809-8276838
>Gm19:8276990-8277167
>Gm19:8277819-8277926
>Gm19:8278958-8279043
>Gm19:8279553-8279595
>Gm19:8280421-8280460
>Gm19:8284835-8284871
>Gm19:8285006-8285119
>Gm19:8285179-8285227
>Gm19:8285417-8285450
>Gm19:8285521-8285583
>Gm19:8285614-8285737
>Gm19:8285802-8286001
>Gm19:8286057-8286088
>Gm19:8286300-8286486
>Gm19:8286767-8286845
>Gm19:8286980-8287075
>Gm19:8287332-8287560
>Gm19:8287626-8287768
>Gm19:8287817-8288757
>Gm19:8288830-8288909
>Gm19:8288952-8289021
>Gm19:8289079-8289236
>Gm19:8289254-8289776
>Gm19:8289808-8290119
>Gm19:8290188-8290842
>Gm19:8290929-8291072
>Gm19:8291137-8291642
>Gm19:8297679-8297867
>Gm19:8297944-8298153
>Gm19:8298266-8298366
>Gm19:8298714-8298778
>Gm19:8298834-8299073
>Gm19:8299181-8299339
>Gm19:8299404-8299575
>Gm19:8299630-8299744
>Gm19:8300109-8300303
>Gm19:8301034-8301157
>Gm19:8302227-8302346
>Gm19:8303943-8304021
>Gm19:8304072-8304298
>Gm19:8304328-8304382
>Gm19:8304644-8304761
>Gm19:8304841-8304941
>Gm19:8306697-8306777
>Gm19:8307204-8307407
>Gm19:8307474-8307621
>Gm19:8307657-8307803
>Gm19:8307855-8307944
>Gm19:8308094-8308216
>Gm19:8310216-8310507
>Gm19:8310567-8310601
>Gm19:8310730-8310777
>Gm19:8310905-8310985
>Gm19:8312074-8314880
>Gm19:8314925-8315066
>Gm19:8315096-8318341
>Gm19:8318414-8321375
>Gm19:8321556-8325871
>Gm19:8326194-8326684
>Gm19:8326729-8328085
>Gm19:8329204-8329278
>Gm19:8329912-8330023
>Gm19:8330415-8330883
>Gm19:8332432-8334790
>Gm19:8334820-8335475
>Gm19:8335590-8335651
>Gm19:8336172-8336339
>Gm19:8336489-8336518
>Gm19:8336912-8336979
>Gm19:8338552-8338638
>Gm19:8339255-8340337
>Gm19:8340405-8341321
>Gm19:8341648-8341692
>Gm19:8342997-8343132
>Gm19:8343318-8343373
>Gm19:8344685-8344804
>Gm19:8349304-8349362
>Gm19:8350059-8350230
>Gm19:8350804-8350899
>Gm19:8350938-8351048
>Gm19:8351264-8352350
>Gm19:8353334-8353438
>Gm19:8361024-8362762
>Gm19:8362901-8363064
>Gm19:8363074-8364258
>Gm19:8366813-8366926
>Gm19:8367404-8367514
>Gm19:8367604-8367671
>Gm19:8367876-8367932
>Gm19:8369077-8369148
>Gm19:8371727-8372150
>Gm19:8372222-8372311
>Gm19:8372459-8372531
>Gm19:8372786-8372814
>Gm19:8372885-8372988
>Gm19:8373060-8373268
>Gm19:8373607-8373635
>Gm19:8373667-8373726
>Gm19:8373882-8374079
>Gm19:8374352-8374475
>Gm19:8374505-8374593
>Gm19:8374668-8374867
>Gm19:8374931-8375132
>Gm19:8375372-8375515
>Gm19:8375637-8375757
>Gm19:8375839-8375885
>Gm19:8375955-8376067
>Gm19:8376311-8376536
>Gm19:8376604-8376778
>Gm19:8377014-8377107
>Gm19:8379371-8379429
>Gm19:8380685-8380850
>Gm19:8382668-8382712
>Gm19:8383147-8383233
>Gm19:8383382-8383477
>Gm19:8383535-8383851
>Gm19:8384464-8384530
>Gm19:8384595-8384816
>Gm19:8387000-8387052
>Gm19:8388060-8388151
>Gm19:8388338-8388381
>Gm19:8388606-8388699
>Gm19:8388740-8388806
>Gm19:8389266-8389364
>Gm19:8390362-8390433
>Gm19:8391533-8391586
>Gm19:8391737-8391869
>Gm19:8392689-8392703
>Gm19:8392803-8392818
>Gm19:8393328-8393373
>Gm19:8393837-8393875
>Gm19:8394329-8394399
>Gm19:8395033-8395100
>Gm19:8395464-8395568
>Gm19:8397002-8397065
>Gm19:8397471-8397866
>Gm19:8398097-8398558
>Gm19:8398629-8399020
>Gm19:8399074-8399166
>Gm19:8399251-8399345
>Gm19:8399419-8399603
>Gm19:8399655-8399704
>Gm19:8399846-8400195
>Gm19:8400227-8400372
>Gm19:8400485-8400616
>Gm19:8400673-8400727
>Gm19:8400982-8401179
>Gm19:8401396-8401535
>Gm19:8401610-8402119
>Gm19:8402224-8402465
>Gm19:8402563-8402881
>Gm19:8402904-8403024
>Gm19:8403057-8403175
>Gm19:8403583-8403647
>Gm19:8403851-8404068
>Gm19:8404110-8404139
>Gm19:8404472-8408272
>Gm19:8411754-8411802
>Gm19:8412102-8412163
>Gm19:8412767-8412805
>Gm19:8413215-8413330
>Gm19:8413422-8413462
>Gm19:8413510-8413701
>Gm19:8413861-8413890
>Gm19:8414180-8414237
>Gm19:8418520-8418636
>Gm19:8420302-8420348
>Gm19:8420658-8420746
>Gm19:8423278-8423583
>Gm19:8426041-8426112
>Gm19:8426184-8426317
>Gm19:8427375-8427434
>Gm19:8428506-8428840
>Gm19:8428918-8429940
>Gm19:8430187-8430403
>Gm19:8430457-8430675
>Gm19:8430970-8431069
>Gm19:8431798-8431885
>Gm19:8432027-8432060
>Gm19:8432150-8432192
>Gm19:8432307-8432370
>Gm19:8433585-8433872
>Gm19:8433928-8434047
>Gm19:8434165-8434222
>Gm19:8434313-8434415
>Gm19:8434451-8434661
>Gm19:8434714-8434753
>Gm19:8434819-8435228
>Gm19:8435399-8435736
>Gm19:8435798-8435918
>Gm19:8435974-8436175
>Gm19:8436542-8436604
>Gm19:8436655-8436709
>Gm19:8436749-8436964
>Gm19:8437045-8437084
>Gm19:8437387-8437552
>Gm19:8437607-8439219
>Gm19:8439540-8440229
>Gm19:8440452-8440505
>Gm19:8440551-8440590
>Gm19:8440871-8441137
>Gm19:8441478-8441605
>Gm19:8441666-8441734
>Gm19:8441932-8442063
>Gm19:8442270-8442302
>Gm19:8442408-8442547
>Gm19:8442642-8442740
>Gm19:8442803-8442964
>Gm19:8444892-8444946
>Gm19:8446922-8446965
>Gm19:8451167-8451289
>Gm19:8451541-8451630
>Gm19:8451815-8451879
>Gm19:8454875-8454965
>Gm19:8456564-8456623
>Gm19:8458569-8458596
>Gm19:8458697-8458849
>Gm19:8458877-8459143
>Gm19:8459198-8460084
>Gm19:8460149-8460403
>Gm19:8460443-8460774
>Gm19:8460877-8461044
>Gm19:8461173-8461386
>Gm19:8461485-8461697
>Gm19:8462250-8463231
>Gm19:8463858-8463908
>Gm19:8463956-8464084
>Gm19:8464118-8464203
>Gm19:8464254-8464296
>Gm19:8464423-8464458
>Gm19:8468095-8468123
>Gm19:8468853-8468933
>Gm19:8474216-8474268
>Gm19:8475505-8475542
>Gm19:8476269-8476391
>Gm19:8476454-8477876
>Gm19:8477908-8479395
>Gm19:8479429-8483154
>Gm19:8483296-8483414
>Gm19:8483474-8483526
>Gm19:8483677-8483772
>Gm19:8483805-8483843
>Gm19:8483892-8483938
>Gm19:8483980-8484405
>Gm19:8484561-8484925
>Gm19:8485162-8485188
>Gm19:8485305-8485374
>Gm19:8485512-8485641
>Gm19:8485692-8486173
>Gm19:8486255-8486348
>Gm19:8486460-8486516
>Gm19:8486570-8486603
>Gm19:8486661-8486957
>Gm19:8487002-8487419
>Gm19:8487738-8487806
>Gm19:8487863-8488048
>Gm19:8488094-8488168
>Gm19:8488839-8488892
>Gm19:8488981-8489014
>Gm19:8489382-8489462
>Gm19:8489492-8489557
>Gm19:8489874-8489961
>Gm19:8490077-8490188
>Gm19:8490601-8490635
>Gm19:8490844-8490938
>Gm19:8491296-8491818
>Gm19:8491907-8491942
>Gm19:8492569-8492801
>Gm19:8492920-8493054
>Gm19:8493265-8493388
>Gm19:8493525-8493595
>Gm19:8497243-8497298
>Gm19:8497808-8498439
>Gm19:8498499-8498623
>Gm19:8498857-8500538
>Gm19:8500750-8500998
>Gm19:8501327-8501358
>Gm19:8501490-8501810
>Gm19:8501849-8503272
>Gm19:8503353-8503386
>Gm19:8503510-8503543
>Gm19:8503580-8503612
>Gm19:8503660-8503707
>Gm19:8503757-8503955
>Gm19:8504010-8504241
>Gm19:8504295-8504538
>Gm19:8504573-8504607
>Gm19:8504658-8504855
>Gm19:8504882-8505306
>Gm19:8505350-8505435
>Gm19:8505784-8505850
>Gm19:8506294-8506473
>Gm19:8515065-8515288
>Gm19:8515396-8515475
>Gm19:8518303-8518348
>Gm19:8523067-8523090
>Gm19:8524868-8524900
>Gm19:8528609-8528859
>Gm19:8531467-8531586
>Gm19:8531635-8531685
>Gm19:8531775-8531926
>Gm19:8536450-8536540
>Gm19:8536583-8536620
>Gm19:8537737-8537793
>Gm19:8538701-8538769
>Gm19:8542633-8542723
>Gm19:8547798-8547854
>Gm19:8549494-8549526
>Gm19:8554539-8554574
>Gm19:8554800-8554838
>Gm19:8554881-8556858
>Gm19:8556917-8559428
>Gm19:8559657-8559726
>Gm19:8559799-8559829
>Gm19:8560604-8560755
>Gm19:8560872-8560907
>Gm19:8561534-8561705
>Gm19:8562195-8562364
>Gm19:8562385-8562451
>Gm19:8562589-8562677
>Gm19:8562928-8562972
>Gm19:8563034-8564127
>Gm19:8564180-8564316
>Gm19:8564376-8564592
>Gm19:8564618-8565082
>Gm19:8565149-8565303
>Gm19:8565345-8565825
>Gm19:8565930-8565976
>Gm19:8566041-8566085
>Gm19:8566149-8566177
>Gm19:8568030-8568083
>Gm19:8568287-8568350
>Gm19:8568483-8568529
>Gm19:8568934-8569160
>Gm19:8569518-8569615
>Gm19:8569658-8569807
>Gm19:8570389-8570437
>Gm19:8570791-8570935
>Gm19:8571053-8571142
>Gm19:8571252-8571299
>Gm19:8571971-8572041
>Gm19:8573338-8573414
>Gm19:8574847-8574897
>Gm19:8575064-8575092
>Gm19:8576214-8576368
>Gm19:8578680-8578733
>Gm19:8579281-8579359
>Gm19:8579663-8579754
>Gm19:8580375-8580404
>Gm19:8580532-8580631
>Gm19:8581665-8581859
>Gm19:8581903-8581990
>Gm19:8582073-8582397
>Gm19:8583142-8583369
>Gm19:8583580-8583639
>Gm19:8583722-8583792
>Gm19:8585882-8585928
>Gm19:8586951-8586991
>Gm19:8587329-8588475
>Gm19:8588519-8588872
>Gm19:8588960-8589292
>Gm19:8589947-8590081
>Gm19:8590645-8590675
>Gm19:8590969-8591017
>Gm19:8591074-8591182
>Gm19:8591429-8591642
>Gm19:8592013-8592118
>Gm19:8592202-8592273
>Gm19:8592699-8592797
>Gm19:8594577-8594609
>Gm19:8594761-8595564
>Gm19:8595617-8596808
>Gm19:8596869-8596953
>Gm19:8597031-8597259
>Gm19:8597316-8597495
>Gm19:8597554-8597660
>Gm19:8598829-8598888
>Gm19:8599597-8599662
>Gm19:8600103-8600246
>Gm19:8603974-8604174
>Gm19:8604227-8604407
>Gm19:8604462-8605158
>Gm19:8610617-8610656
>Gm19:8611008-8611088
>Gm19:8611757-8611799
>Gm19:8612184-8612277
>Gm19:8615106-8618842
>Gm19:8623224-8623264
>Gm19:8623678-8623848
>Gm19:8624581-8624619
>Gm19:8624736-8624806
>Gm19:8624853-8625023
>Gm19:8625184-8625382
>Gm19:8625502-8625605
>Gm19:8626572-8626670
>Gm19:8626730-8626778
>Gm19:8626900-8626932
>Gm19:8627031-8627156
>Gm19:8630319-8630418
>Gm19:8631493-8631747
>Gm19:8631771-8631810
>Gm19:8633378-8633593
>Gm19:8633841-8633937
>Gm19:8635049-8635186
>Gm19:8635188-8635384
>Gm19:8637799-8637957
>Gm19:8638259-8638359
>Gm19:8640013-8640040
>Gm19:8645436-8658022
>Gm19:8658066-8658401
>Gm19:8660711-8660754
>Gm19:8664179-8664219
>Gm19:8664399-8664553
>Gm19:8664674-8664823
>Gm19:8664848-8664941
>Gm19:8665011-8665252
>Gm19:8665496-8665582
>Gm19:8665616-8666255
>Gm19:8666314-8666536
>Gm19:8666578-8666877
>Gm19:8667028-8667145
>Gm19:8669954-8670453
>Gm19:8670594-8670627
>Gm19:8671351-8671407
>Gm19:8671520-8671553
>Gm19:8671735-8671821
>Gm19:8673120-8673311
>Gm19:8674272-8674345
>Gm19:8675458-8675487
>Gm19:8676908-8677005
>Gm19:8677186-8677304
>Gm19:8677366-8677412
>Gm19:8679362-8679396
>Gm19:8679829-8681225
>Gm19:8681256-8681589
>Gm19:8681655-8681694
>Gm19:8681755-8682350
>Gm19:8682397-8682615
>Gm19:8682777-8683256
>Gm19:8683335-8686631
>Gm19:8686656-8688405
>Gm19:8688440-8688778
>Gm19:8691838-8691893
>Gm19:8694993-8695072
>Gm19:8695863-8695908
>Gm19:8697890-8706844
>Gm19:8706872-8710955
>Gm19:8712417-8712626
>Gm19:8713267-8713407
>Gm19:8718124-8718210
>Gm19:8719417-8719463
>Gm19:8719559-8719864
>Gm19:8719935-8719968
>Gm19:8720091-8720174
>Gm19:8720213-8720555
>Gm19:8720615-8720725
>Gm19:8720749-8721088
>Gm19:8721164-8721201
>Gm19:8721289-8721995
>Gm19:8722073-8722174
>Gm19:8722350-8722432
>Gm19:8722468-8722527
>Gm19:8723502-8723646
>Gm19:8723722-8723804
>Gm19:8723868-8723898
>Gm19:8724119-8724152
>Gm19:8724194-8724273
>Gm19:8724338-8724475
>Gm19:8724541-8724636
>Gm19:8724661-8726275
>Gm19:8726318-8726764
>Gm19:8726983-8727231
>Gm19:8727360-8727479
>Gm19:8728210-8728535
>Gm19:8728689-8728721
>Gm19:8728995-8729213
>Gm19:8729265-8729301
>Gm19:8729367-8730450
>Gm19:8730491-8730775
>Gm19:8730850-8730891
>Gm19:8730976-8731410
>Gm19:8731439-8731832
>Gm19:8731983-8732102
>Gm19:8732164-8732540
>Gm19:8732903-8733111
>Gm19:8733257-8733298
>Gm19:8733637-8733830
>Gm19:8733921-8733980
>Gm19:8734036-8734335
>Gm19:8734593-8734743
>Gm19:8737244-8737348
>Gm19:8737398-8737455
>Gm19:8738238-8738352
>Gm19:8738443-8741189
>Gm19:8741230-8742111
>Gm19:8742186-8742219
>Gm19:8742248-8745085
>Gm19:8745127-8745480
>Gm19:8745547-8745644
>Gm19:8745695-8745748
>Gm19:8745792-8745830
>Gm19:8747488-8747586
>Gm19:8747749-8747775
>Gm19:8747893-8747984
>Gm19:8750743-8752336
>Gm19:8752375-8752662
>Gm19:8754501-8754592
>Gm19:8754648-8754691
>Gm19:8756423-8756533
>Gm19:8761445-8761668
>Gm19:8761740-8761855
>Gm19:8763351-8763632
>Gm19:8763728-8763803
>Gm19:8764412-8764515
>Gm19:8764579-8765254
>Gm19:8765339-8765493
>Gm19:8765537-8766686
>Gm19:8766837-8766896
>Gm19:8766941-8767360
>Gm19:8767558-8767589
>Gm19:8767630-8767819
>Gm19:8767858-8770131
>Gm19:8770167-8770245
>Gm19:8770299-8770717
>Gm19:8770818-8770849
>Gm19:8771153-8771303
>Gm19:8771382-8771445
>Gm19:8771491-8771665
>Gm19:8771857-8771950
>Gm19:8771979-8772473
>Gm19:8772546-8773360
>Gm19:8773463-8774316
>Gm19:8774386-8774848
>Gm19:8774887-8777175
>Gm19:8777221-8777319
>Gm19:8778816-8778939
>Gm19:8779016-8779401
>Gm19:8779438-8779633
>Gm19:8779697-8779730
>Gm19:8779760-8779868
>Gm19:8779975-8780970
>Gm19:8781013-8781463
>Gm19:8781586-8781961
>Gm19:8782038-8782102
>Gm19:8782423-8782610
>Gm19:8783505-8783717
>Gm19:8783775-8783877
>Gm19:8783917-8784122
>Gm19:8785234-8785386
>Gm19:8785729-8785783
>Gm19:8785885-8786166
>Gm19:8786321-8786456
>Gm19:8786989-8789071
>Gm19:8789334-8789413
>Gm19:8789535-8789736
>Gm19:8789792-8790470
>Gm19:8790627-8790681
>Gm19:8790826-8791177
>Gm19:8791916-8791998
>Gm19:8792433-8792520
>Gm19:8793935-8793979
>Gm19:8794243-8794347
>Gm19:8796949-8796991
>Gm19:8798340-8798475
>Gm19:8798623-8798831
>Gm19:8798917-8799711
>Gm19:8799830-8799971
>Gm19:8800186-8800223
>Gm19:8800353-8800781
>Gm19:8800925-8801269
>Gm19:8801300-8804552
>Gm19:8804938-8805066
>Gm19:8806761-8807935
>Gm19:8809757-8809801
>Gm19:8810357-8810508
>Gm19:8814487-8814555
>Gm19:8815276-8815368
>Gm19:8815405-8815537
>Gm19:8815576-8816048
>Gm19:8816134-8817292
>Gm19:8817604-8817692
>Gm19:8817708-8817742
>Gm19:8818180-8818225
>Gm19:8818585-8820659
>Gm19:8820889-8821009
>Gm19:8821061-8821114
>Gm19:8826307-8826336
>Gm19:8826656-8826839
>Gm19:8827124-8827162
>Gm19:8828019-8828162
>Gm19:8828423-8828709
>Gm19:8828948-8829081
>Gm19:8829160-8829258
>Gm19:8829305-8829453
>Gm19:8829790-8830071
>Gm19:8830314-8830451
>Gm19:8830666-8830707
>Gm19:8831029-8831067
>Gm19:8831190-8831249
>Gm19:8836597-8837806
>Gm19:8837900-8848665
>Gm19:8848719-8848761
>Gm19:8848836-8849051
>Gm19:8849097-8849401
>Gm19:8849453-8849561
>Gm19:8849605-8849694
>Gm19:8849730-8849903
>Gm19:8849941-8850084
>Gm19:8850147-8850320
>Gm19:8850393-8850783
>Gm19:8850864-8850972
>Gm19:8851122-8851374
>Gm19:8851409-8851734
>Gm19:8851816-8851941
>Gm19:8852037-8852261
>Gm19:8852516-8852629
>Gm19:8852860-8853001
>Gm19:8853390-8853439
>Gm19:8853501-8853565
>Gm19:8853607-8853692
>Gm19:8853733-8853764
>Gm19:8853934-8854178
>Gm19:8854254-8854284
>Gm19:8854394-8854440
>Gm19:8854479-8854541
>Gm19:8854647-8854943
>Gm19:8855281-8855420
>Gm19:8856282-8856318
>Gm19:8857279-8857352
>Gm19:8862206-8862239
>Gm19:8865515-8865558
>Gm19:8866791-8866854
>Gm19:8869581-8869742
>Gm19:8870884-8870938
>Gm19:8871155-8871206
>Gm19:8875471-8875785
>Gm19:8875893-8876007
>Gm19:8876124-8876195
>Gm19:8878470-8879426
>Gm19:8880313-8880351
>Gm19:8882153-8882202
>Gm19:8890859-8891022
>Gm19:8891685-8891727
>Gm19:8896184-8896283
>Gm19:8896628-8896690
>Gm19:8898024-8898126
>Gm19:8905127-8905210
>Gm19:8906664-8906785
>Gm19:8908435-8908522
>Gm19:8908627-8908712
>Gm19:8910099-8913966
>Gm19:8914138-8914257
>Gm19:8914433-8914695
>Gm19:8916431-8916668
>Gm19:8916815-8916995
>Gm19:8917137-8917384
>Gm19:8919903-8919946
>Gm19:8920442-8920536
>Gm19:8920715-8920751
>Gm19:8921062-8921101
>Gm19:8921314-8921660
>Gm19:8921683-8921933
>Gm19:8921993-8922041
>Gm19:8922092-8922393
>Gm19:8922550-8922900
>Gm19:8922934-8922965
>Gm19:8923023-8923228
>Gm19:8923352-8923399
>Gm19:8923436-8923513
>Gm19:8923604-8923870
>Gm19:8924312-8924380
>Gm19:8925594-8925694
>Gm19:8925724-8925778
>Gm19:8926106-8926140
>Gm19:8926425-8926466
>Gm19:8926837-8926881
>Gm19:8927175-8927217
>Gm19:8927271-8927317
>Gm19:8927495-8927645
>Gm19:8927707-8927819
>Gm19:8930496-8930676
>Gm19:8931640-8944676
>Gm19:8945026-8946011
>Gm19:8948499-8950967
>Gm19:8952036-8952214
>Gm19:8952483-8952545
>Gm19:8952693-8952859
>Gm19:8952894-8953150
>Gm19:8953514-8953787
>Gm19:8953852-8954228
>Gm19:8954397-8956080
>Gm19:8956144-8957964
>Gm19:8958002-8958127
>Gm19:8958291-8958476
>Gm19:8958566-8958646
>Gm19:8958993-8960091
>Gm19:8960155-8960263
>Gm19:8960533-8960633
>Gm19:8960718-8960748
>Gm19:8960840-8961533
>Gm19:8961568-8962074
>Gm19:8962122-8962240
>Gm19:8962812-8962882
>Gm19:8963195-8963291
>Gm19:8965414-8965670
>Gm19:8965856-8966960
>Gm19:8966999-8969862
>Gm19:8969915-8971896
>Gm19:8972053-8972088
>Gm19:8972613-8972774
>Gm19:8973126-8973594
>Gm19:8973634-8976183
>Gm19:8977783-8978099
>Gm19:8979312-8979825
>Gm19:8982178-8982211
>Gm19:8982314-8982411
>Gm19:8982510-8982587
>Gm19:8983283-8983383
>Gm19:8983605-8983658
>Gm19:8983720-8983746
>Gm19:8984393-8984779
>Gm19:8984924-8986201
>Gm19:8986268-8986391
>Gm19:8987797-8987866
>Gm19:8988785-8988853
>Gm19:8988928-8989535
>Gm19:8989592-8989883
>Gm19:8992056-8992085
>Gm19:8992297-8992447
>Gm19:8992755-8992793
>Gm19:8993836-8993918
>Gm19:8997880-8997912
>Gm19:9000269-9000822
>Gm19:9000851-9001059
>Gm19:9001124-9004683
>Gm19:9004742-9005199
>Gm19:9005478-9005580
>Gm19:9006037-9006103
>Gm19:9006401-9006455
>Gm19:9006906-9007067
>Gm19:9007314-9007395
>Gm19:9007539-9007650
>Gm19:9007703-9007792
>Gm19:9007898-9008011
>Gm19:9008071-9008254
>Gm19:9008503-9008584
>Gm19:9013965-9014009
>Gm19:9014482-9014773
>Gm19:9022259-9022348
>Gm19:9022928-9023135
>Gm19:9023194-9026089
>Gm19:9026160-9026354
>Gm19:9026438-9026664
>Gm19:9027019-9027087
>Gm19:9027182-9027652
>Gm19:9027723-9027761
>Gm19:9027824-9028142
>Gm19:9028258-9028538
>Gm19:9028660-9028699
>Gm19:9028738-9029505
>Gm19:9029744-9029784
>Gm19:9032217-9032251
>Gm19:9032494-9032586
>Gm19:9033325-9033370
>Gm19:9034149-9034430
>Gm19:9037707-9037757
>Gm19:9040082-9040111
>Gm19:9043328-9043388
>Gm19:9043547-9043700
>Gm19:9043912-9044016
>Gm19:9044083-9044136
>Gm19:9044246-9044344
>Gm19:9044390-9044564
>Gm19:9045631-9045702
>Gm19:9045756-9045869
>Gm19:9047081-9047158
>Gm19:9048260-9048302
>Gm19:9048499-9048531
>Gm19:9049369-9049420
>Gm19:9049565-9049720
>Gm19:9049817-9049889
>Gm19:9049928-9050255
>Gm19:9050532-9050606
>Gm19:9050944-9050980
>Gm19:9051090-9051196
>Gm19:9051244-9051360
>Gm19:9051447-9051475
>Gm19:9051732-9051810
>Gm19:9051893-9051969
>Gm19:9052053-9052681
>Gm19:9053050-9053462
>Gm19:9053496-9054190
>Gm19:9056398-9056428
>Gm19:9058316-9058367
>Gm19:9058818-9059323
>Gm19:9059606-9060010
>Gm19:9060516-9065415
>Gm19:9066455-9066480
>Gm19:9066606-9067744
>Gm19:9067928-9067977
>Gm19:9068483-9068578
>Gm19:9068981-9069046
>Gm19:9069155-9069226
>Gm19:9069231-9069310
>Gm19:9069439-9069495
>Gm19:9069588-9069640
>Gm19:9069839-9069908
>Gm19:9069960-9070157
>Gm19:9070283-9070350
>Gm19:9070423-9070824
>Gm19:9071052-9071094
>Gm19:9072316-9073284
>Gm19:9073346-9074477
>Gm19:9074714-9074977
>Gm19:9076217-9079030
>Gm19:9083584-9083625
>Gm19:9084210-9084749
>Gm19:9084982-9086007
>Gm19:9086166-9086316
>Gm19:9086480-9086567
>Gm19:9086828-9086909
>Gm19:9087013-9088234
>Gm19:9088273-9088950
>Gm19:9089082-9089631
>Gm19:9089675-9089858
>Gm19:9089953-9090142
>Gm19:9090194-9090361
>Gm19:9090403-9090451
>Gm19:9091379-9091854
>Gm19:9092834-9092887
>Gm19:9094929-9094998
>Gm19:9095385-9095699
>Gm19:9095826-9096103
>Gm19:9096213-9096334
>Gm19:9096357-9097600
>Gm19:9097654-9097691
>Gm19:9097769-9098098
>Gm19:9098335-9098466
>Gm19:9098505-9098535
>Gm19:9099554-9100084
>Gm19:9101367-9101435
>Gm19:9103495-9103593
>Gm19:9103823-9104676
>Gm19:9104769-9104941
>Gm19:9104979-9105031
>Gm19:9105706-9105808
>Gm19:9106673-9106704
>Gm19:9107527-9107564
>Gm19:9108582-9109206
>Gm19:9109252-9109319
>Gm19:9109936-9109984
>Gm19:9110109-9110234
>Gm19:9115705-9115743
>Gm19:9115976-9116009
>Gm19:9116047-9116108
>Gm19:9116255-9116315
>Gm19:9119567-9119648
>Gm19:9119784-9120414
>Gm19:9121970-9122037
>Gm19:9122620-9122869
>Gm19:9124223-9124302
>Gm19:9124370-9124421
>Gm19:9124603-9124835
>Gm19:9124871-9127445
>Gm19:9129932-9130110
>Gm19:9132950-9133144
>Gm19:9133318-9133424
>Gm19:9133780-9133954
>Gm19:9134091-9135189
>Gm19:9135224-9135484
>Gm19:9135521-9139468
>Gm19:9139498-9139527
>Gm19:9139650-9143662
>Gm19:9143710-9143991
>Gm19:9144019-9144266
>Gm19:9144300-9148088
>Gm19:9148132-9148185
>Gm19:9148222-9148414
>Gm19:9148676-9149200
>Gm19:9149275-9149683
>Gm19:9149814-9150096
>Gm19:9150681-9150761
>Gm19:9151397-9151481
>Gm19:9152318-9152496
>Gm19:9153022-9153061
>Gm19:9153192-9153219
>Gm19:9154127-9154187
>Gm19:9156409-9156433
>Gm19:9156480-9156519
>Gm19:9158352-9158455
>Gm19:9158796-9159135
>Gm19:9159247-9159369
>Gm19:9159618-9160117
>Gm19:9160167-9160397
>Gm19:9160884-9161085
>Gm19:9161094-9164564
>Gm19:9166977-9167067
>Gm19:9167374-9167429
>Gm19:9167927-9167986
>Gm19:9168267-9168304
>Gm19:9169444-9171689
>Gm19:9172021-9172057
>Gm19:9172424-9172458
>Gm19:9172589-9172616
>Gm19:9172784-9173253
>Gm19:9173998-9174048
>Gm19:9174987-9175032
>Gm19:9175935-9175964
>Gm19:9179369-9180952
>Gm19:9181879-9181909
>Gm19:9183255-9183339
>Gm19:9184025-9184373
>Gm19:9184425-9184544
>Gm19:9184599-9185191
>Gm19:9185254-9185808
>Gm19:9185848-9185942
>Gm19:9187464-9187507
>Gm19:9187737-9188304
>Gm19:9189452-9189525
>Gm19:9189658-9189774
>Gm19:9190060-9190087
>Gm19:9190669-9190711
>Gm19:9191206-9191332
>Gm19:9191452-9191494
>Gm19:9192052-9192097
>Gm19:9192979-9193006
>Gm19:9193137-9193176
>Gm19:9195808-9195853
>Gm19:9196031-9196061
>Gm19:9196156-9201119
>Gm19:9201143-9201977
>Gm19:9202657-9202699
>Gm19:9202782-9203009
>Gm19:9203109-9203269
>Gm19:9203680-9203717
>Gm19:9205015-9205042
>Gm19:9205446-9205625
>Gm19:9206751-9206818
>Gm19:9207303-9208884
>Gm19:9209169-9211406
>Gm19:9211430-9213079
>Gm19:9213183-9213256
>Gm19:9214897-9214952
>Gm19:9215673-9216034
>Gm19:9216088-9216187
>Gm19:9216280-9217707
>Gm19:9217787-9217816
>Gm19:9217873-9218215
>Gm19:9218279-9222124
>Gm19:9223263-9223320
>Gm19:9223789-9225930
>Gm19:9226052-9226107
>Gm19:9226231-9226487
>Gm19:9226820-9228435
>Gm19:9230309-9230382
>Gm19:9230514-9230630
>Gm19:9230907-9230934
>Gm19:9232822-9232926
>Gm19:9233857-9233884
>Gm19:9234471-9234561
>Gm19:9234911-9238265
>Gm19:9238324-9238495
>Gm19:9238550-9242282
>Gm19:9242905-9242963
>Gm19:9243269-9243327
>Gm19:9245060-9245168
>Gm19:9246019-9246133
>Gm19:9246437-9246622
>Gm19:9246938-9247051
>Gm19:9247231-9248745
>Gm19:9248794-9253186
>Gm19:9253480-9261141
>Gm19:9261170-9277519
>Gm19:9277619-9288912
>Gm19:9290893-9290957
>Gm19:9291785-9291875
>Gm19:9291977-9292031
>Gm19:9292720-9294494
>Gm19:9295896-9296312
>Gm19:9297079-9297179
>Gm19:9297349-9297419
>Gm19:9298132-9298353
>Gm19:9299575-9299719
>Gm19:9300218-9300318
>Gm19:9301189-9302132
>Gm19:9302181-9303600
>Gm19:9306397-9306424
>Gm19:9306558-9306628
>Gm19:9308332-9308421
>Gm19:9308462-9308519
>Gm19:9309009-9309079
>Gm19:9311665-9311733
>Gm19:9313899-9313969
>Gm19:9314258-9314818
>Gm19:9315606-9315654
>Gm19:9316006-9316042
>Gm19:9316335-9316374
>Gm19:9316868-9316946
>Gm19:9318835-9318887
>Gm19:9319449-9319481
>Gm19:9320568-9320648
>Gm19:9321811-9322006
>Gm19:9322359-9322426
>Gm19:9322728-9322798
>Gm19:9323409-9323433
>Gm19:9324355-9324415
>Gm19:9328612-9328659
>Gm19:9330967-9333628
>Gm19:9334697-9334835
>Gm19:9335563-9335602
>Gm19:9342699-9342767
>Gm19:9343857-9343922
>Gm19:9347107-9347143
>Gm19:9353626-9353796
>Gm19:9353831-9353894
>Gm19:9354003-9354033
>Gm19:9354122-9354977
>Gm19:9355015-9357459
>Gm19:9357486-9359117
>Gm19:9359299-9359779
>Gm19:9359821-9361446
>Gm19:9361481-9361956
>Gm19:9362043-9362123
>Gm19:9368513-9368644
>Gm19:9368740-9368894
>Gm19:9373152-9373196
>Gm19:9374824-9374882
>Gm19:9375004-9375362
>Gm19:9375432-9375507
>Gm19:9375570-9375799
>Gm19:9376599-9377186
>Gm19:9377221-9377282
>Gm19:9384188-9384499
>Gm19:9384604-9384692
>Gm19:9385262-9385299
>Gm19:9385574-9385654
>Gm19:9385852-9385895
>Gm19:9386440-9386475
>Gm19:9386618-9386837
>Gm19:9387388-9387598
>Gm19:9387679-9387719
>Gm19:9387757-9387858
>Gm19:9387894-9388066
>Gm19:9388121-9388199
>Gm19:9388241-9388309
>Gm19:9388457-9389204
>Gm19:9392586-9401379
>Gm19:9402701-9402745
>Gm19:9402990-9403095
>Gm19:9403408-9403470
>Gm19:9403519-9403846
>Gm19:9403918-9404343
>Gm19:9404433-9404608
>Gm19:9404839-9404925
>Gm19:9405587-9405677
>Gm19:9405878-9405962
>Gm19:9407389-9407495
>Gm19:9407802-9407903
>Gm19:9410789-9411010
>Gm19:9411158-9411395
>Gm19:9411418-9411765
>Gm19:9411810-9411936
>Gm19:9412128-9412392
>Gm19:9412467-9412585
>Gm19:9412668-9414339
>Gm19:9414400-9414773
>Gm19:9414814-9414914
>Gm19:9415054-9415167
>Gm19:9415286-9415404
>Gm19:9415585-9415609
>Gm19:9415644-9415736
>Gm19:9415802-9416146
>Gm19:9416213-9416364
>Gm19:9416428-9416459
>Gm19:9416662-9416722
>Gm19:9416806-9416843
>Gm19:9417043-9417141
>Gm19:9417202-9417300
>Gm19:9417335-9417394
>Gm19:9417475-9417948
>Gm19:9418144-9418412
>Gm19:9418450-9418911
>Gm19:9418964-9422865
>Gm19:9422937-9423398
>Gm19:9423731-9423772
>Gm19:9424178-9424229
>Gm19:9425055-9425103
>Gm19:9425895-9425944
>Gm19:9426385-9426471
>Gm19:9426629-9426682
>Gm19:9427138-9427410
>Gm19:9427449-9427512
>Gm19:9427726-9427801
>Gm19:9429607-9429700
>Gm19:9430744-9430817
>Gm19:9434907-9434998
>Gm19:9435212-9435338
>Gm19:9435467-9435618
>Gm19:9435644-9435681
>Gm19:9435792-9435845
>Gm19:9436097-9436135
>Gm19:9436186-9436417
>Gm19:9436587-9436678
>Gm19:9437749-9437852
>Gm19:9438014-9438157
>Gm19:9438183-9438247
>Gm19:9438288-9438414
>Gm19:9438968-9438998
>Gm19:9439389-9439531
>Gm19:9439684-9440976
>Gm19:9441000-9441084
>Gm19:9441160-9441215
>Gm19:9441265-9441337
>Gm19:9441427-9441546
>Gm19:9441586-9441618
>Gm19:9441673-9441918
>Gm19:9441970-9442211
>Gm19:9442264-9442397
>Gm19:9442683-9442738
>Gm19:9442792-9442895
>Gm19:9442953-9443020
>Gm19:9443095-9470214
>Gm19:9470839-9471671
>Gm19:9472385-9473269
>Gm19:9473369-9474738
>Gm19:9480261-9481389
>Gm19:9481490-9482980
>Gm19:9496685-9507591
>Gm19:9507654-9508517
>Gm19:9508562-9508647
>Gm19:9508665-9508697
>Gm19:9508776-9508876
>Gm19:9508921-9509024
>Gm19:9509178-9509556
>Gm19:9509660-9509756
>Gm19:9510038-9510192
>Gm19:9510236-9510670
>Gm19:9510827-9511376
>Gm19:9511441-9511681
>Gm19:9511807-9512253
>Gm19:9512291-9513701
>Gm19:9513735-9513781
>Gm19:9513897-9513946
>Gm19:9514036-9514097
>Gm19:9514191-9514285
>Gm19:9514855-9521886
>Gm19:9522157-9522194
>Gm19:9522701-9522746
>Gm19:9523074-9525436
>Gm19:9525471-9525856
>Gm19:9527249-9528953
>Gm19:9530341-9537729
>Gm19:9537782-9537999
>Gm19:9538059-9538097
>Gm19:9538313-9538359
>Gm19:9538449-9538707
>Gm19:9538839-9538971
>Gm19:9539124-9539156
>Gm19:9539358-9539514
>Gm19:9539552-9540000
>Gm19:9540108-9555214
>Gm19:9555314-9558195
>Gm19:9558235-9559746
>Gm19:9559771-9560272
>Gm19:9560374-9561382
>Gm19:9561517-9561687
>Gm19:9561726-9562283
>Gm19:9562405-9562887
>Gm19:9562945-9563115
>Gm19:9563279-9563723
>Gm19:9563787-9563817
>Gm19:9563895-9564285
>Gm19:9564413-9564562
>Gm19:9564833-9564862
>Gm19:9565700-9566144
>Gm19:9566307-9566400
>Gm19:9566428-9567785
>Gm19:9567820-9568204
>Gm19:9568265-9568396
>Gm19:9568474-9569531
>Gm19:9569586-9570075
>Gm19:9570111-9570536
>Gm19:9570565-9570901
>Gm19:9570944-9571029
>Gm19:9571121-9571864
>Gm19:9571907-9572134
>Gm19:9572158-9572548
>Gm19:9572673-9573447
>Gm19:9573576-9573654
>Gm19:9573763-9574001
>Gm19:9574036-9576616
>Gm19:9576765-9579843
>Gm19:9579926-9580007
>Gm19:9580127-9581984
>Gm19:9582037-9584272
>Gm19:9584406-9584536
>Gm19:9585740-9585863
>Gm19:9586508-9588048
>Gm19:9588246-9588290
>Gm19:9589016-9589079
>Gm19:9589214-9589321
>Gm19:9590787-9590866
>Gm19:9590912-9590986
>Gm19:9591050-9591085
>Gm19:9593096-9593234
>Gm19:9593287-9593328
>Gm19:9593854-9593916
>Gm19:9594142-9594193
>Gm19:9594336-9594518
>Gm19:9594631-9594790
>Gm19:9594897-9596961
>Gm19:9597095-9597151
>Gm19:9600933-9601072
>Gm19:9601183-9601387
>Gm19:9601412-9601711
>Gm19:9601761-9601985
>Gm19:9602007-9602088
>Gm19:9602191-9602397
>Gm19:9602622-9602664
>Gm19:9602948-9603004
>Gm19:9603375-9603466
>Gm19:9603921-9603956
>Gm19:9604193-9604232
>Gm19:9604630-9604728
>Gm19:9604816-9604895
>Gm19:9605286-9605326
>Gm19:9605417-9605474
>Gm19:9605628-9605747
>Gm19:9606114-9606204
>Gm19:9606886-9606991
>Gm19:9608167-9608198
>Gm19:9608443-9608489
>Gm19:9608658-9608760
>Gm19:9608829-9608870
>Gm19:9610339-9610439
>Gm19:9611063-9616468
>Gm19:9616528-9617356
>Gm19:9617556-9617687
>Gm19:9618526-9618654
>Gm19:9619475-9619529
>Gm19:9620199-9620296
>Gm19:9622397-9622446
>Gm19:9627606-9627647
>Gm19:9627697-9627828
>Gm19:9629604-9629648
>Gm19:9629751-9629841
>Gm19:9630257-9630459
>Gm19:9630486-9635898
>Gm19:9635988-9636052
>Gm19:9636078-9636125
>Gm19:9636164-9641877
>Gm19:9645569-9645615
>Gm19:9645773-9646608
>Gm19:9646702-9648431
>Gm19:9648556-9648588
>Gm19:9649429-9651034
>Gm19:9651143-9651223
>Gm19:9651584-9651639
>Gm19:9651775-9651827
>Gm19:9652174-9652875
>Gm19:9653207-9653908
>Gm19:9653931-9655844
>Gm19:9655937-9679238
>Gm19:9696881-9697702
>Gm19:9699149-9747421
>Gm19:9747481-9751366
>Gm19:9751874-9753679
>Gm19:9753710-9753853
>Gm19:9753946-9753991
>Gm19:9754113-9754624
>Gm19:9755031-9755227
>Gm19:9755297-9755799
>Gm19:9756027-9756268
>Gm19:9756394-9756661
>Gm19:9756995-9757047
>Gm19:9757109-9757182
>Gm19:9757246-9757474
>Gm19:9757742-9757941
>Gm19:9758017-9758082
>Gm19:9758135-9758162
>Gm19:9758569-9758706
>Gm19:9759067-9759102
>Gm19:9759230-9759440
>Gm19:9759897-9759925
>Gm19:9760062-9760145
>Gm19:9763173-9763250
>Gm19:9765713-9765796
>Gm19:9765967-9766025
>Gm19:9766096-9766161
>Gm19:9766788-9766830
>Gm19:9767341-9767806
>Gm19:9767962-9768020
>Gm19:9768155-9768192
>Gm19:9768535-9768588
>Gm19:9768876-9768903
>Gm19:9770948-9771061
>Gm19:9771696-9771742
>Gm19:9771953-9772212
>Gm19:9772331-9772593
>Gm19:9772739-9772799
>Gm19:9772980-9773025
>Gm19:9773107-9773227
>Gm19:9773289-9773335
>Gm19:9773494-9773757
>Gm19:9773880-9777145
>Gm19:9777363-9777399
>Gm19:9777424-9777478
>Gm19:9777599-9777682
>Gm19:9778369-9778440
>Gm19:9781434-9781535
>Gm19:9781636-9781731
>Gm19:9783659-9783886
>Gm19:9789645-9792643
>Gm19:9792675-9793763
>Gm19:9794190-9794251
>Gm19:9795486-9796687
>Gm19:9797227-9797447
>Gm19:9799210-9799241
>Gm19:9799905-9799937
>Gm19:9800119-9800208
>Gm19:9800339-9800757
>Gm19:9800782-9800818
>Gm19:9800856-9801043
>Gm19:9801151-9802497
>Gm19:9802533-9802764
>Gm19:9802813-9803184
>Gm19:9803258-9803856
>Gm19:9803976-9804805
>Gm19:9804832-9811255
>Gm19:9811286-9811843
>Gm19:9811914-9812324
>Gm19:9812932-9813014
>Gm19:9813285-9813410
>Gm19:9813490-9813524
>Gm19:9815600-9821187
>Gm19:9821296-9821326
>Gm19:9821354-9821480
>Gm19:9821569-9824353
>Gm19:9824402-9824500
>Gm19:9824549-9824686
>Gm19:9824709-9824804
>Gm19:9824862-9824929
>Gm19:9825127-9825159
>Gm19:9825205-9825284
>Gm19:9825344-9825427
>Gm19:9825490-9828313
>Gm19:9828540-9828756
>Gm19:9828799-9828850
>Gm19:9828966-9829018
>Gm19:9829268-9829303
>Gm19:9831454-9831513
>Gm19:9831798-9831995
>Gm19:9832050-9832145
>Gm19:9832267-9832410
>Gm19:9832480-9832521
>Gm19:9832725-9832945
>Gm19:9833059-9833408
>Gm19:9833460-9836758
>Gm19:9836963-9837043
>Gm19:9838661-9855512
>Gm19:9856069-9856111
>Gm19:9856503-9856710
>Gm19:9856756-9856942
>Gm19:9857026-9857320
>Gm19:9857579-9857668
>Gm19:9857977-9858022
>Gm19:9858093-9858188
>Gm19:9858449-9860525
>Gm19:9861002-9861116
>Gm19:9861318-9861382
>Gm19:9861910-9862918
>Gm19:9863974-9864155
>Gm19:9864309-9864395
>Gm19:9864469-9864596
>Gm19:9866515-9870334
>Gm19:9873137-9876258
>Gm19:9876936-9877048
>Gm19:9877479-9877540
>Gm19:9877594-9877829
>Gm19:9877927-9878349
>Gm19:9878391-9878494
>Gm19:9878533-9879300
>Gm19:9879534-9879758
>Gm19:9879971-9880008
>Gm19:9880112-9880296
>Gm19:9880525-9880557
>Gm19:9880687-9880726
>Gm19:9881237-9881338
>Gm19:9881395-9881490
>Gm19:9881607-9890116
>Gm19:9890196-9892161
>Gm19:9892195-9893626
>Gm19:9893748-9894740
>Gm19:9894931-9895360
>Gm19:9895444-9895542
>Gm19:9895620-9895875
>Gm19:9895913-9900264
>Gm19:9900339-9900527
>Gm19:9900572-9900831
>Gm19:9901159-9901702
>Gm19:9901738-9901813
>Gm19:9901852-9903545
>Gm19:9903669-9903734
>Gm19:9903838-9904876
>Gm19:9905690-9905770
>Gm19:9906093-9906173
>Gm19:9906256-9906696
>Gm19:9906791-9906890
>Gm19:9906923-9907616
>Gm19:9907752-9907792
>Gm19:9907996-9908043
>Gm19:9908071-9908130
>Gm19:9908437-9908468
>Gm19:9908649-9908698
>Gm19:9908846-9908934
>Gm19:9909307-9909362
>Gm19:9909523-9909600
>Gm19:9909812-9910587
>Gm19:9910631-9910708
>Gm19:9910987-9916859
>Gm19:9916889-9917414
>Gm19:9917477-9917762
>Gm19:9917838-9917878
>Gm19:9917926-9918071
>Gm19:9918370-9919982
>Gm19:9920026-9920211
>Gm19:9920262-9920624
>Gm19:9921068-9921189
>Gm19:9921763-9921966
>Gm19:9922010-9922545
>Gm19:9922882-9922909
>Gm19:9923108-9923136
>Gm19:9923496-9923645
>Gm19:9923905-9924086
>Gm19:9924286-9924440
>Gm19:9924638-9924674
>Gm19:9924706-9924793
>Gm19:9924887-9925148
>Gm19:9925178-9925219
>Gm19:9925260-9925331
>Gm19:9925414-9925737
>Gm19:9926324-9926434
>Gm19:9926478-9926513
>Gm19:9926558-9927051
>Gm19:9927900-9929031
>Gm19:9932339-9932539
>Gm19:9932598-9932698
>Gm19:9933476-9933905
>Gm19:9933959-9934134
>Gm19:9939329-9939481
>Gm19:9939578-9939720
>Gm19:9941365-9941417
>Gm19:9942008-9942102
>Gm19:9942160-9942199
>Gm19:9942296-9942358
>Gm19:9942838-9942906
>Gm19:9943322-9943436
>Gm19:9943993-9945458
>Gm19:9946809-9948496
>Gm19:9948560-9949529
>Gm19:9949613-9950116
>Gm19:9950153-9952610
>Gm19:9952634-9953146
>Gm19:9953288-9953488
>Gm19:9953529-9953697
>Gm19:9953748-9953958
>Gm19:9954379-9954493
>Gm19:9954801-9961608
>Gm19:9961678-9961833
>Gm19:9962238-9962607
>Gm19:9962737-9962821
>Gm19:9962882-9963077
>Gm19:9963138-9963774
>Gm19:9963846-9964308
>Gm19:9964482-9964572
>Gm19:9964777-9965006
>Gm19:9965085-9965556
>Gm19:9965585-9965831
>Gm19:9966139-9966247
>Gm19:9966296-9966333
>Gm19:9966431-9966748
>Gm19:9966841-9966883
>Gm19:9967173-9967218
>Gm19:9967428-9967652
>Gm19:9967769-9967797
>Gm19:9968009-9968040
>Gm19:9968268-9968316
>Gm19:9969161-9969235
>Gm19:9970313-9970368
>Gm19:9974870-9975042
>Gm19:9976870-9976921
>Gm19:9977483-9977613
>Gm19:9977723-9977976
>Gm19:9978034-9978335
>Gm19:9979254-9979305
>Gm19:9979423-9979459
>Gm19:9979696-9979816
>Gm19:9981376-9981597
>Gm19:9981668-9982180
>Gm19:9982219-9982724
>Gm19:9982917-9987344
>Gm19:9987408-9996068
>Gm19:9996475-9996851
>Gm19:9996875-9996930
>Gm19:9996985-9997071
>Gm19:9997247-9997627
>Gm19:9997669-9998209
>Gm19:9998323-9999237
>Gm19:9999324-9999376
>Gm19:10000032-10000474
>Gm19:10000675-10000793
>Gm19:10000973-10001643
>Gm19:10001684-10001766
>Gm19:10001825-10001998
>Gm19:10002074-10002117
>Gm19:10002144-10002172
>Gm19:10002245-10002359
>Gm19:10002609-10003051
>Gm19:10003404-10003459
>Gm19:10003554-10003608
>Gm19:10003900-10003931
>Gm19:10004218-10004251
>Gm19:10004300-10005062
>Gm19:10005110-10005524
>Gm19:10005571-10005650
>Gm19:10005724-10006485
>Gm19:10006536-10006565
>Gm19:10006606-10006859
>Gm19:10006921-10006968
>Gm19:10007083-10036163
>Gm19:10036192-10037026
>Gm19:10037244-10037421
>Gm19:10037470-10037585
>Gm19:10040830-10044234
>Gm19:10044259-10044749
>Gm19:10044815-10045071
>Gm19:10045132-10045524
>Gm19:10048339-10048388
>Gm19:10048407-10048504
>Gm19:10048671-10048722
>Gm19:10048936-10049006
>Gm19:10052829-10052879
>Gm19:10052919-10052951
>Gm19:10053196-10053261
>Gm19:10053411-10053464
>Gm19:10053542-10054013
>Gm19:10054042-10055777
>Gm19:10056064-10056131
>Gm19:10056350-10056561
>Gm19:10056735-10057810
>Gm19:10057835-10060043
>Gm19:10060146-10061248
>Gm19:10061375-10064653
>Gm19:10064695-10066743
>Gm19:10067059-10067104
>Gm19:10067438-10067490
>Gm19:10068183-10068240
>Gm19:10069114-10069174
>Gm19:10069352-10069567
>Gm19:10070887-10071269
>Gm19:10071322-10071440
>Gm19:10071680-10071727
>Gm19:10072074-10072225
>Gm19:10072256-10072290
>Gm19:10072330-10072384
>Gm19:10072468-10072502
>Gm19:10073659-10073731
>Gm19:10073976-10078667
>Gm19:10079387-10079488
>Gm19:10080224-10080261
>Gm19:10080643-10080669
>Gm19:10080710-10080770
>Gm19:10080865-10080957
>Gm19:10081424-10081552
>Gm19:10081903-10081966
>Gm19:10082767-10083149
>Gm19:10083167-10083231
>Gm19:10083280-10083565
>Gm19:10083579-10084043
>Gm19:10084296-10084337
>Gm19:10084406-10084991
>Gm19:10085013-10085367
>Gm19:10085471-10085519
>Gm19:10085586-10086356
>Gm19:10086392-10094373
>Gm19:10094444-10112972
>Gm19:10113014-10148066
>Gm19:10148101-10149228
>Gm19:10149264-10149719
>Gm19:10149749-10164380
>Gm19:10164426-10165404
>Gm19:10165448-10165897
>Gm19:10167599-10167658
>Gm19:10168050-10168167
>Gm19:10168285-10168350
>Gm19:10168410-10168441
>Gm19:10168491-10168787
>Gm19:10168893-10169179
>Gm19:10169255-10169544
>Gm19:10169573-10169667
>Gm19:10169779-10170000
>Gm19:10170051-10170189
>Gm19:10170251-10170724
>Gm19:10171996-10172352
>Gm19:10172411-10175935
>Gm19:10175992-10176387
>Gm19:10176430-10179201
>Gm19:10179230-10197006
>Gm19:10199459-10199513
>Gm19:10199972-10200096
>Gm19:10200271-10200326
>Gm19:10200959-10201043
>Gm19:10201112-10201216
>Gm19:10202241-10202409
>Gm19:10203066-10203110
>Gm19:10203200-10203621
>Gm19:10203803-10204033
>Gm19:10204130-10204268
>Gm19:10204357-10204414
>Gm19:10204450-10204731
>Gm19:10204787-10204825
>Gm19:10204841-10204904
>Gm19:10204999-10205110
>Gm19:10205231-10205403
>Gm19:10205597-10205685
>Gm19:10205754-10205794
>Gm19:10206085-10206139
>Gm19:10206581-10206616
>Gm19:10206659-10206902
>Gm19:10206998-10207035
>Gm19:10207153-10207705
>Gm19:10207824-10210089
>Gm19:10210141-10211340
>Gm19:10211446-10211579
>Gm19:10211676-10211733
>Gm19:10211894-10212015
>Gm19:10212065-10212097
>Gm19:10212235-10212318
>Gm19:10212364-10213020
>Gm19:10213057-10215712
>Gm19:10215741-10224077
>Gm19:10224159-10234398
>Gm19:10235117-10235201
>Gm19:10235347-10235381
>Gm19:10235434-10235458
>Gm19:10235942-10236028
>Gm19:10236171-10236435
>Gm19:10236507-10236712
>Gm19:10236888-10236939
>Gm19:10237007-10237060
>Gm19:10237504-10237621
>Gm19:10237720-10237806
>Gm19:10237897-10238066
>Gm19:10238102-10238167
>Gm19:10238417-10238480
>Gm19:10238557-10238754
>Gm19:10238814-10238938
>Gm19:10238984-10239060
>Gm19:10239093-10239282
>Gm19:10239372-10239420
>Gm19:10239521-10239660
>Gm19:10239749-10239842
>Gm19:10239910-10240069
>Gm19:10240179-10240371
>Gm19:10240422-10240711
>Gm19:10240892-10240996
>Gm19:10241031-10241093
>Gm19:10241398-10241972
>Gm19:10242285-10243139
>Gm19:10243185-10243668
>Gm19:10243689-10243745
>Gm19:10243852-10243956
>Gm19:10244025-10253682
>Gm19:10254592-10254628
>Gm19:10255024-10255059
>Gm19:10259378-10259419
>Gm19:10260020-10260203
>Gm19:10260387-10260695
>Gm19:10260743-10260790
>Gm19:10260902-10261028
>Gm19:10261168-10261455
>Gm19:10261490-10261564
>Gm19:10261649-10261859
>Gm19:10262009-10262098
>Gm19:10262135-10263594
>Gm19:10263630-10266917
>Gm19:10267111-10267476
>Gm19:10267582-10267660
>Gm19:10267690-10267803
>Gm19:10267941-10268474
>Gm19:10268560-10268681
>Gm19:10268725-10268819
>Gm19:10269178-10269451
>Gm19:10269999-10270048
>Gm19:10270189-10270225
>Gm19:10273257-10273527
>Gm19:10273592-10273678
>Gm19:10273716-10273770
>Gm19:10273983-10274115
>Gm19:10277273-10277746
>Gm19:10278166-10278649
>Gm19:10279031-10283189
>Gm19:10283463-10283498
>Gm19:10283609-10283654
>Gm19:10283717-10283779
>Gm19:10283846-10283966
>Gm19:10284020-10284085
>Gm19:10284237-10284504
>Gm19:10284569-10285046
>Gm19:10285125-10285319
>Gm19:10285352-10286580
>Gm19:10286616-10287759
>Gm19:10288197-10288233
>Gm19:10289517-10289550
>Gm19:10289672-10289772
>Gm19:10292213-10292259
>Gm19:10292929-10293315
>Gm19:10293345-10298196
>Gm19:10298234-10298279
>Gm19:10298421-10298460
>Gm19:10298852-10299047
>Gm19:10299117-10299194
>Gm19:10299276-10299437
>Gm19:10299458-10299681
>Gm19:10299733-10299766
>Gm19:10301195-10301221
>Gm19:10301364-10301474
>Gm19:10301920-10301997
>Gm19:10302107-10302145
>Gm19:10302258-10302314
>Gm19:10302661-10302852
>Gm19:10303633-10303743
>Gm19:10305409-10306224
>Gm19:10306443-10306540
>Gm19:10309371-10314862
>Gm19:10315869-10315966
>Gm19:10318706-10320000
>Gm19:10320932-10320970
>Gm19:10321070-10321116
>Gm19:10321144-10321798
>Gm19:10323528-10323656
>Gm19:10324035-10324069
>Gm19:10324281-10324369
>Gm19:10326048-10326091
>Gm19:10327175-10327290
>Gm19:10327956-10328313
>Gm19:10331367-10334215
>Gm19:10334453-10335868
>Gm19:10337371-10337574
>Gm19:10340249-10340319
>Gm19:10340386-10340418
>Gm19:10340488-10342599
>Gm19:10342729-10342755
>Gm19:10342828-10345819
>Gm19:10345876-10346313
>Gm19:10346352-10347467
>Gm19:10347489-10350366
>Gm19:10350428-10350516
>Gm19:10353280-10353312
>Gm19:10353385-10353418
>Gm19:10353569-10353707
>Gm19:10353757-10353831
>Gm19:10354234-10354267
>Gm19:10354618-10354744
>Gm19:10354976-10355030
>Gm19:10355435-10355518
>Gm19:10355931-10355968
>Gm19:10356048-10356081
>Gm19:10356517-10356743
>Gm19:10357092-10357156
>Gm19:10357380-10357491
>Gm19:10358056-10358247
>Gm19:10358588-10358623
>Gm19:10358776-10358874
>Gm19:10359130-10359167
>Gm19:10360287-10360596
>Gm19:10360630-10360957
>Gm19:10361057-10361103
>Gm19:10361140-10361216
>Gm19:10361282-10361459
>Gm19:10361558-10361718
>Gm19:10361864-10362114
>Gm19:10362398-10362510
>Gm19:10362704-10362762
>Gm19:10362786-10362844
>Gm19:10364803-10364843
>Gm19:10371360-10371630
>Gm19:10372944-10372977
>Gm19:10373134-10373223
>Gm19:10373576-10373756
>Gm19:10373835-10374223
>Gm19:10374253-10374398
>Gm19:10374457-10374524
>Gm19:10374644-10374812
>Gm19:10374885-10375051
>Gm19:10375194-10375288
>Gm19:10375497-10375531
>Gm19:10379611-10379710
>Gm19:10384337-10384419
>Gm19:10385402-10385433
>Gm19:10385568-10385949
>Gm19:10386085-10386278
>Gm19:10386456-10406240
>Gm19:10406773-10406849
>Gm19:10407007-10407170
>Gm19:10407261-10407476
>Gm19:10407553-10407974
>Gm19:10408010-10408328
>Gm19:10408435-10408684
>Gm19:10408717-10408781
>Gm19:10408812-10409348
>Gm19:10409378-10409428
>Gm19:10409893-10409995
>Gm19:10410026-10410104
>Gm19:10410165-10410837
>Gm19:10410944-10414688
>Gm19:10419455-10419664
>Gm19:10420379-10420433
>Gm19:10420503-10430711
>Gm19:10432329-10432384
>Gm19:10432404-10432497
>Gm19:10433739-10433903
>Gm19:10434048-10434141
>Gm19:10434253-10434349
>Gm19:10434471-10434567
>Gm19:10434666-10434699
>Gm19:10435320-10435362
>Gm19:10435526-10438085
>Gm19:10438667-10439073
>Gm19:10439143-10439178
>Gm19:10439298-10439358
>Gm19:10439398-10441109
>Gm19:10441324-10441756
>Gm19:10442077-10448222
>Gm19:10448359-10448451
>Gm19:10448542-10448653
>Gm19:10448812-10448909
>Gm19:10448991-10449050
>Gm19:10449146-10449294
>Gm19:10449491-10449535
>Gm19:10449583-10449624
>Gm19:10449673-10449729
>Gm19:10449840-10450086
>Gm19:10450303-10450373
>Gm19:10450664-10450784
>Gm19:10450897-10450987
>Gm19:10451106-10451173
>Gm19:10451277-10451358
>Gm19:10451626-10451726
>Gm19:10451819-10451955
>Gm19:10452023-10452096
>Gm19:10453126-10453335
>Gm19:10453371-10453818
>Gm19:10453848-10454190
>Gm19:10454250-10454453
>Gm19:10454496-10454606
>Gm19:10454671-10454829
>Gm19:10454862-10455022
>Gm19:10455057-10455273
>Gm19:10455465-10455840
>Gm19:10455950-10455983
>Gm19:10456038-10456280
>Gm19:10456429-10456478
>Gm19:10456737-10456894
>Gm19:10456963-10457061
>Gm19:10457846-10457949
>Gm19:10457992-10458164
>Gm19:10458266-10458472
>Gm19:10458593-10458776
>Gm19:10458841-10459168
>Gm19:10459300-10460290
>Gm19:10460862-10460937
>Gm19:10462240-10462269
>Gm19:10462362-10462521
>Gm19:10462923-10462970
>Gm19:10464004-10464028
>Gm19:10468718-10469193
>Gm19:10469662-10478052
>Gm19:10478580-10479215
>Gm19:10479472-10489221
>Gm19:10489957-10490154
>Gm19:10490444-10490652
>Gm19:10490867-10490897
>Gm19:10493205-10494896
>Gm19:10499306-10500066
>Gm19:10504305-10504345
>Gm19:10505430-10505474
>Gm19:10505686-10505749
>Gm19:10505807-10505969
>Gm19:10509473-10509542
>Gm19:10509816-10509869
>Gm19:10509981-10510019
>Gm19:10510697-10511060
>Gm19:10511089-10511382
>Gm19:10512518-10512601
>Gm19:10514796-10514925
>Gm19:10515014-10515130
>Gm19:10515269-10515522
>Gm19:10515633-10515671
>Gm19:10515707-10515880
>Gm19:10516220-10516278
>Gm19:10517978-10518131
>Gm19:10518587-10518790
>Gm19:10519246-10519281
>Gm19:10519337-10519449
>Gm19:10521047-10521096
>Gm19:10521242-10521408
>Gm19:10521586-10521713
>Gm19:10522248-10522290
>Gm19:10525153-10525322
>Gm19:10525433-10525525
>Gm19:10525762-10525816
>Gm19:10525859-10526146
>Gm19:10526332-10526469
>Gm19:10526854-10526896
>Gm19:10527160-10527207
>Gm19:10527495-10527591
>Gm19:10527626-10541708
>Gm19:10541766-10541833
>Gm19:10542242-10542363
>Gm19:10544562-10544771
>Gm19:10544827-10544873
>Gm19:10545008-10545464
>Gm19:10545550-10546923
>Gm19:10547435-10547512
>Gm19:10547556-10548162
>Gm19:10548193-10548230
>Gm19:10548289-10548600
>Gm19:10548722-10548888
>Gm19:10549070-10549674
>Gm19:10549825-10552298
>Gm19:10552352-10552631
>Gm19:10552695-10553005
>Gm19:10553194-10553562
>Gm19:10553601-10553790
>Gm19:10553836-10553936
>Gm19:10554263-10554412
>Gm19:10554795-10554834
>Gm19:10557615-10569399
>Gm19:10570475-10578840
>Gm19:10579517-10581101
>Gm19:10583333-10583596
>Gm19:10587271-10587722
>Gm19:10587740-10593311
>Gm19:10594722-10595431
>Gm19:10595964-10596071
>Gm19:10596296-10596324
>Gm19:10599563-10599776
>Gm19:10599853-10599890
>Gm19:10601016-10601152
>Gm19:10603199-10603337
>Gm19:10603624-10603962
>Gm19:10604234-10605241
>Gm19:10605419-10633790
>Gm19:10633977-10636605
>Gm19:10636645-10636972
>Gm19:10637436-10638177
>Gm19:10657714-10663758
>Gm19:10663794-10667358
>Gm19:10667483-10669285
>Gm19:10670567-10672231
>Gm19:10683719-10684461
>Gm19:10684761-10693031
>Gm19:10693090-10697002
>Gm19:10697030-10697768
>Gm19:10697828-10698002
>Gm19:10698107-10703217
>Gm19:10703274-10706049
>Gm19:10708216-10708344
>Gm19:10708396-10708536
>Gm19:10708606-10708673
>Gm19:10708800-10708985
>Gm19:10709043-10709192
>Gm19:10709492-10709586
>Gm19:10709643-10709674
>Gm19:10709985-10710022
>Gm19:10710247-10710319
>Gm19:10710576-10710855
>Gm19:10710919-10710968
>Gm19:10711082-10711122
>Gm19:10711346-10711417
>Gm19:10711474-10718854
>Gm19:10718938-10722393
>Gm19:10722840-10723049
>Gm19:10723101-10723207
>Gm19:10723261-10723368
>Gm19:10723882-10724046
>Gm19:10724249-10724395
>Gm19:10724425-10724766
>Gm19:10724860-10725178
>Gm19:10725250-10725328
>Gm19:10725352-10725599
>Gm19:10725770-10726215
>Gm19:10726282-10726343
>Gm19:10726518-10726623
>Gm19:10726685-10726888
>Gm19:10726954-10729276
>Gm19:10729350-10749299
>Gm19:10749362-10757526
>Gm19:10757597-10758456
>Gm19:10758477-10762812
>Gm19:10762835-10762988
>Gm19:10763073-10763236
>Gm19:10763275-10763497
>Gm19:10763554-10763681
>Gm19:10763904-10763996
>Gm19:10764122-10764173
>Gm19:10764233-10764296
>Gm19:10764351-10764452
>Gm19:10764536-10764594
>Gm19:10764676-10764854
>Gm19:10764929-10771874
>Gm19:10771912-10776186
>Gm19:10776218-10800226
>Gm19:10800249-10807938
>Gm19:10808038-10809474
>Gm19:10809574-10813667
>Gm19:10826734-10827941
>Gm19:10832966-10835682
>Gm19:10835782-10835905
>Gm19:10835936-10837716
>Gm19:10837879-10852403
>Gm19:10852629-10888531
>Gm19:10888566-10921408
>Gm19:10921420-10922295
>Gm19:10922361-10927372
>Gm19:10927408-10927636
>Gm19:10927690-10930045
>Gm19:10930073-10933035
>Gm19:10936216-10936503
>Gm19:10936641-10936741
>Gm19:10936850-10936921
>Gm19:10937036-10937214
>Gm19:10940544-10940802
>Gm19:10946236-10946848
>Gm19:10947028-10947056
>Gm19:10947147-10947190
>Gm19:10947399-10947457
>Gm19:10947501-10947534
>Gm19:10947731-10947968
>Gm19:10948176-10948310
>Gm19:10948352-10948803
>Gm19:10948917-10948952
>Gm19:10948986-10949179
>Gm19:10949270-10949435
>Gm19:10949468-10949564
>Gm19:10949694-10949778
>Gm19:10950293-10950416
>Gm19:10950726-10954884
>Gm19:10954906-10956261
>Gm19:10956310-10960893
>Gm19:10960963-10961736
>Gm19:10962182-10962209
>Gm19:10963050-10963155
>Gm19:10963517-10963722
>Gm19:10963752-10964051
>Gm19:10964149-10964244
>Gm19:10964553-10964678
>Gm19:10964937-10965142
>Gm19:10965252-10965392
>Gm19:10965740-10966097
>Gm19:10966246-10966292
>Gm19:10966326-10966468
>Gm19:10966500-10966773
>Gm19:10966919-10966989
>Gm19:10967081-10967123
>Gm19:10967175-10967206
>Gm19:10967547-10968046
>Gm19:10968094-10968966
>Gm19:10969100-10969248
>Gm19:10969306-10969359
>Gm19:10969468-10969514
>Gm19:10969574-10969604
>Gm19:10969652-10969742
>Gm19:10969811-10969879
>Gm19:10969955-10969980
>Gm19:10970441-10970485
>Gm19:10971037-10971375
>Gm19:10971438-10971856
>Gm19:10972031-10972146
>Gm19:10972272-10972687
>Gm19:10972775-10972809
>Gm19:10972858-10972997
>Gm19:10973035-10973236
>Gm19:10973306-10973367
>Gm19:10973412-10973474
>Gm19:10973560-10973585
>Gm19:10973740-10973773
>Gm19:10973876-10974644
>Gm19:10974710-10974998
>Gm19:10975045-10977611
>Gm19:10977641-10977788
>Gm19:10977831-10978709
>Gm19:10978770-10980693
>Gm19:10980722-10981063
>Gm19:10981099-10981503
>Gm19:10981600-10982018
>Gm19:10982235-10982602
>Gm19:10982657-10998801
>Gm19:10998948-10999073
>Gm19:10999394-10999446
>Gm19:10999575-10999617
>Gm19:10999969-11000005
>Gm19:11000837-11000869
>Gm19:11000929-11001396
>Gm19:11001459-11001840
>Gm19:11001852-11001942
>Gm19:11002037-11002120
>Gm19:11002185-11002401
>Gm19:11002443-11003029
>Gm19:11003135-11004042
>Gm19:11004150-11004210
>Gm19:11004308-11004468
>Gm19:11004600-11004677
>Gm19:11004812-11005028
>Gm19:11005079-11005130
>Gm19:11005369-11005414
>Gm19:11005485-11010494
>Gm19:11010524-11010655
>Gm19:11010885-11010996
>Gm19:11011027-11011067
>Gm19:11011505-11011599
>Gm19:11011737-11011788
>Gm19:11012033-11012140
>Gm19:11012263-11012534
>Gm19:11012675-11012733
>Gm19:11012809-11013008
>Gm19:11013365-11013391
>Gm19:11013418-11013634
>Gm19:11013757-11014069
>Gm19:11014134-11017067
>Gm19:11017094-11017342
>Gm19:11017399-11017425
>Gm19:11017693-11017726
>Gm19:11017799-11017839
>Gm19:11018210-11018293
>Gm19:11018330-11018489
>Gm19:11018825-11021538
>Gm19:11022626-11022670
>Gm19:11023302-11026143
>Gm19:11026308-11026358
>Gm19:11028274-11028309
>Gm19:11028367-11028396
>Gm19:11029557-11029662
>Gm19:11030378-11030485
>Gm19:11030865-11030961
>Gm19:11031024-11031122
>Gm19:11032416-11033311
>Gm19:11034276-11034325
>Gm19:11034487-11034708
>Gm19:11034940-11035017
>Gm19:11035752-11036545
>Gm19:11036999-11037062
>Gm19:11037188-11037380
>Gm19:11037539-11037716
>Gm19:11038870-11039065
>Gm19:11039230-11039267
>Gm19:11039395-11039419
>Gm19:11039787-11039847
>Gm19:11040035-11040145
>Gm19:11040246-11040314
>Gm19:11040370-11040494
>Gm19:11040643-11040742
>Gm19:11042508-11042707
>Gm19:11043218-11043304
>Gm19:11043426-11043512
>Gm19:11043632-11043894
>Gm19:11044004-11044375
>Gm19:11048785-11049122
>Gm19:11053377-11053432
>Gm19:11053476-11053588
>Gm19:11054497-11054531
>Gm19:11054981-11055069
>Gm19:11055298-11055359
>Gm19:11055587-11055655
>Gm19:11056344-11056435
>Gm19:11056632-11056783
>Gm19:11056849-11056946
>Gm19:11056990-11057209
>Gm19:11057268-11057461
>Gm19:11057500-11057637
>Gm19:11057872-11057997
>Gm19:11058037-11058127
>Gm19:11058263-11058472
>Gm19:11058531-11058697
>Gm19:11058750-11058862
>Gm19:11058967-11059149
>Gm19:11059249-11059525
>Gm19:11060346-11060433
>Gm19:11061145-11061239
>Gm19:11061655-11061708
>Gm19:11062177-11062955
>Gm19:11063027-11063206
>Gm19:11063242-11063328
>Gm19:11065371-11065427
>Gm19:11065770-11066010
>Gm19:11066304-11066363
>Gm19:11066802-11066835
>Gm19:11066945-11066970
>Gm19:11067243-11068371
>Gm19:11068463-11073849
>Gm19:11074163-11074239
>Gm19:11074611-11074704
>Gm19:11074984-11075028
>Gm19:11075450-11075738
>Gm19:11075766-11075983
>Gm19:11076186-11076222
>Gm19:11076259-11076335
>Gm19:11076864-11076895
>Gm19:11077107-11077137
>Gm19:11077253-11077320
>Gm19:11077435-11077477
>Gm19:11077893-11077976
>Gm19:11078464-11078493
>Gm19:11079422-11079508
>Gm19:11079676-11079744
>Gm19:11079842-11079869
>Gm19:11080118-11080156
>Gm19:11080861-11080894
>Gm19:11081119-11081250
>Gm19:11081337-11081410
>Gm19:11081572-11081620
>Gm19:11081704-11081774
>Gm19:11082050-11090376
>Gm19:11090474-11090517
>Gm19:11090715-11090840
>Gm19:11090925-11091149
>Gm19:11091281-11091409
>Gm19:11091443-11091519
>Gm19:11091617-11092035
>Gm19:11092208-11094067
>Gm19:11094419-11094444
>Gm19:11095318-11095361
>Gm19:11095417-11095503
>Gm19:11096709-11096743
>Gm19:11097274-11097349
>Gm19:11097402-11097450
>Gm19:11100620-11100710
>Gm19:11100852-11109411
>Gm19:11109645-11109807
>Gm19:11109914-11110094
>Gm19:11111935-11112021
>Gm19:11114406-11114431
>Gm19:11115796-11117209
>Gm19:11117243-11120654
>Gm19:11122350-11122412
>Gm19:11123186-11123911
>Gm19:11123935-11130561
>Gm19:11130848-11130936
>Gm19:11132634-11132720
>Gm19:11133571-11133620
>Gm19:11134123-11134222
>Gm19:11134314-11134370
>Gm19:11134473-11134792
>Gm19:11134915-11135000
>Gm19:11135055-11135137
>Gm19:11135467-11135566
>Gm19:11136183-11136234
>Gm19:11136722-11136797
>Gm19:11136831-11136953
>Gm19:11137532-11137569
>Gm19:11137658-11137698
>Gm19:11139044-11149120
>Gm19:11149746-11149801
>Gm19:11150037-11150107
>Gm19:11150175-11150275
>Gm19:11150367-11150397
>Gm19:11150542-11150595
>Gm19:11150670-11150701
>Gm19:11150791-11151005
>Gm19:11151045-11151367
>Gm19:11151704-11151731
>Gm19:11151950-11152471
>Gm19:11152514-11152919
>Gm19:11152978-11153670
>Gm19:11153708-11153954
>Gm19:11154318-11154849
>Gm19:11155177-11164245
>Gm19:11164270-11164766
>Gm19:11164816-11165003
>Gm19:11165276-11165391
>Gm19:11165454-11165624
>Gm19:11165657-11165719
>Gm19:11165780-11165876
>Gm19:11165957-11166024
>Gm19:11166110-11166180
>Gm19:11166546-11167217
>Gm19:11167347-11167564
>Gm19:11167639-11167690
>Gm19:11168106-11168283
>Gm19:11168378-11168497
>Gm19:11168545-11168575
>Gm19:11168627-11168725
>Gm19:11168824-11168855
>Gm19:11168950-11168989
>Gm19:11169088-11169141
>Gm19:11169212-11169459
>Gm19:11169766-11169962
>Gm19:11170212-11170311
>Gm19:11170408-11170611
>Gm19:11170754-11170799
>Gm19:11170901-11171015
>Gm19:11171217-11171374
>Gm19:11172216-11172530
>Gm19:11172920-11172959
>Gm19:11173058-11173081
>Gm19:11173561-11173894
>Gm19:11174138-11174226
>Gm19:11174375-11174582
>Gm19:11175046-11175087
>Gm19:11175174-11175216
>Gm19:11175261-11175333
>Gm19:11175381-11175627
>Gm19:11175900-11176182
>Gm19:11176260-11176532
>Gm19:11176705-11177008
>Gm19:11177045-11177103
>Gm19:11177582-11177813
>Gm19:11177861-11178276
>Gm19:11178336-11178367
>Gm19:11178519-11181069
>Gm19:11181123-11181154
>Gm19:11181386-11181434
>Gm19:11181505-11181678
>Gm19:11182052-11182199
>Gm19:11182347-11182605
>Gm19:11183220-11183344
>Gm19:11183430-11183636
>Gm19:11183875-11183986
>Gm19:11184063-11184218
>Gm19:11184864-11184900
>Gm19:11185153-11185382
>Gm19:11185426-11185492
>Gm19:11186435-11186493
>Gm19:11186817-11186848
>Gm19:11187174-11187554
>Gm19:11187668-11187713
>Gm19:11187828-11187951
>Gm19:11188485-11188877
>Gm19:11189256-11189555
>Gm19:11189596-11189645
>Gm19:11189679-11189946
>Gm19:11189977-11190174
>Gm19:11190312-11190539
>Gm19:11190602-11190737
>Gm19:11191606-11192041
>Gm19:11192196-11192297
>Gm19:11192780-11192910
>Gm19:11193112-11193185
>Gm19:11193489-11193659
>Gm19:11193803-11194157
>Gm19:11194421-11194468
>Gm19:11194771-11194991
>Gm19:11195038-11195122
>Gm19:11195202-11195333
>Gm19:11195483-11195538
>Gm19:11195572-11195680
>Gm19:11195810-11195972
>Gm19:11196014-11196123
>Gm19:11196150-11196222
>Gm19:11196542-11196680
>Gm19:11197222-11197252
>Gm19:11197516-11197798
>Gm19:11197824-11198002
>Gm19:11198207-11198341
>Gm19:11198395-11198451
>Gm19:11198549-11198655
>Gm19:11198993-11199340
>Gm19:11199405-11199524
>Gm19:11199560-11199592
>Gm19:11199674-11199772
>Gm19:11199864-11200189
>Gm19:11200252-11200317
>Gm19:11200491-11200543
>Gm19:11200966-11201150
>Gm19:11201195-11201249
>Gm19:11201288-11201960
>Gm19:11202077-11202607
>Gm19:11202666-11202722
>Gm19:11203375-11203584
>Gm19:11203715-11203780
>Gm19:11204145-11204182
>Gm19:11205088-11205806
>Gm19:11206043-11206672
>Gm19:11206891-11207013
>Gm19:11207076-11207126
>Gm19:11207282-11207373
>Gm19:11207464-11207525
>Gm19:11208324-11209323
>Gm19:11209456-11209511
>Gm19:11209792-11210239
>Gm19:11210457-11210617
>Gm19:11210676-11211322
>Gm19:11211376-11211515
>Gm19:11211543-11211862
>Gm19:11211951-11212015
>Gm19:11212278-11212307
>Gm19:11212331-11212570
>Gm19:11213224-11213305
>Gm19:11213960-11214000
>Gm19:11214087-11214197
>Gm19:11214260-11214320
>Gm19:11214353-11214383
>Gm19:11214593-11214649
>Gm19:11214673-11214731
>Gm19:11215421-11216344
>Gm19:11216750-11216826
>Gm19:11217019-11217204
>Gm19:11217383-11217651
>Gm19:11217715-11217908
>Gm19:11217941-11218476
>Gm19:11218564-11219837
>Gm19:11219944-11220214
>Gm19:11220370-11222024
>Gm19:11222284-11222339
>Gm19:11222514-11222568
>Gm19:11222713-11222753
>Gm19:11222987-11224144
>Gm19:11224232-11224260
>Gm19:11224528-11227122
>Gm19:11227228-11227591
>Gm19:11227692-11227871
>Gm19:11228217-11228257
>Gm19:11228593-11228705
>Gm19:11229838-11230218
>Gm19:11230392-11232443
>Gm19:11232628-11236054
>Gm19:11236154-11237793
>Gm19:11237835-11238077
>Gm19:11238079-11238898
>Gm19:11238939-11239589
>Gm19:11239634-11239878
>Gm19:11239927-11255539
>Gm19:11255635-11262537
>Gm19:11262584-11262862
>Gm19:11262935-11268601
>Gm19:11268641-11270941
>Gm19:11271002-11271415
>Gm19:11271420-11272992
>Gm19:11273041-11277869
>Gm19:11277944-11280331
>Gm19:11280373-11285847
>Gm19:11285899-11288625
>Gm19:11288740-11289557
>Gm19:11289579-11289939
>Gm19:11290017-11296978
>Gm19:11297047-11297498
>Gm19:11297692-11299803
>Gm19:11299843-11301565
>Gm19:11301601-11302137
>Gm19:11302198-11302634
>Gm19:11302669-11303068
>Gm19:11303073-11304645
>Gm19:11304694-11319498
>Gm19:11319515-11326815
>Gm19:11326867-11329635
>Gm19:11329713-11341047
>Gm19:11341085-11341317
>Gm19:11341380-11341816
>Gm19:11341851-11342250
>Gm19:11342255-11343827
>Gm19:11343876-11365585
>Gm19:11365655-11368324
>Gm19:11368421-11369130
>Gm19:11369152-11378217
>Gm19:11378260-11381231
>Gm19:11381292-11381700
>Gm19:11381702-11383216
>Gm19:11383265-11388507
>Gm19:11388640-11395882
>Gm19:11395934-11398394
>Gm19:11399664-11399697
>Gm19:11399785-11400298
>Gm19:11400397-11401218
>Gm19:11401242-11401472
>Gm19:11401498-11401568
>Gm19:11401608-11413565
>Gm19:11413663-11416101
>Gm19:11416103-11416445
>Gm19:11416516-11417651
>Gm19:11417917-11417965
>Gm19:11418085-11422595
>Gm19:11423002-11423680
>Gm19:11423704-11429669
>Gm19:11429721-11432322
>Gm19:11432345-11432403
>Gm19:11432487-11435002
>Gm19:11435968-11439815
>Gm19:11440007-11442125
>Gm19:11442179-11444306
>Gm19:11444405-11444568
>Gm19:11444650-11444967
>Gm19:11445054-11446197
>Gm19:11446246-11446688
>Gm19:11446887-11446935
>Gm19:11447056-11454193
>Gm19:11454267-11454307
>Gm19:11454332-11454544
>Gm19:11454978-11455103
>Gm19:11455144-11457256
>Gm19:11457425-11457439
>Gm19:11457448-11473150
>Gm19:11473751-11473778
>Gm19:11473878-11474829
>Gm19:11474947-11475014
>Gm19:11475367-11475428
>Gm19:11475498-11475581
>Gm19:11475690-11475751
>Gm19:11476091-11476198
>Gm19:11477333-11477767
>Gm19:11477820-11478864
>Gm19:11478901-11481182
>Gm19:11481279-11481462
>Gm19:11481537-11484639
>Gm19:11484707-11487919
>Gm19:11487952-11489072
>Gm19:11489115-11489763
>Gm19:11489877-11489917
>Gm19:11490108-11492083
>Gm19:11492266-11493442
>Gm19:11493513-11516717
>Gm19:11517186-11517620
>Gm19:11517705-11518256
>Gm19:11518356-11518370
>Gm19:11518380-11518558
>Gm19:11518619-11518743
>Gm19:11519814-11520238
>Gm19:11520290-11521641
>Gm19:11521663-11521893
>Gm19:11521934-11521988
>Gm19:11522043-11524380
>Gm19:11524425-11524873
>Gm19:11524935-11527032
>Gm19:11527080-11529000
>Gm19:11529034-11529253
>Gm19:11529278-11529671
>Gm19:11530072-11530312
>Gm19:11530412-11531006
>Gm19:11531110-11531497
>Gm19:11533114-11533246
>Gm19:11533334-11533394
>Gm19:11533733-11534026
>Gm19:11534176-11534231
>Gm19:11534265-11534369
>Gm19:11534449-11535028
>Gm19:11535285-11535368
>Gm19:11535596-11535736
>Gm19:11535852-11536553
>Gm19:11536896-11537139
>Gm19:11537180-11537336
>Gm19:11537360-11538012
>Gm19:11538097-11538127
>Gm19:11538301-11538330
>Gm19:11538768-11540805
>Gm19:11540843-11541947
>Gm19:11542002-11542103
>Gm19:11542174-11542441
>Gm19:11542923-11543567
>Gm19:11544079-11544167
>Gm19:11544720-11544780
>Gm19:11544930-11549017
>Gm19:11549063-11549392
>Gm19:11549440-11551911
>Gm19:11552006-11552093
>Gm19:11552884-11553014
>Gm19:11553152-11553194
>Gm19:11553290-11553321
>Gm19:11553697-11554339
>Gm19:11554650-11554890
>Gm19:11554990-11555632
>Gm19:11555688-11556226
>Gm19:11556254-11560621
>Gm19:11561062-11561171
>Gm19:11561745-11561844
>Gm19:11562277-11562409
>Gm19:11562497-11562556
>Gm19:11562825-11562850
>Gm19:11562896-11563016
>Gm19:11563096-11563286
>Gm19:11563389-11563574
>Gm19:11563655-11564169
>Gm19:11564441-11564533
>Gm19:11564831-11564970
>Gm19:11565084-11565567
>Gm19:11565820-11565951
>Gm19:11566294-11567331
>Gm19:11567681-11568748
>Gm19:11568771-11575368
>Gm19:11575466-11575905
>Gm19:11576409-11576768
>Gm19:11576864-11577091
>Gm19:11578208-11578235
>Gm19:11578391-11579101
>Gm19:11579418-11579946
>Gm19:11580192-11580262
>Gm19:11580377-11580427
>Gm19:11580583-11580804
>Gm19:11581698-11581889
>Gm19:11582053-11582136
>Gm19:11582227-11582548
>Gm19:11582774-11582950
>Gm19:11582988-11583456
>Gm19:11583539-11583685
>Gm19:11583756-11583871
>Gm19:11584075-11584124
>Gm19:11584950-11585084
>Gm19:11585118-11585167
>Gm19:11585214-11588033
>Gm19:11588075-11592782
>Gm19:11592809-11596766
>Gm19:11596796-11597107
>Gm19:11597171-11597834
>Gm19:11597884-11598882
>Gm19:11599809-11599939
>Gm19:11600077-11600119
>Gm19:11600217-11600248
>Gm19:11600625-11600747
>Gm19:11600777-11600818
>Gm19:11600840-11601272
>Gm19:11601388-11601687
>Gm19:11601728-11602322
>Gm19:11602426-11602822
>Gm19:11602985-11603076
>Gm19:11603263-11603621
>Gm19:11603694-11603921
>Gm19:11604385-11604473
>Gm19:11605026-11605076
>Gm19:11605267-11605934
>Gm19:11606173-11606428
>Gm19:11606640-11606796
>Gm19:11607045-11607109
>Gm19:11607190-11607204
>Gm19:11607433-11607653
>Gm19:11608485-11608676
>Gm19:11608847-11608930
>Gm19:11609010-11609340
>Gm19:11609569-11609749
>Gm19:11609799-11610256
>Gm19:11610334-11610668
>Gm19:11610766-11610921
>Gm19:11611748-11611882
>Gm19:11611924-11621227
>Gm19:11621253-11621414
>Gm19:11621443-11621718
>Gm19:11621764-11623780
>Gm19:11623826-11627182
>Gm19:11627344-11627371
>Gm19:11628200-11628330
>Gm19:11628468-11628510
>Gm19:11628606-11628637
>Gm19:11629014-11629136
>Gm19:11629166-11629657
>Gm19:11629964-11630263
>Gm19:11630304-11635386
>Gm19:11635490-11635914
>Gm19:11636937-11637036
>Gm19:11637508-11637640
>Gm19:11637728-11637788
>Gm19:11638127-11638247
>Gm19:11638422-11638458
>Gm19:11638616-11638806
>Gm19:11638887-11639344
>Gm19:11639436-11639466
>Gm19:11639694-11639737
>Gm19:11640093-11640798
>Gm19:11640920-11641182
>Gm19:11641525-11641771
>Gm19:11641812-11642077
>Gm19:11642132-11642393
>Gm19:11642501-11642766
>Gm19:11643440-11643692
>Gm19:11643738-11644367
>Gm19:11644418-11655472
>Gm19:11655497-11656161
>Gm19:11656188-11656519
>Gm19:11658823-11660013
>Gm19:11660207-11661849
>Gm19:11661881-11662364
>Gm19:11662428-11665762
>Gm19:11665764-11667824
>Gm19:11668083-11668131
>Gm19:11668252-11670018
>Gm19:11670267-11670300
>Gm19:11670400-11670414
>Gm19:11670577-11670629
>Gm19:11670748-11671633
>Gm19:11671661-11671726
>Gm19:11672288-11675483
>Gm19:11677157-11677282
>Gm19:11677465-11677658
>Gm19:11678030-11678096
>Gm19:11679503-11679543
>Gm19:11680591-11680623
>Gm19:11680687-11680732
>Gm19:11681165-11681320
>Gm19:11681363-11681412
>Gm19:11681512-11681861
>Gm19:11682160-11682380
>Gm19:11682499-11682587
>Gm19:11682715-11683252
>Gm19:11683291-11683501
>Gm19:11683545-11683861
>Gm19:11683941-11684128
>Gm19:11684193-11684393
>Gm19:11684549-11684687
>Gm19:11684779-11689603
>Gm19:11689671-11701272
>Gm19:11701339-11701461
>Gm19:11702720-11702807
>Gm19:11703302-11703553
>Gm19:11704085-11704251
>Gm19:11704383-11704574
>Gm19:11705127-11705249
>Gm19:11705396-11705798
>Gm19:11705841-11706147
>Gm19:11706202-11706978
>Gm19:11707053-11707503
>Gm19:11707690-11707954
>Gm19:11708327-11708355
>Gm19:11708438-11708542
>Gm19:11708699-11708834
>Gm19:11709288-11709381
>Gm19:11710419-11710643
>Gm19:11710685-11711063
>Gm19:11711149-11711204
>Gm19:11711458-11711557
>Gm19:11711604-11711794
>Gm19:11711864-11712019
>Gm19:11712065-11712240
>Gm19:11712259-11712627
>Gm19:11712671-11712702
>Gm19:11714333-11714697
>Gm19:11717008-11717047
>Gm19:11717088-11717147
>Gm19:11717845-11717910
>Gm19:11718308-11718819
>Gm19:11718845-11726556
>Gm19:11727715-11727921
>Gm19:11728711-11732512
>Gm19:11732990-11734338
>Gm19:11736019-11740336
>Gm19:11740398-11740539
>Gm19:11742284-11746369
>Gm19:11752746-11761642
>Gm19:11817696-11818908
>Gm19:11819031-11822578
>Gm19:11822604-11822630
>Gm19:11822771-11834292
>Gm19:11834708-11837602
>Gm19:11840266-11840377
>Gm19:11840568-11842698
>Gm19:11842754-11843058
>Gm19:11843080-11852960
>Gm19:11852984-11853235
>Gm19:11854023-11854209
>Gm19:11854308-11854442
>Gm19:11854474-11854648
>Gm19:11854719-11855176
>Gm19:11855254-11865296
>Gm19:11865525-11865824
>Gm19:11865915-11865998
>Gm19:11866169-11866309
>Gm19:11866638-11866731
>Gm19:11866793-11868523
>Gm19:11868678-11868732
>Gm19:11868951-11869018
>Gm19:11869113-11869151
>Gm19:11869429-11869623
>Gm19:11869668-11870397
>Gm19:11871247-11871362
>Gm19:11871626-11871987
>Gm19:11872102-11872339
>Gm19:11872437-11872546
>Gm19:11872585-11874078
>Gm19:11874185-11874216
>Gm19:11874305-11876959
>Gm19:11880499-11895355
>Gm19:11895397-11895516
>Gm19:11896088-11896305
>Gm19:11896464-11896514
>Gm19:11896629-11896699
>Gm19:11896945-11897101
>Gm19:11897196-11897244
>Gm19:11897294-11897549
>Gm19:11897788-11898439
>Gm19:11899204-11899264
>Gm19:11899336-11900572
>Gm19:11900820-11901047
>Gm19:11901138-11909919
>Gm19:11910465-11910891
>Gm19:11910989-11917633
>Gm19:11917657-11918595
>Gm19:11919031-11919060
>Gm19:11919350-11920462
>Gm19:11921066-11921175
>Gm19:11921582-11921924
>Gm19:11922028-11922622
>Gm19:11922663-11922962
>Gm19:11923359-11923760
>Gm19:11923791-11923913
>Gm19:11924290-11924321
>Gm19:11924417-11924459
>Gm19:11924597-11931867
>Gm19:11931926-11932204
>Gm19:11932607-11932721
>Gm19:11934174-11934272
>Gm19:11934803-11934882
>Gm19:11934975-11935064
>Gm19:11936060-11936198
>Gm19:11936447-11936481
>Gm19:11936561-11936898
>Gm19:11937717-11937766
>Gm19:11937888-11938374
>Gm19:11938424-11938484
>Gm19:11938502-11940338
>Gm19:11940386-11942195
>Gm19:11942246-11943712
>Gm19:11943754-11944358
>Gm19:11944382-11944431
>Gm19:11944471-11944797
>Gm19:11944820-11945624
>Gm19:11945714-11947859
>Gm19:11947912-11947951
>Gm19:11948002-11948355
>Gm19:11948405-11948461
>Gm19:11948513-11948807
>Gm19:11948840-11956167
>Gm19:11956247-11958485
>Gm19:11958606-11958654
>Gm19:11958778-11958809
>Gm19:11958920-11959338
>Gm19:11959408-11960950
>Gm19:11961034-11961376
>Gm19:11961378-11961756
>Gm19:11961797-11962285
>Gm19:11962336-11963847
>Gm19:11963913-11964556
>Gm19:11964606-11964711
>Gm19:11964762-11964802
>Gm19:11964930-11966768
>Gm19:11966988-11967167
>Gm19:11967200-11967322
>Gm19:11967482-11968499
>Gm19:11972193-11974080
>Gm19:11974105-11975899
>Gm19:11976000-11976031
>Gm19:11976398-11976486
>Gm19:11976623-11976658
>Gm19:11977187-11977288
>Gm19:11977438-11977496
>Gm19:11977751-11977786
>Gm19:11978082-11978550
>Gm19:11978593-11979128
>Gm19:11979396-11979434
>Gm19:11979630-11979677
>Gm19:11979744-11980015
>Gm19:11980197-11980276
>Gm19:11980388-11980818
>Gm19:11982859-11983130
>Gm19:11985288-11985397
>Gm19:11985906-11985936
>Gm19:11986206-11986393
>Gm19:11986508-11987561
>Gm19:11987888-11987944
>Gm19:11988105-11988173
>Gm19:11988418-11989191
>Gm19:11989250-11989355
>Gm19:11989387-11989429
>Gm19:11989669-11989816
>Gm19:11989888-11989932
>Gm19:11990608-11990835
>Gm19:11990901-11991138
>Gm19:11991503-11991540
>Gm19:11992446-11992947
>Gm19:11992977-11993190
>Gm19:11993259-11993311
>Gm19:11993482-11994030
>Gm19:11994253-11994282
>Gm19:11994436-11994494
>Gm19:11994642-11994888
>Gm19:11995831-11996490
>Gm19:11996567-11997295
>Gm19:11998301-11998401
>Gm19:11998515-11998833
>Gm19:11999066-11999207
>Gm19:11999303-11999575
>Gm19:12001146-12001382
>Gm19:12001416-12001528
>Gm19:12001657-12001713
>Gm19:12001832-12001918
>Gm19:12003410-12003596
>Gm19:12003720-12003821
>Gm19:12003907-12003935
>Gm19:12004354-12004617
>Gm19:12004707-12004869
>Gm19:12004892-12006415
>Gm19:12006454-12006890
>Gm19:12006965-12007277
>Gm19:12007408-12007528
>Gm19:12007902-12007936
>Gm19:12008033-12008064
>Gm19:12008100-12008162
>Gm19:12008347-12008611
>Gm19:12008712-12008742
>Gm19:12008794-12010058
>Gm19:12010096-12010200
>Gm19:12010247-12011275
>Gm19:12011297-12018029
>Gm19:12018130-12018167
>Gm19:12018211-12040976
>Gm19:12041061-12041280
>Gm19:12041364-12041603
>Gm19:12041650-12042920
>Gm19:12042955-12044301
>Gm19:12044325-12045604
>Gm19:12045742-12045884
>Gm19:12046342-12046379
>Gm19:12046422-12046472
>Gm19:12046566-12046636
>Gm19:12046768-12046810
>Gm19:12047160-12047235
>Gm19:12048416-12048453
>Gm19:12049106-12049136
>Gm19:12049253-12049784
>Gm19:12049920-12049989
>Gm19:12050162-12050223
>Gm19:12050307-12050448
>Gm19:12054633-12054748
>Gm19:12056945-12057038
>Gm19:12057337-12057468
>Gm19:12057706-12057749
>Gm19:12058226-12058307
>Gm19:12058826-12058876
>Gm19:12059158-12059212
>Gm19:12059268-12059343
>Gm19:12059557-12059652
>Gm19:12059752-12060437
>Gm19:12060521-12060589
>Gm19:12060791-12060818
>Gm19:12060968-12061011
>Gm19:12061117-12061163
>Gm19:12061236-12061292
>Gm19:12061607-12061706
>Gm19:12061879-12062063
>Gm19:12062639-12062666
>Gm19:12063003-12063031
>Gm19:12063330-12063440
>Gm19:12063538-12063884
>Gm19:12064589-12064768
>Gm19:12064896-12064932
>Gm19:12064977-12065028
>Gm19:12068804-12068889
>Gm19:12068925-12068993
>Gm19:12069192-12069349
>Gm19:12069662-12069783
>Gm19:12069915-12069948
>Gm19:12070077-12070150
>Gm19:12070270-12070368
>Gm19:12070515-12070646
>Gm19:12070913-12071017
>Gm19:12071402-12071527
>Gm19:12071802-12071834
>Gm19:12071895-12071951
>Gm19:12071990-12072024
>Gm19:12072066-12072154
>Gm19:12072197-12072252
>Gm19:12072332-12074670
>Gm19:12074704-12074811
>Gm19:12075001-12076953
>Gm19:12076977-12077134
>Gm19:12077235-12077483
>Gm19:12077552-12077694
>Gm19:12077742-12077837
>Gm19:12077938-12078186
>Gm19:12078259-12078397
>Gm19:12078549-12078936
>Gm19:12079055-12079455
>Gm19:12080578-12080646
>Gm19:12080734-12081901
>Gm19:12082054-12085082
>Gm19:12085126-12093001
>Gm19:12093138-12093325
>Gm19:12093396-12093820
>Gm19:12093857-12094430
>Gm19:12094459-12095331
>Gm19:12095370-12095674
>Gm19:12095726-12095849
>Gm19:12097524-12097634
>Gm19:12098845-12098911
>Gm19:12100819-12118846
>Gm19:12118877-12118972
>Gm19:12119039-12119207
>Gm19:12119338-12123385
>Gm19:12123665-12123749
>Gm19:12129616-12129695
>Gm19:12129786-12129835
>Gm19:12131479-12132679
>Gm19:12132731-12132961
>Gm19:12134917-12135109
>Gm19:12135289-12136630
>Gm19:12136819-12139091
>Gm19:12139201-12139429
>Gm19:12140017-12140064
>Gm19:12140386-12140454
>Gm19:12140693-12140741
>Gm19:12140965-12141014
>Gm19:12141082-12141210
>Gm19:12141371-12141617
>Gm19:12141791-12141837
>Gm19:12141906-12141946
>Gm19:12142113-12142351
>Gm19:12142583-12142611
>Gm19:12142708-12142738
>Gm19:12142779-12142852
>Gm19:12142904-12142940
>Gm19:12143033-12143062
>Gm19:12143107-12143209
>Gm19:12143314-12143355
>Gm19:12143466-12143656
>Gm19:12143746-12143832
>Gm19:12143872-12143921
>Gm19:12144054-12144109
>Gm19:12144520-12144578
>Gm19:12145015-12145187
>Gm19:12145258-12145342
>Gm19:12145426-12145736
>Gm19:12145762-12145846
>Gm19:12145944-12145969
>Gm19:12146046-12146084
>Gm19:12146279-12146348
>Gm19:12147948-12148061
>Gm19:12148948-12151665
>Gm19:12151734-12151996
>Gm19:12152106-12152199
>Gm19:12152929-12162375
>Gm19:12162503-12162563
>Gm19:12163893-12163954
>Gm19:12165018-12165063
>Gm19:12166170-12166229
>Gm19:12166885-12166968
>Gm19:12168158-12168248
>Gm19:12169809-12169860
>Gm19:12169916-12170040
>Gm19:12170166-12170398
>Gm19:12170435-12170907
>Gm19:12171005-12175367
>Gm19:12175392-12175620
>Gm19:12175652-12175952
>Gm19:12176076-12176357
>Gm19:12176455-12176532
>Gm19:12178022-12178180
>Gm19:12179426-12179554
>Gm19:12179931-12180017
>Gm19:12181178-12181300
>Gm19:12181380-12181575
>Gm19:12182837-12182879
>Gm19:12183655-12183802
>Gm19:12184543-12184631
>Gm19:12185061-12185490
>Gm19:12185566-12198042
>Gm19:12198088-12198854
>Gm19:12198992-12199066
>Gm19:12199119-12199868
>Gm19:12199919-12199969
>Gm19:12200111-12200460
>Gm19:12200716-12200788
>Gm19:12202085-12202137
>Gm19:12204971-12205098
>Gm19:12214263-12214587
>Gm19:12215077-12215115
>Gm19:12215463-12215635
>Gm19:12215649-12215673
>Gm19:12215773-12215829
>Gm19:12216608-12223701
>Gm19:12224193-12224232
>Gm19:12224308-12224355
>Gm19:12224375-12224489
>Gm19:12225219-12225521
>Gm19:12225589-12225663
>Gm19:12225713-12225752
>Gm19:12225859-12225984
>Gm19:12227008-12227382
>Gm19:12227675-12227712
>Gm19:12227744-12228174
>Gm19:12228237-12228404
>Gm19:12228447-12228997
>Gm19:12229220-12229675
>Gm19:12229712-12229750
>Gm19:12229880-12230070
>Gm19:12230248-12230320
>Gm19:12230403-12251162
>Gm19:12255646-12255824
>Gm19:12255890-12256016
>Gm19:12258223-12258249
>Gm19:12258373-12258540
>Gm19:12258721-12258758
>Gm19:12258859-12258960
>Gm19:12259087-12259179
>Gm19:12259320-12259540
>Gm19:12259637-12259698
>Gm19:12259742-12264385
>Gm19:12265178-12267168
>Gm19:12267229-12268225
>Gm19:12268259-12268846
>Gm19:12268889-12269039
>Gm19:12269098-12269188
>Gm19:12269222-12269934
>Gm19:12269991-12271206
>Gm19:12271592-12271647
>Gm19:12271686-12271732
>Gm19:12271765-12272701
>Gm19:12272775-12273494
>Gm19:12273549-12273902
>Gm19:12273943-12281433
>Gm19:12281481-12300097
>Gm19:12300131-12300493
>Gm19:12300607-12300664
>Gm19:12300756-12300802
>Gm19:12300834-12301260
>Gm19:12301298-12303191
>Gm19:12303354-12303411
>Gm19:12303730-12305148
>Gm19:12306835-12307563
>Gm19:12307755-12308137
>Gm19:12308269-12309270
>Gm19:12309454-12309786
>Gm19:12309837-12312936
>Gm19:12313666-12313753
>Gm19:12316112-12316185
>Gm19:12317620-12317678
>Gm19:12317990-12318070
>Gm19:12319024-12320921
>Gm19:12320988-12346465
>Gm19:12347036-12347084
>Gm19:12348155-12348230
>Gm19:12349031-12369112
>Gm19:12369234-12369719
>Gm19:12369845-12369874
>Gm19:12370083-12370175
>Gm19:12370211-12375269
>Gm19:12375318-12376281
>Gm19:12376438-12376571
>Gm19:12376674-12377091
>Gm19:12377138-12377171
>Gm19:12379273-12379356
>Gm19:12379459-12379529
>Gm19:12379831-12379925
>Gm19:12382485-12382869
>Gm19:12385115-12385230
>Gm19:12385262-12386352
>Gm19:12388678-12388721
>Gm19:12391027-12391108
>Gm19:12391228-12391607
>Gm19:12391917-12392103
>Gm19:12392349-12400524
>Gm19:12400749-12400785
>Gm19:12401188-12401247
>Gm19:12402126-12402234
>Gm19:12403142-12403228
>Gm19:12403714-12403801
>Gm19:12403914-12403982
>Gm19:12404031-12404275
>Gm19:12407429-12407489
>Gm19:12409629-12411378
>Gm19:12411559-12423249
>Gm19:12425373-12425576
>Gm19:12425668-12425823
>Gm19:12425956-12425986
>Gm19:12426323-12426754
>Gm19:12426799-12427372
>Gm19:12427513-12427640
>Gm19:12427736-12427811
>Gm19:12427856-12428145
>Gm19:12428183-12431596
>Gm19:12431642-12433165
>Gm19:12433466-12433818
>Gm19:12433851-12433893
>Gm19:12436909-12436992
>Gm19:12437467-12437533
>Gm19:12438249-12438346
>Gm19:12439547-12445676
>Gm19:12446781-12446960
>Gm19:12447277-12447455
>Gm19:12449391-12449462
>Gm19:12450670-12456209
>Gm19:12457726-12457777
>Gm19:12457911-12457981
>Gm19:12459439-12459479
>Gm19:12459529-12459626
>Gm19:12459673-12459741
>Gm19:12459836-12460953
>Gm19:12461625-12461700
>Gm19:12461734-12462080
>Gm19:12462253-12462281
>Gm19:12462487-12462574
>Gm19:12462687-12463045
>Gm19:12463535-12464846
>Gm19:12466822-12466984
>Gm19:12467098-12468753
>Gm19:12468960-12469831
>Gm19:12469985-12470018
>Gm19:12470258-12470445
>Gm19:12470476-12470655
>Gm19:12470727-12470781
>Gm19:12471162-12471489
>Gm19:12471561-12471677
>Gm19:12471779-12471853
>Gm19:12472039-12472104
>Gm19:12472185-12472224
>Gm19:12472327-12472380
>Gm19:12472672-12472820
>Gm19:12472855-12473002
>Gm19:12473025-12473951
>Gm19:12473981-12474684
>Gm19:12474714-12475073
>Gm19:12475208-12475625
>Gm19:12475673-12476780
>Gm19:12478808-12479112
>Gm19:12479162-12480210
>Gm19:12481254-12481309
>Gm19:12481900-12482008
>Gm19:12482092-12482491
>Gm19:12482662-12482771
>Gm19:12482847-12483279
>Gm19:12483351-12483511
>Gm19:12483534-12483765
>Gm19:12484040-12484418
>Gm19:12484824-12484893
>Gm19:12484976-12485395
>Gm19:12486309-12486401
>Gm19:12488801-12488891
>Gm19:12489421-12489556
>Gm19:12490174-12490468
>Gm19:12492556-12492624
>Gm19:12494579-12494647
>Gm19:12494727-12494762
>Gm19:12494881-12495097
>Gm19:12495702-12495756
>Gm19:12495794-12495935
>Gm19:12496124-12496160
>Gm19:12496284-12497396
>Gm19:12502132-12502179
>Gm19:12502228-12502253
>Gm19:12503334-12503592
>Gm19:12504094-12504149
>Gm19:12504328-12504531
>Gm19:12504575-12504896
>Gm19:12504992-12505020
>Gm19:12505155-12505759
>Gm19:12505797-12506473
>Gm19:12506677-12506707
>Gm19:12506791-12506853
>Gm19:12507105-12507227
>Gm19:12507340-12507370
>Gm19:12507518-12507575
>Gm19:12507632-12507735
>Gm19:12507783-12507933
>Gm19:12508293-12508370
>Gm19:12508813-12508838
>Gm19:12508924-12508994
>Gm19:12509087-12509134
>Gm19:12509196-12509336
>Gm19:12509375-12509564
>Gm19:12509895-12509983
>Gm19:12510391-12511083
>Gm19:12511146-12511489
>Gm19:12511564-12511690
>Gm19:12511745-12511836
>Gm19:12511894-12511992
>Gm19:12512058-12512392
>Gm19:12512433-12512989
>Gm19:12513369-12513434
>Gm19:12513772-12513996
>Gm19:12514080-12514150
>Gm19:12514251-12514300
>Gm19:12514338-12515262
>Gm19:12515308-12515520
>Gm19:12515558-12516427
>Gm19:12516466-12516800
>Gm19:12516853-12519015
>Gm19:12519057-12522699
>Gm19:12522784-12526676
>Gm19:12526714-12527011
>Gm19:12527042-12527711
>Gm19:12527742-12528463
>Gm19:12528504-12535228
>Gm19:12535263-12608803
>Gm19:12608877-12608929
>Gm19:12609108-12609204
>Gm19:12609226-12609288
>Gm19:12609536-12609724
>Gm19:12610036-12610109
>Gm19:12610214-12610419
>Gm19:12610497-12610568
>Gm19:12610671-12610837
>Gm19:12611006-12611260
>Gm19:12611453-12611925
>Gm19:12612323-12613764
>Gm19:12613834-12614074
>Gm19:12614132-12621708
>Gm19:12621742-12623964
>Gm19:12624373-12662473
>Gm19:12662498-12662880
>Gm19:12662917-12663886
>Gm19:12663940-12664628
>Gm19:12664685-12665874
>Gm19:12666112-12666273
>Gm19:12667071-12667233
>Gm19:12667594-12667654
>Gm19:12668228-12669262
>Gm19:12669439-12682246
>Gm19:12682362-12682472
>Gm19:12682578-12682835
>Gm19:12682901-12709134
>Gm19:12709190-12720212
>Gm19:12720280-12725472
>Gm19:12725558-12734175
>Gm19:12734226-12734317
>Gm19:12734412-12736077
>Gm19:12736110-12738048
>Gm19:12738111-12738383
>Gm19:12738538-12739190
>Gm19:12739251-12741769
>Gm19:12741806-12742032
>Gm19:12742075-12742248
>Gm19:12742295-12745315
>Gm19:12745348-12745957
>Gm19:12746042-12750921
>Gm19:12750941-12752129
>Gm19:12752731-12760248
>Gm19:12761248-12799878
>Gm19:12799910-12805652
>Gm19:12805723-12805758
>Gm19:12805857-12809905
>Gm19:12809978-12810358
>Gm19:12810396-12810458
>Gm19:12810548-12811032
>Gm19:12811141-12811362
>Gm19:12811478-12811574
>Gm19:12811687-12811786
>Gm19:12811849-12812086
>Gm19:12812156-12812257
>Gm19:12812453-12812698
>Gm19:12812735-12812849
>Gm19:12812942-12814094
>Gm19:12814125-12814173
>Gm19:12814302-12814472
>Gm19:12814532-12818452
>Gm19:12818496-12818624
>Gm19:12819267-12826950
>Gm19:12827132-12829605
>Gm19:12832224-12835202
>Gm19:12838429-12850399
>Gm19:12850866-12850954
>Gm19:12851063-12851159
>Gm19:12851562-12852493
>Gm19:12852612-12852696
>Gm19:12856956-12866281
>Gm19:12866318-12866634
>Gm19:12866689-12867391
>Gm19:12867461-12867570
>Gm19:12867621-12867725
>Gm19:12867774-12867813
>Gm19:12867879-12867911
>Gm19:12868078-12868140
>Gm19:12868183-12868292
>Gm19:12868351-12868506
>Gm19:12868632-12869607
>Gm19:12869733-12870441
>Gm19:12870508-12870685
>Gm19:12870753-12871798
>Gm19:12871863-12871897
>Gm19:12871968-12872279
>Gm19:12872343-12872453
>Gm19:12872545-12873962
>Gm19:12874004-12891340
>Gm19:12891367-12915370
>Gm19:12916390-12916498
>Gm19:12918625-12918687
>Gm19:12921250-12921282
>Gm19:12921291-12921346
>Gm19:12922679-12923482
>Gm19:12923610-12923716
>Gm19:12923782-12923955
>Gm19:12923983-12924290
>Gm19:12924374-12924615
>Gm19:12924637-12924722
>Gm19:12924922-12935468
>Gm19:12935530-12935683
>Gm19:12935770-12943762
>Gm19:12943986-12944342
>Gm19:12948827-12949019
>Gm19:12949104-12949354
>Gm19:12949393-12950132
>Gm19:12950157-12954671
>Gm19:12954707-12955843
>Gm19:12955896-12955952
>Gm19:12955981-12956213
>Gm19:12956331-12956390
>Gm19:12956436-12957038
>Gm19:12957088-12957286
>Gm19:12957331-12972717
>Gm19:12972901-12973503
>Gm19:12973555-12973667
>Gm19:12973777-12974952
>Gm19:12975009-12976794
>Gm19:12976849-12977106
>Gm19:12977185-12977392
>Gm19:12977438-12978031
>Gm19:12978067-12978095
>Gm19:12978152-12978209
>Gm19:12978233-12978287
>Gm19:12978312-12978520
>Gm19:12978554-12978623
>Gm19:12978889-12979076
>Gm19:12979124-12987948
>Gm19:12987965-12988192
>Gm19:12988228-12992187
>Gm19:12992337-12993004
>Gm19:12993043-12994060
>Gm19:12994125-13000362
>Gm19:13000629-13000917
>Gm19:13000948-13005394
>Gm19:13005446-13005476
>Gm19:13005517-13008565
>Gm19:13008621-13008716
>Gm19:13008784-13008858
>Gm19:13008899-13009234
>Gm19:13009281-13009998
>Gm19:13010126-13017179
>Gm19:13017218-13018120
>Gm19:13018145-13042104
>Gm19:13042122-13066608
>Gm19:13076727-13078262
>Gm19:13079650-13080885
>Gm19:13087809-13094359
>Gm19:13094872-13095557
>Gm19:13095895-13097609
>Gm19:13123442-13126369
>Gm19:13152807-13156327
>Gm19:13156427-13169350
>Gm19:13170514-13189121
>Gm19:13189930-13216090
>Gm19:13216350-13217203
>Gm19:13217697-13219054
>Gm19:13219162-13220051
>Gm19:13220216-13220274
>Gm19:13220448-13221247
>Gm19:13221347-13223456
>Gm19:13224098-13225212
>Gm19:13225672-13227049
>Gm19:13227403-13231545
>Gm19:13232604-13243454
>Gm19:13243551-13254225
>Gm19:13254298-13257727
>Gm19:13257774-13258381
>Gm19:13258476-13258525
>Gm19:13258746-13266214
>Gm19:13266265-13270299
>Gm19:13270390-13270436
>Gm19:13270471-13298829
>Gm19:13298876-13301763
>Gm19:13301785-13349212
>Gm19:13349257-13349477
>Gm19:13349522-13353028
>Gm19:13353076-13353732
>Gm19:13353786-13353983
>Gm19:13354052-13355812
>Gm19:13355861-13361234
>Gm19:13362527-13372484
>Gm19:13373445-13373857
>Gm19:13374108-13374250
>Gm19:13374388-13374604
>Gm19:13374672-13374775
>Gm19:13374802-13374843
>Gm19:13374957-13377143
>Gm19:13377186-13377497
>Gm19:13377549-13377916
>Gm19:13377973-13378184
>Gm19:13378215-13378507
>Gm19:13378566-13378783
>Gm19:13378830-13379043
>Gm19:13379105-13379149
>Gm19:13379191-13379586
>Gm19:13379995-13380049
>Gm19:13380080-13380505
>Gm19:13380726-13380817
>Gm19:13380932-13382686
>Gm19:13382737-13382799
>Gm19:13382887-13383680
>Gm19:13383744-13384619
>Gm19:13384708-13384770
>Gm19:13384938-13385182
>Gm19:13385264-13385306
>Gm19:13386118-13392613
>Gm19:13392781-13392847
>Gm19:13392890-13392950
>Gm19:13393112-13393305
>Gm19:13393395-13393728
>Gm19:13393759-13393946
>Gm19:13393995-13394315
>Gm19:13394391-13396662
>Gm19:13396708-13396827
>Gm19:13396854-13398182
>Gm19:13398201-13398408
>Gm19:13398460-13398537
>Gm19:13398608-13398683
>Gm19:13399407-13399457
>Gm19:13399858-13399969
>Gm19:13400233-13400475
>Gm19:13400650-13400841
>Gm19:13400876-13401007
>Gm19:13401035-13401171
>Gm19:13401253-13401648
>Gm19:13401720-13401825
>Gm19:13401982-13402632
>Gm19:13402673-13403378
>Gm19:13403427-13406498
>Gm19:13411656-13412425
>Gm19:13412537-13412647
>Gm19:13413277-13413328
>Gm19:13413419-13413465
>Gm19:13415172-13415203
>Gm19:13415460-13415517
>Gm19:13416579-13416633
>Gm19:13416973-13417036
>Gm19:13418194-13418273
>Gm19:13418324-13418385
>Gm19:13418716-13439302
>Gm19:13439356-13441425
>Gm19:13441540-13451999
>Gm19:13452051-13454512
>Gm19:13454643-13455705
>Gm19:13455741-13456765
>Gm19:13456817-13463879
>Gm19:13463936-13464018
>Gm19:13464080-13482728
>Gm19:13482752-13489697
>Gm19:13489835-13490221
>Gm19:13490549-13490627
>Gm19:13490727-13490885
>Gm19:13491025-13491062
>Gm19:13491342-13491632
>Gm19:13491888-13492009
>Gm19:13492062-13492356
>Gm19:13492469-13492876
>Gm19:13492915-13492989
>Gm19:13493220-13493293
>Gm19:13493492-13493579
>Gm19:13493742-13493815
>Gm19:13493989-13494143
>Gm19:13494176-13494425
>Gm19:13495514-13497626
>Gm19:13501308-13501447
>Gm19:13501547-13501561
>Gm19:13504210-13504265
>Gm19:13505918-13509361
>Gm19:13509699-13509754
>Gm19:13510990-13511044
>Gm19:13511918-13512012
>Gm19:13514022-13514418
>Gm19:13514475-13515760
>Gm19:13515817-13515894
>Gm19:13516722-13516789
>Gm19:13516982-13517020
>Gm19:13517060-13517710
>Gm19:13517843-13517926
>Gm19:13518096-13519068
>Gm19:13519274-13519389
>Gm19:13519417-13519531
>Gm19:13519565-13519851
>Gm19:13519917-13522355
>Gm19:13522455-13530333
>Gm19:13530365-13530611
>Gm19:13531215-13531524
>Gm19:13531578-13531614
>Gm19:13531824-13531859
>Gm19:13531938-13532006
>Gm19:13532150-13532406
>Gm19:13532514-13532706
>Gm19:13532781-13542603
>Gm19:13544041-13544108
>Gm19:13544491-13544669
>Gm19:13550095-13556268
>Gm19:13556326-13560040
>Gm19:13560080-13560366
>Gm19:13560432-13561943
>Gm19:13561989-13563030
>Gm19:13563078-13564036
>Gm19:13564085-13567402
>Gm19:13567486-13568748
>Gm19:13568781-13570078
>Gm19:13570108-13570580
>Gm19:13570719-13570791
>Gm19:13570924-13572293
>Gm19:13572371-13584368
>Gm19:13584482-13606735
>Gm19:13606789-13619367
>Gm19:13619427-13627951
>Gm19:13627976-13628393
>Gm19:13628425-13628598
>Gm19:13628625-13628695
>Gm19:13628811-13628906
>Gm19:13628972-13629306
>Gm19:13629439-13629945
>Gm19:13630022-13630996
>Gm19:13631100-13631156
>Gm19:13631286-13632200
>Gm19:13632231-13636585
>Gm19:13636647-13636752
>Gm19:13636890-13636961
>Gm19:13636999-13638398
>Gm19:13638543-13638623
>Gm19:13638829-13638871
>Gm19:13639265-13639334
>Gm19:13639423-13639526
>Gm19:13639604-13639692
>Gm19:13639755-13639808
>Gm19:13639877-13640279
>Gm19:13640336-13646342
>Gm19:13646409-13648972
>Gm19:13649866-13649979
>Gm19:13650071-13650254
>Gm19:13650391-13650477
>Gm19:13650511-13650570
>Gm19:13650599-13650974
>Gm19:13651070-13651194
>Gm19:13651344-13651433
>Gm19:13651633-13651957
>Gm19:13652085-13652273
>Gm19:13652392-13654334
>Gm19:13654410-13654771
>Gm19:13654849-13655056
>Gm19:13655624-13656072
>Gm19:13656109-13662611
>Gm19:13662635-13676623
>Gm19:13676822-13685165
>Gm19:13685209-13690973
>Gm19:13691013-13691073
>Gm19:13691182-13691294
>Gm19:13691341-13691611
>Gm19:13691639-13691752
>Gm19:13691827-13693281
>Gm19:13693305-13694932
>Gm19:13694978-13705777
>Gm19:13705808-13707062
>Gm19:13707219-13709633
>Gm19:13709708-13712037
>Gm19:13712101-13715004
>Gm19:13715055-13719906
>Gm19:13721341-13722834
>Gm19:13722902-13723305
>Gm19:13723403-13726996
>Gm19:13727120-13727850
>Gm19:13728056-13728095
>Gm19:13728154-13728200
>Gm19:13728203-13728276
>Gm19:13731060-13731165
>Gm19:13731786-13731831
>Gm19:13732528-13737506
>Gm19:13737529-13756163
>Gm19:13756342-13756425
>Gm19:13758196-13760917
>Gm19:13760953-13761015
>Gm19:13761046-13765567
>Gm19:13765617-13767491
>Gm19:13767564-13768015
>Gm19:13768257-13768339
>Gm19:13768472-13768543
>Gm19:13768568-13768696
>Gm19:13769817-13770320
>Gm19:13770495-13770523
>Gm19:13770746-13770857
>Gm19:13770896-13771220
>Gm19:13771590-13771843
>Gm19:13772070-13775067
>Gm19:13775085-13776574
>Gm19:13776614-13793492
>Gm19:13793556-13793968
>Gm19:13794005-13794208
>Gm19:13795422-13796152
>Gm19:13796235-13796258
>Gm19:13796544-13797524
>Gm19:13797564-13797863
>Gm19:13797945-13797991
>Gm19:13798124-13798383
>Gm19:13804453-13804626
>Gm19:13804688-13804825
>Gm19:13804928-13805212
>Gm19:13807417-13807473
>Gm19:13808433-13808529
>Gm19:13811246-13811312
>Gm19:13811342-13811428
>Gm19:13811462-13811634
>Gm19:13811688-13811808
>Gm19:13811849-13812667
>Gm19:13812857-13813831
>Gm19:13814504-13814550
>Gm19:13814672-13814981
>Gm19:13815401-13816815
>Gm19:13816977-13817075
>Gm19:13817623-13817764
>Gm19:13818006-13818050
>Gm19:13818099-13818135
>Gm19:13818544-13818740
>Gm19:13819095-13819128
>Gm19:13819690-13819787
>Gm19:13820138-13820169
>Gm19:13820304-13820470
>Gm19:13820611-13822327
>Gm19:13822708-13822773
>Gm19:13823501-13823547
>Gm19:13824231-13824401
>Gm19:13824703-13824975
>Gm19:13825217-13825368
>Gm19:13825412-13825721
>Gm19:13825761-13830999
>Gm19:13831042-13847790
>Gm19:13847878-13848573
>Gm19:13848656-13849716
>Gm19:13849784-13849837
>Gm19:13849856-13850342
>Gm19:13850411-13850955
>Gm19:13851793-13851850
>Gm19:13861820-13861859
>Gm19:13862180-13862219
>Gm19:13862441-13862504
>Gm19:13862556-13862690
>Gm19:13864586-13864627
>Gm19:13865390-13865431
>Gm19:13866305-13866439
>Gm19:13867146-13867219
>Gm19:13867246-13867750
>Gm19:13867861-13868239
>Gm19:13868288-13868797
>Gm19:13869169-13869687
>Gm19:13869784-13870377
>Gm19:13870466-13888067
>Gm19:13888122-13889092
>Gm19:13889203-13890812
>Gm19:13891300-13891342
>Gm19:13891454-13891509
>Gm19:13892129-13893111
>Gm19:13893413-13893568
>Gm19:13893756-13893814
>Gm19:13893856-13894055
>Gm19:13894186-13894288
>Gm19:13894398-13894637
>Gm19:13894743-13894768
>Gm19:13894823-13894933
>Gm19:13894994-13895137
>Gm19:13895225-13895301
>Gm19:13895391-13895647
>Gm19:13895770-13895891
>Gm19:13896759-13896946
>Gm19:13897139-13897206
>Gm19:13897504-13897594
>Gm19:13897728-13899214
>Gm19:13899248-13949820
>Gm19:13949850-13949972
>Gm19:13950097-14030419
>Gm19:14030461-14049612
>Gm19:14049656-14057276
>Gm19:14057307-14057554
>Gm19:14057590-14059590
>Gm19:14059632-14061437
>Gm19:14061573-14061663
>Gm19:14063401-14064119
>Gm19:14064171-14064795
>Gm19:14064900-14065263
>Gm19:14065551-14065865
>Gm19:14066034-14066434
>Gm19:14066495-14066594
>Gm19:14066665-14066958
>Gm19:14067050-14067546
>Gm19:14067609-14067834
>Gm19:14067865-14068504
>Gm19:14068542-14070058
>Gm19:14070321-14070450
>Gm19:14070516-14079600
>Gm19:14079615-14102858
>Gm19:14102942-14109919
>Gm19:14109979-14112805
>Gm19:14112950-14113053
>Gm19:14113144-14113775
>Gm19:14113879-14116540
>Gm19:14116574-14117167
>Gm19:14117204-14139912
>Gm19:14139981-14141708
>Gm19:14141765-14141877
>Gm19:14141905-14141952
>Gm19:14142022-14144299
>Gm19:14144338-14145125
>Gm19:14145162-14145433
>Gm19:14145472-14145769
>Gm19:14145822-14145912
>Gm19:14146054-14147683
>Gm19:14147740-14148588
>Gm19:14148665-14148865
>Gm19:14148899-14149129
>Gm19:14149280-14150952
>Gm19:14151002-14151609
>Gm19:14151789-14151968
>Gm19:14152096-14152208
>Gm19:14152260-14152307
>Gm19:14152384-14152421
>Gm19:14152561-14154609
>Gm19:14154637-14158306
>Gm19:14158461-14159062
>Gm19:14159120-14161411
>Gm19:14161437-14172416
>Gm19:14172487-14176139
>Gm19:14176216-14178283
>Gm19:14178362-14178413
>Gm19:14178485-14178634
>Gm19:14178723-14179010
>Gm19:14179112-14179156
>Gm19:14179211-14180050
>Gm19:14180445-14180640
>Gm19:14180763-14185246
>Gm19:14185293-14190063
>Gm19:14190108-14190531
>Gm19:14191675-14191712
>Gm19:14192048-14196810
>Gm19:14196839-14197397
>Gm19:14197432-14210919
>Gm19:14211307-14211345
>Gm19:14212263-14212312
>Gm19:14215606-14215726
>Gm19:14215781-14217695
>Gm19:14218652-14221336
>Gm19:14221403-14221467
>Gm19:14221562-14221617
>Gm19:14221689-14221839
>Gm19:14222140-14222422
>Gm19:14222678-14222727
>Gm19:14222764-14222796
>Gm19:14222909-14222960
>Gm19:14223042-14223192
>Gm19:14223247-14227007
>Gm19:14227037-14232824
>Gm19:14232849-14233422
>Gm19:14233451-14237392
>Gm19:14237499-14249085
>Gm19:14249106-14251533
>Gm19:14251564-14251660
>Gm19:14251754-14251867
>Gm19:14251911-14252427
>Gm19:14252486-14252555
>Gm19:14252607-14252806
>Gm19:14253345-14254195
>Gm19:14254243-14254275
>Gm19:14255324-14255353
>Gm19:14256702-14256758
>Gm19:14256894-14256935
>Gm19:14257738-14257767
>Gm19:14258673-14258725
>Gm19:14260578-14260721
>Gm19:14261155-14282998
>Gm19:14283049-14284356
>Gm19:14284386-14286337
>Gm19:14286353-14288524
>Gm19:14289079-14289165
>Gm19:14289441-14289514
>Gm19:14290613-14291183
>Gm19:14291251-14301575
>Gm19:14301707-14301792
>Gm19:14301903-14302054
>Gm19:14302088-14306199
>Gm19:14306899-14307987
>Gm19:14312407-14312560
>Gm19:14312611-14315545
>Gm19:14315619-14317283
>Gm19:14317318-14317709
>Gm19:14317750-14319014
>Gm19:14319051-14319111
>Gm19:14319232-14319958
>Gm19:14320094-14320479
>Gm19:14320558-14320672
>Gm19:14320698-14320803
>Gm19:14320926-14321287
>Gm19:14321495-14321788
>Gm19:14321859-14322004
>Gm19:14322038-14322327
>Gm19:14322475-14322557
>Gm19:14322776-14323080
>Gm19:14323122-14325289
>Gm19:14325362-14325736
>Gm19:14325825-14325854
>Gm19:14325880-14325986
>Gm19:14326045-14327161
>Gm19:14327229-14327547
>Gm19:14327631-14327950
>Gm19:14328073-14328720
>Gm19:14328764-14328831
>Gm19:14328897-14329439
>Gm19:14329662-14329705
>Gm19:14330050-14330303
>Gm19:14330550-14330694
>Gm19:14330870-14331008
>Gm19:14331433-14331838
>Gm19:14332404-14332615
>Gm19:14332995-14333045
>Gm19:14333631-14333666
>Gm19:14333786-14334275
>Gm19:14334325-14335961
>Gm19:14336051-14337598
>Gm19:14337704-14338137
>Gm19:14338193-14338693
>Gm19:14338739-14339334
>Gm19:14339410-14339443
>Gm19:14340258-14340292
>Gm19:14340419-14340497
>Gm19:14341439-14341520
>Gm19:14342076-14343220
>Gm19:14343836-14343935
>Gm19:14343976-14344050
>Gm19:14344151-14351168
>Gm19:14351192-14352791
>Gm19:14352839-14363926
>Gm19:14367367-14368069
>Gm19:14368563-14368908
>Gm19:14369036-14369442
>Gm19:14369510-14392174
>Gm19:14393142-14393219
>Gm19:14394501-14427144
>Gm19:14427276-14427784
>Gm19:14427884-14447213
>Gm19:14449150-14449177
>Gm19:14449286-14449345
>Gm19:14449486-14449510
>Gm19:14449662-14451466
>Gm19:14451504-14451530
>Gm19:14451651-14452691
>Gm19:14457895-14465785
>Gm19:14465834-14467649
>Gm19:14467673-14467740
>Gm19:14467906-14468341
>Gm19:14468384-14468444
>Gm19:14468487-14468558
>Gm19:14468672-14468714
>Gm19:14468814-14471526
>Gm19:14472559-14472623
>Gm19:14472640-14472733
>Gm19:14473201-14473324
>Gm19:14473607-14473890
>Gm19:14474039-14474227
>Gm19:14474361-14474516
>Gm19:14474570-14474815
>Gm19:14474998-14475165
>Gm19:14475350-14475403
>Gm19:14475488-14476491
>Gm19:14476680-14477692
>Gm19:14477734-14479082
>Gm19:14479125-14481614
>Gm19:14481659-14493088
>Gm19:14493128-14494417
>Gm19:14494509-14494586
>Gm19:14494838-14495276
>Gm19:14495303-14503295
>Gm19:14503319-14507801
>Gm19:14507866-14508229
>Gm19:14508387-14508504
>Gm19:14508704-14509042
>Gm19:14509126-14509535
>Gm19:14509806-14524059
>Gm19:14524129-14524309
>Gm19:14524374-14528129
>Gm19:14528162-14531161
>Gm19:14531220-14538244
>Gm19:14540352-14546079
>Gm19:14546111-14548611
>Gm19:14548675-14571693
>Gm19:14574002-14575150
>Gm19:14579503-14581206
>Gm19:14581267-14602113
>Gm19:14602193-14605684
>Gm19:14605734-14631721
>Gm19:14631778-14635021
>Gm19:14635073-14653328
>Gm19:14653342-14661486
>Gm19:14661650-14662617
>Gm19:14662905-14665371
>Gm19:14665406-14671531
>Gm19:14672141-14672265
>Gm19:14674706-14674911
>Gm19:14678570-14678615
>Gm19:14678805-14678913
>Gm19:14679104-14679709
>Gm19:14680015-14680054
>Gm19:14682648-14682856
>Gm19:14683331-14683394
>Gm19:14683472-14683649
>Gm19:14683754-14683785
>Gm19:14683997-14684258
>Gm19:14684371-14684575
>Gm19:14685503-14686320
>Gm19:14686398-14696640
>Gm19:14696681-14698055
>Gm19:14698086-14700616
>Gm19:14700696-14700820
>Gm19:14701005-14701259
>Gm19:14701300-14701453
>Gm19:14701636-14703252
>Gm19:14703294-14704214
>Gm19:14704270-14704530
>Gm19:14704564-14705321
>Gm19:14705350-14707006
>Gm19:14710098-14710138
>Gm19:14710194-14710809
>Gm19:14710838-14711197
>Gm19:14729140-14730929
>Gm19:14730990-14731497
>Gm19:14731642-14731853
>Gm19:14731904-14732126
>Gm19:14732236-14732300
>Gm19:14732359-14741453
>Gm19:14741510-14742184
>Gm19:14742322-14742798
>Gm19:14742854-14743409
>Gm19:14743468-14743843
>Gm19:14743883-14743994
>Gm19:14744089-14746726
>Gm19:14746790-14747080
>Gm19:14747112-14747215
>Gm19:14747252-14750856
>Gm19:14750967-14751172
>Gm19:14751212-14751249
>Gm19:14751289-14751405
>Gm19:14751441-14751797
>Gm19:14751843-14751947
>Gm19:14752016-14752041
>Gm19:14752130-14753123
>Gm19:14753177-14753437
>Gm19:14753604-14753683
>Gm19:14753725-14753850
>Gm19:14753908-14756736
>Gm19:14756796-14757504
>Gm19:14757566-14757898
>Gm19:14757913-14758119
>Gm19:14758198-14760013
>Gm19:14760055-14761941
>Gm19:14762022-14762503
>Gm19:14762554-14764426
>Gm19:14764519-14764753
>Gm19:14764807-14764907
>Gm19:14764960-14766095
>Gm19:14766287-14775216
>Gm19:14775350-14780320
>Gm19:14780406-14781872
>Gm19:14781955-14785033
>Gm19:14785089-14785857
>Gm19:14785886-14786270
>Gm19:14786315-14793626
>Gm19:14793704-14794230
>Gm19:14794258-14796888
>Gm19:14796909-14797081
>Gm19:14797180-14798134
>Gm19:14798169-14801162
>Gm19:14801217-14802655
>Gm19:14802692-14862100
>Gm19:14862163-14864321
>Gm19:14864352-14864524
>Gm19:14864559-14864801
>Gm19:14864886-14864993
>Gm19:14865118-14867254
>Gm19:14867284-14867373
>Gm19:14867408-14873628
>Gm19:14873749-14873847
>Gm19:14873922-14874062
>Gm19:14874150-14874889
>Gm19:14874989-14876065
>Gm19:14876145-14876601
>Gm19:14876669-14876888
>Gm19:14877036-14878405
>Gm19:14878476-14885446
>Gm19:14885506-14885589
>Gm19:14885625-14885833
>Gm19:14885887-14885924
>Gm19:14886026-14886064
>Gm19:14886141-14886264
>Gm19:14886394-14886702
>Gm19:14886736-14887129
>Gm19:14887153-14887186
>Gm19:14887295-14889057
>Gm19:14889465-14889493
>Gm19:14889633-14889671
>Gm19:14889996-14890288
>Gm19:14890388-14890443
>Gm19:14890487-14890552
>Gm19:14890617-14890656
>Gm19:14890702-14890741
>Gm19:14891275-14891334
>Gm19:14891479-14891515
>Gm19:14892167-14892251
>Gm19:14892280-14892441
>Gm19:14892495-14892647
>Gm19:14892813-14892879
>Gm19:14892932-14893164
>Gm19:14893214-14893326
>Gm19:14893451-14893563
>Gm19:14893595-14893829
>Gm19:14893899-14893964
>Gm19:14894000-14894286
>Gm19:14894356-14894405
>Gm19:14894460-14894584
>Gm19:14894658-14895406
>Gm19:14895509-14895539
>Gm19:14895671-14895882
>Gm19:14895929-14896138
>Gm19:14896226-14896526
>Gm19:14896930-14896963
>Gm19:14897014-14913437
>Gm19:14913559-14913677
>Gm19:14913760-14913876
>Gm19:14913919-14916306
>Gm19:14916353-14916769
>Gm19:14916816-14932273
>Gm19:14932334-14932815
>Gm19:14932865-14933286
>Gm19:14933313-14933521
>Gm19:14933668-14933768
>Gm19:14933800-14933847
>Gm19:14933909-14934134
>Gm19:14934231-14934281
>Gm19:14934363-14934413
>Gm19:14934520-14934599
>Gm19:14934696-14934775
>Gm19:14934832-14935991
>Gm19:14936129-14936419
>Gm19:14936552-14936596
>Gm19:14936643-14936759
>Gm19:14936846-14936882
>Gm19:14937139-14937565
>Gm19:14937618-14937957
>Gm19:14938019-14938049
>Gm19:14938095-14938155
>Gm19:14938436-14938485
>Gm19:14938573-14939101
>Gm19:14939136-14939823
>Gm19:14939871-14943515
>Gm19:14943550-14954000
>Gm19:14954039-14954490
>Gm19:14954549-14958228
>Gm19:14958297-14958562
>Gm19:14958606-14960495
>Gm19:14960559-14960654
>Gm19:14960689-14960954
>Gm19:14961021-14961484
>Gm19:14961508-14962348
>Gm19:14962448-14962574
>Gm19:14962647-14962833
>Gm19:14962963-14963078
>Gm19:14963259-14963484
>Gm19:14963861-14964153
>Gm19:14964306-14964343
>Gm19:14964570-14964790
>Gm19:14964899-14965987
>Gm19:14966025-14966679
>Gm19:14966719-14966904
>Gm19:14966944-14967053
>Gm19:14967370-14967415
>Gm19:14967559-14967647
>Gm19:14967694-14968046
>Gm19:14968074-14970574
>Gm19:14970761-14971412
>Gm19:14971450-14972243
>Gm19:14972274-14976636
>Gm19:14976886-14977039
>Gm19:14977173-14977282
>Gm19:14977560-14977900
>Gm19:14977970-14978594
>Gm19:14978686-14978887
>Gm19:14978949-14979050
>Gm19:14979090-14979308
>Gm19:14979362-14979401
>Gm19:14979455-14979585
>Gm19:14979770-14979841
>Gm19:14980121-14980173
>Gm19:14980214-14980274
>Gm19:14980310-14980411
>Gm19:14980472-14980582
>Gm19:14980663-14980693
>Gm19:14980748-14980980
>Gm19:14981121-14981177
>Gm19:14981208-14981241
>Gm19:14981286-14981652
>Gm19:14981758-14981929
>Gm19:14982030-14982081
>Gm19:14982148-14982506
>Gm19:14982543-14983160
>Gm19:14983233-14983336
>Gm19:14983482-14983581
>Gm19:14983650-14983740
>Gm19:14983846-14983924
>Gm19:14984504-14984540
>Gm19:14984891-14985014
>Gm19:14985055-14985330
>Gm19:14985352-14993019
>Gm19:14993123-15009453
>Gm19:15009486-15019307
>Gm19:15019357-15019691
>Gm19:15019735-15021563
>Gm19:15021605-15023111
>Gm19:15023248-15024834
>Gm19:15024944-15026197
>Gm19:15026223-15026422
>Gm19:15026524-15026713
>Gm19:15027057-15027123
>Gm19:15028047-15028164
>Gm19:15028723-15028926
>Gm19:15030481-15030524
>Gm19:15030913-15031024
>Gm19:15032823-15032932
>Gm19:15033144-15033189
>Gm19:15034441-15034469
>Gm19:15034531-15034798
>Gm19:15034850-15037566
>Gm19:15037617-15037692
>Gm19:15038253-15038297
>Gm19:15038365-15047284
>Gm19:15047324-15047749
>Gm19:15048452-15050212
>Gm19:15050328-15083521
>Gm19:15083621-15084661
>Gm19:15084793-15084955
>Gm19:15084985-15085713
>Gm19:15085859-15086293
>Gm19:15086352-15086593
>Gm19:15086653-15086739
>Gm19:15086797-15087068
>Gm19:15088177-15088272
>Gm19:15089072-15089099
>Gm19:15090008-15090068
>Gm19:15090157-15090204
>Gm19:15090812-15090916
>Gm19:15090959-15091038
>Gm19:15091400-15091531
>Gm19:15092393-15101037
>Gm19:15101118-15111275
>Gm19:15111322-15111379
>Gm19:15111467-15111511
>Gm19:15111756-15111802
>Gm19:15112083-15112210
>Gm19:15112322-15112450
>Gm19:15112680-15118374
>Gm19:15118626-15122730
>Gm19:15122774-15122900
>Gm19:15123016-15123095
>Gm19:15123125-15123307
>Gm19:15123391-15124838
>Gm19:15125195-15125350
>Gm19:15125968-15135744
>Gm19:15138728-15139986
>Gm19:15140381-15142008
>Gm19:15142112-15142162
>Gm19:15142228-15142303
>Gm19:15142413-15142445
>Gm19:15142585-15142630
>Gm19:15142746-15142940
>Gm19:15143118-15143156
>Gm19:15143257-15143397
>Gm19:15143450-15143536
>Gm19:15143638-15143679
>Gm19:15143721-15143948
>Gm19:15144021-15144159
>Gm19:15144195-15144465
>Gm19:15144594-15144792
>Gm19:15144849-15144871
>Gm19:15144918-15145087
>Gm19:15145264-15145426
>Gm19:15145572-15145871
>Gm19:15145905-15145982
>Gm19:15146020-15157667
>Gm19:15157701-15157812
>Gm19:15157954-15160790
>Gm19:15160890-15160947
>Gm19:15160981-15162190
>Gm19:15162235-15164456
>Gm19:15164505-15164551
>Gm19:15164652-15165810
>Gm19:15165947-15168333
>Gm19:15171846-15171943
>Gm19:15172146-15172181
>Gm19:15174989-15175172
>Gm19:15175202-15175282
>Gm19:15175352-15175385
>Gm19:15175457-15175867
>Gm19:15175910-15175991
>Gm19:15176049-15176176
>Gm19:15176199-15176346
>Gm19:15176394-15176776
>Gm19:15176796-15177284
>Gm19:15177376-15177536
>Gm19:15177665-15177720
>Gm19:15178399-15178445
>Gm19:15179633-15179665
>Gm19:15179785-15179844
>Gm19:15179975-15180011
>Gm19:15183152-15183178
>Gm19:15183715-15183939
>Gm19:15185324-15185416
>Gm19:15186407-15187001
>Gm19:15189090-15189688
>Gm19:15189760-15190600
>Gm19:15191684-15191729
>Gm19:15192045-15192149
>Gm19:15192371-15192453
>Gm19:15192668-15192709
>Gm19:15193095-15193143
>Gm19:15193365-15193481
>Gm19:15193532-15193767
>Gm19:15193798-15194481
>Gm19:15194509-15200339
>Gm19:15200420-15200904
>Gm19:15201017-15201098
>Gm19:15201168-15203028
>Gm19:15203085-15203283
>Gm19:15203309-15224305
>Gm19:15224441-15224632
>Gm19:15224682-15224964
>Gm19:15226679-15226753
>Gm19:15226785-15227061
>Gm19:15227183-15227251
>Gm19:15228119-15228159
>Gm19:15228398-15228430
>Gm19:15228622-15228654
>Gm19:15228755-15229127
>Gm19:15229375-15229497
>Gm19:15229618-15229757
>Gm19:15229816-15230016
>Gm19:15230260-15230303
>Gm19:15230327-15230475
>Gm19:15230824-15230864
>Gm19:15231628-15231757
>Gm19:15232313-15232391
>Gm19:15233664-15233880
>Gm19:15234059-15267535
>Gm19:15267697-15276124
>Gm19:15276232-15287043
>Gm19:15287113-15288713
>Gm19:15288752-15327344
>Gm19:15327382-15327996
>Gm19:15328073-15332182
>Gm19:15332208-15333228
>Gm19:15338022-15347823
>Gm19:15347863-15375244
>Gm19:15377968-15399642
>Gm19:15399690-15408852
>Gm19:15408983-15409498
>Gm19:15409552-15409582
>Gm19:15410081-15410426
>Gm19:15410543-15413611
>Gm19:15413646-15413928
>Gm19:15413951-15414223
>Gm19:15414300-15418686
>Gm19:15418708-15419694
>Gm19:15419730-15419798
>Gm19:15419965-15420019
>Gm19:15420104-15420375
>Gm19:15420446-15421269
>Gm19:15421381-15421499
>Gm19:15421671-15421974
>Gm19:15422132-15422302
>Gm19:15422494-15422666
>Gm19:15422697-15423045
>Gm19:15423189-15423447
>Gm19:15423532-15427050
>Gm19:15427086-15428892
>Gm19:15428948-15466422
>Gm19:15466456-15494019
>Gm19:15494074-15495547
>Gm19:15495590-15497602
>Gm19:15497724-15498179
>Gm19:15498215-15499119
>Gm19:15499154-15499536
>Gm19:15499598-15499700
>Gm19:15499875-15499914
>Gm19:15500006-15500044
>Gm19:15500106-15500159
>Gm19:15500205-15500598
>Gm19:15500649-15502426
>Gm19:15502460-15502650
>Gm19:15502683-15503916
>Gm19:15503960-15504361
>Gm19:15504397-15504438
>Gm19:15504567-15504659
>Gm19:15504891-15506331
>Gm19:15506374-15507016
>Gm19:15507058-15508922
>Gm19:15509067-15509180
>Gm19:15509221-15510024
>Gm19:15510164-15511159
>Gm19:15511255-15511403
>Gm19:15511432-15511647
>Gm19:15511743-15512410
>Gm19:15512514-15512590
>Gm19:15512621-15512815
>Gm19:15512841-15514773
>Gm19:15514826-15515020
>Gm19:15515092-15515133
>Gm19:15515452-15515710
>Gm19:15515866-15515929
>Gm19:15516003-15516281
>Gm19:15516337-15517188
>Gm19:15517219-15517293
>Gm19:15517408-15517520
>Gm19:15517555-15517950
>Gm19:15517974-15518471
>Gm19:15518524-15521904
>Gm19:15522007-15523721
>Gm19:15523765-15536770
>Gm19:15536821-15537775
>Gm19:15538430-15538523
>Gm19:15538748-15538838
>Gm19:15538904-15538977
>Gm19:15539081-15539262
>Gm19:15539354-15539551
>Gm19:15539638-15539756
>Gm19:15539837-15539889
>Gm19:15540169-15540203
>Gm19:15540253-15540330
>Gm19:15540955-15540983
>Gm19:15544595-15544645
>Gm19:15545789-15545859
>Gm19:15545893-15546003
>Gm19:15546937-15547955
>Gm19:15548101-15548206
>Gm19:15548275-15548327
>Gm19:15548416-15548459
>Gm19:15548745-15548787
>Gm19:15549279-15550395
>Gm19:15550718-15550807
>Gm19:15553904-15553932
>Gm19:15554309-15554462
>Gm19:15554962-15555056
>Gm19:15557598-15557651
>Gm19:15558494-15558555
>Gm19:15559073-15559108
>Gm19:15559298-15559334
>Gm19:15559507-15559570
>Gm19:15559732-15559826
>Gm19:15559888-15562936
>Gm19:15562982-15563176
>Gm19:15563266-15564175
>Gm19:15564717-15565642
>Gm19:15565729-15565803
>Gm19:15565848-15565939
>Gm19:15566145-15566622
>Gm19:15566704-15566750
>Gm19:15566861-15567073
>Gm19:15567207-15567291
>Gm19:15567360-15567602
>Gm19:15567656-15567726
>Gm19:15567749-15567904
>Gm19:15568069-15568147
>Gm19:15568690-15568776
>Gm19:15568940-15568985
>Gm19:15571047-15571102
>Gm19:15571428-15571471
>Gm19:15571506-15571607
>Gm19:15571631-15571849
>Gm19:15571945-15577658
>Gm19:15577704-15577749
>Gm19:15577955-15578177
>Gm19:15578262-15578306
>Gm19:15578458-15578524
>Gm19:15578615-15578771
>Gm19:15578827-15578905
>Gm19:15579027-15579179
>Gm19:15580416-15580448
>Gm19:15582585-15583212
>Gm19:15584454-15584536
>Gm19:15584896-15584958
>Gm19:15585354-15585448
>Gm19:15586812-15588498
>Gm19:15588544-15589816
>Gm19:15589859-15597571
>Gm19:15600126-15600322
>Gm19:15600463-15600619
>Gm19:15600796-15600890
>Gm19:15600970-15601004
>Gm19:15601093-15601193
>Gm19:15601221-15617160
>Gm19:15618563-15640447
>Gm19:15640511-15642751
>Gm19:15642769-15652583
>Gm19:15653177-15653205
>Gm19:15653318-15653360
>Gm19:15654070-15658058
>Gm19:15659067-15661002
>Gm19:15661074-15676250
>Gm19:15676377-15676426
>Gm19:15676496-15676547
>Gm19:15676605-15676842
>Gm19:15676877-15677060
>Gm19:15677157-15677371
>Gm19:15677431-15677686
>Gm19:15677738-15678398
>Gm19:15681883-15681916
>Gm19:15682946-15683051
>Gm19:15683553-15687468
>Gm19:15687528-15697177
>Gm19:15697496-15697534
>Gm19:15704361-15704420
>Gm19:15704888-15704941
>Gm19:15705265-15705307
>Gm19:15705599-15706734
>Gm19:15706776-15711247
>Gm19:15711270-15728709
>Gm19:15730375-15730438
>Gm19:15730621-15730658
>Gm19:15731535-15731609
>Gm19:15731784-15733303
>Gm19:15736449-15751707
>Gm19:15751744-15757269
>Gm19:15757330-15758841
>Gm19:15759606-15759689
>Gm19:15760115-15760150
>Gm19:15760337-15760583
>Gm19:15761082-15762848
>Gm19:15765676-15765759
>Gm19:15766448-15777177
>Gm19:15777201-15798475
>Gm19:15798541-15803669
>Gm19:15803691-15807883
>Gm19:15811029-15817780
>Gm19:15817814-15828615
>Gm19:15828652-15834292
>Gm19:15834353-15835864
>Gm19:15836629-15836703
>Gm19:15837130-15837163
>Gm19:15837350-15837463
>Gm19:15838095-15839860
>Gm19:15840578-15844768
>Gm19:15844817-15911222
>Gm19:15913066-15913174
>Gm19:15913480-15913508
>Gm19:15914186-15915096
>Gm19:15916361-15916525
>Gm19:15916632-15916936
>Gm19:15916976-15917690
>Gm19:15919451-15919493
>Gm19:15921379-15921439
>Gm19:15921492-15921545
>Gm19:15926463-15926499
>Gm19:15926959-15927028
>Gm19:15927141-15927171
>Gm19:15927280-15927632
>Gm19:15927708-15928267
>Gm19:15928310-15939836
>Gm19:15939927-15940548
>Gm19:15940901-15941308
>Gm19:15941463-15941662
>Gm19:15941869-15942200
>Gm19:15942284-15942593
>Gm19:15942951-15942996
>Gm19:15943099-15943209
>Gm19:15943350-15943454
>Gm19:15943485-15943575
>Gm19:15943636-15946924
>Gm19:15946954-15954354
>Gm19:15954411-15954460
>Gm19:15954592-15954641
>Gm19:15954690-15954832
>Gm19:15954882-15955012
>Gm19:15955225-15955291
>Gm19:15955342-15955381
>Gm19:15956723-15956815
>Gm19:15956866-15956915
>Gm19:15956950-15957097
>Gm19:15957246-15957386
>Gm19:15958924-15959026
>Gm19:15959056-15959117
>Gm19:15959262-15966014
>Gm19:15966106-15966161
>Gm19:15966595-15966632
>Gm19:15966718-15967844
>Gm19:15968293-15968409
>Gm19:15968874-15972500
>Gm19:15973453-15973537
>Gm19:15974523-15974561
>Gm19:15975043-15975141
>Gm19:15975222-15975248
>Gm19:15975947-15976034
>Gm19:15977508-15978277
>Gm19:15978344-15978612
>Gm19:15978647-15979980
>Gm19:15980302-15980469
>Gm19:15980716-15982751
>Gm19:15983295-15983441
>Gm19:15986504-15986623
>Gm19:15992607-15992678
>Gm19:15993438-15993516
>Gm19:15993755-15993927
>Gm19:15995203-15995288
>Gm19:15997059-15997092
>Gm19:15997390-15997464
>Gm19:15999941-16000958
>Gm19:16002798-16032879
>Gm19:16033219-16034263
>Gm19:16034317-16038923
>Gm19:16040275-16040307
>Gm19:16040431-16040483
>Gm19:16041020-16041074
>Gm19:16041761-16043391
>Gm19:16043530-16055316
>Gm19:16056135-16060885
>Gm19:16062106-16062137
>Gm19:16062180-16062288
>Gm19:16062762-16062944
>Gm19:16062977-16063020
>Gm19:16063139-16063206
>Gm19:16063898-16065269
>Gm19:16065330-16065584
>Gm19:16065612-16067117
>Gm19:16067142-16090235
>Gm19:16090307-16090360
>Gm19:16090482-16090526
>Gm19:16091095-16091128
>Gm19:16091233-16091266
>Gm19:16091922-16093902
>Gm19:16094147-16095335
>Gm19:16095380-16096062
>Gm19:16096093-16096906
>Gm19:16096952-16097074
>Gm19:16097156-16097395
>Gm19:16097435-16097977
>Gm19:16098032-16098161
>Gm19:16098209-16098367
>Gm19:16098438-16098543
>Gm19:16098593-16105678
>Gm19:16105736-16106118
>Gm19:16106165-16106450
>Gm19:16106559-16107594
>Gm19:16107720-16108002
>Gm19:16108037-16109268
>Gm19:16109292-16111025
>Gm19:16111081-16111231
>Gm19:16111255-16111542
>Gm19:16111597-16111643
>Gm19:16111852-16132506
>Gm19:16132548-16133819
>Gm19:16133870-16136294
>Gm19:16136587-16136621
>Gm19:16137154-16137269
>Gm19:16137550-16137584
>Gm19:16137667-16137705
>Gm19:16137746-16137780
>Gm19:16137840-16137922
>Gm19:16138106-16138198
>Gm19:16138316-16138415
>Gm19:16138505-16141248
>Gm19:16141339-16141425
>Gm19:16141490-16141838
>Gm19:16142148-16142294
>Gm19:16142453-16142844
>Gm19:16142943-16143005
>Gm19:16143192-16143257
>Gm19:16143289-16143927
>Gm19:16143968-16144098
>Gm19:16145923-16145953
>Gm19:16146600-16146624
>Gm19:16146954-16146968
>Gm19:16147068-16147086
>Gm19:16147469-16152382
>Gm19:16152647-16152702
>Gm19:16153926-16156626
>Gm19:16156730-16156836
>Gm19:16156883-16167729
>Gm19:16167767-16195674
>Gm19:16195704-16197274
>Gm19:16199088-16199130
>Gm19:16199498-16199543
>Gm19:16200708-16200794
>Gm19:16201118-16201150
>Gm19:16201340-16201368
>Gm19:16201449-16201491
>Gm19:16201541-16201663
>Gm19:16201703-16201964
>Gm19:16202210-16202359
>Gm19:16202533-16202576
>Gm19:16203024-16203149
>Gm19:16205977-16206030
>Gm19:16206101-16206144
>Gm19:16206318-16206399
>Gm19:16208456-16208485
>Gm19:16208744-16208818
>Gm19:16209232-16216190
>Gm19:16216226-16222350
>Gm19:16222673-16222818
>Gm19:16224132-16224212
>Gm19:16224225-16224283
>Gm19:16224497-16224660
>Gm19:16224768-16229339
>Gm19:16229383-16236057
>Gm19:16236091-16238352
>Gm19:16238435-16241395
>Gm19:16242698-16282811
>Gm19:16282868-16291690
>Gm19:16291843-16291923
>Gm19:16292116-16292178
>Gm19:16292334-16292426
>Gm19:16292462-16292871
>Gm19:16293012-16293311
>Gm19:16293486-16293555
>Gm19:16293647-16293822
>Gm19:16293999-16294202
>Gm19:16294311-16294449
>Gm19:16294639-16295062
>Gm19:16295172-16296295
>Gm19:16296419-16297929
>Gm19:16297985-16298142
>Gm19:16298226-16298496
>Gm19:16298725-16298757
>Gm19:16298860-16306547
>Gm19:16306774-16306892
>Gm19:16307633-16307806
>Gm19:16307939-16308207
>Gm19:16308551-16308667
>Gm19:16308771-16309008
>Gm19:16309124-16309218
>Gm19:16309464-16310097
>Gm19:16310197-16310226
>Gm19:16310413-16310465
>Gm19:16310491-16310550
>Gm19:16310678-16311584
>Gm19:16311673-16312205
>Gm19:16312253-16312839
>Gm19:16312927-16313117
>Gm19:16313143-16313344
>Gm19:16313515-16313750
>Gm19:16313941-16314090
>Gm19:16314401-16314591
>Gm19:16314922-16315008
>Gm19:16315307-16315558
>Gm19:16315593-16315652
>Gm19:16316283-16316439
>Gm19:16316581-16316610
>Gm19:16317354-16317391
>Gm19:16318485-16318581
>Gm19:16318643-16318728
>Gm19:16319068-16319171
>Gm19:16319203-16319228
>Gm19:16322615-16322673
>Gm19:16322747-16322862
>Gm19:16327700-16327790
>Gm19:16327880-16327976
>Gm19:16328371-16328404
>Gm19:16331093-16331141
>Gm19:16334254-16334739
>Gm19:16337081-16337145
>Gm19:16337440-16337463
>Gm19:16337624-16337691
>Gm19:16337724-16337765
>Gm19:16338102-16338265
>Gm19:16338355-16338549
>Gm19:16338652-16338716
>Gm19:16338758-16339169
>Gm19:16339189-16339234
>Gm19:16339451-16358335
>Gm19:16358442-16358720
>Gm19:16358766-16365441
>Gm19:16365494-16402681
>Gm19:16405644-16405721
>Gm19:16406422-16406656
>Gm19:16406718-16406871
>Gm19:16407275-16408032
>Gm19:16408072-16408357
>Gm19:16408540-16408646
>Gm19:16408686-16408850
>Gm19:16408899-16408954
>Gm19:16409044-16409108
>Gm19:16409219-16409262
>Gm19:16409294-16425562
>Gm19:16425617-16425653
>Gm19:16425682-16425782
>Gm19:16425869-16425923
>Gm19:16425965-16426012
>Gm19:16426105-16426133
>Gm19:16427006-16427151
>Gm19:16427237-16428670
>Gm19:16429260-16429376
>Gm19:16429984-16430038
>Gm19:16430331-16430367
>Gm19:16430491-16430531
>Gm19:16430631-16430875
>Gm19:16432353-16432444
>Gm19:16432803-16432904
>Gm19:16432952-16432981
>Gm19:16433304-16433416
>Gm19:16433472-16433585
>Gm19:16433734-16434052
>Gm19:16434147-16434485
>Gm19:16434536-16434657
>Gm19:16435007-16435425
>Gm19:16435618-16435719
>Gm19:16435939-16436109
>Gm19:16436241-16439947
>Gm19:16440097-16440131
>Gm19:16440230-16440258
>Gm19:16440470-16440506
>Gm19:16440957-16440987
>Gm19:16441134-16441163
>Gm19:16445207-16445270
>Gm19:16446067-16446348
>Gm19:16446504-16446569
>Gm19:16446722-16446766
>Gm19:16446902-16446937
>Gm19:16447269-16450279
>Gm19:16452024-16452210
>Gm19:16457701-16457756
>Gm19:16460357-16460386
>Gm19:16460650-16460701
>Gm19:16460751-16461018
>Gm19:16461115-16461571
>Gm19:16461603-16465117
>Gm19:16465230-16468501
>Gm19:16468636-16468674
>Gm19:16468739-16469092
>Gm19:16469179-16469381
>Gm19:16469427-16469629
>Gm19:16470338-16470486
>Gm19:16470555-16470981
>Gm19:16471175-16472090
>Gm19:16472172-16472229
>Gm19:16472429-16472458
>Gm19:16474353-16474411
>Gm19:16474652-16475051
>Gm19:16475078-16475113
>Gm19:16475666-16477571
>Gm19:16477662-16477787
>Gm19:16477888-16477963
>Gm19:16478032-16478194
>Gm19:16478291-16478443
>Gm19:16478501-16478620
>Gm19:16478671-16478822
>Gm19:16478964-16479069
>Gm19:16479117-16479228
>Gm19:16479262-16479421
>Gm19:16479514-16479682
>Gm19:16480011-16480109
>Gm19:16480312-16481161
>Gm19:16481255-16481287
>Gm19:16481462-16481680
>Gm19:16481814-16481879
>Gm19:16482013-16482049
>Gm19:16482097-16482562
>Gm19:16482729-16483036
>Gm19:16483190-16483241
>Gm19:16483299-16483550
>Gm19:16483587-16483647
>Gm19:16483704-16483740
>Gm19:16483804-16483836
>Gm19:16483874-16483993
>Gm19:16484032-16484420
>Gm19:16484532-16484723
>Gm19:16484755-16504691
>Gm19:16504741-16506310
>Gm19:16506344-16506439
>Gm19:16506463-16506588
>Gm19:16507886-16508132
>Gm19:16508228-16508288
>Gm19:16508317-16508361
>Gm19:16508486-16508662
>Gm19:16508841-16508969
>Gm19:16509052-16509220
>Gm19:16509493-16511089
>Gm19:16511118-16511517
>Gm19:16512931-16513064
>Gm19:16514757-16514903
>Gm19:16514998-16515067
>Gm19:16515879-16515915
>Gm19:16515985-16516026
>Gm19:16517218-16517664
>Gm19:16518065-16519387
>Gm19:16519429-16519483
>Gm19:16521309-16527806
>Gm19:16529065-16551095
>Gm19:16551283-16555608
>Gm19:16560579-16560646
>Gm19:16560904-16560988
>Gm19:16562498-16562933
>Gm19:16566640-16566699
>Gm19:16566781-16568324
>Gm19:16568486-16568626
>Gm19:16568671-16569428
>Gm19:16569463-16569661
>Gm19:16569700-16570044
>Gm19:16572383-16573378
>Gm19:16576250-16576321
>Gm19:16576808-16577247
>Gm19:16577293-16579623
>Gm19:16581641-16581719
>Gm19:16582038-16582092
>Gm19:16582175-16583240
>Gm19:16583300-16583749
>Gm19:16587815-16587927
>Gm19:16588059-16588147
>Gm19:16588259-16588408
>Gm19:16588473-16588529
>Gm19:16590579-16600682
>Gm19:16605184-16606276
>Gm19:16606443-16608450
>Gm19:16608639-16608795
>Gm19:16609168-16609253
>Gm19:16610363-16610435
>Gm19:16611947-16612046
>Gm19:16612119-16612202
>Gm19:16613157-16613209
>Gm19:16613288-16613413
>Gm19:16613992-16614049
>Gm19:16615399-16615801
>Gm19:16615866-16616939
>Gm19:16619957-16619972
>Gm19:16621001-16621062
>Gm19:16621093-16621125
>Gm19:16621225-16621414
>Gm19:16621504-16622055
>Gm19:16622116-16622266
>Gm19:16622306-16622535
>Gm19:16622576-16622785
>Gm19:16622953-16623007
>Gm19:16623786-16624336
>Gm19:16624688-16624764
>Gm19:16624802-16625005
>Gm19:16625079-16625179
>Gm19:16625300-16625461
>Gm19:16625689-16625867
>Gm19:16626176-16626456
>Gm19:16626490-16626940
>Gm19:16626980-16627289
>Gm19:16627372-16627446
>Gm19:16627647-16627701
>Gm19:16628883-16629075
>Gm19:16635352-16635486
>Gm19:16635532-16635655
>Gm19:16636053-16636144
>Gm19:16636488-16636580
>Gm19:16637542-16637580
>Gm19:16639270-16640596
>Gm19:16644088-16644688
>Gm19:16645027-16646667
>Gm19:16647821-16647859
>Gm19:16648038-16648382
>Gm19:16648723-16648826
>Gm19:16650111-16653149
>Gm19:16654483-16654515
>Gm19:16654624-16655463
>Gm19:16655482-16656604
>Gm19:16656645-16656728
>Gm19:16656840-16661654
>Gm19:16661697-16663622
>Gm19:16663713-16663757
>Gm19:16663953-16663988
>Gm19:16664099-16664189
>Gm19:16664629-16664793
>Gm19:16665869-16667107
>Gm19:16667141-16674315
>Gm19:16674375-16674683
>Gm19:16674802-16675755
>Gm19:16675823-16675893
>Gm19:16676105-16676392
>Gm19:16676472-16677900
>Gm19:16678105-16683633
>Gm19:16683830-16684283
>Gm19:16684349-16684657
>Gm19:16686408-16686439
>Gm19:16688746-16688793
>Gm19:16688946-16689066
>Gm19:16689281-16689494
>Gm19:16689570-16689987
>Gm19:16690009-16690352
>Gm19:16690625-16690697
>Gm19:16690797-16690967
>Gm19:16691296-16691421
>Gm19:16691454-16691596
>Gm19:16691878-16693281
>Gm19:16693321-16693568
>Gm19:16694299-16694343
>Gm19:16694748-16694873
>Gm19:16694950-16694981
>Gm19:16695125-16695567
>Gm19:16695696-16695834
>Gm19:16696285-16696451
>Gm19:16696484-16696537
>Gm19:16696569-16696718
>Gm19:16696775-16696869
>Gm19:16696978-16697018
>Gm19:16697138-16697539
>Gm19:16703801-16704974
>Gm19:16709433-16711221
>Gm19:16712484-16721387
>Gm19:16721442-16726911
>Gm19:16728459-16729296
>Gm19:16729347-16730481
>Gm19:16730529-16731035
>Gm19:16731226-16732809
>Gm19:16732859-16732898
>Gm19:16732971-16733016
>Gm19:16733117-16733231
>Gm19:16733266-16733590
>Gm19:16733700-16733878
>Gm19:16733919-16734094
>Gm19:16734267-16734770
>Gm19:16734929-16735158
>Gm19:16735197-16735556
>Gm19:16735650-16735787
>Gm19:16736102-16736327
>Gm19:16736490-16739451
>Gm19:16739500-16740169
>Gm19:16740207-16749735
>Gm19:16749787-16750083
>Gm19:16750111-16750269
>Gm19:16750424-16752172
>Gm19:16752215-16753605
>Gm19:16753651-16759768
>Gm19:16759808-16759988
>Gm19:16760028-16762000
>Gm19:16762039-16768751
>Gm19:16773605-16773761
>Gm19:16773821-16773979
>Gm19:16774039-16774331
>Gm19:16774385-16774687
>Gm19:16774739-16775027
>Gm19:16775132-16785191
>Gm19:16785232-16786229
>Gm19:16786304-16788317
>Gm19:16788347-16788825
>Gm19:16788879-16789019
>Gm19:16789251-16789306
>Gm19:16789839-16789899
>Gm19:16790496-16790592
>Gm19:16790617-16792552
>Gm19:16792597-16792836
>Gm19:16792872-16793077
>Gm19:16793131-16793479
>Gm19:16793805-16793875
>Gm19:16793946-16793974
>Gm19:16794909-16799770
>Gm19:16801147-16809289
>Gm19:16809318-16821929
>Gm19:16822980-16823006
>Gm19:16824500-16825429
>Gm19:16830650-16830826
>Gm19:16830879-16830967
>Gm19:16830998-16831156
>Gm19:16831245-16831586
>Gm19:16832662-16832895
>Gm19:16833039-16833164
>Gm19:16833247-16833326
>Gm19:16833504-16833620
>Gm19:16834564-16836196
>Gm19:16836226-16843651
>Gm19:16844897-16845040
>Gm19:16846118-16846201
>Gm19:16850889-16851070
>Gm19:16851134-16851198
>Gm19:16851383-16851530
>Gm19:16851564-16851595
>Gm19:16851823-16851986
>Gm19:16852142-16852315
>Gm19:16852464-16852519
>Gm19:16852622-16852724
>Gm19:16852917-16853006
>Gm19:16853944-16853978
>Gm19:16854333-16859627
>Gm19:16860318-16860353
>Gm19:16861067-16861094
>Gm19:16861375-16861477
>Gm19:16861761-16861934
>Gm19:16862142-16862170
>Gm19:16862613-16862862
>Gm19:16863100-16864005
>Gm19:16864520-16864602
>Gm19:16864641-16864769
>Gm19:16866556-16866603
>Gm19:16866671-16866942
>Gm19:16866978-16867278
>Gm19:16867436-16867464
>Gm19:16867792-16867826
>Gm19:16867938-16868066
>Gm19:16868378-16868442
>Gm19:16872662-16873771
>Gm19:16874519-16875189
>Gm19:16877379-16883346
>Gm19:16883388-16883521
>Gm19:16883635-16883680
>Gm19:16883820-16883876
>Gm19:16884007-16884140
>Gm19:16884214-16884246
>Gm19:16884312-16884375
>Gm19:16884407-16884529
>Gm19:16884695-16884750
>Gm19:16884853-16884970
>Gm19:16884999-16885076
>Gm19:16885285-16885315
>Gm19:16885436-16889082
>Gm19:16889112-16900422
>Gm19:16900488-16900580
>Gm19:16900694-16900718
>Gm19:16900876-16900924
>Gm19:16900952-16901071
>Gm19:16901478-16901788
>Gm19:16901975-16902028
>Gm19:16902098-16902824
>Gm19:16902858-16903248
>Gm19:16903370-16903432
>Gm19:16903467-16903552
>Gm19:16903590-16903789
>Gm19:16903888-16903961
>Gm19:16904031-16904290
>Gm19:16904411-16904443
>Gm19:16904489-16904613
>Gm19:16904705-16904779
>Gm19:16904803-16904896
>Gm19:16905214-16905290
>Gm19:16905373-16905475
>Gm19:16905700-16905758
>Gm19:16905822-16906039
>Gm19:16906104-16906234
>Gm19:16906417-16906454
>Gm19:16906795-16906831
>Gm19:16906917-16907011
>Gm19:16907381-16907478
>Gm19:16907866-16908228
>Gm19:16908270-16908677
>Gm19:16908729-16910183
>Gm19:16910215-16910458
>Gm19:16910482-16910573
>Gm19:16910597-16910680
>Gm19:16910719-16913275
>Gm19:16913422-16914233
>Gm19:16914287-16933467
>Gm19:16933490-16939705
>Gm19:16939833-16940205
>Gm19:16940238-16941437
>Gm19:16941474-16941658
>Gm19:16941935-16942023
>Gm19:16942077-16942241
>Gm19:16942294-16944062
>Gm19:16944176-16944319
>Gm19:16944426-16945900
>Gm19:16945982-16946702
>Gm19:16946929-16946984
>Gm19:16947538-16947589
>Gm19:16947727-16947819
>Gm19:16948514-16948603
>Gm19:16948856-16949695
>Gm19:16949775-16949835
>Gm19:16949858-16949941
>Gm19:16950002-16951460
>Gm19:16951559-16953583
>Gm19:16953625-16954687
>Gm19:16954809-16956312
>Gm19:16956362-16956394
>Gm19:16958569-16958872
>Gm19:16959024-16959299
>Gm19:16959454-16960029
>Gm19:16960123-16960575
>Gm19:16960641-16960721
>Gm19:16960928-16962551
>Gm19:16962806-16962868
>Gm19:16962955-16963104
>Gm19:16963355-16963428
>Gm19:16963483-16963689
>Gm19:16964827-16964903
>Gm19:16964970-16965022
>Gm19:16965190-16965305
>Gm19:16965611-16965772
>Gm19:16966460-16966557
>Gm19:16966643-16966706
>Gm19:16967323-16967450
>Gm19:16967759-16967885
>Gm19:16968165-16968367
>Gm19:16968485-16968640
>Gm19:16968692-16969686
>Gm19:16969731-16969780
>Gm19:16969844-16970000
>Gm19:16970045-16970154
>Gm19:16970585-16970726
>Gm19:16970767-16970953
>Gm19:16971044-16971113
>Gm19:16971211-16971288
>Gm19:16971412-16971445
>Gm19:16971497-16971564
>Gm19:16971669-16971717
>Gm19:16971776-16971815
>Gm19:16972035-16972352
>Gm19:16972501-16972712
>Gm19:16972781-16973266
>Gm19:16973326-16973398
>Gm19:16973483-16981837
>Gm19:16981881-16983614
>Gm19:16983800-16984258
>Gm19:16984379-16985303
>Gm19:16985443-16986195
>Gm19:16986242-16986302
>Gm19:16986418-16986481
>Gm19:16986680-16986714
>Gm19:16987331-16987421
>Gm19:16987522-16987698
>Gm19:16987921-16988299
>Gm19:16988328-16988558
>Gm19:16988659-16988718
>Gm19:16988824-16988963
>Gm19:16988991-16989085
>Gm19:16989131-16989400
>Gm19:16989430-16989474
>Gm19:16989589-16989864
>Gm19:16990077-16990116
>Gm19:16990440-16990494
>Gm19:16995595-16995643
>Gm19:16995810-16995860
>Gm19:16996395-16996445
>Gm19:16998330-16998390
>Gm19:16998469-16999079
>Gm19:16999106-16999169
>Gm19:16999285-17000158
>Gm19:17000224-17000258
>Gm19:17000373-17001694
>Gm19:17001727-17002891
>Gm19:17002967-17003004
>Gm19:17003072-17003119
>Gm19:17003169-17003237
>Gm19:17003342-17004044
>Gm19:17004108-17004139
>Gm19:17004329-17004476
>Gm19:17004748-17004842
>Gm19:17004995-17005028
>Gm19:17005118-17005155
>Gm19:17005215-17005461
>Gm19:17005535-17005776
>Gm19:17005847-17006061
>Gm19:17006316-17006677
>Gm19:17006728-17006815
>Gm19:17006862-17007712
>Gm19:17007750-17011458
>Gm19:17011500-17012462
>Gm19:17012487-17012611
>Gm19:17012637-17013180
>Gm19:17013255-17013584
>Gm19:17013626-17040920
>Gm19:17041613-17042604
>Gm19:17042645-17042916
>Gm19:17049034-17049094
>Gm19:17053907-17054106
>Gm19:17063466-17063508
>Gm19:17064059-17071776
>Gm19:17071849-17079186
>Gm19:17079269-17079940
>Gm19:17079986-17118514
>Gm19:17118558-17118806
>Gm19:17118884-17118940
>Gm19:17119019-17119359
>Gm19:17119500-17119536
>Gm19:17119693-17120712
>Gm19:17120761-17120877
>Gm19:17120968-17121770
>Gm19:17121814-17123615
>Gm19:17123676-17123889
>Gm19:17123945-17128888
>Gm19:17130395-17130457
>Gm19:17130939-17131162
>Gm19:17131232-17131403
>Gm19:17131507-17133389
>Gm19:17133743-17133825
>Gm19:17133921-17133957
>Gm19:17134167-17134202
>Gm19:17134495-17134906
>Gm19:17135021-17140944
>Gm19:17140972-17142267
>Gm19:17142350-17143630
>Gm19:17143691-17143962
>Gm19:17144015-17144143
>Gm19:17144185-17144404
>Gm19:17144742-17144834
>Gm19:17144883-17144979
>Gm19:17145263-17146198
>Gm19:17146568-17146604
>Gm19:17150944-17153596
>Gm19:17154589-17160850
>Gm19:17160946-17161813
>Gm19:17162306-17162395
>Gm19:17162488-17163506
>Gm19:17163587-17164642
>Gm19:17164677-17164893
>Gm19:17165150-17165189
>Gm19:17168475-17168575
>Gm19:17168914-17169220
>Gm19:17169275-17169386
>Gm19:17169467-17169634
>Gm19:17169839-17185616
>Gm19:17185872-17199836
>Gm19:17200141-17200189
>Gm19:17201600-17201827
>Gm19:17202148-17202662
>Gm19:17202696-17203166
>Gm19:17203212-17203254
>Gm19:17203295-17203868
>Gm19:17204064-17204148
>Gm19:17204219-17204429
>Gm19:17204527-17204640
>Gm19:17204740-17204813
>Gm19:17204931-17204988
>Gm19:17207236-17207286
>Gm19:17207491-17207920
>Gm19:17208367-17208529
>Gm19:17209112-17209204
>Gm19:17209534-17209753
>Gm19:17209824-17211204
>Gm19:17211288-17212190
>Gm19:17212220-17218617
>Gm19:17218732-17222729
>Gm19:17224742-17224801
>Gm19:17230088-17230139
>Gm19:17232272-17232324
>Gm19:17234748-17234778
>Gm19:17236335-17236403
>Gm19:17237419-17237459
>Gm19:17238967-17239110
>Gm19:17240429-17240585
>Gm19:17240835-17240882
>Gm19:17244532-17244568
>Gm19:17244606-17244633
>Gm19:17250889-17250926
>Gm19:17251442-17253902
>Gm19:17253956-17254042
>Gm19:17254211-17254651
>Gm19:17258010-17258064
>Gm19:17258501-17258592
>Gm19:17258821-17258964
>Gm19:17260815-17260866
>Gm19:17261234-17261265
>Gm19:17261605-17261683
>Gm19:17261795-17263352
>Gm19:17263988-17264045
>Gm19:17264144-17264473
>Gm19:17264518-17266628
>Gm19:17266701-17267071
>Gm19:17267156-17267519
>Gm19:17267551-17267701
>Gm19:17267979-17268406
>Gm19:17268605-17268675
>Gm19:17268914-17272450
>Gm19:17272539-17272589
>Gm19:17272638-17272778
>Gm19:17272862-17272902
>Gm19:17272935-17273100
>Gm19:17273126-17273419
>Gm19:17273475-17274638
>Gm19:17274737-17274812
>Gm19:17274842-17274889
>Gm19:17275232-17275319
>Gm19:17275387-17276477
>Gm19:17276594-17276715
>Gm19:17277039-17277090
>Gm19:17277191-17277264
>Gm19:17277352-17277459
>Gm19:17277543-17277582
>Gm19:17277729-17277860
>Gm19:17277936-17278038
>Gm19:17278185-17278263
>Gm19:17278421-17278463
>Gm19:17278544-17278575
>Gm19:17278674-17279110
>Gm19:17279165-17279214
>Gm19:17279603-17279714
>Gm19:17279801-17279936
>Gm19:17279958-17279991
>Gm19:17280043-17280147
>Gm19:17280207-17281366
>Gm19:17281396-17281441
>Gm19:17281477-17281566
>Gm19:17281596-17281625
>Gm19:17281682-17282058
>Gm19:17282143-17282235
>Gm19:17282315-17282587
>Gm19:17283129-17283208
>Gm19:17283256-17283283
>Gm19:17283713-17283742
>Gm19:17290828-17290971
>Gm19:17291169-17291301
>Gm19:17291333-17291405
>Gm19:17291479-17292229
>Gm19:17292278-17292358
>Gm19:17292397-17297191
>Gm19:17297291-17309049
>Gm19:17309247-17309290
>Gm19:17309498-17309590
>Gm19:17310609-17310648
>Gm19:17311561-17312855
>Gm19:17313142-17314520
>Gm19:17314554-17315840
>Gm19:17318465-17320110
>Gm19:17321091-17321151
>Gm19:17321261-17329292
>Gm19:17329663-17329840
>Gm19:17329920-17330080
>Gm19:17330145-17330182
>Gm19:17330283-17330355
>Gm19:17330423-17330619
>Gm19:17330963-17331020
>Gm19:17331183-17331463
>Gm19:17331522-17331687
>Gm19:17331769-17331861
>Gm19:17332711-17334061
>Gm19:17334600-17352397
>Gm19:17352528-17360979
>Gm19:17361035-17371093
>Gm19:17371111-17382892
>Gm19:17382960-17385514
>Gm19:17385529-17397896
>Gm19:17398102-17398632
>Gm19:17398873-17399399
>Gm19:17399433-17400616
>Gm19:17400659-17404449
>Gm19:17404504-17405681
>Gm19:17405711-17406262
>Gm19:17406308-17406679
>Gm19:17406802-17406840
>Gm19:17406894-17408676
>Gm19:17408750-17409985
>Gm19:17410085-17410168
>Gm19:17410212-17410398
>Gm19:17410442-17410802
>Gm19:17410829-17412195
>Gm19:17412646-17414506
>Gm19:17414548-17415026
>Gm19:17415204-17415254
>Gm19:17415314-17415409
>Gm19:17415454-17415849
>Gm19:17415888-17417785
>Gm19:17418134-17418195
>Gm19:17418244-17418317
>Gm19:17418348-17418403
>Gm19:17418770-17418831
>Gm19:17419041-17419106
>Gm19:17419274-17419481
>Gm19:17419668-17419718
>Gm19:17420031-17421640
>Gm19:17421678-17421852
>Gm19:17422047-17422105
>Gm19:17422284-17424059
>Gm19:17424109-17424185
>Gm19:17424317-17424376
>Gm19:17424860-17424988
>Gm19:17425019-17425139
>Gm19:17425268-17425306
>Gm19:17425521-17425585
>Gm19:17425725-17425759
>Gm19:17425792-17425823
>Gm19:17425915-17425990
>Gm19:17426083-17426180
>Gm19:17426261-17426301
>Gm19:17426510-17426729
>Gm19:17426819-17426984
>Gm19:17427051-17427124
>Gm19:17434709-17434744
>Gm19:17434924-17435679
>Gm19:17435757-17435828
>Gm19:17435882-17435988
>Gm19:17436030-17436125
>Gm19:17436552-17436610
>Gm19:17436729-17437582
>Gm19:17438030-17438090
>Gm19:17438305-17439807
>Gm19:17439862-17439951
>Gm19:17439993-17441072
>Gm19:17441108-17441449
>Gm19:17441528-17441559
>Gm19:17441630-17443018
>Gm19:17443116-17454084
>Gm19:17454217-17454342
>Gm19:17454997-17493481
>Gm19:17493500-17508214
>Gm19:17508339-17509906
>Gm19:17510006-17512189
>Gm19:17516217-17526444
>Gm19:17526474-17534441
>Gm19:17534592-17534711
>Gm19:17534749-17535251
>Gm19:17535317-17535452
>Gm19:17535517-17535560
>Gm19:17535642-17535712
>Gm19:17535802-17538029
>Gm19:17538078-17539851
>Gm19:17539892-17541490
>Gm19:17541674-17542252
>Gm19:17542316-17543269
>Gm19:17543347-17543559
>Gm19:17543676-17545060
>Gm19:17545084-17573220
>Gm19:17573381-17573531
>Gm19:17573632-17575387
>Gm19:17575450-17575527
>Gm19:17576567-17576602
>Gm19:17576923-17576979
>Gm19:17581586-17582339
>Gm19:17582379-17584997
>Gm19:17585927-17586006
>Gm19:17589478-17591957
>Gm19:17592912-17592950
>Gm19:17595796-17595830
>Gm19:17596509-17596599
>Gm19:17596779-17596810
>Gm19:17596848-17597224
>Gm19:17597535-17598735
>Gm19:17598779-17598827
>Gm19:17598877-17599181
>Gm19:17599215-17599245
>Gm19:17599315-17599782
>Gm19:17600036-17600068
>Gm19:17600897-17609793
>Gm19:17609842-17609870
>Gm19:17610761-17611611
>Gm19:17612300-17626026
>Gm19:17626065-17627551
>Gm19:17627581-17640569
>Gm19:17640643-17640787
>Gm19:17640966-17641013
>Gm19:17641094-17666304
>Gm19:17666350-17692143
>Gm19:17692243-17726874
>Gm19:17726914-17729485
>Gm19:17729505-17750125
>Gm19:17750146-17750337
>Gm19:17750370-17753699
>Gm19:17753747-17754147
>Gm19:17754188-17774207
>Gm19:17774237-17779042
>Gm19:17779087-17779689
>Gm19:17779734-17786731
>Gm19:17786772-17787380
>Gm19:17787421-17794507
>Gm19:17794560-17795262
>Gm19:17795369-17795721
>Gm19:17795809-17796294
>Gm19:17796349-17796803
>Gm19:17796865-17796927
>Gm19:17796995-17806639
>Gm19:17806664-17807565
>Gm19:17807651-17808962
>Gm19:17808997-17809623
>Gm19:17809695-17809737
>Gm19:17809987-17810029
>Gm19:17810366-17829169
>Gm19:17829283-17829321
>Gm19:17829685-17829810
>Gm19:17829860-17829949
>Gm19:17830003-17830058
>Gm19:17830699-17830785
>Gm19:17830851-17845126
>Gm19:17845230-17845281
>Gm19:17845338-17846821
>Gm19:17847398-17847518
>Gm19:17847661-17847723
>Gm19:17847782-17847820
>Gm19:17848198-17848243
>Gm19:17848570-17848677
>Gm19:17849353-17849596
>Gm19:17849642-17849700
>Gm19:17849778-17849825
>Gm19:17849866-17854303
>Gm19:17854362-17854523
>Gm19:17854728-17854763
>Gm19:17854826-17870367
>Gm19:17870396-17874161
>Gm19:17874229-17874283
>Gm19:17874345-17874489
>Gm19:17874587-17875255
>Gm19:17875319-17875601
>Gm19:17875688-17875793
>Gm19:17875849-17875988
>Gm19:17876033-17876106
>Gm19:17876165-17876215
>Gm19:17876330-17876454
>Gm19:17876560-17876662
>Gm19:17876696-17876888
>Gm19:17876943-17877191
>Gm19:17877278-17877338
>Gm19:17877411-17878767
>Gm19:17878991-17879075
>Gm19:17879209-17879240
>Gm19:17880173-17880218
>Gm19:17880627-17880705
>Gm19:17880919-17881048
>Gm19:17881117-17881281
>Gm19:17881845-17890325
>Gm19:17890386-17890438
>Gm19:17891109-17892257
>Gm19:17892293-17892442
>Gm19:17894533-17894760
>Gm19:17894792-17895281
>Gm19:17895318-17895655
>Gm19:17895835-17895920
>Gm19:17895970-17896018
>Gm19:17896163-17896368
>Gm19:17896396-17897829
>Gm19:17897891-17903246
>Gm19:17903289-17914129
>Gm19:17914187-17916111
>Gm19:17916171-17916292
>Gm19:17916412-17916664
>Gm19:17916974-17917106
>Gm19:17917260-17917343
>Gm19:17917623-17917666
>Gm19:17917807-17917873
>Gm19:17918223-17925885
>Gm19:17925923-17926081
>Gm19:17926108-17940424
>Gm19:17942623-17954638
>Gm19:17955191-17960709
>Gm19:17962080-17963065
>Gm19:17963114-17964467
>Gm19:17964499-17964952
>Gm19:17965098-17967625
>Gm19:17967756-17968401
>Gm19:17968548-17976421
>Gm19:17976521-17978433
>Gm19:17980826-17981434
>Gm19:17981493-17981655
>Gm19:17981724-17982218
>Gm19:17982292-17983146
>Gm19:17983212-17984007
>Gm19:17984120-17984559
>Gm19:17986813-17986892
>Gm19:17988826-17988894
>Gm19:17990453-17990599
>Gm19:17992045-17992083
>Gm19:17992880-17993822
>Gm19:17993832-17995243
>Gm19:17995267-18000095
>Gm19:18000154-18000769
>Gm19:18000890-18001054
>Gm19:18001153-18001468
>Gm19:18001503-18001669
>Gm19:18001911-18002038
>Gm19:18002214-18002261
>Gm19:18002468-18002598
>Gm19:18002692-18002756
>Gm19:18002811-18002953
>Gm19:18003030-18003290
>Gm19:18003361-18004461
>Gm19:18004475-18006188
>Gm19:18006310-18006531
>Gm19:18006596-18006708
>Gm19:18006783-18006886
>Gm19:18006917-18006950
>Gm19:18006994-18007113
>Gm19:18007178-18007316
>Gm19:18007405-18007723
>Gm19:18007794-18007827
>Gm19:18007960-18008143
>Gm19:18008387-18008417
>Gm19:18008896-18008962
>Gm19:18010887-18010968
>Gm19:18012376-18012418
>Gm19:18017525-18017595
>Gm19:18017673-18017705
>Gm19:18018039-18018117
>Gm19:18018245-18018349
>Gm19:18018430-18018528
>Gm19:18018633-18018746
>Gm19:18018815-18019098
>Gm19:18019252-18019324
>Gm19:18019934-18019975
>Gm19:18020558-18020635
>Gm19:18021084-18021469
>Gm19:18021566-18021877
>Gm19:18023497-18023575
>Gm19:18026421-18026451
>Gm19:18027860-18027887
>Gm19:18027950-18028010
>Gm19:18028286-18028367
>Gm19:18028679-18028850
>Gm19:18029409-18029493
>Gm19:18029617-18029751
>Gm19:18029984-18030073
>Gm19:18030208-18030260
>Gm19:18030784-18030839
>Gm19:18032737-18032769
>Gm19:18032892-18032920
>Gm19:18035541-18035570
>Gm19:18035674-18035809
>Gm19:18036470-18036577
>Gm19:18039103-18039361
>Gm19:18039421-18039649
>Gm19:18039695-18039739
>Gm19:18039798-18039832
>Gm19:18039932-18040456
>Gm19:18040708-18040762
>Gm19:18040976-18041099
>Gm19:18041136-18044992
>Gm19:18045030-18047276
>Gm19:18047302-18047466
>Gm19:18047517-18047566
>Gm19:18047593-18058044
>Gm19:18058405-18058459
>Gm19:18058682-18059011
>Gm19:18059043-18060353
>Gm19:18060376-18061544
>Gm19:18061562-18062596
>Gm19:18062659-18063122
>Gm19:18063154-18063651
>Gm19:18063677-18070375
>Gm19:18070405-18072397
>Gm19:18072441-18073757
>Gm19:18073785-18073875
>Gm19:18073904-18094766
>Gm19:18102510-18102524
>Gm19:18102528-18109195
>Gm19:18109247-18111958
>Gm19:18112018-18112091
>Gm19:18112146-18112926
>Gm19:18112962-18131098
>Gm19:18131127-18131336
>Gm19:18131385-18131564
>Gm19:18131656-18132049
>Gm19:18132111-18132150
>Gm19:18132239-18133379
>Gm19:18133436-18133515
>Gm19:18133567-18133814
>Gm19:18133856-18134026
>Gm19:18134076-18134240
>Gm19:18134266-18134340
>Gm19:18134380-18134822
>Gm19:18134862-18135318
>Gm19:18135363-18135702
>Gm19:18135807-18135837
>Gm19:18135902-18135944
>Gm19:18135990-18136618
>Gm19:18136709-18137135
>Gm19:18137292-18137722
>Gm19:18137760-18138190
>Gm19:18138302-18138483
>Gm19:18138645-18138961
>Gm19:18139551-18139688
>Gm19:18139759-18139795
>Gm19:18139951-18139992
>Gm19:18140130-18143205
>Gm19:18143262-18143583
>Gm19:18143673-18144006
>Gm19:18144042-18145280
>Gm19:18145309-18145791
>Gm19:18145858-18146191
>Gm19:18146241-18146467
>Gm19:18146500-18146705
>Gm19:18146813-18146918
>Gm19:18147015-18147528
>Gm19:18147604-18147715
>Gm19:18147833-18148066
>Gm19:18148198-18148321
>Gm19:18148386-18148601
>Gm19:18148882-18148912
>Gm19:18148958-18149430
>Gm19:18149503-18149579
>Gm19:18149825-18149902
>Gm19:18150036-18150710
>Gm19:18150810-18151035
>Gm19:18151140-18151301
>Gm19:18151353-18151487
>Gm19:18151521-18151736
>Gm19:18151781-18152612
>Gm19:18152650-18153435
>Gm19:18153463-18153501
>Gm19:18153603-18153662
>Gm19:18153709-18153747
>Gm19:18153811-18153869
>Gm19:18154099-18154174
>Gm19:18154387-18154729
>Gm19:18154805-18155795
>Gm19:18155820-18156116
>Gm19:18156155-18156298
>Gm19:18156345-18168581
>Gm19:18176956-18206709
>Gm19:18206738-18213004
>Gm19:18213035-18215087
>Gm19:18215120-18217051
>Gm19:18217075-18226631
>Gm19:18226676-18227054
>Gm19:18227091-18227843
>Gm19:18227867-18227999
>Gm19:18228127-18228191
>Gm19:18228261-18229628
>Gm19:18229668-18229908
>Gm19:18229954-18239570
>Gm19:18240262-18240561
>Gm19:18240599-18240667
>Gm19:18240750-18242013
>Gm19:18242048-18242665
>Gm19:18242771-18242852
>Gm19:18242912-18243241
>Gm19:18243347-18243450
>Gm19:18243475-18243551
>Gm19:18243695-18244436
>Gm19:18244488-18246465
>Gm19:18246511-18261482
>Gm19:18261514-18262875
>Gm19:18262914-18265061
>Gm19:18265269-18265403
>Gm19:18265651-18265692
>Gm19:18265726-18266159
>Gm19:18266207-18266247
>Gm19:18266431-18266630
>Gm19:18266685-18267383
>Gm19:18267486-18267685
>Gm19:18267719-18267998
>Gm19:18268037-18270657
>Gm19:18270972-18271163
>Gm19:18271450-18271488
>Gm19:18271817-18272154
>Gm19:18272274-18272626
>Gm19:18272705-18275419
>Gm19:18275541-18275645
>Gm19:18275913-18278004
>Gm19:18278051-18278122
>Gm19:18278165-18278311
>Gm19:18278353-18278459
>Gm19:18278688-18279061
>Gm19:18279132-18281466
>Gm19:18281506-18320333
>Gm19:18320397-18325421
>Gm19:18325450-18325711
>Gm19:18325763-18325833
>Gm19:18325879-18326064
>Gm19:18326136-18326618
>Gm19:18326674-18327191
>Gm19:18327238-18351070
>Gm19:18351098-18355373
>Gm19:18355431-18355762
>Gm19:18355874-18364958
>Gm19:18365052-18379763
>Gm19:18379824-18389184
>Gm19:18389277-18389458
>Gm19:18389565-18389740
>Gm19:18389798-18389844
>Gm19:18390054-18419585
>Gm19:18419616-18423286
>Gm19:18423317-18458670
>Gm19:18458673-18532976
>Gm19:18532991-18552521
>Gm19:18552572-18553682
>Gm19:18553698-18577853
>Gm19:18577903-18584932
>Gm19:18584975-18585840
>Gm19:18585934-18587044
>Gm19:18587161-18594910
>Gm19:18595218-18595387
>Gm19:18595433-18595526
>Gm19:18596904-18596960
>Gm19:18598799-18598987
>Gm19:18599445-18617018
>Gm19:18617065-18620983
>Gm19:18621012-18636241
>Gm19:18636371-18636514
>Gm19:18638476-18638561
>Gm19:18640094-18640453
>Gm19:18641728-18645902
>Gm19:18646999-18661845
>Gm19:18661887-18666702
>Gm19:18667101-18668947
>Gm19:18669891-18670087
>Gm19:18670229-18670364
>Gm19:18670417-18670480
>Gm19:18670544-18671218
>Gm19:18671343-18700900
>Gm19:18700938-18701775
>Gm19:18701854-18702061
>Gm19:18702112-18702470
>Gm19:18702511-18702748
>Gm19:18702904-18702977
>Gm19:18703105-18703406
>Gm19:18703445-18703558
>Gm19:18703603-18704915
>Gm19:18705116-18706115
>Gm19:18706165-18707259
>Gm19:18707685-18713196
>Gm19:18717235-18717703
>Gm19:18717715-18724846
>Gm19:18724903-18726030
>Gm19:18726054-18729055
>Gm19:18729131-18729224
>Gm19:18729315-18729347
>Gm19:18729661-18730278
>Gm19:18730356-18754551
>Gm19:18754586-18756888
>Gm19:18756942-18765263
>Gm19:18765308-18770906
>Gm19:18771195-18777544
>Gm19:18782193-18782349
>Gm19:18783017-18783121
>Gm19:18783300-18783357
>Gm19:18783413-18783448
>Gm19:18783688-18783934
>Gm19:18784098-18784154
>Gm19:18784247-18784354
>Gm19:18784819-18784851
>Gm19:18786294-18786467
>Gm19:18786518-18795100
>Gm19:18795260-18795304
>Gm19:18795352-18795457
>Gm19:18795669-18795751
>Gm19:18795774-18796927
>Gm19:18797020-18799547
>Gm19:18799575-18799726
>Gm19:18799754-18800512
>Gm19:18800607-18801151
>Gm19:18801196-18833054
>Gm19:18833126-18840143
>Gm19:18840215-18841802
>Gm19:18841854-18842058
>Gm19:18842077-18844203
>Gm19:18844252-18847610
>Gm19:18847703-18848590
>Gm19:18848638-18849877
>Gm19:18849967-18850240
>Gm19:18850287-18851838
>Gm19:18851881-18852307
>Gm19:18852514-18852937
>Gm19:18853006-18855652
>Gm19:18855695-18904591
>Gm19:18904633-18913788
>Gm19:18913817-18916173
>Gm19:18916408-18916702
>Gm19:18916770-18916987
>Gm19:18917063-18917161
>Gm19:18917206-18917321
>Gm19:18917603-18918200
>Gm19:18918231-18918591
>Gm19:18918637-18918714
>Gm19:18918752-18919477
>Gm19:18919522-18920033
>Gm19:18920095-18925622
>Gm19:18925736-18925780
>Gm19:18925820-18953317
>Gm19:18953434-18958600
>Gm19:18958676-18959403
>Gm19:18959430-18960913
>Gm19:18961368-18986996
>Gm19:18987580-18987657
>Gm19:18987840-18987883
>Gm19:18987994-18988025
>Gm19:18988124-18988221
>Gm19:18988291-18988386
>Gm19:18988440-18988698
>Gm19:18988818-18988856
>Gm19:18989059-18989094
>Gm19:18989310-18989363
>Gm19:18989490-18992541
>Gm19:18992641-18992688
>Gm19:18992839-18992958
>Gm19:18993048-18993416
>Gm19:18993496-18993975
>Gm19:18994274-18994371
>Gm19:18994398-18998528
>Gm19:18998634-18998668
>Gm19:18998729-18998771
>Gm19:19000856-19000924
>Gm19:19001360-19001548
>Gm19:19001626-19004485
>Gm19:19004630-19004683
>Gm19:19007393-19007564
>Gm19:19008803-19008857
>Gm19:19008907-19009785
>Gm19:19009854-19010134
>Gm19:19010292-19010387
>Gm19:19010484-19010552
>Gm19:19010685-19021705
>Gm19:19021735-19023795
>Gm19:19024533-19024570
>Gm19:19024846-19024937
>Gm19:19024967-19025085
>Gm19:19025110-19025143
>Gm19:19025379-19025459
>Gm19:19025542-19026679
>Gm19:19026783-19026953
>Gm19:19027023-19027212
>Gm19:19027273-19028840
>Gm19:19029144-19029404
>Gm19:19029507-19029568
>Gm19:19029597-19029630
>Gm19:19029672-19029876
>Gm19:19030383-19030724
>Gm19:19030797-19061233
>Gm19:19061257-19061291
>Gm19:19061682-19062048
>Gm19:19062702-19062811
>Gm19:19062891-19062935
>Gm19:19063407-19063671
>Gm19:19063870-19063914
>Gm19:19063998-19064157
>Gm19:19064266-19064343
>Gm19:19064436-19064520
>Gm19:19064948-19064992
>Gm19:19065109-19065134
>Gm19:19065699-19065744
>Gm19:19065917-19066003
>Gm19:19066428-19066475
>Gm19:19066646-19066964
>Gm19:19067299-19067479
>Gm19:19067542-19075847
>Gm19:19075893-19076464
>Gm19:19076676-19077787
>Gm19:19078886-19079120
>Gm19:19079131-19079170
>Gm19:19081047-19081102
>Gm19:19084439-19084640
>Gm19:19084685-19086092
>Gm19:19086123-19086401
>Gm19:19086436-19087233
>Gm19:19087278-19087404
>Gm19:19087524-19087575
>Gm19:19087682-19088354
>Gm19:19088388-19088602
>Gm19:19088941-19089303
>Gm19:19089389-19091224
>Gm19:19093109-19097028
>Gm19:19098384-19098420
>Gm19:19098472-19099610
>Gm19:19099641-19111243
>Gm19:19114059-19114126
>Gm19:19115529-19115558
>Gm19:19115630-19115772
>Gm19:19115998-19116075
>Gm19:19116258-19116379
>Gm19:19118120-19118157
>Gm19:19118639-19118695
>Gm19:19118956-19119000
>Gm19:19119051-19119092
>Gm19:19119261-19119318
>Gm19:19119855-19119960
>Gm19:19121624-19122157
>Gm19:19122188-19122301
>Gm19:19122411-19141069
>Gm19:19141590-19141634
>Gm19:19142087-19142218
>Gm19:19143368-19143586
>Gm19:19144676-19144708
>Gm19:19148627-19154263
>Gm19:19154309-19156075
>Gm19:19156127-19156444
>Gm19:19156520-19161584
>Gm19:19161665-19161711
>Gm19:19161772-19162088
>Gm19:19162136-19162581
>Gm19:19162635-19162921
>Gm19:19162984-19164717
>Gm19:19164777-19165920
>Gm19:19166119-19166826
>Gm19:19166862-19167103
>Gm19:19167164-19168618
>Gm19:19169239-19169774
>Gm19:19169823-19170508
>Gm19:19170910-19170990
>Gm19:19171086-19171153
>Gm19:19172205-19173076
>Gm19:19173119-19173600
>Gm19:19175204-19179067
>Gm19:19179106-19180978
>Gm19:19181143-19181278
>Gm19:19181343-19182930
>Gm19:19182972-19183239
>Gm19:19183441-19183473
>Gm19:19183557-19196685
>Gm19:19196730-19221955
>Gm19:19223527-19223643
>Gm19:19225406-19236243
>Gm19:19236306-19248921
>Gm19:19248987-19250973
>Gm19:19251364-19251403
>Gm19:19251583-19255909
>Gm19:19255934-19257293
>Gm19:19257347-19275544
>Gm19:19276799-19276982
>Gm19:19277421-19277487
>Gm19:19277668-19279852
>Gm19:19279908-19280184
>Gm19:19280254-19280382
>Gm19:19280487-19280637
>Gm19:19282081-19282415
>Gm19:19282547-19282721
>Gm19:19282974-19283147
>Gm19:19283661-19283700
>Gm19:19283792-19283864
>Gm19:19284102-19284217
>Gm19:19284263-19284397
>Gm19:19284512-19284655
>Gm19:19284808-19285025
>Gm19:19285620-19285890
>Gm19:19285949-19285984
>Gm19:19286850-19287005
>Gm19:19287458-19287536
>Gm19:19287883-19287911
>Gm19:19288248-19288296
>Gm19:19288408-19288498
>Gm19:19289096-19289158
>Gm19:19289528-19296565
>Gm19:19296623-19298791
>Gm19:19298970-19302378
>Gm19:19302433-19305324
>Gm19:19305435-19305543
>Gm19:19305588-19305822
>Gm19:19305859-19306931
>Gm19:19307025-19307943
>Gm19:19308057-19308210
>Gm19:19308361-19308424
>Gm19:19308532-19311829
>Gm19:19311925-19312476
>Gm19:19312606-19312901
>Gm19:19313059-19320311
>Gm19:19320353-19354337
>Gm19:19354437-19356438
>Gm19:19356466-19368998
>Gm19:19369125-19369865
>Gm19:19370047-19370183
>Gm19:19370298-19370334
>Gm19:19370369-19370415
>Gm19:19370572-19370615
>Gm19:19370765-19370813
>Gm19:19370837-19370867
>Gm19:19370974-19371030
>Gm19:19371070-19371244
>Gm19:19371280-19371419
>Gm19:19372579-19372619
>Gm19:19374305-19374458
>Gm19:19374994-19376133
>Gm19:19376197-19376281
>Gm19:19376889-19376987
>Gm19:19377338-19377443
>Gm19:19377523-19377567
>Gm19:19377604-19381800
>Gm19:19381831-19383308
>Gm19:19383341-19383462
>Gm19:19383581-19383784
>Gm19:19383897-19384389
>Gm19:19384407-19384779
>Gm19:19384819-19385486
>Gm19:19385546-19392522
>Gm19:19392552-19441369
>Gm19:19441914-19442873
>Gm19:19443355-19443445
>Gm19:19443474-19443592
>Gm19:19443709-19443980
>Gm19:19444013-19444041
>Gm19:19444115-19444175
>Gm19:19444213-19463324
>Gm19:19463528-19464334
>Gm19:19464434-19466348
>Gm19:19474050-19478538
>Gm19:19479330-19483835
>Gm19:19483869-19483883
>Gm19:19485437-19486893
>Gm19:19486947-19486961
>Gm19:19487063-19505988
>Gm19:19506088-19516230
>Gm19:19516297-19525673
>Gm19:19525692-19527799
>Gm19:19527946-19528344
>Gm19:19528385-19532181
>Gm19:19532264-19532665
>Gm19:19532693-19534169
>Gm19:19534234-19535975
>Gm19:19536018-19536151
>Gm19:19536220-19539278
>Gm19:19539443-19540730
>Gm19:19540951-19541145
>Gm19:19541198-19541382
>Gm19:19541496-19541568
>Gm19:19541711-19543231
>Gm19:19543294-19543576
>Gm19:19543850-19548507
>Gm19:19548915-19549862
>Gm19:19551520-19551614
>Gm19:19552373-19552449
>Gm19:19552751-19553127
>Gm19:19553146-19553645
>Gm19:19553682-19554089
>Gm19:19554275-19554463
>Gm19:19554588-19554668
>Gm19:19554921-19554969
>Gm19:19555055-19555114
>Gm19:19555330-19555367
>Gm19:19555467-19555585
>Gm19:19555616-19555649
>Gm19:19555829-19561138
>Gm19:19561759-19561972
>Gm19:19562246-19562457
>Gm19:19562724-19562845
>Gm19:19563122-19563215
>Gm19:19563651-19563783
>Gm19:19564269-19565458
>Gm19:19565497-19565574
>Gm19:19565649-19566905
>Gm19:19566965-19567003
>Gm19:19567131-19567524
>Gm19:19568755-19568951
>Gm19:19576670-19576718
>Gm19:19578515-19578655
>Gm19:19578687-19578834
>Gm19:19579030-19579372
>Gm19:19579402-19580867
>Gm19:19580921-19582130
>Gm19:19582219-19582297
>Gm19:19582340-19582706
>Gm19:19582863-19582997
>Gm19:19583104-19583237
>Gm19:19583675-19583716
>Gm19:19584358-19584681
>Gm19:19584869-19584941
>Gm19:19585305-19585416
>Gm19:19586323-19589783
>Gm19:19589846-19594638
>Gm19:19594690-19597117
>Gm19:19597187-19602483
>Gm19:19602514-19608563
>Gm19:19608614-19612362
>Gm19:19612413-19612673
>Gm19:19612701-19615154
>Gm19:19615213-19616385
>Gm19:19616420-19616887
>Gm19:19616956-19642889
>Gm19:19642998-19643039
>Gm19:19643107-19643224
>Gm19:19643280-19643542
>Gm19:19643636-19643673
>Gm19:19643705-19645381
>Gm19:19645533-19650245
>Gm19:19650268-19651199
>Gm19:19651262-19651373
>Gm19:19651440-19654549
>Gm19:19654574-19656069
>Gm19:19656101-19656399
>Gm19:19656426-19656704
>Gm19:19656755-19656788
>Gm19:19656965-19657064
>Gm19:19657289-19659209
>Gm19:19659419-19659473
>Gm19:19659651-19659780
>Gm19:19660268-19660294
>Gm19:19660354-19660383
>Gm19:19660668-19660716
>Gm19:19660959-19661281
>Gm19:19661669-19662726
>Gm19:19662787-19663172
>Gm19:19663297-19663553
>Gm19:19663787-19663813
>Gm19:19664027-19664693
>Gm19:19664857-19664973
>Gm19:19665058-19665508
>Gm19:19665715-19665765
>Gm19:19665917-19666118
>Gm19:19666231-19668084
>Gm19:19668184-19707386
>Gm19:19707415-19712347
>Gm19:19712394-19712734
>Gm19:19712776-19721568
>Gm19:19721649-19725947
>Gm19:19725977-19726262
>Gm19:19729771-19734625
>Gm19:19734660-19735126
>Gm19:19735161-19782943
>Gm19:19782974-19787924
>Gm19:19788063-19788100
>Gm19:19789695-19790831
>Gm19:19791016-19791068
>Gm19:19791250-19791293
>Gm19:19791877-19792064
>Gm19:19792582-19792623
>Gm19:19792864-19792941
>Gm19:19793293-19793420
>Gm19:19793422-19793584
>Gm19:19794792-19794878
>Gm19:19794997-19795093
>Gm19:19795501-19795584
>Gm19:19796033-19799865
>Gm19:19799906-19801889
>Gm19:19801915-19802705
>Gm19:19802755-19803235
>Gm19:19803298-19804291
>Gm19:19804338-19812342
>Gm19:19812371-19816283
>Gm19:19816309-19817099
>Gm19:19817149-19819907
>Gm19:19819957-19828072
>Gm19:19828177-19831376
>Gm19:19831602-19831688
>Gm19:19831740-19831810
>Gm19:19831838-19832231
>Gm19:19832341-19832830
>Gm19:19833007-19833077
>Gm19:19833242-19833275
>Gm19:19833741-19833769
>Gm19:19834398-19834436
>Gm19:19834467-19836126
>Gm19:19836259-19836506
>Gm19:19836605-19836672
>Gm19:19836717-19855892
>Gm19:19855934-19856603
>Gm19:19856697-19857330
>Gm19:19857362-19859346
>Gm19:19859462-19859591
>Gm19:19859630-19860192
>Gm19:19860220-19861469
>Gm19:19861509-19863116
>Gm19:19863254-19863332
>Gm19:19863475-19863519
>Gm19:19863653-19864042
>Gm19:19864143-19864197
>Gm19:19864252-19864457
>Gm19:19864567-19865109
>Gm19:19865287-19865535
>Gm19:19865896-19866494
>Gm19:19866569-19870143
>Gm19:19870171-19875175
>Gm19:19875303-19879502
>Gm19:19879568-19879606
>Gm19:19879855-19879954
>Gm19:19880605-19880647
>Gm19:19880680-19880986
>Gm19:19881700-19881735
>Gm19:19882617-19882991
>Gm19:19883605-19883891
>Gm19:19884035-19884108
>Gm19:19884563-19884694
>Gm19:19885596-19904607
>Gm19:19904710-19904753
>Gm19:19904868-19904911
>Gm19:19905006-19905072
>Gm19:19905204-19905239
>Gm19:19905318-19905357
>Gm19:19905443-19905538
>Gm19:19905671-19905714
>Gm19:19905889-19905952
>Gm19:19906134-19906160
>Gm19:19906255-19906310
>Gm19:19906681-19906715
>Gm19:19906924-19907059
>Gm19:19907535-19908791
>Gm19:19908937-19910417
>Gm19:19910900-19910991
>Gm19:19911152-19911537
>Gm19:19911711-19912508
>Gm19:19912528-19913987
>Gm19:19914013-19918857
>Gm19:19919037-19920422
>Gm19:19920520-19920555
>Gm19:19921032-19921670
>Gm19:19923944-19923988
>Gm19:19933065-19933271
>Gm19:19933324-19933556
>Gm19:19933590-19934023
>Gm19:19934078-19934879
>Gm19:19935057-19935206
>Gm19:19935228-19935466
>Gm19:19935580-19935880
>Gm19:19935954-19936045
>Gm19:19936300-19936684
>Gm19:19936741-19936867
>Gm19:19936954-19937032
>Gm19:19937713-19937757
>Gm19:19937910-19938008
>Gm19:19938543-19938681
>Gm19:19938960-19939019
>Gm19:19939165-19939654
>Gm19:19939729-19939925
>Gm19:19939978-19940191
>Gm19:19940261-19946052
>Gm19:19946152-19946590
>Gm19:19946839-19946964
>Gm19:19952524-19952588
>Gm19:19953304-19953675
>Gm19:19955003-19955613
>Gm19:19955672-19957252
>Gm19:19957314-19957605
>Gm19:19957677-19957750
>Gm19:19957778-19957883
>Gm19:19958027-19958114
>Gm19:19958149-19958256
>Gm19:19958284-19960051
>Gm19:19960156-19960282
>Gm19:19960326-19960416
>Gm19:19960625-19960774
>Gm19:19960860-19960924
>Gm19:19960995-19965735
>Gm19:19965761-19966996
>Gm19:19967778-19967833
>Gm19:19967974-19968203
>Gm19:19968340-19968380
>Gm19:19968466-19968885
>Gm19:19968980-19969022
>Gm19:19969920-19971408
>Gm19:19971458-19971543
>Gm19:19971583-19972021
>Gm19:19972062-19972592
>Gm19:19972716-19972931
>Gm19:19973051-19973218
>Gm19:19973257-19973791
>Gm19:19973885-19974103
>Gm19:19974122-19974164
>Gm19:19974219-19974270
>Gm19:19974417-19974547
>Gm19:19974658-19974872
>Gm19:19974992-19975072
>Gm19:19975293-19975381
>Gm19:19975568-19975723
>Gm19:19975752-19988819
>Gm19:19988860-19989091
>Gm19:19989192-19990744
>Gm19:19990772-19991269
>Gm19:19991305-19991915
>Gm19:19991936-19992126
>Gm19:19992170-19993085
>Gm19:19993120-19994838
>Gm19:19994888-19995119
>Gm19:19995160-19997014
>Gm19:19997088-19998895
>Gm19:19998994-19999145
>Gm19:19999180-20000743
>Gm19:20000800-20001123
>Gm19:20001697-20001783
>Gm19:20001837-20002106
>Gm19:20002269-20002336
>Gm19:20002691-20002739
>Gm19:20002796-20003541
>Gm19:20003852-20010620
>Gm19:20010650-20018564
>Gm19:20018738-20018772
>Gm19:20018812-20019059
>Gm19:20019162-20020286
>Gm19:20020317-20020499
>Gm19:20020565-20027359
>Gm19:20027457-20028391
>Gm19:20028418-20041877
>Gm19:20042126-20042155
>Gm19:20042231-20042631
>Gm19:20043048-20043191
>Gm19:20043275-20043341
>Gm19:20043449-20043485
>Gm19:20043858-20043901
>Gm19:20043942-20043972
>Gm19:20044165-20044202
>Gm19:20044310-20044341
>Gm19:20044690-20044733
>Gm19:20045879-20045922
>Gm19:20046163-20046218
>Gm19:20046487-20046512
>Gm19:20046666-20048662
>Gm19:20048740-20048998
>Gm19:20049599-20049732
>Gm19:20051500-20051552
>Gm19:20051678-20051841
>Gm19:20052869-20052993
>Gm19:20054365-20054533
>Gm19:20054637-20054727
>Gm19:20054841-20054876
>Gm19:20056110-20056430
>Gm19:20056452-20058032
>Gm19:20058078-20060055
>Gm19:20060481-20060681
>Gm19:20060803-20060844
>Gm19:20060864-20060975
>Gm19:20061032-20061228
>Gm19:20061344-20061456
>Gm19:20061552-20062140
>Gm19:20062252-20062294
>Gm19:20062341-20062448
>Gm19:20062990-20063030
>Gm19:20063247-20063342
>Gm19:20063509-20063548
>Gm19:20063605-20063764
>Gm19:20063826-20064260
>Gm19:20064357-20065709
>Gm19:20065758-20066045
>Gm19:20066086-20066333
>Gm19:20066417-20066611
>Gm19:20066635-20066744
>Gm19:20066797-20067040
>Gm19:20067579-20067626
>Gm19:20067970-20068062
>Gm19:20068368-20073528
>Gm19:20073748-20073773
>Gm19:20073846-20073895
>Gm19:20073921-20074031
>Gm19:20074210-20074244
>Gm19:20074683-20074736
>Gm19:20075236-20075339
>Gm19:20075457-20075498
>Gm19:20075730-20094960
>Gm19:20095425-20095612
>Gm19:20096848-20096904
>Gm19:20098124-20098150
>Gm19:20098282-20098375
>Gm19:20098488-20100453
>Gm19:20100479-20100512
>Gm19:20100605-20100642
>Gm19:20100678-20106676
>Gm19:20106823-20107870
>Gm19:20107909-20108905
>Gm19:20108948-20113458
>Gm19:20113494-20115965
>Gm19:20116041-20117537
>Gm19:20117596-20133168
>Gm19:20133287-20137177
>Gm19:20137633-20137694
>Gm19:20137800-20137892
>Gm19:20137939-20138118
>Gm19:20138160-20138234
>Gm19:20138314-20138414
>Gm19:20138786-20138857
>Gm19:20138894-20138968
>Gm19:20139031-20139151
>Gm19:20139189-20140112
>Gm19:20140341-20140399
>Gm19:20140440-20140644
>Gm19:20140885-20140997
>Gm19:20141171-20141221
>Gm19:20141338-20141382
>Gm19:20141412-20141506
>Gm19:20141613-20143386
>Gm19:20143417-20143808
>Gm19:20143858-20144304
>Gm19:20144345-20146407
>Gm19:20146440-20148304
>Gm19:20148352-20151193
>Gm19:20151238-20152955
>Gm19:20152988-20153287
>Gm19:20153571-20153865
>Gm19:20153989-20154014
>Gm19:20154144-20154176
>Gm19:20154259-20154672
>Gm19:20154705-20155091
>Gm19:20155139-20155433
>Gm19:20155513-20155820
>Gm19:20155871-20156145
>Gm19:20156177-20172339
>Gm19:20173696-20173787
>Gm19:20173844-20173896
>Gm19:20173977-20176409
>Gm19:20176512-20177636
>Gm19:20178388-20179371
>Gm19:20179649-20179880
>Gm19:20180035-20180077
>Gm19:20180247-20180495
>Gm19:20180527-20180748
>Gm19:20180825-20181002
>Gm19:20181899-20181944
>Gm19:20182129-20203456
>Gm19:20203497-20203573
>Gm19:20203614-20203650
>Gm19:20203688-20203770
>Gm19:20203876-20203988
>Gm19:20204091-20204122
>Gm19:20204261-20204878
>Gm19:20204958-20205256
>Gm19:20205288-20206987
>Gm19:20207442-20207611
>Gm19:20207648-20207683
>Gm19:20207752-20207822
>Gm19:20207906-20207981
>Gm19:20208041-20208358
>Gm19:20208689-20208727
>Gm19:20209009-20209232
>Gm19:20209381-20209437
>Gm19:20212191-20212960
>Gm19:20213003-20213083
>Gm19:20213117-20216930
>Gm19:20216965-20217138
>Gm19:20217226-20217502
>Gm19:20217525-20217793
>Gm19:20217981-20218396
>Gm19:20218471-20218748
>Gm19:20218824-20218992
>Gm19:20219131-20219160
>Gm19:20219279-20219332
>Gm19:20219362-20219400
>Gm19:20219458-20219529
>Gm19:20219543-20219813
>Gm19:20219875-20231632
>Gm19:20231675-20231830
>Gm19:20232540-20233146
>Gm19:20233207-20233589
>Gm19:20233637-20233706
>Gm19:20235996-20236083
>Gm19:20236225-20236605
>Gm19:20236664-20255906
>Gm19:20255979-20256407
>Gm19:20256638-20256985
>Gm19:20257055-20257385
>Gm19:20257614-20257668
>Gm19:20257843-20257891
>Gm19:20258134-20258195
>Gm19:20258635-20259196
>Gm19:20259247-20260122
>Gm19:20260172-20262721
>Gm19:20262807-20264243
>Gm19:20264282-20265452
>Gm19:20265594-20271794
>Gm19:20272596-20272651
>Gm19:20272698-20272785
>Gm19:20272873-20275973
>Gm19:20276102-20276141
>Gm19:20276257-20276515
>Gm19:20276583-20276698
>Gm19:20276832-20277111
>Gm19:20277286-20277349
>Gm19:20277424-20277728
>Gm19:20279666-20279699
>Gm19:20280183-20280243
>Gm19:20280384-20280418
>Gm19:20280479-20280601
>Gm19:20280827-20280955
>Gm19:20281038-20281123
>Gm19:20281206-20281244
>Gm19:20281460-20282815
>Gm19:20282836-20283282
>Gm19:20283344-20283684
>Gm19:20283770-20283949
>Gm19:20284018-20284054
>Gm19:20284166-20284292
>Gm19:20284545-20284582
>Gm19:20284735-20284814
>Gm19:20284874-20284910
>Gm19:20285014-20285110
>Gm19:20285966-20286413
>Gm19:20286480-20294956
>Gm19:20296232-20296280
>Gm19:20299961-20299996
>Gm19:20300348-20300391
>Gm19:20301721-20301871
>Gm19:20301949-20302427
>Gm19:20302462-20302693
>Gm19:20302741-20303589
>Gm19:20303663-20304455
>Gm19:20304552-20306612
>Gm19:20306667-20306889
>Gm19:20307046-20307098
>Gm19:20307430-20307460
>Gm19:20307576-20307627
>Gm19:20307694-20307867
>Gm19:20307930-20308187
>Gm19:20308274-20309272
>Gm19:20309413-20309446
>Gm19:20309988-20310196
>Gm19:20312129-20318129
>Gm19:20318229-20326633
>Gm19:20331016-20331923
>Gm19:20332639-20332686
>Gm19:20332730-20337066
>Gm19:20337166-20368217
>Gm19:20368277-20368325
>Gm19:20368358-20368803
>Gm19:20368864-20368901
>Gm19:20368973-20369070
>Gm19:20369122-20369282
>Gm19:20370433-20371900
>Gm19:20375682-20376910
>Gm19:20378974-20379015
>Gm19:20379323-20379391
>Gm19:20379487-20379617
>Gm19:20379744-20379778
>Gm19:20380062-20380120
>Gm19:20380219-20380309
>Gm19:20380466-20380823
>Gm19:20380867-20381036
>Gm19:20381089-20382861
>Gm19:20382889-20383227
>Gm19:20383335-20391839
>Gm19:20391904-20391918
>Gm19:20392018-20392295
>Gm19:20392445-20401044
>Gm19:20401172-20401309
>Gm19:20401390-20409458
>Gm19:20409500-20409790
>Gm19:20409888-20409935
>Gm19:20410045-20410184
>Gm19:20410260-20410368
>Gm19:20410437-20410905
>Gm19:20410941-20411335
>Gm19:20411380-20411426
>Gm19:20411460-20411803
>Gm19:20412050-20412332
>Gm19:20412426-20413680
>Gm19:20413800-20414081
>Gm19:20414110-20414608
>Gm19:20415179-20415236
>Gm19:20415331-20415420
>Gm19:20415786-20417734
>Gm19:20417917-20418335
>Gm19:20418377-20418414
>Gm19:20418449-20418492
>Gm19:20418517-20418664
>Gm19:20419075-20419161
>Gm19:20419409-20420325
>Gm19:20420358-20420545
>Gm19:20420641-20420692
>Gm19:20420981-20421093
>Gm19:20421172-20421324
>Gm19:20421514-20421593
>Gm19:20421689-20421871
>Gm19:20422031-20422851
>Gm19:20422906-20423224
>Gm19:20423318-20423488
>Gm19:20423940-20424095
>Gm19:20424231-20424465
>Gm19:20425036-20425076
>Gm19:20425559-20425613
>Gm19:20425849-20425957
>Gm19:20426096-20426142
>Gm19:20426261-20426398
>Gm19:20426991-20427025
>Gm19:20427134-20427174
>Gm19:20427394-20428895
>Gm19:20428974-20429097
>Gm19:20429145-20429258
>Gm19:20429336-20429662
>Gm19:20430103-20430173
>Gm19:20430316-20430920
>Gm19:20431077-20431099
>Gm19:20431651-20445154
>Gm19:20445177-20450031
>Gm19:20450052-20451904
>Gm19:20451979-20452354
>Gm19:20452517-20452562
>Gm19:20452648-20452694
>Gm19:20453149-20453202
>Gm19:20453262-20453346
>Gm19:20453398-20457101
>Gm19:20457146-20457703
>Gm19:20457749-20458189
>Gm19:20458212-20458294
>Gm19:20458341-20458401
>Gm19:20458515-20458760
>Gm19:20461353-20461383
>Gm19:20461845-20462137
>Gm19:20462214-20463023
>Gm19:20465161-20465240
>Gm19:20465695-20465761
>Gm19:20467966-20468019
>Gm19:20470305-20470501
>Gm19:20472543-20472683
>Gm19:20472759-20473151
>Gm19:20474414-20475464
>Gm19:20475796-20475864
>Gm19:20477893-20477982
>Gm19:20478069-20478099
>Gm19:20483365-20483401
>Gm19:20484476-20484520
>Gm19:20484616-20484658
>Gm19:20484825-20484913
>Gm19:20485345-20485370
>Gm19:20486464-20494999
>Gm19:20496620-20496667
>Gm19:20497984-20498394
>Gm19:20498539-20498957
>Gm19:20499047-20509349
>Gm19:20510448-20511808
>Gm19:20511867-20512173
>Gm19:20512250-20512815
>Gm19:20512969-20513020
>Gm19:20513111-20524215
>Gm19:20524268-20547005
>Gm19:20547048-20550075
>Gm19:20550086-20550562
>Gm19:20550691-20550780
>Gm19:20550821-20551024
>Gm19:20551257-20552536
>Gm19:20552730-20552780
>Gm19:20552826-20554942
>Gm19:20555102-20555146
>Gm19:20555470-20555901
>Gm19:20555964-20556074
>Gm19:20556111-20556274
>Gm19:20556896-20556992
>Gm19:20557268-20557431
>Gm19:20558540-20558745
>Gm19:20559305-20559448
>Gm19:20559537-20559719
>Gm19:20559887-20559960
>Gm19:20560506-20560575
>Gm19:20562752-20562783
>Gm19:20563296-20563389
>Gm19:20563465-20563632
>Gm19:20563672-20563813
>Gm19:20564215-20564317
>Gm19:20564884-20564918
>Gm19:20565036-20565107
>Gm19:20565413-20565456
>Gm19:20565693-20568737
>Gm19:20568780-20569620
>Gm19:20569672-20570065
>Gm19:20570257-20570302
>Gm19:20570536-20570597
>Gm19:20570667-20570725
>Gm19:20570804-20571006
>Gm19:20571159-20571337
>Gm19:20571521-20571617
>Gm19:20572362-20572479
>Gm19:20572924-20573010
>Gm19:20573129-20573210
>Gm19:20573560-20573596
>Gm19:20573851-20574098
>Gm19:20574206-20574248
>Gm19:20574415-20574493
>Gm19:20574726-20574874
>Gm19:20574973-20578090
>Gm19:20578192-20578689
>Gm19:20578861-20579016
>Gm19:20579304-20580037
>Gm19:20580088-20581082
>Gm19:20582397-20582452
>Gm19:20583899-20584117
>Gm19:20584266-20584658
>Gm19:20584791-20585073
>Gm19:20585197-20585287
>Gm19:20586040-20586224
>Gm19:20586543-20586674
>Gm19:20586731-20589676
>Gm19:20589711-20590912
>Gm19:20590947-20591108
>Gm19:20591144-20592011
>Gm19:20592090-20592165
>Gm19:20592217-20593235
>Gm19:20593282-20599622
>Gm19:20599655-20599704
>Gm19:20599735-20599883
>Gm19:20599980-20600060
>Gm19:20603763-20603863
>Gm19:20604335-20605298
>Gm19:20605481-20605738
>Gm19:20605778-20605873
>Gm19:20605929-20606158
>Gm19:20606271-20606698
>Gm19:20606724-20606864
>Gm19:20606915-20607206
>Gm19:20607254-20608117
>Gm19:20608157-20614101
>Gm19:20614149-20614397
>Gm19:20614455-20614853
>Gm19:20614926-20615421
>Gm19:20615464-20615717
>Gm19:20615786-20618964
>Gm19:20619030-20629141
>Gm19:20629174-20654776
>Gm19:20654797-20658807
>Gm19:20658827-20659672
>Gm19:20661767-20661840
>Gm19:20662956-20663046
>Gm19:20663107-20663144
>Gm19:20663354-20663399
>Gm19:20665434-20665645
>Gm19:20665952-20666034
>Gm19:20666265-20666419
>Gm19:20666492-20666593
>Gm19:20666688-20666741
>Gm19:20669550-20669585
>Gm19:20669654-20669763
>Gm19:20669814-20670020
>Gm19:20670459-20670518
>Gm19:20670643-20670674
>Gm19:20670922-20672345
>Gm19:20672386-20688180
>Gm19:20688206-20690730
>Gm19:20690888-20690919
>Gm19:20691352-20691437
>Gm19:20694165-20694427
>Gm19:20696293-20696468
>Gm19:20696654-20696734
>Gm19:20696897-20696993
>Gm19:20697081-20697111
>Gm19:20697226-20697714
>Gm19:20697848-20698067
>Gm19:20698443-20698574
>Gm19:20698661-20698708
>Gm19:20698805-20698917
>Gm19:20699049-20699166
>Gm19:20699256-20699336
>Gm19:20700207-20700407
>Gm19:20700438-20700771
>Gm19:20700863-20701176
>Gm19:20701278-20701364
>Gm19:20701430-20701530
>Gm19:20701572-20701646
>Gm19:20701858-20702095
>Gm19:20702127-20702270
>Gm19:20702401-20702482
>Gm19:20702531-20703046
>Gm19:20703126-20703292
>Gm19:20703363-20703418
>Gm19:20703490-20703886
>Gm19:20704022-20704103
>Gm19:20704249-20704443
>Gm19:20704588-20704653
>Gm19:20704716-20705478
>Gm19:20705600-20705637
>Gm19:20705704-20705783
>Gm19:20705955-20706017
>Gm19:20706595-20706805
>Gm19:20706909-20706942
>Gm19:20707004-20707128
>Gm19:20707215-20707337
>Gm19:20707395-20707458
>Gm19:20707813-20708080
>Gm19:20708154-20709735
>Gm19:20709772-20710658
>Gm19:20710686-20710868
>Gm19:20711036-20711260
>Gm19:20711586-20711629
>Gm19:20711694-20712176
>Gm19:20712217-20712444
>Gm19:20712616-20712668
>Gm19:20712815-20712866
>Gm19:20712943-20717375
>Gm19:20717404-20726525
>Gm19:20726584-20729423
>Gm19:20729522-20729563
>Gm19:20729709-20729735
>Gm19:20729816-20729966
>Gm19:20730058-20730096
>Gm19:20730218-20730526
>Gm19:20730583-20730841
>Gm19:20730884-20730993
>Gm19:20731268-20761131
>Gm19:20761188-20761360
>Gm19:20761453-20761597
>Gm19:20761748-20762833
>Gm19:20762852-20763040
>Gm19:20763082-20763444
>Gm19:20763471-20763657
>Gm19:20763877-20763921
>Gm19:20763985-20764061
>Gm19:20764488-20764584
>Gm19:20764947-20765042
>Gm19:20765784-20765865
>Gm19:20766094-20788125
>Gm19:20788474-20789212
>Gm19:20789357-20789592
>Gm19:20789821-20789880
>Gm19:20791036-20791400
>Gm19:20791484-20791663
>Gm19:20792304-20792357
>Gm19:20792647-20792734
>Gm19:20792887-20792944
>Gm19:20793091-20793188
>Gm19:20793356-20793461
>Gm19:20793651-20793717
>Gm19:20794690-20794792
>Gm19:20795179-20801654
>Gm19:20802987-20803059
>Gm19:20803194-20803222
>Gm19:20803597-20803875
>Gm19:20804362-20804432
>Gm19:20804462-20804601
>Gm19:20804661-20804843
>Gm19:20804888-20805099
>Gm19:20805129-20805199
>Gm19:20805227-20805549
>Gm19:20806174-20810653
>Gm19:20810748-20811040
>Gm19:20811137-20811502
>Gm19:20811527-20811816
>Gm19:20811864-20812582
>Gm19:20812610-20813911
>Gm19:20814173-20814215
>Gm19:20815160-20815342
>Gm19:20815746-20815789
>Gm19:20817740-20817819
>Gm19:20817867-20817930
>Gm19:20818006-20818274
>Gm19:20818658-20818689
>Gm19:20818811-20818843
>Gm19:20819214-20819406
>Gm19:20820060-20820987
>Gm19:20821230-20821927
>Gm19:20823356-20831939
>Gm19:20831981-20834841
>Gm19:20835986-20836654
>Gm19:20836696-20839724
>Gm19:20840519-20845202
>Gm19:20845231-20851243
>Gm19:20851320-20852796
>Gm19:20852866-20853436
>Gm19:20853521-20859067
>Gm19:20859125-20859192
>Gm19:20859253-20860797
>Gm19:20861425-20863169
>Gm19:20863556-20864519
>Gm19:20865077-20865157
>Gm19:20865956-20866047
>Gm19:20866589-20866706
>Gm19:20870287-20870338
>Gm19:20870727-20870801
>Gm19:20874928-20875072
>Gm19:20875134-20875179
>Gm19:20875492-20875743
>Gm19:20875862-20875966
>Gm19:20876154-20876636
>Gm19:20876662-20876741
>Gm19:20877131-20878949
>Gm19:20879145-20879293
>Gm19:20879830-20879896
>Gm19:20883375-20883541
>Gm19:20884123-20884188
>Gm19:20884216-20884245
>Gm19:20884392-20884436
>Gm19:20885559-20885634
>Gm19:20888618-20888724
>Gm19:20891918-20892015
>Gm19:20892986-20895132
>Gm19:20895392-20896780
>Gm19:20896801-20913035
>Gm19:20913094-20913454
>Gm19:20913502-20916233
>Gm19:20916262-20924234
>Gm19:20924275-20926586
>Gm19:20926606-20927558
>Gm19:20928581-20928623
>Gm19:20929486-20929762
>Gm19:20929813-20930553
>Gm19:20930576-20930674
>Gm19:20930873-20936495
>Gm19:20936994-20937100
>Gm19:20937149-20937243
>Gm19:20937408-20937507
>Gm19:20937813-20937861
>Gm19:20938100-20938183
>Gm19:20938267-20938351
>Gm19:20938408-20938903
>Gm19:20938924-20938993
>Gm19:20939041-20939460
>Gm19:20939790-20939945
>Gm19:20940009-20940380
>Gm19:20940407-20940628
>Gm19:20940768-20940827
>Gm19:20940889-20940958
>Gm19:20941068-20941137
>Gm19:20941234-20941457
>Gm19:20941512-20941617
>Gm19:20941690-20941895
>Gm19:20941965-20945253
>Gm19:20945397-20945479
>Gm19:20945813-20946037
>Gm19:20946089-20946263
>Gm19:20946294-20946512
>Gm19:20946640-20947005
>Gm19:20947089-20947363
>Gm19:20947420-20947556
>Gm19:20947608-20948626
>Gm19:20948804-20948833
>Gm19:20948919-20948972
>Gm19:20949235-20949265
>Gm19:20949546-20949589
>Gm19:20949802-20949884
>Gm19:20950155-20952410
>Gm19:20952439-20964999
>Gm19:20965085-20965423
>Gm19:20965456-20965708
>Gm19:20965750-20981371
>Gm19:20981424-20985622
>Gm19:20985650-20985857
>Gm19:20985910-20988114
>Gm19:20988215-20988244
>Gm19:20990280-20990380
>Gm19:20990416-20991973
>Gm19:20992218-20992248
>Gm19:20992857-20992895
>Gm19:20993203-20993353
>Gm19:20994804-20998617
>Gm19:20999378-20999449
>Gm19:21000214-21000265
>Gm19:21000434-21000740
>Gm19:21000803-21001612
>Gm19:21001703-21001730
>Gm19:21001845-21017486
>Gm19:21017576-21017671
>Gm19:21017882-21017923
>Gm19:21018075-21018572
>Gm19:21019270-21061255
>Gm19:21061308-21067916
>Gm19:21067964-21071760
>Gm19:21076660-21076674
>Gm19:21078449-21078588
>Gm19:21078608-21078653
>Gm19:21078759-21079072
>Gm19:21079102-21079213
>Gm19:21079269-21079557
>Gm19:21079593-21079749
>Gm19:21079837-21080381
>Gm19:21080404-21081347
>Gm19:21081403-21081711
>Gm19:21081774-21081937
>Gm19:21081962-21082271
>Gm19:21082773-21084331
>Gm19:21084380-21085532
>Gm19:21087938-21087972
>Gm19:21088357-21088414
>Gm19:21088742-21088799
>Gm19:21089297-21089347
>Gm19:21090546-21090585
>Gm19:21091540-21091587
>Gm19:21092451-21092476
>Gm19:21094396-21094521
>Gm19:21094794-21094850
>Gm19:21097181-21097268
>Gm19:21098619-21099055
>Gm19:21101338-21101446
>Gm19:21101962-21102041
>Gm19:21102829-21102980
>Gm19:21103232-21103261
>Gm19:21104078-21104133
>Gm19:21104176-21104346
>Gm19:21104481-21104514
>Gm19:21106407-21106452
>Gm19:21106486-21106575
>Gm19:21106746-21106778
>Gm19:21106875-21107046
>Gm19:21107130-21107503
>Gm19:21107646-21107698
>Gm19:21108155-21108286
>Gm19:21109370-21109406
>Gm19:21109678-21109951
>Gm19:21109992-21130701
>Gm19:21130741-21144076
>Gm19:21144278-21144323
>Gm19:21144361-21144395
>Gm19:21144506-21144542
>Gm19:21144824-21145068
>Gm19:21145135-21145336
>Gm19:21145445-21145765
>Gm19:21145810-21146287
>Gm19:21146327-21146430
>Gm19:21146532-21146636
>Gm19:21146675-21146729
>Gm19:21147000-21147290
>Gm19:21147317-21147351
>Gm19:21147738-21147770
>Gm19:21147834-21147932
>Gm19:21148084-21148870
>Gm19:21148902-21149226
>Gm19:21149259-21149640
>Gm19:21149737-21149770
>Gm19:21149966-21150001
>Gm19:21150094-21150171
>Gm19:21150272-21150362
>Gm19:21150494-21150542
>Gm19:21150600-21150653
>Gm19:21150873-21150929
>Gm19:21151163-21151240
>Gm19:21151403-21151430
>Gm19:21151831-21151856
>Gm19:21151905-21152020
>Gm19:21152065-21152127
>Gm19:21152252-21152599
>Gm19:21152660-21152868
>Gm19:21153084-21163016
>Gm19:21164853-21165094
>Gm19:21165130-21165887
>Gm19:21166196-21166222
>Gm19:21167032-21168017
>Gm19:21169791-21174393
>Gm19:21174545-21177883
>Gm19:21190227-21192673
>Gm19:21193121-21193138
>Gm19:21193355-21195331
>Gm19:21195784-21201823
>Gm19:21205031-21209834
>Gm19:21227323-21229625
>Gm19:21229725-21351232
>Gm19:21351265-21359488
>Gm19:21359575-21366230
>Gm19:21366315-21366441
>Gm19:21366515-21366557
>Gm19:21366665-21368641
>Gm19:21368703-21368780
>Gm19:21368881-21368923
>Gm19:21368971-21369607
>Gm19:21369699-21372826
>Gm19:21373831-21374139
>Gm19:21374871-21374960
>Gm19:21378272-21378322
>Gm19:21382618-21383116
>Gm19:21383342-21383373
>Gm19:21384303-21387298
>Gm19:21388659-21388781
>Gm19:21388948-21390350
>Gm19:21390457-21390578
>Gm19:21393747-21393874
>Gm19:21394667-21396434
>Gm19:21397447-21397478
>Gm19:21397565-21397598
>Gm19:21397743-21397806
>Gm19:21397931-21397967
>Gm19:21404562-21405699
>Gm19:21407398-21407696
>Gm19:21407821-21449918
>Gm19:21450079-21450229
>Gm19:21450401-21450542
>Gm19:21450633-21450795
>Gm19:21450855-21451066
>Gm19:21451105-21451480
>Gm19:21451508-21451887
>Gm19:21451929-21480290
>Gm19:21480435-21480523
>Gm19:21480564-21480783
>Gm19:21480823-21485276
>Gm19:21485301-21485656
>Gm19:21485712-21485820
>Gm19:21485984-21486185
>Gm19:21486244-21486482
>Gm19:21486512-21486544
>Gm19:21486580-21488021
>Gm19:21488087-21488942
>Gm19:21490061-21490120
>Gm19:21490286-21490385
>Gm19:21490854-21490928
>Gm19:21491133-21491285
>Gm19:21491727-21491772
>Gm19:21494716-21494786
>Gm19:21494880-21494925
>Gm19:21496286-21496473
>Gm19:21496558-21497003
>Gm19:21497243-21497327
>Gm19:21497460-21501013
>Gm19:21501080-21509113
>Gm19:21509179-21509221
>Gm19:21509291-21509494
>Gm19:21509564-21509838
>Gm19:21509861-21509981
>Gm19:21510059-21510291
>Gm19:21510354-21520260
>Gm19:21520290-21539538
>Gm19:21539572-21539671
>Gm19:21539697-21546915
>Gm19:21546974-21547004
>Gm19:21547057-21567333
>Gm19:21567385-21588008
>Gm19:21588041-21590931
>Gm19:21590962-21599527
>Gm19:21599593-21600084
>Gm19:21600180-21600943
>Gm19:21600973-21601911
>Gm19:21602182-21607359
>Gm19:21607501-21608813
>Gm19:21609720-21609763
>Gm19:21610527-21610672
>Gm19:21610958-21611061
>Gm19:21611366-21611627
>Gm19:21611705-21611833
>Gm19:21611917-21615116
>Gm19:21615146-21615503
>Gm19:21615795-21615920
>Gm19:21615965-21616011
>Gm19:21617418-21620234
>Gm19:21621689-21621841
>Gm19:21622333-21642575
>Gm19:21642681-21642714
>Gm19:21644861-21644896
>Gm19:21644946-21645039
>Gm19:21650292-21650379
>Gm19:21651054-21651120
>Gm19:21651196-21652971
>Gm19:21653719-21653759
>Gm19:21654111-21654320
>Gm19:21654776-21654808
>Gm19:21655102-21655138
>Gm19:21655207-21655236
>Gm19:21655334-21655458
>Gm19:21655544-21655613
>Gm19:21656049-21656220
>Gm19:21656360-21656428
>Gm19:21656588-21656619
>Gm19:21656749-21656857
>Gm19:21656956-21657014
>Gm19:21657076-21657203
>Gm19:21657280-21657350
>Gm19:21657417-21657646
>Gm19:21657724-21657768
>Gm19:21657829-21658662
>Gm19:21658916-21659144
>Gm19:21659700-21659767
>Gm19:21660314-21660352
>Gm19:21660810-21660860
>Gm19:21660902-21660939
>Gm19:21661258-21661313
>Gm19:21661918-21661952
>Gm19:21673209-21673249
>Gm19:21673424-21673607
>Gm19:21673687-21673929
>Gm19:21674551-21674624
>Gm19:21674891-21675003
>Gm19:21675139-21675875
>Gm19:21675910-21676483
>Gm19:21676569-21676842
>Gm19:21676904-21677085
>Gm19:21677140-21677164
>Gm19:21677248-21677340
>Gm19:21677382-21677638
>Gm19:21677663-21677703
>Gm19:21677786-21677914
>Gm19:21678066-21678192
>Gm19:21678268-21678303
>Gm19:21678324-21678357
>Gm19:21678654-21678693
>Gm19:21678776-21678836
>Gm19:21678922-21679036
>Gm19:21679066-21679248
>Gm19:21679429-21686005
>Gm19:21686265-21691101
>Gm19:21691162-21696170
>Gm19:21696190-21697669
>Gm19:21697704-21698009
>Gm19:21698862-21698893
>Gm19:21698958-21699025
>Gm19:21699068-21699181
>Gm19:21699232-21700991
>Gm19:21701058-21704484
>Gm19:21704555-21706052
>Gm19:21706082-21706409
>Gm19:21706489-21706576
>Gm19:21706623-21713003
>Gm19:21713097-21713267
>Gm19:21713318-21713784
>Gm19:21713821-21714123
>Gm19:21715122-21717203
>Gm19:21717219-21718412
>Gm19:21718512-21719442
>Gm19:21720343-21720743
>Gm19:21721100-21722085
>Gm19:21722191-21722661
>Gm19:21722704-21723003
>Gm19:21723057-21723380
>Gm19:21723422-21723518
>Gm19:21723542-21744203
>Gm19:21744262-21750314
>Gm19:21750354-21771737
>Gm19:21771785-21772059
>Gm19:21772211-21772441
>Gm19:21772499-21772581
>Gm19:21772760-21778259
>Gm19:21778359-21781520
>Gm19:21783050-21783173
>Gm19:21783321-21785079
>Gm19:21785111-21785213
>Gm19:21785335-21785385
>Gm19:21785434-21785709
>Gm19:21785781-21785884
>Gm19:21786344-21786385
>Gm19:21787119-21787149
>Gm19:21787624-21787800
>Gm19:21788241-21788408
>Gm19:21788568-21789120
>Gm19:21789273-21789600
>Gm19:21789660-21789688
>Gm19:21789804-21790257
>Gm19:21790291-21791189
>Gm19:21791229-21791420
>Gm19:21791515-21791687
>Gm19:21791768-21791884
>Gm19:21792036-21794022
>Gm19:21794054-21799105
>Gm19:21799664-21799756
>Gm19:21799819-21799888
>Gm19:21800068-21800143
>Gm19:21800435-21800535
>Gm19:21801374-21801417
>Gm19:21802121-21809680
>Gm19:21809712-21818337
>Gm19:21818412-21847156
>Gm19:21847254-21847683
>Gm19:21847769-21849486
>Gm19:21849578-21857585
>Gm19:21857608-21894900
>Gm19:21894930-21900574
>Gm19:21900616-21905455
>Gm19:21905491-21906611
>Gm19:21906716-21971398
>Gm19:21971444-21978766
>Gm19:21978816-22036619
>Gm19:22036665-22049267
>Gm19:22049294-22051012
>Gm19:22051042-22053949
>Gm19:22053978-22084687
>Gm19:22084732-22086040
>Gm19:22086100-22106349
>Gm19:22106556-22106641
>Gm19:22106867-22107019
>Gm19:22107182-22107206
>Gm19:22107476-22107552
>Gm19:22107614-22108114
>Gm19:22108156-22111071
>Gm19:22111106-22112158
>Gm19:22112218-22112878
>Gm19:22112938-22113188
>Gm19:22113260-22115462
>Gm19:22115503-22117940
>Gm19:22118085-22118650
>Gm19:22118712-22119279
>Gm19:22119342-22119396
>Gm19:22119436-22121761
>Gm19:22121830-22122583
>Gm19:22122609-22139107
>Gm19:22139133-22139488
>Gm19:22139518-22139815
>Gm19:22139926-22140764
>Gm19:22140809-22141615
>Gm19:22141691-22141796
>Gm19:22141875-22141957
>Gm19:22142024-22143478
>Gm19:22143632-22144458
>Gm19:22144498-22146410
>Gm19:22146445-22146689
>Gm19:22146958-22147080
>Gm19:22147142-22147214
>Gm19:22147321-22147415
>Gm19:22147613-22150298
>Gm19:22150351-22150708
>Gm19:22150783-22151014
>Gm19:22151061-22151810
>Gm19:22151852-22151904
>Gm19:22151939-22152176
>Gm19:22152277-22152562
>Gm19:22152599-22153593
>Gm19:22153636-22154704
>Gm19:22154733-22157762
>Gm19:22159485-22159516
>Gm19:22159667-22159715
>Gm19:22160744-22160779
>Gm19:22163657-22165239
>Gm19:22165773-22165902
>Gm19:22166318-22171065
>Gm19:22171132-22176793
>Gm19:22176905-22177053
>Gm19:22177118-22177942
>Gm19:22178022-22180479
>Gm19:22180538-22180979
>Gm19:22181046-22181549
>Gm19:22181684-22182130
>Gm19:22182372-22182732
>Gm19:22182801-22183179
>Gm19:22183258-22183359
>Gm19:22183389-22183496
>Gm19:22183536-22183747
>Gm19:22183807-22183885
>Gm19:22184051-22184094
>Gm19:22184169-22184680
>Gm19:22184797-22184973
>Gm19:22185043-22185072
>Gm19:22185151-22186759
>Gm19:22186819-22187686
>Gm19:22187761-22189788
>Gm19:22189810-22190052
>Gm19:22190107-22190353
>Gm19:22190378-22190421
>Gm19:22190485-22190578
>Gm19:22190612-22193048
>Gm19:22193126-22193153
>Gm19:22193214-22193246
>Gm19:22193305-22193630
>Gm19:22193656-22194320
>Gm19:22194356-22194867
>Gm19:22194924-22194968
>Gm19:22195054-22197252
>Gm19:22197338-22197667
>Gm19:22197702-22197877
>Gm19:22197904-22198410
>Gm19:22202528-22202667
>Gm19:22202956-22203070
>Gm19:22203210-22203359
>Gm19:22203496-22203558
>Gm19:22203661-22203803
>Gm19:22203828-22203891
>Gm19:22204466-22204491
>Gm19:22204832-22204862
>Gm19:22209079-22209129
>Gm19:22209800-22209910
>Gm19:22210416-22210512
>Gm19:22210587-22210643
>Gm19:22210861-22210961
>Gm19:22211620-22212164
>Gm19:22212246-22212370
>Gm19:22212451-22212958
>Gm19:22213004-22214459
>Gm19:22214471-22219047
>Gm19:22219089-22224042
>Gm19:22224067-22234799
>Gm19:22234826-22240504
>Gm19:22240570-22241863
>Gm19:22241901-22241994
>Gm19:22242093-22242506
>Gm19:22242582-22242673
>Gm19:22242762-22244892
>Gm19:22244930-22245423
>Gm19:22245738-22245823
>Gm19:22245940-22246011
>Gm19:22246312-22246508
>Gm19:22248608-22248668
>Gm19:22248886-22249014
>Gm19:22249091-22254624
>Gm19:22255101-22255265
>Gm19:22256118-22256209
>Gm19:22256348-22256440
>Gm19:22256465-22257265
>Gm19:22257569-22258019
>Gm19:22258081-22258243
>Gm19:22258325-22258765
>Gm19:22259737-22259815
>Gm19:22259898-22259934
>Gm19:22262428-22262470
>Gm19:22263395-22263539
>Gm19:22274871-22275014
>Gm19:22275298-22275366
>Gm19:22275638-22275696
>Gm19:22275771-22275927
>Gm19:22276023-22276302
>Gm19:22276469-22276661
>Gm19:22277048-22277167
>Gm19:22277311-22277395
>Gm19:22277659-22277747
>Gm19:22277813-22277916
>Gm19:22278237-22278415
>Gm19:22278567-22278657
>Gm19:22278915-22279248
>Gm19:22279311-22279382
>Gm19:22279496-22279776
>Gm19:22279867-22280295
>Gm19:22280344-22280490
>Gm19:22280684-22280757
>Gm19:22280874-22281015
>Gm19:22281349-22281398
>Gm19:22281656-22281693
>Gm19:22281853-22281887
>Gm19:22281959-22282011
>Gm19:22282297-22282354
>Gm19:22282441-22282487
>Gm19:22282636-22285566
>Gm19:22285967-22286021
>Gm19:22286153-22286256
>Gm19:22286374-22286513
>Gm19:22286682-22287413
>Gm19:22287510-22287832
>Gm19:22287897-22287943
>Gm19:22288163-22288284
>Gm19:22288385-22288495
>Gm19:22288614-22288942
>Gm19:22288986-22289028
>Gm19:22289064-22289250
>Gm19:22289408-22289734
>Gm19:22289812-22289878
>Gm19:22289996-22290099
>Gm19:22290129-22290171
>Gm19:22290225-22290959
>Gm19:22290997-22293094
>Gm19:22293210-22293370
>Gm19:22293408-22293608
>Gm19:22293641-22296061
>Gm19:22296106-22296439
>Gm19:22296494-22296554
>Gm19:22296596-22297604
>Gm19:22297806-22298016
>Gm19:22298073-22298332
>Gm19:22298382-22300015
>Gm19:22300043-22314093
>Gm19:22314172-22315305
>Gm19:22315370-22315788
>Gm19:22315939-22316018
>Gm19:22316124-22316162
>Gm19:22316496-22316640
>Gm19:22316672-22316724
>Gm19:22316849-22347278
>Gm19:22347380-22348562
>Gm19:22348598-22349687
>Gm19:22349734-22351767
>Gm19:22351882-22352033
>Gm19:22352091-22355028
>Gm19:22355103-22355452
>Gm19:22355527-22355559
>Gm19:22355630-22355668
>Gm19:22355817-22355903
>Gm19:22355946-22356142
>Gm19:22356309-22356676
>Gm19:22356933-22357349
>Gm19:22357453-22357507
>Gm19:22357541-22357607
>Gm19:22357894-22357962
>Gm19:22358022-22358224
>Gm19:22358371-22358418
>Gm19:22358509-22358644
>Gm19:22358675-22359136
>Gm19:22359420-22359459
>Gm19:22360484-22360527
>Gm19:22364047-22364111
>Gm19:22365310-22365365
>Gm19:22365455-22365489
>Gm19:22365671-22365705
>Gm19:22366896-22370156
>Gm19:22370266-22375275
>Gm19:22375312-22376396
>Gm19:22376452-22377186
>Gm19:22377220-22386721
>Gm19:22386804-22386981
>Gm19:22387048-22387208
>Gm19:22387243-22388971
>Gm19:22390584-22390829
>Gm19:22390880-22394507
>Gm19:22395986-22396037
>Gm19:22396121-22413946
>Gm19:22414046-22414277
>Gm19:22414377-22415058
>Gm19:22415179-22415395
>Gm19:22438409-22439953
>Gm19:22440027-22440225
>Gm19:22443115-22476758
>Gm19:22476795-22488072
>Gm19:22488296-22488353
>Gm19:22489289-22491133
>Gm19:22491160-22494666
>Gm19:22495683-22495729
>Gm19:22495885-22495917
>Gm19:22496006-22496038
>Gm19:22496173-22513809
>Gm19:22513868-22514357
>Gm19:22514724-22514764
>Gm19:22514850-22515882
>Gm19:22515960-22516211
>Gm19:22516281-22516872
>Gm19:22516945-22517071
>Gm19:22517133-22517428
>Gm19:22517501-22517588
>Gm19:22517644-22517670
>Gm19:22517736-22517794
>Gm19:22517891-22518038
>Gm19:22518144-22518886
>Gm19:22519013-22519081
>Gm19:22519142-22519233
>Gm19:22519459-22519932
>Gm19:22520016-22520166
>Gm19:22520195-22520743
>Gm19:22520837-22520891
>Gm19:22521032-22521316
>Gm19:22521366-22521447
>Gm19:22521642-22521677
>Gm19:22521857-22522184
>Gm19:22522301-22522476
>Gm19:22522520-22522885
>Gm19:22522972-22523471
>Gm19:22523552-22523601
>Gm19:22523701-22523922
>Gm19:22524142-22524506
>Gm19:22524610-22524671
>Gm19:22525125-22525200
>Gm19:22525274-22525606
>Gm19:22525664-22525913
>Gm19:22525998-22526671
>Gm19:22526787-22527064
>Gm19:22527116-22528028
>Gm19:22528065-22528678
>Gm19:22528743-22530248
>Gm19:22530275-22538046
>Gm19:22538087-22538379
>Gm19:22538419-22540902
>Gm19:22540959-22544807
>Gm19:22544848-22548087
>Gm19:22548127-22558729
>Gm19:22558771-22559560
>Gm19:22559948-22560053
>Gm19:22560469-22560583
>Gm19:22561085-22561141
>Gm19:22562008-22562042
>Gm19:22564749-22575710
>Gm19:22576458-22576509
>Gm19:22576823-22576883
>Gm19:22577033-22577688
>Gm19:22577744-22578087
>Gm19:22578119-22578266
>Gm19:22578288-22578745
>Gm19:22578811-22579349
>Gm19:22579415-22579620
>Gm19:22579696-22579800
>Gm19:22579847-22580553
>Gm19:22580618-22581416
>Gm19:22581457-22582192
>Gm19:22582287-22582857
>Gm19:22582891-22583398
>Gm19:22583459-22583621
>Gm19:22583706-22583783
>Gm19:22583924-22585626
>Gm19:22586056-22586088
>Gm19:22586133-22586222
>Gm19:22586271-22586908
>Gm19:22586945-22587156
>Gm19:22587264-22587465
>Gm19:22587614-22588013
>Gm19:22588194-22588782
>Gm19:22588885-22599684
>Gm19:22599737-22604964
>Gm19:22605062-22605966
>Gm19:22606012-22610781
>Gm19:22610847-22611002
>Gm19:22611152-22611228
>Gm19:22611456-22613395
>Gm19:22613493-22613532
>Gm19:22614050-22614140
>Gm19:22614244-22614413
>Gm19:22614483-22614787
>Gm19:22614935-22615083
>Gm19:22615142-22615296
>Gm19:22615343-22619984
>Gm19:22620032-22620404
>Gm19:22620475-22627302
>Gm19:22627358-22627387
>Gm19:22627502-22668894
>Gm19:22668950-22670411
>Gm19:22670450-22673729
>Gm19:22674494-22674534
>Gm19:22674706-22675758
>Gm19:22676095-22676161
>Gm19:22676436-22676517
>Gm19:22676715-22677044
>Gm19:22677132-22677294
>Gm19:22677361-22677789
>Gm19:22678537-22678621
>Gm19:22679378-22679422
>Gm19:22679808-22679964
>Gm19:22680092-22680190
>Gm19:22680692-22680852
>Gm19:22681114-22681157
>Gm19:22681223-22681400
>Gm19:22681602-22681678
>Gm19:22681704-22682654
>Gm19:22682754-22685493
>Gm19:22685524-22685836
>Gm19:22685871-22686161
>Gm19:22686947-22686992
>Gm19:22689282-22689391
>Gm19:22689609-22690154
>Gm19:22692582-22692639
>Gm19:22692801-22692865
>Gm19:22695367-22695399
>Gm19:22695786-22695924
>Gm19:22695956-22696193
>Gm19:22696291-22696517
>Gm19:22696567-22701731
>Gm19:22701778-22703812
>Gm19:22703908-22704225
>Gm19:22704253-22704656
>Gm19:22704741-22705057
>Gm19:22705216-22705468
>Gm19:22705499-22705732
>Gm19:22705763-22706154
>Gm19:22706207-22706363
>Gm19:22706431-22706470
>Gm19:22706539-22706786
>Gm19:22706856-22706906
>Gm19:22707175-22707213
>Gm19:22707385-22708352
>Gm19:22708421-22734311
>Gm19:22734380-22734579
>Gm19:22734607-22734932
>Gm19:22734964-22735770
>Gm19:22735815-22736366
>Gm19:22736416-22736462
>Gm19:22736531-22736676
>Gm19:22736701-22737032
>Gm19:22737067-22737180
>Gm19:22737229-22737471
>Gm19:22737516-22737608
>Gm19:22739096-22740995
>Gm19:22741041-22743410
>Gm19:22743457-22744046
>Gm19:22744103-22764241
>Gm19:22764362-22764399
>Gm19:22765000-22765043
>Gm19:22765569-22765639
>Gm19:22766166-22767671
>Gm19:22767715-22773845
>Gm19:22773901-22785268
>Gm19:22785471-22785500
>Gm19:22786178-22786543
>Gm19:22786724-22789152
>Gm19:22789245-22789364
>Gm19:22789446-22790290
>Gm19:22790468-22790770
>Gm19:22790898-22790939
>Gm19:22790985-22791067
>Gm19:22791190-22791575
>Gm19:22791664-22792221
>Gm19:22792262-22804471
>Gm19:22804510-22807171
>Gm19:22807596-22807732
>Gm19:22807826-22808416
>Gm19:22808448-22809064
>Gm19:22809521-22811035
>Gm19:22811615-22811664
>Gm19:22813881-22814091
>Gm19:22814127-22817481
>Gm19:22817530-22820775
>Gm19:22823068-22823103
>Gm19:22823264-22823309
>Gm19:22823592-22823673
>Gm19:22823996-22824022
>Gm19:22825876-22826781
>Gm19:22826811-22827011
>Gm19:22827724-22829424
>Gm19:22830246-22830282
>Gm19:22834510-22834552
>Gm19:22835157-22835193
>Gm19:22835286-22835338
>Gm19:22835709-22835776
>Gm19:22837026-22837087
>Gm19:22837219-22837268
>Gm19:22837481-22837532
>Gm19:22838235-22838554
>Gm19:22838695-22838738
>Gm19:22840160-22840318
>Gm19:22840507-22840544
>Gm19:22840591-22840658
>Gm19:22840684-22840774
>Gm19:22840884-22840925
>Gm19:22842073-22843480
>Gm19:22843819-22844805
>Gm19:22848946-22849027
>Gm19:22851148-22851222
>Gm19:22851258-22851343
>Gm19:22851762-22852571
>Gm19:22852741-22852950
>Gm19:22853000-22853080
>Gm19:22853991-22854006
>Gm19:22855155-22855223
>Gm19:22856190-22856218
>Gm19:22858224-22858367
>Gm19:22860742-22860858
>Gm19:22861703-22861875
>Gm19:22863739-22863847
>Gm19:22864322-22864763
>Gm19:22867235-22868199
>Gm19:22870924-22873357
>Gm19:22873422-22873898
>Gm19:22873947-22880603
>Gm19:22880670-22881006
>Gm19:22881041-22882633
>Gm19:22882662-22885093
>Gm19:22885182-22885799
>Gm19:22885839-22886513
>Gm19:22886559-22887034
>Gm19:22887060-22887111
>Gm19:22887158-22891339
>Gm19:22891366-22893680
>Gm19:22893770-22893842
>Gm19:22894000-22894815
>Gm19:22895527-22895576
>Gm19:22895833-22895868
>Gm19:22897395-22898271
>Gm19:22898633-22899312
>Gm19:22899364-22899764
>Gm19:22899926-22900104
>Gm19:22900809-22945063
>Gm19:22945125-22965418
>Gm19:22965817-22965983
>Gm19:22966085-22966424
>Gm19:22966482-22966592
>Gm19:22966658-22966907
>Gm19:22966973-22967307
>Gm19:22967351-22967415
>Gm19:22967541-22967934
>Gm19:22968045-22970549
>Gm19:22970616-22970670
>Gm19:22970821-22971130
>Gm19:22971160-22974306
>Gm19:22974424-22978780
>Gm19:22978860-22980989
>Gm19:22981020-22983968
>Gm19:22984049-22984943
>Gm19:22985002-22986573
>Gm19:22986610-22989598
>Gm19:22989649-22989866
>Gm19:22989930-22990713
>Gm19:22990759-22991196
>Gm19:22991229-22991444
>Gm19:22991543-22991580
>Gm19:22991725-22992021
>Gm19:22992110-22992193
>Gm19:22992235-22994580
>Gm19:22994830-22995171
>Gm19:22995284-22995790
>Gm19:22995855-22996148
>Gm19:22996175-22996553
>Gm19:22996748-22997004
>Gm19:22997085-22997214
>Gm19:22997305-22997363
>Gm19:22997394-23005721
>Gm19:23005758-23013118
>Gm19:23013372-23013816
>Gm19:23013977-23014438
>Gm19:23014472-23014509
>Gm19:23014633-23014695
>Gm19:23014784-23014811
>Gm19:23014933-23015049
>Gm19:23015094-23015241
>Gm19:23015301-23025360
>Gm19:23029843-23036443
>Gm19:23036491-23044952
>Gm19:23044989-23046841
>Gm19:23047289-23047402
>Gm19:23047493-23047545
>Gm19:23047585-23047695
>Gm19:23047817-23048020
>Gm19:23048074-23048228
>Gm19:23048287-23048466
>Gm19:23048569-23048677
>Gm19:23048839-23048926
>Gm19:23048979-23049500
>Gm19:23049532-23063533
>Gm19:23063576-23066589
>Gm19:23066727-23066786
>Gm19:23066842-23066909
>Gm19:23067309-23067396
>Gm19:23067859-23067952
>Gm19:23069998-23070056
>Gm19:23071436-23071700
>Gm19:23071789-23072389
>Gm19:23072496-23072592
>Gm19:23073393-23073473
>Gm19:23073609-23073879
>Gm19:23076608-23076712
>Gm19:23076739-23076964
>Gm19:23077134-23077163
>Gm19:23077330-23077392
>Gm19:23077426-23077515
>Gm19:23077557-23077673
>Gm19:23081030-23081045
>Gm19:23081148-23083653
>Gm19:23083685-23083840
>Gm19:23083934-23089842
>Gm19:23089942-23093091
>Gm19:23096053-23146432
>Gm19:23146457-23148300
>Gm19:23148399-23158705
>Gm19:23160121-23160221
>Gm19:23160300-23160361
>Gm19:23160810-23160862
>Gm19:23160995-23161028
>Gm19:23161315-23161349
>Gm19:23161554-23161671
>Gm19:23162200-23162251
>Gm19:23163968-23166888
>Gm19:23167385-23167629
>Gm19:23167713-23167981
>Gm19:23168017-23169181
>Gm19:23169218-23171722
>Gm19:23171736-23192299
>Gm19:23192335-23192373
>Gm19:23192413-23192524
>Gm19:23192610-23193455
>Gm19:23193560-23193696
>Gm19:23193860-23193973
>Gm19:23195109-23196790
>Gm19:23196883-23196979
>Gm19:23197645-23197737
>Gm19:23198304-23198463
>Gm19:23198567-23198608
>Gm19:23198671-23200564
>Gm19:23200622-23200932
>Gm19:23201135-23227847
>Gm19:23228121-23232665
>Gm19:23233232-23233329
>Gm19:23234848-23234885
>Gm19:23236573-23236877
>Gm19:23236943-23237303
>Gm19:23237331-23241097
>Gm19:23241125-23242599
>Gm19:23242633-23244708
>Gm19:23244745-23245159
>Gm19:23245322-23245482
>Gm19:23247014-23247174
>Gm19:23247207-23249636
>Gm19:23249699-23249930
>Gm19:23249965-23250116
>Gm19:23250343-23250383
>Gm19:23250460-23251556
>Gm19:23251582-23253176
>Gm19:23253205-23253285
>Gm19:23253310-23254753
>Gm19:23261964-23262122
>Gm19:23262522-23262612
>Gm19:23263532-23263723
>Gm19:23265154-23265215
>Gm19:23265346-23265889
>Gm19:23266175-23270370
>Gm19:23270408-23270964
>Gm19:23271011-23271043
>Gm19:23271080-23271298
>Gm19:23271396-23271615
>Gm19:23271661-23271905
>Gm19:23271943-23272161
>Gm19:23272237-23272478
>Gm19:23272513-23272984
>Gm19:23273019-23273274
>Gm19:23273372-23274636
>Gm19:23275303-23278744
>Gm19:23289581-23304861
>Gm19:23304891-23306697
>Gm19:23306726-23308850
>Gm19:23308893-23310717
>Gm19:23310759-23310848
>Gm19:23316037-23316109
>Gm19:23316141-23316795
>Gm19:23316828-23317030
>Gm19:23317647-23318985
>Gm19:23319009-23320425
>Gm19:23320461-23345771
>Gm19:23361735-23370353
>Gm19:23370415-23383038
>Gm19:23383069-23383111
>Gm19:23383166-23386307
>Gm19:23387319-23391669
>Gm19:23391769-23395475
>Gm19:23395661-23402865
>Gm19:23416086-23417824
>Gm19:23418306-23419180
>Gm19:23419280-23421749
>Gm19:23422006-23424924
>Gm19:23425118-23444540
>Gm19:23444614-23444653
>Gm19:23444785-23444818
>Gm19:23444855-23444887
>Gm19:23444921-23445546
>Gm19:23445579-23445745
>Gm19:23445818-23446140
>Gm19:23446225-23446456
>Gm19:23446521-23452689
>Gm19:23452819-23453083
>Gm19:23453183-23463473
>Gm19:23463506-23482427
>Gm19:23482527-23483201
>Gm19:23483285-23483308
>Gm19:23483408-23484201
>Gm19:23484468-23487867
>Gm19:23490029-23492874
>Gm19:23493434-23495202
>Gm19:23495804-23503065
>Gm19:23503329-23505730
>Gm19:23505838-23509123
>Gm19:23509237-23510848
>Gm19:23511469-23512456
>Gm19:23512556-23515044
>Gm19:23515199-23515228
>Gm19:23515254-23517240
>Gm19:23517818-23518422
>Gm19:23518451-23519093
>Gm19:23519121-23519135
>Gm19:23519501-23521169
>Gm19:23521332-23535800
>Gm19:23535822-23539238
>Gm19:23539267-23543943
>Gm19:23543986-23571438
>Gm19:23571469-23584447
>Gm19:23587424-23587723
>Gm19:23587823-23642619
>Gm19:23642681-23648661
>Gm19:23648706-23649155
>Gm19:23649186-23655248
>Gm19:23655299-23659013
>Gm19:23659047-23660067
>Gm19:23660130-23665097
>Gm19:23665138-23681480
>Gm19:23681519-23712771
>Gm19:23712803-23718103
>Gm19:23718130-23719956
>Gm19:23720002-23725102
>Gm19:23725188-23726688
>Gm19:23726724-23728667
>Gm19:23728716-23735875
>Gm19:23735905-23736156
>Gm19:23736187-23737725
>Gm19:23737763-23741655
>Gm19:23741679-23750074
>Gm19:23750109-23751559
>Gm19:23751625-23793078
>Gm19:23793116-23796730
>Gm19:23796766-23801110
>Gm19:23801402-23830798
>Gm19:23830981-23839748
>Gm19:23839865-23864810
>Gm19:23864843-23867715
>Gm19:23867744-23868958
>Gm19:23869011-23887472
>Gm19:23887527-23889768
>Gm19:23890714-23896607
>Gm19:23896707-23896745
>Gm19:23898248-23899139
>Gm19:23902482-23902612
>Gm19:23902668-23902873
>Gm19:23903337-23903368
>Gm19:23903717-23903760
>Gm19:23903954-23904007
>Gm19:23904622-23905071
>Gm19:23905814-23905853
>Gm19:23906946-23908680
>Gm19:23909992-23910201
>Gm19:23910423-23910483
>Gm19:23910962-23911035
>Gm19:23911163-23911281
>Gm19:23912999-23915588
>Gm19:23915643-23915814
>Gm19:23915853-23919962
>Gm19:23920684-23927907
>Gm19:23929494-23934740
>Gm19:23934813-23935933
>Gm19:23935977-23942238
>Gm19:23942282-23951314
>Gm19:23951474-23951542
>Gm19:23951639-23951664
>Gm19:23951830-23952632
>Gm19:23952798-23952905
>Gm19:23952943-23953051
>Gm19:23955158-23955211
>Gm19:23955368-23955396
>Gm19:23955890-23955924
>Gm19:23956190-23956648
>Gm19:23956741-23957090
>Gm19:23957220-23957451
>Gm19:23957515-23957632
>Gm19:23957657-23974090
>Gm19:23974125-23974385
>Gm19:23974415-23975233
>Gm19:23975520-23976426
>Gm19:23976503-23977014
>Gm19:23977063-23988810
>Gm19:23988836-23999973
>Gm19:24000073-24006394
>Gm19:24006424-24006981
>Gm19:24007069-24007515
>Gm19:24007552-24009261
>Gm19:24009291-24014754
>Gm19:24014817-24014973
>Gm19:24015001-24015038
>Gm19:24015073-24016891
>Gm19:24016921-24016969
>Gm19:24017131-24017234
>Gm19:24017275-24017315
>Gm19:24017399-24017486
>Gm19:24017518-24017577
>Gm19:24017621-24017889
>Gm19:24017946-24024714
>Gm19:24024730-24034242
>Gm19:24034278-24034304
>Gm19:24034422-24034523
>Gm19:24034561-24034632
>Gm19:24034659-24051362
>Gm19:24051378-24074172
>Gm19:24074239-24089464
>Gm19:24089498-24089563
>Gm19:24089616-24089689
>Gm19:24089779-24089807
>Gm19:24089869-24089930
>Gm19:24089966-24090101
>Gm19:24090138-24091073
>Gm19:24091210-24091238
>Gm19:24091254-24091281
>Gm19:24091739-24091813
>Gm19:24091873-24093295
>Gm19:24093421-24093458
>Gm19:24093631-24093858
>Gm19:24093978-24094677
>Gm19:24094748-24094800
>Gm19:24096099-24096250
>Gm19:24096467-24096898
>Gm19:24096956-24116517
>Gm19:24116563-24117053
>Gm19:24117232-24117678
>Gm19:24117803-24118095
>Gm19:24118121-24119024
>Gm19:24119179-24119423
>Gm19:24119541-24119732
>Gm19:24119853-24120141
>Gm19:24120173-24120210
>Gm19:24120350-24120659
>Gm19:24120759-24121135
>Gm19:24121167-24123472
>Gm19:24123518-24125183
>Gm19:24125206-24127201
>Gm19:24127264-24129042
>Gm19:24129122-24129523
>Gm19:24129613-24129945
>Gm19:24129985-24132725
>Gm19:24132792-24133260
>Gm19:24133294-24133339
>Gm19:24133453-24133573
>Gm19:24133725-24134060
>Gm19:24134103-24134136
>Gm19:24134225-24134269
>Gm19:24134358-24135103
>Gm19:24135278-24135457
>Gm19:24135495-24135548
>Gm19:24135705-24136527
>Gm19:24136556-24136829
>Gm19:24136924-24136955
>Gm19:24137259-24137287
>Gm19:24137412-24137938
>Gm19:24137969-24141982
>Gm19:24142036-24147299
>Gm19:24147347-24147681
>Gm19:24147753-24147838
>Gm19:24147883-24148085
>Gm19:24148154-24149262
>Gm19:24149404-24149947
>Gm19:24150007-24150231
>Gm19:24150278-24152038
>Gm19:24152068-24152124
>Gm19:24152153-24152887
>Gm19:24152933-24155266
>Gm19:24156705-24156781
>Gm19:24156907-24156963
>Gm19:24157039-24157080
>Gm19:24157161-24157198
>Gm19:24157786-24157919
>Gm19:24161965-24162025
>Gm19:24162447-24162502
>Gm19:24162642-24162778
>Gm19:24163647-24163705
>Gm19:24163980-24164026
>Gm19:24164224-24164277
>Gm19:24164335-24164409
>Gm19:24165083-24165158
>Gm19:24167102-24167159
>Gm19:24167931-24168090
>Gm19:24168120-24168162
>Gm19:24168213-24168246
>Gm19:24168407-24168677
>Gm19:24168783-24168892
>Gm19:24168952-24168997
>Gm19:24169126-24169520
>Gm19:24169669-24169991
>Gm19:24170032-24170801
>Gm19:24170875-24170972
>Gm19:24171023-24171165
>Gm19:24171250-24175445
>Gm19:24176842-24176935
>Gm19:24177272-24178650
>Gm19:24179054-24179142
>Gm19:24182224-24182709
>Gm19:24182798-24187648
>Gm19:24188115-24188287
>Gm19:24188322-24188519
>Gm19:24188877-24189004
>Gm19:24189489-24189925
>Gm19:24189978-24190425
>Gm19:24190470-24190576
>Gm19:24191065-24191140
>Gm19:24191197-24192277
>Gm19:24192331-24192374
>Gm19:24192489-24192529
>Gm19:24192632-24196028
>Gm19:24196075-24196224
>Gm19:24196284-24198539
>Gm19:24199726-24199803
>Gm19:24201055-24203669
>Gm19:24203816-24203893
>Gm19:24204060-24204342
>Gm19:24204487-24204565
>Gm19:24204722-24204856
>Gm19:24204925-24205169
>Gm19:24205475-24205510
>Gm19:24207497-24207617
>Gm19:24207733-24207806
>Gm19:24207847-24207940
>Gm19:24207998-24208047
>Gm19:24208163-24208370
>Gm19:24208490-24208526
>Gm19:24208728-24208904
>Gm19:24209344-24209396
>Gm19:24209817-24209924
>Gm19:24210136-24210253
>Gm19:24211454-24211497
>Gm19:24216327-24216438
>Gm19:24216530-24216567
>Gm19:24217093-24217228
>Gm19:24217676-24217736
>Gm19:24217865-24217968
>Gm19:24218015-24218134
>Gm19:24219695-24219721
>Gm19:24220096-24220131
>Gm19:24220556-24220709
>Gm19:24220821-24221518
>Gm19:24221551-24226164
>Gm19:24226532-24226568
>Gm19:24227530-24227561
>Gm19:24227674-24227720
>Gm19:24227799-24227843
>Gm19:24228363-24228464
>Gm19:24231212-24231288
>Gm19:24231323-24231379
>Gm19:24232152-24233696
>Gm19:24233898-24234008
>Gm19:24234899-24236956
>Gm19:24237670-24237733
>Gm19:24238301-24239925
>Gm19:24241332-24242536
>Gm19:24242768-24242921
>Gm19:24243263-24243338
>Gm19:24244693-24244905
>Gm19:24244961-24246692
>Gm19:24247222-24247465
>Gm19:24247619-24248467
>Gm19:24249653-24249728
>Gm19:24249876-24252181
>Gm19:24252215-24252945
>Gm19:24252989-24253055
>Gm19:24253086-24253466
>Gm19:24253593-24253984
>Gm19:24254064-24254226
>Gm19:24255006-24255043
>Gm19:24255791-24255843
>Gm19:24256122-24256154
>Gm19:24257412-24257656
>Gm19:24258101-24283623
>Gm19:24283688-24284100
>Gm19:24284258-24284443
>Gm19:24284482-24284767
>Gm19:24284839-24285046
>Gm19:24285079-24285407
>Gm19:24285529-24285639
>Gm19:24285785-24285924
>Gm19:24286140-24286182
>Gm19:24286277-24288094
>Gm19:24288133-24291096
>Gm19:24291127-24299578
>Gm19:24299837-24315471
>Gm19:24315568-24320258
>Gm19:24320334-24320518
>Gm19:24320604-24320722
>Gm19:24320798-24320839
>Gm19:24320968-24321000
>Gm19:24321041-24321116
>Gm19:24321197-24321920
>Gm19:24321944-24322024
>Gm19:24322064-24322215
>Gm19:24322294-24328534
>Gm19:24328589-24328779
>Gm19:24328878-24328936
>Gm19:24333741-24334880
>Gm19:24335310-24335386
>Gm19:24336418-24336449
>Gm19:24337193-24337262
>Gm19:24337667-24337712
>Gm19:24338018-24338430
>Gm19:24339865-24339921
>Gm19:24340477-24340580
>Gm19:24340633-24340712
>Gm19:24340923-24341105
>Gm19:24341169-24341204
>Gm19:24343934-24343978
>Gm19:24344999-24345464
>Gm19:24345512-24346272
>Gm19:24346786-24352320
>Gm19:24353442-24357064
>Gm19:24357098-24357305
>Gm19:24357335-24360932
>Gm19:24361060-24363348
>Gm19:24364941-24366305
>Gm19:24366347-24366659
>Gm19:24366958-24367007
>Gm19:24367041-24367146
>Gm19:24367328-24375539
>Gm19:24375580-24390303
>Gm19:24390307-24390322
>Gm19:24390450-24393314
>Gm19:24393416-24393629
>Gm19:24393675-24396650
>Gm19:24396704-24420590
>Gm19:24420626-24426758
>Gm19:24426807-24434329
>Gm19:24434573-24435935
>Gm19:24435986-24436279
>Gm19:24436341-24436476
>Gm19:24436686-24453601
>Gm19:24454105-24454137
>Gm19:24457114-24462564
>Gm19:24464300-24464335
>Gm19:24464633-24464667
>Gm19:24465230-24465290
>Gm19:24465368-24465426
>Gm19:24465706-24465731
>Gm19:24465755-24466743
>Gm19:24467126-24474059
>Gm19:24474119-24474333
>Gm19:24474489-24474589
>Gm19:24474608-24474694
>Gm19:24474744-24474869
>Gm19:24474920-24475046
>Gm19:24475099-24475233
>Gm19:24475361-24475462
>Gm19:24475644-24475821
>Gm19:24475926-24476500
>Gm19:24476535-24476716
>Gm19:24476838-24476893
>Gm19:24476926-24477761
>Gm19:24477924-24479545
>Gm19:24479557-24479790
>Gm19:24479826-24479970
>Gm19:24480042-24480113
>Gm19:24480142-24480401
>Gm19:24480451-24480511
>Gm19:24480530-24480618
>Gm19:24480733-24480809
>Gm19:24480902-24480967
>Gm19:24481030-24490416
>Gm19:24490651-24490691
>Gm19:24490874-24491947
>Gm19:24491979-24492008
>Gm19:24492028-24492535
>Gm19:24492577-24493535
>Gm19:24493582-24501993
>Gm19:24502016-24555935
>Gm19:24555960-24556229
>Gm19:24556263-24556410
>Gm19:24556499-24556687
>Gm19:24556719-24556810
>Gm19:24556870-24557343
>Gm19:24557437-24557584
>Gm19:24557742-24557888
>Gm19:24558074-24558881
>Gm19:24558998-24559053
>Gm19:24559123-24559267
>Gm19:24559321-24559405
>Gm19:24559596-24559653
>Gm19:24559824-24560134
>Gm19:24560275-24560327
>Gm19:24560386-24560959
>Gm19:24561044-24561238
>Gm19:24561297-24561378
>Gm19:24561430-24561589
>Gm19:24561984-24562106
>Gm19:24562308-24562344
>Gm19:24562761-24562840
>Gm19:24564201-24564508
>Gm19:24564624-24570234
>Gm19:24570308-24570778
>Gm19:24570830-24571093
>Gm19:24571161-24571592
>Gm19:24571646-24571911
>Gm19:24571957-24572170
>Gm19:24572206-24572375
>Gm19:24572406-24573218
>Gm19:24573264-24573438
>Gm19:24573504-24573673
>Gm19:24573952-24574072
>Gm19:24575372-24576030
>Gm19:24576094-24577718
>Gm19:24577946-24578144
>Gm19:24578226-24578335
>Gm19:24578615-24606709
>Gm19:24606757-24608121
>Gm19:24608218-24609631
>Gm19:24610066-24610112
>Gm19:24610393-24610427
>Gm19:24612768-24613232
>Gm19:24613272-24621108
>Gm19:24621141-24636568
>Gm19:24636603-24668806
>Gm19:24672554-24672624
>Gm19:24672681-24677858
>Gm19:24677897-24678094
>Gm19:24678178-24679763
>Gm19:24679800-24682337
>Gm19:24682358-24682772
>Gm19:24682964-24683099
>Gm19:24683280-24683344
>Gm19:24683455-24683516
>Gm19:24683577-24683786
>Gm19:24684278-24684480
>Gm19:24684521-24684562
>Gm19:24684699-24684803
>Gm19:24684824-24684894
>Gm19:24685013-24685108
>Gm19:24685153-24685353
>Gm19:24685416-24685494
>Gm19:24685540-24685581
>Gm19:24685667-24686388
>Gm19:24686415-24686948
>Gm19:24686970-24687028
>Gm19:24687046-24687208
>Gm19:24687248-24689766
>Gm19:24690212-24690300
>Gm19:24690994-24691107
>Gm19:24691340-24691444
>Gm19:24691621-24691658
>Gm19:24693686-24693744
>Gm19:24694484-24694580
>Gm19:24696105-24696146
>Gm19:24697882-24697983
>Gm19:24698073-24698154
>Gm19:24698360-24698441
>Gm19:24698939-24698970
>Gm19:24699063-24699133
>Gm19:24700861-24700885
>Gm19:24702085-24702147
>Gm19:24702293-24702307
>Gm19:24702449-24702463
>Gm19:24703304-24703337
>Gm19:24704833-24704919
>Gm19:24706092-24706131
>Gm19:24706361-24706440
>Gm19:24709109-24709186
>Gm19:24709221-24709273
>Gm19:24709697-24710512
>Gm19:24711759-24723290
>Gm19:24723316-24723880
>Gm19:24723928-24726396
>Gm19:24726480-24727735
>Gm19:24727763-24728835
>Gm19:24728895-24729293
>Gm19:24729382-24742052
>Gm19:24742216-24755274
>Gm19:24755837-24755945
>Gm19:24756131-24756493
>Gm19:24756528-24757073
>Gm19:24758057-24758109
>Gm19:24759234-24759276
>Gm19:24759830-24759875
>Gm19:24761170-24762153
>Gm19:24762848-24763145
>Gm19:24763177-24764768
>Gm19:24764809-24765285
>Gm19:24765318-24782962
>Gm19:24783055-24785142
>Gm19:24785302-24799074
>Gm19:24799126-24803569
>Gm19:24803618-24809306
>Gm19:24809747-24810588
>Gm19:24810629-24838280
>Gm19:24838362-24838823
>Gm19:24838858-24840232
>Gm19:24840290-24840583
>Gm19:24840692-24840804
>Gm19:24841023-24841093
>Gm19:24841213-24873655
>Gm19:24873741-24877072
>Gm19:24877135-24877552
>Gm19:24877619-24878113
>Gm19:24878140-24879494
>Gm19:24879557-24879755
>Gm19:24879790-24880315
>Gm19:24880363-24880394
>Gm19:24880796-24880855
>Gm19:24881710-24882022
>Gm19:24882164-24882476
>Gm19:24883760-24883857
>Gm19:24883887-24883972
>Gm19:24884018-24886771
>Gm19:24886812-24888566
>Gm19:24888626-24888751
>Gm19:24888814-24889166
>Gm19:24889221-24889401
>Gm19:24889442-24889774
>Gm19:24889852-24890226
>Gm19:24890575-24890619
>Gm19:24891520-24891621
>Gm19:24891951-24892522
>Gm19:24892581-24898922
>Gm19:24899122-24899211
>Gm19:24899245-24900361
>Gm19:24900401-24902555
>Gm19:24902603-24909407
>Gm19:24909454-24909662
>Gm19:24909683-24911808
>Gm19:24911830-24913094
>Gm19:24913168-24913743
>Gm19:24913764-24914428
>Gm19:24914458-24927990
>Gm19:24928046-24928886
>Gm19:24928928-24930809
>Gm19:24931549-24931592
>Gm19:24932962-24933070
>Gm19:24933601-24933675
>Gm19:24933709-24934113
>Gm19:24935520-24935577
>Gm19:24936047-24936087
>Gm19:24942510-24942636
>Gm19:24944177-24944208
>Gm19:24946292-24948893
>Gm19:24949001-24954993
>Gm19:24955010-24955209
>Gm19:24955243-24973180
>Gm19:24973229-24974045
>Gm19:24974155-24975004
>Gm19:24975063-24977290
>Gm19:24977398-24977754
>Gm19:24977840-24978455
>Gm19:24978501-24980264
>Gm19:24980345-24991043
>Gm19:24991092-24991449
>Gm19:24991520-24992224
>Gm19:24992309-24992977
>Gm19:24993032-24994387
>Gm19:24994499-24994581
>Gm19:24994626-24996044
>Gm19:24996072-24998877
>Gm19:24998972-24999158
>Gm19:24999180-24999477
>Gm19:25000569-25000657
>Gm19:25000771-25000834
>Gm19:25000923-25000966
>Gm19:25001369-25001422
>Gm19:25002021-25002057
>Gm19:25002570-25002685
>Gm19:25003041-25003090
>Gm19:25003211-25003256
>Gm19:25003314-25003364
>Gm19:25003470-25003589
>Gm19:25003691-25003831
>Gm19:25004198-25004388
>Gm19:25004551-25004606
>Gm19:25004770-25004934
>Gm19:25005185-25005231
>Gm19:25005333-25005417
>Gm19:25005450-25005581
>Gm19:25005606-25005698
>Gm19:25005797-25006112
>Gm19:25006193-25006330
>Gm19:25006427-25006470
>Gm19:25008768-25008812
>Gm19:25009266-25009347
>Gm19:25009627-25009735
>Gm19:25009847-25009901
>Gm19:25009992-25017464
>Gm19:25017496-25026744
>Gm19:25027009-25027163
>Gm19:25027459-25027540
>Gm19:25027809-25027861
>Gm19:25028816-25029174
>Gm19:25029565-25031272
>Gm19:25034020-25034458
>Gm19:25035490-25035533
>Gm19:25035948-25035993
>Gm19:25036266-25036465
>Gm19:25036627-25036701
>Gm19:25037215-25038109
>Gm19:25038163-25038391
>Gm19:25040127-25040161
>Gm19:25040312-25040432
>Gm19:25040460-25040544
>Gm19:25042783-25042836
>Gm19:25043784-25048608
>Gm19:25051663-25052823
>Gm19:25052841-25058542
>Gm19:25059141-25059225
>Gm19:25059274-25090987
>Gm19:25091018-25096591
>Gm19:25096663-25101681
>Gm19:25101706-25111914
>Gm19:25114237-25114563
>Gm19:25114667-25114820
>Gm19:25114883-25115162
>Gm19:25115232-25115339
>Gm19:25117920-25118120
>Gm19:25118245-25118361
>Gm19:25118538-25118644
>Gm19:25120034-25120142
>Gm19:25120238-25120298
>Gm19:25120355-25120399
>Gm19:25120920-25120950
>Gm19:25122544-25122618
>Gm19:25122802-25122932
>Gm19:25125667-25126792
>Gm19:25127428-25156079
>Gm19:25156569-25159853
>Gm19:25160736-25161079
>Gm19:25161172-25161256
>Gm19:25161988-25162028
>Gm19:25162061-25162103
>Gm19:25162755-25162936
>Gm19:25163045-25164072
>Gm19:25167840-25167892
>Gm19:25168078-25174502
>Gm19:25174710-25174823
>Gm19:25175602-25175649
>Gm19:25176328-25176572
>Gm19:25176683-25176850
>Gm19:25177128-25177209
>Gm19:25177252-25177281
>Gm19:25177309-25177404
>Gm19:25177981-25178238
>Gm19:25178312-25178433
>Gm19:25178653-25178795
>Gm19:25178863-25179080
>Gm19:25179448-25179634
>Gm19:25179816-25180685
>Gm19:25180715-25188388
>Gm19:25188415-25202276
>Gm19:25202313-25227325
>Gm19:25227383-25241228
>Gm19:25241282-25241773
>Gm19:25242033-25242250
>Gm19:25242317-25242634
>Gm19:25243088-25243451
>Gm19:25243786-25243869
>Gm19:25245117-25245154
>Gm19:25247003-25247033
>Gm19:25247771-25247823
>Gm19:25248116-25248251
>Gm19:25248513-25248706
>Gm19:25249506-25249554
>Gm19:25253705-25253755
>Gm19:25253964-25254163
>Gm19:25255000-25255034
>Gm19:25255833-25255882
>Gm19:25256022-25256257
>Gm19:25256368-25256414
>Gm19:25257670-25257745
>Gm19:25257786-25257831
>Gm19:25262542-25262620
>Gm19:25262931-25262980
>Gm19:25263111-25263154
>Gm19:25263493-25263531
>Gm19:25265676-25265734
>Gm19:25267163-25267894
>Gm19:25267946-25268162
>Gm19:25269564-25270554
>Gm19:25270805-25271037
>Gm19:25271399-25271617
>Gm19:25272031-25272343
>Gm19:25274635-25274694
>Gm19:25275600-25275725
>Gm19:25276665-25276915
>Gm19:25276973-25277247
>Gm19:25277400-25277491
>Gm19:25278099-25278171
>Gm19:25279023-25279133
>Gm19:25279219-25279281
>Gm19:25279314-25279517
>Gm19:25279612-25279712
>Gm19:25279972-25280085
>Gm19:25284839-25297275
>Gm19:25297372-25297714
>Gm19:25297835-25298151
>Gm19:25298200-25298286
>Gm19:25298328-25298593
>Gm19:25298889-25298949
>Gm19:25299132-25300510
>Gm19:25300575-25300661
>Gm19:25300755-25300902
>Gm19:25300933-25301043
>Gm19:25301273-25303255
>Gm19:25303964-25304009
>Gm19:25304138-25304205
>Gm19:25304526-25304561
>Gm19:25305994-25308424
>Gm19:25308539-25308615
>Gm19:25308714-25308771
>Gm19:25308928-25339059
>Gm19:25339083-25345028
>Gm19:25345045-25345624
>Gm19:25345664-25345930
>Gm19:25346046-25346084
>Gm19:25346233-25346324
>Gm19:25346466-25346771
>Gm19:25347131-25347366
>Gm19:25347950-25348056
>Gm19:25348092-25348137
>Gm19:25348585-25348693
>Gm19:25348733-25348997
>Gm19:25349304-25349346
>Gm19:25350073-25350207
>Gm19:25350371-25350550
>Gm19:25350896-25351002
>Gm19:25351061-25351137
>Gm19:25351261-25351331
>Gm19:25351525-25353739
>Gm19:25353774-25355069
>Gm19:25359561-25362983
>Gm19:25363012-25363087
>Gm19:25363134-25363248
>Gm19:25363307-25363756
>Gm19:25363812-25369803
>Gm19:25369903-25381688
>Gm19:25381744-25399423
>Gm19:25400461-25401726
>Gm19:25401826-25413760
>Gm19:25413790-25420185
>Gm19:25420231-25421529
>Gm19:25421547-25437571
>Gm19:25437614-25445014
>Gm19:25445895-25445935
>Gm19:25446136-25461152
>Gm19:25461534-25461716
>Gm19:25461777-25498820
>Gm19:25498852-25499311
>Gm19:25499368-25499450
>Gm19:25499536-25499584
>Gm19:25499713-25499745
>Gm19:25499822-25499918
>Gm19:25500129-25500192
>Gm19:25501060-25501105
>Gm19:25501166-25501200
>Gm19:25501272-25501493
>Gm19:25501584-25501706
>Gm19:25501836-25501918
>Gm19:25501952-25502044
>Gm19:25502131-25502240
>Gm19:25502606-25502661
>Gm19:25502714-25502788
>Gm19:25503032-25503085
>Gm19:25503167-25503304
>Gm19:25503503-25503571
>Gm19:25504306-25504388
>Gm19:25505277-25505383
>Gm19:25507399-25507448
>Gm19:25508119-25508216
>Gm19:25508631-25508817
>Gm19:25508851-25508919
>Gm19:25508949-25508994
>Gm19:25509178-25510044
>Gm19:25510138-25517793
>Gm19:25517936-25518116
>Gm19:25518149-25518343
>Gm19:25519211-25519297
>Gm19:25520513-25520569
>Gm19:25525559-25525629
>Gm19:25525844-25525890
>Gm19:25525923-25526048
>Gm19:25526190-25526216
>Gm19:25529197-25530406
>Gm19:25530463-25530957
>Gm19:25531019-25531220
>Gm19:25531280-25533516
>Gm19:25533543-25542120
>Gm19:25542159-25583136
>Gm19:25584023-25584444
>Gm19:25584542-25584569
>Gm19:25585154-25585512
>Gm19:25585596-25585624
>Gm19:25585920-25586019
>Gm19:25586069-25586165
>Gm19:25586286-25586338
>Gm19:25586462-25586511
>Gm19:25586825-25586869
>Gm19:25587100-25594006
>Gm19:25594454-25594658
>Gm19:25594790-25594897
>Gm19:25594924-25595250
>Gm19:25595379-25595458
>Gm19:25595491-25595734
>Gm19:25595764-25596846
>Gm19:25596936-25597154
>Gm19:25597330-25597432
>Gm19:25597504-25597736
>Gm19:25597862-25598075
>Gm19:25598148-25598186
>Gm19:25598270-25598371
>Gm19:25598428-25598541
>Gm19:25598712-25598892
>Gm19:25598945-25599122
>Gm19:25599199-25599709
>Gm19:25599752-25600324
>Gm19:25600390-25601003
>Gm19:25601179-25601775
>Gm19:25602033-25602469
>Gm19:25602573-25602661
>Gm19:25602793-25603015
>Gm19:25603113-25603320
>Gm19:25603393-25610121
>Gm19:25610262-25618715
>Gm19:25618748-25619080
>Gm19:25619205-25619444
>Gm19:25619511-25619560
>Gm19:25619643-25619766
>Gm19:25619790-25622287
>Gm19:25622350-25622496
>Gm19:25622541-25622640
>Gm19:25622731-25623206
>Gm19:25623310-25623532
>Gm19:25623628-25632184
>Gm19:25632240-25632551
>Gm19:25632646-25674555
>Gm19:25674584-25674657
>Gm19:25674681-25679784
>Gm19:25679884-25679899
>Gm19:25680268-25683750
>Gm19:25683780-25750112
>Gm19:25750136-25755317
>Gm19:25755381-25757213
>Gm19:25757273-25764055
>Gm19:25764151-25764177
>Gm19:25764238-25764709
>Gm19:25764737-25765093
>Gm19:25765164-25765300
>Gm19:25765592-25765934
>Gm19:25765966-25766068
>Gm19:25766244-25767026
>Gm19:25767067-25770253
>Gm19:25770319-25771564
>Gm19:25771614-25773874
>Gm19:25773916-25778789
>Gm19:25778812-25779676
>Gm19:25779745-25782254
>Gm19:25782317-25786996
>Gm19:25787031-25787331
>Gm19:25787374-25792281
>Gm19:25792401-25792774
>Gm19:25793652-25793835
>Gm19:25794209-25794286
>Gm19:25794365-25794514
>Gm19:25794791-25794853
>Gm19:25794881-25794918
>Gm19:25794963-25795057
>Gm19:25795281-25796422
>Gm19:25796491-25796629
>Gm19:25796772-25796824
>Gm19:25796963-25797016
>Gm19:25797086-25797739
>Gm19:25802139-25802202
>Gm19:25803787-25803826
>Gm19:25804291-25804528
>Gm19:25804562-25806186
>Gm19:25806224-25807099
>Gm19:25807144-25807254
>Gm19:25807280-25823638
>Gm19:25823665-25824677
>Gm19:25824795-25826304
>Gm19:25826350-25833523
>Gm19:25833623-25834793
>Gm19:25834850-25851292
>Gm19:25851334-25867020
>Gm19:25867061-25868017
>Gm19:25868221-25868258
>Gm19:25868326-25868412
>Gm19:25868887-25869770
>Gm19:25869858-25869916
>Gm19:25869990-25870581
>Gm19:25870612-25873030
>Gm19:25873104-25875358
>Gm19:25875392-25875663
>Gm19:25875712-25876118
>Gm19:25876168-25876248
>Gm19:25876315-25883034
>Gm19:25883104-25889269
>Gm19:25889334-25890920
>Gm19:25890970-25893353
>Gm19:25893594-25893740
>Gm19:25893811-25893849
>Gm19:25894035-25894066
>Gm19:25894126-25894192
>Gm19:25894381-25894411
>Gm19:25894870-25894922
>Gm19:25896878-25897123
>Gm19:25897146-25898009
>Gm19:25898122-25898481
>Gm19:25898512-25898685
>Gm19:25898715-25899511
>Gm19:25899561-25903460
>Gm19:25903720-25906029
>Gm19:25906069-25906655
>Gm19:25906721-25914189
>Gm19:25914436-25914740
>Gm19:25914834-25923033
>Gm19:25923133-25934571
>Gm19:25934611-25941767
>Gm19:25942382-25943886
>Gm19:25944112-25944167
>Gm19:25944264-25944341
>Gm19:25945097-25945166
>Gm19:25947565-25947616
>Gm19:25947783-25947831
>Gm19:25948295-25948337
>Gm19:25948466-25948547
>Gm19:25948814-25949138
>Gm19:25951376-25951402
>Gm19:25951636-25951694
>Gm19:25952059-25952116
>Gm19:25952759-25952796
>Gm19:25954074-25954113
>Gm19:25954329-25954416
>Gm19:25954758-25954891
>Gm19:25956328-25956360
>Gm19:25956632-25956783
>Gm19:25956813-25959270
>Gm19:25959358-25959512
>Gm19:25959754-25959890
>Gm19:25960321-25960718
>Gm19:25960944-25961039
>Gm19:25961075-25961117
>Gm19:25961265-25961360
>Gm19:25961466-25961598
>Gm19:25961647-25961793
>Gm19:25961824-25962032
>Gm19:25962131-25962201
>Gm19:25962318-25962382
>Gm19:25962471-25962520
>Gm19:25962570-25962679
>Gm19:25962817-25962852
>Gm19:25962922-25963408
>Gm19:25963710-25964246
>Gm19:25964283-25967103
>Gm19:25967135-25967620
>Gm19:25967940-25967988
>Gm19:25968052-25969329
>Gm19:25969375-25969481
>Gm19:25969820-25970032
>Gm19:25970199-25970270
>Gm19:25970352-25970643
>Gm19:25972668-25984659
>Gm19:25985514-25987161
>Gm19:25987446-25988971
>Gm19:25991293-25991329
>Gm19:25991387-25991528
>Gm19:25991601-25991687
>Gm19:25991833-25991883
>Gm19:25991956-25992073
>Gm19:25992107-25992274
>Gm19:25992343-25992401
>Gm19:25992560-25992648
>Gm19:25993126-25993155
>Gm19:25993363-25993436
>Gm19:25993695-25993779
>Gm19:25993854-25993925
>Gm19:25993954-26010036
>Gm19:26010344-26010382
>Gm19:26010532-26010614
>Gm19:26010742-26011334
>Gm19:26011464-26011527
>Gm19:26011571-26011612
>Gm19:26011738-26011849
>Gm19:26011898-26029045
>Gm19:26029165-26029599
>Gm19:26029622-26031030
>Gm19:26031309-26033791
>Gm19:26034950-26035025
>Gm19:26040817-26040853
>Gm19:26041410-26041490
>Gm19:26041965-26042017
>Gm19:26042150-26043270
>Gm19:26043377-26044286
>Gm19:26044467-26044727
>Gm19:26044843-26046251
>Gm19:26046712-26059472
>Gm19:26059968-26073949
>Gm19:26075206-26076296
>Gm19:26077266-26077364
>Gm19:26077425-26078037
>Gm19:26078085-26078117
>Gm19:26078831-26079986
>Gm19:26080903-26081734
>Gm19:26081791-26082154
>Gm19:26082204-26082334
>Gm19:26082516-26082583
>Gm19:26082633-26082814
>Gm19:26082856-26084119
>Gm19:26084180-26084576
>Gm19:26084625-26085412
>Gm19:26086558-26086587
>Gm19:26086697-26086740
>Gm19:26086863-26087021
>Gm19:26087375-26090539
>Gm19:26090793-26091052
>Gm19:26091313-26091339
>Gm19:26091427-26091912
>Gm19:26092060-26092097
>Gm19:26092832-26092867
>Gm19:26092936-26093026
>Gm19:26093145-26093199
>Gm19:26093253-26093486
>Gm19:26093576-26093674
>Gm19:26093720-26093851
>Gm19:26093896-26093991
>Gm19:26094045-26095248
>Gm19:26095343-26095524
>Gm19:26095813-26095842
>Gm19:26096626-26096675
>Gm19:26096833-26097205
>Gm19:26097640-26097694
>Gm19:26098370-26098444
>Gm19:26099123-26099252
>Gm19:26099735-26099768
>Gm19:26100125-26100163
>Gm19:26100215-26100446
>Gm19:26102338-26102425
>Gm19:26104275-26104300
>Gm19:26105742-26105784
>Gm19:26106744-26106786
>Gm19:26107326-26107415
>Gm19:26107476-26107625
>Gm19:26107683-26107762
>Gm19:26108474-26108522
>Gm19:26108849-26109033
>Gm19:26109105-26109194
>Gm19:26109779-26109815
>Gm19:26110763-26110805
>Gm19:26111739-26111781
>Gm19:26111893-26111923
>Gm19:26112551-26112612
>Gm19:26112819-26112871
>Gm19:26113456-26113488
>Gm19:26113593-26113634
>Gm19:26115571-26115603
>Gm19:26121112-26121183
>Gm19:26121273-26139117
>Gm19:26139175-26139234
>Gm19:26139393-26139585
>Gm19:26140179-26140447
>Gm19:26142023-26145978
>Gm19:26146065-26149291
>Gm19:26149678-26149721
>Gm19:26149781-26151821
>Gm19:26152069-26152129
>Gm19:26152573-26152614
>Gm19:26152709-26152782
>Gm19:26153202-26154377
>Gm19:26155270-26155326
>Gm19:26155617-26155667
>Gm19:26156022-26156172
>Gm19:26156417-26156489
>Gm19:26156522-26164399
>Gm19:26164551-26164714
>Gm19:26164777-26164897
>Gm19:26164975-26165013
>Gm19:26165076-26165188
>Gm19:26165301-26165453
>Gm19:26165620-26173483
>Gm19:26173531-26174350
>Gm19:26174433-26177189
>Gm19:26177258-26178839
>Gm19:26178937-26179049
>Gm19:26179125-26179260
>Gm19:26179799-26179987
>Gm19:26180013-26180086
>Gm19:26180165-26180536
>Gm19:26180707-26180745
>Gm19:26181019-26181075
>Gm19:26181134-26181430
>Gm19:26181465-26185170
>Gm19:26185208-26216317
>Gm19:26216528-26220555
>Gm19:26220587-26220671
>Gm19:26220726-26220868
>Gm19:26220962-26221101
>Gm19:26221130-26221859
>Gm19:26221997-26222125
>Gm19:26222180-26222230
>Gm19:26222302-26222704
>Gm19:26222803-26223300
>Gm19:26223346-26223542
>Gm19:26223619-26225365
>Gm19:26225424-26225515
>Gm19:26225564-26226310
>Gm19:26226354-26252765
>Gm19:26252788-26254689
>Gm19:26254717-26258320
>Gm19:26258371-26258868
>Gm19:26258942-26260417
>Gm19:26260488-26260942
>Gm19:26261062-26261553
>Gm19:26261598-26261839
>Gm19:26263487-26263522
>Gm19:26263659-26263743
>Gm19:26264505-26264563
>Gm19:26264994-26266395
>Gm19:26266575-26266666
>Gm19:26267065-26267097
>Gm19:26267155-26267210
>Gm19:26267505-26267594
>Gm19:26267826-26267876
>Gm19:26267901-26268427
>Gm19:26268494-26268597
>Gm19:26268719-26269307
>Gm19:26269346-26270412
>Gm19:26270517-26270683
>Gm19:26270770-26271320
>Gm19:26271375-26271777
>Gm19:26271886-26271988
>Gm19:26272054-26272510
>Gm19:26272556-26272766
>Gm19:26272833-26272943
>Gm19:26272991-26273042
>Gm19:26273075-26338705
>Gm19:26338754-26339514
>Gm19:26339694-26343715
>Gm19:26343801-26345859
>Gm19:26345915-26347089
>Gm19:26347160-26347683
>Gm19:26347889-26349199
>Gm19:26349239-26349456
>Gm19:26349526-26349767
>Gm19:26349844-26374967
>Gm19:26375017-26397855
>Gm19:26397919-26397995
>Gm19:26398719-26398858
>Gm19:26399049-26399117
>Gm19:26399327-26399361
>Gm19:26399416-26399533
>Gm19:26400080-26401177
>Gm19:26404965-26405004
>Gm19:26405015-26405044
>Gm19:26405152-26405284
>Gm19:26407979-26408034
>Gm19:26408119-26408243
>Gm19:26408277-26410900
>Gm19:26411014-26411323
>Gm19:26411380-26411703
>Gm19:26411955-26412258
>Gm19:26412310-26412745
>Gm19:26412873-26413850
>Gm19:26413879-26414294
>Gm19:26414362-26414548
>Gm19:26414611-26414670
>Gm19:26414754-26414784
>Gm19:26414992-26415060
>Gm19:26417982-26447249
>Gm19:26447287-26448364
>Gm19:26450935-26458647
>Gm19:26458987-26459296
>Gm19:26459326-26459875
>Gm19:26459914-26469900
>Gm19:26469960-26470600
>Gm19:26470923-26470971
>Gm19:26471609-26471637
>Gm19:26471874-26471932
>Gm19:26474087-26474619
>Gm19:26474664-26474750
>Gm19:26474805-26474940
>Gm19:26475155-26475331
>Gm19:26475706-26483958
>Gm19:26484515-26501472
>Gm19:26502872-26503101
>Gm19:26503173-26503526
>Gm19:26503552-26503612
>Gm19:26503651-26503809
>Gm19:26503992-26504174
>Gm19:26504302-26504419
>Gm19:26504632-26504846
>Gm19:26504896-26507477
>Gm19:26507514-26511491
>Gm19:26511533-26512165
>Gm19:26512189-26512685
>Gm19:26513408-26544317
>Gm19:26544353-26549091
>Gm19:26549201-26550031
>Gm19:26550057-26550612
>Gm19:26550678-26551964
>Gm19:26552063-26552504
>Gm19:26552533-26552766
>Gm19:26552811-26563485
>Gm19:26563528-26563697
>Gm19:26563780-26563891
>Gm19:26563918-26566154
>Gm19:26566206-26566435
>Gm19:26566461-26567948
>Gm19:26568219-26568372
>Gm19:26569267-26569341
>Gm19:26569370-26569461
>Gm19:26569578-26569660
>Gm19:26570108-26570137
>Gm19:26570303-26570354
>Gm19:26570439-26570862
>Gm19:26570908-26570950
>Gm19:26571066-26571262
>Gm19:26571303-26571510
>Gm19:26571594-26571769
>Gm19:26571868-26572352
>Gm19:26572389-26573078
>Gm19:26573104-26592050
>Gm19:26592089-26592142
>Gm19:26592179-26592861
>Gm19:26593055-26593198
>Gm19:26593239-26593321
>Gm19:26593373-26593548
>Gm19:26593663-26593726
>Gm19:26594044-26594120
>Gm19:26594152-26594284
>Gm19:26594383-26594654
>Gm19:26594715-26594748
>Gm19:26594805-26595003
>Gm19:26595078-26595604
>Gm19:26595760-26595798
>Gm19:26595856-26596038
>Gm19:26596114-26598946
>Gm19:26599087-26599189
>Gm19:26599232-26599622
>Gm19:26599841-26599895
>Gm19:26600383-26600438
>Gm19:26600911-26604043
>Gm19:26604081-26604939
>Gm19:26604964-26609002
>Gm19:26609041-26609554
>Gm19:26609605-26611637
>Gm19:26611679-26613455
>Gm19:26613509-26613543
>Gm19:26613570-26616514
>Gm19:26616571-26616863
>Gm19:26617057-26617132
>Gm19:26618184-26658418
>Gm19:26659800-26660836
>Gm19:26664926-26687521
>Gm19:26687561-26687956
>Gm19:26688801-26688838
>Gm19:26689710-26689810
>Gm19:26690080-26690124
>Gm19:26690211-26690313
>Gm19:26690381-26691171
>Gm19:26691284-26691566
>Gm19:26691728-26691782
>Gm19:26692003-26692046
>Gm19:26692142-26692231
>Gm19:26692297-26693216
>Gm19:26693325-26693469
>Gm19:26693664-26694472
>Gm19:26696224-26696550
>Gm19:26696773-26696804
>Gm19:26697970-26698090
>Gm19:26698191-26698279
>Gm19:26699103-26699135
>Gm19:26699514-26699715
>Gm19:26699973-26700082
>Gm19:26700411-26700506
>Gm19:26700598-26707242
>Gm19:26707342-26724542
>Gm19:26724694-26724993
>Gm19:26725479-26725541
>Gm19:26726320-26726353
>Gm19:26726911-26727065
>Gm19:26727917-26728179
>Gm19:26730502-26732392
>Gm19:26732410-26737109
>Gm19:26737139-26737814
>Gm19:26738519-26738533
>Gm19:26738731-26739369
>Gm19:26739551-26739670
>Gm19:26739817-26740538
>Gm19:26740655-26740805
>Gm19:26742411-26743435
>Gm19:26743478-26744626
>Gm19:26744677-26745252
>Gm19:26745291-26745715
>Gm19:26745776-26748238
>Gm19:26748350-26748538
>Gm19:26748711-26748741
>Gm19:26748781-26748955
>Gm19:26749025-26749997
>Gm19:26750329-26750388
>Gm19:26750424-26750742
>Gm19:26750889-26750958
>Gm19:26751020-26751050
>Gm19:26751145-26751488
>Gm19:26751576-26751832
>Gm19:26751888-26752444
>Gm19:26752483-26752647
>Gm19:26752693-26752759
>Gm19:26752803-26752833
>Gm19:26752871-26753028
>Gm19:26753186-26753445
>Gm19:26753485-26753555
>Gm19:26753601-26753753
>Gm19:26753793-26754210
>Gm19:26754335-26754391
>Gm19:26754581-26754877
>Gm19:26755255-26757812
>Gm19:26757853-26758416
>Gm19:26758473-26758614
>Gm19:26758684-26759437
>Gm19:26759474-26759592
>Gm19:26759650-26759736
>Gm19:26759884-26760477
>Gm19:26760561-26762168
>Gm19:26762261-26762319
>Gm19:26762459-26763289
>Gm19:26763324-26763529
>Gm19:26764107-26764186
>Gm19:26765467-26765733
>Gm19:26765810-26768438
>Gm19:26768561-26768958
>Gm19:26768993-26770239
>Gm19:26770291-26771189
>Gm19:26771814-26773082
>Gm19:26774419-26775869
>Gm19:26776639-26776841
>Gm19:26777220-26777401
>Gm19:26777440-26777514
>Gm19:26777813-26777876
>Gm19:26778096-26778629
>Gm19:26778653-26780051
>Gm19:26780089-26783330
>Gm19:26783497-26784163
>Gm19:26784194-26788460
>Gm19:26788614-26789355
>Gm19:26790826-26790918
>Gm19:26790946-26791087
>Gm19:26791150-26791198
>Gm19:26791231-26791352
>Gm19:26791765-26791977
>Gm19:26793658-26793773
>Gm19:26795031-26800527
>Gm19:26800558-26801172
>Gm19:26801197-26803600
>Gm19:26803657-26803819
>Gm19:26803986-26804179
>Gm19:26804341-26804430
>Gm19:26805261-26805533
>Gm19:26805647-26805714
>Gm19:26806067-26806151
>Gm19:26806650-26806861
>Gm19:26806970-26811430
>Gm19:26811530-26814524
>Gm19:26814552-26815063
>Gm19:26815162-26815195
>Gm19:26815275-26815365
>Gm19:26815462-26815597
>Gm19:26815904-26815946
>Gm19:26818213-26818296
>Gm19:26818540-26818629
>Gm19:26818711-26818917
>Gm19:26818990-26819318
>Gm19:26819404-26819605
>Gm19:26823813-26823991
>Gm19:26824168-26824341
>Gm19:26824438-26824479
>Gm19:26824533-26824575
>Gm19:26824636-26824695
>Gm19:26824778-26824830
>Gm19:26825005-26825119
>Gm19:26825752-26825925
>Gm19:26825992-26826053
>Gm19:26826086-26826152
>Gm19:26826302-26826333
>Gm19:26826483-26826614
>Gm19:26826752-26826877
>Gm19:26827036-26827121
>Gm19:26827239-26827292
>Gm19:26827850-26827928
>Gm19:26828487-26828558
>Gm19:26828738-26828886
>Gm19:26828956-26829051
>Gm19:26829108-26829242
>Gm19:26829536-26829611
>Gm19:26829862-26829948
>Gm19:26829991-26830690
>Gm19:26830924-26831070
>Gm19:26831617-26831851
>Gm19:26832096-26832128
>Gm19:26832327-26832383
>Gm19:26832525-26832675
>Gm19:26832702-26832753
>Gm19:26832959-26833036
>Gm19:26834056-26834230
>Gm19:26834526-26834562
>Gm19:26836160-26836269
>Gm19:26836548-26836623
>Gm19:26837510-26845818
>Gm19:26845911-26846469
>Gm19:26848879-26848990
>Gm19:26849075-26849109
>Gm19:26849390-26849552
>Gm19:26849555-26849586
>Gm19:26849832-26850010
>Gm19:26850914-26851028
>Gm19:26851399-26851465
>Gm19:26852813-26852922
>Gm19:26852959-26853043
>Gm19:26854401-26854491
>Gm19:26855142-26855179
>Gm19:26856924-26859821
>Gm19:26860914-26861131
>Gm19:26861241-26861293
>Gm19:26861531-26861701
>Gm19:26862161-26862608
>Gm19:26862657-26863023
>Gm19:26863096-26863236
>Gm19:26863330-26863583
>Gm19:26864190-26864335
>Gm19:26864595-26864641
>Gm19:26865166-26865226
>Gm19:26866103-26866146
>Gm19:26869221-26869360
>Gm19:26870042-26870519
>Gm19:26870565-26871065
>Gm19:26871221-26871383
>Gm19:26871480-26871912
>Gm19:26872387-26872607
>Gm19:26872676-26872777
>Gm19:26872837-26873002
>Gm19:26873106-26873139
>Gm19:26873214-26873486
>Gm19:26873515-26873545
>Gm19:26873773-26873863
>Gm19:26874540-26874586
>Gm19:26875392-26875406
>Gm19:26876186-26876285
>Gm19:26876336-26876385
>Gm19:26877846-26878006
>Gm19:26878126-26878189
>Gm19:26878524-26878610
>Gm19:26879165-26879206
>Gm19:26879322-26879422
>Gm19:26879676-26879719
>Gm19:26883237-26883357
>Gm19:26883706-26883749
>Gm19:26883998-26884045
>Gm19:26884118-26884565
>Gm19:26885066-26885118
>Gm19:26885290-26885509
>Gm19:26885546-26885875
>Gm19:26885914-26888717
>Gm19:26888789-26891214
>Gm19:26891282-26892155
>Gm19:26892890-26892960
>Gm19:26893099-26893196
>Gm19:26893548-26893610
>Gm19:26894612-26894806
>Gm19:26896059-26896131
>Gm19:26896859-26896992
>Gm19:26897373-26897419
>Gm19:26897924-26897960
>Gm19:26898295-26898782
>Gm19:26898822-26899003
>Gm19:26899049-26899287
>Gm19:26899416-26899445
>Gm19:26899640-26899760
>Gm19:26899793-26899822
>Gm19:26903028-26903177
>Gm19:26903241-26903469
>Gm19:26903502-26903695
>Gm19:26903793-26903893
>Gm19:26903925-26904223
>Gm19:26904261-26904408
>Gm19:26904587-26904655
>Gm19:26904748-26904798
>Gm19:26904945-26904991
>Gm19:26905135-26905483
>Gm19:26905673-26905734
>Gm19:26906122-26906223
>Gm19:26906293-26906403
>Gm19:26906553-26906667
>Gm19:26906707-26906749
>Gm19:26906917-26907080
>Gm19:26907121-26909783
>Gm19:26909972-26910053
>Gm19:26910240-26910479
>Gm19:26910601-26910651
>Gm19:26910975-26911179
>Gm19:26911303-26911486
>Gm19:26911581-26911672
>Gm19:26911934-26911990
>Gm19:26912082-26912134
>Gm19:26912427-26912524
>Gm19:26912654-26912761
>Gm19:26913166-26913275
>Gm19:26913531-26913661
>Gm19:26913894-26913991
>Gm19:26914221-26914387
>Gm19:26917420-26917580
>Gm19:26918556-26921016
>Gm19:26922098-26923643
>Gm19:26924439-26924479
>Gm19:26924525-26927066
>Gm19:26927601-26927652
>Gm19:26929722-26929765
>Gm19:26936800-26936981
>Gm19:26937799-26937834
>Gm19:26939624-26939672
>Gm19:26940067-26940280
>Gm19:26940362-26942308
>Gm19:26942398-26942463
>Gm19:26942676-26943367
>Gm19:26943506-26943646
>Gm19:26944763-26944802
>Gm19:26947381-26947414
>Gm19:26947458-26947550
>Gm19:26947856-26947887
>Gm19:26948066-26948112
>Gm19:26948672-26948734
>Gm19:26949547-26949624
>Gm19:26949996-26950027
>Gm19:26950312-26950358
>Gm19:26950493-26950531
>Gm19:26950638-26950711
>Gm19:26953276-26953306
>Gm19:26953339-26953468
>Gm19:26955804-26955859
>Gm19:26957598-26957746
>Gm19:26957815-26957885
>Gm19:26958070-26958118
>Gm19:26958224-26958366
>Gm19:26958603-26958659
>Gm19:26958734-26958858
>Gm19:26959032-26959869
>Gm19:26959911-26960069
>Gm19:26960224-26960446
>Gm19:26960489-26960877
>Gm19:26960913-26962139
>Gm19:26963239-26963307
>Gm19:26963482-26963766
>Gm19:26963852-26963934
>Gm19:26965055-26966960
>Gm19:26967015-26967341
>Gm19:26967388-26967535
>Gm19:26967591-26967736
>Gm19:26968230-26968271
>Gm19:26968770-26968890
>Gm19:26972105-26972215
>Gm19:26972646-26972979
>Gm19:26976065-26976252
>Gm19:26976373-26976411
>Gm19:26977298-26977369
>Gm19:26977470-26977669
>Gm19:26978120-26978164
>Gm19:26978256-26978306
>Gm19:26978487-26978562
>Gm19:26982538-26982687
>Gm19:26983093-26983128
>Gm19:26984071-26984163
>Gm19:26984280-26984325
>Gm19:26985536-26986029
>Gm19:26986071-26986221
>Gm19:26986351-26986376
>Gm19:26986611-26986782
>Gm19:26986897-26987531
>Gm19:26987927-26987992
>Gm19:26988227-26988294
>Gm19:26991360-26991389
>Gm19:26991456-26991513
>Gm19:26991951-26992879
>Gm19:26994780-26994853
>Gm19:26995183-26996071
>Gm19:26996254-26996648
>Gm19:26996770-26996891
>Gm19:26997022-26998658
>Gm19:26998787-26999018
>Gm19:26999055-27002936
>Gm19:27011604-27011701
>Gm19:27011797-27011855
>Gm19:27011952-27011995
>Gm19:27012129-27013255
>Gm19:27013320-27014936
>Gm19:27015029-27015461
>Gm19:27015585-27015682
>Gm19:27015736-27016032
>Gm19:27016154-27016268
>Gm19:27016349-27016496
>Gm19:27016562-27016894
>Gm19:27017377-27020255
>Gm19:27021072-27021205
>Gm19:27021448-27021505
>Gm19:27024233-27024280
>Gm19:27024740-27024935
>Gm19:27025162-27025282
>Gm19:27025846-27026224
>Gm19:27026269-27026294
>Gm19:27026331-27026818
>Gm19:27026899-27027637
>Gm19:27027749-27027823
>Gm19:27027927-27028067
>Gm19:27028212-27028370
>Gm19:27028470-27029464
>Gm19:27029491-27029791
>Gm19:27029825-27030118
>Gm19:27030151-27034379
>Gm19:27034420-27036259
>Gm19:27036298-27036425
>Gm19:27036468-27036538
>Gm19:27036595-27037021
>Gm19:27037054-27037566
>Gm19:27037629-27037826
>Gm19:27038563-27038682
>Gm19:27038851-27039125
>Gm19:27039253-27039433
>Gm19:27039473-27039659
>Gm19:27039805-27039834
>Gm19:27039867-27039963
>Gm19:27040018-27040158
>Gm19:27040204-27040772
>Gm19:27040844-27041271
>Gm19:27041317-27041364
>Gm19:27041401-27041437
>Gm19:27041832-27041907
>Gm19:27049066-27049156
>Gm19:27049449-27050052
>Gm19:27051427-27051460
>Gm19:27052087-27052139
>Gm19:27052166-27052280
>Gm19:27052540-27052598
>Gm19:27055904-27055973
>Gm19:27060110-27060156
>Gm19:27060182-27060235
>Gm19:27060280-27060348
>Gm19:27060842-27061062
>Gm19:27061939-27062043
>Gm19:27062236-27062278
>Gm19:27062661-27063071
>Gm19:27063206-27063245
>Gm19:27063271-27063321
>Gm19:27063394-27063558
>Gm19:27063633-27064083
>Gm19:27066166-27066411
>Gm19:27066571-27066681
>Gm19:27066774-27066887
>Gm19:27068067-27068206
>Gm19:27069838-27069933
>Gm19:27070231-27070293
>Gm19:27072424-27072601
>Gm19:27072834-27073363
>Gm19:27073414-27075005
>Gm19:27075059-27075682
>Gm19:27076904-27076966
>Gm19:27077711-27077794
>Gm19:27080634-27081770
>Gm19:27084116-27084268
>Gm19:27084326-27084545
>Gm19:27085236-27085457
>Gm19:27085488-27085682
>Gm19:27085770-27087845
>Gm19:27088402-27095643
>Gm19:27096534-27096709
>Gm19:27096768-27096813
>Gm19:27096844-27097253
>Gm19:27097275-27098421
>Gm19:27098464-27098947
>Gm19:27098992-27099699
>Gm19:27099756-27099947
>Gm19:27100142-27100361
>Gm19:27100394-27100741
>Gm19:27101003-27101041
>Gm19:27101612-27101716
>Gm19:27101823-27101898
>Gm19:27101956-27102559
>Gm19:27102759-27103086
>Gm19:27103137-27104577
>Gm19:27104611-27104909
>Gm19:27105027-27105524
>Gm19:27105758-27105822
>Gm19:27105881-27106394
>Gm19:27106540-27106597
>Gm19:27106687-27106767
>Gm19:27107537-27108016
>Gm19:27108071-27108676
>Gm19:27112432-27112461
>Gm19:27113570-27113638
>Gm19:27119616-27119685
>Gm19:27122407-27122435
>Gm19:27122617-27122690
>Gm19:27122976-27123029
>Gm19:27123096-27123152
>Gm19:27123216-27123282
>Gm19:27123578-27123650
>Gm19:27123872-27123917
>Gm19:27124028-27124116
>Gm19:27124204-27124234
>Gm19:27124885-27125004
>Gm19:27127088-27128551
>Gm19:27128575-27135003
>Gm19:27135032-27135701
>Gm19:27136891-27136968
>Gm19:27137034-27137078
>Gm19:27137412-27137444
>Gm19:27137557-27137687
>Gm19:27138909-27138959
>Gm19:27139176-27139243
>Gm19:27139290-27139320
>Gm19:27139458-27139537
>Gm19:27139733-27139837
>Gm19:27141064-27141105
>Gm19:27141301-27141440
>Gm19:27141488-27141533
>Gm19:27141574-27141707
>Gm19:27142093-27143937
>Gm19:27143966-27144167
>Gm19:27144261-27144373
>Gm19:27144614-27144814
>Gm19:27144941-27145088
>Gm19:27145307-27145421
>Gm19:27145549-27145891
>Gm19:27146044-27146091
>Gm19:27146321-27146410
>Gm19:27146470-27146750
>Gm19:27146968-27147022
>Gm19:27147290-27147493
>Gm19:27147560-27147621
>Gm19:27149627-27149708
>Gm19:27149807-27149902
>Gm19:27150055-27152936
>Gm19:27154390-27154418
>Gm19:27155260-27155304
>Gm19:27155356-27155473
>Gm19:27160191-27160260
>Gm19:27160305-27160538
>Gm19:27160600-27160743
>Gm19:27160801-27160832
>Gm19:27160956-27161143
>Gm19:27162077-27163509
>Gm19:27163556-27187070
>Gm19:27187116-27189757
>Gm19:27189790-27190939
>Gm19:27190982-27192801
>Gm19:27192842-27193404
>Gm19:27193442-27196939
>Gm19:27198059-27198085
>Gm19:27198867-27199931
>Gm19:27200350-27200554
>Gm19:27201442-27201472
>Gm19:27201739-27201913
>Gm19:27202073-27202519
>Gm19:27202946-27203215
>Gm19:27203306-27203421
>Gm19:27203614-27203942
>Gm19:27204020-27204246
>Gm19:27204296-27204469
>Gm19:27204579-27204989
>Gm19:27205181-27205291
>Gm19:27205332-27205808
>Gm19:27205875-27206103
>Gm19:27206265-27206657
>Gm19:27206692-27207013
>Gm19:27207268-27207496
>Gm19:27207565-27207773
>Gm19:27207840-27207907
>Gm19:27207986-27208476
>Gm19:27208594-27208676
>Gm19:27211550-27213147
>Gm19:27213256-27213303
>Gm19:27213375-27213408
>Gm19:27213954-27214095
>Gm19:27214214-27214380
>Gm19:27216411-27216488
>Gm19:27216673-27216926
>Gm19:27222535-27222570
>Gm19:27223158-27223195
>Gm19:27224570-27229919
>Gm19:27229950-27230230
>Gm19:27230257-27230692
>Gm19:27231062-27231278
>Gm19:27231318-27236315
>Gm19:27237583-27237757
>Gm19:27239055-27240709
>Gm19:27242429-27242543
>Gm19:27242805-27242845
>Gm19:27243099-27243138
>Gm19:27244222-27244328
>Gm19:27246153-27246537
>Gm19:27246637-27246983
>Gm19:27247259-27247317
>Gm19:27247848-27248347
>Gm19:27248841-27248880
>Gm19:27249052-27249173
>Gm19:27249949-27249989
>Gm19:27250287-27250336
>Gm19:27250635-27250799
>Gm19:27250998-27251534
>Gm19:27251581-27251632
>Gm19:27251787-27251863
>Gm19:27252052-27252118
>Gm19:27252174-27252210
>Gm19:27252334-27252431
>Gm19:27252530-27252561
>Gm19:27252811-27252910
>Gm19:27253388-27253787
>Gm19:27254067-27254193
>Gm19:27254590-27254631
>Gm19:27254929-27254987
>Gm19:27255028-27255072
>Gm19:27255359-27255440
>Gm19:27255915-27255953
>Gm19:27256015-27256069
>Gm19:27256301-27256344
>Gm19:27258252-27258304
>Gm19:27262862-27262933
>Gm19:27263355-27264925
>Gm19:27264944-27266321
>Gm19:27266514-27266704
>Gm19:27266869-27267016
>Gm19:27274648-27274764
>Gm19:27274976-27275091
>Gm19:27275633-27275685
>Gm19:27277102-27277259
>Gm19:27279189-27279599
>Gm19:27279660-27279846
>Gm19:27280661-27280738
>Gm19:27282223-27282907
>Gm19:27283775-27283832
>Gm19:27284178-27285047
>Gm19:27285110-27285485
>Gm19:27286100-27286159
>Gm19:27288740-27288998
>Gm19:27289025-27289624
>Gm19:27289650-27289867
>Gm19:27290043-27290135
>Gm19:27290495-27290671
>Gm19:27291015-27291058
>Gm19:27292071-27292107
>Gm19:27292146-27292184
>Gm19:27292322-27292401
>Gm19:27292452-27292606
>Gm19:27292674-27292841
>Gm19:27292982-27293024
>Gm19:27294173-27294205
>Gm19:27294286-27294366
>Gm19:27294510-27294834
>Gm19:27294950-27295048
>Gm19:27295088-27295112
>Gm19:27295166-27295415
>Gm19:27295458-27295569
>Gm19:27295748-27295797
>Gm19:27296171-27296269
>Gm19:27296334-27296382
>Gm19:27296468-27296515
>Gm19:27296900-27297197
>Gm19:27298340-27298394
>Gm19:27299425-27299468
>Gm19:27299677-27299744
>Gm19:27300247-27300273
>Gm19:27301403-27301441
>Gm19:27301577-27301666
>Gm19:27302055-27302103
>Gm19:27302726-27302790
>Gm19:27303501-27303570
>Gm19:27305152-27305191
>Gm19:27305469-27305517
>Gm19:27305625-27305689
>Gm19:27306368-27307203
>Gm19:27307231-27307642
>Gm19:27307690-27307798
>Gm19:27307883-27307915
>Gm19:27307940-27308059
>Gm19:27308100-27308142
>Gm19:27308218-27308272
>Gm19:27308423-27308646
>Gm19:27308691-27309367
>Gm19:27309394-27309657
>Gm19:27309767-27310781
>Gm19:27310910-27311071
>Gm19:27311539-27311633
>Gm19:27311953-27312148
>Gm19:27312183-27312825
>Gm19:27312870-27312925
>Gm19:27313043-27313095
>Gm19:27313154-27313186
>Gm19:27313219-27313638
>Gm19:27313692-27313868
>Gm19:27313937-27316547
>Gm19:27316657-27316867
>Gm19:27317009-27317284
>Gm19:27317445-27317529
>Gm19:27317623-27318341
>Gm19:27318443-27319519
>Gm19:27319598-27319867
>Gm19:27319911-27320434
>Gm19:27320504-27321081
>Gm19:27321122-27321185
>Gm19:27321261-27322072
>Gm19:27322136-27322301
>Gm19:27322332-27322497
>Gm19:27322571-27322638
>Gm19:27322710-27324091
>Gm19:27324135-27324379
>Gm19:27324457-27324718
>Gm19:27324770-27327031
>Gm19:27327166-27327514
>Gm19:27327586-27327627
>Gm19:27327690-27327737
>Gm19:27327812-27328192
>Gm19:27328271-27329516
>Gm19:27329564-27329620
>Gm19:27329667-27329818
>Gm19:27333301-27334827
>Gm19:27335291-27335365
>Gm19:27336199-27336240
>Gm19:27337427-27337658
>Gm19:27337772-27338747
>Gm19:27338794-27339282
>Gm19:27339586-27339895
>Gm19:27342280-27342362
>Gm19:27342514-27342564
>Gm19:27343359-27344069
>Gm19:27344144-27346491
>Gm19:27346614-27346652
>Gm19:27346685-27349197
>Gm19:27349217-27352234
>Gm19:27352342-27352441
>Gm19:27352692-27352767
>Gm19:27353868-27353963
>Gm19:27354175-27354213
>Gm19:27354640-27358878
>Gm19:27360855-27361265
>Gm19:27364172-27364386
>Gm19:27367746-27368025
>Gm19:27368076-27368291
>Gm19:27368372-27368677
>Gm19:27368794-27368864
>Gm19:27369969-27370035
>Gm19:27370144-27370227
>Gm19:27372916-27372988
>Gm19:27382153-27382439
>Gm19:27382594-27382731
>Gm19:27382752-27382795
>Gm19:27382920-27383110
>Gm19:27383320-27383451
>Gm19:27383585-27383704
>Gm19:27383844-27383995
>Gm19:27384077-27384168
>Gm19:27384384-27384457
>Gm19:27384519-27384643
>Gm19:27384680-27384705
>Gm19:27384789-27384862
>Gm19:27385178-27385231
>Gm19:27385349-27385382
>Gm19:27385459-27385485
>Gm19:27385548-27385663
>Gm19:27385706-27386104
>Gm19:27386271-27386324
>Gm19:27386587-27387064
>Gm19:27387120-27387215
>Gm19:27387262-27389566
>Gm19:27389624-27389716
>Gm19:27391921-27391954
>Gm19:27392012-27392059
>Gm19:27392110-27398097
>Gm19:27398124-27398835
>Gm19:27399018-27399080
>Gm19:27399605-27401364
>Gm19:27401396-27409101
>Gm19:27409125-27409868
>Gm19:27410913-27410945
>Gm19:27412329-27413823
>Gm19:27415261-27415335
>Gm19:27415802-27415831
>Gm19:27416923-27419214
>Gm19:27419255-27420122
>Gm19:27420167-27420335
>Gm19:27420528-27420970
>Gm19:27421084-27421161
>Gm19:27421261-27421497
>Gm19:27421957-27422019
>Gm19:27422261-27422468
>Gm19:27422528-27422789
>Gm19:27423267-27423399
>Gm19:27424153-27424223
>Gm19:27424428-27424462
>Gm19:27425236-27425286
>Gm19:27425659-27425759
>Gm19:27428242-27428271
>Gm19:27428518-27428579
>Gm19:27429132-27429385
>Gm19:27429762-27429936
>Gm19:27430050-27430382
>Gm19:27430538-27430736
>Gm19:27430815-27431021
>Gm19:27431042-27433055
>Gm19:27433089-27433194
>Gm19:27433243-27433283
>Gm19:27433313-27433628
>Gm19:27433699-27433731
>Gm19:27433782-27434068
>Gm19:27435040-27435181
>Gm19:27436876-27437018
>Gm19:27437094-27437152
>Gm19:27437477-27437592
>Gm19:27438803-27438892
>Gm19:27439040-27439194
>Gm19:27440632-27440707
>Gm19:27440815-27440925
>Gm19:27444761-27444869
>Gm19:27444975-27445003
>Gm19:27445085-27445111
>Gm19:27445600-27445681
>Gm19:27447018-27447033
>Gm19:27447091-27447222
>Gm19:27448082-27448147
>Gm19:27448886-27449015
>Gm19:27450419-27450499
>Gm19:27450620-27450691
>Gm19:27451806-27451985
>Gm19:27452048-27452078
>Gm19:27452245-27452359
>Gm19:27452805-27452937
>Gm19:27453460-27453518
>Gm19:27456634-27456680
>Gm19:27456899-27456947
>Gm19:27457013-27457186
>Gm19:27457359-27457390
>Gm19:27457714-27457776
>Gm19:27459588-27459786
>Gm19:27460160-27460273
>Gm19:27460452-27460692
>Gm19:27460718-27464842
>Gm19:27464919-27467459
>Gm19:27467520-27467570
>Gm19:27467846-27467902
>Gm19:27467952-27468045
>Gm19:27468162-27468230
>Gm19:27468321-27468386
>Gm19:27468470-27468723
>Gm19:27468878-27468991
>Gm19:27469192-27472482
>Gm19:27472502-27473046
>Gm19:27473194-27473241
>Gm19:27473650-27473719
>Gm19:27474084-27474099
>Gm19:27474328-27474379
>Gm19:27475196-27475364
>Gm19:27475539-27475719
>Gm19:27476534-27476643
>Gm19:27476760-27476842
>Gm19:27477516-27477575
>Gm19:27481645-27481694
>Gm19:27482506-27482557
>Gm19:27485996-27487024
>Gm19:27488837-27488936
>Gm19:27489092-27489152
>Gm19:27489298-27489336
>Gm19:27489415-27489466
>Gm19:27490515-27490644
>Gm19:27491397-27491437
>Gm19:27492251-27492283
>Gm19:27492511-27492600
>Gm19:27492687-27492969
>Gm19:27498358-27498453
>Gm19:27499043-27499075
>Gm19:27501004-27501037
>Gm19:27501102-27501321
>Gm19:27502888-27503077
>Gm19:27503494-27503650
>Gm19:27507155-27507194
>Gm19:27507405-27507470
>Gm19:27510422-27510547
>Gm19:27511600-27511644
>Gm19:27512186-27512432
>Gm19:27513212-27513405
>Gm19:27514918-27515130
>Gm19:27517484-27517575
>Gm19:27519614-27519652
>Gm19:27519917-27520052
>Gm19:27521523-27521568
>Gm19:27523001-27523054
>Gm19:27523568-27523638
>Gm19:27527530-27527671
>Gm19:27527819-27527861
>Gm19:27531944-27532042
>Gm19:27536205-27538535
>Gm19:27538567-27538646
>Gm19:27538713-27538796
>Gm19:27538943-27538983
>Gm19:27543028-27544597
>Gm19:27546236-27546507
>Gm19:27547296-27547390
>Gm19:27547717-27547806
>Gm19:27548004-27548048
>Gm19:27549626-27549828
>Gm19:27549903-27550001
>Gm19:27550137-27550923
>Gm19:27551150-27551371
>Gm19:27551424-27551474
>Gm19:27551699-27552077
>Gm19:27552379-27552476
>Gm19:27553278-27553338
>Gm19:27553627-27553655
>Gm19:27553775-27553848
>Gm19:27553877-27553954
>Gm19:27554153-27554408
>Gm19:27555056-27555188
>Gm19:27555231-27555306
>Gm19:27555459-27555560
>Gm19:27555750-27556849
>Gm19:27557061-27557097
>Gm19:27557156-27557205
>Gm19:27557298-27557404
>Gm19:27557409-27557534
>Gm19:27558552-27558987
>Gm19:27559114-27561044
>Gm19:27561103-27562233
>Gm19:27562652-27562696
>Gm19:27562827-27563098
>Gm19:27563181-27564813
>Gm19:27564909-27565364
>Gm19:27565398-27565472
>Gm19:27565499-27565615
>Gm19:27565664-27565698
>Gm19:27565827-27565875
>Gm19:27566130-27566517
>Gm19:27567141-27567176
>Gm19:27569022-27569047
>Gm19:27574281-27574318
>Gm19:27577647-27578220
>Gm19:27578622-27579274
>Gm19:27579480-27580117
>Gm19:27580524-27580579
>Gm19:27586165-27586223
>Gm19:27586588-27595076
>Gm19:27596857-27597382
>Gm19:27597560-27597919
>Gm19:27598047-27598137
>Gm19:27598280-27599628
>Gm19:27599808-27599853
>Gm19:27599897-27600250
>Gm19:27600320-27600449
>Gm19:27600513-27600728
>Gm19:27600774-27603057
>Gm19:27603092-27603346
>Gm19:27603415-27603746
>Gm19:27603772-27603982
>Gm19:27604022-27604248
>Gm19:27604832-27604957
>Gm19:27609855-27609895
>Gm19:27610578-27611210
>Gm19:27611279-27620367
>Gm19:27620417-27620820
>Gm19:27620916-27620979
>Gm19:27621047-27621111
>Gm19:27621273-27621298
>Gm19:27621618-27621692
>Gm19:27621993-27622031
>Gm19:27623193-27623304
>Gm19:27623395-27623467
>Gm19:27623514-27623770
>Gm19:27624092-27624170
>Gm19:27624225-27624299
>Gm19:27624580-27624606
>Gm19:27625510-27625580
>Gm19:27626084-27626705
>Gm19:27626756-27630160
>Gm19:27633591-27633719
>Gm19:27633750-27633809
>Gm19:27635692-27635869
>Gm19:27640298-27640326
>Gm19:27640983-27641026
>Gm19:27641573-27641633
>Gm19:27641776-27641826
>Gm19:27642061-27642112
>Gm19:27643050-27643118
>Gm19:27643479-27643540
>Gm19:27643598-27643690
>Gm19:27643754-27643782
>Gm19:27644124-27644315
>Gm19:27644355-27644419
>Gm19:27644588-27644620
>Gm19:27644813-27644867
>Gm19:27644951-27644984
>Gm19:27645169-27645222
>Gm19:27645340-27645411
>Gm19:27647980-27648108
>Gm19:27648192-27648301
>Gm19:27648464-27648539
>Gm19:27648607-27649173
>Gm19:27649250-27649419
>Gm19:27649571-27649821
>Gm19:27649874-27650021
>Gm19:27650166-27650266
>Gm19:27650386-27650443
>Gm19:27650603-27650749
>Gm19:27650776-27652279
>Gm19:27652312-27653700
>Gm19:27653740-27675482
>Gm19:27675513-27679642
>Gm19:27679708-27680392
>Gm19:27680489-27680754
>Gm19:27680818-27680910
>Gm19:27680970-27681008
>Gm19:27681086-27681493
>Gm19:27681569-27682091
>Gm19:27682151-27682328
>Gm19:27682430-27682552
>Gm19:27682605-27682944
>Gm19:27682969-27683434
>Gm19:27683626-27684053
>Gm19:27684089-27684219
>Gm19:27684327-27684450
>Gm19:27684534-27684602
>Gm19:27684918-27684976
>Gm19:27685144-27685266
>Gm19:27685347-27685434
>Gm19:27685744-27686785
>Gm19:27686953-27689206
>Gm19:27689252-27690624
>Gm19:27690795-27690892
>Gm19:27690922-27690958
>Gm19:27691101-27691174
>Gm19:27691504-27691761
>Gm19:27691823-27691892
>Gm19:27691937-27692016
>Gm19:27692315-27692371
>Gm19:27692432-27692707
>Gm19:27692804-27692984
>Gm19:27693246-27693293
>Gm19:27693388-27694002
>Gm19:27694113-27694253
>Gm19:27694468-27694688
>Gm19:27694728-27696876
>Gm19:27696914-27697863
>Gm19:27698004-27700533
>Gm19:27700909-27700948
>Gm19:27701152-27701185
>Gm19:27701226-27701408
>Gm19:27701514-27701589
>Gm19:27701718-27701797
>Gm19:27702068-27702098
>Gm19:27702144-27702243
>Gm19:27702371-27702730
>Gm19:27702809-27702939
>Gm19:27702971-27703296
>Gm19:27703373-27703565
>Gm19:27703683-27703882
>Gm19:27703972-27704085
>Gm19:27704238-27704526
>Gm19:27704620-27704745
>Gm19:27704807-27705043
>Gm19:27705167-27705243
>Gm19:27705647-27705735
>Gm19:27705765-27706205
>Gm19:27706388-27708841
>Gm19:27708954-27709021
>Gm19:27709064-27709634
>Gm19:27709690-27709886
>Gm19:27710371-27710435
>Gm19:27710558-27710609
>Gm19:27710647-27710684
>Gm19:27710769-27711705
>Gm19:27711726-27712444
>Gm19:27712498-27713050
>Gm19:27713151-27713230
>Gm19:27713547-27713706
>Gm19:27715267-27715325
>Gm19:27715711-27715848
>Gm19:27716028-27716128
>Gm19:27717911-27717975
>Gm19:27718406-27718529
>Gm19:27718575-27718606
>Gm19:27718887-27719083
>Gm19:27719146-27720000
>Gm19:27720162-27720203
>Gm19:27720280-27720334
>Gm19:27720644-27722442
>Gm19:27723055-27723128
>Gm19:27724158-27724270
>Gm19:27725373-27726345
>Gm19:27729644-27729723
>Gm19:27729976-27730091
>Gm19:27730147-27730452
>Gm19:27730600-27730673
>Gm19:27732740-27732764
>Gm19:27734042-27734116
>Gm19:27734156-27734235
>Gm19:27734434-27734502
>Gm19:27736222-27736273
>Gm19:27736966-27737131
>Gm19:27737584-27737708
>Gm19:27737744-27738000
>Gm19:27738136-27738254
>Gm19:27738859-27738902
>Gm19:27738908-27738997
>Gm19:27739465-27739593
>Gm19:27739835-27740117
>Gm19:27740283-27740331
>Gm19:27740518-27740649
>Gm19:27740969-27741065
>Gm19:27741324-27742199
>Gm19:27742340-27742635
>Gm19:27742713-27742841
>Gm19:27743390-27743466
>Gm19:27743791-27743826
>Gm19:27743910-27743954
>Gm19:27744196-27744395
>Gm19:27744425-27744477
>Gm19:27744866-27744916
>Gm19:27745128-27745447
>Gm19:27745500-27745592
>Gm19:27745627-27745729
>Gm19:27745800-27750037
>Gm19:27750663-27750697
>Gm19:27751010-27751041
>Gm19:27751124-27751189
>Gm19:27751316-27751344
>Gm19:27751420-27753163
>Gm19:27753301-27753631
>Gm19:27754187-27754317
>Gm19:27754712-27754778
>Gm19:27754831-27754913
>Gm19:27754992-27755019
>Gm19:27755346-27755417
>Gm19:27756179-27764719
>Gm19:27766254-27766336
>Gm19:27766758-27767022
>Gm19:27767185-27767229
>Gm19:27767466-27767735
>Gm19:27767897-27767941
>Gm19:27768187-27768447
>Gm19:27768609-27768652
>Gm19:27768718-27768930
>Gm19:27768969-27772193
>Gm19:27772356-27772440
>Gm19:27772570-27772775
>Gm19:27782059-27782142
>Gm19:27782344-27782927
>Gm19:27783990-27784021
>Gm19:27785217-27785277
>Gm19:27785709-27785756
>Gm19:27785794-27785850
>Gm19:27786194-27786220
>Gm19:27786563-27786712
>Gm19:27786993-27787251
>Gm19:27787374-27787409
>Gm19:27787605-27787661
>Gm19:27787738-27787774
>Gm19:27787869-27787924
>Gm19:27788049-27788179
>Gm19:27788463-27788577
>Gm19:27788753-27788844
>Gm19:27789014-27789082
>Gm19:27789353-27789425
>Gm19:27789556-27789642
>Gm19:27789718-27789758
>Gm19:27789801-27789946
>Gm19:27790085-27790839
>Gm19:27790998-27791238
>Gm19:27791456-27791496
>Gm19:27791612-27791650
>Gm19:27791788-27791824
>Gm19:27792021-27792071
>Gm19:27792228-27792275
>Gm19:27792367-27792473
>Gm19:27792561-27792664
>Gm19:27792723-27792868
>Gm19:27793087-27793345
>Gm19:27793673-27793699
>Gm19:27793803-27793992
>Gm19:27794073-27794116
>Gm19:27794286-27794368
>Gm19:27794441-27795960
>Gm19:27796339-27796380
>Gm19:27798466-27798492
>Gm19:27800920-27801014
>Gm19:27801042-27801110
>Gm19:27801149-27801225
>Gm19:27804943-27804973
>Gm19:27805177-27805261
>Gm19:27808503-27808543
>Gm19:27812103-27812154
>Gm19:27812203-27812291
>Gm19:27812487-27812526
>Gm19:27812658-27812703
>Gm19:27813110-27813282
>Gm19:27813330-27813460
>Gm19:27813521-27813604
>Gm19:27813918-27814011
>Gm19:27814065-27814127
>Gm19:27814358-27814684
>Gm19:27814921-27815058
>Gm19:27815551-27815622
>Gm19:27815898-27815957
>Gm19:27816415-27816454
>Gm19:27818392-27818456
>Gm19:27818955-27819007
>Gm19:27819146-27819205
>Gm19:27819383-27819599
>Gm19:27820845-27820945
>Gm19:27821167-27821450
>Gm19:27822293-27822320
>Gm19:27825581-27825679
>Gm19:27826572-27826643
>Gm19:27826966-27827066
>Gm19:27827568-27827597
>Gm19:27830618-27830650
>Gm19:27831653-27831825
>Gm19:27833755-27833790
>Gm19:27833826-27833860
>Gm19:27836928-27837070
>Gm19:27837172-27837271
>Gm19:27837738-27837908
>Gm19:27837974-27839360
>Gm19:27839400-27840701
>Gm19:27841256-27841311
>Gm19:27842402-27842528
>Gm19:27842627-27842681
>Gm19:27844073-27844105
>Gm19:27844339-27844394
>Gm19:27844506-27844537
>Gm19:27844788-27844856
>Gm19:27845404-27845466
>Gm19:27845514-27848775
>Gm19:27848917-27848987
>Gm19:27849049-27849383
>Gm19:27849427-27849457
>Gm19:27849542-27849592
>Gm19:27849642-27849683
>Gm19:27849865-27849922
>Gm19:27849948-27852710
>Gm19:27852760-27853590
>Gm19:27853741-27853769
>Gm19:27853824-27854076
>Gm19:27854182-27854218
>Gm19:27854267-27854299
>Gm19:27855142-27855173
>Gm19:27855510-27857179
>Gm19:27859346-27859401
>Gm19:27860085-27860141
>Gm19:27860347-27860385
>Gm19:27861780-27861852
>Gm19:27862121-27862305
>Gm19:27862611-27862731
>Gm19:27862865-27863029
>Gm19:27863091-27863264
>Gm19:27863355-27863387
>Gm19:27863497-27873054
>Gm19:27874929-27874988
>Gm19:27875326-27875411
>Gm19:27875849-27875979
>Gm19:27876073-27876251
>Gm19:27876341-27876370
>Gm19:27876652-27876712
>Gm19:27876832-27876955
>Gm19:27877027-27877064
>Gm19:27877120-27877253
>Gm19:27877481-27877544
>Gm19:27878068-27878134
>Gm19:27878902-27878958
>Gm19:27879531-27879559
>Gm19:27879793-27879818
>Gm19:27879912-27879982
>Gm19:27880172-27880215
>Gm19:27880251-27880363
>Gm19:27880411-27880444
>Gm19:27880543-27880684
>Gm19:27881506-27881579
>Gm19:27885796-27885940
>Gm19:27887586-27887619
>Gm19:27887678-27887818
>Gm19:27888131-27888198
>Gm19:27888223-27888283
>Gm19:27888318-27888553
>Gm19:27889279-27889308
>Gm19:27889660-27889700
>Gm19:27890025-27890056
>Gm19:27892735-27892785
>Gm19:27896598-27899735
>Gm19:27899877-27899920
>Gm19:27900444-27900533
>Gm19:27900726-27900867
>Gm19:27900994-27901294
>Gm19:27901321-27901546
>Gm19:27901670-27901709
>Gm19:27902270-27902311
>Gm19:27903638-27909981
>Gm19:27911207-27911258
>Gm19:27916465-27916521
>Gm19:27916554-27919383
>Gm19:27919421-27927868
>Gm19:27929520-27929608
>Gm19:27929874-27929975
>Gm19:27930063-27930333
>Gm19:27930399-27930475
>Gm19:27930535-27930797
>Gm19:27930859-27931307
>Gm19:27931349-27931612
>Gm19:27931638-27931779
>Gm19:27931834-27933084
>Gm19:27933120-27935182
>Gm19:27935225-27951924
>Gm19:27951958-27952244
>Gm19:27952422-27952591
>Gm19:27952645-27953347
>Gm19:27953422-27953465
>Gm19:27953744-27953829
>Gm19:27953949-27954053
>Gm19:27954098-27954138
>Gm19:27954187-27954404
>Gm19:27954622-27954724
>Gm19:27954851-27955131
>Gm19:27955222-27955264
>Gm19:27955280-27955553
>Gm19:27956458-27956497
>Gm19:27956640-27956697
>Gm19:27956747-27958048
>Gm19:27958356-27958480
>Gm19:27958533-27958573
>Gm19:27959155-27959191
>Gm19:27959663-27959704
>Gm19:27959899-27959986
>Gm19:27961670-27962906
>Gm19:27962955-27967487
>Gm19:27967512-27969414
>Gm19:27970059-27970108
>Gm19:27970542-27970577
>Gm19:27970657-27970751
>Gm19:27970898-27971000
>Gm19:27971509-27971544
>Gm19:27972134-27972214
>Gm19:27972560-27972613
>Gm19:27972848-27972899
>Gm19:27973218-27973351
>Gm19:27973447-27973488
>Gm19:27975250-27975316
>Gm19:27975430-27977208
>Gm19:27977978-27979407
>Gm19:27981165-27981240
>Gm19:27981578-27981637
>Gm19:27981823-27981871
>Gm19:27982008-27982065
>Gm19:27982467-27982511
>Gm19:27986312-27986363
>Gm19:27986437-27986948
>Gm19:27987579-27987893
>Gm19:27988028-27988096
>Gm19:27988824-27988944
>Gm19:27991567-27991615
>Gm19:27995619-27995680
>Gm19:27996258-27996307
>Gm19:27996379-27996480
>Gm19:27996598-27996630
>Gm19:27996790-27996860
>Gm19:27997256-27997287
>Gm19:28002682-28002822
>Gm19:28008325-28008355
>Gm19:28010310-28010366
>Gm19:28011281-28017959
>Gm19:28017998-28019111
>Gm19:28019177-28019378
>Gm19:28020675-28020766
>Gm19:28022888-28022932
>Gm19:28024786-28026486
>Gm19:28026537-28026705
>Gm19:28026755-28029954
>Gm19:28030026-28030129
>Gm19:28030387-28030510
>Gm19:28030728-28030772
>Gm19:28031270-28031320
>Gm19:28031651-28031749
>Gm19:28031870-28032098
>Gm19:28032711-28032870
>Gm19:28032987-28033125
>Gm19:28034389-28034534
>Gm19:28034691-28034737
>Gm19:28034834-28034909
>Gm19:28035043-28035082
>Gm19:28035112-28035181
>Gm19:28035856-28035887
>Gm19:28037390-28037477
>Gm19:28037694-28037758
>Gm19:28037784-28037961
>Gm19:28038007-28038193
>Gm19:28038282-28038421
>Gm19:28038932-28040056
>Gm19:28040100-28040130
>Gm19:28041771-28042736
>Gm19:28043196-28043289
>Gm19:28044016-28044135
>Gm19:28044419-28044553
>Gm19:28044804-28044853
>Gm19:28045504-28045573
>Gm19:28046933-28048172
>Gm19:28049126-28049162
>Gm19:28049896-28049999
>Gm19:28050563-28050607
>Gm19:28050801-28050888
>Gm19:28051304-28051365
>Gm19:28051611-28051763
>Gm19:28052136-28052176
>Gm19:28052224-28052269
>Gm19:28052358-28052456
>Gm19:28054156-28054396
>Gm19:28054567-28054675
>Gm19:28054793-28054904
>Gm19:28055012-28055045
>Gm19:28056588-28056917
>Gm19:28056955-28058897
>Gm19:28058932-28060462
>Gm19:28060548-28060630
>Gm19:28060811-28061346
>Gm19:28061375-28062498
>Gm19:28062677-28064220
>Gm19:28064320-28065069
>Gm19:28065177-28068240
>Gm19:28068276-28074366
>Gm19:28077386-28077535
>Gm19:28078439-28078453
>Gm19:28080297-28080312
>Gm19:28081709-28081821
>Gm19:28083582-28083620
>Gm19:28083918-28088704
>Gm19:28089220-28089276
>Gm19:28089539-28089590
>Gm19:28092038-28092103
>Gm19:28093005-28093112
>Gm19:28093177-28101905
>Gm19:28102377-28102812
>Gm19:28103318-28103403
>Gm19:28103701-28103819
>Gm19:28104154-28104207
>Gm19:28108050-28108312
>Gm19:28108478-28108651
>Gm19:28108960-28109172
>Gm19:28109365-28109511
>Gm19:28109561-28109695
>Gm19:28109741-28110022
>Gm19:28110161-28110293
>Gm19:28110467-28110511
>Gm19:28110743-28110772
>Gm19:28110990-28111079
>Gm19:28111311-28111392
>Gm19:28111510-28111561
>Gm19:28111644-28111842
>Gm19:28111954-28112156
>Gm19:28112240-28112402
>Gm19:28112552-28112696
>Gm19:28115984-28116014
>Gm19:28117005-28128097
>Gm19:28136030-28136326
>Gm19:28136433-28137280
>Gm19:28137331-28138593
>Gm19:28138621-28139948
>Gm19:28139971-28140380
>Gm19:28140406-28142337
>Gm19:28142450-28142584
>Gm19:28142685-28143808
>Gm19:28143838-28143943
>Gm19:28144134-28144623
>Gm19:28144675-28145533
>Gm19:28148095-28148357
>Gm19:28148390-28148635
>Gm19:28148679-28158752
>Gm19:28158857-28160140
>Gm19:28160173-28163222
>Gm19:28163289-28163437
>Gm19:28163502-28163659
>Gm19:28163698-28165561
>Gm19:28165629-28165666
>Gm19:28165827-28165901
>Gm19:28166183-28166259
>Gm19:28166297-28166372
>Gm19:28166676-28166876
>Gm19:28167182-28167286
>Gm19:28167321-28167421
>Gm19:28167581-28167703
>Gm19:28167861-28167910
>Gm19:28168000-28168245
>Gm19:28168332-28168461
>Gm19:28168516-28168791
>Gm19:28169099-28169342
>Gm19:28169645-28169695
>Gm19:28169745-28170082
>Gm19:28170135-28170164
>Gm19:28170411-28170446
>Gm19:28170579-28170667
>Gm19:28170877-28171241
>Gm19:28171345-28171459
>Gm19:28171555-28171622
>Gm19:28171829-28172058
>Gm19:28172165-28172219
>Gm19:28172445-28172573
[truncated: 363,577 more chars]
