# Supplementary material for: Red: an intelligent, rapid, accurate tool for detecting repeats de-novo on the genomic scale
Source: BMC Bioinformatics. 2015 Jul 24;16:227. doi: 10.1186/s12859-015-0654-5 (PMC4513396; doi:10.1186/s12859-015-0654-5)
Supplement: Additional file 9 — Supplementary data set 8 — Red’s repeats of the Glycine max genome. The command “tar -xzf file” results in a directory that contains the locations of repeats found by Red in the genome of the Glycine max. [file 12859_2015_654_MOESM9_ESM.gz › GnmRptGm/Gm20.rpt]

>Gm20:0-475
>Gm20:4296-4341
>Gm20:4397-10840
>Gm20:14985-15095
>Gm20:15143-15266
>Gm20:20330-20371
>Gm20:21953-22000
>Gm20:22707-22736
>Gm20:22898-23177
>Gm20:23238-23279
>Gm20:23671-23701
>Gm20:23964-24062
>Gm20:24188-24234
>Gm20:24540-24571
>Gm20:24767-25036
>Gm20:25103-25982
>Gm20:26080-26211
>Gm20:26447-26993
>Gm20:27062-27282
>Gm20:27340-27498
>Gm20:27760-27828
>Gm20:27858-28030
>Gm20:28127-28391
>Gm20:28450-28663
>Gm20:28937-28967
>Gm20:29717-29793
>Gm20:30000-30044
>Gm20:30129-30340
>Gm20:30501-30532
>Gm20:30715-30754
>Gm20:30903-30979
>Gm20:32086-32116
>Gm20:36069-36178
>Gm20:37399-37435
>Gm20:37717-37862
>Gm20:40891-40934
>Gm20:41340-41417
>Gm20:42594-42659
>Gm20:46199-46233
>Gm20:47782-47823
>Gm20:48029-48073
>Gm20:49550-49597
>Gm20:53025-53733
>Gm20:55516-55557
>Gm20:58521-58555
>Gm20:58829-58873
>Gm20:59762-59922
>Gm20:60320-60373
>Gm20:60457-60505
>Gm20:61634-61745
>Gm20:62763-62805
>Gm20:67618-67743
>Gm20:72280-72337
>Gm20:72462-72496
>Gm20:75823-75870
>Gm20:84199-84261
>Gm20:85560-85853
>Gm20:86702-86739
>Gm20:87983-88016
>Gm20:89728-89782
>Gm20:91221-91284
>Gm20:92845-92907
>Gm20:95478-95626
>Gm20:95764-95822
>Gm20:98497-98615
>Gm20:98817-98882
>Gm20:102513-102623
>Gm20:103230-103288
>Gm20:103547-103661
>Gm20:103868-103902
>Gm20:109889-109970
>Gm20:110178-110334
>Gm20:111236-111280
>Gm20:112723-112780
>Gm20:113798-113896
>Gm20:114580-114627
>Gm20:114760-115047
>Gm20:120995-121317
>Gm20:121370-121439
>Gm20:121590-121625
>Gm20:121762-121843
>Gm20:121944-121982
>Gm20:123542-123671
>Gm20:124258-124428
>Gm20:129636-129670
>Gm20:130813-130865
>Gm20:137395-137444
>Gm20:139582-139618
>Gm20:139666-139701
>Gm20:142383-142453
>Gm20:142562-142652
>Gm20:143253-143285
>Gm20:146610-146689
>Gm20:152294-152308
>Gm20:155540-155574
>Gm20:156282-156320
>Gm20:161080-161193
>Gm20:161361-161394
>Gm20:167299-167354
>Gm20:167840-167869
>Gm20:167970-167994
>Gm20:168795-168902
>Gm20:169140-169174
>Gm20:172152-172636
>Gm20:173545-173593
>Gm20:174348-174391
>Gm20:175056-175126
>Gm20:175867-175911
>Gm20:177182-177220
>Gm20:179451-179538
>Gm20:182758-182839
>Gm20:182939-186022
>Gm20:188453-188678
>Gm20:191611-191643
>Gm20:191747-191818
>Gm20:192179-192270
>Gm20:192306-192653
>Gm20:193130-193234
>Gm20:193513-193808
>Gm20:193881-193948
>Gm20:197509-197547
>Gm20:197596-198107
>Gm20:198681-198715
>Gm20:198918-199417
>Gm20:199590-200123
>Gm20:203911-204004
>Gm20:204057-204087
>Gm20:204113-204252
>Gm20:204538-204793
>Gm20:204842-204872
>Gm20:207918-207961
>Gm20:222301-222489
>Gm20:222877-222936
>Gm20:224397-224429
>Gm20:225170-225315
>Gm20:225933-226414
>Gm20:227141-227186
>Gm20:233820-233879
>Gm20:234730-234900
>Gm20:237499-237650
>Gm20:240165-240281
>Gm20:240712-240791
>Gm20:241960-242017
>Gm20:242676-242736
>Gm20:244969-244999
>Gm20:245416-245445
>Gm20:245845-245906
>Gm20:246223-246264
>Gm20:248632-248687
>Gm20:248762-248812
>Gm20:249701-249814
>Gm20:249873-249952
>Gm20:257494-257564
>Gm20:258033-258116
>Gm20:259904-259943
>Gm20:260495-260539
>Gm20:260960-261087
>Gm20:266322-266368
>Gm20:268676-268759
>Gm20:274559-274611
>Gm20:280452-280522
>Gm20:287283-287318
>Gm20:290924-290954
>Gm20:291796-291846
>Gm20:299358-299436
>Gm20:300621-300689
>Gm20:300782-300891
>Gm20:304253-304297
>Gm20:304347-304471
>Gm20:307255-307361
>Gm20:307711-307783
>Gm20:318387-318456
>Gm20:318613-318666
>Gm20:318766-318934
>Gm20:319045-319077
>Gm20:319578-319690
>Gm20:319777-319809
>Gm20:319964-320027
>Gm20:320093-320133
>Gm20:320350-320443
>Gm20:320504-320607
>Gm20:320694-320823
>Gm20:321163-321285
>Gm20:321463-321494
>Gm20:321557-321588
>Gm20:321684-321724
>Gm20:324761-324822
>Gm20:327295-328270
>Gm20:328630-328915
>Gm20:328952-329245
>Gm20:330922-331186
>Gm20:335049-335420
>Gm20:336627-336673
>Gm20:340956-340990
>Gm20:346078-346191
>Gm20:349359-349463
>Gm20:351326-351513
>Gm20:352018-353112
>Gm20:354329-354531
>Gm20:355201-355387
>Gm20:356984-357088
>Gm20:357163-357290
>Gm20:357363-357527
>Gm20:358823-358853
>Gm20:359477-359511
>Gm20:362105-362185
>Gm20:362266-362320
>Gm20:362547-362576
>Gm20:362667-362746
>Gm20:364757-365591
>Gm20:365681-365791
>Gm20:367123-367182
>Gm20:367529-367642
>Gm20:369705-369781
>Gm20:371254-371317
>Gm20:371355-371414
>Gm20:373974-374106
>Gm20:374296-374342
>Gm20:374502-374673
>Gm20:375168-375240
>Gm20:377901-377927
>Gm20:378598-378680
>Gm20:378854-379030
>Gm20:379488-379517
>Gm20:380519-380716
>Gm20:380949-382245
>Gm20:382774-382817
>Gm20:383544-383733
>Gm20:384707-384731
>Gm20:387628-387667
>Gm20:387875-387943
>Gm20:388231-388441
>Gm20:389209-389252
>Gm20:389493-389580
>Gm20:389884-389915
>Gm20:390161-390332
>Gm20:390957-391289
>Gm20:392660-392745
>Gm20:393537-395636
>Gm20:395660-396892
>Gm20:397081-397195
>Gm20:398732-398820
>Gm20:398888-399095
>Gm20:399125-403342
>Gm20:403387-403436
>Gm20:403495-403564
>Gm20:403644-403673
>Gm20:406123-406158
>Gm20:409250-409433
>Gm20:409763-409845
>Gm20:415060-415101
>Gm20:415701-415780
>Gm20:416100-416221
>Gm20:416521-416593
>Gm20:419673-419825
>Gm20:419873-419915
>Gm20:421018-421101
>Gm20:429355-429390
>Gm20:430937-430972
>Gm20:434276-434404
>Gm20:434528-434793
>Gm20:434947-435048
>Gm20:437816-437894
>Gm20:438036-438096
>Gm20:438632-438710
>Gm20:441106-441237
>Gm20:443747-443871
>Gm20:443904-443958
>Gm20:444403-444437
>Gm20:444630-444731
>Gm20:444833-444942
>Gm20:445046-445084
>Gm20:447384-447452
>Gm20:447741-448164
>Gm20:448210-448420
>Gm20:450129-450191
>Gm20:454407-454438
>Gm20:457961-458094
>Gm20:461136-461173
>Gm20:462869-462910
>Gm20:464089-464120
>Gm20:465320-465433
>Gm20:465511-466460
>Gm20:466551-466599
>Gm20:466941-467185
>Gm20:469253-469327
>Gm20:470337-470387
>Gm20:472083-472144
>Gm20:477659-477713
>Gm20:481295-481326
>Gm20:483938-484076
>Gm20:484756-484868
>Gm20:486599-486681
>Gm20:489150-489226
>Gm20:489828-489910
>Gm20:489935-490091
>Gm20:490486-490621
>Gm20:490748-490792
>Gm20:492927-493103
>Gm20:495479-496720
>Gm20:504964-505027
>Gm20:507056-507137
>Gm20:509273-509319
>Gm20:509841-509944
>Gm20:511202-511279
>Gm20:511388-511517
>Gm20:511602-511654
>Gm20:511723-511982
>Gm20:512915-513025
>Gm20:513310-513426
>Gm20:513437-513476
>Gm20:515947-515995
>Gm20:516156-516200
>Gm20:516468-516557
>Gm20:516797-516908
>Gm20:517425-517511
>Gm20:517604-517691
>Gm20:517801-517857
>Gm20:519083-519208
>Gm20:522926-522992
>Gm20:523687-523778
>Gm20:528640-528748
>Gm20:530071-530104
>Gm20:531118-531186
>Gm20:535871-535944
>Gm20:536071-536122
>Gm20:543167-543231
>Gm20:552708-552857
>Gm20:553121-553325
>Gm20:553361-553405
>Gm20:553503-553588
>Gm20:553849-553877
>Gm20:556190-556289
>Gm20:556406-556576
>Gm20:556598-556658
>Gm20:559868-559890
>Gm20:564311-564405
>Gm20:567060-567075
>Gm20:570662-570725
>Gm20:578537-578598
>Gm20:580436-580597
>Gm20:582566-582616
>Gm20:585471-585534
>Gm20:587798-587851
>Gm20:588343-588411
>Gm20:588699-588750
>Gm20:589150-589209
>Gm20:592002-592344
>Gm20:595459-595520
>Gm20:595981-596033
>Gm20:597170-597235
>Gm20:599991-600063
>Gm20:600914-600974
>Gm20:602686-602719
>Gm20:606467-606527
>Gm20:609065-609213
>Gm20:617311-617348
>Gm20:627912-629371
>Gm20:629402-629561
>Gm20:629609-629963
>Gm20:631214-631297
>Gm20:631544-631645
>Gm20:632013-632086
>Gm20:638029-638077
>Gm20:639010-639041
>Gm20:639087-639366
>Gm20:639518-639559
>Gm20:639650-639880
>Gm20:640058-640112
>Gm20:642414-642653
>Gm20:642889-642956
>Gm20:643307-643492
>Gm20:643740-643800
>Gm20:643916-644023
>Gm20:645726-645767
>Gm20:646117-646238
>Gm20:651487-651643
>Gm20:652911-652946
>Gm20:654398-654433
>Gm20:659214-659332
>Gm20:659880-659908
>Gm20:661796-661849
>Gm20:665534-665565
>Gm20:666508-666634
>Gm20:668601-668664
>Gm20:675979-676022
>Gm20:677052-677145
>Gm20:677358-677436
>Gm20:677479-677539
>Gm20:678001-678114
>Gm20:678213-678512
>Gm20:683551-683639
>Gm20:687005-687050
>Gm20:688237-688302
>Gm20:688469-688492
>Gm20:689179-689263
>Gm20:695202-695237
>Gm20:695631-695696
>Gm20:695957-696072
>Gm20:702006-702186
>Gm20:706021-706089
>Gm20:706127-706184
>Gm20:706921-706972
>Gm20:707026-707141
>Gm20:707310-707424
>Gm20:707920-708161
>Gm20:713580-713621
>Gm20:715812-715998
>Gm20:716096-716350
>Gm20:717307-717371
>Gm20:726785-726931
>Gm20:727749-727839
>Gm20:729230-729289
>Gm20:730382-730420
>Gm20:731264-731337
>Gm20:731930-732069
>Gm20:734105-734174
>Gm20:734376-734510
>Gm20:740732-740907
>Gm20:745111-745165
>Gm20:745910-745999
>Gm20:747012-747161
>Gm20:748114-748160
>Gm20:748857-748988
>Gm20:749071-749119
>Gm20:753345-753386
>Gm20:753765-753850
>Gm20:758899-758931
>Gm20:759644-759705
>Gm20:760083-760114
>Gm20:761788-761851
>Gm20:766044-766084
>Gm20:767523-767553
>Gm20:769844-769964
>Gm20:772159-772268
>Gm20:775335-775379
>Gm20:775711-775818
>Gm20:778957-779105
>Gm20:779754-779813
>Gm20:781341-781394
>Gm20:782861-783286
>Gm20:784917-784947
>Gm20:785023-785126
>Gm20:791385-791422
>Gm20:795566-795674
>Gm20:798361-798375
>Gm20:799881-800033
>Gm20:800196-800536
>Gm20:800846-801022
>Gm20:801708-801728
>Gm20:801797-801924
>Gm20:802812-802977
>Gm20:807474-807873
>Gm20:808426-809150
>Gm20:809481-809983
>Gm20:810199-810335
>Gm20:810572-810798
>Gm20:810898-811283
>Gm20:811357-811680
>Gm20:811912-812021
>Gm20:812102-812598
>Gm20:813249-813297
>Gm20:814454-814604
>Gm20:815795-815872
>Gm20:818874-819009
>Gm20:819929-819999
>Gm20:820069-820124
>Gm20:827243-827293
>Gm20:837451-837483
>Gm20:840828-840927
>Gm20:843088-843237
>Gm20:844316-844374
>Gm20:845171-845268
>Gm20:846335-846392
>Gm20:847891-847942
>Gm20:851140-851181
>Gm20:852127-852183
>Gm20:861563-861779
>Gm20:862526-862564
>Gm20:863730-863810
>Gm20:864889-864927
>Gm20:867126-867178
>Gm20:869760-869802
>Gm20:873140-873179
>Gm20:873541-873623
>Gm20:876326-876384
>Gm20:881235-881289
>Gm20:881482-881598
>Gm20:883416-883529
>Gm20:884131-884306
>Gm20:884896-885107
>Gm20:885185-885354
>Gm20:886002-886041
>Gm20:894954-895148
>Gm20:895714-895803
>Gm20:898182-898306
>Gm20:903040-903133
>Gm20:905504-905965
>Gm20:906048-906158
>Gm20:906220-906470
>Gm20:906709-906768
>Gm20:909807-909835
>Gm20:911681-911766
>Gm20:914624-914776
>Gm20:918791-918824
>Gm20:919057-919170
>Gm20:919654-919741
>Gm20:923672-923701
>Gm20:926018-926127
>Gm20:927438-927500
>Gm20:931546-931778
>Gm20:932390-932479
>Gm20:939840-940182
>Gm20:940213-940373
>Gm20:940643-940744
>Gm20:940814-940849
>Gm20:943341-943407
>Gm20:945779-945819
>Gm20:946033-946099
>Gm20:949023-949096
>Gm20:950385-954727
>Gm20:955028-955432
>Gm20:956032-956113
>Gm20:956229-956298
>Gm20:963115-963293
>Gm20:963301-963338
>Gm20:963935-964079
>Gm20:964180-964258
>Gm20:964297-964638
>Gm20:965568-965600
>Gm20:968354-968436
>Gm20:969926-970135
>Gm20:971768-971950
>Gm20:972162-972621
>Gm20:972672-972780
>Gm20:977601-978080
>Gm20:979873-979907
>Gm20:981325-981377
>Gm20:981559-981612
>Gm20:982729-982836
>Gm20:989577-989633
>Gm20:989664-989846
>Gm20:990033-990149
>Gm20:990331-990436
>Gm20:991729-991771
>Gm20:991898-992319
>Gm20:992357-992450
>Gm20:992498-993203
>Gm20:998553-998664
>Gm20:998683-998726
>Gm20:998732-998822
>Gm20:999283-999321
>Gm20:1000231-1000347
>Gm20:1004538-1004591
>Gm20:1007304-1007481
>Gm20:1008021-1008089
>Gm20:1010320-1010366
>Gm20:1018083-1018259
>Gm20:1022533-1022599
>Gm20:1022680-1022789
>Gm20:1022997-1023058
>Gm20:1024452-1024520
>Gm20:1027017-1027147
>Gm20:1031368-1031524
>Gm20:1036860-1036886
>Gm20:1040272-1040307
>Gm20:1042199-1042232
>Gm20:1042471-1042553
>Gm20:1046836-1046882
>Gm20:1049027-1049100
>Gm20:1050197-1053535
>Gm20:1053936-1053967
>Gm20:1054952-1055002
>Gm20:1055088-1055161
>Gm20:1055447-1055499
>Gm20:1055614-1055728
>Gm20:1056011-1056055
>Gm20:1061210-1061304
>Gm20:1069612-1069648
>Gm20:1070014-1070150
>Gm20:1076317-1079825
>Gm20:1084032-1084097
>Gm20:1088381-1088438
>Gm20:1089088-1089354
>Gm20:1089542-1089633
>Gm20:1090232-1090391
>Gm20:1090709-1090774
>Gm20:1091006-1091128
>Gm20:1091184-1091235
>Gm20:1091403-1091473
>Gm20:1092817-1092981
>Gm20:1093073-1098967
>Gm20:1099598-1099671
>Gm20:1100159-1100228
>Gm20:1100505-1100557
>Gm20:1100615-1100667
>Gm20:1102976-1103068
>Gm20:1105221-1105282
>Gm20:1109370-1109413
>Gm20:1113990-1114070
>Gm20:1118078-1118117
>Gm20:1123819-1123877
>Gm20:1125898-1125934
>Gm20:1125938-1125971
>Gm20:1126366-1126524
>Gm20:1126603-1126683
>Gm20:1126997-1127096
>Gm20:1127560-1127631
>Gm20:1127694-1127745
>Gm20:1127926-1128035
>Gm20:1129940-1130195
>Gm20:1130359-1131151
>Gm20:1131187-1131894
>Gm20:1131959-1132191
>Gm20:1133158-1133216
>Gm20:1134174-1134279
>Gm20:1135991-1136804
>Gm20:1136849-1138093
>Gm20:1142049-1142081
>Gm20:1143698-1143760
>Gm20:1145340-1145453
>Gm20:1145574-1145686
>Gm20:1147438-1147498
>Gm20:1148220-1148289
>Gm20:1148960-1149025
>Gm20:1149344-1149434
>Gm20:1149551-1151312
>Gm20:1151733-1151792
>Gm20:1152392-1152434
>Gm20:1152736-1152843
>Gm20:1153519-1153604
>Gm20:1154233-1154310
>Gm20:1155088-1155150
>Gm20:1155536-1155607
>Gm20:1158385-1158455
>Gm20:1158517-1158567
>Gm20:1159247-1159496
>Gm20:1164397-1164443
>Gm20:1167415-1167469
>Gm20:1167614-1167650
>Gm20:1168068-1168133
>Gm20:1170217-1172792
>Gm20:1172836-1172872
>Gm20:1175947-1176013
>Gm20:1176966-1177000
>Gm20:1186635-1186672
>Gm20:1190701-1190759
>Gm20:1198796-1198873
>Gm20:1200191-1200267
>Gm20:1200484-1200908
>Gm20:1200982-1201026
>Gm20:1201219-1201248
>Gm20:1201368-1201397
>Gm20:1204513-1204577
>Gm20:1204943-1205001
>Gm20:1207330-1207374
>Gm20:1208181-1208403
>Gm20:1209363-1209526
>Gm20:1210580-1210632
>Gm20:1214906-1214972
>Gm20:1220657-1220693
>Gm20:1223255-1223283
>Gm20:1223334-1223689
>Gm20:1224732-1224923
>Gm20:1226657-1226695
>Gm20:1226830-1226906
>Gm20:1227675-1227726
>Gm20:1228539-1228591
>Gm20:1231745-1231791
>Gm20:1234192-1234235
>Gm20:1236844-1236909
>Gm20:1237240-1237331
>Gm20:1240698-1240749
>Gm20:1241457-1241517
>Gm20:1242516-1242548
>Gm20:1249084-1249135
>Gm20:1252691-1252752
>Gm20:1253066-1253771
>Gm20:1253811-1253929
>Gm20:1259023-1259057
>Gm20:1260315-1260381
>Gm20:1261669-1261729
>Gm20:1262083-1262123
>Gm20:1262791-1262974
>Gm20:1263568-1263603
>Gm20:1265073-1265152
>Gm20:1265491-1265669
>Gm20:1265711-1265944
>Gm20:1267864-1267902
>Gm20:1269457-1269535
>Gm20:1270169-1270259
>Gm20:1270298-1270549
>Gm20:1271861-1271954
>Gm20:1273759-1273839
>Gm20:1275396-1275458
>Gm20:1276610-1276820
>Gm20:1278047-1278204
>Gm20:1279273-1279398
>Gm20:1279663-1279714
>Gm20:1287145-1287184
>Gm20:1288448-1288531
>Gm20:1289840-1289894
>Gm20:1292841-1292890
>Gm20:1295151-1295180
>Gm20:1298030-1298120
>Gm20:1298777-1299075
>Gm20:1299102-1299937
>Gm20:1299963-1301352
>Gm20:1307589-1307642
>Gm20:1308714-1308828
>Gm20:1309082-1309301
>Gm20:1311461-1311533
>Gm20:1314896-1316009
>Gm20:1316996-1317072
>Gm20:1317097-1317172
>Gm20:1317611-1317640
>Gm20:1318263-1318352
>Gm20:1321536-1321614
>Gm20:1324182-1324212
>Gm20:1325724-1325783
>Gm20:1327705-1327767
>Gm20:1328699-1328802
>Gm20:1331607-1331695
>Gm20:1331991-1332106
>Gm20:1333013-1333051
>Gm20:1333426-1333469
>Gm20:1334426-1334451
>Gm20:1334629-1334720
>Gm20:1335312-1335353
>Gm20:1335440-1335498
>Gm20:1337720-1337791
>Gm20:1340090-1340180
>Gm20:1345300-1346339
>Gm20:1346379-1346849
>Gm20:1346903-1348388
>Gm20:1348479-1351119
>Gm20:1351149-1351249
>Gm20:1351352-1351438
>Gm20:1351652-1351709
>Gm20:1353539-1354167
>Gm20:1354697-1354711
>Gm20:1358466-1358604
>Gm20:1363742-1363836
>Gm20:1364077-1364160
>Gm20:1364848-1365017
>Gm20:1365241-1365288
>Gm20:1365366-1365431
>Gm20:1366649-1366705
>Gm20:1366979-1367015
>Gm20:1367091-1367234
>Gm20:1367252-1367325
>Gm20:1369412-1369473
>Gm20:1371104-1371398
>Gm20:1371553-1374135
>Gm20:1378865-1379165
>Gm20:1379310-1379463
>Gm20:1379853-1379957
>Gm20:1380206-1380284
>Gm20:1380508-1380574
>Gm20:1381025-1381127
>Gm20:1381208-1381264
>Gm20:1386811-1386857
>Gm20:1387002-1387036
>Gm20:1388762-1388829
>Gm20:1390663-1390697
>Gm20:1391074-1391134
>Gm20:1391230-1391290
>Gm20:1392216-1392291
>Gm20:1393112-1393307
>Gm20:1395024-1395239
>Gm20:1396263-1396307
>Gm20:1398077-1398131
>Gm20:1399123-1399170
>Gm20:1399267-1399480
>Gm20:1400311-1400408
>Gm20:1401398-1401514
>Gm20:1401971-1402015
>Gm20:1403548-1403609
>Gm20:1404925-1405049
>Gm20:1405636-1405722
>Gm20:1406603-1406730
>Gm20:1409790-1410225
>Gm20:1410352-1410504
>Gm20:1410539-1410799
>Gm20:1410857-1412571
>Gm20:1412776-1412936
>Gm20:1413043-1413185
>Gm20:1413636-1413872
>Gm20:1414167-1414203
>Gm20:1414236-1414312
>Gm20:1414641-1414899
>Gm20:1415001-1415112
>Gm20:1415287-1415339
>Gm20:1415457-1415698
>Gm20:1415732-1416249
>Gm20:1417586-1417717
>Gm20:1418991-1419077
>Gm20:1419193-1419251
>Gm20:1419991-1420017
>Gm20:1420060-1420098
>Gm20:1420161-1420801
>Gm20:1420898-1421336
>Gm20:1421462-1421626
>Gm20:1423454-1423623
>Gm20:1424831-1424862
>Gm20:1425412-1425531
>Gm20:1426287-1426316
>Gm20:1427333-1427535
>Gm20:1427598-1432024
>Gm20:1432089-1432142
>Gm20:1434152-1434200
>Gm20:1434367-1434412
>Gm20:1434498-1434547
>Gm20:1434684-1434809
>Gm20:1435072-1435140
>Gm20:1435283-1435357
>Gm20:1435575-1435643
>Gm20:1436059-1436442
>Gm20:1436591-1436694
>Gm20:1436903-1437140
>Gm20:1437326-1437456
>Gm20:1437829-1438178
>Gm20:1438205-1438743
>Gm20:1438799-1438835
>Gm20:1438909-1439125
>Gm20:1439383-1439538
>Gm20:1439573-1439756
>Gm20:1439875-1439955
>Gm20:1440226-1440346
>Gm20:1441187-1441318
>Gm20:1441542-1441619
>Gm20:1442079-1442188
>Gm20:1442245-1442358
>Gm20:1443292-1443397
>Gm20:1443493-1443529
>Gm20:1443798-1443822
>Gm20:1443957-1444011
>Gm20:1444386-1444452
>Gm20:1446386-1446418
>Gm20:1446984-1447013
>Gm20:1447773-1447896
>Gm20:1448245-1448420
>Gm20:1448461-1448515
>Gm20:1448633-1449393
>Gm20:1449521-1449765
>Gm20:1450017-1450145
>Gm20:1450215-1450702
>Gm20:1450795-1451383
>Gm20:1451459-1451650
>Gm20:1451687-1451735
>Gm20:1451821-1451859
>Gm20:1451921-1452302
>Gm20:1452332-1452673
>Gm20:1452792-1452995
>Gm20:1453105-1453422
>Gm20:1453591-1453658
>Gm20:1453769-1453926
>Gm20:1455672-1455740
>Gm20:1456351-1456455
>Gm20:1457351-1457640
>Gm20:1458510-1458964
>Gm20:1459020-1459071
>Gm20:1461803-1461845
>Gm20:1462378-1462422
>Gm20:1463015-1463050
>Gm20:1463300-1463363
>Gm20:1463403-1463434
>Gm20:1465590-1465696
>Gm20:1466014-1466064
>Gm20:1466741-1466812
>Gm20:1466859-1467065
>Gm20:1468305-1468372
>Gm20:1468503-1468542
>Gm20:1470176-1470318
>Gm20:1470414-1470640
>Gm20:1471306-1471412
>Gm20:1471476-1471669
>Gm20:1471976-1472014
>Gm20:1472272-1472305
>Gm20:1472528-1472574
>Gm20:1473627-1473746
>Gm20:1473867-1475606
>Gm20:1475696-1475783
>Gm20:1475987-1476036
>Gm20:1477595-1477698
>Gm20:1477875-1478155
>Gm20:1478181-1478247
>Gm20:1478573-1478857
>Gm20:1483122-1483494
>Gm20:1483747-1483777
>Gm20:1487144-1487277
>Gm20:1487647-1487782
>Gm20:1487983-1488180
>Gm20:1489285-1489395
>Gm20:1489744-1489893
>Gm20:1490939-1491020
>Gm20:1491222-1491259
>Gm20:1491472-1491783
>Gm20:1498208-1498310
>Gm20:1498882-1498935
>Gm20:1498988-1499145
>Gm20:1499679-1499860
>Gm20:1499937-1499984
>Gm20:1500088-1500141
>Gm20:1500400-1500442
>Gm20:1500631-1500703
>Gm20:1500810-1500851
>Gm20:1500962-1501081
>Gm20:1501297-1501362
>Gm20:1502216-1502318
>Gm20:1505306-1507766
>Gm20:1509606-1512556
>Gm20:1512656-1512874
>Gm20:1513244-1513564
>Gm20:1513615-1513676
>Gm20:1513856-1513950
>Gm20:1514084-1514184
>Gm20:1515654-1515753
>Gm20:1516430-1516625
>Gm20:1516634-1516871
>Gm20:1517162-1517685
>Gm20:1518416-1518514
>Gm20:1519128-1519220
>Gm20:1519420-1519455
>Gm20:1521345-1521398
>Gm20:1523248-1524305
>Gm20:1525061-1525125
>Gm20:1525467-1525567
>Gm20:1526335-1526426
>Gm20:1527435-1527464
>Gm20:1528920-1528960
>Gm20:1529103-1530105
>Gm20:1530129-1530872
>Gm20:1533502-1533830
>Gm20:1534125-1534217
>Gm20:1534706-1534856
>Gm20:1535054-1535328
>Gm20:1535492-1535709
>Gm20:1535780-1536220
>Gm20:1536294-1536454
>Gm20:1536534-1536632
>Gm20:1536667-1536760
>Gm20:1536889-1537720
>Gm20:1538223-1538266
>Gm20:1539783-1539951
>Gm20:1541067-1541190
>Gm20:1542607-1542669
>Gm20:1547623-1547710
>Gm20:1547823-1547917
>Gm20:1548363-1548514
>Gm20:1551143-1552411
>Gm20:1552445-1552744
>Gm20:1552838-1553494
>Gm20:1553558-1553759
>Gm20:1554344-1554494
>Gm20:1554544-1554943
>Gm20:1554973-1555613
>Gm20:1555651-1556035
>Gm20:1556385-1556568
>Gm20:1557362-1557502
>Gm20:1558062-1558244
>Gm20:1558368-1558454
>Gm20:1560550-1560594
>Gm20:1560636-1560959
>Gm20:1561061-1561332
>Gm20:1561443-1561709
>Gm20:1564252-1565676
>Gm20:1565888-1566029
>Gm20:1566712-1566773
>Gm20:1566780-1566830
>Gm20:1566955-1567098
>Gm20:1567191-1567278
>Gm20:1567338-1567440
>Gm20:1567468-1567516
>Gm20:1567701-1568110
>Gm20:1568170-1568259
>Gm20:1568387-1568539
>Gm20:1568664-1568897
>Gm20:1568966-1569102
>Gm20:1569793-1574005
>Gm20:1574782-1574874
>Gm20:1575327-1575374
>Gm20:1575981-1576670
>Gm20:1577595-1577642
>Gm20:1578663-1578715
>Gm20:1580696-1580896
>Gm20:1581304-1581355
>Gm20:1581506-1581744
>Gm20:1583062-1583156
>Gm20:1586682-1586743
>Gm20:1587478-1588060
>Gm20:1588912-1588963
>Gm20:1590319-1590432
>Gm20:1590567-1590632
>Gm20:1592866-1592906
>Gm20:1593496-1594288
>Gm20:1594371-1595118
>Gm20:1595255-1595609
>Gm20:1595659-1595925
>Gm20:1599927-1599998
>Gm20:1600429-1600532
>Gm20:1601143-1601349
>Gm20:1601422-1601719
>Gm20:1601858-1602000
>Gm20:1602030-1602166
>Gm20:1602413-1602530
>Gm20:1602752-1602836
>Gm20:1603161-1603241
>Gm20:1603444-1604545
>Gm20:1604629-1605227
>Gm20:1605284-1605473
>Gm20:1605513-1605686
>Gm20:1605735-1606636
>Gm20:1606688-1607229
>Gm20:1607282-1607547
>Gm20:1607632-1607656
>Gm20:1607761-1607981
>Gm20:1608035-1608117
>Gm20:1610681-1611118
>Gm20:1611169-1612140
>Gm20:1612897-1612956
>Gm20:1613190-1613308
>Gm20:1613654-1613738
>Gm20:1614163-1614203
>Gm20:1614291-1614365
>Gm20:1614586-1614664
>Gm20:1614931-1614958
>Gm20:1615027-1615094
>Gm20:1615599-1615827
>Gm20:1615872-1616962
>Gm20:1617230-1617298
>Gm20:1617892-1617918
>Gm20:1618850-1619485
>Gm20:1619529-1620181
>Gm20:1621128-1622807
>Gm20:1623419-1623677
>Gm20:1624330-1624835
>Gm20:1624905-1625065
>Gm20:1625089-1625645
>Gm20:1625799-1625874
>Gm20:1625943-1626007
>Gm20:1626431-1626538
>Gm20:1626767-1627009
>Gm20:1627243-1627793
>Gm20:1629072-1629147
>Gm20:1631808-1631841
>Gm20:1634044-1634097
>Gm20:1634109-1634218
>Gm20:1634340-1634386
>Gm20:1634922-1635037
>Gm20:1635638-1635731
>Gm20:1638227-1638305
>Gm20:1638837-1638939
>Gm20:1640592-1640677
>Gm20:1643320-1643435
>Gm20:1643487-1643527
>Gm20:1646046-1646722
>Gm20:1646765-1646827
>Gm20:1646894-1647389
>Gm20:1649235-1649274
>Gm20:1649986-1650034
>Gm20:1651145-1651311
>Gm20:1651810-1652181
>Gm20:1652485-1656072
>Gm20:1656521-1656585
>Gm20:1656716-1656810
>Gm20:1658639-1660205
>Gm20:1660225-1661917
>Gm20:1665352-1665434
>Gm20:1669628-1669779
>Gm20:1669970-1670048
>Gm20:1671705-1671754
>Gm20:1672201-1672266
>Gm20:1673400-1673453
>Gm20:1673676-1673774
>Gm20:1674140-1674186
>Gm20:1674371-1674508
>Gm20:1675255-1675547
>Gm20:1675699-1676600
>Gm20:1677671-1677840
>Gm20:1677895-1678082
>Gm20:1678447-1678495
>Gm20:1678666-1678813
>Gm20:1678837-1678908
>Gm20:1678999-1679088
>Gm20:1679314-1679351
>Gm20:1679614-1679683
>Gm20:1679710-1679843
>Gm20:1679929-1679968
>Gm20:1680426-1680523
>Gm20:1680710-1680755
>Gm20:1681336-1681365
>Gm20:1682064-1682181
>Gm20:1682210-1682253
>Gm20:1683281-1683316
>Gm20:1686220-1687195
>Gm20:1689765-1689816
>Gm20:1692147-1692199
>Gm20:1693485-1693538
>Gm20:1698263-1698290
>Gm20:1698599-1698651
>Gm20:1699082-1699155
>Gm20:1699867-1700159
>Gm20:1700189-1700946
>Gm20:1701011-1702209
>Gm20:1702247-1703635
>Gm20:1703732-1704073
>Gm20:1704164-1704487
>Gm20:1704598-1705266
>Gm20:1705300-1705606
>Gm20:1705711-1705942
>Gm20:1705970-1706228
>Gm20:1706752-1706842
>Gm20:1708289-1708338
>Gm20:1708402-1708459
>Gm20:1708865-1708899
>Gm20:1713243-1713352
>Gm20:1713578-1713650
>Gm20:1713954-1714113
>Gm20:1714304-1714356
>Gm20:1714438-1714522
>Gm20:1715314-1715343
>Gm20:1715401-1715475
>Gm20:1717589-1717679
>Gm20:1719198-1719268
>Gm20:1719449-1719562
>Gm20:1719655-1719700
>Gm20:1720704-1720811
>Gm20:1720871-1720963
>Gm20:1721764-1721811
>Gm20:1721973-1722111
>Gm20:1726229-1726275
>Gm20:1728691-1728720
>Gm20:1729879-1729923
>Gm20:1730863-1730890
>Gm20:1732453-1732532
>Gm20:1735869-1735910
>Gm20:1742310-1742349
>Gm20:1742581-1742990
>Gm20:1743697-1744194
>Gm20:1748484-1748559
>Gm20:1749085-1749140
>Gm20:1749968-1750051
>Gm20:1750080-1750747
>Gm20:1754107-1754604
>Gm20:1756032-1756216
>Gm20:1756336-1756399
>Gm20:1760875-1760910
>Gm20:1764757-1764818
>Gm20:1765045-1765322
>Gm20:1765416-1771072
>Gm20:1771116-1773596
>Gm20:1773705-1773736
>Gm20:1773804-1774091
>Gm20:1774227-1774293
>Gm20:1774612-1774686
>Gm20:1775760-1775931
>Gm20:1777478-1777609
>Gm20:1777760-1778103
>Gm20:1778193-1778504
>Gm20:1778644-1778699
>Gm20:1778746-1778971
>Gm20:1779007-1779922
>Gm20:1779987-1783614
>Gm20:1785334-1785518
>Gm20:1785840-1785884
>Gm20:1785988-1786020
>Gm20:1786085-1786130
>Gm20:1786424-1786485
>Gm20:1786772-1786901
>Gm20:1787819-1787893
>Gm20:1788031-1788066
>Gm20:1789040-1789274
>Gm20:1789315-1789354
>Gm20:1790182-1790900
>Gm20:1790932-1791403
>Gm20:1791431-1795033
>Gm20:1795079-1796708
>Gm20:1796759-1796796
>Gm20:1797569-1797769
>Gm20:1799894-1800172
>Gm20:1800245-1800348
>Gm20:1800784-1800895
>Gm20:1800998-1801190
>Gm20:1801479-1801539
>Gm20:1801782-1801842
>Gm20:1801974-1802028
>Gm20:1802920-1802952
>Gm20:1804781-1804818
>Gm20:1806062-1806128
>Gm20:1806814-1806875
>Gm20:1807068-1807084
>Gm20:1809185-1809680
>Gm20:1809744-1809850
>Gm20:1809924-1810041
>Gm20:1810166-1810217
>Gm20:1810315-1810346
>Gm20:1810415-1811590
>Gm20:1811652-1811701
>Gm20:1811840-1811955
>Gm20:1812779-1812851
>Gm20:1813563-1813662
>Gm20:1814043-1817224
>Gm20:1817860-1817899
>Gm20:1819199-1819233
>Gm20:1819359-1819405
>Gm20:1820422-1820510
>Gm20:1820653-1820712
>Gm20:1820848-1820894
>Gm20:1821219-1821248
>Gm20:1821682-1822154
>Gm20:1822357-1822417
>Gm20:1826164-1826215
>Gm20:1826333-1826374
>Gm20:1826703-1826762
>Gm20:1827409-1827500
>Gm20:1827562-1827684
>Gm20:1828742-1828837
>Gm20:1829203-1829244
>Gm20:1830130-1830224
>Gm20:1830413-1830611
>Gm20:1830673-1832285
>Gm20:1832327-1833114
>Gm20:1833182-1833393
>Gm20:1833443-1833615
>Gm20:1833741-1833850
>Gm20:1833931-1834312
>Gm20:1834707-1834798
>Gm20:1834837-1835217
>Gm20:1835378-1835525
>Gm20:1835627-1835725
>Gm20:1835799-1836168
>Gm20:1836329-1836590
>Gm20:1837345-1837421
>Gm20:1838819-1839320
>Gm20:1839401-1841311
>Gm20:1841352-1841433
>Gm20:1844205-1844339
>Gm20:1844489-1845791
>Gm20:1845847-1848047
>Gm20:1850734-1850778
>Gm20:1851284-1851365
>Gm20:1854677-1854741
>Gm20:1854899-1855093
>Gm20:1855785-1856315
>Gm20:1857317-1859164
>Gm20:1860034-1863124
>Gm20:1864562-1864827
>Gm20:1866041-1866096
>Gm20:1866861-1866947
>Gm20:1867069-1867172
>Gm20:1867225-1867625
>Gm20:1867685-1867749
>Gm20:1867875-1868186
>Gm20:1868320-1869113
>Gm20:1869183-1870413
>Gm20:1873507-1873912
>Gm20:1873988-1874042
>Gm20:1874143-1874172
>Gm20:1874263-1874306
>Gm20:1874401-1874468
>Gm20:1875188-1875291
>Gm20:1875376-1875409
>Gm20:1875861-1875928
>Gm20:1876130-1876267
>Gm20:1876854-1877015
>Gm20:1877167-1877331
>Gm20:1877665-1877836
>Gm20:1877993-1878141
>Gm20:1878176-1878214
>Gm20:1878300-1878864
>Gm20:1878940-1879149
>Gm20:1879184-1879220
>Gm20:1879294-1879333
>Gm20:1879751-1879797
>Gm20:1879887-1879978
>Gm20:1881120-1881155
>Gm20:1882452-1882495
>Gm20:1882649-1882710
>Gm20:1883228-1883278
>Gm20:1883490-1883616
>Gm20:1885260-1885289
>Gm20:1885441-1885486
>Gm20:1886298-1886421
>Gm20:1886474-1886674
>Gm20:1886774-1886845
>Gm20:1888266-1888321
>Gm20:1888658-1888716
>Gm20:1892233-1892297
>Gm20:1892389-1892422
>Gm20:1892522-1892579
>Gm20:1892603-1892727
>Gm20:1892791-1892845
>Gm20:1892906-1893146
>Gm20:1893244-1893432
>Gm20:1893468-1893939
>Gm20:1893994-1894616
>Gm20:1894653-1895167
>Gm20:1895257-1896411
>Gm20:1896434-1897834
>Gm20:1897922-1897983
>Gm20:1898746-1898793
>Gm20:1901894-1901919
>Gm20:1903219-1903397
>Gm20:1903537-1903661
>Gm20:1903805-1903947
>Gm20:1905250-1905389
>Gm20:1905440-1905773
>Gm20:1907968-1908027
>Gm20:1913913-1913939
>Gm20:1914139-1914197
>Gm20:1918042-1918127
>Gm20:1920813-1920856
>Gm20:1922285-1922409
>Gm20:1923170-1923311
>Gm20:1923769-1923807
>Gm20:1923982-1924246
>Gm20:1925685-1925740
>Gm20:1926822-1926907
>Gm20:1927057-1927720
>Gm20:1927766-1927881
>Gm20:1928216-1928421
>Gm20:1928501-1928552
>Gm20:1929442-1929820
>Gm20:1929902-1930097
>Gm20:1930145-1930310
>Gm20:1930998-1931086
>Gm20:1931123-1931937
>Gm20:1932556-1932605
>Gm20:1932876-1933055
>Gm20:1933423-1933473
>Gm20:1933663-1933767
>Gm20:1934157-1934200
>Gm20:1934957-1934994
>Gm20:1935206-1935280
>Gm20:1935946-1936070
>Gm20:1936629-1936706
>Gm20:1938975-1939008
>Gm20:1939054-1939760
>Gm20:1939789-1942696
>Gm20:1943202-1943261
>Gm20:1943434-1943672
>Gm20:1945216-1945253
>Gm20:1947100-1947273
>Gm20:1948023-1949318
>Gm20:1950827-1950934
>Gm20:1951517-1951594
>Gm20:1951688-1951764
>Gm20:1954092-1954222
>Gm20:1954842-1954912
>Gm20:1956419-1956510
>Gm20:1956630-1956698
>Gm20:1956759-1956801
>Gm20:1956898-1956951
>Gm20:1957014-1957100
>Gm20:1957743-1957941
>Gm20:1958156-1958912
>Gm20:1959817-1959909
>Gm20:1960418-1960525
>Gm20:1960665-1962263
>Gm20:1962720-1962785
>Gm20:1965786-1965881
>Gm20:1966820-1966868
>Gm20:1967602-1967689
>Gm20:1968734-1968853
>Gm20:1970464-1970503
>Gm20:1972240-1975031
>Gm20:1975092-1979775
>Gm20:1979819-1980580
>Gm20:1982243-1982272
>Gm20:1983014-1983148
>Gm20:1983208-1983391
>Gm20:1983412-1983475
>Gm20:1983547-1983981
>Gm20:1984026-1984099
>Gm20:1984504-1984604
>Gm20:1985654-1985751
>Gm20:1986302-1986353
>Gm20:1988716-1988796
>Gm20:1990065-1990152
>Gm20:1990235-1990340
>Gm20:1997968-1998027
>Gm20:1998203-1998255
>Gm20:1998642-1998723
>Gm20:1998876-1998924
>Gm20:1999671-1999734
>Gm20:2013633-2013765
>Gm20:2015149-2015315
>Gm20:2019047-2019113
>Gm20:2019163-2019230
>Gm20:2027938-2028019
>Gm20:2028404-2028457
>Gm20:2029203-2029273
>Gm20:2030074-2030107
>Gm20:2030971-2031027
>Gm20:2031174-2031211
>Gm20:2031325-2031365
>Gm20:2032452-2032481
>Gm20:2032721-2032806
>Gm20:2032876-2033969
>Gm20:2034402-2034535
>Gm20:2035499-2035542
>Gm20:2037240-2037340
>Gm20:2037402-2037452
>Gm20:2037487-2037516
>Gm20:2038190-2038222
>Gm20:2038322-2038425
>Gm20:2038522-2038547
>Gm20:2041926-2041968
>Gm20:2046994-2047065
>Gm20:2047632-2047700
>Gm20:2052324-2052512
>Gm20:2057126-2057390
>Gm20:2057848-2057904
>Gm20:2058864-2058920
>Gm20:2063483-2063621
>Gm20:2063787-2063884
>Gm20:2063930-2064002
>Gm20:2064034-2064138
>Gm20:2064189-2064248
>Gm20:2064536-2064570
>Gm20:2064831-2064865
>Gm20:2066022-2066055
>Gm20:2072098-2072205
>Gm20:2075893-2076050
>Gm20:2085862-2085925
>Gm20:2085941-2086115
>Gm20:2086455-2087247
>Gm20:2087908-2088001
>Gm20:2089829-2089948
>Gm20:2090125-2090162
>Gm20:2090299-2090380
>Gm20:2090473-2090525
>Gm20:2090604-2090806
>Gm20:2091151-2091286
>Gm20:2094817-2094851
>Gm20:2096729-2096806
>Gm20:2098465-2098800
>Gm20:2099918-2099983
>Gm20:2103328-2103408
>Gm20:2104306-2104363
>Gm20:2109393-2109513
>Gm20:2110715-2110782
>Gm20:2112815-2112853
>Gm20:2113862-2113898
>Gm20:2114820-2114862
>Gm20:2118173-2118241
>Gm20:2119350-2119428
>Gm20:2119884-2119928
>Gm20:2119962-2120006
>Gm20:2120843-2120918
>Gm20:2123350-2123516
>Gm20:2123672-2123699
>Gm20:2124001-2124057
>Gm20:2124154-2124184
>Gm20:2124274-2124319
>Gm20:2125205-2125277
>Gm20:2127694-2127973
>Gm20:2130695-2130780
>Gm20:2130808-2130860
>Gm20:2131416-2131508
>Gm20:2132860-2132904
>Gm20:2133080-2133289
>Gm20:2136864-2136896
>Gm20:2137270-2137314
>Gm20:2137823-2137855
>Gm20:2138101-2138485
>Gm20:2138924-2138961
>Gm20:2139329-2139369
>Gm20:2139948-2140012
>Gm20:2140227-2140297
>Gm20:2148209-2148332
>Gm20:2149553-2149623
>Gm20:2150586-2150693
>Gm20:2151021-2151062
>Gm20:2152025-2152055
>Gm20:2153790-2153817
>Gm20:2154141-2154194
>Gm20:2154979-2155218
>Gm20:2156186-2156264
>Gm20:2156356-2156388
>Gm20:2157497-2157563
>Gm20:2159316-2159493
>Gm20:2160190-2160245
>Gm20:2160337-2160502
>Gm20:2160648-2160684
>Gm20:2164861-2166078
>Gm20:2166209-2167324
>Gm20:2167365-2169144
>Gm20:2169209-2169879
>Gm20:2169946-2171517
>Gm20:2171561-2171884
>Gm20:2171941-2172016
>Gm20:2172086-2172232
>Gm20:2172257-2172517
>Gm20:2172742-2173602
>Gm20:2173639-2174612
>Gm20:2175052-2175112
>Gm20:2175159-2175227
>Gm20:2175320-2175942
>Gm20:2176027-2176767
>Gm20:2177075-2177119
>Gm20:2177870-2178307
>Gm20:2179374-2179457
>Gm20:2179502-2179561
>Gm20:2180068-2180119
>Gm20:2180294-2180329
>Gm20:2185700-2185858
>Gm20:2186007-2186081
>Gm20:2187122-2187232
>Gm20:2187340-2187410
>Gm20:2188386-2188425
>Gm20:2188621-2188703
>Gm20:2189358-2189418
>Gm20:2189588-2189761
>Gm20:2190834-2190870
>Gm20:2194895-2194936
>Gm20:2194996-2195039
>Gm20:2195887-2196016
>Gm20:2196072-2196131
>Gm20:2196154-2196206
>Gm20:2196267-2196332
>Gm20:2201697-2201894
>Gm20:2202001-2202067
>Gm20:2202275-2202323
>Gm20:2204110-2204191
>Gm20:2205363-2205462
>Gm20:2207112-2207195
>Gm20:2216674-2216736
>Gm20:2217293-2217390
>Gm20:2217623-2217688
>Gm20:2220754-2220901
>Gm20:2226248-2226335
>Gm20:2229059-2229150
>Gm20:2229671-2229846
>Gm20:2231471-2231760
>Gm20:2232116-2232213
>Gm20:2232751-2232824
>Gm20:2235508-2236196
>Gm20:2237676-2237840
>Gm20:2238443-2238473
>Gm20:2238526-2238629
>Gm20:2239451-2239544
>Gm20:2240130-2240202
>Gm20:2242011-2242232
>Gm20:2242666-2242732
>Gm20:2243835-2243905
>Gm20:2251686-2251737
>Gm20:2255429-2255498
>Gm20:2255984-2256132
>Gm20:2256203-2256238
>Gm20:2256331-2256512
>Gm20:2256687-2257056
>Gm20:2257289-2257412
>Gm20:2257490-2257564
>Gm20:2257695-2257731
>Gm20:2258154-2258223
>Gm20:2258838-2258961
>Gm20:2258991-2259044
>Gm20:2259562-2259613
>Gm20:2260171-2260275
>Gm20:2260688-2260734
>Gm20:2260893-2260934
>Gm20:2261835-2262108
>Gm20:2262180-2262231
>Gm20:2262478-2262543
>Gm20:2262754-2262814
>Gm20:2264845-2264892
>Gm20:2265148-2265221
>Gm20:2265320-2265375
>Gm20:2265596-2265672
>Gm20:2265985-2266038
>Gm20:2268550-2268630
>Gm20:2268846-2269018
>Gm20:2269134-2269386
>Gm20:2269549-2269578
>Gm20:2269715-2269826
>Gm20:2269859-2269889
>Gm20:2270079-2270186
>Gm20:2270412-2270565
>Gm20:2271241-2271353
>Gm20:2271435-2271541
>Gm20:2271851-2271915
>Gm20:2272237-2272428
>Gm20:2272498-2272648
>Gm20:2272832-2273470
>Gm20:2276092-2276167
>Gm20:2276702-2276748
>Gm20:2278726-2278794
>Gm20:2278874-2278952
>Gm20:2279087-2281672
>Gm20:2281702-2283959
>Gm20:2284267-2284445
>Gm20:2284932-2284991
>Gm20:2285206-2285314
>Gm20:2285501-2285650
>Gm20:2286975-2287039
>Gm20:2287160-2287241
>Gm20:2287333-2287529
>Gm20:2287643-2287674
>Gm20:2289253-2289326
>Gm20:2295521-2295596
>Gm20:2296516-2296582
>Gm20:2296636-2296696
>Gm20:2297584-2298072
>Gm20:2300978-2301031
>Gm20:2301677-2301767
>Gm20:2302360-2302404
>Gm20:2303029-2303084
>Gm20:2303151-2303306
>Gm20:2303402-2303443
>Gm20:2303501-2303690
>Gm20:2303768-2304008
>Gm20:2304160-2304214
>Gm20:2304469-2304586
>Gm20:2304705-2304928
>Gm20:2304960-2305031
>Gm20:2305236-2305473
>Gm20:2305518-2305600
>Gm20:2306064-2306743
>Gm20:2306798-2307307
>Gm20:2307340-2309488
>Gm20:2314588-2314614
>Gm20:2314757-2314804
>Gm20:2315038-2315070
>Gm20:2316068-2316122
>Gm20:2321770-2321851
>Gm20:2323755-2323827
>Gm20:2323954-2324023
>Gm20:2326434-2326472
>Gm20:2326540-2326612
>Gm20:2326707-2328943
>Gm20:2329531-2329639
>Gm20:2330876-2331105
>Gm20:2331478-2331536
>Gm20:2331809-2331890
>Gm20:2332584-2332706
>Gm20:2333702-2334032
>Gm20:2334808-2334926
>Gm20:2335780-2335824
>Gm20:2335872-2335918
>Gm20:2337523-2337566
>Gm20:2338846-2338879
>Gm20:2339798-2339846
>Gm20:2341762-2341836
>Gm20:2342711-2342744
>Gm20:2342807-2342874
>Gm20:2343716-2343955
>Gm20:2344286-2344465
>Gm20:2346673-2346783
>Gm20:2349848-2349926
>Gm20:2350865-2350920
>Gm20:2353957-2354022
>Gm20:2354146-2354204
>Gm20:2354578-2354707
>Gm20:2355178-2355213
>Gm20:2357821-2357857
>Gm20:2358015-2358114
>Gm20:2358406-2358481
>Gm20:2359570-2359618
>Gm20:2359982-2360022
>Gm20:2365761-2366701
>Gm20:2368212-2368313
>Gm20:2369348-2369427
>Gm20:2370178-2370272
>Gm20:2370801-2370871
>Gm20:2370995-2371060
>Gm20:2371122-2371181
>Gm20:2371255-2371353
>Gm20:2372323-2372363
>Gm20:2373265-2373334
>Gm20:2373965-2374000
>Gm20:2374375-2374420
>Gm20:2374881-2374966
>Gm20:2377018-2377087
>Gm20:2380406-2380437
>Gm20:2381214-2381276
>Gm20:2384439-2385147
>Gm20:2385588-2385689
>Gm20:2386425-2386605
>Gm20:2387032-2387147
>Gm20:2387353-2387416
>Gm20:2387618-2387903
>Gm20:2387949-2388030
>Gm20:2388283-2388339
>Gm20:2388493-2388598
>Gm20:2388749-2388781
>Gm20:2389134-2389182
>Gm20:2389276-2389329
>Gm20:2389782-2389874
>Gm20:2390810-2390859
>Gm20:2391275-2391521
>Gm20:2392302-2392350
>Gm20:2393108-2394548
>Gm20:2394842-2394878
>Gm20:2395053-2395125
>Gm20:2395203-2395396
>Gm20:2395520-2395604
>Gm20:2395658-2395715
>Gm20:2395778-2396184
>Gm20:2396230-2396314
>Gm20:2396697-2396746
>Gm20:2400721-2400831
>Gm20:2400968-2401001
>Gm20:2401710-2404808
>Gm20:2404843-2405095
>Gm20:2405193-2405321
>Gm20:2405370-2406008
>Gm20:2406106-2406224
>Gm20:2406273-2406319
>Gm20:2406343-2406675
>Gm20:2406790-2406984
>Gm20:2407029-2407085
>Gm20:2407159-2407219
>Gm20:2407282-2407447
>Gm20:2407640-2407676
>Gm20:2407870-2408891
>Gm20:2408989-2409723
>Gm20:2409752-2409802
>Gm20:2409904-2410187
>Gm20:2410280-2410608
>Gm20:2410676-2410790
>Gm20:2410980-2411659
>Gm20:2411762-2411839
>Gm20:2412001-2412034
>Gm20:2412072-2412284
>Gm20:2412330-2412634
>Gm20:2412812-2412843
>Gm20:2412955-2413380
>Gm20:2413532-2413638
>Gm20:2414186-2414230
>Gm20:2414337-2414386
>Gm20:2414432-2414700
>Gm20:2414772-2414951
>Gm20:2415401-2415704
>Gm20:2415750-2415819
>Gm20:2415859-2419662
>Gm20:2420040-2420305
>Gm20:2420706-2420837
>Gm20:2421423-2421482
>Gm20:2424117-2424171
>Gm20:2426772-2426810
>Gm20:2432574-2432603
>Gm20:2432655-2432894
>Gm20:2432925-2437276
>Gm20:2437556-2437606
>Gm20:2439647-2440148
>Gm20:2440253-2440268
>Gm20:2440897-2440937
>Gm20:2441508-2441646
>Gm20:2441821-2441897
>Gm20:2441995-2442095
>Gm20:2442218-2442250
>Gm20:2442360-2442423
>Gm20:2443088-2443219
>Gm20:2451312-2451394
>Gm20:2451593-2451625
>Gm20:2452294-2452340
>Gm20:2457692-2457845
>Gm20:2457939-2458047
>Gm20:2460622-2460694
>Gm20:2462354-2462635
>Gm20:2463366-2463424
>Gm20:2463732-2464023
>Gm20:2465006-2465091
>Gm20:2468599-2468689
>Gm20:2469735-2469797
>Gm20:2470417-2470484
>Gm20:2470517-2470566
>Gm20:2470831-2470849
>Gm20:2473075-2473125
>Gm20:2473561-2473603
>Gm20:2473738-2473841
>Gm20:2474236-2474267
>Gm20:2474430-2474492
>Gm20:2474548-2474580
>Gm20:2476145-2476314
>Gm20:2476372-2476522
>Gm20:2476578-2477298
>Gm20:2477339-2477619
>Gm20:2477664-2477795
>Gm20:2478022-2478179
>Gm20:2478481-2478733
>Gm20:2478824-2478861
>Gm20:2479064-2479144
>Gm20:2479290-2479439
>Gm20:2483689-2484083
>Gm20:2484113-2485145
>Gm20:2485211-2490633
>Gm20:2490667-2490900
>Gm20:2491071-2491291
>Gm20:2498213-2498252
>Gm20:2498557-2498594
>Gm20:2499288-2499376
>Gm20:2499537-2499595
>Gm20:2499961-2499994
>Gm20:2500506-2500548
>Gm20:2502829-2502929
>Gm20:2502985-2503019
>Gm20:2503925-2504078
>Gm20:2504781-2504850
>Gm20:2507556-2507627
>Gm20:2508626-2508720
>Gm20:2511453-2511552
>Gm20:2512142-2512182
>Gm20:2513906-2514063
>Gm20:2515237-2515301
>Gm20:2515606-2515681
>Gm20:2517226-2517312
>Gm20:2517442-2517468
>Gm20:2517546-2517668
>Gm20:2517764-2517849
>Gm20:2517900-2517981
>Gm20:2518184-2518234
>Gm20:2518318-2518420
>Gm20:2519021-2519062
>Gm20:2519091-2519228
>Gm20:2519402-2519444
>Gm20:2519474-2519557
>Gm20:2519968-2520011
>Gm20:2520472-2520498
>Gm20:2520641-2520704
>Gm20:2520758-2521030
>Gm20:2521055-2521387
>Gm20:2521641-2521810
>Gm20:2521937-2522280
>Gm20:2522333-2522802
>Gm20:2522887-2523941
>Gm20:2523995-2524212
>Gm20:2524253-2524741
>Gm20:2524766-2525233
>Gm20:2525312-2525487
>Gm20:2525520-2525820
>Gm20:2526273-2526639
>Gm20:2526776-2526968
>Gm20:2527008-2527048
>Gm20:2527283-2527336
>Gm20:2527599-2527660
>Gm20:2527752-2527806
>Gm20:2527921-2527961
>Gm20:2528114-2528255
>Gm20:2528292-2528377
>Gm20:2528463-2528492
>Gm20:2528536-2528894
>Gm20:2528938-2529094
>Gm20:2529194-2529431
>Gm20:2530123-2530217
>Gm20:2530996-2531047
>Gm20:2531276-2531309
>Gm20:2531785-2531946
>Gm20:2532276-2532490
>Gm20:2533604-2534015
>Gm20:2534195-2534406
>Gm20:2534484-2534534
>Gm20:2535046-2535567
>Gm20:2535609-2536161
>Gm20:2536235-2536708
>Gm20:2536785-2537089
>Gm20:2537149-2544850
>Gm20:2544924-2545397
>Gm20:2545474-2545778
>Gm20:2545838-2546982
>Gm20:2547070-2547141
>Gm20:2547700-2548828
>Gm20:2549734-2549800
>Gm20:2550036-2550080
>Gm20:2550296-2550429
>Gm20:2550545-2550691
>Gm20:2550759-2550911
>Gm20:2551041-2551261
>Gm20:2551339-2551555
>Gm20:2551624-2551800
>Gm20:2552029-2552204
>Gm20:2552536-2552783
>Gm20:2552945-2552976
>Gm20:2553751-2553901
>Gm20:2556145-2556244
>Gm20:2556832-2556898
>Gm20:2558595-2558752
>Gm20:2559172-2559274
>Gm20:2560112-2560176
>Gm20:2561977-2562337
>Gm20:2564078-2564158
>Gm20:2565710-2566369
>Gm20:2566426-2569473
>Gm20:2570282-2573976
>Gm20:2573998-2574142
>Gm20:2574275-2574547
>Gm20:2574736-2576685
>Gm20:2576762-2578681
>Gm20:2578704-2578933
>Gm20:2584283-2584329
>Gm20:2585327-2585357
>Gm20:2585872-2590740
>Gm20:2590980-2591176
>Gm20:2591817-2591866
>Gm20:2591916-2591947
>Gm20:2592223-2592282
>Gm20:2592527-2592720
>Gm20:2593459-2593534
>Gm20:2593871-2596227
>Gm20:2596278-2597437
>Gm20:2597502-2597977
>Gm20:2598038-2598535
>Gm20:2598634-2598926
>Gm20:2598981-2599063
>Gm20:2599168-2599758
>Gm20:2599800-2601494
>Gm20:2601829-2601922
>Gm20:2602484-2602525
>Gm20:2603285-2603406
>Gm20:2604702-2604769
>Gm20:2607024-2607120
>Gm20:2607290-2607348
>Gm20:2608767-2608826
>Gm20:2609069-2609119
>Gm20:2609163-2609247
>Gm20:2609354-2609446
>Gm20:2609724-2610035
>Gm20:2610662-2610751
>Gm20:2611712-2611747
>Gm20:2611806-2611833
>Gm20:2618376-2618444
>Gm20:2621205-2621414
>Gm20:2622431-2622465
>Gm20:2623881-2624436
>Gm20:2625596-2625710
>Gm20:2625993-2626074
>Gm20:2626141-2626263
>Gm20:2626549-2626971
>Gm20:2627050-2627148
>Gm20:2627221-2627278
>Gm20:2627517-2627585
>Gm20:2629003-2629201
>Gm20:2629254-2630066
>Gm20:2630099-2630468
>Gm20:2630513-2631157
>Gm20:2631182-2632381
>Gm20:2632477-2632827
>Gm20:2632862-2634328
>Gm20:2634620-2634916
>Gm20:2634998-2635121
>Gm20:2635769-2635915
>Gm20:2636380-2638942
>Gm20:2641442-2641491
>Gm20:2641789-2641827
>Gm20:2642548-2642647
>Gm20:2642703-2642736
>Gm20:2643191-2643251
>Gm20:2645555-2646328
>Gm20:2646464-2646509
>Gm20:2646688-2647508
>Gm20:2648746-2648830
>Gm20:2648871-2648928
>Gm20:2648950-2649067
>Gm20:2649529-2649570
>Gm20:2654549-2654605
>Gm20:2655888-2656016
>Gm20:2656091-2656125
>Gm20:2656138-2656180
>Gm20:2656613-2657079
>Gm20:2657530-2657567
>Gm20:2657603-2657655
>Gm20:2657738-2657929
>Gm20:2658052-2658134
>Gm20:2658229-2658442
>Gm20:2658467-2661916
>Gm20:2661984-2666398
>Gm20:2666457-2666564
>Gm20:2666644-2666794
>Gm20:2666858-2666927
>Gm20:2666971-2667027
>Gm20:2668831-2668881
>Gm20:2672548-2672583
>Gm20:2674086-2674265
>Gm20:2674327-2674390
>Gm20:2680058-2680086
>Gm20:2685268-2685348
>Gm20:2685781-2685885
>Gm20:2687041-2687109
>Gm20:2687141-2687182
>Gm20:2693990-2694219
>Gm20:2695407-2695497
>Gm20:2695776-2695875
>Gm20:2695985-2696056
>Gm20:2696192-2696219
>Gm20:2696471-2696533
>Gm20:2697462-2697540
>Gm20:2698269-2698360
>Gm20:2703871-2703973
>Gm20:2704041-2704094
>Gm20:2704324-2709856
>Gm20:2710819-2710903
>Gm20:2711854-2712183
>Gm20:2718532-2718585
>Gm20:2718778-2718823
>Gm20:2719481-2719516
>Gm20:2727557-2727589
>Gm20:2731226-2731255
>Gm20:2731578-2731667
>Gm20:2732552-2732584
>Gm20:2733135-2733491
>Gm20:2733585-2733963
>Gm20:2734078-2734147
>Gm20:2734178-2734838
>Gm20:2734890-2735068
>Gm20:2735217-2735531
>Gm20:2735575-2735612
>Gm20:2735781-2736397
>Gm20:2737312-2737370
>Gm20:2737616-2737648
>Gm20:2737810-2737842
>Gm20:2737947-2738022
>Gm20:2738146-2738671
>Gm20:2738738-2738895
>Gm20:2738927-2738990
>Gm20:2739026-2740404
>Gm20:2742186-2742235
>Gm20:2742730-2747578
>Gm20:2749695-2749737
>Gm20:2752678-2752837
>Gm20:2754329-2754364
>Gm20:2754923-2754978
>Gm20:2755556-2755627
>Gm20:2756207-2756350
>Gm20:2756561-2756609
>Gm20:2756760-2756798
>Gm20:2757742-2757796
>Gm20:2763072-2763177
>Gm20:2763235-2763344
>Gm20:2763375-2763453
>Gm20:2763551-2763748
>Gm20:2763803-2768188
>Gm20:2768296-2768483
>Gm20:2768509-2768565
>Gm20:2771705-2771765
>Gm20:2773416-2773452
>Gm20:2780674-2780779
>Gm20:2780886-2781040
>Gm20:2782192-2782326
>Gm20:2782417-2782500
>Gm20:2783184-2783366
>Gm20:2784989-2785016
>Gm20:2787453-2787535
>Gm20:2788157-2788222
>Gm20:2789966-2790040
>Gm20:2790954-2790984
>Gm20:2791715-2791919
>Gm20:2792161-2792219
>Gm20:2792575-2792593
>Gm20:2792641-2793339
>Gm20:2793407-2793502
>Gm20:2794401-2794454
>Gm20:2794765-2794895
>Gm20:2795817-2795936
>Gm20:2804488-2804524
>Gm20:2804655-2804715
>Gm20:2804870-2805401
>Gm20:2805548-2806280
>Gm20:2806419-2806587
>Gm20:2807295-2807337
>Gm20:2807402-2807474
>Gm20:2808243-2808364
>Gm20:2808982-2809117
>Gm20:2809279-2809373
>Gm20:2809934-2810089
>Gm20:2810255-2810422
>Gm20:2810816-2810895
>Gm20:2810984-2811062
>Gm20:2811558-2811666
>Gm20:2811985-2812030
>Gm20:2812144-2812227
>Gm20:2812306-2812333
>Gm20:2812581-2812603
>Gm20:2812763-2812788
>Gm20:2813319-2813405
>Gm20:2813478-2813716
>Gm20:2813862-2813952
>Gm20:2814279-2814346
>Gm20:2814850-2815121
>Gm20:2815200-2815241
>Gm20:2815397-2815449
>Gm20:2816638-2816658
>Gm20:2816758-2816776
>Gm20:2817560-2817684
>Gm20:2818583-2818671
>Gm20:2818829-2818910
>Gm20:2820337-2820447
>Gm20:2824812-2824916
>Gm20:2825372-2825497
>Gm20:2825547-2825708
>Gm20:2825733-2827829
>Gm20:2827844-2828086
>Gm20:2828192-2830162
>Gm20:2831311-2831493
>Gm20:2834800-2834838
>Gm20:2834895-2834991
>Gm20:2837625-2837667
>Gm20:2837933-2837964
>Gm20:2838200-2838293
>Gm20:2838328-2838441
>Gm20:2839622-2839684
>Gm20:2839774-2839929
>Gm20:2840429-2840478
>Gm20:2841019-2841091
>Gm20:2841241-2841534
>Gm20:2841590-2842610
>Gm20:2842661-2842813
>Gm20:2842852-2843070
>Gm20:2843107-2843180
>Gm20:2843285-2843363
>Gm20:2843397-2843533
>Gm20:2850478-2850512
>Gm20:2851754-2851781
>Gm20:2853570-2853597
>Gm20:2853755-2856362
>Gm20:2857416-2857466
>Gm20:2858867-2858913
>Gm20:2859807-2859853
>Gm20:2861080-2861169
>Gm20:2862406-2862771
>Gm20:2863016-2863050
>Gm20:2864652-2864711
>Gm20:2870268-2870394
>Gm20:2870925-2870976
>Gm20:2874918-2874953
>Gm20:2875041-2875298
>Gm20:2879848-2879932
>Gm20:2880126-2880177
>Gm20:2880217-2880268
>Gm20:2880348-2880454
>Gm20:2885851-2886205
>Gm20:2887836-2887900
>Gm20:2892204-2892261
>Gm20:2896680-2896718
>Gm20:2897824-2897853
>Gm20:2897981-2898011
>Gm20:2900023-2900062
>Gm20:2902928-2902978
>Gm20:2903946-2904030
>Gm20:2904279-2904353
>Gm20:2905733-2905904
>Gm20:2906259-2906351
>Gm20:2911394-2911491
>Gm20:2912568-2912618
>Gm20:2914280-2914318
>Gm20:2914615-2914734
>Gm20:2915034-2915072
>Gm20:2916714-2916851
>Gm20:2917009-2917267
>Gm20:2917339-2917630
>Gm20:2917841-2917964
>Gm20:2918091-2918148
>Gm20:2924920-2925264
>Gm20:2928660-2929854
>Gm20:2930933-2930983
>Gm20:2931177-2931208
>Gm20:2931344-2931419
>Gm20:2935323-2935364
>Gm20:2936458-2937293
>Gm20:2937426-2937584
>Gm20:2937607-2937726
>Gm20:2937793-2938280
>Gm20:2940114-2940259
>Gm20:2940945-2941086
>Gm20:2941548-2941751
>Gm20:2941942-2942037
>Gm20:2943907-2943957
>Gm20:2944706-2944737
>Gm20:2946880-2946999
>Gm20:2947380-2947474
>Gm20:2954954-2955003
>Gm20:2957731-2957767
>Gm20:2957838-2957911
>Gm20:2958830-2958874
>Gm20:2958994-2959032
>Gm20:2959255-2959450
>Gm20:2959496-2959603
>Gm20:2959633-2959853
>Gm20:2960476-2960522
>Gm20:2965080-2965181
>Gm20:2965668-2965749
>Gm20:2965797-2966079
>Gm20:2966181-2966855
>Gm20:2966900-2966957
>Gm20:2967061-2967159
>Gm20:2967187-2967382
>Gm20:2967534-2967607
>Gm20:2970174-2970284
>Gm20:2970351-2971551
>Gm20:2971569-2971762
>Gm20:2971828-2971924
>Gm20:2972152-2972307
>Gm20:2972946-2972990
>Gm20:2973083-2973161
>Gm20:2973195-2973296
>Gm20:2973333-2973434
>Gm20:2973621-2973755
>Gm20:2974273-2974387
>Gm20:2974460-2974578
>Gm20:2974642-2974782
>Gm20:2979256-2979332
>Gm20:2979487-2979594
>Gm20:2981727-2981764
>Gm20:2982129-2982553
>Gm20:2982635-2982947
>Gm20:2983966-2984059
>Gm20:2984481-2984605
>Gm20:2987654-2987889
>Gm20:2988464-2988493
>Gm20:2988683-2989247
>Gm20:2991126-2991154
>Gm20:2993631-2993707
>Gm20:2994341-2994467
>Gm20:2994533-2994643
>Gm20:2994681-2994788
>Gm20:2994848-2994985
>Gm20:2995045-2995122
>Gm20:2995832-2995863
>Gm20:2996347-2996477
>Gm20:2997137-2997200
>Gm20:2997394-2997896
>Gm20:2998354-2998557
>Gm20:2998582-3000262
>Gm20:3000400-3000510
>Gm20:3000700-3000900
>Gm20:3001119-3001234
>Gm20:3001792-3001935
>Gm20:3002297-3002397
>Gm20:3002442-3002647
>Gm20:3002764-3002996
>Gm20:3003088-3003554
>Gm20:3003652-3003724
>Gm20:3003859-3004555
>Gm20:3004616-3004781
>Gm20:3004811-3005062
>Gm20:3005102-3005236
>Gm20:3005335-3006082
>Gm20:3006105-3006144
>Gm20:3006282-3006336
>Gm20:3006777-3006829
>Gm20:3007149-3007259
>Gm20:3007827-3007909
>Gm20:3008545-3008629
>Gm20:3009936-3009973
>Gm20:3012648-3012726
>Gm20:3012757-3013005
>Gm20:3015111-3015178
>Gm20:3015621-3015724
>Gm20:3016765-3016820
>Gm20:3017213-3017346
>Gm20:3017607-3017689
>Gm20:3017722-3018023
>Gm20:3019245-3019274
>Gm20:3020088-3020178
>Gm20:3020324-3020414
>Gm20:3020503-3020584
>Gm20:3020700-3020776
>Gm20:3020846-3021204
>Gm20:3021556-3021607
>Gm20:3021858-3021911
>Gm20:3022157-3022188
>Gm20:3022251-3022299
>Gm20:3022342-3022426
>Gm20:3023033-3023209
>Gm20:3024005-3024345
>Gm20:3024430-3024539
>Gm20:3024699-3025215
>Gm20:3025250-3025685
>Gm20:3025720-3026069
>Gm20:3026100-3026337
>Gm20:3026419-3027622
>Gm20:3027982-3028131
>Gm20:3028295-3028424
>Gm20:3028487-3028623
>Gm20:3028677-3028838
>Gm20:3029034-3029138
>Gm20:3029260-3029566
>Gm20:3029894-3030239
>Gm20:3030337-3030637
>Gm20:3030918-3030951
>Gm20:3031009-3031119
>Gm20:3031422-3031485
>Gm20:3031633-3031823
>Gm20:3031847-3031879
>Gm20:3032057-3032120
>Gm20:3032205-3034506
>Gm20:3034564-3035137
>Gm20:3035290-3035497
>Gm20:3035570-3035626
>Gm20:3035773-3035837
>Gm20:3035863-3035912
>Gm20:3036006-3036836
>Gm20:3036887-3037080
>Gm20:3037109-3037144
>Gm20:3037185-3037406
>Gm20:3037433-3037480
>Gm20:3037574-3037697
>Gm20:3037747-3037784
>Gm20:3037844-3038199
>Gm20:3038280-3038510
>Gm20:3038556-3038585
>Gm20:3038632-3038701
>Gm20:3038742-3038806
>Gm20:3038833-3038931
>Gm20:3038970-3039328
>Gm20:3039445-3039532
>Gm20:3039586-3040128
>Gm20:3040186-3040369
>Gm20:3040457-3040582
>Gm20:3040646-3040736
>Gm20:3041740-3041802
>Gm20:3043115-3043147
>Gm20:3043764-3043813
>Gm20:3044412-3048219
>Gm20:3048325-3048643
>Gm20:3048826-3049163
>Gm20:3049327-3049390
>Gm20:3049431-3049645
>Gm20:3049743-3049844
>Gm20:3049932-3050106
>Gm20:3050237-3050288
>Gm20:3050483-3050590
>Gm20:3050678-3050766
>Gm20:3050916-3051075
>Gm20:3051187-3051566
>Gm20:3052040-3052162
>Gm20:3054206-3054241
>Gm20:3054814-3054931
>Gm20:3057461-3057530
>Gm20:3058809-3058886
>Gm20:3058931-3059110
>Gm20:3059303-3059678
>Gm20:3059723-3059867
>Gm20:3059906-3060041
>Gm20:3060084-3060352
>Gm20:3060384-3060486
>Gm20:3060816-3060929
>Gm20:3061038-3061297
>Gm20:3061351-3061569
>Gm20:3061851-3062350
>Gm20:3062399-3062567
>Gm20:3062646-3062679
>Gm20:3062709-3063097
>Gm20:3063191-3063561
>Gm20:3063602-3064805
>Gm20:3067276-3070466
>Gm20:3070776-3070804
>Gm20:3072288-3072419
>Gm20:3072639-3072727
>Gm20:3072959-3073038
>Gm20:3074127-3074206
>Gm20:3075881-3075973
>Gm20:3077993-3078034
>Gm20:3078752-3078816
>Gm20:3079842-3080056
>Gm20:3080281-3080517
>Gm20:3080739-3080858
>Gm20:3081051-3081379
>Gm20:3081478-3081695
>Gm20:3081734-3081956
>Gm20:3082025-3082087
>Gm20:3082183-3082316
>Gm20:3082382-3082470
>Gm20:3082550-3082774
>Gm20:3082837-3083122
>Gm20:3083461-3083523
>Gm20:3084405-3084437
>Gm20:3091107-3091243
>Gm20:3093490-3093637
>Gm20:3093713-3093803
>Gm20:3093872-3094023
>Gm20:3094063-3094123
>Gm20:3094170-3095581
>Gm20:3095657-3095897
>Gm20:3101268-3101368
>Gm20:3101619-3103676
>Gm20:3103930-3104228
>Gm20:3105517-3105584
>Gm20:3108364-3108400
>Gm20:3108472-3108791
>Gm20:3108858-3110593
>Gm20:3111403-3111771
>Gm20:3111847-3112139
>Gm20:3112836-3112871
>Gm20:3113765-3113796
>Gm20:3113926-3113963
>Gm20:3116833-3116904
>Gm20:3117018-3117049
>Gm20:3127711-3127773
>Gm20:3127832-3127894
>Gm20:3129192-3129691
>Gm20:3129741-3130023
>Gm20:3130212-3130731
>Gm20:3130811-3130996
>Gm20:3131327-3131371
>Gm20:3134362-3134441
>Gm20:3136581-3136643
>Gm20:3137504-3137534
>Gm20:3138430-3138621
>Gm20:3140175-3140409
>Gm20:3140473-3140603
>Gm20:3141328-3141372
>Gm20:3142895-3143023
>Gm20:3144414-3144562
>Gm20:3144658-3144735
>Gm20:3144963-3145218
>Gm20:3145297-3145359
>Gm20:3146331-3146636
>Gm20:3146690-3147429
>Gm20:3152292-3152354
>Gm20:3152620-3152734
>Gm20:3153051-3153083
>Gm20:3155737-3155790
>Gm20:3160080-3160186
>Gm20:3160369-3160452
>Gm20:3160978-3161021
>Gm20:3167177-3167262
>Gm20:3167403-3167440
>Gm20:3167505-3167639
>Gm20:3167672-3167766
>Gm20:3168048-3168097
>Gm20:3168338-3168365
>Gm20:3168542-3168664
>Gm20:3168819-3169017
>Gm20:3169160-3169231
>Gm20:3169347-3169385
>Gm20:3169460-3169544
>Gm20:3169592-3169697
>Gm20:3169951-3169988
>Gm20:3170060-3170086
>Gm20:3170233-3170641
>Gm20:3170678-3171047
>Gm20:3171078-3171897
>Gm20:3171991-3173065
>Gm20:3173166-3173886
>Gm20:3177818-3178297
>Gm20:3178349-3179005
>Gm20:3183799-3183866
>Gm20:3185232-3185790
>Gm20:3186551-3186690
>Gm20:3187042-3187081
>Gm20:3190511-3191281
>Gm20:3193013-3193059
>Gm20:3193712-3193762
>Gm20:3193912-3193974
>Gm20:3194038-3194097
>Gm20:3195241-3195300
>Gm20:3195611-3195716
>Gm20:3197091-3197172
>Gm20:3198323-3198365
>Gm20:3198674-3198705
>Gm20:3199766-3199905
>Gm20:3199959-3200304
>Gm20:3200518-3203192
>Gm20:3203243-3205375
>Gm20:3207372-3207463
>Gm20:3209604-3209668
>Gm20:3209934-3210007
>Gm20:3210129-3210194
>Gm20:3211093-3211191
>Gm20:3212077-3212108
>Gm20:3215306-3215357
>Gm20:3215406-3215433
>Gm20:3215615-3215649
>Gm20:3216650-3216710
>Gm20:3217499-3217618
>Gm20:3217650-3218189
>Gm20:3218374-3218414
>Gm20:3218843-3218985
>Gm20:3219962-3220056
>Gm20:3226984-3227177
>Gm20:3227982-3228043
>Gm20:3228101-3228821
>Gm20:3228876-3230591
>Gm20:3230647-3231819
>Gm20:3231860-3232492
>Gm20:3232524-3234425
>Gm20:3234825-3235485
>Gm20:3235576-3237797
>Gm20:3237877-3238780
>Gm20:3238852-3239031
>Gm20:3239092-3239598
>Gm20:3239759-3239952
>Gm20:3240038-3240161
>Gm20:3240195-3240455
>Gm20:3240490-3240643
>Gm20:3240687-3241031
>Gm20:3241252-3241296
>Gm20:3244772-3247605
>Gm20:3247687-3247952
>Gm20:3248088-3248496
>Gm20:3248668-3248780
>Gm20:3248893-3249023
>Gm20:3249292-3249416
>Gm20:3249453-3249641
>Gm20:3249687-3249731
>Gm20:3249801-3249915
>Gm20:3249966-3250111
>Gm20:3250924-3250992
>Gm20:3251124-3251173
>Gm20:3251476-3251511
>Gm20:3252402-3252462
>Gm20:3252556-3252641
>Gm20:3252684-3252741
>Gm20:3252776-3252901
>Gm20:3253046-3253075
>Gm20:3253156-3253263
>Gm20:3258685-3258810
>Gm20:3259299-3259352
>Gm20:3261551-3261956
>Gm20:3262021-3262210
>Gm20:3262309-3263045
>Gm20:3263334-3265065
>Gm20:3265669-3265718
>Gm20:3265777-3265949
>Gm20:3265977-3266103
>Gm20:3266172-3266322
>Gm20:3266417-3266463
>Gm20:3266938-3267387
>Gm20:3267544-3269444
>Gm20:3272502-3274925
>Gm20:3276557-3288480
>Gm20:3288903-3295302
>Gm20:3295620-3295781
>Gm20:3295829-3297707
>Gm20:3297752-3297877
>Gm20:3297966-3298075
>Gm20:3298121-3298364
>Gm20:3298423-3298898
>Gm20:3298925-3303527
>Gm20:3303591-3303723
>Gm20:3303766-3304598
>Gm20:3304715-3305073
>Gm20:3306279-3306316
>Gm20:3308881-3309181
>Gm20:3309250-3309332
>Gm20:3309386-3310782
>Gm20:3310909-3311699
>Gm20:3311808-3312451
>Gm20:3312484-3317274
>Gm20:3318502-3318588
>Gm20:3318726-3318764
>Gm20:3319032-3319107
>Gm20:3319495-3319720
>Gm20:3320082-3320171
>Gm20:3320611-3321038
>Gm20:3321204-3322033
>Gm20:3322062-3324235
>Gm20:3329145-3329182
>Gm20:3336138-3338581
>Gm20:3338643-3338800
>Gm20:3338897-3338930
>Gm20:3339232-3339362
>Gm20:3342411-3343365
>Gm20:3345251-3345294
>Gm20:3345377-3345485
>Gm20:3345571-3345604
>Gm20:3346043-3363150
>Gm20:3364241-3364292
>Gm20:3364754-3364806
>Gm20:3364850-3368091
>Gm20:3368217-3368343
>Gm20:3368378-3368679
>Gm20:3368818-3372679
>Gm20:3373702-3373919
>Gm20:3373957-3374618
>Gm20:3374939-3374989
>Gm20:3375311-3375447
>Gm20:3375552-3375805
>Gm20:3375937-3376009
>Gm20:3376062-3376101
>Gm20:3376202-3376438
>Gm20:3376564-3377848
>Gm20:3377937-3378015
>Gm20:3378077-3378208
>Gm20:3378255-3378280
>Gm20:3378542-3378643
>Gm20:3378789-3378927
>Gm20:3378974-3379011
>Gm20:3379123-3379173
>Gm20:3379422-3379951
>Gm20:3379977-3380140
>Gm20:3380181-3380479
>Gm20:3380519-3380696
>Gm20:3380726-3380772
>Gm20:3380815-3380842
>Gm20:3380902-3381370
>Gm20:3381399-3381917
>Gm20:3381942-3382605
>Gm20:3382654-3382924
>Gm20:3383007-3383074
>Gm20:3383153-3383511
>Gm20:3391720-3392288
>Gm20:3392916-3393430
>Gm20:3393465-3396324
>Gm20:3396640-3396709
>Gm20:3396942-3398666
>Gm20:3399489-3399946
>Gm20:3400333-3400481
>Gm20:3400977-3401023
>Gm20:3401151-3401243
>Gm20:3401934-3401971
>Gm20:3402317-3402348
>Gm20:3405018-3405086
>Gm20:3406148-3406193
>Gm20:3406387-3406472
>Gm20:3406586-3406841
>Gm20:3407113-3407169
>Gm20:3407303-3407380
>Gm20:3407459-3407666
>Gm20:3408546-3408626
>Gm20:3409123-3409225
>Gm20:3409326-3409509
>Gm20:3409599-3410192
>Gm20:3410229-3410530
>Gm20:3410645-3410790
>Gm20:3410942-3411153
>Gm20:3411234-3411287
>Gm20:3411517-3411614
>Gm20:3411804-3412070
>Gm20:3412139-3412192
>Gm20:3412537-3412600
>Gm20:3412814-3413082
>Gm20:3413877-3414264
>Gm20:3414375-3414458
>Gm20:3414864-3419386
>Gm20:3420008-3420109
>Gm20:3420706-3420769
>Gm20:3421812-3422010
>Gm20:3422079-3422139
>Gm20:3422236-3422298
>Gm20:3422500-3422556
>Gm20:3422685-3422868
>Gm20:3424355-3424400
>Gm20:3424589-3424681
>Gm20:3424807-3424858
>Gm20:3424912-3424974
>Gm20:3425930-3426129
>Gm20:3426239-3426670
>Gm20:3426741-3426930
>Gm20:3428355-3428460
>Gm20:3428686-3428882
>Gm20:3429014-3429067
>Gm20:3430040-3430116
>Gm20:3431252-3431370
>Gm20:3431589-3431623
>Gm20:3431897-3432069
>Gm20:3432354-3432557
>Gm20:3432570-3432619
>Gm20:3432682-3436809
>Gm20:3439028-3443176
>Gm20:3445226-3445275
>Gm20:3445693-3445760
>Gm20:3446260-3446321
>Gm20:3449067-3449205
>Gm20:3449916-3452224
>Gm20:3452253-3452719
>Gm20:3452773-3453319
>Gm20:3453801-3453842
>Gm20:3454238-3454869
>Gm20:3454920-3455129
>Gm20:3455488-3459286
>Gm20:3459348-3459429
>Gm20:3459456-3459752
>Gm20:3460447-3460489
>Gm20:3461736-3461786
>Gm20:3461820-3461900
>Gm20:3462411-3462513
>Gm20:3462577-3462878
>Gm20:3462965-3463283
>Gm20:3463424-3463508
>Gm20:3463586-3463919
>Gm20:3464017-3464188
>Gm20:3464452-3464711
>Gm20:3464788-3464853
>Gm20:3464912-3464999
>Gm20:3465024-3465472
>Gm20:3465525-3465596
>Gm20:3465890-3465953
>Gm20:3466065-3466393
>Gm20:3467589-3467765
>Gm20:3468142-3468188
>Gm20:3468780-3468849
>Gm20:3469144-3469259
>Gm20:3469913-3470166
>Gm20:3470210-3470473
>Gm20:3470860-3471043
>Gm20:3471372-3471587
>Gm20:3471614-3471765
>Gm20:3472234-3472262
>Gm20:3472309-3472417
>Gm20:3473604-3479614
>Gm20:3480738-3480779
>Gm20:3481497-3481565
>Gm20:3482352-3482416
>Gm20:3482633-3483263
>Gm20:3483478-3483514
>Gm20:3483770-3483906
>Gm20:3485234-3485328
>Gm20:3485913-3486097
>Gm20:3486194-3486532
>Gm20:3486581-3486676
>Gm20:3486853-3487144
>Gm20:3487248-3487393
>Gm20:3487663-3487756
>Gm20:3488357-3488685
>Gm20:3489881-3490054
>Gm20:3490757-3496705
>Gm20:3497254-3497530
>Gm20:3498197-3498450
>Gm20:3498494-3498757
>Gm20:3499144-3499327
>Gm20:3499658-3499772
>Gm20:3499857-3500005
>Gm20:3500621-3500667
>Gm20:3500892-3501154
>Gm20:3501413-3501797
>Gm20:3502167-3502235
>Gm20:3502359-3502638
>Gm20:3503323-3503456
>Gm20:3503831-3504021
>Gm20:3504091-3504264
>Gm20:3504335-3504514
>Gm20:3504560-3504641
>Gm20:3504911-3505450
>Gm20:3506097-3506386
>Gm20:3506910-3507081
>Gm20:3509013-3509066
>Gm20:3509837-3509866
>Gm20:3509901-3509930
>Gm20:3509965-3509994
>Gm20:3511944-3511985
>Gm20:3512829-3512925
>Gm20:3513391-3513457
>Gm20:3513672-3513717
>Gm20:3513759-3513978
>Gm20:3514039-3514335
>Gm20:3516292-3516372
>Gm20:3516957-3517164
>Gm20:3520553-3520598
>Gm20:3521267-3521318
>Gm20:3521497-3521577
>Gm20:3521691-3521880
>Gm20:3522100-3522199
>Gm20:3522491-3522557
>Gm20:3522755-3522989
>Gm20:3523085-3523194
>Gm20:3523480-3523544
>Gm20:3523656-3523988
>Gm20:3524274-3524787
>Gm20:3525644-3525989
>Gm20:3526103-3526186
>Gm20:3526443-3528304
>Gm20:3528342-3528599
>Gm20:3528710-3528819
>Gm20:3528907-3529459
>Gm20:3529504-3529562
>Gm20:3529604-3529780
>Gm20:3529828-3529895
>Gm20:3530205-3530388
>Gm20:3531558-3531619
>Gm20:3531837-3531882
>Gm20:3532071-3532254
>Gm20:3532394-3532456
>Gm20:3533886-3534165
>Gm20:3534257-3537426
>Gm20:3537464-3539138
>Gm20:3539183-3539291
>Gm20:3539334-3539443
>Gm20:3539496-3539865
>Gm20:3539921-3540307
>Gm20:3540336-3540500
>Gm20:3540551-3540904
>Gm20:3540969-3542537
>Gm20:3542684-3542724
>Gm20:3542802-3543376
>Gm20:3543429-3543809
>Gm20:3545429-3545869
>Gm20:3545996-3549640
>Gm20:3549958-3550538
>Gm20:3551730-3551882
>Gm20:3552254-3552509
>Gm20:3552776-3553034
>Gm20:3553066-3553139
>Gm20:3553328-3558390
>Gm20:3558588-3558763
>Gm20:3558888-3558951
>Gm20:3559138-3559287
>Gm20:3560034-3560193
>Gm20:3561296-3561354
>Gm20:3561508-3561636
>Gm20:3562064-3562520
>Gm20:3562728-3563751
>Gm20:3563781-3563873
>Gm20:3563927-3565416
>Gm20:3565476-3566460
>Gm20:3566532-3566581
>Gm20:3566684-3566751
>Gm20:3567014-3567068
>Gm20:3570227-3570499
>Gm20:3571109-3572645
>Gm20:3572836-3572864
>Gm20:3575254-3575399
>Gm20:3576017-3576087
>Gm20:3576233-3576324
>Gm20:3577613-3577692
>Gm20:3579142-3579483
>Gm20:3579569-3579959
>Gm20:3580049-3580100
>Gm20:3580146-3581982
>Gm20:3582073-3583420
>Gm20:3583473-3586439
>Gm20:3586456-3589991
>Gm20:3590013-3596124
>Gm20:3596205-3596255
>Gm20:3596279-3607393
>Gm20:3607524-3607664
>Gm20:3607838-3608282
>Gm20:3608380-3608731
>Gm20:3608788-3609242
>Gm20:3609447-3609541
>Gm20:3609606-3612594
>Gm20:3612633-3613276
>Gm20:3613309-3628321
>Gm20:3629100-3630242
>Gm20:3630791-3630827
>Gm20:3631219-3631250
>Gm20:3631499-3631569
>Gm20:3631609-3631683
>Gm20:3631723-3631771
>Gm20:3632202-3634122
>Gm20:3637114-3638314
>Gm20:3638354-3638494
>Gm20:3638708-3639366
>Gm20:3639423-3639697
>Gm20:3639883-3640102
>Gm20:3640497-3640535
>Gm20:3640585-3640854
>Gm20:3640897-3640954
>Gm20:3640984-3641278
>Gm20:3641385-3641443
>Gm20:3641556-3642293
>Gm20:3642399-3642437
>Gm20:3642539-3643000
>Gm20:3643050-3643374
>Gm20:3643462-3643719
>Gm20:3643885-3644307
>Gm20:3644336-3644780
>Gm20:3645054-3661328
>Gm20:3662184-3662251
>Gm20:3662640-3662751
>Gm20:3663238-3663329
>Gm20:3664289-3664328
>Gm20:3664445-3664543
>Gm20:3672785-3672835
>Gm20:3674196-3674263
>Gm20:3674776-3674813
>Gm20:3675039-3675102
>Gm20:3675357-3675434
>Gm20:3676281-3681942
>Gm20:3681972-3682705
>Gm20:3683803-3683870
>Gm20:3685051-3685699
>Gm20:3685812-3686047
>Gm20:3686169-3686776
>Gm20:3687876-3688079
>Gm20:3688134-3688611
>Gm20:3690647-3690702
>Gm20:3690770-3690841
>Gm20:3690904-3691182
>Gm20:3693580-3693623
>Gm20:3694133-3694261
>Gm20:3694601-3694779
>Gm20:3694882-3695028
>Gm20:3695507-3705334
>Gm20:3705856-3705904
>Gm20:3706741-3706927
>Gm20:3707613-3707653
>Gm20:3711572-3711666
>Gm20:3711707-3711738
>Gm20:3711777-3711937
>Gm20:3715180-3715253
>Gm20:3715359-3715483
>Gm20:3715529-3715575
>Gm20:3715736-3715793
>Gm20:3716134-3716320
>Gm20:3717001-3717216
>Gm20:3717360-3717395
>Gm20:3717772-3717825
>Gm20:3718370-3718448
>Gm20:3718506-3718690
>Gm20:3718725-3718839
>Gm20:3718879-3719051
>Gm20:3719095-3719203
>Gm20:3719273-3719979
>Gm20:3720070-3721120
>Gm20:3721152-3722220
>Gm20:3723423-3723532
>Gm20:3728752-3728995
>Gm20:3729160-3729310
>Gm20:3729373-3729582
>Gm20:3729684-3729972
>Gm20:3734121-3734558
>Gm20:3735093-3735132
>Gm20:3735238-3735300
>Gm20:3735407-3735578
>Gm20:3735776-3735825
>Gm20:3735827-3735861
>Gm20:3736145-3736235
>Gm20:3736461-3737131
>Gm20:3737216-3737246
>Gm20:3737296-3737355
>Gm20:3737611-3737701
>Gm20:3738072-3738175
>Gm20:3738978-3739235
>Gm20:3740621-3740773
>Gm20:3740883-3741453
>Gm20:3741599-3741670
>Gm20:3741953-3741982
>Gm20:3742374-3742449
>Gm20:3743036-3743200
>Gm20:3743416-3744250
>Gm20:3745709-3746316
>Gm20:3746358-3747130
>Gm20:3747186-3747607
>Gm20:3747681-3748713
>Gm20:3748776-3748816
>Gm20:3748909-3749965
>Gm20:3750043-3750315
>Gm20:3750385-3750521
>Gm20:3750583-3751204
>Gm20:3751280-3751342
>Gm20:3751407-3752388
>Gm20:3752455-3752949
>Gm20:3753025-3753076
>Gm20:3753160-3754873
>Gm20:3754915-3755600
>Gm20:3761193-3761207
>Gm20:3763434-3763505
>Gm20:3765059-3765176
>Gm20:3765778-3766122
>Gm20:3769980-3770039
>Gm20:3770650-3770769
>Gm20:3777493-3778085
>Gm20:3780708-3780808
>Gm20:3782624-3785187
>Gm20:3786702-3786881
>Gm20:3786917-3787113
>Gm20:3788841-3788884
>Gm20:3790216-3790693
>Gm20:3791760-3793731
>Gm20:3793805-3793920
>Gm20:3793987-3794027
>Gm20:3794083-3794368
>Gm20:3795792-3797562
>Gm20:3798185-3799527
>Gm20:3799566-3800356
>Gm20:3800391-3800891
>Gm20:3800918-3801403
>Gm20:3801444-3801881
>Gm20:3801904-3802189
>Gm20:3802231-3802313
>Gm20:3802352-3802748
>Gm20:3803584-3803685
>Gm20:3804185-3804224
>Gm20:3807823-3807913
>Gm20:3808421-3808482
>Gm20:3812720-3812862
>Gm20:3812975-3813075
>Gm20:3813227-3813299
>Gm20:3813463-3813920
>Gm20:3814026-3814211
>Gm20:3814263-3814585
>Gm20:3814696-3814784
>Gm20:3814835-3815040
>Gm20:3815284-3815320
>Gm20:3815364-3815585
>Gm20:3815737-3817480
>Gm20:3817527-3817555
>Gm20:3817865-3819385
>Gm20:3819506-3819838
>Gm20:3819884-3820329
>Gm20:3820440-3820554
>Gm20:3820848-3821014
>Gm20:3821183-3821466
>Gm20:3821689-3821961
>Gm20:3822231-3822547
>Gm20:3822644-3822744
>Gm20:3822979-3823068
>Gm20:3823189-3823220
>Gm20:3823318-3823449
>Gm20:3823526-3823571
>Gm20:3823690-3823855
>Gm20:3824233-3824391
>Gm20:3824549-3824697
>Gm20:3824750-3824799
>Gm20:3824853-3824987
>Gm20:3825311-3825460
>Gm20:3825565-3826740
>Gm20:3826850-3826913
>Gm20:3827012-3827069
>Gm20:3827142-3827169
>Gm20:3827600-3827725
>Gm20:3827758-3827944
>Gm20:3828020-3828101
>Gm20:3828270-3828594
>Gm20:3828668-3829017
>Gm20:3829066-3829260
>Gm20:3829339-3829635
>Gm20:3829665-3830105
>Gm20:3830300-3830499
>Gm20:3830725-3830777
>Gm20:3830844-3830874
>Gm20:3831461-3833139
>Gm20:3833359-3833463
>Gm20:3833857-3834041
>Gm20:3834247-3834314
>Gm20:3834600-3834642
>Gm20:3834759-3834899
>Gm20:3835042-3835127
>Gm20:3835315-3835354
>Gm20:3835531-3835561
>Gm20:3835707-3835773
>Gm20:3836274-3836338
>Gm20:3836744-3836886
>Gm20:3837197-3837413
>Gm20:3837469-3837513
>Gm20:3837685-3837872
>Gm20:3838360-3838402
>Gm20:3838716-3838885
>Gm20:3839047-3839997
>Gm20:3840072-3840348
>Gm20:3840376-3840486
>Gm20:3840650-3840683
>Gm20:3840742-3840889
>Gm20:3840995-3841372
>Gm20:3841540-3841670
>Gm20:3841698-3841825
>Gm20:3841979-3842412
>Gm20:3842539-3844382
>Gm20:3844421-3844595
>Gm20:3845865-3846158
>Gm20:3846224-3846821
>Gm20:3846844-3847382
>Gm20:3847418-3847456
>Gm20:3847670-3847797
>Gm20:3847909-3848020
>Gm20:3848123-3848430
>Gm20:3848480-3848620
>Gm20:3849010-3849130
>Gm20:3849331-3849393
>Gm20:3850864-3850974
>Gm20:3851223-3851442
>Gm20:3851825-3851897
>Gm20:3854303-3854345
>Gm20:3861312-3861357
>Gm20:3863238-3863270
>Gm20:3866551-3874185
>Gm20:3874299-3876652
>Gm20:3876857-3876871
>Gm20:3876920-3880241
>Gm20:3880453-3880501
>Gm20:3880628-3880699
>Gm20:3880849-3880901
>Gm20:3882631-3882809
>Gm20:3888131-3888587
>Gm20:3888656-3891224
>Gm20:3891251-3891337
>Gm20:3891394-3891492
>Gm20:3891528-3891689
>Gm20:3891723-3891772
>Gm20:3891884-3891979
>Gm20:3892072-3892292
>Gm20:3892610-3892654
>Gm20:3894288-3894557
>Gm20:3898443-3898497
>Gm20:3899445-3899531
>Gm20:3900877-3900920
>Gm20:3902460-3902590
>Gm20:3902623-3902694
>Gm20:3902910-3902988
>Gm20:3903103-3904866
>Gm20:3904908-3904976
>Gm20:3905012-3905548
>Gm20:3905839-3905984
>Gm20:3906042-3906082
>Gm20:3906131-3906804
>Gm20:3906889-3907071
>Gm20:3907155-3907239
>Gm20:3907399-3908046
>Gm20:3908099-3908316
>Gm20:3908432-3911450
>Gm20:3911714-3911800
>Gm20:3911856-3912006
>Gm20:3912152-3913312
>Gm20:3913346-3913576
>Gm20:3913906-3914019
>Gm20:3914370-3914420
>Gm20:3915188-3915360
>Gm20:3915389-3915588
>Gm20:3916087-3916122
>Gm20:3918669-3919127
>Gm20:3919150-3919547
>Gm20:3919889-3919944
>Gm20:3920640-3920687
>Gm20:3921510-3921628
>Gm20:3923549-3923586
>Gm20:3923646-3923706
>Gm20:3924240-3924317
>Gm20:3924390-3924524
>Gm20:3924585-3924697
>Gm20:3924792-3925022
>Gm20:3925074-3925154
>Gm20:3925381-3925541
>Gm20:3925668-3925748
>Gm20:3925829-3925931
>Gm20:3926031-3926380
>Gm20:3926461-3926504
>Gm20:3926622-3926685
>Gm20:3926761-3926802
>Gm20:3926944-3927048
>Gm20:3927196-3927636
>Gm20:3927682-3927726
>Gm20:3927783-3927841
>Gm20:3927920-3928189
>Gm20:3928258-3928297
>Gm20:3928367-3928940
>Gm20:3929030-3929142
>Gm20:3929165-3929194
>Gm20:3929232-3929407
>Gm20:3929451-3929725
>Gm20:3929774-3929849
>Gm20:3930103-3930295
>Gm20:3930347-3930422
>Gm20:3931228-3937353
>Gm20:3938478-3938831
>Gm20:3939170-3939238
>Gm20:3946834-3946944
>Gm20:3949940-3950078
>Gm20:3950215-3950462
>Gm20:3950524-3951133
>Gm20:3951252-3951357
>Gm20:3951794-3951839
>Gm20:3951998-3952270
>Gm20:3952359-3952685
>Gm20:3952785-3953089
>Gm20:3953501-3953758
>Gm20:3953868-3953907
>Gm20:3954000-3954093
>Gm20:3954316-3954351
>Gm20:3955240-3955321
>Gm20:3955627-3955703
>Gm20:3955768-3955907
>Gm20:3956410-3956455
>Gm20:3956776-3956933
>Gm20:3957016-3957046
>Gm20:3957094-3957275
>Gm20:3957446-3957973
>Gm20:3958081-3958296
>Gm20:3960671-3961683
>Gm20:3962372-3964777
>Gm20:3964927-3965005
>Gm20:3965079-3965098
>Gm20:3965198-3965487
>Gm20:3966736-3966798
>Gm20:3967537-3967623
>Gm20:3968905-3968987
>Gm20:3969308-3972906
>Gm20:3974950-3975081
>Gm20:3975455-3975630
>Gm20:3975720-3975797
>Gm20:3976297-3976432
>Gm20:3976511-3976557
>Gm20:3976640-3976977
>Gm20:3977093-3978202
>Gm20:3978227-3978474
>Gm20:3978611-3978888
>Gm20:3979017-3979143
>Gm20:3979270-3979405
>Gm20:3979573-3979606
>Gm20:3979707-3980935
>Gm20:3981175-3981392
>Gm20:3981478-3981522
>Gm20:3981557-3981590
>Gm20:3981736-3981825
>Gm20:3982211-3982265
>Gm20:3982413-3983209
>Gm20:3983304-3983346
>Gm20:3983416-3983582
>Gm20:3983684-3983711
>Gm20:3983769-3983794
>Gm20:3983940-3984039
>Gm20:3984552-3984595
>Gm20:3984744-3984775
>Gm20:3985528-3985557
>Gm20:3986846-3986912
>Gm20:3987089-3987174
>Gm20:3987248-3987387
>Gm20:3987908-3989199
>Gm20:3989242-3989289
>Gm20:3989498-3989722
>Gm20:3990204-3990244
>Gm20:3990937-3991100
>Gm20:3991320-3991366
>Gm20:3991411-3992241
>Gm20:3992849-3993265
>Gm20:3994994-3995051
>Gm20:3995154-3995229
>Gm20:3997266-3997366
>Gm20:4002536-4002591
>Gm20:4004918-4004998
>Gm20:4005187-4005285
>Gm20:4005395-4006215
>Gm20:4006256-4007198
>Gm20:4007378-4007437
>Gm20:4007519-4007690
>Gm20:4007750-4007788
>Gm20:4008270-4008364
>Gm20:4008670-4008867
>Gm20:4012355-4012401
>Gm20:4013596-4013625
>Gm20:4013655-4013773
>Gm20:4014370-4014409
>Gm20:4018165-4018251
>Gm20:4019682-4019731
>Gm20:4019847-4022486
>Gm20:4022495-4024655
>Gm20:4024690-4031533
>Gm20:4032218-4033981
>Gm20:4034049-4034218
>Gm20:4035713-4036369
>Gm20:4036449-4036476
>Gm20:4036740-4042296
>Gm20:4042550-4042599
>Gm20:4042770-4042915
>Gm20:4044325-4044419
>Gm20:4044529-4044670
>Gm20:4045475-4045582
>Gm20:4046222-4046395
>Gm20:4047785-4047834
>Gm20:4048791-4048847
>Gm20:4049011-4049069
>Gm20:4049387-4049432
>Gm20:4049842-4049937
>Gm20:4050090-4050180
>Gm20:4050224-4050304
>Gm20:4053366-4053411
>Gm20:4053679-4053714
>Gm20:4054458-4054543
>Gm20:4056593-4056663
>Gm20:4057575-4057895
>Gm20:4058378-4058471
>Gm20:4058530-4058800
>Gm20:4058924-4058961
>Gm20:4062122-4062202
>Gm20:4064497-4066120
>Gm20:4067508-4067682
>Gm20:4069604-4069815
>Gm20:4074592-4074636
>Gm20:4075003-4075263
>Gm20:4075605-4075665
>Gm20:4077485-4077517
>Gm20:4077799-4077877
>Gm20:4077924-4078125
>Gm20:4079003-4096448
>Gm20:4096480-4096706
>Gm20:4096770-4096857
>Gm20:4097133-4097479
>Gm20:4098535-4098598
>Gm20:4099627-4099665
>Gm20:4100240-4100375
>Gm20:4100694-4101105
>Gm20:4101186-4101476
>Gm20:4101518-4101679
>Gm20:4101977-4102399
>Gm20:4102429-4102783
>Gm20:4102887-4104400
>Gm20:4104472-4104735
>Gm20:4105350-4105423
>Gm20:4105489-4105562
>Gm20:4105685-4106117
>Gm20:4106264-4106326
>Gm20:4106430-4106629
>Gm20:4106778-4106874
>Gm20:4106951-4106984
>Gm20:4107068-4107126
>Gm20:4107271-4107337
>Gm20:4107401-4107733
>Gm20:4108796-4108987
>Gm20:4109075-4109471
>Gm20:4109567-4109603
>Gm20:4109707-4109894
>Gm20:4110115-4110403
>Gm20:4112515-4112564
>Gm20:4112600-4112873
>Gm20:4113046-4113336
>Gm20:4113367-4115006
>Gm20:4115039-4115105
>Gm20:4115727-4115802
>Gm20:4116226-4116754
>Gm20:4116813-4117252
>Gm20:4117322-4117439
>Gm20:4117518-4117637
>Gm20:4117895-4117928
>Gm20:4118418-4118724
>Gm20:4118861-4118905
>Gm20:4119016-4119187
>Gm20:4119396-4119460
>Gm20:4119571-4119916
>Gm20:4120002-4120257
>Gm20:4120316-4121170
>Gm20:4121289-4121473
>Gm20:4121551-4121852
>Gm20:4121970-4122526
>Gm20:4122573-4122739
>Gm20:4125654-4125695
>Gm20:4127992-4128075
>Gm20:4128107-4128465
>Gm20:4128667-4128820
>Gm20:4128980-4129785
>Gm20:4131785-4131820
>Gm20:4134821-4134883
>Gm20:4135504-4135609
>Gm20:4135778-4135927
>Gm20:4136432-4136497
>Gm20:4138063-4138322
>Gm20:4138375-4139095
>Gm20:4139372-4139516
>Gm20:4139941-4141895
>Gm20:4141956-4142449
>Gm20:4144196-4146536
>Gm20:4146862-4146939
>Gm20:4147007-4149165
>Gm20:4149342-4150401
>Gm20:4151372-4151546
>Gm20:4154433-4154499
>Gm20:4154571-4154659
>Gm20:4154743-4154793
>Gm20:4154823-4154859
>Gm20:4154963-4155044
>Gm20:4155506-4155589
>Gm20:4155622-4155706
>Gm20:4155873-4155920
>Gm20:4156178-4156209
>Gm20:4156263-4156382
>Gm20:4156471-4156540
>Gm20:4156625-4156767
>Gm20:4157177-4157405
>Gm20:4157470-4157604
>Gm20:4158446-4158486
>Gm20:4163277-4163382
>Gm20:4163656-4163682
>Gm20:4164564-4164619
>Gm20:4164958-4164989
>Gm20:4166684-4167116
>Gm20:4169808-4169888
>Gm20:4169963-4170045
>Gm20:4170234-4170334
>Gm20:4170370-4170581
>Gm20:4170810-4171166
>Gm20:4171223-4171642
>Gm20:4172252-4172571
>Gm20:4172644-4172976
>Gm20:4173082-4173246
>Gm20:4173572-4173611
>Gm20:4173635-4173675
>Gm20:4173758-4173819
>Gm20:4173879-4174249
>Gm20:4174379-4174766
>Gm20:4181172-4185743
>Gm20:4185849-4186277
>Gm20:4188091-4188187
>Gm20:4188816-4188876
>Gm20:4191122-4191243
>Gm20:4193719-4193764
>Gm20:4193806-4193866
>Gm20:4195464-4195515
>Gm20:4197779-4197874
>Gm20:4202249-4202475
>Gm20:4204139-4204167
>Gm20:4208382-4208451
>Gm20:4214485-4214527
>Gm20:4214764-4214796
>Gm20:4216858-4217006
>Gm20:4217828-4217913
>Gm20:4217981-4218242
>Gm20:4220134-4220168
>Gm20:4223430-4223508
>Gm20:4227829-4227905
>Gm20:4229685-4229832
>Gm20:4230995-4231420
>Gm20:4232354-4232391
>Gm20:4232415-4233567
>Gm20:4234738-4234767
>Gm20:4234930-4235033
>Gm20:4235269-4235394
>Gm20:4235485-4235528
>Gm20:4235610-4235905
>Gm20:4235977-4236106
>Gm20:4236132-4236389
>Gm20:4236428-4238293
>Gm20:4238392-4242191
>Gm20:4242249-4251614
>Gm20:4251680-4251844
>Gm20:4251874-4252074
>Gm20:4252192-4252232
>Gm20:4252293-4252740
>Gm20:4252964-4253100
>Gm20:4253173-4253375
>Gm20:4253509-4253756
>Gm20:4253981-4254315
>Gm20:4254404-4254849
>Gm20:4254977-4255070
>Gm20:4255394-4255884
>Gm20:4255932-4256058
>Gm20:4256154-4256231
>Gm20:4256518-4256733
>Gm20:4256770-4256839
>Gm20:4256871-4257315
>Gm20:4257509-4257710
>Gm20:4257850-4259799
>Gm20:4259876-4260160
>Gm20:4260207-4260318
>Gm20:4260390-4260426
>Gm20:4260485-4260704
>Gm20:4260804-4260892
>Gm20:4264061-4264444
>Gm20:4264512-4264767
>Gm20:4264797-4265382
>Gm20:4265420-4265560
>Gm20:4267154-4267452
>Gm20:4267523-4267815
>Gm20:4267831-4267883
>Gm20:4267967-4268631
>Gm20:4268697-4268985
>Gm20:4269040-4272628
>Gm20:4272656-4273138
>Gm20:4273202-4273238
>Gm20:4273265-4273486
>Gm20:4277573-4277792
>Gm20:4277914-4278132
>Gm20:4278224-4278383
>Gm20:4278515-4278694
>Gm20:4278742-4279435
>Gm20:4279468-4279744
>Gm20:4279766-4279862
>Gm20:4280661-4280696
>Gm20:4281748-4281900
>Gm20:4281954-4281996
>Gm20:4283044-4283149
>Gm20:4283745-4283790
>Gm20:4283827-4283937
>Gm20:4285600-4286241
>Gm20:4288415-4288474
>Gm20:4288525-4288723
>Gm20:4289200-4289349
>Gm20:4289456-4289523
>Gm20:4290334-4290407
>Gm20:4295922-4297480
>Gm20:4297746-4297782
>Gm20:4298244-4298283
>Gm20:4300184-4300221
>Gm20:4300665-4300741
>Gm20:4301109-4301185
>Gm20:4301224-4303951
>Gm20:4303998-4304620
>Gm20:4304730-4307505
>Gm20:4308505-4310417
>Gm20:4310464-4311710
>Gm20:4312668-4314620
>Gm20:4314752-4314842
>Gm20:4314925-4314950
>Gm20:4315293-4315362
>Gm20:4315404-4315481
>Gm20:4316384-4316451
>Gm20:4317615-4317712
>Gm20:4317829-4317866
>Gm20:4323120-4323153
>Gm20:4323479-4323541
>Gm20:4323963-4324018
>Gm20:4328920-4329004
>Gm20:4329494-4329581
>Gm20:4330712-4330754
>Gm20:4333355-4333399
>Gm20:4334886-4334915
>Gm20:4337001-4337239
>Gm20:4341913-4342040
>Gm20:4343656-4343804
>Gm20:4346029-4347777
>Gm20:4347815-4348157
>Gm20:4349730-4352181
>Gm20:4352212-4352346
>Gm20:4352402-4352755
>Gm20:4352942-4353494
>Gm20:4353533-4353713
>Gm20:4353759-4354676
>Gm20:4354852-4354933
>Gm20:4354992-4355274
>Gm20:4355323-4356013
>Gm20:4356061-4356263
>Gm20:4356479-4356596
>Gm20:4356623-4356773
>Gm20:4356876-4357279
>Gm20:4357350-4358964
>Gm20:4359005-4360027
>Gm20:4361303-4362282
>Gm20:4362335-4362368
>Gm20:4362398-4362619
>Gm20:4362642-4362692
>Gm20:4362752-4363273
>Gm20:4363334-4363390
>Gm20:4363444-4363674
>Gm20:4363777-4364147
>Gm20:4364179-4364469
>Gm20:4364618-4364723
>Gm20:4364924-4364973
>Gm20:4365090-4365179
>Gm20:4365232-4365273
>Gm20:4365447-4365474
>Gm20:4365710-4365738
>Gm20:4365902-4366130
>Gm20:4366283-4366307
>Gm20:4366368-4366438
>Gm20:4366647-4366776
>Gm20:4366818-4366878
>Gm20:4366962-4367166
>Gm20:4367271-4367390
>Gm20:4367740-4367770
>Gm20:4368550-4368600
>Gm20:4369447-4369533
>Gm20:4369538-4369634
>Gm20:4369715-4369767
>Gm20:4369829-4369978
>Gm20:4370054-4370357
>Gm20:4370535-4370589
>Gm20:4370758-4371262
>Gm20:4371342-4373199
>Gm20:4373258-4373328
>Gm20:4373361-4373509
>Gm20:4373591-4373640
>Gm20:4373741-4373816
>Gm20:4373894-4374572
>Gm20:4374680-4374962
>Gm20:4375035-4375101
>Gm20:4375301-4375363
>Gm20:4375811-4375973
>Gm20:4376059-4376098
>Gm20:4376638-4376673
>Gm20:4377292-4377329
>Gm20:4378617-4378677
>Gm20:4379200-4379518
>Gm20:4379726-4380690
>Gm20:4380934-4380978
>Gm20:4381024-4381233
>Gm20:4381350-4381556
>Gm20:4381837-4383035
>Gm20:4383155-4383393
>Gm20:4383430-4383834
>Gm20:4383894-4383952
>Gm20:4384011-4384148
>Gm20:4384173-4384610
>Gm20:4384664-4384774
>Gm20:4384820-4386977
>Gm20:4387039-4387784
>Gm20:4387866-4388349
>Gm20:4388385-4388893
>Gm20:4389159-4390539
>Gm20:4390575-4393369
>Gm20:4393402-4394933
>Gm20:4395121-4395204
>Gm20:4395331-4395372
>Gm20:4395499-4395546
>Gm20:4396151-4397246
>Gm20:4397300-4397714
>Gm20:4397936-4398163
>Gm20:4398788-4398842
>Gm20:4400909-4400966
>Gm20:4401826-4402438
>Gm20:4402461-4404195
>Gm20:4404240-4407506
>Gm20:4407552-4408311
>Gm20:4409085-4409992
>Gm20:4410037-4410229
>Gm20:4410521-4410622
>Gm20:4410702-4411805
>Gm20:4411854-4414537
>Gm20:4414573-4416747
>Gm20:4416775-4419273
>Gm20:4419366-4419625
>Gm20:4419765-4420588
>Gm20:4420709-4420816
>Gm20:4421048-4421296
>Gm20:4422065-4422115
>Gm20:4423012-4423158
>Gm20:4426331-4428881
>Gm20:4433972-4436420
>Gm20:4436452-4440154
>Gm20:4440202-4440325
>Gm20:4441119-4441211
>Gm20:4441290-4441443
>Gm20:4441480-4441544
>Gm20:4442792-4443689
>Gm20:4443951-4444720
>Gm20:4444822-4446625
>Gm20:4447787-4447823
>Gm20:4449290-4449413
>Gm20:4449803-4449870
>Gm20:4449897-4449954
>Gm20:4450587-4450649
>Gm20:4450748-4450781
>Gm20:4450872-4450985
>Gm20:4451621-4451683
>Gm20:4453626-4454104
>Gm20:4454144-4454962
>Gm20:4455027-4455369
>Gm20:4455453-4455485
>Gm20:4455570-4456337
>Gm20:4456505-4456552
>Gm20:4457594-4457648
>Gm20:4457735-4458315
>Gm20:4458376-4459125
>Gm20:4459151-4460110
>Gm20:4460189-4460519
>Gm20:4460719-4462828
>Gm20:4462875-4463811
>Gm20:4464158-4469149
>Gm20:4469208-4469299
>Gm20:4470962-4471735
>Gm20:4471757-4473630
>Gm20:4473692-4474090
>Gm20:4474155-4475412
>Gm20:4475428-4475685
>Gm20:4475713-4475976
>Gm20:4476070-4476157
>Gm20:4476289-4476356
>Gm20:4476837-4476910
>Gm20:4477592-4477623
>Gm20:4484714-4487550
>Gm20:4488100-4488288
>Gm20:4488935-4489363
>Gm20:4490894-4490927
>Gm20:4491344-4491415
>Gm20:4491721-4491773
>Gm20:4498662-4498695
>Gm20:4499806-4499884
>Gm20:4500667-4500730
>Gm20:4500877-4500927
>Gm20:4501040-4501121
>Gm20:4502165-4505223
>Gm20:4505300-4505369
>Gm20:4506308-4506359
>Gm20:4506469-4506499
>Gm20:4508933-4508966
>Gm20:4510022-4511173
>Gm20:4511774-4511802
>Gm20:4512145-4512185
>Gm20:4514423-4514569
>Gm20:4515134-4515170
>Gm20:4515236-4515295
>Gm20:4515693-4515731
>Gm20:4515815-4515906
>Gm20:4516729-4516759
>Gm20:4516987-4517867
>Gm20:4519135-4519250
>Gm20:4519323-4519592
>Gm20:4519674-4521252
>Gm20:4521358-4521520
>Gm20:4521881-4522187
>Gm20:4522772-4522835
>Gm20:4522872-4530392
>Gm20:4530611-4530842
>Gm20:4532060-4532234
>Gm20:4532394-4532445
>Gm20:4532614-4532680
>Gm20:4533143-4533312
>Gm20:4534155-4534237
>Gm20:4534441-4534487
>Gm20:4534763-4534872
>Gm20:4536064-4536315
>Gm20:4536465-4536516
>Gm20:4536634-4537104
>Gm20:4538782-4538836
>Gm20:4541641-4541737
>Gm20:4541823-4541948
>Gm20:4542324-4543812
>Gm20:4543958-4547106
>Gm20:4547231-4550765
>Gm20:4552497-4566828
>Gm20:4566998-4576306
>Gm20:4576404-4579704
>Gm20:4579748-4580097
>Gm20:4580149-4581514
>Gm20:4581541-4582005
>Gm20:4582051-4582412
>Gm20:4582462-4582701
>Gm20:4582725-4583033
>Gm20:4583093-4584728
>Gm20:4584826-4585199
>Gm20:4585222-4585295
>Gm20:4585352-4585714
>Gm20:4585774-4585932
>Gm20:4585959-4586279
>Gm20:4586321-4587003
>Gm20:4587120-4587463
>Gm20:4587576-4587622
>Gm20:4587660-4587746
>Gm20:4587919-4588377
>Gm20:4593866-4593968
>Gm20:4594931-4595427
>Gm20:4595644-4595752
>Gm20:4598030-4598158
>Gm20:4598637-4600192
>Gm20:4600226-4600735
>Gm20:4602798-4602857
>Gm20:4605729-4605779
>Gm20:4608019-4608200
>Gm20:4608230-4608410
>Gm20:4609730-4609754
>Gm20:4611771-4611840
>Gm20:4611911-4612012
>Gm20:4614937-4615204
>Gm20:4615265-4615996
>Gm20:4616068-4616179
>Gm20:4616867-4616931
>Gm20:4617393-4617557
>Gm20:4617609-4617793
>Gm20:4617832-4617869
>Gm20:4618053-4618130
>Gm20:4618607-4618658
>Gm20:4619090-4619124
>Gm20:4619735-4619784
>Gm20:4619826-4619972
>Gm20:4620043-4620144
>Gm20:4620293-4621054
>Gm20:4621094-4621377
>Gm20:4621408-4621831
>Gm20:4621888-4621996
>Gm20:4622142-4622221
>Gm20:4622655-4622702
>Gm20:4622798-4622838
>Gm20:4622865-4622951
>Gm20:4623036-4623217
>Gm20:4623588-4623647
>Gm20:4623702-4623746
>Gm20:4624425-4624540
>Gm20:4625604-4625635
>Gm20:4626999-4627057
>Gm20:4627475-4627546
>Gm20:4627828-4627860
>Gm20:4628386-4628473
>Gm20:4632398-4632445
>Gm20:4632675-4632747
>Gm20:4632787-4632836
>Gm20:4632869-4632950
>Gm20:4633677-4633879
>Gm20:4634073-4634261
>Gm20:4634671-4634730
>Gm20:4636478-4636600
>Gm20:4637732-4639251
>Gm20:4641738-4641957
>Gm20:4643536-4643742
>Gm20:4644929-4644973
>Gm20:4646568-4646684
>Gm20:4647063-4647155
>Gm20:4648261-4649498
>Gm20:4651056-4651153
>Gm20:4652508-4652555
>Gm20:4653229-4653271
>Gm20:4654179-4654245
>Gm20:4654314-4654880
>Gm20:4656518-4656546
>Gm20:4658609-4658691
>Gm20:4663398-4663471
>Gm20:4663690-4663744
>Gm20:4663848-4663957
>Gm20:4664747-4664784
>Gm20:4665071-4665158
>Gm20:4667063-4667232
>Gm20:4667266-4667401
>Gm20:4667464-4668386
>Gm20:4668446-4668478
>Gm20:4668569-4668702
>Gm20:4670327-4670530
>Gm20:4670575-4670753
>Gm20:4670871-4670969
>Gm20:4676392-4676475
>Gm20:4679894-4679931
>Gm20:4680218-4680246
>Gm20:4680497-4680618
>Gm20:4680639-4681621
>Gm20:4682146-4682230
>Gm20:4683149-4684407
>Gm20:4689155-4690623
>Gm20:4691920-4691993
>Gm20:4693086-4693114
>Gm20:4693980-4694913
>Gm20:4694942-4695049
>Gm20:4695260-4695385
>Gm20:4695546-4695590
>Gm20:4696133-4696178
>Gm20:4700819-4700858
>Gm20:4700906-4700957
>Gm20:4700996-4701626
>Gm20:4701668-4702224
>Gm20:4702254-4703743
>Gm20:4703914-4704044
>Gm20:4704090-4704250
>Gm20:4706350-4706389
>Gm20:4707803-4711144
>Gm20:4711187-4711223
>Gm20:4711449-4711540
>Gm20:4713053-4713123
>Gm20:4713202-4713437
>Gm20:4713526-4713870
>Gm20:4715898-4715969
>Gm20:4716120-4716158
>Gm20:4716546-4718145
>Gm20:4718494-4718675
>Gm20:4718754-4718958
>Gm20:4718980-4719040
>Gm20:4719142-4719195
>Gm20:4719306-4719427
>Gm20:4719648-4719848
>Gm20:4720483-4721098
>Gm20:4721333-4721649
>Gm20:4722539-4722597
>Gm20:4725669-4725764
>Gm20:4726156-4726227
>Gm20:4726288-4726612
>Gm20:4726953-4727249
>Gm20:4729475-4729489
>Gm20:4730914-4730959
>Gm20:4732211-4732292
>Gm20:4733326-4733352
>Gm20:4735468-4735598
>Gm20:4735845-4735946
>Gm20:4736204-4736273
>Gm20:4737306-4737349
>Gm20:4737372-4737439
>Gm20:4737892-4738094
>Gm20:4738323-4738386
>Gm20:4738592-4738626
>Gm20:4738993-4739098
>Gm20:4739465-4739513
>Gm20:4739800-4739873
>Gm20:4740889-4740936
>Gm20:4745569-4745653
>Gm20:4747854-4747937
>Gm20:4751098-4751159
>Gm20:4753378-4753485
>Gm20:4753609-4753919
>Gm20:4754063-4754185
>Gm20:4754261-4754380
>Gm20:4754440-4754471
>Gm20:4754506-4754639
>Gm20:4754861-4754998
>Gm20:4755310-4755642
>Gm20:4755720-4755765
>Gm20:4756024-4756073
>Gm20:4756352-4756389
>Gm20:4756759-4756815
>Gm20:4757094-4757204
>Gm20:4758876-4758925
>Gm20:4759872-4759905
>Gm20:4760183-4760258
>Gm20:4760426-4760469
>Gm20:4760744-4760920
>Gm20:4761221-4761328
>Gm20:4761375-4761432
>Gm20:4761998-4764145
>Gm20:4764194-4764296
>Gm20:4764345-4764535
>Gm20:4764565-4764649
>Gm20:4765472-4765568
>Gm20:4765901-4765979
>Gm20:4766051-4766170
>Gm20:4766362-4766418
>Gm20:4766804-4766894
>Gm20:4767078-4767149
>Gm20:4767683-4767737
>Gm20:4768107-4768179
>Gm20:4768274-4768570
>Gm20:4768659-4768701
>Gm20:4768771-4768889
>Gm20:4769052-4769105
>Gm20:4769847-4769878
>Gm20:4770020-4770165
>Gm20:4770217-4770339
>Gm20:4770741-4770801
>Gm20:4772051-4772318
>Gm20:4772842-4772935
>Gm20:4773134-4773173
>Gm20:4777371-4777431
>Gm20:4779247-4779280
>Gm20:4782210-4782249
>Gm20:4782615-4782726
>Gm20:4782850-4783095
>Gm20:4784233-4784279
>Gm20:4784726-4784776
>Gm20:4785674-4785712
>Gm20:4786074-4786129
>Gm20:4786323-4786418
>Gm20:4786480-4786600
>Gm20:4786713-4786743
>Gm20:4787045-4787514
>Gm20:4787672-4787764
>Gm20:4787820-4787971
>Gm20:4788028-4788397
>Gm20:4788523-4789923
>Gm20:4790198-4790325
>Gm20:4790374-4790693
>Gm20:4791026-4791152
>Gm20:4791259-4791434
>Gm20:4791936-4792272
>Gm20:4792333-4792415
>Gm20:4792489-4792545
>Gm20:4792606-4792764
>Gm20:4792908-4793065
>Gm20:4793122-4793375
>Gm20:4794179-4794282
>Gm20:4794671-4794759
>Gm20:4796259-4796599
>Gm20:4798278-4798327
>Gm20:4799490-4799644
>Gm20:4800478-4802055
>Gm20:4802592-4802774
>Gm20:4804395-4804460
>Gm20:4808735-4808775
>Gm20:4809610-4809668
>Gm20:4810257-4810711
>Gm20:4812017-4812189
>Gm20:4812901-4812961
>Gm20:4813078-4813142
>Gm20:4813359-4813378
>Gm20:4813478-4813492
>Gm20:4815413-4815518
>Gm20:4819468-4819514
>Gm20:4819594-4819632
>Gm20:4819751-4819948
>Gm20:4820001-4820065
>Gm20:4821847-4822012
>Gm20:4822081-4822193
>Gm20:4822325-4822410
>Gm20:4822419-4822457
>Gm20:4822491-4822711
>Gm20:4822939-4823501
>Gm20:4823623-4823702
>Gm20:4823944-4825555
>Gm20:4825643-4825963
>Gm20:4825976-4826036
>Gm20:4826636-4826703
>Gm20:4826876-4827020
>Gm20:4827091-4827140
>Gm20:4827430-4827523
>Gm20:4827579-4827828
>Gm20:4827998-4828169
>Gm20:4828233-4828265
>Gm20:4828336-4828603
>Gm20:4829115-4829728
>Gm20:4829851-4830425
>Gm20:4830451-4831381
>Gm20:4831600-4832708
>Gm20:4832775-4833012
>Gm20:4833111-4833159
>Gm20:4834349-4834454
>Gm20:4834996-4835126
>Gm20:4835711-4835774
>Gm20:4836024-4855044
>Gm20:4856077-4856321
>Gm20:4857180-4857221
>Gm20:4857979-4858012
>Gm20:4859221-4859256
>Gm20:4860776-4860828
>Gm20:4861643-4861782
>Gm20:4862188-4862266
>Gm20:4862456-4862537
>Gm20:4862770-4862859
>Gm20:4862983-4863115
>Gm20:4863297-4863626
>Gm20:4863689-4863743
>Gm20:4863934-4864002
>Gm20:4864487-4865845
>Gm20:4865878-4871307
>Gm20:4871780-4878393
>Gm20:4880251-4880363
>Gm20:4880440-4880505
>Gm20:4882327-4882368
>Gm20:4883697-4883776
>Gm20:4883871-4883950
>Gm20:4884929-4884991
>Gm20:4885338-4885372
>Gm20:4885843-4886905
>Gm20:4886932-4890866
>Gm20:4890899-4891926
>Gm20:4891963-4892071
>Gm20:4892117-4892827
>Gm20:4892990-4893058
>Gm20:4893105-4893290
>Gm20:4893526-4893615
>Gm20:4894502-4894622
>Gm20:4896708-4896811
>Gm20:4896846-4896899
>Gm20:4896951-4897167
>Gm20:4897209-4897245
>Gm20:4898283-4898527
>Gm20:4898629-4898814
>Gm20:4899411-4899593
>Gm20:4899763-4899815
>Gm20:4899969-4900134
>Gm20:4900213-4906082
>Gm20:4906143-4906998
>Gm20:4907064-4907832
>Gm20:4907919-4908154
>Gm20:4908192-4908219
>Gm20:4908278-4908438
>Gm20:4910851-4910974
>Gm20:4911540-4911607
>Gm20:4914874-4914937
>Gm20:4919432-4919608
>Gm20:4919678-4920308
>Gm20:4920374-4920911
>Gm20:4921040-4921216
>Gm20:4921282-4921624
>Gm20:4921709-4921810
>Gm20:4921863-4924487
>Gm20:4924536-4931810
>Gm20:4931859-4932091
>Gm20:4932457-4932520
>Gm20:4932605-4932667
>Gm20:4932769-4933631
>Gm20:4934523-4934564
>Gm20:4934964-4935120
>Gm20:4935441-4935501
>Gm20:4935683-4935829
>Gm20:4935906-4936146
>Gm20:4936219-4936449
>Gm20:4936545-4936676
>Gm20:4936705-4936917
>Gm20:4936972-4937143
>Gm20:4937372-4937399
>Gm20:4937458-4937675
>Gm20:4938196-4938934
>Gm20:4939050-4939196
>Gm20:4939298-4940189
>Gm20:4940229-4942321
>Gm20:4942395-4942488
>Gm20:4942535-4942829
>Gm20:4943789-4943933
>Gm20:4950927-4951007
>Gm20:4951469-4951502
>Gm20:4951563-4951635
>Gm20:4953046-4953153
>Gm20:4956193-4956480
>Gm20:4956724-4956757
>Gm20:4956898-4958308
>Gm20:4958341-4958692
>Gm20:4958741-4963193
>Gm20:4963229-4965230
>Gm20:4967497-4968751
>Gm20:4971009-4971122
>Gm20:4972172-4972270
>Gm20:4972312-4972346
>Gm20:4972448-4972579
>Gm20:4973521-4973576
>Gm20:4973902-4973934
>Gm20:4974026-4974239
>Gm20:4974296-4974397
>Gm20:4974572-4974633
>Gm20:4974754-4974861
>Gm20:4975020-4975075
>Gm20:4975311-4975408
>Gm20:4975468-4975638
>Gm20:4975732-4975857
>Gm20:4975993-4976419
>Gm20:4976458-4977156
>Gm20:4977394-4977611
>Gm20:4977868-4977923
>Gm20:4978224-4978313
>Gm20:4978453-4978539
>Gm20:4979691-4979824
>Gm20:4980516-4987315
>Gm20:4988839-4988874
>Gm20:4989582-4989667
>Gm20:4992483-4995904
>Gm20:4995951-4996298
>Gm20:4996324-4996359
>Gm20:4996397-4996459
>Gm20:4996547-4996770
>Gm20:4996986-4997189
>Gm20:4997328-4997386
>Gm20:4997513-4997576
>Gm20:4997639-4997728
>Gm20:4997791-4997819
>Gm20:4999301-5001849
>Gm20:5003510-5005065
>Gm20:5005896-5006209
>Gm20:5006247-5006392
>Gm20:5008955-5009119
>Gm20:5010675-5010740
>Gm20:5010936-5010996
>Gm20:5011879-5029329
>Gm20:5030389-5030420
>Gm20:5030878-5030925
>Gm20:5030962-5030993
>Gm20:5031448-5031495
>Gm20:5031990-5032030
>Gm20:5032090-5032446
>Gm20:5033548-5033610
>Gm20:5033978-5034056
>Gm20:5035493-5035584
>Gm20:5036369-5036404
>Gm20:5037437-5037477
>Gm20:5039298-5039342
>Gm20:5039708-5039857
>Gm20:5043122-5043612
>Gm20:5043898-5047489
>Gm20:5048903-5048965
>Gm20:5051227-5051309
>Gm20:5051663-5051702
>Gm20:5052725-5052762
>Gm20:5053770-5053834
>Gm20:5054508-5054550
>Gm20:5054608-5054711
>Gm20:5055077-5055226
>Gm20:5056305-5057114
>Gm20:5057153-5071399
>Gm20:5073899-5074189
>Gm20:5074247-5074516
>Gm20:5075732-5075783
>Gm20:5078206-5078288
>Gm20:5078640-5078675
>Gm20:5079719-5079759
>Gm20:5080768-5080832
>Gm20:5081607-5081709
>Gm20:5082050-5082223
>Gm20:5085830-5085933
>Gm20:5085986-5086450
>Gm20:5088061-5088123
>Gm20:5088863-5088945
>Gm20:5089298-5089333
>Gm20:5091433-5091711
>Gm20:5093395-5095580
>Gm20:5095616-5096973
>Gm20:5097016-5097699
>Gm20:5097875-5101578
>Gm20:5103908-5104032
>Gm20:5104538-5105527
>Gm20:5106978-5108130
>Gm20:5108303-5108408
>Gm20:5108490-5108749
>Gm20:5108977-5109047
>Gm20:5109151-5109205
>Gm20:5109405-5109475
>Gm20:5109634-5109688
>Gm20:5109982-5110165
>Gm20:5110236-5110897
>Gm20:5111030-5111064
>Gm20:5111265-5111444
>Gm20:5111479-5111780
>Gm20:5111866-5111991
>Gm20:5112084-5112745
>Gm20:5112845-5112886
>Gm20:5112971-5113086
>Gm20:5114389-5115443
>Gm20:5115876-5115923
>Gm20:5117474-5117519
>Gm20:5118548-5159440
>Gm20:5159458-5161591
>Gm20:5161821-5162348
>Gm20:5162423-5165115
>Gm20:5165174-5165497
>Gm20:5165525-5165875
>Gm20:5166083-5166248
>Gm20:5166273-5169221
>Gm20:5169258-5170412
>Gm20:5171412-5171464
>Gm20:5171528-5171682
>Gm20:5171813-5173470
>Gm20:5173669-5174561
>Gm20:5174732-5184334
>Gm20:5187015-5187349
>Gm20:5187456-5187998
>Gm20:5188052-5191257
>Gm20:5191307-5197086
>Gm20:5197214-5197273
>Gm20:5197313-5197394
>Gm20:5197536-5197612
>Gm20:5197699-5197775
>Gm20:5197864-5197954
>Gm20:5197979-5198063
>Gm20:5198195-5198494
>Gm20:5198565-5198890
>Gm20:5199011-5199982
>Gm20:5200066-5200123
>Gm20:5200256-5200316
>Gm20:5200375-5201525
>Gm20:5201585-5201640
>Gm20:5201813-5201841
>Gm20:5201935-5201981
>Gm20:5202043-5202280
>Gm20:5202348-5203030
>Gm20:5203544-5204392
>Gm20:5206391-5206587
>Gm20:5206674-5206725
>Gm20:5208658-5208772
>Gm20:5209473-5209525
>Gm20:5209824-5209926
>Gm20:5210021-5210312
>Gm20:5210994-5211207
>Gm20:5211396-5211439
>Gm20:5212916-5212954
>Gm20:5217207-5217318
>Gm20:5218464-5218511
>Gm20:5218723-5218782
>Gm20:5221769-5221806
>Gm20:5222108-5222148
>Gm20:5222677-5222730
>Gm20:5225495-5225639
>Gm20:5225801-5225874
>Gm20:5225904-5226476
>Gm20:5226553-5226591
>Gm20:5226664-5226707
>Gm20:5226771-5226975
>Gm20:5227078-5227124
>Gm20:5227167-5227196
>Gm20:5227256-5227463
>Gm20:5227572-5228897
>Gm20:5229062-5229237
>Gm20:5229275-5229606
>Gm20:5229761-5229803
>Gm20:5229898-5229945
>Gm20:5230106-5230165
>Gm20:5230216-5230273
>Gm20:5230352-5230625
>Gm20:5230765-5230803
>Gm20:5231039-5231080
>Gm20:5231137-5231321
>Gm20:5231412-5231505
>Gm20:5231537-5231689
>Gm20:5232070-5232260
>Gm20:5233294-5233341
>Gm20:5233482-5233651
>Gm20:5233903-5234035
>Gm20:5234317-5234439
>Gm20:5234738-5234826
>Gm20:5234877-5238123
>Gm20:5238199-5238883
>Gm20:5238955-5240534
>Gm20:5240570-5240656
>Gm20:5240840-5240866
>Gm20:5240918-5240953
>Gm20:5241008-5241128
>Gm20:5241172-5241236
>Gm20:5242971-5245308
>Gm20:5245369-5245484
>Gm20:5245513-5246155
>Gm20:5246261-5247452
>Gm20:5247671-5247886
>Gm20:5248057-5248120
>Gm20:5249559-5255878
>Gm20:5257669-5258050
>Gm20:5258108-5258292
>Gm20:5258573-5258613
>Gm20:5258650-5259088
>Gm20:5259914-5259991
>Gm20:5260763-5260796
>Gm20:5261039-5261211
>Gm20:5263825-5263864
>Gm20:5264087-5264334
>Gm20:5264563-5264603
>Gm20:5265532-5265591
>Gm20:5265860-5265892
>Gm20:5267514-5267622
>Gm20:5268272-5268522
>Gm20:5269101-5269325
>Gm20:5269466-5271400
>Gm20:5271481-5271612
>Gm20:5271656-5271727
>Gm20:5271766-5272349
>Gm20:5272472-5272563
>Gm20:5272590-5272763
>Gm20:5276325-5276373
>Gm20:5276454-5276519
>Gm20:5278450-5278482
>Gm20:5278611-5279006
>Gm20:5279249-5279292
>Gm20:5280497-5280546
>Gm20:5281197-5281395
>Gm20:5281520-5281618
>Gm20:5281830-5281983
>Gm20:5282630-5282761
>Gm20:5283096-5283146
>Gm20:5285255-5285347
>Gm20:5285477-5285587
>Gm20:5286408-5286590
>Gm20:5287469-5288063
>Gm20:5288109-5290699
>Gm20:5290753-5292813
>Gm20:5292881-5298100
>Gm20:5298144-5298344
>Gm20:5298613-5298681
>Gm20:5299110-5299190
>Gm20:5299367-5299452
>Gm20:5300216-5300253
>Gm20:5300812-5300862
>Gm20:5303285-5303354
>Gm20:5303643-5303708
>Gm20:5303769-5303827
>Gm20:5307070-5307155
>Gm20:5308685-5308892
>Gm20:5309175-5309223
>Gm20:5309302-5309429
>Gm20:5309459-5309836
>Gm20:5310604-5314300
>Gm20:5314333-5315037
>Gm20:5315081-5315563
>Gm20:5315591-5318503
>Gm20:5318539-5323661
>Gm20:5323731-5323960
>Gm20:5324476-5324560
>Gm20:5325205-5325280
>Gm20:5326061-5326188
>Gm20:5326775-5326826
>Gm20:5328191-5328277
>Gm20:5328352-5328447
>Gm20:5330302-5330371
>Gm20:5331096-5331236
>Gm20:5331710-5331753
>Gm20:5331812-5331911
>Gm20:5331941-5332011
>Gm20:5332207-5332263
>Gm20:5332336-5332430
>Gm20:5334295-5334309
>Gm20:5337165-5337198
>Gm20:5338013-5342278
>Gm20:5342875-5343297
>Gm20:5344522-5344553
>Gm20:5347424-5347475
>Gm20:5347624-5347720
>Gm20:5348425-5348487
>Gm20:5348547-5348600
>Gm20:5348758-5348804
>Gm20:5348899-5348942
>Gm20:5349065-5349110
>Gm20:5349317-5349355
>Gm20:5349399-5349457
>Gm20:5349549-5349621
>Gm20:5349731-5349802
>Gm20:5350293-5350334
>Gm20:5350660-5350691
>Gm20:5350827-5350936
>Gm20:5350985-5359912
>Gm20:5360256-5360990
>Gm20:5364301-5364351
>Gm20:5365294-5366286
>Gm20:5366662-5366700
>Gm20:5368624-5368688
>Gm20:5369390-5369438
>Gm20:5369624-5369694
>Gm20:5370641-5370703
>Gm20:5370845-5370897
>Gm20:5371533-5371587
>Gm20:5372037-5372344
>Gm20:5373073-5373228
>Gm20:5373411-5373698
>Gm20:5373754-5373936
>Gm20:5374039-5374179
>Gm20:5378342-5378485
>Gm20:5379115-5379227
>Gm20:5380367-5383430
>Gm20:5384058-5384096
>Gm20:5384567-5384599
>Gm20:5384765-5384829
>Gm20:5384936-5384986
>Gm20:5385045-5385125
>Gm20:5385274-5432355
>Gm20:5432370-5432433
>Gm20:5432736-5432902
>Gm20:5432971-5433162
>Gm20:5433240-5433514
>Gm20:5433630-5433803
>Gm20:5433851-5433887
>Gm20:5434352-5434449
>Gm20:5434542-5434581
>Gm20:5434844-5434889
>Gm20:5435096-5435161
>Gm20:5435476-5435681
>Gm20:5435915-5436112
>Gm20:5436238-5436308
>Gm20:5437562-5437784
>Gm20:5437888-5438358
>Gm20:5438676-5438846
>Gm20:5438883-5438957
>Gm20:5439059-5439368
>Gm20:5439675-5439888
>Gm20:5440430-5440481
>Gm20:5440650-5440815
>Gm20:5440853-5441152
>Gm20:5441193-5441378
>Gm20:5441395-5441424
>Gm20:5441609-5441847
>Gm20:5442504-5442809
>Gm20:5444643-5444699
>Gm20:5445193-5445228
>Gm20:5445300-5445849
>Gm20:5445911-5447354
>Gm20:5447393-5447927
>Gm20:5448052-5448479
>Gm20:5448511-5448706
>Gm20:5448744-5448914
>Gm20:5448952-5453925
>Gm20:5455405-5455494
>Gm20:5455640-5456125
>Gm20:5456170-5456996
>Gm20:5457474-5457607
>Gm20:5459289-5459359
>Gm20:5460763-5460954
>Gm20:5461067-5461121
>Gm20:5461712-5461787
>Gm20:5462341-5462381
>Gm20:5462539-5462692
>Gm20:5463078-5463135
>Gm20:5463859-5463885
>Gm20:5463935-5463977
>Gm20:5464191-5466238
>Gm20:5466423-5466509
>Gm20:5466575-5466695
>Gm20:5467947-5468059
>Gm20:5468188-5468271
>Gm20:5469777-5470781
>Gm20:5471847-5473013
>Gm20:5474909-5475206
>Gm20:5475262-5475356
>Gm20:5475526-5483833
>Gm20:5484368-5484450
>Gm20:5484659-5484745
>Gm20:5485587-5485695
>Gm20:5485965-5486025
>Gm20:5487784-5487904
>Gm20:5488181-5488396
>Gm20:5489870-5489921
>Gm20:5491953-5492094
>Gm20:5493634-5493681
>Gm20:5495198-5495295
>Gm20:5496591-5496649
>Gm20:5498598-5498681
>Gm20:5498996-5499081
>Gm20:5499307-5499398
>Gm20:5499593-5499651
>Gm20:5499967-5500199
>Gm20:5501159-5501309
>Gm20:5501351-5501475
>Gm20:5502697-5502763
>Gm20:5503732-5509025
>Gm20:5509666-5509873
>Gm20:5511386-5511624
>Gm20:5511694-5511727
>Gm20:5511870-5511913
>Gm20:5512118-5512153
>Gm20:5517278-5518955
>Gm20:5520767-5520794
>Gm20:5520881-5520977
>Gm20:5521965-5522006
>Gm20:5522053-5522339
>Gm20:5522366-5522401
>Gm20:5522510-5522547
>Gm20:5522897-5522975
>Gm20:5523208-5523249
>Gm20:5523312-5523390
>Gm20:5523481-5523525
>Gm20:5523593-5523827
>Gm20:5524233-5524288
>Gm20:5524405-5524514
>Gm20:5524876-5525111
>Gm20:5525286-5525369
>Gm20:5525579-5525661
>Gm20:5525708-5525891
>Gm20:5526098-5526146
>Gm20:5526205-5526233
>Gm20:5526391-5526494
>Gm20:5526542-5528388
>Gm20:5528510-5528583
>Gm20:5528634-5528665
>Gm20:5528806-5529580
>Gm20:5529661-5532437
>Gm20:5532535-5532574
>Gm20:5532674-5539433
>Gm20:5539486-5539534
>Gm20:5539597-5539627
>Gm20:5539747-5539809
>Gm20:5539840-5539916
>Gm20:5540152-5540179
>Gm20:5540221-5540939
>Gm20:5541205-5541569
>Gm20:5541707-5541778
>Gm20:5542081-5542127
>Gm20:5542242-5542351
>Gm20:5542530-5542589
>Gm20:5542718-5542789
>Gm20:5542891-5542921
>Gm20:5543126-5543415
>Gm20:5543453-5543515
>Gm20:5543641-5543788
>Gm20:5543848-5543988
>Gm20:5545352-5545417
>Gm20:5546780-5546873
>Gm20:5551879-5551923
>Gm20:5552156-5552300
>Gm20:5555359-5555425
>Gm20:5556942-5557179
>Gm20:5557523-5557634
>Gm20:5559391-5559451
>Gm20:5559726-5560005
>Gm20:5560064-5560139
>Gm20:5560206-5560434
>Gm20:5560576-5560648
>Gm20:5560698-5561006
>Gm20:5561797-5563870
>Gm20:5563964-5564501
>Gm20:5565869-5566988
>Gm20:5567129-5567424
>Gm20:5567480-5568634
>Gm20:5568746-5569215
>Gm20:5569277-5569450
>Gm20:5569481-5569744
>Gm20:5570026-5570686
>Gm20:5570841-5571088
>Gm20:5571152-5571287
>Gm20:5571510-5571641
>Gm20:5571797-5572289
>Gm20:5572374-5572510
>Gm20:5572572-5572693
>Gm20:5572890-5572934
>Gm20:5572970-5573009
>Gm20:5573085-5573265
>Gm20:5573299-5573332
>Gm20:5573392-5573625
>Gm20:5573652-5573800
>Gm20:5573955-5574807
>Gm20:5574868-5575315
>Gm20:5575362-5575476
>Gm20:5575544-5580510
>Gm20:5580543-5580630
>Gm20:5580677-5581480
>Gm20:5581538-5581585
>Gm20:5581616-5582158
>Gm20:5582562-5582648
>Gm20:5582704-5583435
>Gm20:5583572-5583743
>Gm20:5583888-5584038
>Gm20:5584161-5584358
>Gm20:5584497-5584535
>Gm20:5585000-5585167
>Gm20:5585252-5585490
>Gm20:5585542-5586406
>Gm20:5586464-5587042
>Gm20:5587081-5587940
>Gm20:5587985-5588514
>Gm20:5588664-5589413
>Gm20:5589548-5591332
>Gm20:5591354-5591657
>Gm20:5591717-5591747
>Gm20:5591791-5591877
>Gm20:5591910-5598577
>Gm20:5598606-5598766
>Gm20:5599058-5599319
>Gm20:5599373-5599633
>Gm20:5599714-5599752
>Gm20:5599796-5599866
>Gm20:5599901-5599968
>Gm20:5600035-5600107
>Gm20:5600143-5600224
>Gm20:5600515-5600725
>Gm20:5600849-5600874
>Gm20:5600939-5601698
>Gm20:5601876-5601904
>Gm20:5601959-5602021
>Gm20:5602093-5602394
>Gm20:5602430-5603280
>Gm20:5603355-5603999
>Gm20:5604020-5604126
>Gm20:5604286-5604318
>Gm20:5605009-5605489
>Gm20:5606952-5607426
>Gm20:5608202-5608330
>Gm20:5608730-5608899
>Gm20:5609051-5609118
>Gm20:5609157-5609193
>Gm20:5610136-5617095
>Gm20:5618256-5623240
>Gm20:5624601-5624736
>Gm20:5624913-5625015
>Gm20:5625464-5625603
>Gm20:5625634-5626668
>Gm20:5626754-5629028
>Gm20:5629108-5629571
>Gm20:5629609-5630036
>Gm20:5630082-5630200
>Gm20:5630246-5630495
>Gm20:5633820-5635580
>Gm20:5635697-5635821
>Gm20:5635946-5636671
>Gm20:5638415-5638492
>Gm20:5638538-5638657
>Gm20:5638675-5638875
>Gm20:5639073-5639120
>Gm20:5639318-5639414
>Gm20:5640639-5640680
>Gm20:5642538-5642630
>Gm20:5644624-5645024
>Gm20:5645135-5645553
>Gm20:5647479-5647681
>Gm20:5647726-5647866
>Gm20:5648261-5648367
>Gm20:5648436-5648506
>Gm20:5648607-5649086
>Gm20:5649163-5649210
>Gm20:5649309-5649371
>Gm20:5649522-5649692
>Gm20:5649861-5649944
>Gm20:5649993-5650109
>Gm20:5650200-5650239
>Gm20:5650506-5650583
>Gm20:5650846-5650884
>Gm20:5650932-5652102
>Gm20:5652259-5652374
>Gm20:5652553-5662018
>Gm20:5662215-5665302
>Gm20:5665338-5671566
>Gm20:5671662-5672144
>Gm20:5672177-5672782
>Gm20:5672841-5672893
>Gm20:5673482-5673566
>Gm20:5673738-5673765
>Gm20:5674145-5674224
>Gm20:5674872-5679485
>Gm20:5680371-5680623
>Gm20:5682477-5682596
>Gm20:5683193-5683223
>Gm20:5683791-5684744
>Gm20:5684774-5685048
>Gm20:5686805-5686838
>Gm20:5686935-5686960
>Gm20:5686992-5687047
>Gm20:5687071-5687283
>Gm20:5687616-5687656
>Gm20:5687717-5688021
>Gm20:5688051-5688131
>Gm20:5688194-5688369
>Gm20:5688433-5688490
>Gm20:5688617-5693696
>Gm20:5693758-5695110
>Gm20:5695171-5706732
>Gm20:5706753-5712191
>Gm20:5712219-5713164
>Gm20:5713233-5715446
>Gm20:5715481-5716254
>Gm20:5716321-5716393
>Gm20:5716702-5716874
>Gm20:5717196-5717282
>Gm20:5717372-5717397
>Gm20:5717551-5717651
>Gm20:5717791-5717840
>Gm20:5717892-5718214
>Gm20:5718264-5718401
>Gm20:5718439-5718493
>Gm20:5718532-5718631
>Gm20:5718680-5718908
>Gm20:5718947-5719054
>Gm20:5719089-5719217
>Gm20:5720876-5721841
>Gm20:5722603-5722656
>Gm20:5722893-5724527
>Gm20:5725324-5728735
>Gm20:5728750-5729644
>Gm20:5729683-5742634
>Gm20:5742699-5742896
>Gm20:5742936-5743250
>Gm20:5743342-5750092
>Gm20:5750107-5752115
>Gm20:5758161-5758321
>Gm20:5758782-5759761
>Gm20:5759824-5759903
>Gm20:5759946-5760122
>Gm20:5760526-5760552
>Gm20:5760579-5767519
>Gm20:5767593-5767653
>Gm20:5767828-5767880
>Gm20:5769001-5769072
>Gm20:5769132-5769775
>Gm20:5769812-5773668
>Gm20:5773702-5780695
>Gm20:5782452-5784016
>Gm20:5786490-5786595
>Gm20:5786748-5786819
>Gm20:5787036-5787139
>Gm20:5787461-5787502
>Gm20:5788404-5789193
>Gm20:5789224-5790226
>Gm20:5790602-5790749
>Gm20:5790921-5790986
>Gm20:5791214-5791320
>Gm20:5797494-5799161
>Gm20:5799249-5799291
>Gm20:5799706-5799794
>Gm20:5801549-5801645
>Gm20:5801914-5801949
>Gm20:5803467-5803750
>Gm20:5804783-5804826
>Gm20:5804980-5805010
>Gm20:5809485-5809750
>Gm20:5810361-5810396
>Gm20:5812327-5812727
>Gm20:5812761-5812802
>Gm20:5812831-5813029
>Gm20:5813056-5813196
>Gm20:5813267-5816431
>Gm20:5816455-5817337
>Gm20:5817367-5817607
>Gm20:5817660-5817887
>Gm20:5818029-5818081
>Gm20:5818157-5818541
>Gm20:5819503-5819567
>Gm20:5822172-5822233
>Gm20:5822331-5822398
>Gm20:5822874-5822990
>Gm20:5823868-5823902
>Gm20:5825636-5825714
>Gm20:5827587-5831098
>Gm20:5831667-5833986
>Gm20:5835469-5835545
>Gm20:5835910-5835959
>Gm20:5836533-5836643
>Gm20:5836671-5836838
>Gm20:5836918-5838005
>Gm20:5838432-5838955
>Gm20:5839219-5839275
>Gm20:5839366-5839431
>Gm20:5840592-5842166
>Gm20:5842207-5843764
>Gm20:5843817-5845888
>Gm20:5846053-5846632
>Gm20:5846672-5846958
>Gm20:5847001-5847081
>Gm20:5847147-5847777
>Gm20:5847813-5847963
>Gm20:5848095-5848277
>Gm20:5848320-5849557
>Gm20:5850161-5850307
>Gm20:5850495-5851095
>Gm20:5851148-5851180
>Gm20:5851595-5851626
>Gm20:5851727-5851784
>Gm20:5851913-5852070
>Gm20:5852273-5852323
>Gm20:5852324-5852676
>Gm20:5853508-5853539
>Gm20:5854499-5854544
>Gm20:5856064-5856138
>Gm20:5856434-5856513
>Gm20:5856559-5856644
>Gm20:5856852-5856945
>Gm20:5857043-5857155
>Gm20:5857263-5857294
>Gm20:5857652-5857718
>Gm20:5857981-5858030
>Gm20:5858072-5858168
>Gm20:5859181-5859270
>Gm20:5860075-5860106
>Gm20:5860159-5865506
>Gm20:5866080-5866108
>Gm20:5866267-5866290
>Gm20:5866471-5866514
>Gm20:5866736-5866884
>Gm20:5866993-5867203
>Gm20:5867440-5868998
>Gm20:5869219-5869247
>Gm20:5869403-5869449
>Gm20:5869681-5871192
>Gm20:5871218-5871380
>Gm20:5876358-5876396
>Gm20:5880207-5881475
>Gm20:5882287-5882341
>Gm20:5882551-5883546
>Gm20:5883877-5884081
>Gm20:5886543-5891630
>Gm20:5891673-5891727
>Gm20:5892155-5892186
>Gm20:5897441-5897563
>Gm20:5898820-5898911
>Gm20:5899048-5899424
>Gm20:5899465-5899540
>Gm20:5899577-5920572
>Gm20:5921311-5922786
>Gm20:5925610-5927241
>Gm20:5927282-5932851
>Gm20:5933401-5933796
>Gm20:5933823-5934449
>Gm20:5936286-5936361
>Gm20:5936612-5936648
>Gm20:5936719-5936926
>Gm20:5936963-5937013
>Gm20:5938231-5938282
>Gm20:5938437-5938607
>Gm20:5938789-5945166
>Gm20:5945190-5946154
>Gm20:5946222-5946436
>Gm20:5947980-5948043
>Gm20:5948202-5948234
>Gm20:5949582-5949654
>Gm20:5950431-5950532
>Gm20:5951973-5952036
>Gm20:5952524-5952583
>Gm20:5952737-5952806
>Gm20:5953142-5953228
>Gm20:5953306-5953343
>Gm20:5953925-5953956
>Gm20:5956749-5956833
>Gm20:5956879-5957386
>Gm20:5957472-5957583
>Gm20:5957690-5957831
>Gm20:5958015-5958057
>Gm20:5958706-5958741
>Gm20:5959533-5959650
>Gm20:5959828-5959926
>Gm20:5960091-5960219
>Gm20:5960375-5960441
>Gm20:5961595-5961697
>Gm20:5962084-5965140
>Gm20:5965194-5968832
>Gm20:5968996-5969311
>Gm20:5969389-5969514
>Gm20:5969562-5970091
>Gm20:5971309-5971505
>Gm20:5971655-5971682
>Gm20:5971921-5971955
>Gm20:5972804-5978518
>Gm20:5979096-5979220
>Gm20:5979979-5980002
>Gm20:5980169-5980282
>Gm20:5984985-5985027
>Gm20:5988199-5988347
>Gm20:5989478-5989528
>Gm20:5991328-5991361
>Gm20:5995813-5995879
>Gm20:5996102-5996196
>Gm20:5996476-5996506
>Gm20:5996806-5996924
>Gm20:5999573-6002380
>Gm20:6002468-6002506
>Gm20:6002559-6003057
>Gm20:6003132-6003299
>Gm20:6003368-6003529
>Gm20:6003733-6003799
>Gm20:6004177-6004207
>Gm20:6006481-6006529
>Gm20:6006564-6006616
>Gm20:6006776-6006824
>Gm20:6007756-6008158
>Gm20:6008193-6008273
>Gm20:6008337-6008373
>Gm20:6014226-6014285
>Gm20:6014729-6017807
>Gm20:6017990-6018024
>Gm20:6018083-6018122
>Gm20:6018317-6018408
>Gm20:6020141-6040293
>Gm20:6040809-6040861
>Gm20:6043244-6043485
>Gm20:6044030-6044531
>Gm20:6044567-6044616
>Gm20:6046084-6046238
>Gm20:6046385-6046751
>Gm20:6048891-6049873
>Gm20:6053755-6056215
>Gm20:6056254-6057860
>Gm20:6057903-6058370
>Gm20:6058449-6060086
>Gm20:6060125-6061089
>Gm20:6062143-6062443
>Gm20:6062540-6062666
>Gm20:6062935-6062970
>Gm20:6063755-6063793
>Gm20:6065387-6065427
>Gm20:6065486-6065536
>Gm20:6065626-6065655
>Gm20:6067038-6067109
>Gm20:6067603-6067719
>Gm20:6067966-6068040
>Gm20:6070249-6070286
>Gm20:6071670-6071801
>Gm20:6071834-6071870
>Gm20:6072261-6072471
>Gm20:6072521-6072549
>Gm20:6072925-6073022
>Gm20:6073080-6073112
>Gm20:6073231-6073336
>Gm20:6074558-6074633
>Gm20:6074861-6079754
>Gm20:6083524-6083600
>Gm20:6083685-6083932
>Gm20:6084132-6084233
>Gm20:6084829-6084957
>Gm20:6085246-6085384
>Gm20:6086453-6086521
>Gm20:6086606-6086788
>Gm20:6086922-6087044
>Gm20:6087169-6087381
>Gm20:6087529-6087641
>Gm20:6087706-6087821
>Gm20:6088123-6088340
>Gm20:6089798-6089942
>Gm20:6090032-6090231
>Gm20:6090305-6096722
>Gm20:6096747-6115956
>Gm20:6118779-6118813
>Gm20:6119351-6119409
>Gm20:6119926-6120013
>Gm20:6120212-6120250
>Gm20:6121787-6121888
>Gm20:6122095-6122589
>Gm20:6122623-6122719
>Gm20:6122764-6122806
>Gm20:6123008-6123054
>Gm20:6125358-6125423
>Gm20:6125630-6125914
>Gm20:6126025-6126453
>Gm20:6126506-6126560
>Gm20:6126602-6126666
>Gm20:6126753-6127064
>Gm20:6127123-6127147
>Gm20:6127229-6127611
>Gm20:6127629-6127785
>Gm20:6127835-6127906
>Gm20:6127944-6128266
>Gm20:6128318-6128438
>Gm20:6128524-6128655
>Gm20:6128716-6129280
>Gm20:6129364-6130314
>Gm20:6130349-6130533
>Gm20:6130592-6130708
>Gm20:6130746-6130824
>Gm20:6130849-6131042
>Gm20:6131179-6131294
>Gm20:6131349-6131499
>Gm20:6131577-6132112
>Gm20:6132139-6132193
>Gm20:6132508-6133065
>Gm20:6133224-6133449
>Gm20:6133765-6142336
>Gm20:6142381-6142628
>Gm20:6142685-6143032
>Gm20:6143190-6144300
>Gm20:6144331-6144878
>Gm20:6144922-6145503
>Gm20:6145546-6145631
>Gm20:6145656-6145716
>Gm20:6145808-6146176
>Gm20:6146332-6147724
>Gm20:6147788-6148214
>Gm20:6148253-6148345
>Gm20:6148507-6148670
>Gm20:6148711-6148754
>Gm20:6148882-6148997
>Gm20:6149073-6149219
>Gm20:6149286-6149762
>Gm20:6150060-6150110
>Gm20:6150422-6151567
>Gm20:6151747-6151844
>Gm20:6151902-6151934
>Gm20:6152315-6152362
>Gm20:6153158-6153272
>Gm20:6153343-6153399
>Gm20:6153476-6153730
>Gm20:6153856-6154032
>Gm20:6156466-6156583
>Gm20:6157211-6157304
>Gm20:6157733-6157945
>Gm20:6158150-6158376
>Gm20:6158502-6158613
>Gm20:6158710-6158850
>Gm20:6158939-6158993
>Gm20:6159026-6159280
>Gm20:6159391-6159477
>Gm20:6160554-6160600
>Gm20:6160647-6161316
>Gm20:6161402-6161497
>Gm20:6161746-6161871
>Gm20:6162827-6162884
>Gm20:6163036-6163236
>Gm20:6163293-6163337
>Gm20:6163454-6163528
>Gm20:6164105-6164176
>Gm20:6164890-6164954
>Gm20:6169381-6169461
>Gm20:6173472-6173538
>Gm20:6173624-6173713
>Gm20:6173773-6173929
>Gm20:6174046-6174575
>Gm20:6174881-6174926
>Gm20:6174980-6175006
>Gm20:6176072-6176133
>Gm20:6177720-6177932
>Gm20:6177969-6178477
>Gm20:6178645-6178994
>Gm20:6179035-6180173
>Gm20:6180197-6184419
>Gm20:6184460-6184474
>Gm20:6184676-6184753
>Gm20:6184870-6185087
>Gm20:6187270-6187375
>Gm20:6187509-6187628
>Gm20:6188158-6188484
>Gm20:6188731-6189338
>Gm20:6190094-6190164
>Gm20:6190256-6190422
>Gm20:6190547-6190605
>Gm20:6190759-6191117
>Gm20:6191332-6191355
>Gm20:6191936-6191967
>Gm20:6195948-6196014
>Gm20:6196100-6196189
>Gm20:6196249-6196296
>Gm20:6196449-6196779
>Gm20:6196922-6197050
>Gm20:6197356-6197401
>Gm20:6197737-6197759
>Gm20:6197859-6197873
>Gm20:6199710-6199922
>Gm20:6199959-6200473
>Gm20:6200561-6200917
>Gm20:6200958-6212717
>Gm20:6213098-6213175
>Gm20:6213259-6213389
>Gm20:6213459-6213514
>Gm20:6215365-6215470
>Gm20:6215604-6215723
>Gm20:6216244-6216429
>Gm20:6216817-6217065
>Gm20:6217112-6217344
>Gm20:6217624-6217725
>Gm20:6218154-6218249
>Gm20:6218342-6218508
>Gm20:6218633-6218691
>Gm20:6218845-6219203
>Gm20:6219421-6219444
>Gm20:6219767-6219791
>Gm20:6219839-6219918
>Gm20:6220127-6220367
>Gm20:6220588-6220735
>Gm20:6220766-6220946
>Gm20:6221080-6221232
>Gm20:6221388-6221529
>Gm20:6221656-6221731
>Gm20:6221863-6221920
>Gm20:6222093-6222336
>Gm20:6222489-6222646
>Gm20:6223852-6223905
>Gm20:6224001-6224642
>Gm20:6224741-6224836
>Gm20:6225056-6225133
>Gm20:6225184-6225210
>Gm20:6225998-6226046
>Gm20:6228138-6228218
>Gm20:6232224-6232290
>Gm20:6232376-6232465
>Gm20:6232525-6232823
>Gm20:6232935-6232970
>Gm20:6233041-6233191
>Gm20:6233403-6233626
>Gm20:6233739-6233783
>Gm20:6234144-6234282
>Gm20:6235343-6235403
>Gm20:6236914-6237105
>Gm20:6237223-6237443
>Gm20:6237493-6238092
>Gm20:6238134-6238355
>Gm20:6238383-6239500
>Gm20:6241409-6241456
>Gm20:6241600-6244281
>Gm20:6245030-6245125
>Gm20:6246633-6246799
>Gm20:6247937-6248708
>Gm20:6248728-6248933
>Gm20:6248980-6251003
>Gm20:6251028-6252532
>Gm20:6252772-6253184
>Gm20:6253212-6253493
>Gm20:6253564-6253654
>Gm20:6253773-6253803
>Gm20:6253872-6253899
>Gm20:6254016-6256069
>Gm20:6256114-6257176
>Gm20:6257214-6276035
>Gm20:6276095-6281136
>Gm20:6281222-6281260
>Gm20:6281325-6281519
>Gm20:6281698-6281803
>Gm20:6287718-6287897
>Gm20:6288860-6289017
>Gm20:6289324-6291778
>Gm20:6292332-6292368
>Gm20:6293686-6293903
>Gm20:6294156-6294652
>Gm20:6294753-6294816
>Gm20:6294996-6295077
>Gm20:6295116-6295631
>Gm20:6295660-6298284
>Gm20:6298352-6298573
>Gm20:6298606-6300117
>Gm20:6303782-6303842
>Gm20:6304021-6304385
>Gm20:6304458-6308290
>Gm20:6308571-6321189
>Gm20:6321756-6321829
>Gm20:6321869-6321942
>Gm20:6322315-6322390
>Gm20:6322829-6323348
>Gm20:6324818-6324858
>Gm20:6325238-6325301
>Gm20:6325450-6325588
>Gm20:6325681-6325806
>Gm20:6325893-6325921
>Gm20:6326068-6326091
>Gm20:6326228-6326271
>Gm20:6327821-6329045
>Gm20:6329075-6329284
>Gm20:6331532-6331661
>Gm20:6332963-6333545
>Gm20:6333600-6333727
>Gm20:6334094-6334181
>Gm20:6334279-6335205
>Gm20:6336864-6336926
>Gm20:6338755-6340427
>Gm20:6340461-6341704
>Gm20:6341810-6342616
>Gm20:6342701-6343118
>Gm20:6343776-6344200
>Gm20:6344917-6344956
>Gm20:6345013-6345117
>Gm20:6345387-6345495
>Gm20:6345618-6345759
>Gm20:6345775-6347963
>Gm20:6348000-6348357
>Gm20:6348443-6348516
>Gm20:6348568-6348603
>Gm20:6348663-6348836
>Gm20:6348902-6349275
>Gm20:6349390-6349632
>Gm20:6349755-6350101
>Gm20:6350250-6357004
>Gm20:6357045-6357059
>Gm20:6358059-6358074
>Gm20:6359509-6359544
>Gm20:6359599-6359778
>Gm20:6359855-6359895
>Gm20:6360059-6360089
>Gm20:6361163-6361253
>Gm20:6362492-6362545
>Gm20:6362602-6368422
>Gm20:6368465-6377313
>Gm20:6377350-6395376
>Gm20:6397994-6398065
>Gm20:6399132-6401695
>Gm20:6401713-6402370
>Gm20:6402477-6402683
>Gm20:6402734-6402889
>Gm20:6402934-6403395
>Gm20:6403458-6404896
>Gm20:6405004-6406497
>Gm20:6406538-6415782
>Gm20:6417159-6427306
>Gm20:6430783-6430902
>Gm20:6431044-6431096
>Gm20:6431365-6431716
>Gm20:6432327-6432610
>Gm20:6433611-6433669
>Gm20:6434558-6434592
>Gm20:6436259-6436356
>Gm20:6437070-6437529
>Gm20:6437606-6438794
>Gm20:6438839-6439198
>Gm20:6439239-6439362
>Gm20:6439492-6439547
>Gm20:6439591-6439629
>Gm20:6439820-6453607
>Gm20:6453683-6467968
>Gm20:6468977-6469034
>Gm20:6469850-6469928
>Gm20:6472826-6472907
>Gm20:6473441-6473466
>Gm20:6473577-6473622
>Gm20:6473785-6473827
>Gm20:6473974-6474011
>Gm20:6475384-6475414
>Gm20:6475676-6475710
>Gm20:6476162-6476504
>Gm20:6476648-6476798
>Gm20:6476860-6480370
>Gm20:6480397-6483287
>Gm20:6483326-6485918
>Gm20:6486047-6493510
>Gm20:6493681-6493713
>Gm20:6493816-6493892
>Gm20:6494053-6494102
>Gm20:6494313-6494341
>Gm20:6496190-6496264
>Gm20:6497393-6497491
>Gm20:6497730-6497821
>Gm20:6498262-6498305
>Gm20:6500083-6500130
>Gm20:6502170-6502322
>Gm20:6504584-6504660
>Gm20:6505047-6505557
>Gm20:6505691-6505745
>Gm20:6507785-6507973
>Gm20:6508707-6509050
>Gm20:6510429-6510528
>Gm20:6511039-6511087
>Gm20:6511111-6511152
>Gm20:6511959-6512060
>Gm20:6512503-6512938
>Gm20:6513009-6516336
>Gm20:6516369-6521743
>Gm20:6521814-6522295
>Gm20:6522337-6523866
>Gm20:6523956-6524013
>Gm20:6524039-6524400
>Gm20:6524513-6526659
>Gm20:6526730-6527123
>Gm20:6527223-6527424
>Gm20:6527521-6527877
>Gm20:6528041-6528517
>Gm20:6528567-6528629
>Gm20:6528652-6529257
>Gm20:6529442-6529643
>Gm20:6529706-6529740
>Gm20:6529850-6529954
>Gm20:6529999-6530250
>Gm20:6530366-6530449
>Gm20:6530588-6545828
>Gm20:6545864-6557959
>Gm20:6557997-6559268
>Gm20:6559295-6559523
>Gm20:6559585-6563826
>Gm20:6563889-6564762
>Gm20:6564817-6565395
>Gm20:6565545-6565672
>Gm20:6565841-6566406
>Gm20:6566442-6566611
>Gm20:6566726-6567085
>Gm20:6567444-6567510
>Gm20:6567599-6567682
>Gm20:6567756-6567801
>Gm20:6568241-6568298
>Gm20:6568544-6568771
>Gm20:6568837-6568919
>Gm20:6569083-6569124
>Gm20:6569396-6569467
>Gm20:6569991-6570053
>Gm20:6570219-6570316
>Gm20:6570377-6570416
>Gm20:6570460-6570492
>Gm20:6570561-6570693
>Gm20:6570791-6570863
>Gm20:6571005-6571064
>Gm20:6571701-6571866
>Gm20:6571940-6572031
>Gm20:6572180-6572224
>Gm20:6572277-6572315
>Gm20:6572459-6572502
>Gm20:6573426-6573652
>Gm20:6573848-6574133
>Gm20:6574159-6574199
>Gm20:6574285-6575418
>Gm20:6575500-6577590
>Gm20:6577656-6577702
>Gm20:6577781-6578550
>Gm20:6578644-6580622
>Gm20:6582090-6582148
>Gm20:6582386-6597972
>Gm20:6598025-6604558
>Gm20:6604603-6617351
>Gm20:6617878-6617918
>Gm20:6620396-6621007
>Gm20:6623374-6623541
>Gm20:6627250-6627279
>Gm20:6627893-6628058
>Gm20:6628087-6628409
>Gm20:6628452-6629048
>Gm20:6629117-6629441
>Gm20:6629499-6629560
>Gm20:6629625-6629672
>Gm20:6632469-6632519
>Gm20:6634661-6634694
>Gm20:6635117-6635269
>Gm20:6635325-6635387
>Gm20:6635524-6636037
>Gm20:6636088-6636463
>Gm20:6639409-6639512
>Gm20:6639745-6639867
>Gm20:6640845-6640889
>Gm20:6644967-6645164
>Gm20:6645440-6645592
>Gm20:6652665-6652708
>Gm20:6652758-6652793
>Gm20:6652945-6653071
>Gm20:6653300-6653522
>Gm20:6655631-6658344
>Gm20:6660190-6660295
>Gm20:6662494-6662617
>Gm20:6662779-6662843
>Gm20:6662903-6662942
>Gm20:6663992-6664033
>Gm20:6664078-6664112
>Gm20:6665481-6665510
>Gm20:6667682-6667860
>Gm20:6667960-6668165
>Gm20:6668217-6668351
>Gm20:6668566-6668600
>Gm20:6668640-6668848
>Gm20:6668987-6669055
>Gm20:6669179-6669312
>Gm20:6669980-6670047
>Gm20:6670149-6670261
>Gm20:6670363-6670573
>Gm20:6671142-6671238
>Gm20:6671913-6671951
>Gm20:6672392-6672942
>Gm20:6675116-6675179
>Gm20:6675256-6675296
>Gm20:6676395-6676449
>Gm20:6676679-6676714
>Gm20:6677153-6677203
>Gm20:6677449-6677509
>Gm20:6677633-6677731
>Gm20:6677770-6677854
>Gm20:6677927-6678030
>Gm20:6678403-6678442
>Gm20:6678582-6678683
>Gm20:6678784-6679085
>Gm20:6679145-6679179
>Gm20:6679249-6679443
>Gm20:6679511-6679618
>Gm20:6679687-6679854
>Gm20:6679904-6681855
>Gm20:6682107-6682624
>Gm20:6682687-6682883
>Gm20:6682961-6687625
>Gm20:6687738-6687879
>Gm20:6687910-6687969
>Gm20:6688063-6688413
>Gm20:6688453-6689089
>Gm20:6689132-6689165
>Gm20:6689322-6693259
>Gm20:6693298-6694757
>Gm20:6694867-6696464
>Gm20:6696523-6698430
>Gm20:6698552-6698701
>Gm20:6698743-6698810
>Gm20:6698929-6698973
>Gm20:6699429-6700732
>Gm20:6700889-6700924
>Gm20:6702250-6702354
>Gm20:6702744-6702800
>Gm20:6702946-6703033
>Gm20:6703101-6704123
>Gm20:6704174-6704625
>Gm20:6704698-6707852
>Gm20:6708075-6708120
>Gm20:6710145-6715254
>Gm20:6715328-6716890
>Gm20:6717092-6717369
>Gm20:6717481-6718601
>Gm20:6718673-6718919
>Gm20:6719561-6719778
>Gm20:6719801-6719938
>Gm20:6720036-6720186
>Gm20:6720238-6720331
>Gm20:6722219-6722303
>Gm20:6722431-6722533
>Gm20:6722628-6723048
>Gm20:6724350-6724716
>Gm20:6724760-6724856
>Gm20:6724998-6725103
>Gm20:6725731-6725820
>Gm20:6725865-6733121
>Gm20:6734150-6734174
>Gm20:6734541-6737582
>Gm20:6737618-6783937
>Gm20:6785011-6795274
>Gm20:6797373-6801632
>Gm20:6801769-6801826
>Gm20:6801874-6801911
>Gm20:6802139-6802259
>Gm20:6802632-6802680
>Gm20:6803187-6803245
>Gm20:6803817-6803868
>Gm20:6804102-6805729
>Gm20:6805915-6806146
>Gm20:6806875-6806910
>Gm20:6807006-6807087
>Gm20:6809824-6809895
>Gm20:6810286-6815409
>Gm20:6815627-6815661
>Gm20:6817125-6817185
>Gm20:6818649-6818719
>Gm20:6822973-6824774
>Gm20:6824888-6824971
>Gm20:6826963-6827017
>Gm20:6827082-6827153
>Gm20:6829511-6829551
>Gm20:6829837-6829971
>Gm20:6830234-6830758
>Gm20:6830826-6831001
>Gm20:6831035-6831078
>Gm20:6831110-6831189
>Gm20:6832397-6832569
>Gm20:6832674-6832724
>Gm20:6833673-6833845
>Gm20:6834017-6834544
>Gm20:6834694-6834787
>Gm20:6834925-6835087
>Gm20:6835183-6835269
>Gm20:6835443-6836085
>Gm20:6836125-6836199
>Gm20:6836412-6836475
>Gm20:6836793-6837311
>Gm20:6837486-6837613
>Gm20:6837842-6838070
>Gm20:6838180-6838700
>Gm20:6839087-6839254
>Gm20:6840773-6840846
>Gm20:6840884-6841063
>Gm20:6841307-6841571
>Gm20:6841626-6842176
>Gm20:6842196-6842268
>Gm20:6842305-6842936
>Gm20:6842994-6850766
>Gm20:6850802-6851303
>Gm20:6851372-6851768
>Gm20:6851837-6851920
>Gm20:6851981-6852013
>Gm20:6852080-6853751
>Gm20:6854060-6854151
>Gm20:6854494-6854539
>Gm20:6854693-6854885
>Gm20:6854963-6855682
>Gm20:6855846-6855907
>Gm20:6855946-6856335
>Gm20:6856393-6857129
>Gm20:6857266-6857307
>Gm20:6857351-6857571
>Gm20:6857673-6858086
>Gm20:6858161-6858187
>Gm20:6858226-6858661
>Gm20:6858745-6859047
>Gm20:6859110-6859263
>Gm20:6859297-6859394
>Gm20:6859559-6859728
>Gm20:6859765-6860209
>Gm20:6860311-6860357
>Gm20:6860564-6860734
>Gm20:6861600-6864272
>Gm20:6864299-6876858
>Gm20:6876941-6879935
>Gm20:6881572-6884818
>Gm20:6884904-6885000
>Gm20:6885072-6885229
>Gm20:6885260-6885305
>Gm20:6885377-6885482
>Gm20:6885662-6885978
>Gm20:6886107-6886383
>Gm20:6886601-6886749
>Gm20:6886825-6886892
>Gm20:6886955-6888201
>Gm20:6888535-6888604
>Gm20:6888630-6888707
>Gm20:6889427-6889477
>Gm20:6889688-6889890
>Gm20:6890043-6890127
>Gm20:6890403-6890443
>Gm20:6891058-6891146
>Gm20:6891172-6891358
>Gm20:6891515-6891610
>Gm20:6892622-6892770
>Gm20:6893157-6893341
>Gm20:6895541-6895577
>Gm20:6896283-6896339
>Gm20:6897201-6899981
>Gm20:6900014-6900079
>Gm20:6900134-6900427
>Gm20:6900462-6900602
>Gm20:6900648-6901236
>Gm20:6901319-6901783
>Gm20:6901854-6901882
>Gm20:6901954-6902041
>Gm20:6902267-6902395
>Gm20:6902440-6903453
>Gm20:6903504-6906492
>Gm20:6908589-6908642
>Gm20:6909297-6909358
>Gm20:6909454-6910606
>Gm20:6910873-6911258
>Gm20:6911468-6912475
>Gm20:6912539-6913146
>Gm20:6913207-6913281
>Gm20:6913504-6913550
>Gm20:6913682-6913826
>Gm20:6913973-6914024
>Gm20:6914079-6914838
>Gm20:6914875-6915661
>Gm20:6916055-6916126
>Gm20:6916160-6916261
>Gm20:6917149-6917187
>Gm20:6918501-6918596
>Gm20:6918725-6919754
>Gm20:6920067-6921723
>Gm20:6921788-6922110
>Gm20:6922176-6925535
>Gm20:6925559-6937243
>Gm20:6937280-6943442
>Gm20:6943478-6943535
>Gm20:6943571-6948794
>Gm20:6949445-6949494
>Gm20:6949721-6949754
>Gm20:6949909-6950403
>Gm20:6950464-6950665
>Gm20:6950702-6950777
>Gm20:6950838-6950959
>Gm20:6951014-6951045
>Gm20:6951594-6951690
>Gm20:6951766-6951835
>Gm20:6952067-6952128
>Gm20:6952157-6952280
>Gm20:6952565-6960067
>Gm20:6960207-6972580
>Gm20:6973283-6973361
>Gm20:6974683-6974714
>Gm20:6974831-6974868
>Gm20:6975667-6975728
>Gm20:6976157-6976263
>Gm20:6976343-6976406
>Gm20:6976523-6976556
>Gm20:6976712-6976760
>Gm20:6979480-6979513
>Gm20:6981695-6988275
>Gm20:6988338-6996446
>Gm20:6996492-7014786
>Gm20:7014845-7019263
>Gm20:7019659-7019674
>Gm20:7023102-7041270
>Gm20:7041295-7044581
>Gm20:7044613-7045963
>Gm20:7045995-7064779
>Gm20:7064879-7065938
>Gm20:7066038-7070520
>Gm20:7070997-7073618
>Gm20:7073884-7075227
>Gm20:7075327-7082188
>Gm20:7082288-7089959
>Gm20:7090001-7099354
>Gm20:7099567-7106943
>Gm20:7107387-7108649
>Gm20:7108676-7115086
>Gm20:7115112-7136189
>Gm20:7137488-7173691
>Gm20:7173828-7194078
>Gm20:7214595-7216657
>Gm20:7216732-7216817
>Gm20:7216903-7216919
>Gm20:7217321-7218964
>Gm20:7219422-7223139
>Gm20:7223242-7224036
>Gm20:7224430-7226053
>Gm20:7227493-7228467
>Gm20:7228803-7228817
>Gm20:7228826-7229629
>Gm20:7230494-7231002
>Gm20:7257040-7259713
>Gm20:7259813-7270449
>Gm20:7271454-7272528
>Gm20:7273528-7278118
>Gm20:7278218-7286226
>Gm20:7287144-7287807
>Gm20:7315810-7317492
>Gm20:7322953-7323736
>Gm20:7351617-7354834
>Gm20:7354974-7356281
>Gm20:7356381-7357199
>Gm20:7357360-7358107
>Gm20:7369154-7369474
>Gm20:7369697-7371655
>Gm20:7371892-7372501
>Gm20:7372657-7373664
>Gm20:7381358-7381421
>Gm20:7381564-7381770
>Gm20:7381826-7381856
>Gm20:7381892-7383916
>Gm20:7383970-7395614
>Gm20:7395662-7398991
>Gm20:7399033-7399320
>Gm20:7399372-7402198
>Gm20:7402219-7409302
>Gm20:7409334-7413526
>Gm20:7413582-7414493
>Gm20:7414564-7414700
>Gm20:7414753-7415457
>Gm20:7415520-7415550
>Gm20:7415600-7418574
>Gm20:7418602-7419005
>Gm20:7419105-7419393
>Gm20:7419441-7420342
>Gm20:7420389-7437967
>Gm20:7439809-7481028
>Gm20:7481056-7484006
>Gm20:7486774-7486868
>Gm20:7486953-7487051
>Gm20:7487114-7487149
>Gm20:7487530-7487726
>Gm20:7487912-7492247
>Gm20:7492296-7493192
>Gm20:7493225-7501242
>Gm20:7501262-7503128
>Gm20:7503199-7503331
>Gm20:7503361-7504280
>Gm20:7504320-7506687
>Gm20:7506706-7516058
>Gm20:7516119-7516555
>Gm20:7516596-7516634
>Gm20:7516662-7518295
>Gm20:7518337-7518972
>Gm20:7519019-7529041
>Gm20:7529114-7529225
>Gm20:7529276-7531507
>Gm20:7531791-7531898
>Gm20:7532071-7532718
>Gm20:7532748-7533258
>Gm20:7533310-7533624
>Gm20:7533661-7534083
>Gm20:7534111-7536180
>Gm20:7536278-7536610
>Gm20:7536791-7537070
>Gm20:7537127-7537185
>Gm20:7537254-7537885
>Gm20:7537960-7541236
>Gm20:7541513-7541606
>Gm20:7541850-7541885
>Gm20:7542417-7544887
>Gm20:7545027-7545052
>Gm20:7545120-7545453
>Gm20:7545840-7545927
>Gm20:7546913-7547444
>Gm20:7547928-7548033
>Gm20:7548698-7548804
>Gm20:7548926-7549065
>Gm20:7549434-7549946
>Gm20:7550006-7552077
>Gm20:7552164-7552614
>Gm20:7552641-7555174
>Gm20:7555230-7562521
>Gm20:7562568-7562973
>Gm20:7563052-7575296
>Gm20:7575338-7575869
>Gm20:7576030-7576091
>Gm20:7576157-7576283
>Gm20:7576498-7576583
>Gm20:7576726-7578051
>Gm20:7578107-7578203
>Gm20:7578335-7578587
>Gm20:7578673-7578912
>Gm20:7578970-7579082
>Gm20:7579131-7579226
>Gm20:7579288-7579875
>Gm20:7580036-7580320
>Gm20:7580424-7580466
>Gm20:7580496-7581701
>Gm20:7581728-7582995
>Gm20:7583204-7583291
>Gm20:7583469-7583503
>Gm20:7585322-7585409
>Gm20:7587354-7587874
>Gm20:7587956-7588668
>Gm20:7588712-7588853
>Gm20:7588910-7589336
>Gm20:7589448-7589555
>Gm20:7589724-7589892
>Gm20:7590358-7590561
>Gm20:7590796-7591327
>Gm20:7591810-7592048
>Gm20:7592322-7592468
>Gm20:7592522-7592649
>Gm20:7592773-7592881
>Gm20:7593082-7593302
>Gm20:7593642-7595635
>Gm20:7595742-7606266
>Gm20:7606345-7616569
>Gm20:7616606-7617899
>Gm20:7617924-7618168
>Gm20:7618196-7618632
>Gm20:7618681-7618752
>Gm20:7618781-7619461
>Gm20:7619604-7620306
>Gm20:7620531-7620710
>Gm20:7620737-7620985
>Gm20:7621120-7623154
>Gm20:7623254-7626135
>Gm20:7626171-7635917
>Gm20:7635966-7637520
>Gm20:7637584-7637678
>Gm20:7637757-7637967
>Gm20:7638255-7638554
>Gm20:7638612-7638692
>Gm20:7638736-7639359
>Gm20:7639441-7641740
>Gm20:7641803-7642771
>Gm20:7642973-7643066
>Gm20:7643533-7643608
>Gm20:7643849-7643883
>Gm20:7644415-7644480
>Gm20:7644508-7646898
>Gm20:7646946-7648016
>Gm20:7648065-7648090
>Gm20:7648156-7648659
>Gm20:7648878-7648925
>Gm20:7649535-7649616
>Gm20:7649952-7650483
>Gm20:7650966-7651228
>Gm20:7651527-7651688
>Gm20:7651760-7651822
>Gm20:7652016-7652178
>Gm20:7652264-7652921
>Gm20:7653029-7655472
>Gm20:7655504-7655543
>Gm20:7655596-7667850
>Gm20:7667859-7675774
>Gm20:7675803-7676495
>Gm20:7676557-7676740
>Gm20:7676781-7681521
>Gm20:7681843-7681907
>Gm20:7682081-7682263
>Gm20:7682439-7682473
>Gm20:7683103-7683746
>Gm20:7683816-7684531
>Gm20:7684561-7685330
>Gm20:7685377-7686473
>Gm20:7686555-7686733
>Gm20:7686782-7686807
>Gm20:7686873-7687376
>Gm20:7687595-7687763
>Gm20:7688230-7688435
>Gm20:7688670-7689201
>Gm20:7689402-7689478
>Gm20:7689683-7689748
>Gm20:7689873-7689921
>Gm20:7690437-7690581
>Gm20:7690683-7690853
>Gm20:7690928-7691090
>Gm20:7691176-7691834
>Gm20:7691871-7693448
>Gm20:7693488-7702774
>Gm20:7702802-7703013
>Gm20:7703058-7706195
>Gm20:7706233-7715472
>Gm20:7715496-7716115
>Gm20:7716271-7716309
>Gm20:7716472-7716498
>Gm20:7716696-7716866
>Gm20:7716939-7718132
>Gm20:7718264-7718345
>Gm20:7718383-7718542
>Gm20:7718602-7723206
>Gm20:7723644-7723710
>Gm20:7723998-7724085
>Gm20:7724263-7724297
>Gm20:7727750-7727910
>Gm20:7727986-7728798
>Gm20:7728830-7729649
>Gm20:7729714-7730223
>Gm20:7730313-7730505
>Gm20:7730529-7732266
>Gm20:7732315-7732340
>Gm20:7732426-7732947
>Gm20:7733127-7733295
>Gm20:7733762-7733966
>Gm20:7734208-7734718
>Gm20:7735217-7735518
>Gm20:7735975-7736125
>Gm20:7736227-7736368
>Gm20:7736433-7736514
>Gm20:7736681-7737193
>Gm20:7737356-7741982
>Gm20:7742026-7743584
>Gm20:7743718-7745599
>Gm20:7745914-7745980
>Gm20:7746065-7746973
>Gm20:7747014-7757797
>Gm20:7757848-7758143
>Gm20:7758250-7758381
>Gm20:7758411-7764025
>Gm20:7765010-7765053
>Gm20:7767041-7767090
>Gm20:7767514-7767549
>Gm20:7768253-7768314
>Gm20:7768470-7768679
>Gm20:7770222-7770638
>Gm20:7770674-7772596
>Gm20:7772723-7777311
>Gm20:7777592-7777667
>Gm20:7777794-7777914
>Gm20:7777933-7778624
>Gm20:7779748-7779793
>Gm20:7779974-7780072
>Gm20:7780237-7780356
>Gm20:7781392-7781430
>Gm20:7781496-7781628
>Gm20:7784515-7784583
>Gm20:7785468-7785527
>Gm20:7785662-7785700
>Gm20:7785972-7786045
>Gm20:7786283-7786328
>Gm20:7786354-7786508
>Gm20:7786654-7786806
>Gm20:7786882-7787033
>Gm20:7787092-7787126
>Gm20:7787316-7787356
>Gm20:7787667-7787835
>Gm20:7789433-7790603
>Gm20:7791233-7792112
>Gm20:7793191-7806123
>Gm20:7806162-7813865
>Gm20:7814046-7815102
>Gm20:7815155-7815979
>Gm20:7816012-7816998
>Gm20:7817075-7817294
>Gm20:7817337-7818381
>Gm20:7818855-7821571
>Gm20:7823034-7823071
>Gm20:7824198-7824398
>Gm20:7825242-7832490
>Gm20:7832519-7834933
>Gm20:7835085-7835134
>Gm20:7835678-7836864
>Gm20:7837187-7840482
>Gm20:7840590-7841043
>Gm20:7842496-7842591
>Gm20:7842703-7842792
>Gm20:7843042-7843110
>Gm20:7843287-7844517
>Gm20:7844633-7845793
>Gm20:7845825-7846061
>Gm20:7846138-7847556
>Gm20:7847596-7847843
>Gm20:7847915-7847947
>Gm20:7848388-7848658
>Gm20:7848740-7848890
>Gm20:7848974-7849034
>Gm20:7849091-7849280
>Gm20:7849403-7854233
>Gm20:7854326-7854394
>Gm20:7854435-7855125
>Gm20:7855202-7855458
>Gm20:7855499-7855750
>Gm20:7855886-7855940
>Gm20:7855990-7856300
>Gm20:7856363-7856565
>Gm20:7856624-7859517
>Gm20:7859656-7859722
>Gm20:7859755-7860228
>Gm20:7860403-7860730
>Gm20:7860771-7860978
>Gm20:7861093-7861244
>Gm20:7861303-7861344
>Gm20:7861428-7861701
>Gm20:7861777-7861871
>Gm20:7862195-7862287
>Gm20:7862429-7862490
>Gm20:7862959-7863114
>Gm20:7863156-7863242
>Gm20:7863538-7866539
>Gm20:7866565-7885422
>Gm20:7886292-7886321
>Gm20:7886605-7891945
>Gm20:7892126-7892388
>Gm20:7892436-7894020
>Gm20:7894049-7897318
>Gm20:7897435-7903063
>Gm20:7903097-7908335
>Gm20:7908452-7909002
>Gm20:7909112-7911601
>Gm20:7912354-7912398
>Gm20:7913857-7913927
>Gm20:7915754-7915813
>Gm20:7916087-7916133
>Gm20:7916440-7918159
>Gm20:7918461-7918498
>Gm20:7919569-7919689
>Gm20:7920989-7921220
>Gm20:7926698-7926743
>Gm20:7926854-7926917
>Gm20:7927043-7927126
>Gm20:7927728-7929187
>Gm20:7929350-7930071
>Gm20:7930105-7931148
>Gm20:7931266-7931314
>Gm20:7931376-7931675
>Gm20:7931721-7931751
>Gm20:7931828-7932219
>Gm20:7932634-7932812
>Gm20:7933034-7933079
>Gm20:7933406-7933619
>Gm20:7935139-7935466
>Gm20:7935658-7935761
>Gm20:7935953-7935990
>Gm20:7936173-7936215
>Gm20:7936337-7936390
>Gm20:7939332-7939456
>Gm20:7941665-7941838
>Gm20:7942120-7942443
>Gm20:7942476-7942500
>Gm20:7942648-7942744
>Gm20:7942806-7943091
>Gm20:7943355-7943383
>Gm20:7943633-7943671
>Gm20:7944145-7944188
>Gm20:7944412-7945303
>Gm20:7945358-7945440
>Gm20:7945547-7945827
>Gm20:7945890-7946057
>Gm20:7946082-7946312
>Gm20:7946376-7947413
>Gm20:7947491-7949042
>Gm20:7949250-7974171
>Gm20:7974225-7974327
>Gm20:7974652-7974727
>Gm20:7974775-7974839
>Gm20:7977341-7977521
>Gm20:7977922-7978064
>Gm20:7979812-7979960
>Gm20:7979995-7981511
>Gm20:7981539-7993586
>Gm20:7993703-7993750
>Gm20:7993773-7994079
>Gm20:7994516-8000417
>Gm20:8000599-8001781
>Gm20:8002091-8019271
>Gm20:8019341-8019464
>Gm20:8019522-8021939
>Gm20:8021968-8022888
>Gm20:8023056-8024459
>Gm20:8024498-8026168
>Gm20:8026279-8026558
>Gm20:8026606-8028281
>Gm20:8028409-8029148
>Gm20:8029195-8029315
>Gm20:8029639-8029872
>Gm20:8030037-8030124
>Gm20:8030295-8030352
>Gm20:8030584-8030676
>Gm20:8030706-8031170
>Gm20:8031231-8031314
>Gm20:8031568-8031675
>Gm20:8031770-8031884
>Gm20:8031908-8032024
>Gm20:8032076-8045598
>Gm20:8045632-8080326
>Gm20:8080552-8080859
>Gm20:8080938-8082898
>Gm20:8082930-8084815
>Gm20:8084861-8086974
>Gm20:8087010-8087931
>Gm20:8087959-8088181
>Gm20:8088221-8090349
>Gm20:8090410-8094000
>Gm20:8094027-8106965
>Gm20:8107172-8107882
>Gm20:8108223-8108271
>Gm20:8108341-8108434
>Gm20:8108615-8108784
>Gm20:8108927-8108960
>Gm20:8109091-8109415
>Gm20:8109462-8109501
>Gm20:8109559-8109811
>Gm20:8109858-8115089
>Gm20:8115157-8115192
>Gm20:8115449-8115945
>Gm20:8116108-8116712
>Gm20:8116781-8117348
>Gm20:8117400-8117447
>Gm20:8117506-8117910
>Gm20:8117939-8118143
>Gm20:8118185-8118313
>Gm20:8118345-8125122
>Gm20:8125161-8125271
>Gm20:8125362-8126064
>Gm20:8126319-8126475
>Gm20:8126598-8126669
>Gm20:8126739-8126924
>Gm20:8128446-8128492
>Gm20:8130613-8130664
>Gm20:8132681-8132739
>Gm20:8133356-8133408
>Gm20:8133546-8133752
>Gm20:8134068-8135233
>Gm20:8135310-8135359
>Gm20:8135823-8135899
>Gm20:8135984-8136015
>Gm20:8136820-8136855
>Gm20:8137900-8137983
>Gm20:8138046-8156687
>Gm20:8156729-8158623
>Gm20:8158666-8166628
>Gm20:8167322-8170390
>Gm20:8170427-8171344
>Gm20:8173000-8175801
>Gm20:8175847-8175886
>Gm20:8176184-8176270
>Gm20:8177545-8183036
>Gm20:8184488-8184572
>Gm20:8186186-8186396
>Gm20:8186530-8187420
>Gm20:8187647-8187824
>Gm20:8188064-8188098
>Gm20:8188142-8188445
>Gm20:8188697-8188737
>Gm20:8188939-8188974
>Gm20:8189127-8189272
>Gm20:8190647-8190684
>Gm20:8191235-8191294
>Gm20:8191440-8191495
>Gm20:8191780-8191816
>Gm20:8191966-8192039
>Gm20:8192115-8192151
>Gm20:8192592-8192645
>Gm20:8192672-8193168
>Gm20:8193378-8193470
>Gm20:8193547-8193592
>Gm20:8193680-8193937
>Gm20:8193976-8194150
>Gm20:8194400-8194463
>Gm20:8194640-8199131
>Gm20:8199172-8200802
>Gm20:8203405-8205317
>Gm20:8205346-8210434
>Gm20:8210490-8211420
>Gm20:8211459-8223115
>Gm20:8223399-8223463
>Gm20:8223993-8224023
>Gm20:8224054-8228122
>Gm20:8229136-8230855
>Gm20:8231051-8232981
>Gm20:8235019-8235080
>Gm20:8235286-8235473
>Gm20:8235563-8236733
>Gm20:8237985-8239287
>Gm20:8239387-8240199
>Gm20:8240255-8240548
>Gm20:8240720-8241872
>Gm20:8241911-8242012
>Gm20:8242331-8242362
>Gm20:8242406-8242522
>Gm20:8242606-8242805
>Gm20:8242865-8243304
>Gm20:8243330-8243562
>Gm20:8243600-8243672
>Gm20:8243854-8246916
>Gm20:8246962-8247025
>Gm20:8247072-8247193
>Gm20:8247455-8247485
>Gm20:8247511-8247735
>Gm20:8247794-8247866
>Gm20:8247903-8248040
>Gm20:8248275-8248412
>Gm20:8248515-8248651
>Gm20:8248680-8248817
>Gm20:8248923-8249020
>Gm20:8249135-8249443
>Gm20:8249490-8249585
>Gm20:8249657-8249978
>Gm20:8250236-8250276
>Gm20:8250408-8250659
>Gm20:8250767-8250833
>Gm20:8250973-8251141
>Gm20:8251265-8251310
>Gm20:8251544-8251912
>Gm20:8251971-8252071
>Gm20:8252202-8253201
>Gm20:8253311-8269458
>Gm20:8276150-8276598
>Gm20:8276657-8277568
>Gm20:8281335-8281380
>Gm20:8282432-8282477
>Gm20:8282824-8282941
>Gm20:8282970-8287854
>Gm20:8287897-8290162
>Gm20:8290227-8290353
>Gm20:8290414-8294317
>Gm20:8294371-8294605
>Gm20:8296226-8296266
>Gm20:8296792-8296842
>Gm20:8298545-8298591
>Gm20:8298668-8298702
>Gm20:8298839-8298892
>Gm20:8300761-8301197
>Gm20:8301276-8301534
>Gm20:8302114-8302406
>Gm20:8302438-8302621
>Gm20:8302693-8302810
>Gm20:8303281-8303306
>Gm20:8303849-8303924
>Gm20:8304224-8304337
>Gm20:8304407-8304506
>Gm20:8305039-8305173
>Gm20:8305223-8305257
>Gm20:8305294-8305374
>Gm20:8305748-8305823
>Gm20:8305999-8306039
>Gm20:8306102-8306188
>Gm20:8306454-8306501
>Gm20:8306769-8306902
>Gm20:8306950-8307042
>Gm20:8307229-8307379
>Gm20:8307606-8307854
>Gm20:8308757-8309591
>Gm20:8309616-8309810
>Gm20:8309975-8311107
>Gm20:8311162-8311374
>Gm20:8311405-8311471
>Gm20:8311506-8313656
>Gm20:8314055-8314111
>Gm20:8314255-8314889
>Gm20:8314944-8318186
>Gm20:8318257-8322675
>Gm20:8322721-8323014
>Gm20:8323111-8323205
>Gm20:8323269-8323432
>Gm20:8323465-8327548
>Gm20:8327591-8329241
>Gm20:8329271-8335281
>Gm20:8335343-8335486
>Gm20:8335553-8335616
>Gm20:8335659-8338710
>Gm20:8338742-8342237
>Gm20:8342644-8343314
>Gm20:8344290-8381934
>Gm20:8381964-8382228
>Gm20:8382263-8388463
>Gm20:8388587-8388664
>Gm20:8389164-8389190
>Gm20:8389414-8389459
>Gm20:8389498-8389566
>Gm20:8390163-8390418
>Gm20:8390591-8390652
>Gm20:8390877-8392202
>Gm20:8393533-8393587
>Gm20:8394200-8396633
>Gm20:8396684-8399401
>Gm20:8401022-8401061
>Gm20:8401388-8401433
>Gm20:8401601-8401676
>Gm20:8401772-8401839
>Gm20:8401918-8402062
>Gm20:8402686-8402717
>Gm20:8402865-8412199
>Gm20:8412373-8412540
>Gm20:8412662-8440928
>Gm20:8441276-8442117
>Gm20:8442143-8442275
>Gm20:8443212-8444855
>Gm20:8444901-8445013
>Gm20:8445069-8446989
>Gm20:8449627-8451024
>Gm20:8451373-8452801
>Gm20:8453730-8459239
>Gm20:8460231-8460262
>Gm20:8460528-8460663
>Gm20:8460733-8460913
>Gm20:8460973-8461175
>Gm20:8461255-8461301
>Gm20:8461351-8461394
>Gm20:8461559-8461609
>Gm20:8461700-8462790
>Gm20:8462861-8463362
>Gm20:8463421-8463664
>Gm20:8463742-8463786
>Gm20:8463907-8464050
>Gm20:8464183-8464595
>Gm20:8464683-8464780
>Gm20:8464892-8465933
>Gm20:8465953-8468207
>Gm20:8468297-8469485
>Gm20:8469522-8469564
>Gm20:8469612-8470386
>Gm20:8470819-8471887
>Gm20:8472878-8482937
>Gm20:8482969-8495093
>Gm20:8495413-8495508
>Gm20:8495763-8495809
>Gm20:8496122-8501441
>Gm20:8504946-8505021
>Gm20:8505383-8505469
>Gm20:8507161-8507281
>Gm20:8507429-8507949
>Gm20:8508190-8508273
>Gm20:8511722-8511767
>Gm20:8511949-8512100
>Gm20:8512144-8512363
>Gm20:8512540-8512624
>Gm20:8515791-8515882
>Gm20:8516402-8516438
>Gm20:8521081-8522618
>Gm20:8522624-8532161
>Gm20:8532169-8535775
>Gm20:8536117-8536164
>Gm20:8537242-8543936
>Gm20:8544226-8544298
>Gm20:8544346-8545068
>Gm20:8545135-8545238
>Gm20:8545494-8545892
>Gm20:8546000-8547297
>Gm20:8547338-8551007
>Gm20:8551081-8551121
>Gm20:8551156-8553515
>Gm20:8553587-8559193
>Gm20:8559293-8576496
>Gm20:8576530-8589124
>Gm20:8589239-8594868
>Gm20:8594911-8597871
>Gm20:8597885-8598709
>Gm20:8602229-8603747
>Gm20:8603944-8604081
>Gm20:8604148-8606399
>Gm20:8606525-8606708
>Gm20:8606825-8607168
>Gm20:8607290-8607380
>Gm20:8607461-8607547
>Gm20:8607641-8607753
>Gm20:8607784-8608128
>Gm20:8608375-8608517
>Gm20:8608590-8608964
>Gm20:8609091-8609551
>Gm20:8610228-8619759
>Gm20:8619795-8637434
>Gm20:8637501-8642109
>Gm20:8642188-8643063
>Gm20:8643085-8652396
>Gm20:8652537-8658023
>Gm20:8658058-8660121
>Gm20:8660170-8661028
>Gm20:8661072-8661493
>Gm20:8661559-8664957
>Gm20:8664998-8665550
>Gm20:8665586-8668635
>Gm20:8668679-8668919
>Gm20:8670924-8674222
>Gm20:8674285-8676620
>Gm20:8676646-8678751
>Gm20:8678783-8690329
>Gm20:8690731-8690867
>Gm20:8690964-8695376
>Gm20:8695420-8695529
>Gm20:8695675-8695737
>Gm20:8695882-8695935
>Gm20:8695995-8696424
>Gm20:8696512-8696685
>Gm20:8696973-8714129
>Gm20:8714166-8718177
>Gm20:8718365-8718481
>Gm20:8719090-8719138
>Gm20:8719368-8719561
>Gm20:8719619-8719782
>Gm20:8719919-8720060
>Gm20:8720109-8720137
>Gm20:8720187-8720343
>Gm20:8720398-8720464
>Gm20:8721990-8724202
>Gm20:8724320-8724463
>Gm20:8724618-8724924
>Gm20:8725000-8725301
>Gm20:8725332-8742300
>Gm20:8742677-8742877
>Gm20:8743059-8743100
>Gm20:8743251-8743351
>Gm20:8743456-8743661
>Gm20:8744148-8744188
>Gm20:8744916-8754731
>Gm20:8754866-8757481
>Gm20:8757538-8768666
>Gm20:8768688-8789075
>Gm20:8789096-8807610
>Gm20:8807672-8825768
>Gm20:8825790-8836078
>Gm20:8836106-8837649
>Gm20:8837697-8840103
>Gm20:8840493-8840533
>Gm20:8840780-8842012
>Gm20:8842061-8844105
>Gm20:8844158-8846984
>Gm20:8847015-8855355
>Gm20:8858988-8859750
>Gm20:8860299-8860540
>Gm20:8860643-8860868
>Gm20:8860912-8861040
>Gm20:8861558-8861589
>Gm20:8862797-8864275
>Gm20:8864304-8865531
>Gm20:8865622-8865699
>Gm20:8872989-8873077
>Gm20:8873232-8873614
>Gm20:8873894-8874016
>Gm20:8874084-8874136
>Gm20:8874257-8874544
>Gm20:8874701-8874921
>Gm20:8875049-8875083
>Gm20:8875170-8875314
>Gm20:8875412-8875487
>Gm20:8875841-8875946
>Gm20:8876272-8876326
>Gm20:8876588-8876637
>Gm20:8876824-8876941
>Gm20:8876995-8877126
>Gm20:8877314-8877341
>Gm20:8877931-8877963
>Gm20:8878066-8878095
>Gm20:8878321-8878369
>Gm20:8878492-8878533
>Gm20:8881337-8881960
>Gm20:8882026-8883216
>Gm20:8883247-8883446
>Gm20:8883561-8883938
>Gm20:8883990-8884140
>Gm20:8884309-8884417
>Gm20:8884480-8887965
>Gm20:8888009-8888824
>Gm20:8888970-8889214
>Gm20:8890537-8890777
>Gm20:8891479-8892779
>Gm20:8892877-8892926
>Gm20:8893100-8893132
>Gm20:8893191-8893307
>Gm20:8893510-8893697
>Gm20:8893764-8894658
>Gm20:8894690-8895458
>Gm20:8895584-8896552
>Gm20:8896675-8896789
>Gm20:8896872-8897191
>Gm20:8897701-8897882
>Gm20:8897987-8903905
>Gm20:8903935-8904619
>Gm20:8904716-8905250
>Gm20:8905280-8905491
>Gm20:8905576-8905653
>Gm20:8905686-8915002
>Gm20:8915036-8928716
>Gm20:8929242-8929286
>Gm20:8929403-8930024
>Gm20:8930088-8930265
>Gm20:8930573-8930655
>Gm20:8930691-8930820
>Gm20:8930853-8930970
>Gm20:8931030-8931067
>Gm20:8931142-8931272
>Gm20:8931355-8931664
>Gm20:8931703-8931962
>Gm20:8932014-8932147
>Gm20:8932483-8932658
>Gm20:8932717-8933587
>Gm20:8933620-8933660
>Gm20:8933728-8935646
>Gm20:8935701-8936702
>Gm20:8936781-8936879
>Gm20:8936915-8937035
>Gm20:8937060-8938277
>Gm20:8938347-8943081
>Gm20:8943223-8947164
>Gm20:8947262-8947380
>Gm20:8947529-8947557
>Gm20:8947734-8947881
>Gm20:8947954-8947994
>Gm20:8948110-8948260
>Gm20:8948353-8948379
>Gm20:8948784-8949622
>Gm20:8952137-8952177
>Gm20:8952887-8952994
>Gm20:8953087-8953116
>Gm20:8953330-8953347
>Gm20:8953733-8953760
>Gm20:8953813-8953898
>Gm20:8954249-8954311
>Gm20:8958793-8958938
>Gm20:8959358-8959609
>Gm20:8959691-8959727
>Gm20:8960064-8960134
>Gm20:8960287-8961557
>Gm20:8961596-8967955
>Gm20:8968314-8968615
>Gm20:8968684-8970360
>Gm20:8970416-8970504
>Gm20:8970697-8970790
>Gm20:8970932-8971092
>Gm20:8971119-8971143
>Gm20:8971241-8971384
>Gm20:8971468-8971500
>Gm20:8971548-8971625
>Gm20:8971826-8971874
>Gm20:8971967-8972015
>Gm20:8972047-8972093
>Gm20:8972201-8974265
>Gm20:8974363-8974400
>Gm20:8974489-8974757
>Gm20:8974802-8975483
>Gm20:8975637-8975668
>Gm20:8975725-8975882
>Gm20:8975989-8976609
>Gm20:8976672-8978046
>Gm20:8978232-8978423
>Gm20:8978485-8978570
>Gm20:8978650-8978707
>Gm20:8978758-8979278
>Gm20:8979657-8979723
>Gm20:8981746-8981811
>Gm20:8982931-8983035
>Gm20:8984058-8984197
>Gm20:8984323-8987878
>Gm20:8987961-8988268
>Gm20:8988366-8988755
>Gm20:8988789-8988885
>Gm20:8988929-8989537
>Gm20:8989729-8989779
>Gm20:8990336-8992080
>Gm20:8996214-8996929
>Gm20:8997005-8997029
>Gm20:8997390-8997419
>Gm20:8997461-8997972
>Gm20:8998791-8999128
>Gm20:8999630-9005455
>Gm20:9005496-9016545
>Gm20:9017608-9020587
>Gm20:9021446-9021893
>Gm20:9022329-9022416
>Gm20:9024691-9024752
>Gm20:9024801-9024856
>Gm20:9026509-9026558
>Gm20:9028207-9029924
>Gm20:9029975-9033572
>Gm20:9033689-9033746
>Gm20:9033830-9034318
>Gm20:9035211-9035244
>Gm20:9037432-9037979
>Gm20:9038079-9038594
>Gm20:9038643-9039394
>Gm20:9039473-9039764
>Gm20:9042660-9042727
>Gm20:9042989-9043017
>Gm20:9043048-9043346
>Gm20:9043531-9043567
>Gm20:9043616-9043668
>Gm20:9043911-9043952
>Gm20:9044304-9044475
>Gm20:9044569-9044851
>Gm20:9044908-9044977
>Gm20:9045260-9045325
>Gm20:9045805-9045840
>Gm20:9046283-9046409
>Gm20:9049211-9050946
>Gm20:9050972-9052978
>Gm20:9053007-9055313
>Gm20:9055835-9056560
>Gm20:9056626-9056839
>Gm20:9056958-9057216
>Gm20:9057274-9057464
>Gm20:9057500-9057557
>Gm20:9057631-9057829
>Gm20:9058880-9060624
>Gm20:9060638-9069166
>Gm20:9069728-9073550
>Gm20:9073599-9073724
>Gm20:9074000-9074284
>Gm20:9074315-9074493
>Gm20:9074560-9074688
>Gm20:9074953-9075004
>Gm20:9075054-9075185
>Gm20:9075253-9075620
>Gm20:9077818-9085311
>Gm20:9087182-9087599
>Gm20:9088117-9088177
>Gm20:9088194-9088385
>Gm20:9088656-9088746
>Gm20:9088860-9088916
>Gm20:9089566-9089637
>Gm20:9091291-9091526
>Gm20:9092445-9092506
>Gm20:9092591-9092731
>Gm20:9092771-9092817
>Gm20:9092855-9092900
>Gm20:9092967-9093165
>Gm20:9093202-9093334
>Gm20:9093379-9093409
>Gm20:9093518-9093582
>Gm20:9093829-9093977
>Gm20:9094406-9094483
>Gm20:9094514-9094560
>Gm20:9094586-9094652
>Gm20:9094791-9094884
>Gm20:9095150-9095310
>Gm20:9095566-9095710
>Gm20:9095841-9095905
>Gm20:9095968-9097240
>Gm20:9097597-9097630
>Gm20:9097843-9097872
>Gm20:9097980-9098095
>Gm20:9098586-9098672
>Gm20:9098737-9098801
>Gm20:9098976-9099020
>Gm20:9099445-9099522
>Gm20:9099662-9099913
>Gm20:9100007-9104475
>Gm20:9104510-9120025
>Gm20:9124303-9125588
>Gm20:9126229-9126358
>Gm20:9126541-9126573
>Gm20:9134423-9134514
>Gm20:9136846-9136893
>Gm20:9141111-9141520
>Gm20:9141582-9141620
>Gm20:9141890-9142009
>Gm20:9142170-9142427
>Gm20:9142760-9142923
>Gm20:9144650-9144756
>Gm20:9144882-9144964
>Gm20:9145027-9145323
>Gm20:9145364-9145552
>Gm20:9146125-9148428
>Gm20:9148509-9151618
>Gm20:9152323-9161058
>Gm20:9161108-9167581
>Gm20:9167612-9169535
>Gm20:9169567-9179656
>Gm20:9179718-9183413
>Gm20:9183457-9183669
>Gm20:9183753-9184105
>Gm20:9184134-9184628
>Gm20:9185233-9185311
>Gm20:9185446-9185633
>Gm20:9186225-9186267
>Gm20:9189827-9189914
>Gm20:9192151-9192459
>Gm20:9192540-9192671
>Gm20:9195302-9195339
>Gm20:9196683-9196757
>Gm20:9198887-9198905
>Gm20:9201570-9201636
>Gm20:9205134-9206104
>Gm20:9206314-9206355
>Gm20:9208984-9210809
>Gm20:9210857-9212181
>Gm20:9212283-9221699
>Gm20:9221709-9224231
>Gm20:9230229-9231297
>Gm20:9231342-9232103
>Gm20:9233850-9234164
>Gm20:9234808-9234875
>Gm20:9235161-9235186
>Gm20:9235651-9235691
>Gm20:9236472-9236552
>Gm20:9236892-9236917
>Gm20:9237457-9237603
>Gm20:9242950-9243154
>Gm20:9243461-9243602
>Gm20:9243639-9243708
>Gm20:9245669-9245713
>Gm20:9246294-9246395
>Gm20:9246535-9246680
>Gm20:9246748-9246794
>Gm20:9246924-9247152
>Gm20:9247188-9247330
>Gm20:9247382-9247749
>Gm20:9247799-9247971
>Gm20:9248041-9249129
>Gm20:9249209-9249560
>Gm20:9249601-9249702
>Gm20:9249823-9250243
>Gm20:9250388-9250670
>Gm20:9250749-9250806
>Gm20:9251026-9251065
>Gm20:9251121-9251647
>Gm20:9251712-9251889
>Gm20:9251923-9252277
>Gm20:9252365-9252797
>Gm20:9252876-9253035
>Gm20:9253087-9253374
>Gm20:9253458-9253525
>Gm20:9253583-9254901
>Gm20:9259836-9259991
>Gm20:9260026-9260066
>Gm20:9260859-9260888
>Gm20:9261706-9261767
>Gm20:9262367-9262407
>Gm20:9262841-9262880
>Gm20:9262962-9263065
>Gm20:9263366-9263531
>Gm20:9263681-9263732
>Gm20:9263964-9263991
>Gm20:9264122-9264196
>Gm20:9264298-9264395
>Gm20:9264433-9264593
>Gm20:9267819-9267849
>Gm20:9268380-9268552
>Gm20:9269458-9269492
>Gm20:9269759-9269831
>Gm20:9270030-9270429
>Gm20:9270552-9279616
>Gm20:9279659-9282949
>Gm20:9282986-9285412
>Gm20:9285450-9287392
>Gm20:9288404-9288721
>Gm20:9288774-9290551
>Gm20:9294731-9294763
>Gm20:9295219-9295401
>Gm20:9295639-9295666
>Gm20:9296260-9296317
>Gm20:9296885-9297854
>Gm20:9297970-9298168
>Gm20:9299065-9299161
>Gm20:9299224-9299258
>Gm20:9299369-9299448
>Gm20:9299481-9299525
>Gm20:9299862-9299948
>Gm20:9300329-9300386
>Gm20:9301387-9301416
>Gm20:9301536-9301600
>Gm20:9301967-9302007
>Gm20:9302110-9302193
>Gm20:9302272-9302376
>Gm20:9302452-9302532
>Gm20:9302995-9303036
>Gm20:9303083-9303130
>Gm20:9304841-9313822
>Gm20:9313874-9315109
>Gm20:9323953-9324102
>Gm20:9324154-9324181
>Gm20:9324216-9324517
>Gm20:9324576-9324771
>Gm20:9324818-9324979
>Gm20:9325110-9325145
>Gm20:9325218-9326605
>Gm20:9326639-9327248
>Gm20:9327381-9327681
>Gm20:9327795-9328007
>Gm20:9328092-9337985
>Gm20:9338132-9338540
>Gm20:9338643-9339396
>Gm20:9339436-9339644
>Gm20:9339796-9339950
>Gm20:9340030-9340118
>Gm20:9340196-9340264
>Gm20:9340329-9340630
>Gm20:9340681-9341490
>Gm20:9343244-9343306
>Gm20:9343357-9343432
>Gm20:9349718-9349784
>Gm20:9350986-9351019
>Gm20:9351121-9351321
>Gm20:9352368-9352398
>Gm20:9356197-9356378
>Gm20:9356759-9356845
>Gm20:9357092-9377292
>Gm20:9377642-9377686
>Gm20:9377786-9377960
>Gm20:9378007-9390641
>Gm20:9390711-9395954
>Gm20:9396041-9397692
>Gm20:9397735-9398958
>Gm20:9399026-9399249
>Gm20:9399274-9400119
>Gm20:9400187-9414575
>Gm20:9414646-9422932
>Gm20:9422993-9424593
>Gm20:9424645-9426575
>Gm20:9426603-9426757
>Gm20:9426788-9427502
>Gm20:9427616-9428631
>Gm20:9428731-9430312
>Gm20:9430329-9430390
>Gm20:9430424-9434507
>Gm20:9435458-9435487
>Gm20:9435638-9435685
>Gm20:9438330-9438364
>Gm20:9440234-9440704
>Gm20:9441924-9442024
>Gm20:9442069-9442134
>Gm20:9445962-9445992
>Gm20:9448152-9448215
>Gm20:9449476-9449735
>Gm20:9449785-9451550
>Gm20:9451642-9451761
>Gm20:9451803-9452084
>Gm20:9452125-9452315
>Gm20:9452417-9452467
>Gm20:9452509-9452808
>Gm20:9452943-9453182
>Gm20:9453297-9472568
>Gm20:9472624-9484191
>Gm20:9484349-9484496
>Gm20:9484568-9492521
>Gm20:9492667-9497484
>Gm20:9497514-9498835
>Gm20:9498862-9536895
>Gm20:9536949-9542301
>Gm20:9542436-9542625
>Gm20:9542660-9542804
>Gm20:9542879-9543048
>Gm20:9543113-9543173
>Gm20:9543236-9543855
>Gm20:9543907-9544626
>Gm20:9544664-9545259
>Gm20:9545291-9545388
>Gm20:9545479-9545754
>Gm20:9546155-9546373
>Gm20:9546928-9549095
>Gm20:9549151-9549410
>Gm20:9549454-9549795
>Gm20:9549860-9553348
>Gm20:9553412-9553760
>Gm20:9553800-9554303
>Gm20:9554339-9559767
>Gm20:9560374-9560622
>Gm20:9560662-9561434
>Gm20:9561663-9562085
>Gm20:9562295-9562392
>Gm20:9562443-9562605
>Gm20:9562738-9563205
>Gm20:9563317-9563395
>Gm20:9563463-9563580
>Gm20:9563673-9563891
>Gm20:9563938-9573708
>Gm20:9573732-9574674
>Gm20:9574704-9574811
>Gm20:9574846-9580474
>Gm20:9580510-9593214
>Gm20:9593306-9594318
>Gm20:9594476-9594894
>Gm20:9595084-9595173
>Gm20:9595218-9596017
>Gm20:9596135-9618354
>Gm20:9618375-9619569
>Gm20:9619600-9621106
>Gm20:9621166-9621404
>Gm20:9621456-9622414
>Gm20:9622462-9623632
>Gm20:9623738-9623797
>Gm20:9623889-9625871
>Gm20:9625893-9627205
>Gm20:9627257-9627436
>Gm20:9627498-9627777
>Gm20:9627833-9628020
>Gm20:9628045-9634677
>Gm20:9634730-9634809
>Gm20:9634871-9634931
>Gm20:9634984-9635267
>Gm20:9635376-9635645
>Gm20:9636100-9636227
>Gm20:9636307-9636460
>Gm20:9636499-9636786
>Gm20:9636838-9638058
>Gm20:9639209-9639294
>Gm20:9639705-9639812
>Gm20:9640166-9640205
>Gm20:9640344-9640414
>Gm20:9640800-9640854
>Gm20:9640967-9641030
>Gm20:9642533-9643113
>Gm20:9643196-9644383
>Gm20:9645052-9645177
>Gm20:9645274-9645302
>Gm20:9646410-9646553
>Gm20:9647235-9648829
>Gm20:9648936-9669090
>Gm20:9669134-9705264
>Gm20:9705293-9709757
>Gm20:9709797-9715202
>Gm20:9715271-9716306
>Gm20:9716375-9717112
>Gm20:9717144-9717326
>Gm20:9717392-9722535
>Gm20:9722842-9725071
>Gm20:9725269-9725330
>Gm20:9725457-9725797
>Gm20:9725841-9725895
>Gm20:9725926-9726177
>Gm20:9726245-9726478
>Gm20:9728058-9728176
>Gm20:9730234-9731068
>Gm20:9731171-9731493
>Gm20:9731640-9733461
>Gm20:9733499-9734968
>Gm20:9734990-9736107
>Gm20:9736135-9736180
>Gm20:9736218-9736511
>Gm20:9736599-9736650
>Gm20:9736740-9737090
>Gm20:9737127-9737209
>Gm20:9738981-9739944
>Gm20:9740005-9741348
>Gm20:9743680-9743766
>Gm20:9744115-9753226
>Gm20:9753257-9753945
>Gm20:9753997-9755377
>Gm20:9757283-9757323
>Gm20:9758142-9758175
>Gm20:9769328-9769376
>Gm20:9770742-9770792
>Gm20:9771711-9771804
>Gm20:9772039-9772180
>Gm20:9774821-9774906
>Gm20:9775312-9775384
>Gm20:9775492-9775575
>Gm20:9775605-9791263
>Gm20:9791305-9793769
>Gm20:9794110-9794418
>Gm20:9794456-9794753
>Gm20:9795121-9795180
>Gm20:9795293-9795687
>Gm20:9795886-9795974
>Gm20:9796041-9796095
>Gm20:9796225-9796790
>Gm20:9796914-9797294
>Gm20:9797410-9797607
>Gm20:9797646-9797820
>Gm20:9797938-9798000
>Gm20:9798525-9798856
>Gm20:9799400-9799478
>Gm20:9799561-9799649
>Gm20:9799858-9800305
>Gm20:9800424-9800577
>Gm20:9801389-9801599
>Gm20:9802472-9802534
>Gm20:9806458-9806485
>Gm20:9810492-9810781
>Gm20:9815030-9815103
>Gm20:9817866-9817952
>Gm20:9817997-9821034
>Gm20:9821163-9821232
>Gm20:9821540-9821735
>Gm20:9821783-9823439
>Gm20:9823497-9823694
>Gm20:9823729-9823919
>Gm20:9823967-9824002
>Gm20:9824071-9825537
>Gm20:9825604-9825882
>Gm20:9825889-9826593
>Gm20:9826925-9826967
>Gm20:9827013-9827243
>Gm20:9827352-9827612
>Gm20:9827677-9827737
>Gm20:9827802-9827974
>Gm20:9828053-9828107
>Gm20:9828390-9830183
>Gm20:9830312-9836809
>Gm20:9836876-9840931
>Gm20:9840987-9842183
>Gm20:9842301-9842819
>Gm20:9843018-9843391
>Gm20:9843530-9843577
>Gm20:9843682-9844026
>Gm20:9844134-9844181
>Gm20:9844275-9844366
>Gm20:9844440-9844527
>Gm20:9844573-9844797
>Gm20:9844892-9844938
>Gm20:9845108-9845344
>Gm20:9845401-9845625
>Gm20:9845874-9845970
>Gm20:9846428-9846635
>Gm20:9846666-9846781
>Gm20:9846819-9846954
>Gm20:9847552-9847601
>Gm20:9847702-9847746
>Gm20:9848099-9848137
>Gm20:9848365-9848476
>Gm20:9848881-9848920
>Gm20:9849625-9849668
>Gm20:9850083-9850544
>Gm20:9850573-9850721
>Gm20:9850810-9850845
>Gm20:9850916-9851158
>Gm20:9851190-9851409
>Gm20:9851480-9851793
>Gm20:9851833-9851869
>Gm20:9851936-9852195
>Gm20:9852275-9852414
>Gm20:9852476-9852626
>Gm20:9853053-9854776
>Gm20:9854816-9855625
>Gm20:9855709-9857950
>Gm20:9858003-9858063
>Gm20:9858290-9858488
>Gm20:9858646-9859592
>Gm20:9859628-9860882
>Gm20:9860930-9863190
>Gm20:9863327-9863823
>Gm20:9863876-9864809
>Gm20:9865517-9865553
>Gm20:9865826-9866140
>Gm20:9866179-9872928
>Gm20:9872974-9873256
>Gm20:9873282-9874037
>Gm20:9874084-9878082
>Gm20:9878179-9878272
>Gm20:9878344-9878553
>Gm20:9878617-9879203
>Gm20:9879301-9900920
>Gm20:9900964-9901360
>Gm20:9901474-9901935
>Gm20:9901997-9902272
>Gm20:9902365-9903628
>Gm20:9903651-9904376
>Gm20:9904439-9904764
>Gm20:9904795-9905109
>Gm20:9905452-9905576
>Gm20:9905732-9907707
>Gm20:9907857-9907987
>Gm20:9908504-9908599
>Gm20:9908897-9910517
>Gm20:9912046-9912420
>Gm20:9912450-9939309
>Gm20:9940527-9943016
>Gm20:9943584-9944090
>Gm20:9944120-9945044
>Gm20:9945115-9945377
>Gm20:9945492-9945533
>Gm20:9945565-9946714
>Gm20:9946774-9946810
>Gm20:9946855-9946913
>Gm20:9947118-9947163
>Gm20:9947216-9947412
>Gm20:9948284-9948351
>Gm20:9948465-9948697
>Gm20:9948726-9948985
>Gm20:9949177-9949216
>Gm20:9949449-9949665
>Gm20:9951993-9952504
>Gm20:9952574-9952624
>Gm20:9952691-9952941
>Gm20:9953176-9953648
>Gm20:9953720-9954611
>Gm20:9954645-9954761
>Gm20:9954867-9960453
>Gm20:9960531-9960663
>Gm20:9960927-9960998
>Gm20:9961204-9961287
>Gm20:9961451-9961509
>Gm20:9961559-9961625
>Gm20:9961698-9961743
>Gm20:9961963-9962044
>Gm20:9962145-9963148
>Gm20:9963216-9964609
>Gm20:9964687-9964822
>Gm20:9964869-9965033
>Gm20:9965083-9965163
>Gm20:9965254-9965301
>Gm20:9968444-9968705
>Gm20:9979802-9979854
>Gm20:9980431-9980597
>Gm20:9980846-9980914
>Gm20:9981011-9981057
>Gm20:9981786-9981817
>Gm20:9981943-9981980
>Gm20:9982447-9982500
>Gm20:9982730-9982912
>Gm20:9983311-9983400
>Gm20:9987268-9987506
>Gm20:9987610-9988090
>Gm20:9989611-9990257
>Gm20:9990545-9990701
>Gm20:9990976-9992583
>Gm20:9992709-9992742
>Gm20:9993343-9993385
>Gm20:10001147-10001172
>Gm20:10001828-10001869
>Gm20:10003846-10003892
>Gm20:10004750-10004959
>Gm20:10005090-10005174
>Gm20:10005479-10005685
>Gm20:10005718-10005745
>Gm20:10005947-10006003
>Gm20:10006081-10006196
>Gm20:10006318-10009692
>Gm20:10009966-10010091
>Gm20:10010139-10010218
>Gm20:10012469-10012571
>Gm20:10012665-10063828
>Gm20:10064209-10085417
>Gm20:10085862-10085964
>Gm20:10086076-10086985
>Gm20:10087034-10088282
>Gm20:10089368-10089402
>Gm20:10090638-10090686
>Gm20:10091676-10091788
>Gm20:10091909-10092075
>Gm20:10095851-10102054
>Gm20:10102083-10103661
>Gm20:10103775-10105050
>Gm20:10105244-10105335
>Gm20:10105364-10123651
>Gm20:10123695-10123730
>Gm20:10123826-10124267
>Gm20:10124494-10124697
>Gm20:10125329-10125401
>Gm20:10125567-10125660
>Gm20:10126175-10126346
>Gm20:10126661-10126710
>Gm20:10127060-10127088
>Gm20:10127281-10133439
>Gm20:10133505-10139967
>Gm20:10140124-10140723
>Gm20:10140797-10151560
>Gm20:10151706-10151836
>Gm20:10151911-10152195
>Gm20:10152261-10154093
>Gm20:10154222-10154373
>Gm20:10154623-10154830
>Gm20:10155253-10155286
>Gm20:10156858-10156890
>Gm20:10157922-10158279
>Gm20:10158525-10158597
>Gm20:10158737-10158827
>Gm20:10159079-10159240
>Gm20:10159311-10159368
>Gm20:10159406-10159574
>Gm20:10163302-10168141
>Gm20:10172401-10172432
>Gm20:10173094-10173211
>Gm20:10173273-10174719
>Gm20:10174746-10174859
>Gm20:10174912-10174982
>Gm20:10175098-10176033
>Gm20:10176929-10181389
>Gm20:10182138-10182192
>Gm20:10187945-10188004
>Gm20:10188231-10188499
>Gm20:10188590-10188721
>Gm20:10188814-10188911
>Gm20:10189006-10189339
>Gm20:10189444-10189606
>Gm20:10189799-10193224
>Gm20:10193259-10196431
>Gm20:10200406-10201253
>Gm20:10201346-10211260
>Gm20:10211332-10254776
>Gm20:10254855-10261018
>Gm20:10261050-10274817
>Gm20:10274851-10276519
>Gm20:10276562-10287396
>Gm20:10287477-10289257
>Gm20:10289290-10328359
>Gm20:10328459-10330923
>Gm20:10331923-10337321
>Gm20:10337576-10337608
>Gm20:10338555-10338668
>Gm20:10338746-10344991
>Gm20:10345036-10346803
>Gm20:10347370-10347443
>Gm20:10347483-10347596
>Gm20:10348456-10348969
>Gm20:10349743-10349813
>Gm20:10349974-10350013
>Gm20:10350439-10350479
>Gm20:10350866-10350921
>Gm20:10351071-10351208
>Gm20:10351304-10351426
>Gm20:10351847-10351890
>Gm20:10352369-10352407
>Gm20:10352496-10352703
>Gm20:10353765-10354241
>Gm20:10354299-10355149
>Gm20:10358840-10359620
>Gm20:10360037-10360117
>Gm20:10360215-10361126
>Gm20:10361887-10362019
>Gm20:10362114-10362144
>Gm20:10362309-10362340
>Gm20:10362608-10363134
>Gm20:10363173-10364589
>Gm20:10364684-10364745
>Gm20:10364908-10364954
>Gm20:10365000-10365203
>Gm20:10365885-10366286
>Gm20:10366994-10367033
>Gm20:10367090-10367194
>Gm20:10367467-10367517
>Gm20:10367688-10367721
>Gm20:10367747-10367933
>Gm20:10368564-10368678
>Gm20:10368863-10369067
>Gm20:10369102-10369235
>Gm20:10371545-10371597
>Gm20:10372314-10372347
>Gm20:10372776-10372820
>Gm20:10373802-10373882
>Gm20:10374378-10374414
>Gm20:10374460-10374579
>Gm20:10375729-10375829
>Gm20:10375895-10379311
>Gm20:10379410-10379664
>Gm20:10379706-10380173
>Gm20:10380241-10380505
>Gm20:10380627-10384988
>Gm20:10385017-10386121
>Gm20:10386216-10387570
>Gm20:10387619-10388632
>Gm20:10388708-10389158
>Gm20:10389190-10391410
>Gm20:10391480-10391613
>Gm20:10391793-10392056
>Gm20:10393322-10411626
>Gm20:10411727-10412977
>Gm20:10413839-10413878
>Gm20:10414444-10415568
>Gm20:10415782-10415832
>Gm20:10420640-10420666
>Gm20:10421037-10421088
>Gm20:10422439-10423410
>Gm20:10423780-10423840
>Gm20:10424006-10424043
>Gm20:10424424-10424469
>Gm20:10425059-10426204
>Gm20:10428949-10429021
>Gm20:10429644-10429796
>Gm20:10429853-10429989
>Gm20:10430140-10432198
>Gm20:10432276-10432576
>Gm20:10432607-10434576
>Gm20:10434663-10436327
>Gm20:10436419-10436491
>Gm20:10436624-10436864
>Gm20:10436893-10439378
>Gm20:10439523-10439922
>Gm20:10440240-10440274
>Gm20:10440461-10440508
>Gm20:10440775-10440865
>Gm20:10441386-10443815
>Gm20:10443846-10446638
>Gm20:10446703-10447998
>Gm20:10448270-10448396
>Gm20:10448774-10448837
>Gm20:10448917-10449028
>Gm20:10449060-10449103
>Gm20:10449146-10449171
>Gm20:10449411-10449475
>Gm20:10449525-10449612
>Gm20:10449716-10450128
>Gm20:10450223-10450348
>Gm20:10450477-10450585
>Gm20:10450685-10450753
>Gm20:10450880-10451032
>Gm20:10451066-10451263
>Gm20:10451337-10451669
>Gm20:10451758-10451909
>Gm20:10451941-10451985
>Gm20:10452118-10452192
>Gm20:10452234-10452396
>Gm20:10452444-10453497
>Gm20:10453525-10458489
>Gm20:10458554-10458972
>Gm20:10459006-10459438
>Gm20:10459532-10464029
>Gm20:10464126-10464154
>Gm20:10464243-10464576
>Gm20:10464610-10465280
>Gm20:10465412-10465453
>Gm20:10465843-10465881
>Gm20:10466207-10466242
>Gm20:10472747-10472815
>Gm20:10473230-10473287
>Gm20:10474614-10474652
>Gm20:10475085-10477591
>Gm20:10478964-10478999
>Gm20:10479165-10479425
>Gm20:10480135-10482265
>Gm20:10482332-10482404
>Gm20:10482442-10482647
>Gm20:10482693-10484667
>Gm20:10484714-10484821
>Gm20:10484867-10484970
>Gm20:10486008-10486241
>Gm20:10486285-10486573
>Gm20:10486604-10487504
>Gm20:10487619-10488169
>Gm20:10488256-10488281
>Gm20:10488600-10488654
>Gm20:10488922-10488951
>Gm20:10489005-10489433
>Gm20:10489460-10492067
>Gm20:10492394-10492453
>Gm20:10492958-10493030
>Gm20:10493930-10494026
>Gm20:10497623-10497788
>Gm20:10498787-10498826
>Gm20:10499239-10499303
>Gm20:10499825-10499859
>Gm20:10500170-10509336
>Gm20:10509418-10509470
>Gm20:10509556-10509839
>Gm20:10510035-10510161
>Gm20:10510184-10510954
>Gm20:10510984-10512533
>Gm20:10512578-10512833
>Gm20:10512890-10513141
>Gm20:10513248-10513297
>Gm20:10513451-10513915
>Gm20:10514054-10514251
>Gm20:10514334-10514487
>Gm20:10515337-10515444
>Gm20:10515689-10515790
>Gm20:10515907-10515980
>Gm20:10516102-10516132
>Gm20:10516451-10516631
>Gm20:10516738-10517099
>Gm20:10517147-10517279
>Gm20:10517485-10518681
>Gm20:10518942-10518969
>Gm20:10520752-10523699
>Gm20:10523874-10524653
>Gm20:10524795-10524992
>Gm20:10525066-10525214
>Gm20:10525262-10525289
>Gm20:10525383-10525683
>Gm20:10525855-10525925
>Gm20:10525957-10525993
>Gm20:10526089-10526122
>Gm20:10526220-10526382
>Gm20:10526600-10526781
>Gm20:10526881-10526905
>Gm20:10526947-10527296
>Gm20:10527686-10528019
>Gm20:10528054-10528172
>Gm20:10528223-10528446
>Gm20:10528485-10528521
>Gm20:10528594-10528934
>Gm20:10528971-10529351
>Gm20:10529445-10529623
>Gm20:10529683-10529816
>Gm20:10529868-10530367
>Gm20:10530649-10530680
>Gm20:10530872-10531908
>Gm20:10532413-10532513
>Gm20:10532599-10532868
>Gm20:10533144-10533373
>Gm20:10533503-10533709
>Gm20:10533840-10534739
>Gm20:10534805-10539591
>Gm20:10539659-10539788
>Gm20:10539895-10539957
>Gm20:10540014-10541845
>Gm20:10542261-10545120
>Gm20:10545173-10546001
>Gm20:10546045-10551380
>Gm20:10551442-10552513
>Gm20:10552594-10553100
>Gm20:10553124-10558596
>Gm20:10558913-10569186
>Gm20:10569524-10569563
>Gm20:10569621-10569737
>Gm20:10569808-10572614
>Gm20:10572643-10573199
>Gm20:10573270-10574707
>Gm20:10574821-10575013
>Gm20:10575061-10575383
>Gm20:10575404-10575441
>Gm20:10575526-10575785
>Gm20:10575861-10614499
>Gm20:10614534-10619206
>Gm20:10620734-10620894
>Gm20:10621162-10622088
>Gm20:10623196-10628959
>Gm20:10628998-10641295
>Gm20:10645445-10645516
>Gm20:10646018-10646053
>Gm20:10646113-10646493
>Gm20:10646534-10646639
>Gm20:10646753-10646985
>Gm20:10647065-10647105
>Gm20:10647168-10647385
>Gm20:10650242-10650809
>Gm20:10656378-10656469
>Gm20:10656924-10656984
>Gm20:10657631-10657699
>Gm20:10658819-10658985
>Gm20:10659003-10659086
>Gm20:10659186-10659223
>Gm20:10661652-10661752
>Gm20:10662604-10662769
>Gm20:10662933-10662998
>Gm20:10664922-10665001
>Gm20:10667158-10667345
>Gm20:10668419-10668435
>Gm20:10668535-10668571
>Gm20:10668840-10668890
>Gm20:10669650-10669747
>Gm20:10670353-10670439
>Gm20:10670658-10670700
>Gm20:10672603-10672651
>Gm20:10674022-10675130
>Gm20:10675473-10675521
>Gm20:10675828-10676066
>Gm20:10676935-10676961
>Gm20:10678037-10678687
>Gm20:10678760-10678835
>Gm20:10678884-10679256
>Gm20:10679284-10679312
>Gm20:10679390-10679709
>Gm20:10679927-10679981
>Gm20:10680043-10680327
>Gm20:10681182-10681478
>Gm20:10684462-10684504
>Gm20:10686570-10686656
>Gm20:10687285-10687347
>Gm20:10687463-10687983
>Gm20:10689526-10692523
>Gm20:10693184-10694764
>Gm20:10694795-10699536
>Gm20:10699585-10700322
>Gm20:10701621-10701971
>Gm20:10702162-10702222
>Gm20:10705949-10706124
>Gm20:10706377-10723364
>Gm20:10723772-10723811
>Gm20:10724986-10725112
>Gm20:10729272-10734110
>Gm20:10735813-10735916
>Gm20:10735969-10736025
>Gm20:10736190-10736273
>Gm20:10739795-10746109
>Gm20:10748331-10748373
>Gm20:10749149-10749187
>Gm20:10749671-10749702
>Gm20:10750562-10756871
>Gm20:10756948-10767793
>Gm20:10768095-10777635
>Gm20:10777704-10778156
>Gm20:10778181-10778313
>Gm20:10778361-10778659
>Gm20:10778967-10779015
>Gm20:10780989-10781230
>Gm20:10781427-10781559
>Gm20:10781697-10782022
>Gm20:10782057-10782392
>Gm20:10782453-10782492
>Gm20:10782641-10782846
>Gm20:10783291-10783371
>Gm20:10784268-10787887
>Gm20:10789538-10789702
>Gm20:10790193-10790336
>Gm20:10791134-10791277
>Gm20:10791354-10791616
>Gm20:10791732-10791762
>Gm20:10791790-10791909
>Gm20:10792042-10792212
>Gm20:10792406-10792511
>Gm20:10792818-10799034
>Gm20:10799131-10799481
>Gm20:10799596-10799854
>Gm20:10799954-10799988
>Gm20:10800191-10800624
>Gm20:10800694-10800800
>Gm20:10801052-10801753
>Gm20:10801791-10801828
>Gm20:10801866-10801951
>Gm20:10802009-10802999
>Gm20:10803034-10803405
>Gm20:10803459-10803838
>Gm20:10803848-10805013
>Gm20:10805198-10805310
>Gm20:10805380-10807141
>Gm20:10807207-10807528
>Gm20:10807772-10807926
>Gm20:10808037-10808089
>Gm20:10808212-10808316
>Gm20:10808340-10808374
>Gm20:10808427-10808516
>Gm20:10808701-10808738
>Gm20:10809008-10809441
>Gm20:10809560-10810696
>Gm20:10810731-10810852
>Gm20:10811069-10811114
>Gm20:10811326-10831835
>Gm20:10831898-10832016
>Gm20:10832198-10832307
>Gm20:10832410-10833746
>Gm20:10833861-10834115
>Gm20:10835515-10835561
>Gm20:10836060-10837043
>Gm20:10837939-10837979
>Gm20:10839260-10839308
>Gm20:10839604-10839661
>Gm20:10841497-10841526
>Gm20:10842048-10842102
>Gm20:10842933-10843081
>Gm20:10844306-10847178
>Gm20:10847210-10851380
>Gm20:10851535-10861392
>Gm20:10861463-10864380
>Gm20:10866207-10866342
>Gm20:10867267-10868439
>Gm20:10868491-10868967
>Gm20:10869015-10869062
>Gm20:10869161-10871259
>Gm20:10872909-10872968
>Gm20:10873794-10873904
>Gm20:10874007-10874289
>Gm20:10874465-10874523
>Gm20:10874863-10874905
>Gm20:10876921-10877119
>Gm20:10877148-10877193
>Gm20:10877346-10877404
>Gm20:10878391-10878428
>Gm20:10880606-10880638
>Gm20:10881189-10882375
>Gm20:10882405-10883410
>Gm20:10885608-10886801
>Gm20:10887139-10890450
>Gm20:10893182-10893286
>Gm20:10895321-10897272
>Gm20:10897387-10897839
>Gm20:10897903-10897992
>Gm20:10898068-10898120
>Gm20:10903579-10903667
>Gm20:10904366-10904526
>Gm20:10904669-10904694
>Gm20:10905608-10905686
>Gm20:10907019-10907086
>Gm20:10908153-10908317
>Gm20:10909078-10909172
>Gm20:10909217-10909552
>Gm20:10910567-10910612
>Gm20:10910814-10910973
>Gm20:10911155-10911265
>Gm20:10911341-10911410
>Gm20:10911450-10912585
>Gm20:10912613-10912654
>Gm20:10912782-10912885
>Gm20:10913191-10913494
>Gm20:10914163-10914195
>Gm20:10916695-10916757
>Gm20:10920819-10921242
>Gm20:10921380-10921749
>Gm20:10921828-10921913
>Gm20:10922110-10922141
>Gm20:10922323-10922383
>Gm20:10924024-10924095
>Gm20:10924276-10924327
>Gm20:10925654-10925696
>Gm20:10925919-10925970
>Gm20:10926309-10926682
>Gm20:10926735-10927484
>Gm20:10928044-10936066
>Gm20:10936776-10936864
>Gm20:10938665-10938779
>Gm20:10940997-10941063
>Gm20:10944639-10954170
>Gm20:10955148-10955508
>Gm20:10955641-10957116
>Gm20:10957153-10958582
>Gm20:10959152-10959200
>Gm20:10959909-10959943
>Gm20:10960210-10960501
>Gm20:10960617-10960871
>Gm20:10961022-10961410
>Gm20:10961518-10961630
>Gm20:10961732-10961885
>Gm20:10962297-10962464
>Gm20:10962801-10963458
>Gm20:10963524-10963746
>Gm20:10964038-10964154
>Gm20:10964331-10964473
>Gm20:10964668-10964712
>Gm20:10965174-10965348
>Gm20:10965437-10965576
>Gm20:10965690-10968129
>Gm20:10968233-10972353
>Gm20:10972482-10972587
>Gm20:10972626-10975610
>Gm20:10975657-10976463
>Gm20:10976612-10976693
>Gm20:10976724-10976747
>Gm20:10976824-10976936
>Gm20:10977077-10977117
>Gm20:10977167-10977576
>Gm20:10977709-10977766
>Gm20:10977810-10978027
>Gm20:10978068-10978124
>Gm20:10978180-10978767
>Gm20:10978827-10978908
>Gm20:10979816-10979892
>Gm20:10979996-10980091
>Gm20:10981122-10981168
>Gm20:10982940-10983200
>Gm20:10983247-10983407
>Gm20:10983455-10983971
>Gm20:10984031-10985605
>Gm20:10987978-10990603
>Gm20:10990791-10990826
>Gm20:10991100-10991691
>Gm20:10992187-10992813
>Gm20:10992842-10993978
>Gm20:10994139-10994220
>Gm20:10994494-10994618
>Gm20:10996117-10996178
>Gm20:10997719-10997759
>Gm20:10998027-10998093
>Gm20:10998191-10998217
>Gm20:10998373-10998419
>Gm20:10998811-10998844
>Gm20:10999411-10999456
>Gm20:10999500-11000762
>Gm20:11000830-11000860
>Gm20:11000958-11001433
>Gm20:11001505-11001704
>Gm20:11001737-11002332
>Gm20:11002368-11002409
>Gm20:11002527-11005685
>Gm20:11005746-11005833
>Gm20:11005935-11005975
>Gm20:11006777-11006813
>Gm20:11006904-11006966
>Gm20:11007757-11007836
>Gm20:11007902-11007958
>Gm20:11008271-11012020
>Gm20:11012050-11014412
>Gm20:11014441-11017708
>Gm20:11017732-11018968
>Gm20:11019078-11019951
>Gm20:11020404-11020449
>Gm20:11020541-11020695
>Gm20:11020718-11020798
>Gm20:11021321-11021387
>Gm20:11021479-11021761
>Gm20:11021787-11021833
>Gm20:11024294-11024369
>Gm20:11025507-11025637
>Gm20:11025679-11026190
>Gm20:11026224-11030667
>Gm20:11030772-11032373
>Gm20:11032414-11034092
>Gm20:11034125-11034804
>Gm20:11035836-11035870
>Gm20:11037456-11078345
>Gm20:11078378-11078431
>Gm20:11078448-11078805
>Gm20:11078923-11078974
>Gm20:11079081-11079145
>Gm20:11079567-11079615
>Gm20:11079731-11079995
>Gm20:11080021-11080323
>Gm20:11080363-11080563
>Gm20:11082055-11082096
>Gm20:11083915-11084376
>Gm20:11087379-11087417
>Gm20:11087604-11087712
>Gm20:11089534-11091245
>Gm20:11091787-11091890
>Gm20:11093016-11093115
>Gm20:11093734-11095396
>Gm20:11095811-11095846
>Gm20:11096075-11096155
>Gm20:11097220-11097321
>Gm20:11098651-11099376
>Gm20:11099423-11100337
>Gm20:11100416-11100511
>Gm20:11100603-11101230
>Gm20:11101279-11101677
>Gm20:11101717-11101940
>Gm20:11101981-11102174
>Gm20:11102225-11102591
>Gm20:11102615-11102700
>Gm20:11102833-11103111
>Gm20:11103141-11103601
>Gm20:11104065-11104142
>Gm20:11104470-11104508
>Gm20:11104603-11104706
>Gm20:11104982-11119587
>Gm20:11119632-11121538
>Gm20:11121628-11135011
>Gm20:11138618-11138667
>Gm20:11138816-11138870
>Gm20:11138948-11139562
>Gm20:11140623-11143584
>Gm20:11148497-11148577
>Gm20:11155986-11156046
>Gm20:11156521-11156601
>Gm20:11158054-11158093
>Gm20:11158289-11158427
>Gm20:11161481-11161556
>Gm20:11161999-11162074
>Gm20:11162321-11162390
>Gm20:11162851-11162951
>Gm20:11163828-11163904
>Gm20:11164551-11164662
>Gm20:11165302-11165348
>Gm20:11165507-11165592
>Gm20:11167001-11167058
>Gm20:11167648-11167687
>Gm20:11177059-11180049
>Gm20:11180918-11181125
>Gm20:11183482-11183569
>Gm20:11184015-11184102
>Gm20:11184563-11184601
>Gm20:11184988-11185028
>Gm20:11185200-11185244
>Gm20:11186954-11187108
>Gm20:11187361-11187383
>Gm20:11188748-11188807
>Gm20:11190197-11190236
>Gm20:11191559-11192928
>Gm20:11193949-11193999
>Gm20:11198620-11198664
>Gm20:11199883-11199908
>Gm20:11203966-11204009
>Gm20:11204144-11204236
>Gm20:11206341-11206395
>Gm20:11208049-11210086
>Gm20:11210113-11210171
>Gm20:11210299-11210517
>Gm20:11210598-11210689
>Gm20:11211879-11211909
>Gm20:11217734-11218009
>Gm20:11218042-11218289
>Gm20:11218385-11218684
>Gm20:11218889-11218953
>Gm20:11219139-11219406
>Gm20:11219583-11219650
>Gm20:11219898-11219951
>Gm20:11220000-11220162
>Gm20:11220240-11220281
>Gm20:11220380-11220538
>Gm20:11220580-11220759
>Gm20:11221014-11221451
>Gm20:11223765-11223821
>Gm20:11224388-11225247
>Gm20:11230203-11230259
>Gm20:11236967-11237008
>Gm20:11237939-11238026
>Gm20:11238157-11238503
>Gm20:11239833-11239928
>Gm20:11243748-11243782
>Gm20:11244960-11245021
>Gm20:11245125-11245166
>Gm20:11245667-11245949
>Gm20:11246004-11247409
>Gm20:11247473-11249671
>Gm20:11253020-11253044
>Gm20:11253421-11253462
>Gm20:11253853-11253952
>Gm20:11254231-11254312
>Gm20:11257200-11257247
>Gm20:11258253-11258308
>Gm20:11258569-11258637
>Gm20:11260880-11261044
>Gm20:11263996-11264065
>Gm20:11265591-11265684
>Gm20:11265827-11265905
>Gm20:11265940-11266290
>Gm20:11266419-11266450
>Gm20:11266626-11266687
>Gm20:11268895-11271361
>Gm20:11271402-11272049
>Gm20:11272104-11272944
>Gm20:11272982-11273352
>Gm20:11273396-11274724
>Gm20:11274756-11275185
>Gm20:11277944-11278002
>Gm20:11281971-11282358
>Gm20:11282428-11282587
>Gm20:11282738-11282814
>Gm20:11283319-11283362
>Gm20:11283552-11283591
>Gm20:11283654-11283682
>Gm20:11283762-11283815
>Gm20:11285421-11285868
>Gm20:11286686-11286898
>Gm20:11287040-11287145
>Gm20:11287359-11287407
>Gm20:11287529-11287720
>Gm20:11287901-11288263
>Gm20:11288395-11288524
>Gm20:11288624-11288923
>Gm20:11289983-11290088
>Gm20:11291180-11291235
>Gm20:11291791-11302435
>Gm20:11304410-11304557
>Gm20:11304620-11304723
>Gm20:11304777-11304959
>Gm20:11305011-11305532
>Gm20:11305589-11306007
>Gm20:11306142-11307165
>Gm20:11307251-11307365
>Gm20:11307435-11307511
>Gm20:11307552-11307694
>Gm20:11307815-11308677
>Gm20:11308729-11309048
>Gm20:11323916-11324212
>Gm20:11325378-11325469
>Gm20:11326269-11326777
>Gm20:11326813-11327467
>Gm20:11328274-11328449
>Gm20:11328519-11328616
>Gm20:11328643-11328803
>Gm20:11328841-11329570
>Gm20:11329733-11329788
>Gm20:11330052-11330081
>Gm20:11330260-11330346
>Gm20:11330389-11330739
>Gm20:11330780-11331689
>Gm20:11331706-11334220
>Gm20:11334294-11334381
>Gm20:11334610-11334850
>Gm20:11334984-11335047
>Gm20:11335207-11335253
>Gm20:11335308-11335543
>Gm20:11336677-11342276
>Gm20:11342380-11342452
>Gm20:11346291-11346341
>Gm20:11348169-11348313
>Gm20:11348417-11348600
>Gm20:11348692-11348797
>Gm20:11348972-11349219
>Gm20:11349440-11349599
>Gm20:11349890-11349990
>Gm20:11350038-11350228
>Gm20:11350912-11350977
>Gm20:11351554-11351646
>Gm20:11351745-11351839
>Gm20:11351882-11351955
>Gm20:11352269-11352417
>Gm20:11352751-11352938
>Gm20:11354133-11354218
>Gm20:11355131-11356873
>Gm20:11356904-11357678
>Gm20:11357839-11359202
>Gm20:11359246-11359549
>Gm20:11359788-11359877
>Gm20:11359975-11360338
>Gm20:11360428-11362296
>Gm20:11363001-11378256
>Gm20:11378377-11383131
>Gm20:11386511-11386539
>Gm20:11392018-11394362
>Gm20:11394427-11394860
>Gm20:11394904-11412627
>Gm20:11412643-11430817
>Gm20:11430851-11430930
>Gm20:11431505-11431705
>Gm20:11431768-11431826
>Gm20:11432250-11432293
>Gm20:11432466-11432656
>Gm20:11433141-11433322
>Gm20:11433457-11433530
>Gm20:11433794-11433828
>Gm20:11433888-11433961
>Gm20:11434303-11434330
>Gm20:11434379-11434424
>Gm20:11434637-11434830
>Gm20:11434875-11435089
>Gm20:11435226-11435277
>Gm20:11435618-11435723
>Gm20:11435825-11435860
>Gm20:11437763-11437861
>Gm20:11438011-11438051
>Gm20:11438193-11438359
>Gm20:11439735-11439905
>Gm20:11441183-11441430
>Gm20:11441690-11441980
>Gm20:11442622-11442654
>Gm20:11446122-11446162
>Gm20:11448840-11449365
>Gm20:11449388-11449437
>Gm20:11452834-11452897
>Gm20:11453924-11454115
>Gm20:11454431-11464481
>Gm20:11466821-11466866
>Gm20:11466962-11467012
>Gm20:11467707-11467766
>Gm20:11469035-11479272
>Gm20:11479385-11479440
>Gm20:11479976-11480005
>Gm20:11480084-11480121
>Gm20:11480176-11480202
>Gm20:11480253-11480299
>Gm20:11482312-11482389
>Gm20:11482973-11483002
>Gm20:11483540-11483845
>Gm20:11484203-11484474
>Gm20:11485158-11485190
>Gm20:11485239-11485283
>Gm20:11485320-11485507
>Gm20:11485573-11485644
>Gm20:11486027-11486086
>Gm20:11486167-11486206
>Gm20:11486238-11486399
>Gm20:11486464-11486528
>Gm20:11486575-11486664
>Gm20:11486738-11486774
>Gm20:11486814-11486998
>Gm20:11487271-11487524
>Gm20:11487563-11487798
>Gm20:11487855-11488105
>Gm20:11488210-11488336
>Gm20:11488483-11488633
>Gm20:11488835-11488870
>Gm20:11489079-11489400
>Gm20:11489568-11490252
>Gm20:11490388-11490481
>Gm20:11490744-11490777
>Gm20:11491017-11491072
>Gm20:11491110-11491183
>Gm20:11492526-11492589
>Gm20:11492667-11492843
>Gm20:11492910-11492947
>Gm20:11493450-11493520
>Gm20:11493733-11493849
>Gm20:11494120-11494222
>Gm20:11494370-11494548
>Gm20:11495089-11495170
>Gm20:11495458-11495529
>Gm20:11495720-11495911
>Gm20:11496477-11496612
>Gm20:11497002-11497477
>Gm20:11497722-11497815
>Gm20:11500533-11500800
>Gm20:11501081-11501195
>Gm20:11501303-11501404
>Gm20:11502729-11502754
>Gm20:11503599-11503844
>Gm20:11505107-11505171
>Gm20:11505258-11505328
>Gm20:11505610-11505648
>Gm20:11510138-11510167
>Gm20:11511366-11511626
>Gm20:11512011-11512136
>Gm20:11512456-11512645
>Gm20:11513672-11514108
>Gm20:11514202-11514244
>Gm20:11520540-11520651
>Gm20:11520759-11520946
>Gm20:11521211-11521275
>Gm20:11521315-11521351
>Gm20:11521607-11521697
>Gm20:11522682-11522931
>Gm20:11523101-11526518
>Gm20:11527373-11527430
>Gm20:11527594-11527755
>Gm20:11528304-11528383
>Gm20:11528485-11528606
>Gm20:11529542-11529663
>Gm20:11529697-11529747
>Gm20:11532011-11532099
>Gm20:11532191-11532309
>Gm20:11532386-11532460
>Gm20:11532786-11532930
>Gm20:11537289-11537369
>Gm20:11540048-11540358
>Gm20:11540526-11540686
>Gm20:11540738-11544730
>Gm20:11544799-11545812
>Gm20:11545962-11545992
>Gm20:11546126-11546267
>Gm20:11546410-11546494
>Gm20:11546677-11546931
>Gm20:11547081-11547227
>Gm20:11547587-11547885
>Gm20:11547964-11548203
>Gm20:11548311-11548353
>Gm20:11550136-11550223
>Gm20:11550475-11550527
>Gm20:11550726-11550902
>Gm20:11550951-11551133
>Gm20:11551496-11551544
>Gm20:11551678-11551766
>Gm20:11551823-11551938
>Gm20:11552041-11552112
>Gm20:11552138-11552368
>Gm20:11552396-11552465
>Gm20:11552670-11552892
>Gm20:11552938-11553174
>Gm20:11553214-11553272
>Gm20:11553487-11553520
>Gm20:11553644-11553720
>Gm20:11553896-11553975
>Gm20:11554054-11557246
>Gm20:11557303-11557329
>Gm20:11557392-11557511
>Gm20:11557597-11557641
>Gm20:11557802-11557872
>Gm20:11557916-11557951
>Gm20:11558094-11558154
>Gm20:11558317-11558343
>Gm20:11558470-11558534
>Gm20:11558567-11558652
>Gm20:11559280-11559322
>Gm20:11559530-11559569
>Gm20:11560088-11560158
>Gm20:11560187-11560214
>Gm20:11560361-11560406
>Gm20:11560746-11560820
>Gm20:11561290-11561352
>Gm20:11561528-11561559
>Gm20:11561620-11561788
>Gm20:11561825-11561918
>Gm20:11561976-11562129
>Gm20:11562167-11562262
>Gm20:11562343-11562440
>Gm20:11563837-11564026
>Gm20:11564328-11564603
>Gm20:11564871-11564925
>Gm20:11565485-11565552
>Gm20:11565823-11565916
>Gm20:11566066-11566253
>Gm20:11566304-11566451
>Gm20:11566987-11567883
>Gm20:11567916-11568002
>Gm20:11568211-11568896
>Gm20:11568938-11569426
>Gm20:11569473-11569729
>Gm20:11570234-11570335
>Gm20:11570388-11570882
>Gm20:11570927-11571150
>Gm20:11571181-11573150
>Gm20:11573197-11573348
>Gm20:11573414-11573692
>Gm20:11574581-11574615
>Gm20:11575708-11575916
>Gm20:11576867-11577108
>Gm20:11582759-11582997
>Gm20:11583163-11583208
>Gm20:11584903-11585001
>Gm20:11585431-11585470
>Gm20:11585556-11585612
>Gm20:11585807-11585837
>Gm20:11585953-11585999
>Gm20:11586245-11586302
>Gm20:11586344-11586376
>Gm20:11586552-11586588
>Gm20:11586652-11586689
>Gm20:11586729-11586759
>Gm20:11586843-11587073
>Gm20:11587169-11587443
>Gm20:11587497-11587900
>Gm20:11587971-11588128
>Gm20:11588264-11588377
>Gm20:11588765-11588917
>Gm20:11589052-11589098
>Gm20:11589172-11589203
>Gm20:11589330-11589431
>Gm20:11589510-11589615
>Gm20:11589732-11591706
>Gm20:11591776-11592032
>Gm20:11592132-11592271
>Gm20:11592471-11592524
>Gm20:11592694-11592806
>Gm20:11593179-11593725
>Gm20:11593767-11596714
>Gm20:11596814-11597217
>Gm20:11597258-11597467
>Gm20:11597804-11597888
>Gm20:11597968-11598005
>Gm20:11598116-11598144
>Gm20:11598449-11598487
>Gm20:11598667-11598709
>Gm20:11599044-11599102
>Gm20:11599433-11599481
>Gm20:11599511-11599597
>Gm20:11599706-11599855
>Gm20:11599890-11600030
>Gm20:11600122-11600213
>Gm20:11600482-11600918
>Gm20:11601058-11601110
>Gm20:11602543-11602594
>Gm20:11602739-11602893
>Gm20:11603278-11612664
>Gm20:11613192-11622963
>Gm20:11624210-11624252
>Gm20:11625140-11625171
>Gm20:11625220-11625285
>Gm20:11626337-11626541
>Gm20:11626637-11626687
>Gm20:11626804-11626937
>Gm20:11627021-11627152
>Gm20:11627304-11627429
>Gm20:11627462-11627685
>Gm20:11627719-11627848
>Gm20:11628067-11628124
>Gm20:11628280-11628394
>Gm20:11628455-11628533
>Gm20:11628599-11628845
>Gm20:11628894-11628981
>Gm20:11629060-11629102
>Gm20:11629173-11629254
>Gm20:11629489-11629961
>Gm20:11630064-11630291
>Gm20:11630322-11630480
>Gm20:11630624-11630744
>Gm20:11630792-11630939
>Gm20:11635820-11635862
>Gm20:11639149-11639196
>Gm20:11645457-11645554
>Gm20:11647035-11647127
>Gm20:11648314-11648415
>Gm20:11651048-11653553
>Gm20:11656724-11657068
>Gm20:11660510-11660545
>Gm20:11661035-11672422
>Gm20:11672563-11675550
>Gm20:11675638-11676342
>Gm20:11676508-11676617
>Gm20:11676997-11677082
>Gm20:11677166-11678998
>Gm20:11679204-11679276
>Gm20:11679317-11679706
>Gm20:11680016-11680054
>Gm20:11680306-11680723
>Gm20:11681206-11681668
>Gm20:11681729-11681827
>Gm20:11682143-11682497
>Gm20:11682573-11682623
>Gm20:11682659-11682717
>Gm20:11684068-11684118
>Gm20:11686717-11686797
>Gm20:11686965-11689658
>Gm20:11689993-11690041
>Gm20:11691649-11691687
>Gm20:11697153-11697202
>Gm20:11699656-11699823
>Gm20:11700081-11700634
>Gm20:11700745-11701878
>Gm20:11701941-11702896
>Gm20:11703298-11704382
>Gm20:11704435-11706011
>Gm20:11706445-11706611
>Gm20:11706788-11706853
>Gm20:11708661-11708695
>Gm20:11710396-11710631
>Gm20:11710731-11711078
>Gm20:11711157-11714231
>Gm20:11715307-11715517
>Gm20:11715796-11715976
>Gm20:11716160-11716272
>Gm20:11716650-11716680
>Gm20:11716858-11717147
>Gm20:11717309-11718904
>Gm20:11718940-11719862
>Gm20:11719936-11720014
>Gm20:11721447-11721517
>Gm20:11721801-11721869
>Gm20:11723400-11723475
>Gm20:11725233-11725273
>Gm20:11725427-11725569
>Gm20:11726553-11726672
>Gm20:11727146-11727227
>Gm20:11727265-11727319
>Gm20:11727421-11727514
>Gm20:11727640-11727673
>Gm20:11727815-11727908
>Gm20:11728034-11728064
>Gm20:11728442-11732647
>Gm20:11732746-11733082
>Gm20:11733144-11733586
>Gm20:11733628-11733740
>Gm20:11733752-11735451
>Gm20:11735503-11736032
>Gm20:11736069-11736877
>Gm20:11736941-11737052
>Gm20:11737082-11737174
>Gm20:11737241-11737625
>Gm20:11737667-11738237
>Gm20:11739685-11739785
>Gm20:11740488-11740551
>Gm20:11741465-11741585
>Gm20:11742316-11742351
>Gm20:11742506-11742587
>Gm20:11743928-11745476
>Gm20:11747595-11747762
>Gm20:11748150-11748254
>Gm20:11749032-11750669
>Gm20:11750697-11752233
>Gm20:11752275-11752301
>Gm20:11752585-11752631
>Gm20:11752791-11753047
>Gm20:11753100-11756988
>Gm20:11757113-11757170
>Gm20:11757393-11757468
>Gm20:11760728-11761060
>Gm20:11761140-11761222
>Gm20:11761298-11761718
>Gm20:11761981-11762200
>Gm20:11762353-11762385
>Gm20:11767731-11768789
>Gm20:11770353-11770391
>Gm20:11770570-11770599
>Gm20:11771163-11771341
>Gm20:11771450-11771492
>Gm20:11771803-11772322
>Gm20:11772355-11772667
>Gm20:11772724-11773115
>Gm20:11773152-11773342
>Gm20:11773465-11775507
>Gm20:11775538-11775625
>Gm20:11775665-11775803
>Gm20:11775904-11776120
>Gm20:11776186-11776602
>Gm20:11776658-11777156
>Gm20:11777188-11777496
>Gm20:11777582-11777691
>Gm20:11777843-11777901
>Gm20:11778037-11778079
>Gm20:11778157-11778294
>Gm20:11778401-11778443
>Gm20:11781389-11781496
>Gm20:11782154-11782211
>Gm20:11782506-11784010
>Gm20:11784042-11784276
>Gm20:11784426-11785363
>Gm20:11785434-11785704
>Gm20:11785735-11787765
>Gm20:11787802-11788814
>Gm20:11788893-11792371
>Gm20:11793230-11808302
>Gm20:11808534-11808602
>Gm20:11809162-11809198
>Gm20:11809347-11809404
>Gm20:11809911-11809945
>Gm20:11810028-11810074
>Gm20:11811413-11811955
>Gm20:11812004-11813049
>Gm20:11813092-11814171
>Gm20:11814205-11819149
>Gm20:11819526-11820102
>Gm20:11824323-11824354
>Gm20:11824928-11825013
>Gm20:11825637-11825696
>Gm20:11826526-11826562
>Gm20:11826925-11826985
>Gm20:11827633-11827679
>Gm20:11829475-11829564
>Gm20:11829806-11829900
>Gm20:11831942-11833528
>Gm20:11833721-11833813
>Gm20:11834916-11834983
>Gm20:11835418-11836812
>Gm20:11837201-11837250
>Gm20:11837931-11838003
>Gm20:11838114-11847285
>Gm20:11847730-11847784
>Gm20:11849861-11849929
>Gm20:11851277-11851316
>Gm20:11851658-11851833
>Gm20:11852191-11852266
>Gm20:11852358-11853458
>Gm20:11853497-11853888
>Gm20:11854314-11854640
>Gm20:11854702-11855801
>Gm20:11855869-11855906
>Gm20:11856012-11856317
>Gm20:11856394-11858752
>Gm20:11858800-11859048
>Gm20:11859108-11859144
>Gm20:11859304-11860551
>Gm20:11861726-11861784
>Gm20:11863270-11863305
>Gm20:11864488-11864585
>Gm20:11865506-11865550
>Gm20:11865764-11865826
>Gm20:11866108-11866154
>Gm20:11866348-11866427
>Gm20:11866457-11866490
>Gm20:11866611-11866696
>Gm20:11866843-11866885
>Gm20:11867130-11868314
>Gm20:11868516-11868591
>Gm20:11868755-11882699
>Gm20:11882763-11888375
>Gm20:11891093-11891301
>Gm20:11891576-11891982
>Gm20:11892368-11892537
>Gm20:11892599-11893281
>Gm20:11893391-11893460
>Gm20:11893579-11893675
>Gm20:11895667-11895703
>Gm20:11896224-11896279
>Gm20:11896425-11896573
>Gm20:11896637-11896854
>Gm20:11896934-11897890
>Gm20:11898018-11898599
>Gm20:11898631-11898980
>Gm20:11899029-11899559
>Gm20:11899608-11899947
>Gm20:11900000-11900476
>Gm20:11900537-11901708
>Gm20:11906216-11906344
>Gm20:11906435-11906894
>Gm20:11907020-11907087
>Gm20:11907205-11907310
>Gm20:11908354-11908464
>Gm20:11910375-11910712
>Gm20:11910780-11910971
>Gm20:11911516-11911961
>Gm20:11914217-11914354
>Gm20:11914415-11914475
>Gm20:11917276-11917395
>Gm20:11918355-11918396
>Gm20:11918878-11918945
>Gm20:11920144-11920253
>Gm20:11924173-11924248
>Gm20:11924494-11924555
>Gm20:11929989-11930033
>Gm20:11934486-11934639
>Gm20:11934771-11934917
>Gm20:11935168-11935227
>Gm20:11935994-11936094
>Gm20:11936344-11936550
>Gm20:11936797-11937194
>Gm20:11937439-11937531
>Gm20:11938296-11938519
>Gm20:11939354-11939426
>Gm20:11940705-11940816
>Gm20:11940849-11940911
>Gm20:11941270-11941313
>Gm20:11941658-11941732
>Gm20:11944877-11945191
>Gm20:11945318-11945556
>Gm20:11945828-11945846
>Gm20:11945946-11945964
>Gm20:11946001-11946811
>Gm20:11947040-11947384
>Gm20:11948261-11948624
>Gm20:11948894-11949329
>Gm20:11949381-11949453
>Gm20:11949647-11949699
>Gm20:11953553-11953588
>Gm20:11954504-11955809
>Gm20:11956007-11956154
>Gm20:11956185-11956251
>Gm20:11956305-11956586
>Gm20:11957509-11957627
>Gm20:11957771-11961290
>Gm20:11961587-11961834
>Gm20:11962015-11962075
>Gm20:11962208-11963084
>Gm20:11963208-11963267
>Gm20:11964477-11964807
>Gm20:11966038-11967139
>Gm20:11970512-11970549
>Gm20:11971873-11971998
>Gm20:11972660-11975360
>Gm20:11975438-11975963
>Gm20:11976008-11976106
>Gm20:11976129-11976174
>Gm20:11976485-11976761
>Gm20:11977142-11977313
>Gm20:11978426-11978459
>Gm20:11979161-11979217
>Gm20:11979285-11979313
>Gm20:11979651-11980046
>Gm20:11980082-11980344
>Gm20:11980456-11980625
>Gm20:11980896-11980929
>Gm20:11981265-11981298
>Gm20:11981331-12009039
>Gm20:12009071-12009195
>Gm20:12011053-12011284
>Gm20:12011309-12011487
>Gm20:12012011-12012181
>Gm20:12012592-12012859
>Gm20:12012916-12013025
>Gm20:12013075-12013154
>Gm20:12013226-12013445
>Gm20:12013783-12013850
>Gm20:12014170-12020454
>Gm20:12020934-12021034
>Gm20:12022025-12022081
>Gm20:12023302-12023341
>Gm20:12023765-12028321
>Gm20:12028372-12028645
>Gm20:12028717-12029503
>Gm20:12029551-12032970
>Gm20:12033015-12035162
>Gm20:12035179-12035776
>Gm20:12036197-12036296
>Gm20:12036964-12037219
>Gm20:12037669-12037706
>Gm20:12042092-12042151
>Gm20:12043179-12044960
>Gm20:12045023-12049267
>Gm20:12052335-12055495
>Gm20:12059315-12059382
>Gm20:12059442-12059582
>Gm20:12062318-12063364
>Gm20:12063396-12063596
>Gm20:12063670-12063713
>Gm20:12063745-12063888
>Gm20:12064052-12064207
>Gm20:12064334-12064832
>Gm20:12066170-12071065
>Gm20:12071133-12071197
>Gm20:12071227-12071298
>Gm20:12071319-12071580
>Gm20:12072463-12072598
>Gm20:12072751-12073103
>Gm20:12073128-12073259
>Gm20:12073858-12073938
>Gm20:12075386-12075513
>Gm20:12075604-12075690
>Gm20:12075842-12075919
>Gm20:12076051-12076254
>Gm20:12076293-12076393
>Gm20:12076432-12076508
>Gm20:12076751-12076830
>Gm20:12076935-12076968
>Gm20:12077209-12083659
>Gm20:12083689-12085551
>Gm20:12085778-12085967
>Gm20:12086477-12086536
>Gm20:12086986-12087030
>Gm20:12087177-12090093
>Gm20:12090405-12090484
>Gm20:12090783-12090833
>Gm20:12090976-12091013
>Gm20:12092183-12098458
>Gm20:12098495-12098560
>Gm20:12098606-12100373
>Gm20:12100495-12100524
>Gm20:12100764-12100901
>Gm20:12104102-12104237
>Gm20:12104694-12104750
>Gm20:12104886-12104933
>Gm20:12105098-12105138
>Gm20:12105226-12105333
>Gm20:12107264-12107333
>Gm20:12108034-12108356
>Gm20:12113357-12113398
>Gm20:12115482-12115526
>Gm20:12124269-12124328
>Gm20:12128373-12128511
>Gm20:12128590-12128717
>Gm20:12128771-12129167
>Gm20:12129719-12137769
>Gm20:12139919-12140119
>Gm20:12140191-12140339
>Gm20:12140412-12140502
>Gm20:12140992-12141116
>Gm20:12145588-12145767
>Gm20:12145941-12146225
>Gm20:12147066-12147306
>Gm20:12147418-12147529
>Gm20:12147621-12149614
>Gm20:12151662-12152024
>Gm20:12152160-12152335
>Gm20:12154828-12154864
>Gm20:12155979-12156048
>Gm20:12156278-12156323
>Gm20:12156657-12156751
>Gm20:12157937-12158024
>Gm20:12158165-12158211
>Gm20:12159135-12159166
>Gm20:12160300-12161555
>Gm20:12169680-12169694
>Gm20:12169800-12171756
>Gm20:12174022-12174207
>Gm20:12174358-12175415
>Gm20:12176701-12182128
>Gm20:12182592-12182723
>Gm20:12184312-12184346
>Gm20:12185840-12185882
>Gm20:12187243-12187279
>Gm20:12190829-12190950
>Gm20:12191531-12191779
>Gm20:12192013-12192081
>Gm20:12192252-12192361
>Gm20:12194223-12194263
>Gm20:12194631-12194883
>Gm20:12194911-12195061
>Gm20:12195240-12195476
>Gm20:12195512-12197621
>Gm20:12197876-12200756
>Gm20:12200924-12203177
>Gm20:12203222-12205167
>Gm20:12205186-12207686
>Gm20:12207722-12208788
>Gm20:12208883-12209114
>Gm20:12209209-12209280
>Gm20:12209369-12209513
>Gm20:12209557-12209656
>Gm20:12209805-12210087
>Gm20:12210155-12210618
>Gm20:12210675-12210717
>Gm20:12210757-12210840
>Gm20:12210903-12212345
>Gm20:12212563-12212788
>Gm20:12212821-12212900
>Gm20:12212967-12213090
>Gm20:12213289-12213370
>Gm20:12213427-12213622
>Gm20:12213676-12214125
>Gm20:12214488-12214691
>Gm20:12214826-12215290
>Gm20:12215610-12215654
>Gm20:12215774-12216767
>Gm20:12216904-12244400
>Gm20:12244490-12247763
>Gm20:12248004-12248081
>Gm20:12248201-12253796
>Gm20:12253832-12255291
>Gm20:12255352-12259060
>Gm20:12259204-12259268
>Gm20:12259308-12259432
>Gm20:12259580-12259769
>Gm20:12259807-12259947
>Gm20:12260134-12260261
>Gm20:12260386-12260568
>Gm20:12260613-12260839
>Gm20:12260884-12261030
>Gm20:12261102-12261312
>Gm20:12261405-12263987
>Gm20:12264032-12266773
>Gm20:12266946-12267115
>Gm20:12267242-12267344
>Gm20:12267398-12267445
>Gm20:12268667-12268699
>Gm20:12270229-12270256
>Gm20:12270353-12270405
>Gm20:12270517-12270553
>Gm20:12270677-12271844
>Gm20:12272375-12272426
>Gm20:12272860-12272947
>Gm20:12272983-12273020
>Gm20:12273341-12273482
>Gm20:12273532-12273848
>Gm20:12275763-12278194
>Gm20:12278651-12278754
>Gm20:12279142-12279296
>Gm20:12279362-12279394
>Gm20:12279487-12279536
>Gm20:12279587-12279711
>Gm20:12279777-12280393
>Gm20:12280482-12280565
>Gm20:12280603-12280971
>Gm20:12281003-12281554
>Gm20:12281604-12281760
>Gm20:12281821-12281920
>Gm20:12283245-12283288
>Gm20:12284720-12285717
>Gm20:12286350-12286399
>Gm20:12290409-12290579
>Gm20:12290659-12290699
>Gm20:12290770-12290910
>Gm20:12291089-12297353
>Gm20:12297394-12309627
>Gm20:12309703-12309739
>Gm20:12309818-12309954
>Gm20:12310029-12310375
>Gm20:12313458-12316643
>Gm20:12316975-12317047
>Gm20:12317349-12317427
>Gm20:12317753-12317806
>Gm20:12318263-12318323
>Gm20:12318569-12318770
>Gm20:12318832-12318914
>Gm20:12319172-12319228
>Gm20:12319367-12319779
>Gm20:12323774-12326173
>Gm20:12326202-12326650
>Gm20:12326725-12327813
>Gm20:12327845-12327981
>Gm20:12329396-12329455
>Gm20:12330377-12330424
>Gm20:12332815-12332887
>Gm20:12333621-12335298
>Gm20:12335355-12336238
>Gm20:12336461-12336592
>Gm20:12336698-12336759
>Gm20:12336799-12337062
>Gm20:12337175-12337489
>Gm20:12338826-12338966
>Gm20:12340817-12340975
>Gm20:12341435-12341702
>Gm20:12342312-12342886
>Gm20:12342960-12343061
>Gm20:12344214-12344355
>Gm20:12347020-12347189
>Gm20:12348823-12348850
>Gm20:12350570-12365071
>Gm20:12365118-12365821
>Gm20:12366287-12366908
>Gm20:12366940-12367042
>Gm20:12367142-12367377
>Gm20:12367408-12369000
>Gm20:12369054-12370343
>Gm20:12370466-12370864
>Gm20:12370906-12372172
>Gm20:12372283-12372617
>Gm20:12372685-12372726
>Gm20:12372811-12373453
>Gm20:12373650-12374536
>Gm20:12374583-12375201
>Gm20:12375233-12375303
>Gm20:12375338-12378783
>Gm20:12378921-12380094
>Gm20:12380125-12381001
>Gm20:12381030-12381154
>Gm20:12382076-12382160
>Gm20:12382400-12388815
>Gm20:12389864-12389976
>Gm20:12390873-12396194
>Gm20:12396227-12396320
>Gm20:12398280-12399466
>Gm20:12399519-12401447
>Gm20:12401903-12401939
>Gm20:12402568-12403705
>Gm20:12403756-12404569
>Gm20:12404594-12408483
>Gm20:12408566-12409294
>Gm20:12409373-12409410
>Gm20:12409461-12409824
>Gm20:12409914-12410223
>Gm20:12410283-12411744
>Gm20:12411838-12411891
>Gm20:12411976-12412104
>Gm20:12412194-12412329
>Gm20:12412460-12412812
>Gm20:12412830-12413070
>Gm20:12413114-12413301
>Gm20:12413474-12413883
>Gm20:12413918-12414128
>Gm20:12414606-12414744
>Gm20:12415373-12415447
>Gm20:12415557-12416157
>Gm20:12416240-12416923
>Gm20:12416952-12418110
>Gm20:12418143-12419019
>Gm20:12419125-12419285
>Gm20:12419385-12420199
>Gm20:12420234-12420294
>Gm20:12420337-12421071
>Gm20:12421226-12421306
>Gm20:12421475-12422130
>Gm20:12422254-12422568
>Gm20:12426220-12426319
>Gm20:12435526-12435589
>Gm20:12437607-12437630
>Gm20:12437952-12438122
>Gm20:12438172-12438297
>Gm20:12438353-12438450
>Gm20:12438591-12438645
>Gm20:12438726-12439046
>Gm20:12439072-12439323
>Gm20:12439380-12439600
>Gm20:12439632-12441114
>Gm20:12441202-12442014
>Gm20:12442099-12442241
>Gm20:12442288-12442730
>Gm20:12442814-12442867
>Gm20:12443007-12443455
>Gm20:12443481-12443575
>Gm20:12443624-12444063
>Gm20:12444147-12444358
>Gm20:12444398-12444611
>Gm20:12444670-12444763
>Gm20:12444824-12446100
>Gm20:12446195-12446277
>Gm20:12446324-12446630
>Gm20:12446667-12446704
>Gm20:12446774-12446915
>Gm20:12447043-12447754
>Gm20:12447801-12447900
>Gm20:12448207-12448257
>Gm20:12448314-12448338
>Gm20:12448432-12448655
>Gm20:12449444-12449908
>Gm20:12449945-12450073
>Gm20:12450118-12450603
>Gm20:12450837-12450867
>Gm20:12450956-12451004
>Gm20:12451164-12451200
>Gm20:12451318-12451378
>Gm20:12451490-12451962
>Gm20:12452030-12452100
>Gm20:12452326-12452370
>Gm20:12455132-12455202
>Gm20:12456001-12456069
>Gm20:12456313-12456889
>Gm20:12456917-12458212
>Gm20:12458536-12458769
>Gm20:12459890-12459953
>Gm20:12461412-12461469
>Gm20:12464311-12464474
>Gm20:12464552-12464620
>Gm20:12465123-12465496
>Gm20:12465995-12466247
>Gm20:12466764-12466932
>Gm20:12468324-12468477
>Gm20:12469903-12470030
>Gm20:12473955-12474279
>Gm20:12481898-12482009
>Gm20:12484252-12489203
>Gm20:12489948-12491122
>Gm20:12491270-12491488
>Gm20:12491982-12492018
>Gm20:12493231-12493266
>Gm20:12494191-12494302
>Gm20:12497909-12497987
>Gm20:12498044-12498121
>Gm20:12499588-12499631
>Gm20:12499809-12499865
>Gm20:12499959-12500277
>Gm20:12502137-12502167
>Gm20:12502693-12502753
>Gm20:12502859-12502975
>Gm20:12503289-12503963
>Gm20:12504003-12506051
>Gm20:12506243-12506295
>Gm20:12506449-12506569
>Gm20:12506838-12506903
>Gm20:12507299-12507341
>Gm20:12507668-12507728
>Gm20:12509289-12509338
>Gm20:12510481-12510577
>Gm20:12510699-12512495
>Gm20:12512563-12512620
>Gm20:12512704-12512739
>Gm20:12513132-12513174
>Gm20:12514696-12514768
>Gm20:12516152-12516365
>Gm20:12525282-12525884
>Gm20:12525932-12527655
>Gm20:12528512-12528569
>Gm20:12530959-12530991
>Gm20:12531060-12531114
>Gm20:12532444-12532510
>Gm20:12535767-12535852
>Gm20:12536529-12536595
>Gm20:12537177-12537356
>Gm20:12537507-12537691
>Gm20:12538866-12538923
>Gm20:12538996-12539065
>Gm20:12539200-12539450
>Gm20:12540059-12540166
>Gm20:12541485-12541799
>Gm20:12541989-12542314
>Gm20:12542471-12542616
>Gm20:12542671-12542961
>Gm20:12542994-12543142
>Gm20:12543178-12543206
>Gm20:12543333-12543379
>Gm20:12543596-12546256
>Gm20:12546688-12546810
>Gm20:12546842-12547839
>Gm20:12547907-12547931
>Gm20:12548054-12548748
>Gm20:12548832-12548861
>Gm20:12548946-12549708
>Gm20:12549747-12550477
>Gm20:12550548-12551822
>Gm20:12551865-12552352
>Gm20:12552392-12552440
>Gm20:12552589-12552745
>Gm20:12552954-12553000
>Gm20:12553354-12553397
>Gm20:12553507-12553549
>Gm20:12553584-12553668
>Gm20:12553727-12554136
>Gm20:12554252-12556365
>Gm20:12556423-12556470
>Gm20:12556527-12557171
>Gm20:12557206-12558919
>Gm20:12559019-12559302
>Gm20:12559346-12560525
>Gm20:12560550-12560626
>Gm20:12560656-12561272
>Gm20:12561416-12561570
>Gm20:12561675-12561755
>Gm20:12562814-12562842
>Gm20:12563592-12563650
>Gm20:12563816-12563928
>Gm20:12565382-12565546
>Gm20:12566212-12567791
>Gm20:12568004-12568040
>Gm20:12568449-12568492
>Gm20:12570279-12570335
>Gm20:12570608-12570714
>Gm20:12570739-12570957
>Gm20:12571051-12578974
>Gm20:12579253-12581604
>Gm20:12581649-12582859
>Gm20:12583259-12583329
>Gm20:12583715-12583755
>Gm20:12590909-12590938
>Gm20:12591828-12591919
>Gm20:12592093-12592127
>Gm20:12593171-12593251
>Gm20:12593353-12593429
>Gm20:12594226-12594308
>Gm20:12595319-12601047
>Gm20:12603783-12603814
>Gm20:12615211-12617701
>Gm20:12618210-12618634
>Gm20:12618684-12624331
>Gm20:12625714-12625760
>Gm20:12626170-12626231
>Gm20:12628335-12628371
>Gm20:12630100-12630218
>Gm20:12630363-12630569
>Gm20:12630615-12630680
>Gm20:12631504-12631537
>Gm20:12631601-12631892
>Gm20:12632705-12632965
>Gm20:12632993-12633053
>Gm20:12633152-12633804
>Gm20:12636310-12637615
>Gm20:12638606-12638696
>Gm20:12638741-12638836
>Gm20:12638880-12639756
>Gm20:12639832-12640030
>Gm20:12640288-12640353
>Gm20:12640422-12640481
>Gm20:12640495-12640652
>Gm20:12641116-12641750
>Gm20:12642094-12642256
>Gm20:12644650-12644948
>Gm20:12645053-12645141
>Gm20:12645397-12645488
>Gm20:12645842-12645864
>Gm20:12646610-12646745
>Gm20:12647309-12647335
>Gm20:12647447-12647631
>Gm20:12647666-12648084
>Gm20:12648290-12648427
>Gm20:12648505-12648545
>Gm20:12648579-12648613
>Gm20:12648735-12648770
>Gm20:12648854-12649168
>Gm20:12649353-12654228
>Gm20:12654287-12654829
>Gm20:12654950-12655586
>Gm20:12669946-12669997
>Gm20:12670263-12671130
>Gm20:12671178-12671288
>Gm20:12671474-12671528
>Gm20:12671676-12671736
>Gm20:12671767-12675832
>Gm20:12675929-12676007
>Gm20:12676634-12683511
>Gm20:12683557-12691129
>Gm20:12691519-12691667
>Gm20:12692083-12692138
>Gm20:12692221-12692614
>Gm20:12692733-12692808
>Gm20:12692891-12692979
>Gm20:12694292-12694333
>Gm20:12694371-12694418
>Gm20:12694522-12694582
>Gm20:12694748-12694857
>Gm20:12695039-12695146
>Gm20:12696325-12696375
>Gm20:12696647-12696747
>Gm20:12696782-12696811
>Gm20:12696922-12697369
>Gm20:12697455-12698140
>Gm20:12698365-12698428
>Gm20:12699328-12699449
>Gm20:12699488-12699536
>Gm20:12699943-12700020
>Gm20:12701132-12701760
>Gm20:12702245-12706825
>Gm20:12707184-12713812
>Gm20:12713837-12713993
>Gm20:12714167-12714228
>Gm20:12714245-12715974
>Gm20:12716220-12716588
>Gm20:12716694-12719036
>Gm20:12719086-12719168
>Gm20:12719822-12719874
>Gm20:12721237-12721311
>Gm20:12722252-12722282
>Gm20:12723378-12723497
>Gm20:12725547-12725581
>Gm20:12726821-12726864
>Gm20:12727911-12728120
>Gm20:12728203-12729250
>Gm20:12729275-12730023
>Gm20:12730058-12732192
>Gm20:12732217-12732779
>Gm20:12732848-12733096
>Gm20:12733169-12733909
>Gm20:12735182-12735213
>Gm20:12735239-12735511
>Gm20:12735590-12735779
>Gm20:12736150-12736208
>Gm20:12736481-12736541
>Gm20:12736711-12736756
>Gm20:12736865-12736879
>Gm20:12737879-12738511
>Gm20:12738543-12738584
>Gm20:12739620-12739700
>Gm20:12739882-12740801
>Gm20:12741287-12742112
>Gm20:12742831-12742955
>Gm20:12743104-12747547
>Gm20:12747650-12753678
>Gm20:12754912-12755946
>Gm20:12756003-12756020
>Gm20:12756132-12757520
>Gm20:12763161-12765009
>Gm20:12767906-12770931
>Gm20:12770979-12773201
>Gm20:12773587-12774558
>Gm20:12777610-12778401
>Gm20:12778522-12785638
>Gm20:12786103-12790462
>Gm20:12790746-12793858
>Gm20:12793997-12798869
>Gm20:12798969-12802306
>Gm20:12802851-12805998
>Gm20:12806098-12807385
>Gm20:12809964-12811056
>Gm20:12825696-12826466
>Gm20:12826712-12827565
>Gm20:12828277-12829022
>Gm20:12829285-12829965
>Gm20:12830524-12831304
>Gm20:12832205-12833071
>Gm20:12833365-12837623
>Gm20:12837728-12839149
>Gm20:12839465-12841912
>Gm20:12861743-12864198
>Gm20:12864323-12892390
>Gm20:12892418-12893616
>Gm20:12893852-12894323
>Gm20:12894353-12896942
>Gm20:12897062-12897270
>Gm20:12897670-12897809
>Gm20:12897928-12898549
>Gm20:12898685-12898873
>Gm20:12898939-12898989
>Gm20:12899297-12899596
>Gm20:12899658-12900255
>Gm20:12900288-12900390
>Gm20:12900551-12900660
>Gm20:12900787-12900827
>Gm20:12900867-12900909
>Gm20:12901067-12901183
>Gm20:12901217-12901262
>Gm20:12901558-12901589
>Gm20:12901877-12902000
>Gm20:12903478-12903575
>Gm20:12905436-12905591
>Gm20:12906221-12906296
>Gm20:12906513-12906585
>Gm20:12906654-12907030
>Gm20:12907089-12907149
>Gm20:12907200-12907328
>Gm20:12907361-12907516
>Gm20:12907587-12907810
>Gm20:12907845-12907876
>Gm20:12908014-12908256
>Gm20:12908375-12908560
>Gm20:12909010-12909059
>Gm20:12909185-12909302
>Gm20:12909329-12909354
>Gm20:12909412-12910878
>Gm20:12910902-12914338
>Gm20:12914380-12922269
>Gm20:12922368-12957240
>Gm20:12959191-12966651
>Gm20:12966704-12966916
>Gm20:12966939-12966975
>Gm20:12967052-12967399
>Gm20:12967449-12967628
>Gm20:12967709-12967786
>Gm20:12967817-12967888
>Gm20:12967918-12968047
>Gm20:12968680-12968913
>Gm20:12968977-12969007
>Gm20:12969053-12969213
>Gm20:12969283-12969555
>Gm20:12969587-12991805
>Gm20:12991839-12992289
>Gm20:12992395-12993091
>Gm20:12993174-12993461
>Gm20:12993501-12996110
>Gm20:12996169-12999823
>Gm20:12999848-12999928
>Gm20:12999982-13000884
>Gm20:13000936-13001459
>Gm20:13001494-13001838
>Gm20:13001916-13001976
>Gm20:13002104-13006039
>Gm20:13006159-13034615
>Gm20:13034649-13035887
>Gm20:13035976-13059754
>Gm20:13059773-13062949
>Gm20:13063049-13103156
>Gm20:13103358-13103439
>Gm20:13103711-13103755
>Gm20:13103844-13103987
>Gm20:13104010-13104317
>Gm20:13104347-13105043
>Gm20:13105121-13105168
>Gm20:13105290-13105784
>Gm20:13105966-13106490
>Gm20:13106540-13110673
>Gm20:13110762-13111297
>Gm20:13111343-13111410
>Gm20:13111546-13111685
>Gm20:13111759-13113490
>Gm20:13114578-13114609
>Gm20:13115157-13115312
>Gm20:13115472-13115609
>Gm20:13115803-13115833
>Gm20:13116233-13117211
>Gm20:13118648-13119592
>Gm20:13120782-13121975
>Gm20:13122075-13123510
>Gm20:13123610-13124799
>Gm20:13124917-13125206
>Gm20:13125298-13128759
>Gm20:13128815-13133238
>Gm20:13133338-13136476
>Gm20:13136887-13137123
>Gm20:13137214-13147422
>Gm20:13150693-13150767
>Gm20:13151719-13151766
>Gm20:13151802-13151833
>Gm20:13153865-13153955
>Gm20:13155519-13155554
>Gm20:13157650-13160831
>Gm20:13164510-13165077
>Gm20:13165624-13168334
>Gm20:13168367-13168598
>Gm20:13168636-13183737
>Gm20:13183785-13184469
>Gm20:13184558-13186578
>Gm20:13186617-13186688
>Gm20:13186716-13186859
>Gm20:13186892-13187812
>Gm20:13187826-13191161
>Gm20:13191198-13192233
>Gm20:13192277-13192520
>Gm20:13192579-13197358
>Gm20:13197397-13198450
>Gm20:13198504-13199005
>Gm20:13199059-13199873
>Gm20:13199969-13200481
>Gm20:13200672-13222611
>Gm20:13222690-13223177
>Gm20:13223228-13223320
>Gm20:13223371-13223524
>Gm20:13223556-13223626
>Gm20:13223726-13224058
>Gm20:13224088-13224598
>Gm20:13224669-13224884
>Gm20:13224988-13229129
>Gm20:13229360-13229466
>Gm20:13229539-13229653
>Gm20:13229825-13230041
>Gm20:13230065-13230669
>Gm20:13230715-13231854
>Gm20:13231891-13236387
>Gm20:13236426-13243580
>Gm20:13243620-13245190
>Gm20:13245244-13256349
>Gm20:13256361-13265932
>Gm20:13267692-13267749
>Gm20:13268647-13268752
>Gm20:13269295-13269345
>Gm20:13273390-13273447
>Gm20:13273752-13273798
>Gm20:13274013-13274047
>Gm20:13274299-13274339
>Gm20:13274626-13274688
>Gm20:13274861-13275003
>Gm20:13276624-13276681
>Gm20:13277273-13277633
>Gm20:13277678-13277865
>Gm20:13278005-13278070
>Gm20:13278193-13279108
>Gm20:13279180-13279270
>Gm20:13279409-13279438
>Gm20:13279708-13279817
>Gm20:13280234-13280434
>Gm20:13280651-13280843
>Gm20:13281298-13281458
>Gm20:13281912-13282142
>Gm20:13282741-13282839
>Gm20:13284114-13284195
>Gm20:13284341-13284391
>Gm20:13284531-13292959
>Gm20:13293033-13293351
>Gm20:13293568-13293608
>Gm20:13293900-13293935
>Gm20:13295339-13295418
>Gm20:13295749-13314550
>Gm20:13314839-13314997
>Gm20:13315057-13321356
>Gm20:13321380-13322132
>Gm20:13322165-13322230
>Gm20:13322262-13322333
>Gm20:13322510-13322562
>Gm20:13322681-13322717
>Gm20:13323226-13323294
>Gm20:13323337-13323411
>Gm20:13324378-13324747
>Gm20:13324824-13325240
>Gm20:13325333-13325362
>Gm20:13327263-13328108
>Gm20:13328186-13328252
>Gm20:13328326-13328499
>Gm20:13328686-13328756
>Gm20:13328819-13329074
>Gm20:13329578-13329644
>Gm20:13331490-13359324
>Gm20:13359424-13386136
>Gm20:13386204-13403475
>Gm20:13403514-13405163
>Gm20:13405208-13405295
>Gm20:13405463-13405641
>Gm20:13405696-13405738
>Gm20:13405805-13405875
>Gm20:13407160-13407286
>Gm20:13408833-13408949
>Gm20:13408982-13409034
>Gm20:13409385-13409456
>Gm20:13409584-13409620
>Gm20:13409711-13425600
>Gm20:13425663-13425746
>Gm20:13426216-13426678
>Gm20:13426790-13427066
>Gm20:13427273-13427339
>Gm20:13427525-13427674
>Gm20:13427979-13428085
>Gm20:13428473-13437540
>Gm20:13437579-13460905
>Gm20:13460973-13461031
>Gm20:13461097-13461157
>Gm20:13461207-13461442
>Gm20:13461495-13465595
>Gm20:13465693-13468111
>Gm20:13468205-13469629
>Gm20:13469749-13470762
>Gm20:13470790-13471059
>Gm20:13471084-13472338
>Gm20:13472419-13472523
>Gm20:13472723-13472777
>Gm20:13472978-13473013
>Gm20:13473653-13473802
>Gm20:13473871-13474000
>Gm20:13475894-13475933
>Gm20:13477174-13477499
>Gm20:13477529-13477748
>Gm20:13479853-13479894
>Gm20:13481057-13481135
>Gm20:13481265-13481298
>Gm20:13482513-13484025
>Gm20:13485318-13485510
>Gm20:13485549-13485834
>Gm20:13485906-13485982
>Gm20:13486089-13486670
>Gm20:13486811-13487053
>Gm20:13488603-13493975
>Gm20:13494782-13495739
>Gm20:13496249-13496311
>Gm20:13497137-13497303
>Gm20:13497925-13497958
>Gm20:13498029-13502708
>Gm20:13502767-13505113
>Gm20:13505183-13505243
>Gm20:13505410-13505714
>Gm20:13505904-13505974
>Gm20:13506044-13507699
>Gm20:13507850-13507893
>Gm20:13507968-13508349
>Gm20:13508399-13508752
>Gm20:13508851-13508888
>Gm20:13508929-13508991
>Gm20:13509036-13509086
>Gm20:13509290-13509356
>Gm20:13509450-13511014
>Gm20:13511061-13511959
>Gm20:13511991-13513045
>Gm20:13513091-13513152
>Gm20:13513227-13513819
>Gm20:13514170-13514549
>Gm20:13514619-13514765
>Gm20:13514791-13514824
>Gm20:13515189-13515240
>Gm20:13515458-13522798
>Gm20:13522897-13527385
>Gm20:13527459-13532543
>Gm20:13532580-13535544
>Gm20:13535581-13538736
>Gm20:13538755-13539009
>Gm20:13539040-13539853
>Gm20:13539918-13540117
>Gm20:13540322-13580886
>Gm20:13580927-13585181
>Gm20:13586099-13586155
>Gm20:13586241-13586295
>Gm20:13586553-13586633
>Gm20:13586678-13586742
>Gm20:13588237-13590128
>Gm20:13593218-13593267
>Gm20:13594678-13594787
>Gm20:13595699-13595733
>Gm20:13596165-13596237
>Gm20:13596354-13596655
>Gm20:13596718-13596789
>Gm20:13597958-13598028
>Gm20:13598658-13598761
>Gm20:13599593-13599623
>Gm20:13599936-13600157
>Gm20:13602369-13602621
>Gm20:13602727-13602767
>Gm20:13602936-13603147
>Gm20:13603291-13603423
>Gm20:13603531-13603827
>Gm20:13603881-13604061
>Gm20:13604266-13604309
>Gm20:13610712-13610926
>Gm20:13617912-13617959
>Gm20:13618997-13619172
>Gm20:13619194-13619279
>Gm20:13619375-13619413
>Gm20:13619581-13619627
>Gm20:13620015-13621431
>Gm20:13621489-13672944
>Gm20:13673012-13684260
>Gm20:13684294-13699520
>Gm20:13699595-13701996
>Gm20:13702038-13720687
>Gm20:13720763-13721866
>Gm20:13721908-13721944
>Gm20:13721983-13734726
>Gm20:13736401-13742701
>Gm20:13748185-13750717
>Gm20:13756159-13774577
>Gm20:13775095-13776113
>Gm20:13776198-13801980
>Gm20:13802592-13809780
>Gm20:13809936-13811035
>Gm20:13813005-13836408
>Gm20:13836529-13836649
>Gm20:13837690-13837738
>Gm20:13840265-13840330
>Gm20:13840405-13840504
>Gm20:13841884-13841955
>Gm20:13845182-13845441
>Gm20:13845503-13845705
>Gm20:13845730-13856527
>Gm20:13856569-13856776
>Gm20:13856830-13858651
>Gm20:13858716-13858763
>Gm20:13858880-13858930
>Gm20:13859109-13862543
>Gm20:13862587-13863292
>Gm20:13863324-13864450
>Gm20:13864516-13865510
>Gm20:13865568-13871149
>Gm20:13871218-13871654
>Gm20:13871717-13871929
>Gm20:13872019-13872624
>Gm20:13872670-13873013
>Gm20:13873066-13874556
>Gm20:13874602-13875251
>Gm20:13875349-13875526
>Gm20:13875636-13905677
>Gm20:13905782-13910321
>Gm20:13910364-13960323
>Gm20:13960357-13966961
>Gm20:13970111-13984784
>Gm20:13984926-13996124
>Gm20:13996173-14007939
>Gm20:14007977-14008083
>Gm20:14008118-14018374
>Gm20:14018427-14019088
>Gm20:14019128-14019745
>Gm20:14019791-14021130
>Gm20:14021153-14021499
>Gm20:14021534-14021566
>Gm20:14021714-14021768
>Gm20:14021821-14022479
>Gm20:14022530-14023464
>Gm20:14023511-14025680
>Gm20:14025754-14026550
>Gm20:14026584-14062696
>Gm20:14062899-14067777
>Gm20:14067848-14104140
>Gm20:14104177-14104405
>Gm20:14104441-14104715
>Gm20:14104767-14117822
>Gm20:14118785-14120790
>Gm20:14120890-14120924
>Gm20:14120962-14127197
>Gm20:14127294-14127678
>Gm20:14127738-14128124
>Gm20:14128175-14128330
>Gm20:14128440-14129784
>Gm20:14129839-14130039
>Gm20:14130082-14130150
>Gm20:14130244-14130778
>Gm20:14130859-14130980
>Gm20:14131098-14131242
>Gm20:14131527-14131898
>Gm20:14131960-14132075
>Gm20:14132131-14132331
>Gm20:14132459-14132644
>Gm20:14132691-14133041
>Gm20:14133354-14133402
>Gm20:14133461-14133738
>Gm20:14133767-14134050
>Gm20:14134107-14134347
>Gm20:14134450-14134564
>Gm20:14134683-14134902
>Gm20:14134939-14135636
>Gm20:14135667-14151928
>Gm20:14151963-14176066
>Gm20:14176110-14180445
>Gm20:14180499-14201947
>Gm20:14201978-14234922
>Gm20:14235002-14235814
>Gm20:14235871-14239577
>Gm20:14239659-14239880
>Gm20:14239942-14243037
>Gm20:14245096-14255232
>Gm20:14255411-14258307
>Gm20:14258407-14260249
>Gm20:14260444-14261458
>Gm20:14261503-14261775
>Gm20:14261900-14262086
>Gm20:14262165-14263841
>Gm20:14263897-14265354
>Gm20:14265414-14265884
>Gm20:14266001-14268454
>Gm20:14268477-14272908
>Gm20:14273135-14273644
>Gm20:14273672-14273831
>Gm20:14273903-14274049
>Gm20:14274077-14274195
>Gm20:14274224-14274808
>Gm20:14275085-14276354
>Gm20:14276445-14276909
>Gm20:14277013-14278828
>Gm20:14279207-14279450
>Gm20:14280108-14280170
>Gm20:14282870-14283258
>Gm20:14283344-14283600
>Gm20:14283685-14283772
>Gm20:14283862-14283940
>Gm20:14284242-14284828
>Gm20:14284870-14284951
>Gm20:14284993-14285062
>Gm20:14285109-14285178
>Gm20:14285250-14285502
>Gm20:14286138-14287549
>Gm20:14287757-14289320
>Gm20:14289594-14289669
>Gm20:14292481-14292804
>Gm20:14292979-14293068
>Gm20:14294270-14294427
>Gm20:14297647-14297699
>Gm20:14299621-14299725
>Gm20:14300023-14300126
>Gm20:14300172-14300274
>Gm20:14301571-14301607
>Gm20:14301638-14301733
>Gm20:14301997-14302052
>Gm20:14302534-14302616
>Gm20:14303129-14303175
>Gm20:14303293-14303390
>Gm20:14304187-14304315
>Gm20:14304389-14305186
>Gm20:14305211-14305269
>Gm20:14305469-14305630
>Gm20:14305917-14306078
>Gm20:14306325-14306574
>Gm20:14306618-14306732
>Gm20:14306880-14306949
>Gm20:14312187-14312216
>Gm20:14312515-14312545
>Gm20:14312608-14312717
>Gm20:14312791-14312824
>Gm20:14312863-14312921
>Gm20:14312970-14313016
>Gm20:14313081-14316450
>Gm20:14317704-14320585
>Gm20:14320599-14323367
>Gm20:14323431-14325742
>Gm20:14325846-14326099
>Gm20:14326183-14329262
>Gm20:14329334-14329575
>Gm20:14329605-14333264
>Gm20:14333311-14343093
>Gm20:14343143-14367895
>Gm20:14368795-14368911
>Gm20:14369113-14369377
>Gm20:14369407-14369469
>Gm20:14369541-14369572
>Gm20:14369629-14369769
>Gm20:14373791-14374389
>Gm20:14378057-14378179
>Gm20:14378295-14378512
>Gm20:14378590-14378697
>Gm20:14380914-14380980
>Gm20:14381136-14381180
>Gm20:14381533-14381684
>Gm20:14383292-14383610
>Gm20:14383710-14386085
>Gm20:14386226-14388175
>Gm20:14389798-14389930
>Gm20:14390924-14391098
>Gm20:14391505-14391545
>Gm20:14391583-14391627
>Gm20:14391745-14391847
>Gm20:14391963-14392066
>Gm20:14393156-14394322
>Gm20:14394691-14394825
>Gm20:14394899-14394999
>Gm20:14395375-14396487
>Gm20:14397104-14397390
>Gm20:14397546-14397813
>Gm20:14397841-14398185
>Gm20:14398236-14398906
>Gm20:14399007-14399506
>Gm20:14399546-14406365
>Gm20:14406439-14406509
>Gm20:14406543-14407086
>Gm20:14407175-14407447
>Gm20:14407598-14407634
>Gm20:14407783-14407842
>Gm20:14409678-14409760
>Gm20:14410240-14410281
>Gm20:14410345-14410380
>Gm20:14414224-14414281
>Gm20:14415082-14415148
>Gm20:14415427-14415453
>Gm20:14415512-14415632
>Gm20:14415708-14415769
>Gm20:14415888-14416013
>Gm20:14416059-14416294
>Gm20:14416596-14416724
>Gm20:14417529-14417570
>Gm20:14417639-14417680
>Gm20:14417987-14418951
>Gm20:14419923-14420336
>Gm20:14422425-14423440
>Gm20:14423500-14423714
>Gm20:14423747-14424564
>Gm20:14426111-14441477
>Gm20:14442996-14443053
>Gm20:14443609-14443702
>Gm20:14443836-14443909
>Gm20:14444309-14444358
>Gm20:14444427-14444509
>Gm20:14444538-14444568
>Gm20:14444655-14444888
>Gm20:14445165-14477102
>Gm20:14478690-14478767
>Gm20:14479043-14479093
>Gm20:14479158-14479243
>Gm20:14479447-14479491
>Gm20:14479579-14481018
>Gm20:14481416-14481644
>Gm20:14481693-14483791
>Gm20:14483920-14483962
>Gm20:14484060-14484200
>Gm20:14485087-14490368
>Gm20:14490394-14490981
>Gm20:14493567-14495064
>Gm20:14495108-14501327
>Gm20:14501409-14502114
>Gm20:14504722-14504887
>Gm20:14504943-14505419
>Gm20:14505676-14505792
>Gm20:14506819-14506855
>Gm20:14506971-14507141
>Gm20:14508762-14510362
>Gm20:14510557-14510781
>Gm20:14510829-14512895
>Gm20:14513358-14513394
>Gm20:14513547-14514364
>Gm20:14514540-14514586
>Gm20:14514630-14517167
>Gm20:14517197-14518869
>Gm20:14518933-14519219
>Gm20:14519261-14521983
>Gm20:14522156-14522421
>Gm20:14522476-14522525
>Gm20:14522734-14522933
>Gm20:14523111-14523175
>Gm20:14523277-14523319
>Gm20:14532073-14532207
>Gm20:14535364-14535462
>Gm20:14540283-14540503
>Gm20:14540555-14540620
>Gm20:14540678-14540779
>Gm20:14540858-14541003
>Gm20:14541108-14541208
>Gm20:14541408-14541714
>Gm20:14541798-14542627
>Gm20:14542784-14542818
>Gm20:14542948-14543016
>Gm20:14546114-14546220
>Gm20:14551792-14551843
>Gm20:14551937-14551970
>Gm20:14552158-14552216
>Gm20:14552409-14552809
>Gm20:14552878-14553295
>Gm20:14553335-14553568
>Gm20:14556619-14556719
>Gm20:14557497-14557586
>Gm20:14557677-14557727
>Gm20:14558266-14558323
>Gm20:14560064-14565407
>Gm20:14565437-14573142
>Gm20:14573180-14575574
>Gm20:14577575-14578986
>Gm20:14580036-14590074
>Gm20:14590456-14611694
>Gm20:14611739-14612752
>Gm20:14612799-14613353
>Gm20:14613400-14615265
>Gm20:14615320-14616707
>Gm20:14616762-14617528
>Gm20:14617573-14619560
>Gm20:14619627-14630227
>Gm20:14630257-14634185
>Gm20:14634236-14636625
>Gm20:14636723-14639792
>Gm20:14639876-14643679
>Gm20:14647197-14648335
>Gm20:14648393-14648860
>Gm20:14648908-14649064
>Gm20:14649095-14654658
>Gm20:14654709-14659086
>Gm20:14659139-14668594
>Gm20:14668814-14669068
>Gm20:14669136-14669247
>Gm20:14669285-14669319
>Gm20:14670062-14670182
>Gm20:14670354-14670445
>Gm20:14670582-14670695
>Gm20:14671211-14671280
>Gm20:14672792-14676165
>Gm20:14676200-14676798
>Gm20:14676831-14677272
>Gm20:14677349-14678670
>Gm20:14678695-14679495
>Gm20:14679528-14680407
>Gm20:14680437-14682929
>Gm20:14683001-14687028
>Gm20:14687058-14711930
>Gm20:14711969-14713158
>Gm20:14713198-14713329
>Gm20:14713362-14713623
>Gm20:14713648-14715366
>Gm20:14715390-14717363
>Gm20:14717429-14720301
>Gm20:14720338-14720818
>Gm20:14721028-14721101
>Gm20:14721162-14721248
>Gm20:14721376-14721426
>Gm20:14721870-14721918
>Gm20:14722156-14722238
>Gm20:14722518-14742102
>Gm20:14742266-14742551
>Gm20:14742596-14742774
>Gm20:14742823-14742989
>Gm20:14743012-14743065
>Gm20:14743317-14743375
>Gm20:14743532-14743600
>Gm20:14743717-14743773
>Gm20:14744178-14754654
>Gm20:14754829-14754864
>Gm20:14755185-14755215
>Gm20:14755305-14755486
>Gm20:14755525-14755614
>Gm20:14755726-14755768
>Gm20:14756615-14756652
>Gm20:14756787-14756819
>Gm20:14756866-14756906
>Gm20:14757145-14757220
>Gm20:14757304-14769485
>Gm20:14769519-14784567
>Gm20:14784730-14784761
>Gm20:14785088-14785482
>Gm20:14786629-14786706
>Gm20:14787212-14787277
>Gm20:14787330-14787365
>Gm20:14787431-14787744
>Gm20:14787808-14787856
>Gm20:14787974-14788210
>Gm20:14788255-14789589
>Gm20:14789628-14791105
>Gm20:14791145-14791756
>Gm20:14792225-14792351
>Gm20:14792422-14792535
>Gm20:14792594-14794264
>Gm20:14794304-14794913
>Gm20:14794957-14795381
>Gm20:14795423-14820754
>Gm20:14820789-14824038
>Gm20:14824160-14824200
>Gm20:14824248-14824976
>Gm20:14825027-14825371
>Gm20:14825445-14825571
>Gm20:14827013-14827056
>Gm20:14827196-14827416
>Gm20:14827506-14828865
>Gm20:14828911-14831880
>Gm20:14831917-14832369
>Gm20:14832441-14840454
>Gm20:14840561-14841568
>Gm20:14841632-14842609
>Gm20:14842649-14854784
>Gm20:14854820-14855654
>Gm20:14855713-14855947
>Gm20:14855984-14857750
>Gm20:14857876-14858095
>Gm20:14858179-14859555
>Gm20:14859621-14860040
>Gm20:14860139-14860172
>Gm20:14860531-14860741
>Gm20:14860811-14861197
>Gm20:14861491-14861521
>Gm20:14861598-14861845
>Gm20:14861971-14861998
>Gm20:14862071-14871775
>Gm20:14871809-14871851
>Gm20:14871942-14872044
>Gm20:14872307-14872420
>Gm20:14874636-14874714
>Gm20:14876604-14876680
>Gm20:14879836-14879986
>Gm20:14880170-14880238
>Gm20:14880619-14880683
>Gm20:14881126-14881244
>Gm20:14881580-14881607
>Gm20:14883918-14884370
>Gm20:14886725-14886760
>Gm20:14886968-14888499
>Gm20:14888531-14888673
>Gm20:14888931-14889074
>Gm20:14889211-14889349
>Gm20:14889563-14889614
>Gm20:14890402-14890776
>Gm20:14891054-14891184
>Gm20:14891260-14891314
>Gm20:14892448-14892480
>Gm20:14892721-14892834
>Gm20:14893062-14893703
>Gm20:14893735-14894490
>Gm20:14894530-14895358
>Gm20:14895403-14895711
>Gm20:14895766-14896052
>Gm20:14896081-14896162
>Gm20:14896196-14898924
>Gm20:14898968-14911348
>Gm20:14911392-14917013
>Gm20:14917058-14917805
>Gm20:14917853-14918947
>Gm20:14918979-14920299
>Gm20:14920351-14920629
>Gm20:14920680-14921640
>Gm20:14921770-14925655
>Gm20:14925696-14925811
>Gm20:14925866-14925981
>Gm20:14926328-14926380
>Gm20:14926598-14926658
>Gm20:14926819-14927165
>Gm20:14927234-14927304
>Gm20:14927565-14927637
>Gm20:14927937-14928048
>Gm20:14928558-14928815
>Gm20:14928882-14928962
>Gm20:14928994-14929088
>Gm20:14929160-14929260
>Gm20:14929304-14929399
>Gm20:14929483-14929513
>Gm20:14929561-14929808
>Gm20:14929834-14930045
>Gm20:14930124-14930313
>Gm20:14930332-14940880
>Gm20:14940932-14996410
>Gm20:14996461-14998507
>Gm20:14998525-14999622
>Gm20:14999679-15001948
>Gm20:15002303-15002548
>Gm20:15002583-15002656
>Gm20:15002788-15002809
>Gm20:15003000-15003782
>Gm20:15003815-15004841
>Gm20:15004866-15005888
>Gm20:15005930-15008401
>Gm20:15008456-15010605
>Gm20:15010642-15010669
>Gm20:15010948-15011898
>Gm20:15012111-15013413
>Gm20:15013420-15017152
>Gm20:15017563-15017622
>Gm20:15019205-15019252
>Gm20:15020302-15021776
>Gm20:15021845-15023486
>Gm20:15023520-15023961
>Gm20:15024031-15024114
>Gm20:15024166-15024676
>Gm20:15024844-15029942
>Gm20:15031031-15031119
>Gm20:15031442-15031474
>Gm20:15031933-15036980
>Gm20:15042573-15042698
>Gm20:15043603-15044129
>Gm20:15044176-15044338
>Gm20:15044745-15045187
>Gm20:15045847-15045981
>Gm20:15046355-15046539
>Gm20:15046565-15046791
>Gm20:15054393-15055408
>Gm20:15057508-15057538
>Gm20:15058386-15058450
>Gm20:15058659-15058747
>Gm20:15059714-15059766
>Gm20:15059816-15059855
>Gm20:15060043-15060211
>Gm20:15060809-15064752
>Gm20:15065768-15071350
>Gm20:15072579-15094510
>Gm20:15095659-15103025
>Gm20:15103159-15103408
>Gm20:15103437-15104979
>Gm20:15105281-15142247
>Gm20:15143332-15144297
>Gm20:15147544-15148734
>Gm20:15148846-15148860
>Gm20:15149704-15153827
>Gm20:15154013-15154079
>Gm20:15154116-15159498
>Gm20:15159976-15160037
>Gm20:15162481-15162518
>Gm20:15163255-15163291
>Gm20:15164804-15164861
>Gm20:15164894-15164945
>Gm20:15166462-15170250
>Gm20:15170366-15170483
>Gm20:15172747-15172831
>Gm20:15173107-15173145
>Gm20:15173217-15173287
>Gm20:15174130-15174159
>Gm20:15177041-15178034
>Gm20:15178148-15178235
>Gm20:15180713-15180824
>Gm20:15182428-15182482
>Gm20:15182623-15182657
>Gm20:15182927-15183184
>Gm20:15183505-15183564
>Gm20:15185291-15185545
>Gm20:15185586-15187611
>Gm20:15187647-15188942
>Gm20:15189034-15189150
>Gm20:15189212-15189771
>Gm20:15189804-15189904
>Gm20:15190132-15190188
>Gm20:15190764-15190858
>Gm20:15191597-15191625
>Gm20:15192559-15192681
>Gm20:15193799-15193981
>Gm20:15194076-15194110
>Gm20:15194202-15194365
>Gm20:15194852-15215630
>Gm20:15217118-15217483
>Gm20:15217817-15217851
>Gm20:15217919-15217995
>Gm20:15221165-15221217
>Gm20:15222257-15222356
>Gm20:15222476-15222525
>Gm20:15222611-15228705
>Gm20:15231407-15231486
>Gm20:15236616-15236665
>Gm20:15238918-15238958
>Gm20:15239180-15239222
>Gm20:15239929-15239959
>Gm20:15240123-15240179
>Gm20:15240775-15243912
>Gm20:15244370-15247588
>Gm20:15247634-15248560
>Gm20:15248581-15250628
>Gm20:15250978-15251060
>Gm20:15251286-15251334
>Gm20:15251961-15252012
>Gm20:15253006-15254545
>Gm20:15254572-15260724
>Gm20:15260730-15262687
>Gm20:15262740-15263786
>Gm20:15263833-15264709
>Gm20:15265539-15265640
>Gm20:15265907-15265980
>Gm20:15267154-15267237
>Gm20:15267270-15267325
>Gm20:15267386-15270327
>Gm20:15270653-15270689
>Gm20:15270877-15270916
>Gm20:15270993-15271247
>Gm20:15271491-15271712
>Gm20:15271848-15272259
>Gm20:15272346-15272526
>Gm20:15272655-15273451
>Gm20:15273567-15273683
>Gm20:15273792-15273885
>Gm20:15275223-15275267
>Gm20:15275376-15275666
>Gm20:15275693-15275763
>Gm20:15275793-15276214
>Gm20:15276330-15276533
>Gm20:15276572-15276621
>Gm20:15276726-15276797
>Gm20:15276934-15276994
>Gm20:15277036-15277157
>Gm20:15277286-15277318
>Gm20:15277734-15278043
>Gm20:15278175-15278259
>Gm20:15278312-15278723
>Gm20:15278860-15279082
>Gm20:15279271-15284656
>Gm20:15284751-15285518
>Gm20:15285628-15285810
>Gm20:15285978-15286037
>Gm20:15286939-15287024
>Gm20:15287163-15287480
>Gm20:15288085-15289590
>Gm20:15291880-15291976
>Gm20:15292000-15292126
>Gm20:15292506-15292628
>Gm20:15292800-15292902
>Gm20:15294173-15298870
>Gm20:15298910-15299884
>Gm20:15301508-15301662
>Gm20:15301695-15301726
>Gm20:15301896-15302674
>Gm20:15303316-15303963
>Gm20:15304019-15304658
>Gm20:15304681-15307988
>Gm20:15308044-15308076
>Gm20:15308105-15308254
>Gm20:15308772-15309019
>Gm20:15309254-15309351
>Gm20:15309818-15309926
>Gm20:15310198-15310349
>Gm20:15310471-15310512
>Gm20:15311322-15312745
>Gm20:15316227-15317829
>Gm20:15318537-15318749
>Gm20:15318813-15318901
>Gm20:15318938-15319211
>Gm20:15319263-15323406
>Gm20:15323429-15323456
>Gm20:15323494-15324015
>Gm20:15324504-15325144
>Gm20:15325167-15325563
>Gm20:15326916-15336614
>Gm20:15337072-15337122
>Gm20:15339919-15339959
>Gm20:15340361-15341989
>Gm20:15343019-15343089
>Gm20:15343123-15343235
>Gm20:15343296-15343654
>Gm20:15343713-15356661
>Gm20:15356736-15363311
>Gm20:15363396-15363451
>Gm20:15364056-15364096
>Gm20:15364862-15365012
>Gm20:15365109-15365212
>Gm20:15365405-15365493
>Gm20:15365955-15366091
>Gm20:15369958-15370024
>Gm20:15373250-15373299
>Gm20:15373474-15373516
>Gm20:15373559-15374592
>Gm20:15374691-15374762
>Gm20:15374892-15374947
>Gm20:15374978-15375376
>Gm20:15375446-15375802
>Gm20:15375906-15375958
>Gm20:15376007-15376330
>Gm20:15376482-15376550
>Gm20:15376674-15376706
>Gm20:15376851-15376928
>Gm20:15377479-15377522
>Gm20:15377694-15377738
>Gm20:15377819-15377880
>Gm20:15378208-15378259
>Gm20:15378540-15378580
>Gm20:15378613-15378651
>Gm20:15378670-15378740
>Gm20:15378981-15379029
>Gm20:15379225-15379459
>Gm20:15379551-15379746
>Gm20:15379810-15379994
>Gm20:15380293-15380342
>Gm20:15380541-15380567
>Gm20:15381227-15381264
>Gm20:15381325-15381483
>Gm20:15381604-15381668
>Gm20:15381720-15381753
>Gm20:15381855-15381925
>Gm20:15381984-15382025
>Gm20:15382183-15382507
>Gm20:15382678-15382760
>Gm20:15382906-15383064
>Gm20:15383121-15383379
>Gm20:15383589-15383780
>Gm20:15383799-15383898
>Gm20:15383951-15384065
>Gm20:15384091-15384270
>Gm20:15384327-15384629
>Gm20:15385738-15385762
>Gm20:15385805-15385861
>Gm20:15386019-15386243
>Gm20:15386483-15386678
>Gm20:15386746-15386778
>Gm20:15386947-15386987
>Gm20:15387374-15387602
>Gm20:15387663-15387737
>Gm20:15389466-15390494
>Gm20:15391397-15391528
>Gm20:15391577-15391786
>Gm20:15391845-15392020
>Gm20:15392065-15392146
>Gm20:15392197-15392499
>Gm20:15392534-15392728
>Gm20:15392833-15392872
>Gm20:15396385-15396524
>Gm20:15397263-15403116
>Gm20:15405135-15411672
>Gm20:15411724-15411942
>Gm20:15411981-15412785
>Gm20:15421800-15421831
>Gm20:15423135-15423178
>Gm20:15423808-15423837
>Gm20:15424433-15424473
>Gm20:15425425-15426119
>Gm20:15430506-15430573
>Gm20:15430787-15430827
>Gm20:15432750-15432811
>Gm20:15433085-15433120
>Gm20:15435675-15435721
>Gm20:15436467-15448129
>Gm20:15450166-15450277
>Gm20:15450929-15450992
>Gm20:15451050-15451359
>Gm20:15452356-15452390
>Gm20:15454416-15454457
>Gm20:15455904-15455945
>Gm20:15458478-15458510
>Gm20:15460841-15461801
>Gm20:15463119-15463172
>Gm20:15463410-15463461
>Gm20:15463669-15463796
>Gm20:15463857-15467196
>Gm20:15467259-15468923
>Gm20:15468972-15469875
>Gm20:15469951-15470709
>Gm20:15470952-15471775
>Gm20:15471904-15481133
>Gm20:15481190-15481393
>Gm20:15481466-15481509
>Gm20:15481698-15483509
>Gm20:15483692-15486604
>Gm20:15486687-15486754
>Gm20:15487107-15487246
>Gm20:15487539-15488192
>Gm20:15488488-15488616
>Gm20:15488650-15489231
>Gm20:15489270-15491282
>Gm20:15491370-15491457
>Gm20:15491493-15492823
>Gm20:15493071-15493154
>Gm20:15493203-15493748
>Gm20:15493796-15493888
>Gm20:15494971-15495054
>Gm20:15497126-15497173
>Gm20:15497658-15499965
>Gm20:15500339-15500513
>Gm20:15504566-15504631
>Gm20:15507066-15507336
>Gm20:15507439-15508226
>Gm20:15513968-15515733
>Gm20:15518144-15518919
>Gm20:15518982-15522365
>Gm20:15522465-15523000
>Gm20:15523028-15524798
>Gm20:15524851-15525650
>Gm20:15525710-15526059
>Gm20:15526085-15527130
>Gm20:15527612-15527638
>Gm20:15527697-15527752
>Gm20:15527915-15529581
>Gm20:15529610-15530779
>Gm20:15530809-15532070
>Gm20:15532110-15532235
>Gm20:15532302-15535479
>Gm20:15535595-15535802
>Gm20:15535868-15536222
>Gm20:15536315-15536376
>Gm20:15536650-15537316
>Gm20:15538513-15538551
>Gm20:15541469-15541574
>Gm20:15542061-15542213
>Gm20:15545143-15545181
>Gm20:15546516-15546565
>Gm20:15547311-15547352
>Gm20:15547737-15547800
>Gm20:15548071-15548259
>Gm20:15548336-15548361
>Gm20:15548595-15548633
>Gm20:15553259-15553299
>Gm20:15553337-15553621
>Gm20:15553718-15553960
>Gm20:15554042-15554106
>Gm20:15560202-15560231
>Gm20:15561820-15562003
>Gm20:15562170-15562604
>Gm20:15563381-15563455
>Gm20:15565289-15565681
>Gm20:15565781-15575801
>Gm20:15575969-15576063
>Gm20:15576090-15576641
>Gm20:15576721-15576766
>Gm20:15576908-15577041
>Gm20:15577087-15577293
>Gm20:15577344-15577580
>Gm20:15577699-15577780
>Gm20:15577840-15577886
>Gm20:15577997-15578182
>Gm20:15578230-15578478
>Gm20:15578813-15578862
>Gm20:15578928-15578955
>Gm20:15579064-15579180
>Gm20:15579272-15579535
>Gm20:15579596-15581723
>Gm20:15581755-15584530
>Gm20:15584563-15585344
>Gm20:15585387-15585474
>Gm20:15585543-15585965
>Gm20:15586017-15586478
>Gm20:15586525-15591371
>Gm20:15591400-15591455
>Gm20:15591555-15595145
>Gm20:15595245-15595282
>Gm20:15595346-15595499
>Gm20:15596092-15596621
>Gm20:15596721-15599149
>Gm20:15599202-15601572
>Gm20:15601619-15602043
>Gm20:15602135-15602251
>Gm20:15602287-15602751
>Gm20:15604027-15604187
>Gm20:15605247-15605310
>Gm20:15606386-15606432
>Gm20:15607871-15607945
>Gm20:15609324-15609372
>Gm20:15609557-15609702
>Gm20:15610523-15610582
>Gm20:15610784-15610849
>Gm20:15610960-15611065
>Gm20:15614163-15614208
>Gm20:15614253-15614546
>Gm20:15614597-15614684
>Gm20:15614707-15614769
>Gm20:15615056-15615128
>Gm20:15615276-15615430
>Gm20:15615523-15615603
>Gm20:15615972-15616012
>Gm20:15616068-15616104
>Gm20:15616212-15616409
>Gm20:15616460-15616560
>Gm20:15616613-15616715
>Gm20:15616798-15620872
>Gm20:15620923-15623384
>Gm20:15623554-15623799
>Gm20:15623856-15623900
>Gm20:15624095-15624211
>Gm20:15625014-15625079
>Gm20:15625190-15625406
>Gm20:15625984-15626062
>Gm20:15626092-15628446
>Gm20:15628512-15628723
>Gm20:15628800-15628933
>Gm20:15630086-15630124
>Gm20:15630261-15630361
>Gm20:15630798-15630847
>Gm20:15631002-15631038
>Gm20:15631069-15631522
>Gm20:15631945-15633048
>Gm20:15633088-15633176
>Gm20:15633854-15634028
>Gm20:15634109-15634188
>Gm20:15634229-15634492
>Gm20:15635633-15635728
>Gm20:15636167-15636335
>Gm20:15636435-15636806
>Gm20:15636832-15636905
>Gm20:15636974-15637124
>Gm20:15637211-15637800
>Gm20:15637900-15638101
>Gm20:15638141-15638200
>Gm20:15638354-15638437
>Gm20:15638487-15638728
>Gm20:15639064-15639209
>Gm20:15640548-15640629
>Gm20:15640771-15640806
>Gm20:15640895-15641070
>Gm20:15641388-15641421
>Gm20:15641597-15642192
>Gm20:15642327-15642353
>Gm20:15642419-15642700
>Gm20:15645813-15645974
>Gm20:15646325-15646427
>Gm20:15647738-15647839
>Gm20:15648540-15648923
>Gm20:15649080-15649318
>Gm20:15649619-15651174
>Gm20:15651580-15651733
>Gm20:15651776-15653609
>Gm20:15653793-15653824
>Gm20:15653866-15654108
>Gm20:15654247-15654305
>Gm20:15654374-15654456
>Gm20:15658259-15658304
>Gm20:15658462-15658718
>Gm20:15660522-15660573
>Gm20:15660832-15662484
>Gm20:15662623-15662702
>Gm20:15668431-15668588
>Gm20:15668736-15668904
>Gm20:15670821-15670870
>Gm20:15671140-15671219
>Gm20:15672209-15672316
>Gm20:15672438-15673502
>Gm20:15673580-15674479
>Gm20:15674625-15674663
>Gm20:15675097-15675177
>Gm20:15676734-15676920
>Gm20:15677226-15679734
>Gm20:15679777-15680076
>Gm20:15680142-15681095
>Gm20:15681476-15681858
>Gm20:15681923-15682235
>Gm20:15682316-15682433
>Gm20:15682526-15682842
>Gm20:15682883-15682953
>Gm20:15683006-15683789
>Gm20:15683927-15684088
>Gm20:15684219-15684638
>Gm20:15684668-15685175
>Gm20:15685282-15685967
>Gm20:15686055-15686842
>Gm20:15686924-15687506
>Gm20:15687535-15687933
>Gm20:15687972-15688043
>Gm20:15688127-15688313
>Gm20:15688347-15688671
>Gm20:15688774-15688849
>Gm20:15688979-15689077
>Gm20:15689324-15689446
>Gm20:15690498-15690557
>Gm20:15690713-15690761
>Gm20:15690813-15690895
>Gm20:15690929-15691493
>Gm20:15691661-15691693
>Gm20:15691728-15691760
>Gm20:15691855-15692729
>Gm20:15692857-15693385
>Gm20:15693469-15693959
>Gm20:15694835-15694938
>Gm20:15695429-15695525
>Gm20:15695557-15696137
>Gm20:15697342-15697385
>Gm20:15697480-15697526
>Gm20:15699919-15700119
>Gm20:15700415-15702602
>Gm20:15702647-15706130
>Gm20:15706155-15706443
>Gm20:15706849-15707248
>Gm20:15707284-15708392
>Gm20:15710939-15710976
>Gm20:15711236-15711285
>Gm20:15712834-15715423
>Gm20:15715715-15715849
>Gm20:15716173-15716325
>Gm20:15716554-15716614
>Gm20:15716710-15742266
>Gm20:15743184-15743265
>Gm20:15744781-15744822
>Gm20:15745924-15745979
>Gm20:15747626-15747675
>Gm20:15748331-15748358
>Gm20:15748439-15748484
>Gm20:15750898-15750940
>Gm20:15752517-15755395
>Gm20:15755726-15755885
>Gm20:15757108-15757190
>Gm20:15766468-15766670
>Gm20:15766709-15766876
>Gm20:15767858-15767978
>Gm20:15768148-15768219
>Gm20:15768508-15768554
>Gm20:15769107-15769221
>Gm20:15769425-15769492
>Gm20:15769585-15769617
>Gm20:15769665-15769730
>Gm20:15772871-15772956
>Gm20:15773010-15773122
>Gm20:15773288-15773412
>Gm20:15773573-15773798
>Gm20:15774087-15774117
>Gm20:15774217-15774249
>Gm20:15774290-15774551
>Gm20:15776141-15777406
>Gm20:15777545-15777591
>Gm20:15777772-15777847
>Gm20:15782861-15783100
>Gm20:15783178-15783476
>Gm20:15783576-15783656
>Gm20:15783720-15783791
>Gm20:15783821-15783887
>Gm20:15783961-15784160
>Gm20:15784229-15784446
>Gm20:15784474-15788133
>Gm20:15788271-15788427
>Gm20:15788494-15788529
>Gm20:15789539-15789616
>Gm20:15789698-15789796
>Gm20:15789923-15789981
>Gm20:15790078-15790297
>Gm20:15790687-15791181
>Gm20:15791366-15791589
>Gm20:15792005-15792042
>Gm20:15795025-15814532
>Gm20:15814576-15814619
>Gm20:15814694-15815191
>Gm20:15815267-15815325
>Gm20:15815404-15815659
>Gm20:15815721-15815820
>Gm20:15815944-15816026
>Gm20:15816065-15816362
>Gm20:15816490-15816827
>Gm20:15816869-15819262
>Gm20:15819314-15819580
>Gm20:15819606-15819756
>Gm20:15819798-15819849
>Gm20:15819877-15862904
>Gm20:15862933-15864627
>Gm20:15864650-15870578
>Gm20:15870601-15872872
>Gm20:15872941-15875363
>Gm20:15875443-15875701
>Gm20:15879807-15879843
>Gm20:15880122-15880314
>Gm20:15880424-15881556
>Gm20:15882019-15882048
>Gm20:15882116-15882198
>Gm20:15882240-15882286
>Gm20:15882430-15882470
>Gm20:15882930-15882978
>Gm20:15883132-15883239
>Gm20:15884376-15884425
>Gm20:15884834-15884951
>Gm20:15884984-15885354
>Gm20:15885503-15885570
>Gm20:15885790-15885901
>Gm20:15886206-15886252
>Gm20:15886338-15886379
>Gm20:15886415-15886909
>Gm20:15889960-15890010
>Gm20:15892677-15892769
>Gm20:15892969-15893161
>Gm20:15893411-15893661
>Gm20:15895658-15896545
>Gm20:15896587-15899995
>Gm20:15900021-15904591
>Gm20:15904941-15904978
>Gm20:15905857-15905952
>Gm20:15909551-15909700
>Gm20:15910670-15910728
>Gm20:15913047-15913293
>Gm20:15913391-15913494
>Gm20:15915178-15920343
>Gm20:15923102-15923326
>Gm20:15925999-15926250
>Gm20:15926300-15926502
>Gm20:15926615-15927380
>Gm20:15927454-15927506
>Gm20:15927534-15927633
>Gm20:15927712-15927772
>Gm20:15927863-15927941
>Gm20:15928004-15928047
>Gm20:15928109-15928176
>Gm20:15928208-15930340
>Gm20:15930380-15944437
>Gm20:15944574-15945296
>Gm20:15945325-15945371
>Gm20:15945447-15946024
>Gm20:15946146-15946246
>Gm20:15946457-15946489
>Gm20:15947460-15947533
>Gm20:15947603-15947670
>Gm20:15950846-15950885
>Gm20:15951989-15953252
>Gm20:15953276-15953498
>Gm20:15955046-15956101
>Gm20:15956433-15956486
>Gm20:15956940-15957017
>Gm20:15957197-15957311
>Gm20:15958331-15958376
>Gm20:15958552-15958674
>Gm20:15962078-15962164
>Gm20:15965835-15965906
>Gm20:15966857-15966894
>Gm20:15967811-15967848
>Gm20:15968984-15969048
>Gm20:15970700-15970884
>Gm20:15970981-15971007
>Gm20:15971112-15971260
>Gm20:15971441-15971762
>Gm20:15972180-15972276
>Gm20:15972404-15972590
>Gm20:15972681-15972718
>Gm20:15973625-15973655
>Gm20:15973698-15973813
>Gm20:15973844-15973990
>Gm20:15974022-15974097
>Gm20:15974147-15974171
>Gm20:15977674-15977755
>Gm20:15978896-15978933
>Gm20:15980134-15980497
>Gm20:15980577-15980667
>Gm20:15980712-15981286
>Gm20:15981366-15981881
>Gm20:15981955-15982218
>Gm20:15982280-15982314
>Gm20:15982568-15982616
>Gm20:15982766-15982845
>Gm20:15983012-15983404
>Gm20:15983565-15983856
>Gm20:15984143-15984187
>Gm20:15984310-15984471
>Gm20:15984623-15984690
>Gm20:15985114-15985220
>Gm20:15985360-15985437
>Gm20:15986284-15986320
>Gm20:15987542-15988137
>Gm20:15988366-15988401
>Gm20:15991696-15991733
>Gm20:15992604-15992797
>Gm20:15992917-15993091
>Gm20:15993262-15993340
>Gm20:15993441-15993731
>Gm20:15993841-15993948
>Gm20:15994059-15994179
>Gm20:15994206-15994304
>Gm20:15997235-15997296
>Gm20:15997346-15997443
>Gm20:15997556-15997970
>Gm20:15997998-15998077
>Gm20:15998447-15998527
>Gm20:16000124-16000236
>Gm20:16000353-16000420
>Gm20:16002223-16002549
>Gm20:16003833-16003867
>Gm20:16004187-16004462
>Gm20:16004533-16006438
>Gm20:16006506-16006552
>Gm20:16006609-16006659
>Gm20:16006939-16006979
>Gm20:16007114-16007170
>Gm20:16007210-16007237
>Gm20:16007578-16007610
>Gm20:16009854-16009970
>Gm20:16010003-16010035
>Gm20:16010165-16010257
>Gm20:16011127-16011245
>Gm20:16012540-16012566
>Gm20:16012606-16012668
>Gm20:16012806-16012856
>Gm20:16013984-16014024
>Gm20:16014053-16014082
>Gm20:16014233-16014315
>Gm20:16015112-16015176
>Gm20:16015404-16015467
>Gm20:16015706-16015741
>Gm20:16015831-16015875
>Gm20:16015918-16015988
>Gm20:16021725-16021768
>Gm20:16022164-16024605
>Gm20:16024649-16025402
>Gm20:16025553-16025601
>Gm20:16025713-16030849
>Gm20:16030882-16031278
>Gm20:16031332-16031716
>Gm20:16031770-16032247
>Gm20:16032332-16032743
>Gm20:16032922-16033053
>Gm20:16033093-16033230
>Gm20:16033383-16034132
>Gm20:16034160-16043115
>Gm20:16043411-16043650
>Gm20:16043676-16046577
>Gm20:16046621-16047706
>Gm20:16047730-16050344
>Gm20:16050402-16052788
>Gm20:16052885-16053221
>Gm20:16053276-16053422
>Gm20:16053444-16053591
>Gm20:16053686-16053820
>Gm20:16053852-16054162
>Gm20:16054517-16054736
>Gm20:16054903-16055020
>Gm20:16055074-16055137
>Gm20:16055327-16055381
>Gm20:16055583-16055878
>Gm20:16056814-16056922
>Gm20:16057443-16057482
>Gm20:16057567-16057618
>Gm20:16057782-16057995
>Gm20:16058348-16059956
>Gm20:16060114-16060166
>Gm20:16060497-16060553
>Gm20:16060806-16060840
>Gm20:16061374-16061404
>Gm20:16061946-16062063
>Gm20:16062507-16062545
>Gm20:16062589-16062631
>Gm20:16062681-16062812
>Gm20:16062992-16063219
>Gm20:16063357-16063394
>Gm20:16063457-16063516
>Gm20:16063546-16063632
>Gm20:16063700-16063740
>Gm20:16063899-16063966
>Gm20:16064069-16090330
>Gm20:16090390-16093265
>Gm20:16093319-16096612
>Gm20:16098011-16098025
>Gm20:16099368-16099420
>Gm20:16099473-16099511
>Gm20:16101641-16103576
>Gm20:16103617-16113892
>Gm20:16113931-16115076
>Gm20:16117254-16117328
>Gm20:16117584-16117922
>Gm20:16117991-16197012
>Gm20:16197048-16199966
>Gm20:16200073-16200111
>Gm20:16206233-16206314
>Gm20:16206729-16206808
>Gm20:16207794-16207882
>Gm20:16209829-16209857
>Gm20:16211721-16211776
>Gm20:16212182-16212337
>Gm20:16212463-16212493
>Gm20:16212563-16212683
>Gm20:16212894-16212982
>Gm20:16213104-16213233
>Gm20:16213267-16213334
>Gm20:16213637-16213737
>Gm20:16217401-16217432
>Gm20:16218467-16221241
>Gm20:16221266-16221589
>Gm20:16221743-16221901
>Gm20:16221939-16222278
>Gm20:16222303-16222612
>Gm20:16222665-16222956
>Gm20:16222983-16223071
>Gm20:16223124-16223271
>Gm20:16223346-16224016
>Gm20:16224068-16228206
>Gm20:16228274-16229025
>Gm20:16229084-16229201
>Gm20:16231244-16231281
>Gm20:16231850-16231931
>Gm20:16232016-16232059
>Gm20:16232789-16233013
>Gm20:16237540-16237636
>Gm20:16238899-16238946
>Gm20:16239220-16239298
>Gm20:16239322-16239370
>Gm20:16240081-16240126
>Gm20:16240299-16240360
>Gm20:16240585-16240675
>Gm20:16240853-16241418
>Gm20:16241460-16241502
>Gm20:16241540-16242080
>Gm20:16242236-16242360
>Gm20:16243082-16243147
>Gm20:16247067-16256249
>Gm20:16256592-16257543
>Gm20:16258987-16259030
>Gm20:16260845-16260966
>Gm20:16261671-16261781
>Gm20:16266685-16266721
>Gm20:16266820-16266880
>Gm20:16267083-16267182
>Gm20:16267827-16268822
>Gm20:16269014-16269465
>Gm20:16269633-16269681
>Gm20:16269934-16269964
>Gm20:16270066-16270129
>Gm20:16270698-16270730
>Gm20:16270995-16271160
>Gm20:16271208-16271237
>Gm20:16271327-16271388
>Gm20:16271606-16271680
>Gm20:16273230-16273249
>Gm20:16273349-16273441
>Gm20:16275444-16275476
>Gm20:16276059-16276123
>Gm20:16276165-16276327
>Gm20:16277013-16277044
>Gm20:16278068-16278172
>Gm20:16279323-16279616
>Gm20:16280178-16280435
>Gm20:16280505-16280657
>Gm20:16280689-16280728
>Gm20:16281054-16281080
>Gm20:16282503-16282561
>Gm20:16282641-16282683
>Gm20:16282864-16282894
>Gm20:16283615-16283858
>Gm20:16284151-16284368
>Gm20:16284465-16284499
>Gm20:16284882-16286742
>Gm20:16286773-16294965
>Gm20:16295000-16295465
>Gm20:16295690-16295720
>Gm20:16295926-16296061
>Gm20:16296238-16296934
>Gm20:16297046-16297089
>Gm20:16297137-16299019
>Gm20:16299047-16301930
>Gm20:16302192-16302425
>Gm20:16302635-16302664
>Gm20:16302969-16303067
>Gm20:16303533-16303590
>Gm20:16303629-16303721
>Gm20:16303810-16303923
>Gm20:16304115-16304150
>Gm20:16304263-16304374
>Gm20:16304699-16306121
>Gm20:16306185-16306219
>Gm20:16306364-16306564
>Gm20:16306630-16306700
>Gm20:16306942-16306988
>Gm20:16307024-16307055
>Gm20:16307283-16307397
>Gm20:16307473-16307585
>Gm20:16307842-16308058
>Gm20:16308115-16309112
>Gm20:16309158-16309516
>Gm20:16309547-16312821
>Gm20:16312865-16313955
>Gm20:16313990-16314988
>Gm20:16315025-16315393
>Gm20:16315502-16315599
>Gm20:16315644-16315842
>Gm20:16316170-16316270
>Gm20:16316545-16316587
>Gm20:16316624-16316788
>Gm20:16317113-16317145
>Gm20:16317886-16317937
>Gm20:16317995-16318261
>Gm20:16318318-16318360
>Gm20:16318458-16318582
>Gm20:16318742-16318850
>Gm20:16318879-16322528
>Gm20:16322592-16323216
>Gm20:16323399-16323477
>Gm20:16323531-16323683
>Gm20:16323759-16323792
>Gm20:16323824-16323865
>Gm20:16323903-16324474
>Gm20:16324547-16326694
>Gm20:16327070-16327572
>Gm20:16327604-16327726
>Gm20:16327760-16327809
>Gm20:16327945-16328084
>Gm20:16328116-16328371
>Gm20:16328579-16328649
>Gm20:16328695-16328772
>Gm20:16328862-16328887
>Gm20:16329001-16329052
>Gm20:16329176-16329456
>Gm20:16329601-16329631
>Gm20:16329674-16330000
>Gm20:16330068-16330464
>Gm20:16330829-16330916
>Gm20:16330958-16331155
>Gm20:16331537-16332212
>Gm20:16332243-16334307
>Gm20:16334459-16334553
>Gm20:16336622-16336804
>Gm20:16337832-16337884
>Gm20:16339597-16339732
>Gm20:16341019-16341108
>Gm20:16342144-16342195
>Gm20:16342308-16342416
>Gm20:16342472-16342572
>Gm20:16344803-16344854
>Gm20:16346276-16348040
>Gm20:16348101-16348225
>Gm20:16348344-16348382
>Gm20:16348480-16348721
>Gm20:16348771-16348822
>Gm20:16348892-16348984
>Gm20:16349128-16349405
>Gm20:16349450-16349559
>Gm20:16349724-16349930
>Gm20:16349980-16352579
>Gm20:16352705-16352797
>Gm20:16352879-16354086
>Gm20:16354205-16354264
>Gm20:16354383-16354828
>Gm20:16355910-16355959
>Gm20:16356238-16356348
>Gm20:16356993-16357033
>Gm20:16357056-16357116
>Gm20:16357175-16357241
>Gm20:16358223-16358333
>Gm20:16358525-16358557
>Gm20:16358603-16358641
>Gm20:16360327-16360384
>Gm20:16360881-16360923
>Gm20:16361311-16361783
>Gm20:16361922-16364746
>Gm20:16364935-16365199
>Gm20:16365244-16365275
>Gm20:16365319-16365360
>Gm20:16365441-16365679
>Gm20:16365726-16367368
>Gm20:16367421-16367810
>Gm20:16367883-16368310
>Gm20:16368362-16371875
>Gm20:16371950-16372258
>Gm20:16372310-16373193
>Gm20:16373312-16373510
>Gm20:16373577-16374226
>Gm20:16374276-16374346
>Gm20:16374401-16374730
>Gm20:16374805-16374912
>Gm20:16374969-16375735
>Gm20:16375836-16375889
>Gm20:16375940-16375985
>Gm20:16376039-16376105
>Gm20:16376166-16376337
>Gm20:16376541-16376715
>Gm20:16376769-16377352
>Gm20:16377485-16377891
>Gm20:16377934-16383396
>Gm20:16383763-16385726
>Gm20:16385841-16385933
>Gm20:16386000-16386123
>Gm20:16386167-16386472
>Gm20:16386516-16386627
>Gm20:16386669-16388003
>Gm20:16388093-16389715
>Gm20:16390767-16390813
>Gm20:16391016-16391065
>Gm20:16392045-16392102
>Gm20:16392411-16392472
>Gm20:16393202-16394443
>Gm20:16394491-16394609
>Gm20:16394741-16394786
>Gm20:16394868-16394903
>Gm20:16394957-16395104
>Gm20:16395352-16395437
>Gm20:16395920-16397176
>Gm20:16397235-16397378
>Gm20:16397520-16398373
>Gm20:16398571-16399003
>Gm20:16399097-16399595
>Gm20:16399642-16399973
>Gm20:16399996-16400051
>Gm20:16400159-16400260
>Gm20:16400376-16400425
>Gm20:16400486-16400587
>Gm20:16400713-16400749
>Gm20:16400801-16400973
>Gm20:16401031-16401062
>Gm20:16401149-16401197
>Gm20:16401449-16401492
>Gm20:16402291-16402349
>Gm20:16402978-16403112
>Gm20:16403436-16403574
>Gm20:16403786-16403895
>Gm20:16404233-16404286
>Gm20:16404389-16404665
>Gm20:16404813-16404997
>Gm20:16405172-16405991
>Gm20:16406102-16406539
>Gm20:16406569-16406637
>Gm20:16406666-16406725
>Gm20:16406779-16406850
>Gm20:16408942-16409001
>Gm20:16410878-16410917
>Gm20:16411082-16411315
>Gm20:16411659-16411695
>Gm20:16417958-16418007
>Gm20:16419309-16419384
>Gm20:16419657-16419766
>Gm20:16420841-16420966
>Gm20:16422443-16422513
>Gm20:16422567-16422649
>Gm20:16423468-16429353
>Gm20:16429416-16429598
>Gm20:16429637-16429689
>Gm20:16429835-16435081
>Gm20:16435144-16435536
>Gm20:16435576-16435639
>Gm20:16435683-16435800
>Gm20:16435937-16436182
>Gm20:16436381-16436715
>Gm20:16437173-16437250
>Gm20:16440875-16440939
>Gm20:16441032-16441227
>Gm20:16441396-16441527
>Gm20:16446406-16448717
>Gm20:16448803-16448850
>Gm20:16448960-16462442
>Gm20:16462466-16465742
>Gm20:16465837-16466056
>Gm20:16466158-16466966
>Gm20:16467074-16467250
>Gm20:16467327-16467392
>Gm20:16467462-16470077
>Gm20:16470117-16470215
>Gm20:16472037-16472693
>Gm20:16472799-16472929
>Gm20:16472981-16473423
>Gm20:16473542-16473881
>Gm20:16473943-16473979
>Gm20:16474024-16474201
>Gm20:16474300-16474569
>Gm20:16474611-16475364
>Gm20:16475389-16476302
>Gm20:16476533-16476642
>Gm20:16476682-16476829
>Gm20:16476947-16477111
>Gm20:16477148-16477547
>Gm20:16477668-16477713
>Gm20:16477747-16478066
>Gm20:16478129-16479720
>Gm20:16479819-16481411
>Gm20:16481576-16482435
>Gm20:16482505-16483222
>Gm20:16483909-16483948
>Gm20:16484456-16484488
>Gm20:16484572-16485131
>Gm20:16485413-16485463
>Gm20:16488878-16488992
>Gm20:16491111-16491147
>Gm20:16493394-16493565
>Gm20:16495377-16505745
>Gm20:16506067-16506627
>Gm20:16506653-16507312
>Gm20:16507397-16509106
>Gm20:16509216-16509511
>Gm20:16510675-16511294
>Gm20:16512140-16512201
>Gm20:16512617-16512701
>Gm20:16512745-16512856
>Gm20:16512977-16513262
>Gm20:16513332-16513377
>Gm20:16513595-16513629
>Gm20:16513659-16513732
>Gm20:16513769-16513829
>Gm20:16514005-16514053
>Gm20:16514179-16514453
>Gm20:16514592-16514815
>Gm20:16514854-16515419
>Gm20:16515516-16515548
>Gm20:16515623-16516004
>Gm20:16516034-16517046
>Gm20:16517091-16517289
>Gm20:16517335-16517385
>Gm20:16517445-16517502
>Gm20:16517648-16517751
>Gm20:16518007-16518138
>Gm20:16518193-16518446
>Gm20:16518551-16519214
>Gm20:16519253-16519411
>Gm20:16519516-16519773
>Gm20:16522898-16522936
>Gm20:16523584-16523657
>Gm20:16523859-16523892
>Gm20:16524115-16524197
>Gm20:16524603-16524659
>Gm20:16524757-16524842
>Gm20:16525089-16525165
>Gm20:16525214-16525241
>Gm20:16525530-16525641
>Gm20:16525715-16525764
>Gm20:16529898-16531192
>Gm20:16531261-16539106
>Gm20:16540448-16540659
>Gm20:16541463-16541528
>Gm20:16542757-16542889
>Gm20:16543021-16543062
>Gm20:16543150-16543200
>Gm20:16544226-16544417
>Gm20:16544854-16544949
>Gm20:16545041-16545105
>Gm20:16545298-16545376
>Gm20:16548304-16548354
>Gm20:16549060-16549131
>Gm20:16549718-16549822
>Gm20:16549896-16550017
>Gm20:16550107-16550343
>Gm20:16552028-16552073
>Gm20:16553078-16553251
>Gm20:16554689-16555664
>Gm20:16559145-16559399
>Gm20:16563437-16563515
>Gm20:16565382-16565478
>Gm20:16566617-16567248
>Gm20:16568217-16569165
>Gm20:16570388-16571988
>Gm20:16572094-16572580
>Gm20:16574229-16574433
>Gm20:16574454-16576505
>Gm20:16576580-16576685
>Gm20:16576779-16576947
>Gm20:16576981-16577083
>Gm20:16577113-16577950
>Gm20:16578033-16578289
>Gm20:16578370-16578436
>Gm20:16578535-16579199
>Gm20:16579238-16580528
>Gm20:16580604-16580697
>Gm20:16580748-16580815
>Gm20:16580981-16581213
>Gm20:16581317-16581355
>Gm20:16581445-16581528
>Gm20:16581670-16581887
>Gm20:16581915-16582293
>Gm20:16582411-16582446
>Gm20:16582536-16582569
>Gm20:16582703-16582819
>Gm20:16583009-16584849
>Gm20:16584918-16585066
>Gm20:16585165-16585309
>Gm20:16585342-16585399
>Gm20:16585455-16585921
>Gm20:16585994-16586413
>Gm20:16586634-16586939
>Gm20:16587356-16587394
>Gm20:16587457-16587495
>Gm20:16587612-16587653
>Gm20:16587993-16588190
>Gm20:16588272-16588397
>Gm20:16588442-16605885
>Gm20:16605952-16606693
>Gm20:16606756-16606877
>Gm20:16607010-16607525
>Gm20:16607739-16607815
>Gm20:16607871-16608161
>Gm20:16608250-16609142
>Gm20:16609218-16609559
>Gm20:16609583-16609641
>Gm20:16609670-16609958
>Gm20:16610004-16610580
>Gm20:16611108-16624405
>Gm20:16624505-16635834
>Gm20:16635870-16637162
>Gm20:16637823-16653584
>Gm20:16654952-16654989
>Gm20:16655888-16656845
>Gm20:16660426-16660484
>Gm20:16662638-16662897
>Gm20:16663803-16663944
>Gm20:16664324-16664363
>Gm20:16664722-16664933
>Gm20:16664980-16665314
>Gm20:16666115-16666155
>Gm20:16666297-16666713
>Gm20:16667080-16668941
>Gm20:16670662-16670733
>Gm20:16671292-16671420
>Gm20:16671492-16671878
>Gm20:16672038-16672724
>Gm20:16672843-16674559
>Gm20:16674757-16674877
>Gm20:16675018-16690118
>Gm20:16690211-16690246
>Gm20:16690514-16691779
>Gm20:16691921-16691988
>Gm20:16692148-16692239
>Gm20:16692294-16692575
>Gm20:16692701-16693013
>Gm20:16693212-16710389
>Gm20:16710435-16710630
>Gm20:16710700-16710729
>Gm20:16710756-16710870
>Gm20:16710943-16710971
>Gm20:16711192-16711229
>Gm20:16711516-16711567
>Gm20:16711630-16711727
>Gm20:16711962-16712040
>Gm20:16712729-16712857
>Gm20:16713118-16713159
>Gm20:16713360-16720056
>Gm20:16720112-16720176
>Gm20:16720256-16720626
>Gm20:16720685-16720724
>Gm20:16720814-16720856
>Gm20:16720924-16724286
>Gm20:16724612-16724716
>Gm20:16724855-16725974
>Gm20:16726035-16726090
>Gm20:16726128-16726220
>Gm20:16726892-16727003
>Gm20:16727772-16727857
>Gm20:16732318-16735236
>Gm20:16735272-16738288
>Gm20:16738867-16755802
>Gm20:16756650-16757606
>Gm20:16757627-16757813
>Gm20:16759151-16759190
>Gm20:16759230-16759559
>Gm20:16759736-16759961
>Gm20:16759997-16760271
>Gm20:16760309-16760363
>Gm20:16760398-16760650
>Gm20:16761051-16761083
>Gm20:16761616-16761640
>Gm20:16761726-16761749
>Gm20:16762263-16762315
>Gm20:16763603-16764597
>Gm20:16766114-16766488
>Gm20:16766537-16778188
>Gm20:16778228-16789475
>Gm20:16790619-16797196
>Gm20:16797441-16802047
>Gm20:16802687-16803688
>Gm20:16804106-16807908
>Gm20:16808400-16808457
>Gm20:16810353-16810584
>Gm20:16810625-16810657
>Gm20:16810977-16811787
>Gm20:16811850-16812784
>Gm20:16812847-16813083
>Gm20:16813186-16813276
>Gm20:16813369-16814067
>Gm20:16816645-16816733
>Gm20:16819124-16819205
>Gm20:16821001-16821051
>Gm20:16822039-16822143
>Gm20:16822329-16822413
>Gm20:16822485-16822520
>Gm20:16823476-16823507
>Gm20:16825778-16825887
>Gm20:16825955-16826008
>Gm20:16826576-16832221
>Gm20:16833925-16834851
>Gm20:16834953-16834999
>Gm20:16835712-16836441
>Gm20:16836477-16837733
>Gm20:16837756-16839132
>Gm20:16844017-16844156
>Gm20:16846369-16846518
>Gm20:16848622-16848775
>Gm20:16849822-16849851
>Gm20:16851448-16851593
>Gm20:16852237-16852351
>Gm20:16852848-16852890
>Gm20:16853255-16853310
>Gm20:16853412-16853441
>Gm20:16855358-16855388
>Gm20:16858357-16858373
>Gm20:16863180-16863295
>Gm20:16868212-16868396
>Gm20:16868672-16868705
>Gm20:16868772-16868898
>Gm20:16869136-16869177
>Gm20:16869385-16869418
>Gm20:16869542-16869609
>Gm20:16869937-16869981
>Gm20:16870087-16870217
>Gm20:16870479-16870625
>Gm20:16871097-16871138
>Gm20:16871666-16871751
>Gm20:16871839-16872017
>Gm20:16873133-16874477
>Gm20:16874540-16875007
>Gm20:16875046-16875165
>Gm20:16875224-16875631
>Gm20:16875698-16875768
>Gm20:16875839-16876131
>Gm20:16879016-16879056
>Gm20:16879405-16879441
>Gm20:16879662-16879716
>Gm20:16879911-16879994
>Gm20:16880457-16880596
>Gm20:16881816-16881938
>Gm20:16882095-16882151
>Gm20:16884223-16884435
>Gm20:16885086-16885121
>Gm20:16885241-16885370
>Gm20:16885871-16885923
>Gm20:16886834-16886952
>Gm20:16889185-16889271
>Gm20:16894089-16894185
>Gm20:16894251-16894675
>Gm20:16894781-16895226
>Gm20:16895702-16895771
>Gm20:16895870-16895908
>Gm20:16896020-16896046
>Gm20:16896262-16896320
>Gm20:16896969-16896996
>Gm20:16897689-16897781
>Gm20:16897833-16898025
>Gm20:16899118-16899162
>Gm20:16899450-16899598
>Gm20:16899658-16899792
>Gm20:16900907-16900954
>Gm20:16901013-16901076
>Gm20:16902436-16902468
>Gm20:16902802-16902836
>Gm20:16906081-16906162
>Gm20:16906265-16906336
>Gm20:16907575-16907643
>Gm20:16907685-16907735
>Gm20:16907848-16907893
>Gm20:16908027-16908141
>Gm20:16908169-16908294
>Gm20:16908398-16908498
>Gm20:16908563-16908638
>Gm20:16908910-16908949
>Gm20:16909102-16909212
>Gm20:16909377-16909500
>Gm20:16910273-16913190
>Gm20:16917586-16917663
>Gm20:16917833-16917889
>Gm20:16917996-16918189
>Gm20:16918245-16918302
>Gm20:16918396-16918973
>Gm20:16919209-16921254
>Gm20:16922496-16923603
>Gm20:16923658-16923704
>Gm20:16923755-16923819
>Gm20:16926129-16928618
>Gm20:16930445-16930685
>Gm20:16930787-16932653
>Gm20:16932707-16933297
>Gm20:16933324-16933746
>Gm20:16933887-16934401
>Gm20:16934743-16934953
>Gm20:16935111-16935347
>Gm20:16936028-16936117
>Gm20:16936172-16936360
>Gm20:16936545-16936611
>Gm20:16936637-16936849
>Gm20:16937035-16937064
>Gm20:16937191-16937545
>Gm20:16937613-16938018
>Gm20:16938324-16938391
>Gm20:16938631-16938673
>Gm20:16938782-16939013
>Gm20:16939068-16939496
>Gm20:16939536-16939623
>Gm20:16939649-16940228
>Gm20:16940406-16940588
>Gm20:16940664-16940789
>Gm20:16941093-16941192
>Gm20:16941351-16941815
>Gm20:16942051-16942361
>Gm20:16942410-16943395
>Gm20:16943463-16943563
>Gm20:16943605-16945491
>Gm20:16945598-16946173
>Gm20:16946265-16946308
>Gm20:16946347-16946697
>Gm20:16947343-16949184
>Gm20:16949239-16949417
>Gm20:16949477-16949761
>Gm20:16951596-16951629
>Gm20:16952267-16952364
>Gm20:16952404-16957874
>Gm20:16957961-16958840
>Gm20:16959277-16959314
>Gm20:16959798-16959918
>Gm20:16959957-16960092
>Gm20:16960113-16960232
>Gm20:16960298-16960494
>Gm20:16960558-16960630
>Gm20:16960739-16960800
>Gm20:16960971-16961023
>Gm20:16961120-16961480
>Gm20:16961645-16961676
>Gm20:16961800-16961851
>Gm20:16961964-16962007
>Gm20:16962799-16963195
>Gm20:16963596-16963627
>Gm20:16966084-16966147
>Gm20:16967169-16967214
>Gm20:16967405-16967471
>Gm20:16967855-16967889
>Gm20:16967968-16968004
>Gm20:16968449-16968503
>Gm20:16968841-16968971
>Gm20:16969806-16969886
>Gm20:16979774-16979808
>Gm20:16979866-16979945
>Gm20:16980292-16980644
>Gm20:16980706-16981341
>Gm20:16981488-16981594
>Gm20:16982495-16982604
>Gm20:16982641-16982689
>Gm20:16982952-16983023
>Gm20:16983070-16983621
>Gm20:16983743-16983861
>Gm20:16983999-16984227
>Gm20:16984817-16984878
>Gm20:16984992-16985345
>Gm20:16985480-16985597
>Gm20:16985830-16985860
>Gm20:16985898-16986166
>Gm20:16986579-16986640
>Gm20:16988204-16988270
>Gm20:16988720-16988834
>Gm20:16989495-16989777
>Gm20:16989975-16990086
>Gm20:16992015-16992055
>Gm20:16992842-16992910
>Gm20:16993139-16993171
>Gm20:16993254-16993875
>Gm20:16993927-16995952
>Gm20:16996030-16996153
>Gm20:16996564-16997821
>Gm20:16998552-16998811
>Gm20:16999060-16999272
>Gm20:16999664-16999713
>Gm20:16999721-16999916
>Gm20:16999989-17000194
>Gm20:17000331-17001295
>Gm20:17001316-17001479
>Gm20:17001509-17001700
>Gm20:17002027-17002063
>Gm20:17002511-17002563
>Gm20:17003429-17003503
>Gm20:17005694-17005768
>Gm20:17007850-17007896
>Gm20:17007995-17008215
>Gm20:17008277-17008471
>Gm20:17008541-17008782
>Gm20:17009077-17009115
>Gm20:17009390-17010797
>Gm20:17019065-17019154
>Gm20:17019322-17019384
>Gm20:17019462-17020521
>Gm20:17021756-17021897
>Gm20:17025439-17025535
>Gm20:17029023-17029422
>Gm20:17029448-17029792
>Gm20:17029919-17030202
>Gm20:17030247-17031464
>Gm20:17031497-17031559
>Gm20:17031778-17031848
>Gm20:17031945-17032061
>Gm20:17032091-17032141
>Gm20:17032255-17032292
>Gm20:17035231-17035283
>Gm20:17037055-17037181
>Gm20:17045397-17045643
>Gm20:17045701-17045834
>Gm20:17045981-17046116
>Gm20:17046147-17046261
>Gm20:17050556-17050594
>Gm20:17050829-17050925
>Gm20:17051230-17051265
>Gm20:17051437-17051531
>Gm20:17051616-17051725
>Gm20:17051794-17051851
>Gm20:17053914-17054017
>Gm20:17054845-17054902
>Gm20:17055223-17055255
>Gm20:17055357-17055384
>Gm20:17055939-17055971
>Gm20:17057061-17057120
>Gm20:17057320-17057347
>Gm20:17057865-17057908
>Gm20:17057946-17057993
>Gm20:17058529-17058571
>Gm20:17058719-17058771
>Gm20:17058812-17058842
>Gm20:17058887-17060023
>Gm20:17060084-17060392
>Gm20:17060450-17060641
>Gm20:17060675-17061726
>Gm20:17061832-17062716
>Gm20:17062781-17063179
>Gm20:17063275-17063446
>Gm20:17063486-17063999
>Gm20:17064306-17064514
>Gm20:17064716-17064851
>Gm20:17065087-17065187
>Gm20:17067075-17067115
>Gm20:17067393-17067587
>Gm20:17067975-17068011
>Gm20:17068336-17068434
>Gm20:17069032-17069143
>Gm20:17071241-17071256
>Gm20:17071425-17071500
>Gm20:17071710-17071899
>Gm20:17074565-17074625
>Gm20:17075180-17075266
>Gm20:17075528-17075569
>Gm20:17078281-17078336
>Gm20:17078589-17078632
>Gm20:17078756-17078806
>Gm20:17079601-17085069
>Gm20:17085106-17085199
>Gm20:17085233-17085496
>Gm20:17085546-17090729
>Gm20:17090832-17090918
>Gm20:17091189-17091269
>Gm20:17092231-17092414
>Gm20:17093869-17096279
>Gm20:17096309-17097309
>Gm20:17097426-17097624
>Gm20:17100483-17100573
>Gm20:17100704-17100905
>Gm20:17100991-17101033
>Gm20:17101065-17101107
>Gm20:17101547-17101947
>Gm20:17102077-17102197
>Gm20:17102353-17102443
>Gm20:17104932-17105006
>Gm20:17107573-17107657
>Gm20:17107725-17111361
>Gm20:17111397-17112815
>Gm20:17112860-17119539
>Gm20:17120056-17120136
>Gm20:17120257-17120346
>Gm20:17120964-17121008
>Gm20:17123336-17123395
>Gm20:17123444-17123774
>Gm20:17123825-17124154
>Gm20:17124338-17124402
>Gm20:17124493-17124618
>Gm20:17124745-17125073
>Gm20:17125118-17125147
>Gm20:17125185-17125260
>Gm20:17125322-17125594
>Gm20:17125669-17125867
>Gm20:17126022-17126358
>Gm20:17127182-17127272
>Gm20:17127567-17127623
>Gm20:17127682-17127856
>Gm20:17128430-17128479
>Gm20:17129101-17129247
>Gm20:17129345-17129459
>Gm20:17129591-17129722
>Gm20:17129844-17129875
>Gm20:17129916-17129962
>Gm20:17130049-17130108
>Gm20:17130185-17130221
>Gm20:17130504-17130563
>Gm20:17130670-17130714
>Gm20:17131091-17131279
>Gm20:17131653-17135454
>Gm20:17135483-17135617
>Gm20:17135736-17135763
>Gm20:17136953-17137010
>Gm20:17137076-17137152
>Gm20:17137191-17137243
>Gm20:17137324-17137947
>Gm20:17137982-17138140
>Gm20:17138410-17138644
>Gm20:17138693-17138942
>Gm20:17139036-17141268
>Gm20:17141430-17141463
>Gm20:17141630-17141709
>Gm20:17141736-17141799
>Gm20:17141947-17142014
>Gm20:17142142-17142613
>Gm20:17142800-17142829
>Gm20:17142887-17142936
>Gm20:17143646-17143901
>Gm20:17144129-17144276
>Gm20:17144610-17144676
>Gm20:17145279-17145510
>Gm20:17148757-17148817
>Gm20:17149949-17150051
>Gm20:17156946-17157021
>Gm20:17159418-17159434
>Gm20:17159927-17159982
>Gm20:17162035-17162064
>Gm20:17162220-17162299
>Gm20:17162544-17162592
>Gm20:17164449-17164504
>Gm20:17164574-17164624
>Gm20:17165303-17165333
>Gm20:17165586-17165613
>Gm20:17165654-17165850
>Gm20:17165927-17165985
>Gm20:17166026-17166335
>Gm20:17166442-17166544
>Gm20:17166605-17166645
>Gm20:17166795-17166862
>Gm20:17167218-17167257
>Gm20:17167344-17167404
>Gm20:17167443-17167589
>Gm20:17167863-17167923
>Gm20:17168358-17168418
>Gm20:17168565-17168661
>Gm20:17168980-17169016
>Gm20:17169092-17169186
>Gm20:17169327-17169533
>Gm20:17169795-17170130
>Gm20:17170249-17180817
>Gm20:17180848-17185571
>Gm20:17185605-17185728
>Gm20:17185904-17185980
>Gm20:17186061-17186160
>Gm20:17186233-17186260
>Gm20:17186422-17186487
>Gm20:17186571-17186770
>Gm20:17186831-17186986
>Gm20:17187070-17187207
>Gm20:17187313-17187462
>Gm20:17187538-17187615
>Gm20:17187683-17187736
>Gm20:17187793-17187875
>Gm20:17188029-17188063
>Gm20:17188112-17188187
>Gm20:17188224-17188322
>Gm20:17188417-17188542
>Gm20:17188576-17188629
>Gm20:17188764-17188829
>Gm20:17188872-17188978
>Gm20:17189027-17189080
>Gm20:17189118-17189155
>Gm20:17189342-17189421
>Gm20:17189474-17189503
>Gm20:17189634-17189716
>Gm20:17190041-17190079
>Gm20:17190217-17190511
>Gm20:17190584-17190619
>Gm20:17190696-17190808
>Gm20:17191142-17191172
>Gm20:17191221-17191281
>Gm20:17191490-17191542
>Gm20:17191881-17191910
>Gm20:17191985-17192024
>Gm20:17192947-17193016
>Gm20:17193794-17193842
>Gm20:17194597-17194699
>Gm20:17195345-17195444
>Gm20:17196020-17196062
>Gm20:17196143-17196202
>Gm20:17198466-17199511
>Gm20:17199561-17200410
>Gm20:17200498-17201049
>Gm20:17201101-17201198
>Gm20:17201266-17201854
>Gm20:17201915-17202056
>Gm20:17202142-17202215
>Gm20:17202279-17203136
>Gm20:17203415-17203745
>Gm20:17203982-17204413
>Gm20:17205149-17205231
>Gm20:17208277-17208812
>Gm20:17208875-17208954
>Gm20:17209000-17209336
>Gm20:17210463-17210571
>Gm20:17211021-17211114
>Gm20:17215011-17215088
>Gm20:17216461-17216489
>Gm20:17217362-17217731
>Gm20:17217843-17217964
>Gm20:17218090-17218385
>Gm20:17218471-17218959
>Gm20:17219001-17219172
>Gm20:17219219-17219410
>Gm20:17219472-17219502
>Gm20:17219544-17222490
>Gm20:17222514-17223103
>Gm20:17223146-17248391
>Gm20:17248442-17250441
>Gm20:17250496-17251758
>Gm20:17251829-17252119
>Gm20:17252188-17252864
>Gm20:17252967-17258783
>Gm20:17258813-17261837
>Gm20:17261899-17263696
>Gm20:17263895-17265145
>Gm20:17265359-17265518
>Gm20:17265559-17265705
>Gm20:17265864-17265914
>Gm20:17266599-17266747
>Gm20:17266902-17266944
>Gm20:17266986-17267060
>Gm20:17267159-17267204
>Gm20:17267354-17267390
>Gm20:17267744-17267785
>Gm20:17267964-17269208
>Gm20:17269317-17269458
>Gm20:17269585-17269637
>Gm20:17269938-17270030
>Gm20:17270186-17270269
>Gm20:17270402-17271536
>Gm20:17271664-17271700
>Gm20:17271850-17271971
>Gm20:17272031-17272262
>Gm20:17272310-17272494
>Gm20:17272527-17272907
>Gm20:17272958-17274262
>Gm20:17274341-17274367
>Gm20:17274399-17274440
>Gm20:17275218-17275254
>Gm20:17276036-17276401
>Gm20:17276460-17276713
>Gm20:17276758-17276918
>Gm20:17276959-17277233
>Gm20:17277325-17277543
>Gm20:17277635-17277666
>Gm20:17277731-17278265
>Gm20:17278348-17278450
>Gm20:17278508-17278538
>Gm20:17278874-17287207
>Gm20:17287263-17287401
>Gm20:17287547-17287593
>Gm20:17287734-17288075
>Gm20:17288191-17288697
>Gm20:17288757-17288906
>Gm20:17289028-17289152
>Gm20:17289289-17289482
>Gm20:17289543-17290198
>Gm20:17290603-17290630
>Gm20:17290796-17290895
>Gm20:17290973-17291320
>Gm20:17291416-17291542
>Gm20:17291581-17292364
>Gm20:17292501-17292729
>Gm20:17292770-17293071
>Gm20:17293112-17293928
>Gm20:17293965-17294135
>Gm20:17294214-17295179
>Gm20:17295342-17297289
>Gm20:17297354-17297400
>Gm20:17297462-17297761
>Gm20:17298362-17299527
>Gm20:17300181-17300249
>Gm20:17300451-17300489
>Gm20:17300510-17300586
>Gm20:17301401-17301522
>Gm20:17301566-17301703
>Gm20:17301767-17301861
>Gm20:17306441-17306485
>Gm20:17306601-17306696
>Gm20:17307493-17307537
>Gm20:17308318-17308363
>Gm20:17309263-17309336
>Gm20:17310120-17310204
>Gm20:17310583-17310704
>Gm20:17310924-17311453
>Gm20:17311533-17311651
>Gm20:17311841-17311909
>Gm20:17312053-17312362
>Gm20:17312420-17312489
>Gm20:17312522-17312652
>Gm20:17312749-17312868
>Gm20:17312914-17313160
>Gm20:17313513-17313591
>Gm20:17313705-17314247
>Gm20:17314362-17314441
>Gm20:17314753-17314829
>Gm20:17315708-17315869
>Gm20:17315931-17316063
>Gm20:17316949-17317038
>Gm20:17317106-17317191
>Gm20:17317353-17317462
>Gm20:17317568-17317650
>Gm20:17320107-17320247
>Gm20:17320266-17320370
>Gm20:17320522-17320579
>Gm20:17320641-17321787
>Gm20:17321828-17322337
>Gm20:17322377-17322506
>Gm20:17322609-17322998
>Gm20:17323379-17323440
>Gm20:17328080-17328177
>Gm20:17332809-17332962
>Gm20:17334353-17334416
>Gm20:17334521-17334653
>Gm20:17334708-17334751
>Gm20:17334818-17334902
>Gm20:17335256-17335314
>Gm20:17336091-17336143
>Gm20:17336717-17336762
>Gm20:17336797-17336920
>Gm20:17337332-17337381
>Gm20:17338497-17338579
>Gm20:17338668-17338719
>Gm20:17338928-17338970
>Gm20:17339511-17339550
>Gm20:17340503-17346035
>Gm20:17346116-17346230
>Gm20:17346300-17346362
>Gm20:17346394-17346972
>Gm20:17347016-17347664
>Gm20:17347721-17353973
>Gm20:17354001-17354177
>Gm20:17354848-17354875
>Gm20:17361001-17361067
>Gm20:17361129-17361165
>Gm20:17362237-17362293
>Gm20:17363210-17363250
>Gm20:17363308-17363414
>Gm20:17364339-17364386
>Gm20:17365250-17365399
>Gm20:17366203-17366723
>Gm20:17367301-17367457
>Gm20:17368058-17368093
>Gm20:17368911-17368956
>Gm20:17372299-17372430
>Gm20:17372733-17372832
>Gm20:17373314-17377320
>Gm20:17377690-17378741
>Gm20:17379589-17379666
>Gm20:17381601-17381633
>Gm20:17381835-17381892
>Gm20:17382233-17382353
>Gm20:17382664-17383004
>Gm20:17383480-17383584
>Gm20:17383698-17383809
>Gm20:17384099-17388027
>Gm20:17388094-17388228
>Gm20:17388275-17388382
>Gm20:17388448-17388525
>Gm20:17388562-17388736
>Gm20:17388936-17389206
>Gm20:17389256-17389311
>Gm20:17389452-17389578
>Gm20:17389633-17389848
>Gm20:17389931-17389971
>Gm20:17390059-17390144
>Gm20:17390214-17390398
>Gm20:17390458-17390578
>Gm20:17390613-17390646
>Gm20:17390878-17391001
>Gm20:17391867-17392144
>Gm20:17392200-17392341
>Gm20:17392380-17392487
>Gm20:17392688-17392871
>Gm20:17392887-17393192
>Gm20:17393304-17393856
>Gm20:17393959-17394038
>Gm20:17394087-17394485
>Gm20:17394872-17395260
>Gm20:17395283-17395406
>Gm20:17395566-17396650
>Gm20:17396735-17397096
>Gm20:17397145-17397387
>Gm20:17397411-17397510
>Gm20:17397593-17397651
>Gm20:17397706-17398001
>Gm20:17398112-17398329
>Gm20:17399800-17400781
>Gm20:17403051-17403156
>Gm20:17403331-17403617
>Gm20:17403711-17403927
>Gm20:17404033-17404080
>Gm20:17404143-17404265
>Gm20:17404634-17404736
>Gm20:17405419-17405443
>Gm20:17405601-17405681
>Gm20:17405724-17405767
>Gm20:17405790-17405858
>Gm20:17406019-17406064
>Gm20:17406389-17406624
>Gm20:17406667-17406846
>Gm20:17407128-17407195
>Gm20:17407224-17407259
>Gm20:17407327-17407634
>Gm20:17407662-17408402
>Gm20:17408561-17411653
>Gm20:17412001-17412033
>Gm20:17412089-17412168
>Gm20:17412203-17412297
>Gm20:17412461-17412595
>Gm20:17412651-17412689
>Gm20:17412783-17412913
>Gm20:17412968-17413042
>Gm20:17413080-17413222
>Gm20:17413786-17414231
>Gm20:17414374-17414777
>Gm20:17417249-17417381
>Gm20:17417733-17417774
>Gm20:17419923-17421915
>Gm20:17421988-17422016
>Gm20:17422153-17422697
>Gm20:17422751-17422924
>Gm20:17422966-17443002
>Gm20:17443036-17443956
>Gm20:17443983-17444128
>Gm20:17446031-17446157
>Gm20:17446210-17446239
>Gm20:17446294-17446352
>Gm20:17446977-17448632
>Gm20:17448939-17448983
>Gm20:17449215-17449277
>Gm20:17449610-17453435
>Gm20:17453483-17454082
>Gm20:17454253-17454381
>Gm20:17456056-17456125
>Gm20:17456917-17457090
>Gm20:17459967-17460050
>Gm20:17460468-17464826
>Gm20:17464869-17465184
>Gm20:17465297-17465387
>Gm20:17465500-17465570
>Gm20:17465856-17465892
>Gm20:17465944-17466086
>Gm20:17466260-17466334
>Gm20:17467752-17470894
>Gm20:17474730-17474756
>Gm20:17477662-17477701
>Gm20:17477804-17477897
>Gm20:17477975-17479139
>Gm20:17479180-17480005
>Gm20:17480049-17483056
>Gm20:17483113-17483873
>Gm20:17484023-17484153
>Gm20:17484189-17484247
>Gm20:17484371-17485364
>Gm20:17485568-17485622
>Gm20:17485698-17485853
>Gm20:17486051-17486448
>Gm20:17490359-17490407
>Gm20:17490466-17490759
>Gm20:17490820-17493651
>Gm20:17493689-17494325
>Gm20:17494401-17495386
>Gm20:17495532-17495751
>Gm20:17495929-17495957
>Gm20:17496001-17496192
>Gm20:17496240-17496453
>Gm20:17496542-17496649
>Gm20:17496845-17496886
>Gm20:17497066-17503467
>Gm20:17503504-17510811
>Gm20:17510857-17510929
>Gm20:17510996-17514396
>Gm20:17514431-17517059
>Gm20:17519078-17519120
>Gm20:17519267-17519343
>Gm20:17519579-17519714
>Gm20:17520400-17520532
>Gm20:17520564-17521565
>Gm20:17521666-17522136
>Gm20:17522265-17522324
>Gm20:17526787-17526862
>Gm20:17531271-17531339
>Gm20:17531418-17531534
>Gm20:17532018-17532061
>Gm20:17532917-17533208
>Gm20:17533253-17535060
>Gm20:17535104-17535421
>Gm20:17535510-17535776
>Gm20:17535829-17536030
>Gm20:17536051-17536151
>Gm20:17536198-17537156
>Gm20:17540561-17541785
>Gm20:17541811-17542525
>Gm20:17542587-17542637
>Gm20:17542697-17543510
>Gm20:17544458-17544494
>Gm20:17546171-17546235
>Gm20:17546439-17546543
>Gm20:17546610-17546718
>Gm20:17546772-17546911
>Gm20:17547061-17547101
>Gm20:17547145-17547193
>Gm20:17547276-17547472
>Gm20:17547582-17547651
>Gm20:17547710-17547766
>Gm20:17547807-17549506
>Gm20:17549581-17549735
>Gm20:17549798-17550294
>Gm20:17550350-17551103
>Gm20:17551173-17551249
>Gm20:17551481-17551518
>Gm20:17551729-17551800
>Gm20:17551882-17551916
>Gm20:17552068-17552298
>Gm20:17553098-17553177
>Gm20:17553925-17553983
>Gm20:17554157-17554241
>Gm20:17554537-17554617
>Gm20:17554746-17554793
>Gm20:17557355-17557381
>Gm20:17557967-17558015
>Gm20:17559853-17560007
>Gm20:17560082-17560597
>Gm20:17560753-17560892
>Gm20:17561127-17561203
>Gm20:17561358-17561583
>Gm20:17561657-17561853
>Gm20:17562130-17562190
>Gm20:17562615-17562753
>Gm20:17562864-17562922
>Gm20:17563004-17563409
>Gm20:17565236-17565763
>Gm20:17565787-17566971
>Gm20:17568167-17571517
>Gm20:17571607-17576677
>Gm20:17577297-17581497
>Gm20:17581779-17584022
>Gm20:17584408-17584427
>Gm20:17584451-17585144
>Gm20:17585374-17585418
>Gm20:17585680-17585736
>Gm20:17586159-17586301
>Gm20:17586486-17586547
>Gm20:17586988-17587097
>Gm20:17587134-17587240
>Gm20:17587810-17587855
>Gm20:17588132-17588205
>Gm20:17589702-17589759
>Gm20:17594683-17599676
>Gm20:17601131-17601202
>Gm20:17601755-17601845
>Gm20:17603011-17603069
>Gm20:17605038-17611136
>Gm20:17612355-17612874
>Gm20:17612889-17613047
>Gm20:17613084-17613414
>Gm20:17613466-17613674
>Gm20:17613692-17613735
>Gm20:17613816-17613885
>Gm20:17614279-17623912
>Gm20:17624091-17636392
>Gm20:17636566-17639890
>Gm20:17639948-17642437
>Gm20:17642471-17642778
>Gm20:17643184-17646182
>Gm20:17646208-17664373
>Gm20:17664405-17671967
>Gm20:17672032-17672494
>Gm20:17672520-17674386
>Gm20:17674410-17679536
>Gm20:17681144-17681184
>Gm20:17683017-17685244
>Gm20:17685273-17686679
>Gm20:17686720-17693826
>Gm20:17693856-17721882
>Gm20:17721933-17723059
>Gm20:17723123-17725344
>Gm20:17725901-17732972
>Gm20:17733018-17736424
>Gm20:17739998-17740107
>Gm20:17740162-17740385
>Gm20:17740518-17740834
>Gm20:17740893-17741090
>Gm20:17741142-17741239
>Gm20:17741279-17744386
>Gm20:17744419-17750800
>Gm20:17750835-17751216
>Gm20:17751241-17752390
>Gm20:17752456-17753108
>Gm20:17753171-17754853
>Gm20:17754891-17755307
>Gm20:17755361-17755501
>Gm20:17755609-17755835
>Gm20:17755878-17756415
>Gm20:17756847-17758984
>Gm20:17759026-17759108
>Gm20:17759136-17759676
>Gm20:17759773-17761112
>Gm20:17761167-17761874
>Gm20:17763331-17763690
>Gm20:17763716-17764107
>Gm20:17764152-17764254
>Gm20:17764371-17764548
>Gm20:17768455-17768583
>Gm20:17770100-17770141
>Gm20:17773622-17773668
>Gm20:17774406-17774713
>Gm20:17775387-17776385
>Gm20:17776418-17776640
>Gm20:17776696-17786305
>Gm20:17787031-17787880
>Gm20:17787913-17788757
>Gm20:17789161-17799257
>Gm20:17800465-17800563
>Gm20:17801374-17801408
>Gm20:17801581-17801681
>Gm20:17801830-17801874
>Gm20:17802886-17802941
>Gm20:17803060-17803293
>Gm20:17803395-17803697
>Gm20:17803750-17803775
>Gm20:17803807-17803971
>Gm20:17804139-17804712
>Gm20:17804818-17805453
>Gm20:17805539-17805727
>Gm20:17805757-17806063
>Gm20:17806112-17806255
>Gm20:17806312-17806831
>Gm20:17806888-17809415
>Gm20:17809461-17813018
>Gm20:17813094-17813765
>Gm20:17813807-17814011
>Gm20:17814123-17814657
>Gm20:17814738-17815206
>Gm20:17815286-17815407
>Gm20:17815703-17815775
>Gm20:17816069-17816240
>Gm20:17816394-17816830
>Gm20:17817034-17817092
>Gm20:17817134-17819720
>Gm20:17819757-17820525
>Gm20:17820634-17824679
>Gm20:17824705-17839466
>Gm20:17839468-17846563
>Gm20:17846608-17848077
>Gm20:17849642-17852422
>Gm20:17873228-17874328
>Gm20:17874808-17881980
>Gm20:17902040-17902332
>Gm20:17902377-17907366
>Gm20:17907476-17984243
>Gm20:17984281-17984424
>Gm20:17984467-17985678
>Gm20:17985714-17992890
>Gm20:17992917-17993205
>Gm20:17993231-17996247
>Gm20:17996297-18009793
>Gm20:18009832-18022447
>Gm20:18022463-18027834
>Gm20:18027895-18028222
>Gm20:18028266-18031025
>Gm20:18031056-18031248
>Gm20:18031313-18031497
>Gm20:18031613-18031802
>Gm20:18031848-18031927
>Gm20:18032296-18032341
>Gm20:18032407-18033644
>Gm20:18033684-18050985
>Gm20:18051054-18051105
>Gm20:18051148-18051246
>Gm20:18051300-18051411
>Gm20:18051577-18051935
>Gm20:18051967-18055461
>Gm20:18055540-18055761
>Gm20:18055837-18058122
>Gm20:18058194-18070084
>Gm20:18070134-18076820
>Gm20:18076945-18077325
>Gm20:18077393-18077928
>Gm20:18078058-18078604
>Gm20:18078670-18079033
>Gm20:18079054-18079343
>Gm20:18079408-18080000
>Gm20:18080930-18081053
>Gm20:18082453-18082671
>Gm20:18083854-18083888
>Gm20:18083963-18084078
>Gm20:18084901-18085350
>Gm20:18085410-18085685
>Gm20:18085736-18086043
>Gm20:18086650-18086705
>Gm20:18087046-18087183
>Gm20:18087495-18087776
>Gm20:18087822-18088020
>Gm20:18089309-18089421
>Gm20:18089448-18089534
>Gm20:18095337-18095409
>Gm20:18095683-18095804
>Gm20:18099645-18102795
>Gm20:18102893-18108127
>Gm20:18108995-18109052
>Gm20:18109544-18110703
>Gm20:18110756-18111306
>Gm20:18111448-18111616
>Gm20:18112290-18112532
>Gm20:18113721-18116845
>Gm20:18116876-18117476
>Gm20:18117537-18117852
>Gm20:18117879-18118473
>Gm20:18118517-18119112
>Gm20:18119270-18124568
>Gm20:18124778-18125113
>Gm20:18125424-18125872
>Gm20:18126091-18126601
>Gm20:18126757-18127301
>Gm20:18127400-18127699
>Gm20:18127857-18127997
>Gm20:18128627-18128664
>Gm20:18129876-18130283
>Gm20:18130382-18130550
>Gm20:18130623-18130708
>Gm20:18130827-18131965
>Gm20:18132000-18138768
>Gm20:18138808-18143333
>Gm20:18143430-18143482
>Gm20:18143563-18143743
>Gm20:18144106-18145737
>Gm20:18145791-18146681
>Gm20:18146758-18146992
>Gm20:18149539-18149659
>Gm20:18149837-18149881
>Gm20:18150135-18150248
>Gm20:18151174-18151207
>Gm20:18152877-18152946
>Gm20:18153401-18153451
>Gm20:18153680-18153751
>Gm20:18154023-18154839
>Gm20:18155142-18155188
>Gm20:18155286-18155469
>Gm20:18155546-18155699
>Gm20:18155746-18156137
>Gm20:18156200-18156456
>Gm20:18156743-18160614
>Gm20:18160645-18171614
>Gm20:18171702-18171758
>Gm20:18171809-18172066
>Gm20:18172141-18172383
>Gm20:18172490-18177074
>Gm20:18177154-18177723
>Gm20:18177781-18178079
>Gm20:18178116-18178224
>Gm20:18178344-18179142
>Gm20:18179343-18181133
>Gm20:18181157-18181370
>Gm20:18181449-18181665
>Gm20:18181714-18181950
>Gm20:18182582-18182689
>Gm20:18182896-18182970
>Gm20:18183085-18183411
>Gm20:18183446-18183568
>Gm20:18183638-18183672
>Gm20:18183699-18183897
>Gm20:18183933-18184148
>Gm20:18184219-18184291
>Gm20:18184318-18184494
>Gm20:18184597-18184874
>Gm20:18186017-18187814
>Gm20:18187871-18188281
>Gm20:18188340-18189299
>Gm20:18189325-18189554
>Gm20:18189582-18190640
>Gm20:18190702-18190921
>Gm20:18191028-18191143
>Gm20:18191245-18193412
>Gm20:18193440-18196035
>Gm20:18196131-18196238
>Gm20:18196288-18197345
>Gm20:18197386-18197880
>Gm20:18197934-18198543
>Gm20:18198570-18198742
>Gm20:18198843-18199559
>Gm20:18199668-18199737
>Gm20:18199992-18252892
>Gm20:18252917-18259645
>Gm20:18259685-18260032
>Gm20:18260082-18268453
>Gm20:18268535-18268608
>Gm20:18268670-18268743
>Gm20:18268939-18272439
>Gm20:18274338-18274412
>Gm20:18274581-18274621
>Gm20:18275327-18275369
>Gm20:18276271-18276376
>Gm20:18276511-18277456
>Gm20:18277532-18277562
>Gm20:18277657-18279287
>Gm20:18279354-18279701
>Gm20:18279858-18280523
>Gm20:18280567-18281135
>Gm20:18281200-18281317
>Gm20:18281350-18281450
>Gm20:18281486-18281519
>Gm20:18281569-18282197
>Gm20:18282374-18282532
>Gm20:18282625-18282762
>Gm20:18282815-18282883
>Gm20:18282954-18282984
>Gm20:18283158-18283216
>Gm20:18283451-18285804
>Gm20:18288276-18289948
>Gm20:18290540-18290963
>Gm20:18291124-18291215
>Gm20:18291242-18291641
>Gm20:18291710-18291785
>Gm20:18291997-18300896
>Gm20:18300934-18308814
>Gm20:18308949-18333079
>Gm20:18333105-18344522
>Gm20:18344532-18355641
>Gm20:18355682-18360194
>Gm20:18360272-18360972
>Gm20:18361013-18372343
>Gm20:18372392-18372492
>Gm20:18372545-18372972
>Gm20:18372999-18375302
>Gm20:18376745-18376928
>Gm20:18378945-18379009
>Gm20:18379544-18380415
>Gm20:18381011-18392694
>Gm20:18393694-18399119
>Gm20:18413031-18416819
>Gm20:18417152-18419672
>Gm20:18419878-18421643
>Gm20:18421743-18423938
>Gm20:18424002-18424024
>Gm20:18429006-18431973
>Gm20:18432191-18469248
>Gm20:18469287-18473159
>Gm20:18473189-18477693
>Gm20:18477721-18479548
>Gm20:18479647-18485568
>Gm20:18485596-18486366
>Gm20:18486395-18486450
>Gm20:18486476-18486558
>Gm20:18486670-18486775
>Gm20:18486876-18486927
>Gm20:18487698-18487817
>Gm20:18488139-18488251
>Gm20:18488366-18488874
>Gm20:18488903-18488958
>Gm20:18489150-18489652
>Gm20:18489687-18489910
>Gm20:18489981-18490287
>Gm20:18490327-18490493
>Gm20:18490576-18490887
>Gm20:18490909-18491855
>Gm20:18492064-18493242
>Gm20:18493286-18493367
>Gm20:18493434-18494651
>Gm20:18494679-18494780
>Gm20:18494936-18494986
>Gm20:18495086-18495293
>Gm20:18495339-18495491
>Gm20:18495515-18495776
>Gm20:18495813-18495905
>Gm20:18495934-18496095
>Gm20:18496183-18496238
>Gm20:18496279-18496475
>Gm20:18496515-18496839
>Gm20:18496907-18502278
>Gm20:18502359-18502774
>Gm20:18502853-18504157
>Gm20:18504380-18509758
>Gm20:18509889-18510859
>Gm20:18511253-18511425
>Gm20:18511448-18511596
>Gm20:18512469-18512557
>Gm20:18512877-18530824
>Gm20:18530862-18530995
>Gm20:18531961-18532054
>Gm20:18532119-18532274
>Gm20:18532431-18532485
>Gm20:18532531-18532647
>Gm20:18532837-18532910
>Gm20:18533117-18533192
>Gm20:18533233-18533529
>Gm20:18533575-18534277
>Gm20:18534339-18535201
>Gm20:18535231-18535416
>Gm20:18535445-18535589
>Gm20:18535633-18536271
>Gm20:18536321-18536544
>Gm20:18536585-18536641
>Gm20:18536671-18537598
>Gm20:18537629-18537714
>Gm20:18537788-18538005
>Gm20:18538064-18538102
>Gm20:18538471-18539011
>Gm20:18539095-18539141
>Gm20:18539278-18540169
>Gm20:18540567-18540611
>Gm20:18540940-18540969
>Gm20:18541060-18541105
>Gm20:18541151-18541189
>Gm20:18541221-18541479
>Gm20:18541526-18541729
>Gm20:18541825-18541874
>Gm20:18541927-18541956
>Gm20:18542033-18542805
>Gm20:18542862-18542903
>Gm20:18543120-18543295
>Gm20:18543329-18543448
>Gm20:18544034-18558674
>Gm20:18558708-18594235
>Gm20:18594588-18594619
>Gm20:18595048-18602134
>Gm20:18602191-18607776
>Gm20:18607823-18616386
>Gm20:18616631-18617627
>Gm20:18623430-18623560
>Gm20:18623997-18624440
>Gm20:18624515-18624562
>Gm20:18624673-18624792
>Gm20:18624940-18625024
>Gm20:18629577-18671502
>Gm20:18671548-18672395
>Gm20:18672431-18673008
>Gm20:18673056-18674565
>Gm20:18674608-18675207
>Gm20:18675236-18675749
>Gm20:18675815-18676093
>Gm20:18676124-18678929
>Gm20:18678956-18683604
>Gm20:18683703-18686380
>Gm20:18686425-18686688
>Gm20:18686861-18686897
>Gm20:18687360-18687383
>Gm20:18687766-18687911
>Gm20:18688338-18688380
>Gm20:18688639-18703763
>Gm20:18703831-18708805
>Gm20:18708835-18711074
>Gm20:18711121-18712637
>Gm20:18712692-18714703
>Gm20:18714760-18715025
>Gm20:18715070-18715163
>Gm20:18715268-18724277
>Gm20:18724317-18724760
>Gm20:18724803-18726151
>Gm20:18726231-18726907
>Gm20:18726971-18727108
>Gm20:18727209-18727330
>Gm20:18727390-18727522
>Gm20:18727573-18728437
>Gm20:18728583-18728890
>Gm20:18728983-18729023
>Gm20:18729067-18731732
>Gm20:18731768-18731853
>Gm20:18731925-18733880
>Gm20:18734045-18734081
>Gm20:18735585-18745666
>Gm20:18746848-18748003
>Gm20:18748095-18753210
>Gm20:18753246-18753736
>Gm20:18753770-18756475
>Gm20:18756676-18756710
>Gm20:18758038-18758068
>Gm20:18758368-18760771
>Gm20:18760861-18761152
>Gm20:18767510-18767618
>Gm20:18767651-18768427
>Gm20:18769089-18769123
>Gm20:18770153-18770186
>Gm20:18771065-18771210
>Gm20:18771684-18771783
>Gm20:18772200-18772261
>Gm20:18772306-18772376
>Gm20:18772439-18772923
>Gm20:18772949-18773190
>Gm20:18773293-18773511
>Gm20:18774339-18774373
>Gm20:18776908-18777137
>Gm20:18777172-18777241
>Gm20:18777318-18777449
>Gm20:18777505-18777630
>Gm20:18777840-18777895
>Gm20:18777939-18778045
>Gm20:18778143-18778499
>Gm20:18778704-18778820
>Gm20:18779135-18779193
>Gm20:18779311-18779353
>Gm20:18779688-18781079
>Gm20:18781131-18781402
>Gm20:18781461-18781498
>Gm20:18781559-18782319
>Gm20:18782344-18783939
>Gm20:18783985-18786404
>Gm20:18786441-18789908
>Gm20:18789974-18790309
>Gm20:18790332-18791661
>Gm20:18791768-18796623
>Gm20:18796771-18796925
>Gm20:18797043-18797258
>Gm20:18797300-18797442
>Gm20:18797587-18797717
>Gm20:18797753-18797826
>Gm20:18798014-18798049
>Gm20:18798120-18798167
>Gm20:18798406-18798470
>Gm20:18798921-18799098
>Gm20:18799148-18799188
>Gm20:18799422-18799453
>Gm20:18799579-18803098
>Gm20:18803387-18803489
>Gm20:18803554-18803691
>Gm20:18803732-18803781
>Gm20:18803829-18803909
>Gm20:18803999-18804063
>Gm20:18804416-18804462
>Gm20:18804666-18804741
>Gm20:18804938-18805133
>Gm20:18805295-18805331
>Gm20:18805363-18805436
>Gm20:18805586-18805670
>Gm20:18807760-18807832
>Gm20:18807886-18807978
>Gm20:18808296-18808379
>Gm20:18809003-18821017
>Gm20:18821035-18828237
>Gm20:18828296-18829655
>Gm20:18829889-18829924
>Gm20:18830086-18830159
>Gm20:18830267-18838386
>Gm20:18838510-18838543
>Gm20:18838844-18848786
>Gm20:18848852-18856791
>Gm20:18856850-18859735
>Gm20:18859775-18860263
>Gm20:18860295-18860581
>Gm20:18860643-18861577
>Gm20:18861614-18863691
>Gm20:18863717-18869941
>Gm20:18869971-18871837
>Gm20:18872016-18872074
>Gm20:18872775-18873276
>Gm20:18873329-18873359
>Gm20:18873397-18873791
>Gm20:18873835-18874693
>Gm20:18874771-18875447
>Gm20:18875507-18876957
>Gm20:18877000-18879283
>Gm20:18879390-18879543
>Gm20:18879597-18880352
>Gm20:18880413-18880555
>Gm20:18880657-18880816
>Gm20:18880923-18880948
>Gm20:18881158-18881760
>Gm20:18881783-18883753
>Gm20:18883779-18885559
>Gm20:18885588-18885808
>Gm20:18885861-18885901
>Gm20:18885924-18886073
>Gm20:18886097-18886425
>Gm20:18886836-18886883
>Gm20:18886998-18887256
>Gm20:18887327-18888049
>Gm20:18888070-18889051
>Gm20:18889091-18889285
>Gm20:18889421-18889458
>Gm20:18889502-18901493
>Gm20:18901547-18901771
>Gm20:18901881-18902096
>Gm20:18903002-18903047
>Gm20:18903588-18905297
>Gm20:18908196-18910494
>Gm20:18910527-18914072
>Gm20:18914130-18916582
>Gm20:18916618-18918622
>Gm20:18918649-18922689
>Gm20:18922719-18930324
>Gm20:18930346-18932442
>Gm20:18932463-18934879
>Gm20:18934993-18935335
>Gm20:18935407-18935642
>Gm20:18935700-18935913
>Gm20:18936027-18936239
>Gm20:18936269-18938065
>Gm20:18938102-18938319
>Gm20:18938446-18938581
>Gm20:18939148-18939216
>Gm20:18939314-18939347
>Gm20:18939569-18939711
>Gm20:18939864-18939891
>Gm20:18939936-18953419
>Gm20:18953442-18954226
>Gm20:18954310-18954347
>Gm20:18955553-18958757
>Gm20:18960404-18962857
>Gm20:18963057-18963104
>Gm20:18963253-18963310
>Gm20:18964300-18964946
>Gm20:18965050-18965160
>Gm20:18965250-18965545
>Gm20:18968814-18969510
>Gm20:18971589-18971775
>Gm20:18972094-18973225
>Gm20:18973950-18974033
>Gm20:18975356-19006251
>Gm20:19007412-19007503
>Gm20:19007551-19007592
>Gm20:19008084-19008392
>Gm20:19008417-19008456
>Gm20:19008521-19008602
>Gm20:19008767-19009371
>Gm20:19009396-19011616
>Gm20:19011675-19012103
>Gm20:19012140-19012307
>Gm20:19012337-19012802
>Gm20:19012852-19012967
>Gm20:19012992-19013589
>Gm20:19013735-19013822
>Gm20:19014155-19014221
>Gm20:19014347-19014774
>Gm20:19014825-19015133
>Gm20:19015166-19015609
>Gm20:19015658-19015739
>Gm20:19015829-19016108
>Gm20:19016150-19016226
>Gm20:19016293-19016409
>Gm20:19016499-19017306
>Gm20:19017372-19017483
>Gm20:19017527-19018473
>Gm20:19018507-19022354
>Gm20:19022404-19022432
>Gm20:19022511-19022562
>Gm20:19022617-19024199
>Gm20:19024355-19024539
>Gm20:19024610-19025300
>Gm20:19025348-19029027
>Gm20:19029153-19029190
>Gm20:19029388-19031040
>Gm20:19031456-19031512
>Gm20:19033005-19033043
>Gm20:19033571-19033614
>Gm20:19033704-19033770
>Gm20:19034174-19034259
>Gm20:19036529-19036970
>Gm20:19037598-19037647
>Gm20:19038102-19038267
>Gm20:19038669-19039031
>Gm20:19039105-19039173
>Gm20:19039287-19039601
>Gm20:19039667-19075941
>Gm20:19076003-19076960
>Gm20:19077068-19077454
>Gm20:19077558-19079835
>Gm20:19079890-19080196
>Gm20:19080253-19080668
>Gm20:19080804-19081444
>Gm20:19083791-19083853
>Gm20:19083922-19084094
>Gm20:19084125-19084185
>Gm20:19084247-19084389
>Gm20:19084430-19084488
>Gm20:19084515-19095094
>Gm20:19095135-19098642
>Gm20:19098790-19098830
>Gm20:19098858-19099021
>Gm20:19099190-19107192
>Gm20:19107242-19108384
>Gm20:19108445-19109528
>Gm20:19109578-19109702
>Gm20:19109779-19110291
>Gm20:19110558-19110687
>Gm20:19110821-19110903
>Gm20:19110970-19111218
>Gm20:19111444-19111559
>Gm20:19111583-19111866
>Gm20:19111936-19136381
>Gm20:19136425-19145297
>Gm20:19145346-19150129
>Gm20:19150280-19150857
>Gm20:19150900-19151026
>Gm20:19151068-19151213
>Gm20:19151645-19160337
>Gm20:19160344-19176967
>Gm20:19176996-19184058
>Gm20:19185051-19185147
>Gm20:19185210-19193660
>Gm20:19193691-19194612
>Gm20:19194655-19212155
>Gm20:19212176-19213399
>Gm20:19213450-19213541
>Gm20:19213735-19213855
>Gm20:19213923-19214017
>Gm20:19214344-19214435
>Gm20:19214468-19214550
>Gm20:19214610-19214717
>Gm20:19214810-19214950
>Gm20:19214994-19215278
>Gm20:19215376-19218598
>Gm20:19218637-19224458
>Gm20:19224511-19224584
>Gm20:19224638-19224751
>Gm20:19224806-19228002
>Gm20:19228031-19231686
>Gm20:19231826-19231862
>Gm20:19231926-19232007
>Gm20:19232204-19232276
>Gm20:19232394-19232463
>Gm20:19232673-19232974
>Gm20:19233204-19234539
>Gm20:19234607-19234650
>Gm20:19234932-19235019
>Gm20:19235287-19235402
>Gm20:19236077-19236127
>Gm20:19236373-19236422
>Gm20:19236786-19237717
>Gm20:19237744-19238148
>Gm20:19238210-19238365
>Gm20:19238799-19238908
>Gm20:19238992-19239042
>Gm20:19239098-19239275
>Gm20:19239372-19239480
>Gm20:19239574-19239691
>Gm20:19239730-19239763
>Gm20:19239821-19239848
>Gm20:19239888-19239991
>Gm20:19240202-19240261
>Gm20:19240544-19242044
>Gm20:19242165-19243313
>Gm20:19244717-19245943
>Gm20:19246065-19246189
>Gm20:19246414-19246587
>Gm20:19246798-19246833
>Gm20:19246965-19247005
>Gm20:19247074-19247184
>Gm20:19247244-19247343
>Gm20:19247508-19247615
>Gm20:19247713-19248007
>Gm20:19248120-19248215
>Gm20:19248302-19248426
>Gm20:19248482-19248615
>Gm20:19248794-19248871
>Gm20:19248950-19249022
>Gm20:19249098-19249146
>Gm20:19249522-19249634
>Gm20:19249703-19249756
>Gm20:19250416-19282976
>Gm20:19283568-19283705
>Gm20:19283795-19283975
>Gm20:19284067-19284119
>Gm20:19284559-19286749
>Gm20:19286823-19288532
>Gm20:19288942-19288991
>Gm20:19289438-19289521
>Gm20:19289633-19289687
>Gm20:19290224-19290318
>Gm20:19290383-19290470
>Gm20:19290610-19290829
>Gm20:19291182-19291278
>Gm20:19291348-19291432
>Gm20:19291536-19292120
>Gm20:19292157-19292391
>Gm20:19292508-19292701
>Gm20:19292747-19292813
>Gm20:19292884-19292975
>Gm20:19293087-19293162
>Gm20:19293316-19293449
>Gm20:19293672-19293897
>Gm20:19294256-19294293
>Gm20:19294534-19294708
>Gm20:19295250-19295288
>Gm20:19295345-19295484
>Gm20:19295552-19295726
>Gm20:19295920-19296066
>Gm20:19296094-19296186
>Gm20:19296603-19296731
>Gm20:19297577-19297620
>Gm20:19297953-19298046
>Gm20:19298170-19298229
>Gm20:19298263-19298301
>Gm20:19298419-19298817
>Gm20:19298916-19299140
>Gm20:19299309-19299485
>Gm20:19299593-19299633
>Gm20:19299722-19299784
>Gm20:19299876-19300324
>Gm20:19300359-19300985
>Gm20:19301064-19301691
>Gm20:19301792-19301836
>Gm20:19302347-19302431
>Gm20:19302553-19303103
>Gm20:19303373-19303491
>Gm20:19303644-19304090
>Gm20:19304216-19305163
>Gm20:19305218-19305523
>Gm20:19305552-19305718
>Gm20:19305775-19306549
>Gm20:19306618-19306844
>Gm20:19306881-19307294
>Gm20:19307537-19307593
>Gm20:19307745-19307879
>Gm20:19308141-19308201
>Gm20:19308281-19308412
>Gm20:19308513-19308883
>Gm20:19309129-19309218
>Gm20:19309302-19309611
>Gm20:19309685-19309796
>Gm20:19309850-19309961
>Gm20:19310092-19310130
>Gm20:19311340-19311444
>Gm20:19311490-19311998
>Gm20:19312102-19312505
>Gm20:19312705-19312779
>Gm20:19312885-19313429
>Gm20:19313810-19313977
>Gm20:19314039-19314102
>Gm20:19314370-19314400
>Gm20:19314679-19314782
>Gm20:19314867-19315085
>Gm20:19315593-19315683
>Gm20:19315981-19316175
>Gm20:19316207-19316357
>Gm20:19316460-19316694
>Gm20:19316727-19316797
>Gm20:19316839-19316924
>Gm20:19317568-19317905
>Gm20:19318805-19318969
>Gm20:19319004-19319046
>Gm20:19319098-19322158
>Gm20:19322223-19322432
>Gm20:19322453-19326141
>Gm20:19326171-19326215
>Gm20:19326328-19326364
>Gm20:19326420-19326579
>Gm20:19332398-19332445
>Gm20:19335565-19335740
>Gm20:19336005-19336063
>Gm20:19336144-19341069
>Gm20:19341084-19341378
>Gm20:19341459-19342013
>Gm20:19342421-19342957
>Gm20:19343075-19346482
>Gm20:19346554-19347371
>Gm20:19347476-19349009
>Gm20:19349290-19350064
>Gm20:19350141-19353398
>Gm20:19353409-19354527
>Gm20:19354679-19354992
>Gm20:19355135-19355163
>Gm20:19355475-19355725
>Gm20:19355751-19356023
>Gm20:19356389-19356417
>Gm20:19356650-19356817
>Gm20:19356880-19356933
>Gm20:19357061-19357123
>Gm20:19357907-19357969
>Gm20:19358165-19358238
>Gm20:19358688-19358806
>Gm20:19358894-19359042
>Gm20:19359396-19359468
>Gm20:19359825-19361452
>Gm20:19362134-19362191
>Gm20:19363067-19365099
>Gm20:19365129-19367487
>Gm20:19367522-19376274
>Gm20:19376647-19376688
>Gm20:19377614-19377649
>Gm20:19377769-19377945
>Gm20:19378106-19378143
>Gm20:19378265-19378354
>Gm20:19378781-19378956
>Gm20:19379074-19379141
>Gm20:19379312-19379364
>Gm20:19379679-19379709
>Gm20:19380082-19380286
>Gm20:19380776-19380822
>Gm20:19380953-19380988
>Gm20:19381232-19381330
>Gm20:19381375-19381520
>Gm20:19381791-19382552
>Gm20:19382615-19382817
>Gm20:19382967-19383202
>Gm20:19383295-19383811
>Gm20:19383877-19383953
>Gm20:19384005-19384032
>Gm20:19384086-19387575
>Gm20:19387628-19388795
>Gm20:19388851-19401061
>Gm20:19401096-19401223
>Gm20:19401287-19401324
>Gm20:19401409-19401838
>Gm20:19401914-19402005
>Gm20:19402070-19402450
>Gm20:19402592-19402781
>Gm20:19402873-19403286
>Gm20:19403452-19403536
>Gm20:19403627-19403885
>Gm20:19404021-19404054
>Gm20:19404733-19404798
>Gm20:19404893-19404944
>Gm20:19405266-19405397
>Gm20:19406290-19406348
>Gm20:19406800-19406846
>Gm20:19406904-19406973
>Gm20:19407045-19407080
>Gm20:19407159-19407192
>Gm20:19407395-19407526
>Gm20:19407930-19407962
>Gm20:19408032-19408137
>Gm20:19410630-19410678
>Gm20:19410989-19411715
>Gm20:19411785-19413530
>Gm20:19413623-19414254
>Gm20:19414276-19414449
>Gm20:19414790-19414918
>Gm20:19415132-19415283
>Gm20:19415323-19416958
>Gm20:19417205-19417237
>Gm20:19417547-19417626
>Gm20:19417699-19418032
>Gm20:19418653-19418687
>Gm20:19418840-19418883
>Gm20:19419288-19419316
>Gm20:19420526-19421846
>Gm20:19423139-19444303
>Gm20:19444333-19445334
>Gm20:19445386-19445456
>Gm20:19445487-19445956
>Gm20:19445984-19455481
>Gm20:19455532-19460449
>Gm20:19460481-19462593
>Gm20:19462636-19463419
>Gm20:19463463-19463502
>Gm20:19463592-19463982
>Gm20:19464035-19464154
>Gm20:19464205-19466577
>Gm20:19466615-19467615
>Gm20:19467741-19467972
>Gm20:19468014-19468746
>Gm20:19468778-19468933
>Gm20:19469865-19470047
>Gm20:19470119-19470216
>Gm20:19470300-19471460
>Gm20:19471512-19471743
>Gm20:19471798-19473351
>Gm20:19473390-19478548
>Gm20:19478598-19491466
>Gm20:19491491-19491708
>Gm20:19491733-19492462
>Gm20:19492502-19492655
>Gm20:19492800-19492935
>Gm20:19493048-19493168
>Gm20:19494358-19494437
>Gm20:19495389-19495478
>Gm20:19495567-19495605
>Gm20:19495824-19495873
>Gm20:19496924-19497069
>Gm20:19497098-19497309
>Gm20:19497424-19497703
>Gm20:19498304-19498388
>Gm20:19500491-19500662
>Gm20:19500738-19500902
>Gm20:19500951-19501029
>Gm20:19501232-19501288
>Gm20:19501445-19501518
>Gm20:19501708-19503309
>Gm20:19503811-19503848
>Gm20:19503986-19505019
>Gm20:19505076-19505170
>Gm20:19505198-19505227
>Gm20:19505417-19505477
>Gm20:19506087-19506141
>Gm20:19506314-19506359
>Gm20:19506407-19506507
>Gm20:19506662-19506735
>Gm20:19507480-19507545
>Gm20:19508809-19508959
>Gm20:19511481-19511592
>Gm20:19513310-19513386
>Gm20:19513620-19513716
>Gm20:19513811-19514359
>Gm20:19514555-19514608
>Gm20:19514761-19514822
>Gm20:19516880-19517122
>Gm20:19517156-19517243
>Gm20:19517357-19517503
>Gm20:19517776-19517950
>Gm20:19518137-19518959
>Gm20:19519032-19519108
>Gm20:19519280-19519466
>Gm20:19519542-19520201
>Gm20:19520417-19520624
>Gm20:19520651-19520735
>Gm20:19520856-19521511
>Gm20:19522177-19522736
>Gm20:19523054-19523109
>Gm20:19523146-19523171
>Gm20:19523229-19523290
>Gm20:19523366-19523473
>Gm20:19523577-19523788
>Gm20:19525683-19525795
>Gm20:19525955-19525985
>Gm20:19527646-19527698
>Gm20:19527890-19528001
>Gm20:19528981-19529030
>Gm20:19529223-19529257
>Gm20:19529384-19529446
>Gm20:19529840-19529920
>Gm20:19529967-19530164
>Gm20:19530326-19530441
>Gm20:19537666-19537825
>Gm20:19538181-19538226
>Gm20:19538333-19538364
>Gm20:19538571-19538801
>Gm20:19539006-19539128
>Gm20:19539372-19539410
>Gm20:19539538-19539898
>Gm20:19540090-19540184
>Gm20:19540559-19540587
>Gm20:19540641-19540680
>Gm20:19540721-19540753
>Gm20:19542699-19542811
>Gm20:19543010-19543122
>Gm20:19543268-19543580
>Gm20:19543718-19543774
>Gm20:19544022-19544093
>Gm20:19544250-19544316
>Gm20:19544417-19544479
>Gm20:19544735-19544814
>Gm20:19545099-19545183
>Gm20:19545359-19545411
>Gm20:19545497-19545672
>Gm20:19546161-19546233
>Gm20:19546304-19546498
>Gm20:19546532-19546644
>Gm20:19547445-19547534
>Gm20:19550620-19550706
>Gm20:19552542-19553571
>Gm20:19554111-19555525
>Gm20:19556331-19557032
>Gm20:19557075-19557250
>Gm20:19557317-19557616
>Gm20:19559728-19559773
>Gm20:19559926-19560004
>Gm20:19560243-19560314
>Gm20:19560403-19560497
>Gm20:19561774-19562762
>Gm20:19568602-19568743
>Gm20:19568839-19568926
>Gm20:19569277-19569429
>Gm20:19569694-19569815
>Gm20:19573982-19575302
>Gm20:19577941-19578451
>Gm20:19578637-19578762
>Gm20:19579062-19579286
>Gm20:19579434-19579507
>Gm20:19579797-19579863
>Gm20:19579937-19580271
>Gm20:19580518-19580699
>Gm20:19582140-19582174
>Gm20:19583867-19583942
>Gm20:19585174-19585225
>Gm20:19585281-19585460
>Gm20:19585664-19585703
>Gm20:19585831-19586006
>Gm20:19586031-19586112
>Gm20:19586221-19586299
>Gm20:19586378-19592689
>Gm20:19593650-19597522
>Gm20:19601847-19602386
>Gm20:19602426-19602642
>Gm20:19602907-19628027
>Gm20:19629629-19630259
>Gm20:19630300-19630332
>Gm20:19630385-19630466
>Gm20:19630497-19630789
>Gm20:19630821-19631304
>Gm20:19631363-19631824
>Gm20:19631864-19632701
>Gm20:19632769-19632819
>Gm20:19632883-19633021
>Gm20:19633062-19633612
>Gm20:19633648-19633721
>Gm20:19633758-19634071
>Gm20:19634466-19634634
>Gm20:19635137-19635195
>Gm20:19635427-19635788
>Gm20:19638969-19648684
>Gm20:19649265-19649303
>Gm20:19649482-19649541
>Gm20:19649585-19649667
>Gm20:19649841-19649953
>Gm20:19650088-19650134
>Gm20:19650429-19650498
>Gm20:19650751-19650785
>Gm20:19650856-19650884
>Gm20:19651206-19651310
>Gm20:19651727-19651809
>Gm20:19651873-19651901
>Gm20:19651929-19652081
>Gm20:19652227-19652263
>Gm20:19653037-19654118
>Gm20:19654171-19654219
>Gm20:19654678-19654710
>Gm20:19654749-19654834
>Gm20:19654897-19655191
>Gm20:19655430-19655466
>Gm20:19655642-19655805
>Gm20:19656007-19656156
>Gm20:19656390-19656497
>Gm20:19656643-19656769
>Gm20:19656801-19656884
>Gm20:19656937-19656972
>Gm20:19657624-19659090
>Gm20:19659188-19659204
>Gm20:19660981-19661255
>Gm20:19661367-19661616
>Gm20:19661743-19661841
>Gm20:19661942-19661979
>Gm20:19662365-19667834
>Gm20:19670167-19670232
>Gm20:19670280-19670379
>Gm20:19670471-19670516
>Gm20:19670580-19670651
>Gm20:19671385-19671519
>Gm20:19671632-19671809
>Gm20:19672077-19672130
>Gm20:19672491-19672541
>Gm20:19672652-19672824
>Gm20:19675823-19675880
>Gm20:19677867-19678014
>Gm20:19678395-19678698
>Gm20:19679184-19679290
>Gm20:19680503-19680547
>Gm20:19680737-19680769
>Gm20:19682534-19682588
>Gm20:19682812-19682866
>Gm20:19682895-19682942
>Gm20:19683301-19683511
>Gm20:19683757-19683854
>Gm20:19684107-19684139
>Gm20:19684269-19684386
>Gm20:19685042-19685162
>Gm20:19685382-19685456
>Gm20:19686031-19686113
>Gm20:19686248-19686622
>Gm20:19689925-19690107
>Gm20:19690520-19690689
>Gm20:19690962-19691102
>Gm20:19691201-19691416
>Gm20:19691515-19691835
>Gm20:19692008-19692083
>Gm20:19692938-19692984
>Gm20:19693611-19693705
>Gm20:19693741-19693842
>Gm20:19694035-19694125
>Gm20:19694341-19694386
>Gm20:19694414-19694481
>Gm20:19694591-19694652
>Gm20:19694923-19694980
>Gm20:19695110-19695326
>Gm20:19696085-19696118
>Gm20:19696154-19696203
>Gm20:19698388-19698506
>Gm20:19698629-19698685
>Gm20:19698739-19699390
>Gm20:19699446-19720000
>Gm20:19720025-19732821
>Gm20:19732855-19733589
>Gm20:19733751-19733913
>Gm20:19733960-19734134
>Gm20:19734888-19735304
>Gm20:19735704-19735780
>Gm20:19736182-19736573
>Gm20:19736840-19737165
>Gm20:19737225-19737296
>Gm20:19737725-19737889
>Gm20:19738367-19740013
>Gm20:19745174-19754398
>Gm20:19756211-19756271
>Gm20:19756679-19756723
>Gm20:19756964-19757294
>Gm20:19757394-19757488
>Gm20:19757626-19762542
>Gm20:19762581-19771017
>Gm20:19771138-19772325
>Gm20:19772409-19773444
>Gm20:19773489-19773758
>Gm20:19773806-19773967
>Gm20:19774028-19774062
>Gm20:19774124-19774223
>Gm20:19774263-19774601
>Gm20:19774652-19775796
>Gm20:19775829-19780789
>Gm20:19780854-19781697
>Gm20:19781739-19782485
>Gm20:19782542-19783644
>Gm20:19783744-19798833
>Gm20:19799091-19799176
>Gm20:19799260-19799309
>Gm20:19800749-19808997
>Gm20:19809047-19809325
>Gm20:19809362-19809798
>Gm20:19809840-19811237
>Gm20:19811267-19814549
>Gm20:19814599-19815030
>Gm20:19815517-19815634
>Gm20:19815799-19815923
>Gm20:19816075-19816118
>Gm20:19816148-19816432
>Gm20:19816460-19817114
>Gm20:19817307-19818784
>Gm20:19820397-19820433
>Gm20:19820463-19820503
>Gm20:19820563-19820609
>Gm20:19820877-19820932
>Gm20:19821958-19821992
>Gm20:19822216-19822305
>Gm20:19822478-19822514
>Gm20:19822553-19822617
>Gm20:19822711-19822869
>Gm20:19822906-19823499
>Gm20:19823533-19824442
>Gm20:19824469-19825409
>Gm20:19825489-19825583
>Gm20:19825624-19825738
>Gm20:19828575-19828669
>Gm20:19828894-19829021
>Gm20:19829201-19829255
>Gm20:19829559-19829864
>Gm20:19829980-19830057
>Gm20:19830158-19830211
>Gm20:19830256-19831235
>Gm20:19831306-19831485
>Gm20:19831630-19831798
>Gm20:19831860-19831909
>Gm20:19832017-19832137
>Gm20:19832435-19832449
>Gm20:19834569-19834620
>Gm20:19834982-19835089
>Gm20:19835737-19835969
>Gm20:19836045-19836129
>Gm20:19836504-19836674
>Gm20:19836828-19836881
>Gm20:19837057-19837213
>Gm20:19837240-19837555
>Gm20:19837840-19837993
>Gm20:19838209-19838357
>Gm20:19838705-19838847
>Gm20:19839087-19839131
>Gm20:19839278-19839311
>Gm20:19839939-19839991
>Gm20:19841177-19841215
>Gm20:19841277-19841317
>Gm20:19841538-19841789
>Gm20:19846365-19846411
>Gm20:19846976-19847092
>Gm20:19848061-19848240
>Gm20:19848395-19848477
>Gm20:19848622-19848738
>Gm20:19848853-19849014
>Gm20:19849122-19849257
>Gm20:19849334-19849442
>Gm20:19849813-19849866
>Gm20:19849973-19850024
>Gm20:19853029-19853130
>Gm20:19853981-19854029
>Gm20:19854697-19854751
>Gm20:19855425-19855554
>Gm20:19856258-19856314
>Gm20:19856471-19856567
>Gm20:19856910-19857017
>Gm20:19857134-19857185
>Gm20:19857252-19857369
>Gm20:19857597-19857651
>Gm20:19857724-19857847
>Gm20:19857966-19858058
>Gm20:19858116-19858197
>Gm20:19858255-19858341
>Gm20:19858673-19858725
>Gm20:19859292-19859862
>Gm20:19860103-19860169
>Gm20:19860278-19860315
>Gm20:19860929-19861634
>Gm20:19862558-19863535
>Gm20:19864574-19864608
>Gm20:19865695-19865968
>Gm20:19866027-19866182
>Gm20:19866194-19866235
>Gm20:19866307-19867336
>Gm20:19867405-19876783
>Gm20:19876823-19877340
>Gm20:19877419-19897041
>Gm20:19897098-19897193
>Gm20:19897265-19897414
>Gm20:19897436-19897605
>Gm20:19897738-19898046
>Gm20:19898151-19899311
>Gm20:19899333-19924931
>Gm20:19925027-19925205
>Gm20:19925317-19926178
>Gm20:19926235-19927091
>Gm20:19927129-19927665
>Gm20:19927702-19928013
>Gm20:19928060-19928225
>Gm20:19928253-19928325
>Gm20:19928356-19928488
>Gm20:19928542-19930557
>Gm20:19930614-19931101
>Gm20:19931171-19933988
>Gm20:19934089-19934417
>Gm20:19934542-19934700
>Gm20:19934735-19935649
>Gm20:19935693-19937387
>Gm20:19937444-19939256
>Gm20:19939305-19940451
>Gm20:19940484-19940764
>Gm20:19940793-19942501
>Gm20:19942588-19950957
>Gm20:19958711-19971946
>Gm20:19972946-19980245
>Gm20:19980328-19982117
>Gm20:19982172-19982218
>Gm20:19982320-19983006
>Gm20:19983063-19983102
>Gm20:19983158-19983680
>Gm20:19983720-19984276
>Gm20:19984373-19987109
>Gm20:19987155-19989371
>Gm20:19989434-19990279
>Gm20:19990327-19990654
>Gm20:19990731-19992255
>Gm20:19992373-19993003
>Gm20:19993035-19994135
>Gm20:19994195-19994631
>Gm20:19994693-19994740
>Gm20:19994886-19995025
>Gm20:19995073-19995168
>Gm20:19995309-19995363
>Gm20:19995421-19996703
>Gm20:19996720-20000878
>Gm20:20001022-20001894
>Gm20:20001953-20002542
>Gm20:20002609-20005744
>Gm20:20005772-20007999
>Gm20:20008178-20008226
>Gm20:20008411-20008679
>Gm20:20008725-20009611
>Gm20:20009644-20009967
>Gm20:20009992-20011428
>Gm20:20011474-20019946
>Gm20:20019955-20024671
>Gm20:20024771-20029141
>Gm20:20029509-20033401
>Gm20:20033482-20033918
>Gm20:20034023-20034264
>Gm20:20034297-20034444
>Gm20:20034536-20034615
>Gm20:20034697-20034891
>Gm20:20034931-20035028
>Gm20:20035177-20035326
>Gm20:20035440-20035554
>Gm20:20035591-20035646
>Gm20:20035719-20035870
>Gm20:20035982-20036090
>Gm20:20036180-20037245
>Gm20:20037272-20037461
>Gm20:20037537-20037721
>Gm20:20037777-20038739
>Gm20:20038782-20038890
>Gm20:20038957-20040581
>Gm20:20040619-20040670
>Gm20:20040700-20044131
>Gm20:20044175-20047358
>Gm20:20047389-20050245
>Gm20:20050297-20057710
>Gm20:20057738-20064101
>Gm20:20064141-20064659
>Gm20:20064718-20064776
>Gm20:20064830-20065697
>Gm20:20065733-20065982
>Gm20:20066073-20066375
>Gm20:20066406-20066454
>Gm20:20066499-20066547
>Gm20:20067196-20067236
>Gm20:20067632-20074574
>Gm20:20075315-20076291
>Gm20:20078206-20078238
>Gm20:20078826-20087375
>Gm20:20087400-20102140
>Gm20:20102222-20102553
>Gm20:20102582-20106847
>Gm20:20107069-20107745
>Gm20:20107797-20107914
>Gm20:20108795-20108911
>Gm20:20109043-20109959
>Gm20:20111408-20111618
>Gm20:20114930-20117751
>Gm20:20117912-20118508
>Gm20:20118572-20118824
>Gm20:20118863-20126712
>Gm20:20126752-20129033
>Gm20:20129986-20130129
>Gm20:20130797-20130841
>Gm20:20131180-20131271
>Gm20:20132398-20132449
>Gm20:20132719-20137396
>Gm20:20137435-20148541
>Gm20:20148588-20152844
>Gm20:20152953-20153065
>Gm20:20153298-20153370
>Gm20:20155799-20155875
>Gm20:20156925-20156954
>Gm20:20157872-20157914
>Gm20:20159363-20159467
>Gm20:20160801-20161639
>Gm20:20161708-20161743
>Gm20:20161788-20162090
>Gm20:20162429-20162520
>Gm20:20163623-20163667
>Gm20:20164897-20165824
>Gm20:20165856-20167670
>Gm20:20167719-20168444
>Gm20:20168473-20169809
>Gm20:20169849-20171131
>Gm20:20173834-20174984
>Gm20:20175418-20175468
>Gm20:20175678-20175709
>Gm20:20175826-20179690
>Gm20:20179851-20180381
>Gm20:20180482-20180991
>Gm20:20181100-20181192
>Gm20:20181234-20181337
>Gm20:20181484-20181569
>Gm20:20181628-20181779
>Gm20:20182462-20182505
>Gm20:20182545-20182618
>Gm20:20184297-20184374
>Gm20:20187348-20187432
>Gm20:20188194-20188242
>Gm20:20188274-20188329
>Gm20:20188466-20188539
>Gm20:20189552-20189586
>Gm20:20189689-20189730
>Gm20:20189799-20189925
>Gm20:20189977-20197871
>Gm20:20198468-20202516
>Gm20:20202567-20202697
>Gm20:20202949-20203012
>Gm20:20203186-20203377
>Gm20:20205996-20206080
>Gm20:20208076-20208168
>Gm20:20208426-20208495
>Gm20:20208574-20208813
>Gm20:20210211-20210423
>Gm20:20210455-20211557
>Gm20:20211726-20212254
>Gm20:20212608-20212694
>Gm20:20214049-20214132
>Gm20:20214636-20214669
>Gm20:20215471-20216018
>Gm20:20220616-20220764
>Gm20:20222965-20223969
>Gm20:20225195-20225268
>Gm20:20226746-20226792
>Gm20:20227079-20227121
>Gm20:20227887-20246734
>Gm20:20247672-20248050
>Gm20:20248100-20251774
>Gm20:20252454-20254202
>Gm20:20259661-20259741
>Gm20:20259930-20260015
>Gm20:20261164-20261242
>Gm20:20261429-20261534
>Gm20:20263774-20263819
>Gm20:20263975-20264062
>Gm20:20264282-20264315
>Gm20:20264812-20264859
>Gm20:20265395-20265480
>Gm20:20265977-20266059
>Gm20:20266109-20266300
>Gm20:20266329-20267246
>Gm20:20267364-20268638
>Gm20:20271983-20272024
>Gm20:20272209-20272245
>Gm20:20272532-20273411
>Gm20:20273527-20273631
>Gm20:20273829-20273948
>Gm20:20274081-20274298
>Gm20:20274428-20274560
>Gm20:20274833-20275569
>Gm20:20275665-20276130
>Gm20:20276279-20276619
>Gm20:20276679-20276768
>Gm20:20276827-20276973
>Gm20:20277754-20277816
>Gm20:20280784-20281962
>Gm20:20282124-20282659
>Gm20:20286255-20286340
>Gm20:20289340-20292984
>Gm20:20296041-20296082
>Gm20:20297702-20297754
>Gm20:20297801-20297995
>Gm20:20298036-20298186
>Gm20:20298271-20299021
>Gm20:20299124-20301839
>Gm20:20302103-20302218
>Gm20:20302448-20302478
>Gm20:20303081-20303789
>Gm20:20304654-20305073
>Gm20:20305176-20306203
>Gm20:20306229-20306278
>Gm20:20306320-20306466
>Gm20:20306510-20306681
>Gm20:20307932-20309243
>Gm20:20309735-20311061
>Gm20:20311095-20311165
>Gm20:20311309-20311416
>Gm20:20311686-20311964
>Gm20:20312008-20312245
>Gm20:20313520-20313659
>Gm20:20314011-20314295
>Gm20:20314842-20315449
>Gm20:20319125-20324514
>Gm20:20324539-20326460
>Gm20:20326751-20335149
>Gm20:20338676-20338834
>Gm20:20339276-20339322
>Gm20:20339643-20339657
>Gm20:20340187-20345726
>Gm20:20345967-20346056
>Gm20:20346230-20346335
>Gm20:20348595-20348657
>Gm20:20348813-20348900
>Gm20:20349116-20349153
>Gm20:20349560-20349712
>Gm20:20350272-20350323
>Gm20:20350817-20350869
>Gm20:20350943-20354889
>Gm20:20356023-20359244
>Gm20:20359295-20361111
>Gm20:20361143-20361615
>Gm20:20362601-20362700
>Gm20:20363692-20363740
>Gm20:20367488-20367535
>Gm20:20367704-20367905
>Gm20:20368027-20368975
>Gm20:20370271-20370315
>Gm20:20370393-20370526
>Gm20:20371424-20371481
>Gm20:20371881-20371918
>Gm20:20372246-20372368
>Gm20:20373804-20373873
>Gm20:20376818-20377732
>Gm20:20377813-20378164
>Gm20:20378205-20378351
>Gm20:20378431-20378486
>Gm20:20378691-20379064
>Gm20:20379093-20379271
>Gm20:20379293-20379465
>Gm20:20379525-20379820
>Gm20:20379852-20380623
>Gm20:20380719-20381934
>Gm20:20381989-20382028
>Gm20:20382055-20382632
>Gm20:20382676-20382739
>Gm20:20382801-20383328
>Gm20:20383404-20383520
>Gm20:20383670-20394462
>Gm20:20394546-20394665
>Gm20:20394724-20395017
>Gm20:20395067-20395257
>Gm20:20395326-20396133
>Gm20:20396184-20400928
>Gm20:20400983-20401013
>Gm20:20401208-20401308
>Gm20:20401333-20401551
>Gm20:20401973-20402016
>Gm20:20402189-20402227
>Gm20:20402259-20402441
>Gm20:20402571-20403692
>Gm20:20403842-20404267
>Gm20:20404384-20416568
>Gm20:20416721-20445964
>Gm20:20446471-20454000
>Gm20:20454041-20464298
>Gm20:20464766-20464943
>Gm20:20465579-20474773
>Gm20:20476504-20476550
>Gm20:20476605-20476753
>Gm20:20476812-20500988
>Gm20:20501024-20512420
>Gm20:20512439-20573773
>Gm20:20573792-20576254
>Gm20:20577197-20578341
>Gm20:20580089-20580165
>Gm20:20580366-20580432
>Gm20:20580473-20580781
>Gm20:20580820-20582883
>Gm20:20582917-20583696
>Gm20:20583779-20584121
>Gm20:20584203-20585136
>Gm20:20585525-20585563
>Gm20:20585950-20586197
>Gm20:20586219-20586435
>Gm20:20586496-20586538
>Gm20:20586618-20586683
>Gm20:20586728-20586766
>Gm20:20586829-20587341
>Gm20:20587376-20587432
>Gm20:20587497-20587964
>Gm20:20588051-20588319
>Gm20:20588684-20589005
>Gm20:20589709-20589786
>Gm20:20589896-20589920
>Gm20:20590222-20590299
>Gm20:20590490-20590563
>Gm20:20590989-20591020
>Gm20:20591194-20591317
>Gm20:20594624-20594691
>Gm20:20594732-20594851
>Gm20:20595075-20595117
>Gm20:20596203-20596373
>Gm20:20596433-20597395
>Gm20:20597694-20598465
>Gm20:20598578-20598627
>Gm20:20598677-20607146
>Gm20:20607355-20607408
>Gm20:20608585-20608680
>Gm20:20609478-20609536
>Gm20:20609880-20609916
>Gm20:20610061-20610156
>Gm20:20611524-20611551
>Gm20:20612293-20612560
>Gm20:20612813-20613018
>Gm20:20613216-20613292
>Gm20:20613443-20613526
>Gm20:20613713-20613767
>Gm20:20614057-20614145
>Gm20:20614319-20614363
>Gm20:20614787-20614845
>Gm20:20615174-20615212
>Gm20:20616612-20616657
>Gm20:20618837-20619117
>Gm20:20619816-20619929
>Gm20:20620350-20620629
>Gm20:20620926-20621020
>Gm20:20621231-20621323
>Gm20:20621375-20621694
>Gm20:20621773-20621949
>Gm20:20622043-20622132
>Gm20:20623576-20624157
>Gm20:20625160-20625212
>Gm20:20625803-20625866
>Gm20:20627478-20627565
>Gm20:20627817-20627869
>Gm20:20628400-20641068
>Gm20:20643884-20643953
>Gm20:20644739-20644793
>Gm20:20645333-20645411
>Gm20:20645664-20645715
>Gm20:20646871-20646944
>Gm20:20647014-20647051
>Gm20:20647227-20647328
>Gm20:20647702-20647839
>Gm20:20647904-20647978
>Gm20:20648364-20648546
>Gm20:20648682-20648726
>Gm20:20648878-20648918
>Gm20:20649237-20649299
>Gm20:20649718-20649781
>Gm20:20650932-20655963
>Gm20:20656005-20692721
>Gm20:20692942-20693811
>Gm20:20693854-20694099
>Gm20:20694651-20701408
>Gm20:20701451-20702200
>Gm20:20702618-20702732
>Gm20:20703341-20703510
>Gm20:20703825-20703876
>Gm20:20703928-20705349
>Gm20:20705469-20705606
>Gm20:20706011-20706113
>Gm20:20706148-20706241
>Gm20:20706301-20706401
>Gm20:20707772-20707838
>Gm20:20707854-20707929
>Gm20:20708074-20708180
>Gm20:20708794-20708869
>Gm20:20709005-20709052
>Gm20:20709132-20709264
>Gm20:20710021-20710169
>Gm20:20715284-20715436
>Gm20:20715661-20715766
>Gm20:20716090-20716223
>Gm20:20716256-20719825
>Gm20:20720502-20721465
>Gm20:20722639-20722670
>Gm20:20722836-20722909
>Gm20:20722979-20723161
>Gm20:20724036-20724063
>Gm20:20724365-20724406
>Gm20:20726778-20728030
>Gm20:20729961-20731281
>Gm20:20731332-20731457
>Gm20:20731882-20732282
>Gm20:20732337-20732697
>Gm20:20732734-20732797
>Gm20:20732947-20733021
>Gm20:20733147-20733326
>Gm20:20733372-20733765
>Gm20:20733948-20734128
>Gm20:20734227-20734319
>Gm20:20734550-20736453
>Gm20:20736483-20739697
>Gm20:20739769-20739919
>Gm20:20740028-20764780
>Gm20:20764842-20765144
>Gm20:20765253-20765321
>Gm20:20765528-20765711
>Gm20:20765770-20765800
>Gm20:20765891-20767306
>Gm20:20768113-20768140
>Gm20:20769493-20771398
>Gm20:20771450-20772171
>Gm20:20773338-20773391
>Gm20:20773928-20774018
>Gm20:20774248-20774793
>Gm20:20774861-20774921
>Gm20:20775169-20775198
>Gm20:20775426-20775507
>Gm20:20777471-20777521
>Gm20:20777596-20777627
>Gm20:20778592-20778807
>Gm20:20779730-20780786
>Gm20:20780896-20780928
>Gm20:20781011-20781128
>Gm20:20781421-20781450
>Gm20:20781546-20781665
>Gm20:20781879-20781974
>Gm20:20782055-20782136
>Gm20:20782783-20782903
>Gm20:20782951-20784154
>Gm20:20784471-20784552
>Gm20:20784685-20785153
>Gm20:20785249-20785389
>Gm20:20785580-20785700
>Gm20:20785805-20799020
>Gm20:20804817-20814235
>Gm20:20814266-20814908
>Gm20:20814981-20815015
>Gm20:20815354-20819027
>Gm20:20819099-20819363
>Gm20:20819403-20819533
>Gm20:20819608-20820416
>Gm20:20820505-20821570
>Gm20:20821739-20822971
>Gm20:20823287-20823318
>Gm20:20823428-20823477
>Gm20:20825106-20830633
>Gm20:20830670-20832313
>Gm20:20832371-20833132
>Gm20:20833170-20833425
>Gm20:20833478-20833584
>Gm20:20833639-20833985
>Gm20:20834043-20834377
>Gm20:20834537-20834580
>Gm20:20834812-20835473
>Gm20:20835619-20838937
>Gm20:20839773-20839830
>Gm20:20840077-20849837
>Gm20:20849949-20850745
>Gm20:20850845-20851444
>Gm20:20851496-20852112
>Gm20:20852187-20853348
>Gm20:20853399-20853641
>Gm20:20853692-20854567
>Gm20:20854667-20855200
>Gm20:20855262-20855440
>Gm20:20855559-20855699
>Gm20:20855744-20855802
>Gm20:20856033-20856465
>Gm20:20856537-20856586
>Gm20:20856712-20866152
>Gm20:20866177-20866245
>Gm20:20866306-20866809
>Gm20:20867040-20873740
>Gm20:20873781-20874059
>Gm20:20874130-20875887
>Gm20:20875964-20876759
>Gm20:20876807-20879680
>Gm20:20879731-20881910
>Gm20:20881986-20884021
>Gm20:20884057-20885592
>Gm20:20885718-20888116
>Gm20:20888186-20888445
>Gm20:20888512-20888768
>Gm20:20888795-20888925
>Gm20:20889013-20889588
>Gm20:20889633-20889754
>Gm20:20889806-20891534
>Gm20:20891579-20891711
>Gm20:20891747-20893518
>Gm20:20894125-20894644
>Gm20:20894757-20894854
>Gm20:20894886-20895344
>Gm20:20896166-20896307
>Gm20:20898050-20898087
>Gm20:20898374-20898430
>Gm20:20898448-20898486
>Gm20:20898873-20898951
>Gm20:20899245-20899272
>Gm20:20899664-20899713
>Gm20:20899918-20901316
>Gm20:20901708-20901826
>Gm20:20901952-20902025
>Gm20:20902064-20902316
>Gm20:20902371-20902632
>Gm20:20902767-20902797
>Gm20:20903015-20903136
>Gm20:20903937-20903998
>Gm20:20904213-20904306
>Gm20:20904391-20904507
>Gm20:20904593-20904648
>Gm20:20904927-20905102
>Gm20:20905169-20905342
>Gm20:20905380-20905423
>Gm20:20905579-20905685
>Gm20:20906022-20906165
>Gm20:20906772-20910944
>Gm20:20911136-20911480
>Gm20:20911681-20912254
>Gm20:20912287-20927365
>Gm20:20927404-20927633
>Gm20:20927706-20927972
>Gm20:20928014-20940912
>Gm20:20940947-20941385
>Gm20:20941407-20964834
>Gm20:20964916-20965853
>Gm20:20965887-20966114
>Gm20:20966343-20966555
>Gm20:20967077-20967133
>Gm20:20967178-20967545
>Gm20:20967581-20967798
>Gm20:20967822-20967877
>Gm20:20967906-20968550
>Gm20:20968646-20969467
>Gm20:20969501-20969794
>Gm20:20969870-20971898
>Gm20:20971939-20989587
>Gm20:20989618-21005787
>Gm20:21006187-21017169
>Gm20:21017221-21017934
>Gm20:21017972-21018337
>Gm20:21018370-21019678
>Gm20:21019708-21021686
>Gm20:21021826-21022009
>Gm20:21022080-21022226
>Gm20:21022431-21022489
>Gm20:21022742-21022859
>Gm20:21022997-21023213
>Gm20:21023253-21023337
>Gm20:21023509-21023543
>Gm20:21023604-21023681
>Gm20:21023889-21023999
>Gm20:21024148-21024715
>Gm20:21024765-21025018
>Gm20:21025101-21025287
>Gm20:21025336-21027284
>Gm20:21027327-21095065
>Gm20:21095108-21140469
>Gm20:21140493-21162502
>Gm20:21162529-21163673
>Gm20:21163708-21163935
>Gm20:21163966-21170503
>Gm20:21170538-21170805
>Gm20:21170848-21170891
>Gm20:21170918-21171000
>Gm20:21171061-21171161
>Gm20:21171218-21171376
>Gm20:21171440-21171643
>Gm20:21171758-21171945
>Gm20:21171992-21172056
>Gm20:21172290-21172338
>Gm20:21172412-21172455
>Gm20:21172517-21172649
>Gm20:21172879-21173027
>Gm20:21173111-21173245
>Gm20:21173376-21173427
>Gm20:21173482-21173738
>Gm20:21173862-21174839
>Gm20:21175117-21175262
>Gm20:21175339-21175970
>Gm20:21176026-21177762
>Gm20:21177791-21177828
>Gm20:21177928-21180764
>Gm20:21180842-21182766
>Gm20:21182797-21184303
>Gm20:21184357-21184399
>Gm20:21184444-21184577
>Gm20:21184942-21185301
>Gm20:21185562-21185730
>Gm20:21185777-21185817
>Gm20:21185919-21186077
>Gm20:21186124-21186493
>Gm20:21186576-21186923
>Gm20:21186975-21187038
>Gm20:21187063-21187099
>Gm20:21187189-21188040
>Gm20:21188124-21189135
>Gm20:21191051-21192673
>Gm20:21192735-21199397
>Gm20:21199443-21232234
>Gm20:21232254-21232492
>Gm20:21232527-21232583
>Gm20:21232651-21233057
>Gm20:21233089-21233939
>Gm20:21233984-21234855
>Gm20:21234890-21235037
>Gm20:21235052-21236949
>Gm20:21237097-21237271
>Gm20:21238642-21242075
>Gm20:21242989-21243064
>Gm20:21247823-21247876
>Gm20:21247900-21247972
>Gm20:21248743-21248904
>Gm20:21249169-21249271
>Gm20:21249392-21249436
>Gm20:21249575-21249615
>Gm20:21256894-21256926
>Gm20:21256974-21257034
>Gm20:21257235-21257280
>Gm20:21257333-21257870
>Gm20:21257927-21259540
>Gm20:21259567-21259757
>Gm20:21259798-21261194
>Gm20:21261228-21261622
>Gm20:21261722-21261769
>Gm20:21261863-21262122
>Gm20:21262418-21262608
>Gm20:21262652-21262741
>Gm20:21265374-21265475
>Gm20:21265588-21265621
>Gm20:21265773-21268806
>Gm20:21268867-21268991
>Gm20:21269036-21269161
>Gm20:21272840-21272913
>Gm20:21273458-21273656
>Gm20:21278887-21280460
>Gm20:21283228-21291172
>Gm20:21291228-21298317
>Gm20:21299606-21299630
>Gm20:21299880-21299908
>Gm20:21300102-21300127
>Gm20:21300340-21300396
>Gm20:21300432-21300625
>Gm20:21306991-21307104
>Gm20:21307437-21307474
>Gm20:21307512-21307613
>Gm20:21307629-21307670
>Gm20:21307819-21307851
>Gm20:21308088-21308421
>Gm20:21308473-21308560
>Gm20:21308818-21316601
>Gm20:21316630-21316837
>Gm20:21316886-21316913
>Gm20:21317009-21317813
>Gm20:21317884-21318249
>Gm20:21318286-21318414
>Gm20:21318446-21318498
>Gm20:21318549-21318586
>Gm20:21318634-21318819
>Gm20:21318974-21319036
>Gm20:21319088-21319190
>Gm20:21319507-21319632
>Gm20:21319672-21319740
>Gm20:21319784-21320155
>Gm20:21320203-21320309
>Gm20:21320337-21320430
>Gm20:21320516-21320599
>Gm20:21320726-21320797
>Gm20:21321057-21323717
>Gm20:21323796-21324307
>Gm20:21324364-21325060
>Gm20:21325390-21325626
>Gm20:21325678-21325911
>Gm20:21326013-21328176
>Gm20:21328221-21329578
>Gm20:21329612-21335917
>Gm20:21336392-21336551
>Gm20:21337108-21337640
>Gm20:21337674-21337934
>Gm20:21337961-21338161
>Gm20:21338347-21338566
>Gm20:21338625-21339839
>Gm20:21339872-21340429
>Gm20:21340510-21340566
>Gm20:21340608-21340917
>Gm20:21341052-21341845
>Gm20:21341916-21342050
>Gm20:21342102-21342395
>Gm20:21342473-21342510
>Gm20:21342570-21342746
>Gm20:21342818-21343020
>Gm20:21343065-21343238
>Gm20:21343278-21343779
>Gm20:21343838-21343884
>Gm20:21343952-21344147
>Gm20:21344524-21344612
>Gm20:21344773-21344863
>Gm20:21345077-21345294
>Gm20:21345447-21345506
>Gm20:21345621-21345917
>Gm20:21346127-21348196
>Gm20:21348224-21349705
>Gm20:21349746-21354932
>Gm20:21355251-21355304
>Gm20:21355421-21355474
>Gm20:21355612-21355646
>Gm20:21355672-21355709
>Gm20:21355819-21355976
>Gm20:21356214-21356247
>Gm20:21356296-21356399
>Gm20:21356529-21356659
>Gm20:21357012-21357097
>Gm20:21357235-21357338
>Gm20:21357394-21357462
>Gm20:21357491-21357530
>Gm20:21357574-21357606
>Gm20:21357844-21358256
>Gm20:21358288-21358635
>Gm20:21358710-21359132
>Gm20:21359171-21359321
>Gm20:21359361-21359409
>Gm20:21359501-21359952
>Gm20:21359985-21360072
>Gm20:21360154-21360225
>Gm20:21361086-21367234
>Gm20:21367265-21370108
>Gm20:21370170-21374900
>Gm20:21374932-21380646
>Gm20:21380672-21423876
>Gm20:21425467-21430961
>Gm20:21431001-21431192
>Gm20:21431954-21431987
>Gm20:21432218-21432439
>Gm20:21432567-21432701
>Gm20:21432744-21433344
>Gm20:21433379-21440675
>Gm20:21440714-21453314
>Gm20:21453344-21456440
>Gm20:21456479-21458375
>Gm20:21458436-21458471
>Gm20:21458537-21458753
>Gm20:21458851-21459164
>Gm20:21459277-21459579
>Gm20:21459636-21459809
>Gm20:21459934-21459960
>Gm20:21460050-21460211
>Gm20:21460346-21460380
>Gm20:21460432-21460482
>Gm20:21460499-21460629
>Gm20:21460816-21467444
>Gm20:21467465-21478389
>Gm20:21478457-21478691
>Gm20:21478759-21478841
>Gm20:21478873-21479182
>Gm20:21479213-21479240
>Gm20:21479266-21479366
>Gm20:21479481-21479509
>Gm20:21479561-21480340
>Gm20:21480397-21480442
>Gm20:21480501-21480840
>Gm20:21481083-21481214
>Gm20:21481271-21481298
>Gm20:21481322-21481437
>Gm20:21481585-21481840
>Gm20:21481895-21482051
>Gm20:21482099-21482139
>Gm20:21482192-21482216
>Gm20:21482291-21482338
>Gm20:21482448-21482565
>Gm20:21482623-21482729
>Gm20:21482799-21482831
>Gm20:21482917-21482998
>Gm20:21483266-21483331
>Gm20:21483395-21483467
>Gm20:21483659-21483817
>Gm20:21484089-21484123
>Gm20:21484400-21484453
>Gm20:21484626-21484709
>Gm20:21484877-21485737
>Gm20:21485916-21487041
>Gm20:21487081-21489061
>Gm20:21489144-21489210
>Gm20:21489242-21489568
>Gm20:21489649-21489766
>Gm20:21490168-21490220
>Gm20:21490645-21490692
>Gm20:21492795-21492985
>Gm20:21493033-21495078
>Gm20:21495106-21499088
>Gm20:21499192-21501196
>Gm20:21501245-21501814
>Gm20:21501857-21502462
>Gm20:21503517-21504672
>Gm20:21507198-21507354
>Gm20:21508300-21508381
>Gm20:21508887-21510399
>Gm20:21510447-21520485
>Gm20:21520577-21521086
>Gm20:21521118-21521555
>Gm20:21521748-21521805
>Gm20:21521846-21521983
>Gm20:21522183-21522218
>Gm20:21522300-21522796
>Gm20:21522854-21523170
>Gm20:21523232-21523456
>Gm20:21523557-21524202
>Gm20:21524289-21524383
>Gm20:21524470-21525243
>Gm20:21525335-21526699
>Gm20:21526747-21528692
>Gm20:21528747-21531937
>Gm20:21531982-21532368
>Gm20:21532433-21532891
>Gm20:21532942-21533617
>Gm20:21533661-21534469
>Gm20:21534541-21536143
>Gm20:21536255-21536362
>Gm20:21536468-21539968
>Gm20:21540003-21541608
>Gm20:21541660-21543817
>Gm20:21544924-21545018
>Gm20:21545224-21546989
>Gm20:21547166-21547208
>Gm20:21547313-21547439
>Gm20:21547466-21547639
>Gm20:21547680-21552516
>Gm20:21552637-21552837
>Gm20:21552948-21553269
>Gm20:21553363-21553748
>Gm20:21553821-21553884
>Gm20:21553927-21554171
>Gm20:21554290-21554474
>Gm20:21554511-21560161
>Gm20:21561243-21561742
>Gm20:21561772-21561849
>Gm20:21561890-21563866
>Gm20:21565283-21565351
>Gm20:21566025-21567621
>Gm20:21567715-21568252
>Gm20:21568335-21568377
>Gm20:21568920-21569034
>Gm20:21569109-21569157
>Gm20:21570506-21570581
>Gm20:21570939-21570991
>Gm20:21571505-21571691
>Gm20:21572135-21580675
>Gm20:21582334-21582370
>Gm20:21583847-21589029
>Gm20:21589072-21589397
>Gm20:21589472-21589984
>Gm20:21590103-21590454
>Gm20:21590694-21590750
>Gm20:21590801-21591229
>Gm20:21591268-21591349
>Gm20:21591597-21591884
>Gm20:21591930-21592018
>Gm20:21592083-21592219
>Gm20:21592281-21592333
>Gm20:21592382-21592410
>Gm20:21592607-21592775
>Gm20:21593101-21593540
>Gm20:21593634-21593684
>Gm20:21593784-21593906
>Gm20:21594112-21594156
>Gm20:21594278-21594568
>Gm20:21594605-21594682
>Gm20:21594729-21594771
>Gm20:21594942-21595072
>Gm20:21595414-21595452
>Gm20:21595617-21595664
>Gm20:21595736-21595779
>Gm20:21595813-21595864
>Gm20:21596029-21596218
>Gm20:21599068-21602143
>Gm20:21602164-21620956
>Gm20:21620991-21621139
>Gm20:21621222-21621740
>Gm20:21623129-21623182
>Gm20:21623258-21623304
>Gm20:21623426-21623852
>Gm20:21623900-21624252
>Gm20:21625034-21625344
>Gm20:21626766-21631768
>Gm20:21632394-21632532
>Gm20:21632603-21632883
>Gm20:21632918-21633601
>Gm20:21633717-21633835
>Gm20:21633875-21639840
>Gm20:21640016-21651273
>Gm20:21651434-21655579
>Gm20:21655640-21656871
>Gm20:21656951-21657053
>Gm20:21657088-21657221
>Gm20:21657285-21657373
>Gm20:21657409-21657493
>Gm20:21657569-21657601
>Gm20:21657817-21658844
>Gm20:21658873-21668041
>Gm20:21668090-21668204
>Gm20:21668449-21668551
>Gm20:21668606-21668658
>Gm20:21668813-21668920
>Gm20:21669691-21669762
>Gm20:21670364-21670556
>Gm20:21670629-21670644
>Gm20:21671200-21671808
>Gm20:21672941-21672981
>Gm20:21675847-21675911
>Gm20:21675934-21676010
>Gm20:21676229-21677505
>Gm20:21677897-21678028
>Gm20:21678451-21678697
>Gm20:21678863-21678924
>Gm20:21679466-21679574
>Gm20:21679955-21680025
>Gm20:21684309-21684376
>Gm20:21684640-21684736
>Gm20:21684906-21684935
>Gm20:21689647-21689713
>Gm20:21690088-21690124
>Gm20:21691758-21695319
>Gm20:21695423-21695576
>Gm20:21695638-21696289
>Gm20:21696354-21696384
>Gm20:21696530-21696848
>Gm20:21697001-21700200
>Gm20:21700259-21710506
>Gm20:21710541-21710622
>Gm20:21710890-21710977
>Gm20:21711060-21711152
>Gm20:21711203-21711291
>Gm20:21711397-21711617
>Gm20:21711825-21714842
>Gm20:21715224-21715341
>Gm20:21715434-21715569
>Gm20:21715724-21715910
>Gm20:21715948-21717600
>Gm20:21717812-21717842
>Gm20:21717979-21718078
>Gm20:21718131-21718549
>Gm20:21718683-21718786
>Gm20:21718877-21719256
>Gm20:21719295-21720230
>Gm20:21720308-21720362
>Gm20:21720711-21720743
>Gm20:21721612-21721660
>Gm20:21721806-21721850
>Gm20:21722104-21722531
>Gm20:21722568-21723314
>Gm20:21724212-21724346
>Gm20:21724381-21724419
>Gm20:21726503-21726624
>Gm20:21726754-21727506
>Gm20:21727625-21728232
>Gm20:21728294-21728349
>Gm20:21728521-21728710
>Gm20:21728757-21729852
>Gm20:21729895-21729999
>Gm20:21730024-21730237
>Gm20:21730303-21730383
>Gm20:21730459-21730521
>Gm20:21730677-21730988
>Gm20:21731163-21731265
>Gm20:21731338-21731362
>Gm20:21731530-21731587
>Gm20:21732400-21732471
>Gm20:21733598-21733686
>Gm20:21734168-21741782
>Gm20:21742814-21742847
>Gm20:21743278-21743403
>Gm20:21745937-21746013
>Gm20:21746261-21746393
>Gm20:21746468-21746715
>Gm20:21746779-21747184
>Gm20:21747224-21747685
>Gm20:21747722-21748199
>Gm20:21748242-21748296
>Gm20:21748353-21748446
>Gm20:21748512-21748549
>Gm20:21748585-21749071
>Gm20:21749098-21749144
>Gm20:21749218-21749249
>Gm20:21749294-21750228
>Gm20:21750281-21752121
>Gm20:21752403-21752501
>Gm20:21753208-21753267
>Gm20:21753420-21753465
>Gm20:21753668-21753723
>Gm20:21758133-21758475
>Gm20:21759216-21759274
>Gm20:21760029-21761260
>Gm20:21763937-21764159
>Gm20:21765233-21777013
>Gm20:21777533-21777711
>Gm20:21777766-21777886
>Gm20:21777951-21778334
>Gm20:21778391-21778698
>Gm20:21778768-21779893
>Gm20:21779968-21780303
>Gm20:21780409-21780565
>Gm20:21780604-21781258
>Gm20:21781330-21781723
>Gm20:21781817-21782006
>Gm20:21782081-21782873
>Gm20:21782974-21799501
>Gm20:21799540-21799649
>Gm20:21799700-21799953
>Gm20:21800006-21800144
>Gm20:21800208-21800287
>Gm20:21800360-21801012
>Gm20:21801110-21801182
>Gm20:21801245-21801294
>Gm20:21801445-21803001
>Gm20:21803110-21803150
>Gm20:21803392-21803705
>Gm20:21803811-21803933
>Gm20:21804132-21804377
>Gm20:21804464-21804517
>Gm20:21804555-21804710
>Gm20:21804756-21804949
>Gm20:21805276-21805387
>Gm20:21805674-21805713
>Gm20:21805898-21805965
>Gm20:21806053-21806159
>Gm20:21806279-21806329
>Gm20:21806377-21806591
>Gm20:21806768-21806840
>Gm20:21806988-21807045
>Gm20:21807214-21810022
>Gm20:21810073-21810137
>Gm20:21810366-21810776
>Gm20:21810830-21811321
>Gm20:21811438-21811580
>Gm20:21811665-21811695
>Gm20:21811793-21811824
>Gm20:21811893-21812018
>Gm20:21812052-21812138
>Gm20:21812181-21812457
>Gm20:21812584-21812936
>Gm20:21813281-21813421
>Gm20:21813601-21813635
>Gm20:21814337-21814402
>Gm20:21814651-21814730
>Gm20:21814788-21815142
>Gm20:21815180-21815357
>Gm20:21815493-21815676
>Gm20:21815683-21815831
>Gm20:21816437-21817052
>Gm20:21818131-21818285
>Gm20:21818414-21825855
>Gm20:21826923-21841396
>Gm20:21841807-21841908
>Gm20:21842397-21843357
>Gm20:21846178-21846218
>Gm20:21846350-21871795
>Gm20:21872281-21876900
>Gm20:21879009-21879121
>Gm20:21879426-21879618
>Gm20:21887455-21888487
>Gm20:21888502-21888950
>Gm20:21889401-21889520
>Gm20:21889805-21889832
>Gm20:21889885-21889957
>Gm20:21889993-21890223
>Gm20:21890451-21890856
>Gm20:21892484-21894057
>Gm20:21896655-21896693
>Gm20:21897157-21897316
>Gm20:21898081-21898176
>Gm20:21898299-21898483
>Gm20:21898512-21898593
>Gm20:21899712-21899828
>Gm20:21906393-21906420
>Gm20:21907525-21907787
>Gm20:21908672-21908704
>Gm20:21909766-21909804
>Gm20:21910081-21911832
>Gm20:21912024-21912057
>Gm20:21916118-21916232
>Gm20:21916389-21916951
>Gm20:21917023-21917800
>Gm20:21918217-21918521
>Gm20:21918640-21918712
>Gm20:21920241-21921471
>Gm20:21921523-21922121
>Gm20:21922200-21939070
>Gm20:21939115-21939217
>Gm20:21939257-21939920
>Gm20:21940736-21942182
>Gm20:21942209-21957741
>Gm20:21957819-21957876
>Gm20:21957965-21958802
>Gm20:21958831-21958859
>Gm20:21958949-21959024
>Gm20:21959129-21959328
>Gm20:21959449-21959573
>Gm20:21959650-21959867
>Gm20:21959923-21959967
>Gm20:21960121-21960629
>Gm20:21961070-21961793
>Gm20:21961841-21962523
>Gm20:21962588-21962625
>Gm20:21962656-21962717
>Gm20:21962781-21962911
>Gm20:21963631-21963726
>Gm20:21964015-21965550
>Gm20:21965575-21966016
>Gm20:21966117-21966180
>Gm20:21966207-21966856
>Gm20:21966910-21967000
>Gm20:21967038-21967142
>Gm20:21967166-21967198
>Gm20:21967277-21967460
>Gm20:21967487-21967706
>Gm20:21967783-21968134
>Gm20:21970071-21970259
>Gm20:21970615-21970946
>Gm20:21971308-21971428
>Gm20:21972038-21972069
>Gm20:21973272-21973323
>Gm20:21977669-21979078
>Gm20:21979924-21979969
>Gm20:21980003-21980684
>Gm20:21980813-21981013
>Gm20:21982851-21982997
>Gm20:21983046-21983163
>Gm20:21983506-21983655
>Gm20:21984376-21984417
>Gm20:21987088-21992261
>Gm20:21994621-21994676
>Gm20:21995087-21998281
>Gm20:21998308-21998379
>Gm20:21998815-21998904
>Gm20:21999226-21999596
>Gm20:21999667-21999750
>Gm20:21999846-21999936
>Gm20:21999993-22000157
>Gm20:22000335-22000430
>Gm20:22000457-22000514
>Gm20:22000713-22000788
>Gm20:22001744-22001927
>Gm20:22002222-22002303
>Gm20:22002453-22002499
>Gm20:22003063-22003153
>Gm20:22003454-22003517
>Gm20:22003610-22003665
>Gm20:22003792-22003825
>Gm20:22003907-22003997
>Gm20:22004668-22005613
>Gm20:22006136-22006672
>Gm20:22006718-22008369
>Gm20:22008451-22009115
>Gm20:22009159-22010352
>Gm20:22010405-22010606
>Gm20:22010643-22010705
>Gm20:22010717-22011031
>Gm20:22011065-22011846
>Gm20:22011880-22012188
>Gm20:22012332-22012590
>Gm20:22012703-22013608
>Gm20:22013700-22013996
>Gm20:22014027-22015705
>Gm20:22015878-22022403
>Gm20:22022423-22027285
>Gm20:22028675-22028945
>Gm20:22029107-22029198
>Gm20:22029259-22029609
>Gm20:22029656-22032822
>Gm20:22032868-22045062
>Gm20:22045092-22046270
>Gm20:22050747-22050916
>Gm20:22050962-22055109
>Gm20:22055140-22056387
>Gm20:22056490-22056837
>Gm20:22057034-22057119
>Gm20:22057160-22057663
>Gm20:22057716-22057833
>Gm20:22058040-22058078
>Gm20:22058130-22058240
>Gm20:22058381-22058451
>Gm20:22058631-22058674
>Gm20:22058721-22058815
>Gm20:22059023-22059192
>Gm20:22059238-22059372
>Gm20:22059472-22059503
>Gm20:22059542-22059687
>Gm20:22059745-22059808
>Gm20:22059832-22059899
>Gm20:22059972-22060153
>Gm20:22060792-22060832
>Gm20:22061368-22061742
>Gm20:22061781-22062446
>Gm20:22062626-22062716
>Gm20:22064740-22064782
>Gm20:22065184-22065235
>Gm20:22065462-22065520
>Gm20:22065555-22065601
>Gm20:22065802-22067134
>Gm20:22067639-22067699
>Gm20:22068608-22068656
>Gm20:22068761-22068858
>Gm20:22071482-22071518
>Gm20:22072922-22074498
>Gm20:22075781-22075840
>Gm20:22076726-22076808
>Gm20:22076977-22077045
>Gm20:22077273-22077336
>Gm20:22077377-22077527
>Gm20:22077640-22077713
>Gm20:22077786-22077865
>Gm20:22080147-22081283
>Gm20:22084360-22084426
>Gm20:22084612-22084788
>Gm20:22085515-22085571
>Gm20:22085636-22085772
>Gm20:22085938-22086097
>Gm20:22086245-22086334
>Gm20:22086431-22086465
>Gm20:22086519-22086596
>Gm20:22086796-22086871
>Gm20:22086949-22086981
>Gm20:22087044-22087075
>Gm20:22087361-22087424
>Gm20:22087582-22087654
>Gm20:22087683-22087727
>Gm20:22087794-22087914
>Gm20:22088006-22088170
>Gm20:22088194-22088232
>Gm20:22088271-22088424
>Gm20:22088498-22088534
>Gm20:22088573-22088608
>Gm20:22088649-22088724
>Gm20:22088761-22088855
>Gm20:22089482-22089621
>Gm20:22089779-22090002
>Gm20:22090221-22090306
>Gm20:22090331-22090399
>Gm20:22090617-22090645
>Gm20:22090869-22091322
>Gm20:22091577-22091676
>Gm20:22091732-22091783
>Gm20:22091940-22091967
>Gm20:22092238-22092385
>Gm20:22092784-22092861
>Gm20:22093060-22093103
>Gm20:22093406-22110436
>Gm20:22110497-22110924
>Gm20:22110952-22112182
>Gm20:22112241-22113444
>Gm20:22113479-22116099
>Gm20:22116740-22117216
>Gm20:22117288-22117327
>Gm20:22117696-22118019
>Gm20:22119916-22119995
>Gm20:22122047-22122109
>Gm20:22123744-22123831
>Gm20:22123950-22124003
>Gm20:22128229-22128253
>Gm20:22128851-22128947
>Gm20:22132837-22132913
>Gm20:22133213-22133248
>Gm20:22133830-22133910
>Gm20:22133991-22134073
>Gm20:22134157-22134196
>Gm20:22134254-22134328
>Gm20:22134390-22134447
>Gm20:22134504-22134573
>Gm20:22134913-22135287
>Gm20:22135555-22136431
>Gm20:22136483-22137552
>Gm20:22137606-22137847
>Gm20:22138018-22138320
>Gm20:22138383-22139712
>Gm20:22139756-22140737
>Gm20:22140816-22140958
>Gm20:22141145-22141860
>Gm20:22141913-22141992
>Gm20:22142043-22142213
>Gm20:22142271-22145057
>Gm20:22145093-22145237
>Gm20:22145273-22146403
>Gm20:22146460-22148053
>Gm20:22148184-22148223
>Gm20:22148286-22148315
>Gm20:22148425-22148838
>Gm20:22148972-22149626
>Gm20:22149663-22149856
>Gm20:22149990-22150016
>Gm20:22151764-22152135
>Gm20:22152377-22152447
>Gm20:22153052-22155239
>Gm20:22155275-22155905
>Gm20:22155948-22156183
>Gm20:22156231-22156370
>Gm20:22156457-22156738
>Gm20:22156940-22157045
>Gm20:22157272-22158885
>Gm20:22158931-22162759
>Gm20:22162782-22164505
>Gm20:22164634-22164694
>Gm20:22165001-22165294
>Gm20:22166312-22167579
>Gm20:22168316-22168380
>Gm20:22168429-22168515
>Gm20:22168625-22168667
>Gm20:22178933-22178977
>Gm20:22179562-22179957
>Gm20:22180001-22181603
>Gm20:22181634-22182132
>Gm20:22182170-22182421
>Gm20:22184377-22184563
>Gm20:22184858-22185092
>Gm20:22185743-22192957
>Gm20:22193394-22193500
>Gm20:22194867-22195719
>Gm20:22195770-22196983
>Gm20:22197037-22197683
>Gm20:22198183-22198434
>Gm20:22198813-22198993
>Gm20:22199516-22199624
>Gm20:22199690-22201722
>Gm20:22201762-22205112
>Gm20:22205140-22205216
>Gm20:22205301-22205357
>Gm20:22205407-22205684
>Gm20:22206253-22213432
>Gm20:22213465-22220820
>Gm20:22220863-22222462
>Gm20:22222479-22226134
>Gm20:22226226-22226336
>Gm20:22226492-22226684
>Gm20:22227089-22227164
>Gm20:22227329-22227366
>Gm20:22227547-22228493
>Gm20:22228554-22228739
>Gm20:22229078-22229129
>Gm20:22232671-22232960
>Gm20:22232999-22233283
>Gm20:22233450-22233621
>Gm20:22234729-22234948
>Gm20:22235093-22235134
>Gm20:22235210-22236060
>Gm20:22237075-22237135
>Gm20:22237237-22238935
>Gm20:22239596-22239677
>Gm20:22239920-22239995
>Gm20:22240029-22240121
>Gm20:22240272-22241305
>Gm20:22241621-22241672
>Gm20:22241786-22242255
>Gm20:22242415-22245969
>Gm20:22246086-22246255
>Gm20:22246367-22247113
>Gm20:22247918-22248108
>Gm20:22248284-22248317
>Gm20:22248344-22248414
>Gm20:22248712-22248969
>Gm20:22249500-22249554
>Gm20:22249666-22249967
>Gm20:22249992-22250063
>Gm20:22250101-22250138
>Gm20:22250163-22250309
>Gm20:22250342-22250391
>Gm20:22250846-22251897
>Gm20:22252142-22261281
>Gm20:22261420-22261464
>Gm20:22261667-22261987
>Gm20:22262046-22262209
>Gm20:22263335-22263383
>Gm20:22263993-22264181
>Gm20:22264315-22264370
>Gm20:22267532-22267574
>Gm20:22268009-22268227
>Gm20:22268524-22268550
>Gm20:22268575-22268603
>Gm20:22268737-22268772
>Gm20:22268799-22268888
>Gm20:22268930-22269049
>Gm20:22269136-22270864
>Gm20:22270966-22271120
>Gm20:22271208-22271363
>Gm20:22271397-22271428
>Gm20:22271749-22271804
>Gm20:22271887-22271982
>Gm20:22273149-22273200
>Gm20:22273299-22273331
>Gm20:22273558-22274408
>Gm20:22274446-22274527
>Gm20:22274850-22279490
>Gm20:22279626-22280203
>Gm20:22280378-22280462
>Gm20:22280553-22280639
>Gm20:22280710-22280758
>Gm20:22282279-22282421
>Gm20:22286524-22286572
>Gm20:22286949-22287078
>Gm20:22287192-22287343
>Gm20:22288161-22288204
>Gm20:22288486-22288538
>Gm20:22289119-22289148
>Gm20:22289456-22289601
>Gm20:22289665-22290278
>Gm20:22291431-22291895
>Gm20:22291968-22292879
>Gm20:22292902-22294156
>Gm20:22294219-22294323
>Gm20:22294504-22294915
>Gm20:22294978-22295057
>Gm20:22295202-22295539
>Gm20:22295588-22295827
>Gm20:22295882-22295982
>Gm20:22296013-22296237
>Gm20:22296643-22297456
>Gm20:22297619-22297795
>Gm20:22297896-22298229
>Gm20:22298430-22298765
>Gm20:22298871-22300632
>Gm20:22300696-22305412
>Gm20:22306068-22313123
>Gm20:22313840-22313882
>Gm20:22313960-22314048
>Gm20:22314221-22314292
>Gm20:22314514-22314547
>Gm20:22314585-22314643
>Gm20:22314716-22314825
>Gm20:22315309-22315475
>Gm20:22315534-22315583
>Gm20:22315732-22315775
>Gm20:22316067-22316145
>Gm20:22316417-22316509
>Gm20:22316628-22316667
>Gm20:22316864-22316923
>Gm20:22322069-22322104
>Gm20:22322276-22322318
>Gm20:22326017-22326063
>Gm20:22326214-22326302
>Gm20:22327135-22327306
>Gm20:22327547-22327617
>Gm20:22327765-22327847
>Gm20:22327930-22327992
>Gm20:22328077-22328122
>Gm20:22328283-22328748
>Gm20:22328867-22346946
>Gm20:22346989-22347700
>Gm20:22348305-22348408
>Gm20:22351460-22355957
>Gm20:22356001-22364488
>Gm20:22364637-22364752
>Gm20:22364857-22366029
>Gm20:22366323-22366364
>Gm20:22367460-22375626
>Gm20:22376111-22376155
>Gm20:22376392-22376471
>Gm20:22376514-22376653
>Gm20:22376764-22376851
>Gm20:22376973-22377221
>Gm20:22378776-22378859
>Gm20:22379224-22379287
>Gm20:22379565-22379719
>Gm20:22381562-22381807
>Gm20:22381951-22382040
>Gm20:22383083-22383164
>Gm20:22383645-22383784
>Gm20:22385992-22386061
>Gm20:22389449-22390369
>Gm20:22391454-22391600
>Gm20:22391731-22391769
>Gm20:22393199-22393232
>Gm20:22395913-22395966
>Gm20:22396019-22396057
>Gm20:22396107-22396267
>Gm20:22396316-22396506
>Gm20:22396627-22397305
>Gm20:22397432-22397697
>Gm20:22397892-22398138
>Gm20:22398348-22398442
>Gm20:22398484-22399383
>Gm20:22399428-22399697
>Gm20:22399752-22401750
>Gm20:22401826-22401879
>Gm20:22401932-22402653
>Gm20:22402743-22402889
>Gm20:22402981-22403018
>Gm20:22403350-22403385
>Gm20:22405232-22405327
>Gm20:22407137-22407297
>Gm20:22407415-22407480
>Gm20:22407545-22407640
>Gm20:22407713-22409580
>Gm20:22409630-22410364
>Gm20:22410423-22410612
>Gm20:22410647-22410985
>Gm20:22411037-22411924
>Gm20:22411959-22412641
>Gm20:22412700-22412806
>Gm20:22412895-22413727
>Gm20:22413818-22417208
>Gm20:22417237-22421288
>Gm20:22421313-22444753
>Gm20:22444799-22445133
>Gm20:22445370-22445482
>Gm20:22445524-22446234
>Gm20:22446263-22446823
>Gm20:22446882-22447246
>Gm20:22447553-22448902
>Gm20:22449034-22449146
>Gm20:22449285-22449320
>Gm20:22449550-22450792
>Gm20:22451020-22451054
>Gm20:22451180-22451232
>Gm20:22451300-22451510
>Gm20:22451585-22451718
>Gm20:22451899-22452805
>Gm20:22453073-22453222
>Gm20:22453418-22453549
>Gm20:22453588-22453711
>Gm20:22453782-22453896
>Gm20:22454123-22454363
>Gm20:22454406-22454501
>Gm20:22454726-22454867
>Gm20:22454900-22455330
>Gm20:22455474-22455505
>Gm20:22456314-22456435
>Gm20:22456942-22457019
>Gm20:22459431-22459504
>Gm20:22460206-22460361
>Gm20:22460559-22460636
>Gm20:22462241-22462266
>Gm20:22462408-22464996
>Gm20:22465038-22466933
>Gm20:22467176-22467229
>Gm20:22467532-22467600
>Gm20:22467633-22467810
>Gm20:22467943-22468039
>Gm20:22469578-22470541
>Gm20:22471109-22471143
>Gm20:22471531-22471629
>Gm20:22471681-22471769
>Gm20:22472165-22472342
>Gm20:22472465-22472510
>Gm20:22473174-22473260
>Gm20:22473374-22473505
>Gm20:22473659-22473836
>Gm20:22474094-22474387
>Gm20:22475384-22475687
>Gm20:22480717-22480949
>Gm20:22481013-22481060
>Gm20:22481112-22481472
>Gm20:22481499-22481547
>Gm20:22481579-22482007
>Gm20:22482107-22482527
>Gm20:22482559-22483068
>Gm20:22483125-22483258
>Gm20:22483310-22484221
>Gm20:22484255-22484707
>Gm20:22484745-22486014
>Gm20:22486087-22486167
>Gm20:22486348-22486474
>Gm20:22486571-22486840
>Gm20:22486918-22486979
>Gm20:22487087-22487151
>Gm20:22487180-22487424
>Gm20:22487498-22487557
>Gm20:22487598-22488262
>Gm20:22488286-22488333
>Gm20:22488396-22489882
>Gm20:22489919-22490192
>Gm20:22490224-22490260
>Gm20:22490299-22490504
>Gm20:22490576-22490627
>Gm20:22490684-22490798
>Gm20:22490989-22491025
>Gm20:22491075-22491234
>Gm20:22491286-22491364
>Gm20:22491582-22491807
>Gm20:22491847-22492213
>Gm20:22492274-22492599
>Gm20:22492648-22493127
>Gm20:22493208-22493563
>Gm20:22493594-22493780
>Gm20:22493962-22494197
>Gm20:22494229-22496366
>Gm20:22496468-22499110
>Gm20:22499207-22499493
>Gm20:22499533-22500541
>Gm20:22500637-22501332
>Gm20:22501418-22524958
>Gm20:22529748-22529835
>Gm20:22529872-22529966
>Gm20:22531389-22531608
>Gm20:22531946-22532115
>Gm20:22532365-22532392
>Gm20:22536923-22536994
>Gm20:22537287-22537352
>Gm20:22537494-22537561
>Gm20:22537719-22537795
>Gm20:22537892-22538004
>Gm20:22538219-22538278
>Gm20:22538345-22538454
>Gm20:22540201-22540251
>Gm20:22542629-22542697
>Gm20:22542767-22544047
>Gm20:22544160-22544342
>Gm20:22544435-22544599
>Gm20:22546195-22546294
>Gm20:22546430-22546524
>Gm20:22546568-22546653
>Gm20:22547809-22547928
>Gm20:22548578-22549001
>Gm20:22549114-22549251
>Gm20:22549321-22549550
>Gm20:22549620-22550264
>Gm20:22550297-22550860
>Gm20:22550915-22551504
>Gm20:22553597-22555580
>Gm20:22555642-22559116
>Gm20:22559147-22559440
>Gm20:22559537-22559841
>Gm20:22560629-22560736
>Gm20:22560886-22560962
>Gm20:22561170-22561212
>Gm20:22563177-22564706
>Gm20:22564733-22566639
>Gm20:22566681-22567274
>Gm20:22567308-22575245
>Gm20:22575811-22583366
>Gm20:22583399-22583487
>Gm20:22583602-22583998
>Gm20:22584063-22584213
>Gm20:22584320-22585365
>Gm20:22585413-22585894
>Gm20:22587795-22588057
>Gm20:22590184-22590294
>Gm20:22590411-22590479
>Gm20:22598628-22598890
>Gm20:22602130-22602182
>Gm20:22604287-22604338
>Gm20:22604911-22604990
>Gm20:22607994-22608077
>Gm20:22612902-22613036
>Gm20:22613548-22613583
>Gm20:22614440-22614493
>Gm20:22614559-22614637
>Gm20:22614694-22614733
>Gm20:22614873-22616554
>Gm20:22616690-22616750
>Gm20:22616819-22616886
>Gm20:22616913-22617022
>Gm20:22619413-22619581
>Gm20:22619631-22620184
>Gm20:22620217-22620552
>Gm20:22620647-22620715
>Gm20:22620756-22620805
>Gm20:22621484-22621578
>Gm20:22621638-22621813
>Gm20:22621855-22622001
>Gm20:22622090-22622125
>Gm20:22622259-22622377
>Gm20:22622459-22622535
>Gm20:22623487-22623583
>Gm20:22623711-22623755
>Gm20:22623831-22624080
>Gm20:22624126-22624156
>Gm20:22624555-22629246
>Gm20:22629840-22629873
>Gm20:22630026-22630138
>Gm20:22630236-22630282
>Gm20:22630493-22630658
>Gm20:22630698-22630810
>Gm20:22630867-22630900
>Gm20:22631067-22631189
>Gm20:22631235-22631279
>Gm20:22631318-22631351
>Gm20:22631577-22631733
>Gm20:22631807-22631840
>Gm20:22631996-22632053
>Gm20:22632974-22633006
>Gm20:22633301-22633338
>Gm20:22633362-22633391
>Gm20:22633640-22633677
>Gm20:22633758-22633813
>Gm20:22633918-22634034
>Gm20:22634305-22634340
>Gm20:22634902-22636502
>Gm20:22636812-22636917
>Gm20:22637139-22637210
>Gm20:22637243-22637347
>Gm20:22637483-22637550
>Gm20:22637613-22637761
>Gm20:22638850-22638960
>Gm20:22639569-22639711
>Gm20:22639819-22639906
>Gm20:22640012-22640479
>Gm20:22640910-22653938
>Gm20:22654009-22659537
>Gm20:22659570-22678125
>Gm20:22678335-22678379
>Gm20:22678458-22678490
>Gm20:22678563-22678661
>Gm20:22678819-22678879
>Gm20:22679158-22679207
>Gm20:22679283-22684134
>Gm20:22685227-22685256
>Gm20:22686728-22689581
>Gm20:22689606-22691045
>Gm20:22691123-22691769
>Gm20:22691806-22691913
>Gm20:22692070-22710534
>Gm20:22710549-22713710
>Gm20:22713789-22713860
>Gm20:22714296-22716758
>Gm20:22716913-22724696
>Gm20:22724990-22725050
>Gm20:22725189-22725240
>Gm20:22725705-22725742
>Gm20:22725809-22725994
>Gm20:22726048-22726571
>Gm20:22726612-22726672
>Gm20:22726700-22726761
>Gm20:22726959-22727255
>Gm20:22727338-22727386
>Gm20:22727492-22727571
>Gm20:22727667-22727703
>Gm20:22727781-22728004
>Gm20:22728077-22728199
>Gm20:22728247-22728407
>Gm20:22728465-22728934
>Gm20:22728969-22729096
>Gm20:22729174-22729271
>Gm20:22729447-22729639
>Gm20:22730522-22730596
>Gm20:22731121-22731153
>Gm20:22732664-22732748
>Gm20:22732851-22732887
>Gm20:22732942-22732978
>Gm20:22733191-22733346
>Gm20:22733374-22733479
>Gm20:22733623-22733683
>Gm20:22733984-22734475
>Gm20:22734536-22734608
>Gm20:22734694-22734980
>Gm20:22735183-22735210
>Gm20:22735356-22735592
>Gm20:22735635-22735771
>Gm20:22735872-22736262
>Gm20:22736324-22736651
>Gm20:22736758-22736807
>Gm20:22736927-22736989
>Gm20:22737990-22738055
>Gm20:22738386-22738455
>Gm20:22738538-22738700
>Gm20:22739453-22739516
>Gm20:22739581-22740240
>Gm20:22740300-22740401
>Gm20:22740603-22740723
>Gm20:22740781-22740984
>Gm20:22741032-22741096
>Gm20:22741150-22741234
>Gm20:22741301-22743452
>Gm20:22743847-22744086
>Gm20:22744086-22744119
>Gm20:22744440-22746158
>Gm20:22746373-22746495
>Gm20:22746528-22747227
>Gm20:22747281-22747352
>Gm20:22747381-22747667
>Gm20:22748300-22748394
>Gm20:22748599-22748794
>Gm20:22748830-22748875
>Gm20:22748932-22749059
>Gm20:22749120-22749447
>Gm20:22749580-22758571
>Gm20:22764617-22767510
>Gm20:22767649-22767839
>Gm20:22768029-22768276
>Gm20:22768287-22769249
>Gm20:22769669-22769724
>Gm20:22769796-22769878
>Gm20:22770403-22770467
>Gm20:22770677-22770821
>Gm20:22771458-22778332
>Gm20:22778604-22778746
>Gm20:22778803-22778852
>Gm20:22779044-22779097
>Gm20:22779297-22780008
>Gm20:22780490-22780629
>Gm20:22780664-22780774
>Gm20:22781224-22781284
>Gm20:22781725-22781868
>Gm20:22782115-22782142
>Gm20:22782729-22782819
>Gm20:22782874-22782987
>Gm20:22783762-22783882
>Gm20:22784012-22784038
>Gm20:22784339-22784382
>Gm20:22785415-22785447
>Gm20:22785566-22785597
>Gm20:22785686-22785716
>Gm20:22791175-22792384
>Gm20:22792468-22796649
>Gm20:22798992-22801445
>Gm20:22802368-22802706
>Gm20:22802744-22802909
>Gm20:22802942-22808074
>Gm20:22808127-22808363
>Gm20:22808611-22808906
>Gm20:22809067-22809203
>Gm20:22809242-22809469
>Gm20:22811035-22811062
>Gm20:22811294-22819224
>Gm20:22819268-22820994
>Gm20:22821030-22821678
>Gm20:22821740-22822293
>Gm20:22825044-22825069
>Gm20:22825421-22825535
>Gm20:22825641-22825674
>Gm20:22827369-22827467
>Gm20:22827595-22827666
>Gm20:22827757-22827796
>Gm20:22827878-22830062
>Gm20:22830328-22830351
>Gm20:22830435-22830519
>Gm20:22830561-22836732
>Gm20:22836838-22836917
>Gm20:22836963-22838566
>Gm20:22838624-22838949
>Gm20:22840064-22840094
>Gm20:22840223-22840319
>Gm20:22842100-22842152
>Gm20:22842418-22842523
>Gm20:22842862-22843437
>Gm20:22844694-22844765
>Gm20:22845174-22845284
>Gm20:22845813-22849865
>Gm20:22850743-22851893
>Gm20:22856845-22857121
>Gm20:22857486-22857601
>Gm20:22857705-22857918
>Gm20:22858109-22858139
>Gm20:22858317-22858639
>Gm20:22858783-22859040
>Gm20:22859139-22859166
>Gm20:22859681-22868980
>Gm20:22869854-22869896
>Gm20:22870243-22870440
>Gm20:22870747-22870866
>Gm20:22871127-22871289
>Gm20:22871881-22871962
>Gm20:22872014-22872072
>Gm20:22872152-22872333
>Gm20:22872420-22872642
>Gm20:22873158-22873210
>Gm20:22873405-22873535
>Gm20:22873816-22873890
>Gm20:22874091-22874273
>Gm20:22874374-22874464
>Gm20:22875222-22875347
>Gm20:22875555-22875632
>Gm20:22875693-22875741
>Gm20:22876120-22876356
>Gm20:22876419-22876511
>Gm20:22876576-22876780
>Gm20:22877063-22878307
>Gm20:22878362-22888741
>Gm20:22888809-22889580
>Gm20:22889628-22893736
>Gm20:22893786-22896155
>Gm20:22896253-22908610
>Gm20:22908690-22908990
>Gm20:22909029-22909086
>Gm20:22909162-22909403
>Gm20:22909442-22910258
>Gm20:22910343-22910396
>Gm20:22910458-22910573
>Gm20:22910890-22913098
>Gm20:22913144-22930981
>Gm20:22931020-22932672
>Gm20:22932736-22935071
>Gm20:22935095-22938307
>Gm20:22938335-22939562
>Gm20:22939870-22939926
>Gm20:22939981-22940991
>Gm20:22941021-22941284
>Gm20:22941453-22941528
>Gm20:22941620-22944518
>Gm20:22944549-22944596
>Gm20:22944690-22944749
>Gm20:22944840-22944893
>Gm20:22944946-22944989
>Gm20:22945228-22945257
>Gm20:22945393-22945422
>Gm20:22945502-22945673
>Gm20:22945794-22945909
>Gm20:22946278-22947288
>Gm20:22948021-22948067
>Gm20:22948226-22948292
>Gm20:22948438-22948529
>Gm20:22948557-22948807
>Gm20:22948873-22948911
>Gm20:22949581-22949843
>Gm20:22949865-22951155
>Gm20:22951350-22952195
>Gm20:22952568-22952739
>Gm20:22953038-22953131
>Gm20:22953817-22953869
>Gm20:22954005-22956451
>Gm20:22957164-22957479
>Gm20:22958813-22959062
>Gm20:22963190-22963321
>Gm20:22964637-22964732
>Gm20:22964761-22965008
>Gm20:22965083-22965600
>Gm20:22965643-22966209
>Gm20:22966311-22967075
>Gm20:22967253-22967292
>Gm20:22967497-22967641
>Gm20:22967761-22967826
>Gm20:22968297-22968346
>Gm20:22969387-22969440
>Gm20:22969530-22969878
>Gm20:22969958-22970068
>Gm20:22970132-22970390
>Gm20:22970446-22970511
>Gm20:22970536-22970566
>Gm20:22970633-22970696
>Gm20:22970722-22970955
>Gm20:22971294-22971860
>Gm20:22972067-22972531
>Gm20:22972588-22972699
>Gm20:22972730-22972784
>Gm20:22972900-22973123
>Gm20:22973365-22973471
>Gm20:22973589-22974077
>Gm20:22974326-22974802
>Gm20:22974826-22975224
>Gm20:22975271-22975297
>Gm20:22975361-22978636
>Gm20:22978835-22978871
>Gm20:22978942-22979039
>Gm20:22979100-22979227
>Gm20:22979633-22980083
>Gm20:22980146-22980233
>Gm20:22980332-22980370
>Gm20:22980495-22980733
>Gm20:22980920-22981011
>Gm20:22981432-22981743
>Gm20:22981954-22982037
>Gm20:22982067-22982141
>Gm20:22982248-22982932
>Gm20:22982972-22983175
>Gm20:22983238-22983329
>Gm20:22983372-22983416
>Gm20:22983639-22983681
>Gm20:22983833-22983872
>Gm20:22983933-22984094
>Gm20:22984145-22984283
>Gm20:22984459-22985037
>Gm20:22985067-22985218
>Gm20:22985322-22986682
>Gm20:22986717-22987550
>Gm20:22987670-22988033
>Gm20:22988077-22989111
>Gm20:22989194-22989443
>Gm20:22993017-22993155
>Gm20:22993281-22993325
>Gm20:22993391-22993454
>Gm20:22993641-22993782
>Gm20:22994063-22994164
>Gm20:22995784-23002372
>Gm20:23007239-23008366
>Gm20:23008998-23009098
>Gm20:23009388-23019602
>Gm20:23019653-23019748
>Gm20:23020047-23020086
>Gm20:23020545-23020572
>Gm20:23021036-23021244
>Gm20:23021601-23022457
>Gm20:23022562-23023333
>Gm20:23023450-23023555
>Gm20:23023588-23023731
>Gm20:23023774-23025205
>Gm20:23025247-23027979
>Gm20:23028133-23028210
>Gm20:23028353-23028986
>Gm20:23039019-23039271
>Gm20:23039569-23039707
>Gm20:23040502-23040989
>Gm20:23041017-23041062
>Gm20:23041104-23041396
>Gm20:23041486-23041557
>Gm20:23041644-23041731
>Gm20:23042211-23042293
>Gm20:23042405-23042583
>Gm20:23042723-23042779
>Gm20:23042849-23042909
>Gm20:23043135-23043250
>Gm20:23043300-23043638
>Gm20:23043761-23043851
>Gm20:23043920-23044153
>Gm20:23044486-23044704
>Gm20:23044848-23044949
>Gm20:23045855-23045886
>Gm20:23045927-23046082
>Gm20:23046130-23046184
>Gm20:23046215-23047765
>Gm20:23048030-23048086
>Gm20:23048223-23048554
>Gm20:23048686-23048945
>Gm20:23049029-23049675
>Gm20:23049713-23050639
>Gm20:23050707-23051300
>Gm20:23051489-23051690
>Gm20:23051799-23051919
>Gm20:23051997-23052097
>Gm20:23052394-23052860
>Gm20:23053088-23053399
>Gm20:23053425-23053479
>Gm20:23053647-23054322
>Gm20:23054383-23054839
>Gm20:23055071-23055802
>Gm20:23055913-23056105
>Gm20:23056157-23056240
>Gm20:23056292-23056663
>Gm20:23056809-23056887
>Gm20:23056981-23057224
>Gm20:23058359-23058397
>Gm20:23058439-23058541
>Gm20:23058712-23058911
>Gm20:23058985-23059012
>Gm20:23059096-23059313
>Gm20:23059647-23059706
>Gm20:23060218-23060319
>Gm20:23060435-23060475
>Gm20:23060631-23060747
>Gm20:23061004-23061065
>Gm20:23061094-23061167
>Gm20:23061217-23061379
>Gm20:23061449-23061492
>Gm20:23062059-23062151
>Gm20:23062179-23062300
>Gm20:23062365-23062398
>Gm20:23062798-23062968
>Gm20:23063244-23063299
>Gm20:23063420-23063536
>Gm20:23063586-23063633
>Gm20:23063907-23064140
>Gm20:23067270-23067302
>Gm20:23068131-23068230
>Gm20:23068657-23068730
>Gm20:23068778-23068990
>Gm20:23069020-23069463
>Gm20:23069496-23069934
>Gm20:23070225-23070373
>Gm20:23070567-23070835
>Gm20:23070913-23071269
>Gm20:23071503-23071608
>Gm20:23072210-23072475
>Gm20:23072496-23072587
>Gm20:23072640-23072846
>Gm20:23072908-23073138
>Gm20:23073201-23073323
>Gm20:23075402-23075486
>Gm20:23077000-23077053
>Gm20:23077121-23077409
>Gm20:23077478-23077631
>Gm20:23077921-23077973
>Gm20:23078439-23078564
>Gm20:23078614-23081056
>Gm20:23081127-23081572
>Gm20:23081602-23081649
>Gm20:23081709-23081823
>Gm20:23081980-23082050
>Gm20:23082406-23082453
>Gm20:23082573-23082628
>Gm20:23082972-23083071
>Gm20:23085177-23087199
>Gm20:23087252-23087416
>Gm20:23087440-23088597
>Gm20:23088709-23088768
>Gm20:23088827-23088920
>Gm20:23088987-23089038
>Gm20:23089116-23089254
>Gm20:23089398-23089572
>Gm20:23090149-23090589
>Gm20:23090672-23090936
>Gm20:23090975-23091361
>Gm20:23091456-23091557
>Gm20:23091781-23091853
>Gm20:23092542-23092612
>Gm20:23095468-23096476
>Gm20:23097587-23098749
>Gm20:23098767-23101210
>Gm20:23103654-23109301
>Gm20:23109898-23109988
>Gm20:23110229-23110297
>Gm20:23110336-23110551
>Gm20:23111316-23111451
>Gm20:23111549-23111648
>Gm20:23111705-23111747
>Gm20:23111844-23112013
>Gm20:23112064-23112130
>Gm20:23112655-23112686
>Gm20:23112720-23112792
>Gm20:23112951-23113024
>Gm20:23113250-23113289
>Gm20:23113596-23113853
>Gm20:23113890-23114126
>Gm20:23114158-23114629
>Gm20:23114662-23114761
>Gm20:23114867-23115089
>Gm20:23115154-23115343
>Gm20:23115368-23115506
>Gm20:23115532-23117940
>Gm20:23117990-23118302
>Gm20:23118345-23121748
>Gm20:23121813-23121918
>Gm20:23121945-23122020
>Gm20:23122106-23122441
>Gm20:23125031-23125239
>Gm20:23126575-23126710
>Gm20:23126951-23128539
>Gm20:23129579-23129620
>Gm20:23131886-23131939
>Gm20:23132719-23132754
>Gm20:23133755-23133844
>Gm20:23134433-23134499
>Gm20:23134628-23134728
>Gm20:23135037-23135065
>Gm20:23140672-23140717
>Gm20:23141248-23141285
>Gm20:23141870-23141923
>Gm20:23142067-23142095
>Gm20:23142478-23142548
>Gm20:23142589-23142681
>Gm20:23142964-23143083
>Gm20:23143617-23143676
>Gm20:23143726-23143762
>Gm20:23143814-23143866
>Gm20:23144035-23144079
>Gm20:23144395-23144501
>Gm20:23144591-23144637
>Gm20:23145363-23145490
>Gm20:23145551-23145611
>Gm20:23145689-23145774
>Gm20:23145829-23145915
>Gm20:23145996-23146051
>Gm20:23149945-23150051
>Gm20:23152286-23152326
>Gm20:23154449-23165424
>Gm20:23165790-23165864
>Gm20:23165995-23167598
>Gm20:23167693-23167766
>Gm20:23168030-23168093
>Gm20:23168183-23168222
>Gm20:23168431-23168478
>Gm20:23168548-23168591
>Gm20:23169355-23169455
>Gm20:23169578-23169611
>Gm20:23169681-23169710
>Gm20:23170542-23170635
>Gm20:23170723-23171068
>Gm20:23171147-23171240
>Gm20:23171423-23176016
>Gm20:23176085-23178092
>Gm20:23178159-23178259
>Gm20:23179418-23179506
>Gm20:23181418-23183114
>Gm20:23184148-23184222
>Gm20:23184770-23184841
>Gm20:23184959-23185390
>Gm20:23185930-23186081
>Gm20:23186097-23186227
>Gm20:23191142-23204158
>Gm20:23204222-23205257
>Gm20:23205282-23205716
>Gm20:23205814-23206444
>Gm20:23206479-23210817
>Gm20:23212730-23212778
>Gm20:23215147-23226350
>Gm20:23226389-23236014
>Gm20:23236570-23238071
>Gm20:23239505-23239673
>Gm20:23244074-23244149
>Gm20:23247485-23248570
>Gm20:23248597-23249848
>Gm20:23249885-23250083
>Gm20:23250129-23250312
>Gm20:23250387-23251028
>Gm20:23251066-23251105
>Gm20:23251172-23251328
>Gm20:23251412-23251883
>Gm20:23251943-23252233
>Gm20:23252273-23252536
>Gm20:23252561-23252621
>Gm20:23252674-23252714
>Gm20:23252782-23252831
>Gm20:23253015-23253109
>Gm20:23253209-23253315
>Gm20:23253359-23253670
>Gm20:23253811-23254615
>Gm20:23255506-23255588
>Gm20:23258166-23258245
>Gm20:23258498-23258633
>Gm20:23262664-23262859
>Gm20:23263037-23263227
>Gm20:23263533-23263818
>Gm20:23267608-23270347
>Gm20:23270389-23271277
>Gm20:23276578-23277232
>Gm20:23277263-23282339
>Gm20:23282372-23283649
>Gm20:23284587-23284891
>Gm20:23284934-23285411
>Gm20:23285482-23285561
>Gm20:23285588-23285716
>Gm20:23285750-23286655
>Gm20:23286729-23286877
>Gm20:23286930-23287296
>Gm20:23287406-23287439
>Gm20:23287673-23287892
>Gm20:23287935-23288358
>Gm20:23288457-23289035
>Gm20:23289105-23290124
>Gm20:23290163-23291253
>Gm20:23291377-23293861
>Gm20:23294002-23294588
>Gm20:23295322-23295710
>Gm20:23297915-23298009
>Gm20:23298057-23299441
>Gm20:23299519-23299581
>Gm20:23299680-23299723
>Gm20:23299828-23299911
>Gm20:23299937-23302796
>Gm20:23302931-23325245
>Gm20:23325261-23329663
>Gm20:23329793-23329879
>Gm20:23330106-23330213
>Gm20:23330989-23331039
>Gm20:23335346-23335425
>Gm20:23339210-23339885
>Gm20:23339922-23339988
>Gm20:23341465-23341514
>Gm20:23341778-23341848
>Gm20:23342278-23342345
>Gm20:23342396-23342760
>Gm20:23342852-23343440
>Gm20:23343558-23343677
>Gm20:23343923-23343956
>Gm20:23344102-23344135
>Gm20:23344277-23344397
>Gm20:23344661-23344809
>Gm20:23344897-23344943
>Gm20:23345042-23345162
>Gm20:23345227-23345258
>Gm20:23345356-23345419
>Gm20:23345436-23345564
>Gm20:23345643-23345745
>Gm20:23345830-23346084
>Gm20:23346224-23346440
>Gm20:23346539-23347531
>Gm20:23347569-23347891
>Gm20:23347916-23348078
>Gm20:23348856-23348870
>Gm20:23349743-23349815
>Gm20:23353414-23353499
>Gm20:23354014-23354060
>Gm20:23354389-23354431
>Gm20:23359794-23359848
>Gm20:23360023-23360211
>Gm20:23360294-23360537
>Gm20:23360589-23361388
>Gm20:23361668-23361782
>Gm20:23361818-23362075
>Gm20:23363194-23363277
>Gm20:23363359-23363397
>Gm20:23363470-23363547
>Gm20:23363762-23363800
>Gm20:23363842-23364090
>Gm20:23364617-23364652
>Gm20:23364692-23364788
>Gm20:23364848-23364886
>Gm20:23365012-23365067
>Gm20:23365121-23365175
>Gm20:23365330-23365366
>Gm20:23365543-23365602
>Gm20:23365832-23366080
>Gm20:23366151-23366198
>Gm20:23366392-23366419
>Gm20:23366586-23366698
>Gm20:23366736-23366796
>Gm20:23366981-23367143
>Gm20:23367232-23367344
>Gm20:23367351-23367382
>Gm20:23367529-23367641
>Gm20:23367868-23367909
>Gm20:23370185-23370225
>Gm20:23370817-23370869
>Gm20:23370932-23371141
>Gm20:23371241-23371700
>Gm20:23371745-23372025
>Gm20:23372158-23372377
>Gm20:23372406-23372740
>Gm20:23372794-23373170
>Gm20:23373284-23373535
>Gm20:23373872-23374197
>Gm20:23374713-23374782
>Gm20:23375435-23385519
>Gm20:23387899-23387966
>Gm20:23388565-23388605
>Gm20:23389826-23390140
>Gm20:23390251-23390301
>Gm20:23391127-23391254
>Gm20:23391382-23391483
>Gm20:23391517-23391628
>Gm20:23391860-23391923
>Gm20:23391976-23392034
>Gm20:23392224-23392403
>Gm20:23392471-23392708
>Gm20:23396102-23398765
>Gm20:23398865-23399097
>Gm20:23400041-23401412
>Gm20:23401768-23401906
>Gm20:23402774-23402834
>Gm20:23403637-23403690
>Gm20:23403863-23403909
>Gm20:23404098-23404271
>Gm20:23404414-23405314
>Gm20:23405481-23405972
>Gm20:23406040-23406360
>Gm20:23406539-23406609
>Gm20:23406656-23406728
>Gm20:23411351-23411420
>Gm20:23413100-23413191
>Gm20:23414072-23415716
>Gm20:23415758-23415920
>Gm20:23415968-23416037
>Gm20:23416086-23417257
>Gm20:23417308-23418164
>Gm20:23418205-23420397
>Gm20:23420453-23422567
>Gm20:23423328-23423359
>Gm20:23423448-23423503
>Gm20:23423646-23423724
>Gm20:23424519-23424781
>Gm20:23424826-23425025
>Gm20:23425147-23425362
>Gm20:23425414-23425551
>Gm20:23425717-23425781
>Gm20:23426075-23426135
>Gm20:23426484-23426602
>Gm20:23428907-23428944
>Gm20:23430466-23430520
>Gm20:23431148-23431199
>Gm20:23431804-23431852
>Gm20:23432714-23442975
>Gm20:23444465-23444681
>Gm20:23444726-23445877
>Gm20:23445969-23446350
>Gm20:23446404-23446445
>Gm20:23446481-23446552
>Gm20:23446693-23446791
>Gm20:23446925-23447520
>Gm20:23447572-23447880
>Gm20:23447932-23448045
>Gm20:23448091-23448836
>Gm20:23448876-23448964
>Gm20:23449067-23449135
>Gm20:23449187-23449698
>Gm20:23449861-23450334
>Gm20:23450424-23451017
>Gm20:23451057-23452275
>Gm20:23452323-23452365
>Gm20:23452571-23453733
>Gm20:23453816-23460916
>Gm20:23462075-23462152
>Gm20:23463057-23463144
>Gm20:23463209-23467792
>Gm20:23470756-23470825
>Gm20:23474689-23474735
>Gm20:23474851-23474995
>Gm20:23475133-23475169
>Gm20:23475244-23475327
>Gm20:23475493-23475994
>Gm20:23476974-23477098
>Gm20:23478094-23478274
>Gm20:23479782-23479945
>Gm20:23480658-23480853
>Gm20:23481530-23481629
>Gm20:23485907-23486090
>Gm20:23486939-23489255
>Gm20:23489286-23491163
>Gm20:23491188-23501383
>Gm20:23511090-23512396
>Gm20:23512632-23517872
>Gm20:23519751-23519959
>Gm20:23521821-23521944
>Gm20:23522066-23522665
>Gm20:23522742-23522905
>Gm20:23523577-23523622
>Gm20:23524285-23524358
>Gm20:23524524-23524553
>Gm20:23524726-23526226
>Gm20:23526263-23526423
>Gm20:23526594-23526721
>Gm20:23530623-23530857
>Gm20:23530995-23531082
>Gm20:23531160-23532330
>Gm20:23532424-23532545
>Gm20:23532586-23532874
>Gm20:23534486-23534629
>Gm20:23534713-23535489
>Gm20:23535657-23535863
>Gm20:23536022-23536139
>Gm20:23537249-23537572
>Gm20:23537703-23537952
>Gm20:23538242-23538731
>Gm20:23538819-23540422
>Gm20:23540512-23541116
>Gm20:23542966-23543089
>Gm20:23543168-23543208
>Gm20:23543584-23543984
>Gm20:23544044-23544071
>Gm20:23544176-23544241
>Gm20:23544375-23544665
>Gm20:23544747-23544941
>Gm20:23545444-23545498
>Gm20:23545580-23545782
>Gm20:23545887-23545977
>Gm20:23546057-23546173
>Gm20:23546217-23546319
>Gm20:23546369-23546983
>Gm20:23547021-23547311
>Gm20:23547373-23547428
>Gm20:23547484-23548188
>Gm20:23548236-23550398
>Gm20:23551286-23551400
>Gm20:23552946-23554617
>Gm20:23554660-23554760
>Gm20:23554837-23554877
>Gm20:23555169-23555303
>Gm20:23557983-23558181
>Gm20:23560318-23560490
>Gm20:23560971-23561359
>Gm20:23561937-23562112
>Gm20:23565647-23565705
>Gm20:23569156-23569193
>Gm20:23569327-23569431
>Gm20:23570080-23570113
>Gm20:23570576-23570613
>Gm20:23570759-23570901
>Gm20:23570943-23571055
>Gm20:23571134-23571214
>Gm20:23573407-23580662
>Gm20:23581600-23581748
>Gm20:23581774-23581835
>Gm20:23581886-23582244
>Gm20:23582286-23584476
>Gm20:23584514-23586412
>Gm20:23586447-23588066
>Gm20:23588326-23588558
>Gm20:23589567-23589633
>Gm20:23590077-23590143
>Gm20:23590942-23590983
>Gm20:23591693-23591810
>Gm20:23592061-23592158
>Gm20:23592951-23593022
>Gm20:23594933-23595978
>Gm20:23596328-23596368
>Gm20:23597329-23597400
>Gm20:23597547-23597636
>Gm20:23597946-23600040
>Gm20:23600083-23600331
>Gm20:23606550-23606596
>Gm20:23607745-23607776
>Gm20:23615016-23615083
>Gm20:23615749-23615812
>Gm20:23616309-23616368
>Gm20:23616403-23616443
>Gm20:23616639-23616682
>Gm20:23617169-23617203
>Gm20:23617616-23617654
>Gm20:23617733-23617783
>Gm20:23617957-23617997
>Gm20:23618272-23618361
>Gm20:23618479-23618611
>Gm20:23618794-23619031
>Gm20:23619102-23619144
>Gm20:23619186-23619273
>Gm20:23619369-23619447
>Gm20:23619583-23619648
>Gm20:23619679-23619873
>Gm20:23619964-23619993
>Gm20:23620050-23620124
>Gm20:23621272-23622436
>Gm20:23625911-23626246
>Gm20:23626341-23626380
>Gm20:23626417-23626480
>Gm20:23626534-23627232
>Gm20:23629128-23629235
>Gm20:23629307-23629404
>Gm20:23631266-23631338
>Gm20:23631673-23632116
>Gm20:23632183-23633722
>Gm20:23633760-23633842
>Gm20:23636606-23637482
>Gm20:23637620-23640676
>Gm20:23640714-23641172
>Gm20:23641227-23644425
>Gm20:23644451-23644950
>Gm20:23644981-23645515
>Gm20:23645562-23647865
>Gm20:23647969-23648345
>Gm20:23648708-23648887
>Gm20:23649325-23649436
>Gm20:23649596-23649625
>Gm20:23650281-23650329
>Gm20:23650357-23650416
>Gm20:23650642-23652160
>Gm20:23653541-23653591
>Gm20:23655197-23655244
>Gm20:23655390-23655472
>Gm20:23656106-23656158
>Gm20:23656470-23656494
>Gm20:23657411-23657471
>Gm20:23657609-23657651
>Gm20:23659377-23659441
>Gm20:23659494-23659534
>Gm20:23660632-23660686
>Gm20:23661088-23661200
>Gm20:23662951-23665589
>Gm20:23665670-23665820
>Gm20:23666814-23666872
>Gm20:23667043-23667819
>Gm20:23667855-23668072
>Gm20:23669814-23669881
>Gm20:23671769-23671823
>Gm20:23672401-23672443
>Gm20:23672507-23672608
>Gm20:23672789-23672830
>Gm20:23673114-23673147
>Gm20:23674660-23674858
>Gm20:23674893-23674997
>Gm20:23678239-23678302
>Gm20:23678364-23678427
>Gm20:23679111-23679195
>Gm20:23680923-23680956
>Gm20:23681448-23681583
>Gm20:23681699-23681766
>Gm20:23681820-23681912
>Gm20:23681955-23682098
>Gm20:23682213-23682576
>Gm20:23686089-23686134
>Gm20:23686777-23686867
>Gm20:23687510-23689427
>Gm20:23694044-23694134
>Gm20:23694440-23694529
>Gm20:23694559-23694644
>Gm20:23697322-23697363
>Gm20:23701164-23701215
>Gm20:23701390-23701576
>Gm20:23702649-23702979
>Gm20:23703295-23703374
>Gm20:23703493-23703612
>Gm20:23705947-23706262
>Gm20:23706311-23709121
>Gm20:23709160-23725360
>Gm20:23725522-23725584
>Gm20:23725631-23726663
>Gm20:23726733-23726814
>Gm20:23726886-23726970
>Gm20:23727228-23727757
>Gm20:23727793-23729638
>Gm20:23729761-23730261
>Gm20:23730609-23730685
>Gm20:23730726-23734568
>Gm20:23734696-23734743
>Gm20:23734872-23735216
>Gm20:23735509-23735683
>Gm20:23735740-23735808
>Gm20:23735850-23737072
>Gm20:23737129-23737216
>Gm20:23737281-23737461
>Gm20:23737553-23737610
>Gm20:23737883-23738130
>Gm20:23738373-23738506
>Gm20:23738683-23738845
>Gm20:23739392-23739432
>Gm20:23739504-23739625
>Gm20:23739712-23739769
>Gm20:23739808-23739859
>Gm20:23739977-23740202
>Gm20:23740241-23740287
>Gm20:23740404-23740587
>Gm20:23740678-23740853
>Gm20:23740896-23740963
>Gm20:23741017-23741191
>Gm20:23741440-23741707
>Gm20:23741788-23741922
>Gm20:23742203-23742251
>Gm20:23742368-23742434
>Gm20:23744749-23744857
>Gm20:23744943-23745030
>Gm20:23749780-23749902
>Gm20:23751595-23751633
>Gm20:23753725-23753794
>Gm20:23754330-23754419
>Gm20:23755294-23755425
>Gm20:23756818-23756918
>Gm20:23756945-23757109
>Gm20:23758014-23758200
>Gm20:23758470-23758545
>Gm20:23759305-23759426
>Gm20:23761643-23761792
>Gm20:23763962-23764105
>Gm20:23765153-23765741
>Gm20:23765815-23765845
>Gm20:23768140-23768237
>Gm20:23768276-23769248
>Gm20:23769288-23771363
>Gm20:23777942-23778197
>Gm20:23778270-23778948
>Gm20:23778979-23779465
>Gm20:23779513-23780010
>Gm20:23780088-23780415
>Gm20:23780453-23781161
>Gm20:23781190-23781253
>Gm20:23781332-23781673
>Gm20:23781768-23781915
>Gm20:23782010-23782076
>Gm20:23782143-23789625
>Gm20:23789725-23791286
>Gm20:23791328-23792997
>Gm20:23793038-23804765
>Gm20:23804794-23812542
>Gm20:23812561-23812870
>Gm20:23812923-23813409
>Gm20:23813441-23814094
>Gm20:23814134-23815030
>Gm20:23815126-23818166
>Gm20:23818196-23818423
>Gm20:23818469-23818501
>Gm20:23818686-23818763
>Gm20:23818891-23818943
>Gm20:23819029-23819055
>Gm20:23819127-23819351
>Gm20:23819388-23819575
>Gm20:23819663-23819820
>Gm20:23819884-23820322
>Gm20:23821758-23823455
>Gm20:23826288-23826806
>Gm20:23826842-23827210
>Gm20:23828225-23828333
>Gm20:23829982-23830035
>Gm20:23830259-23830336
>Gm20:23831603-23831688
>Gm20:23835149-23835251
>Gm20:23835264-23835323
>Gm20:23840006-23840077
>Gm20:23841625-23841788
>Gm20:23842186-23846121
>Gm20:23846431-23846511
>Gm20:23846528-23846600
>Gm20:23846636-23846683
>Gm20:23847012-23847073
>Gm20:23847649-23848044
>Gm20:23848073-23858218
>Gm20:23858302-23858408
>Gm20:23858564-23858935
>Gm20:23858970-23859412
>Gm20:23859461-23867229
>Gm20:23867248-23891651
>Gm20:23891738-23892092
>Gm20:23892115-23892160
>Gm20:23892302-23892593
>Gm20:23892693-23892891
>Gm20:23892979-23893008
>Gm20:23893121-23893209
>Gm20:23893294-23893543
>Gm20:23893723-23893921
>Gm20:23894264-23894386
>Gm20:23894665-23895319
>Gm20:23895551-23895807
>Gm20:23896121-23896681
>Gm20:23896742-23896829
>Gm20:23896891-23897054
>Gm20:23897075-23897275
>Gm20:23897332-23897416
>Gm20:23897526-23897669
>Gm20:23897806-23897875
>Gm20:23898243-23898336
>Gm20:23898421-23898532
>Gm20:23899229-23899523
>Gm20:23899571-23900204
>Gm20:23900316-23900388
>Gm20:23900418-23900740
>Gm20:23900775-23900824
>Gm20:23900899-23901101
>Gm20:23901249-23901341
>Gm20:23901519-23901764
>Gm20:23901803-23901897
>Gm20:23902014-23902071
>Gm20:23902170-23902257
>Gm20:23902301-23902625
>Gm20:23902859-23902939
>Gm20:23903019-23903091
>Gm20:23903199-23904592
>Gm20:23905632-23906150
>Gm20:23906217-23906278
>Gm20:23906525-23907157
>Gm20:23907235-23930502
>Gm20:23930595-23931040
>Gm20:23931226-23932241
>Gm20:23932266-23933096
>Gm20:23933193-23937568
>Gm20:23937591-23938283
>Gm20:23938360-23940862
>Gm20:23940903-23941142
>Gm20:23943829-23943852
>Gm20:23948260-23948346
>Gm20:23948495-23948598
>Gm20:23950857-23950899
>Gm20:23951588-23951616
>Gm20:23952577-23952685
>Gm20:23952706-23952945
>Gm20:23953056-23955215
>Gm20:23955458-23955532
>Gm20:23960966-23961022
>Gm20:23963105-23963403
>Gm20:23964289-23964534
>Gm20:23964647-23964677
>Gm20:23964941-23966238
>Gm20:23966343-23968617
>Gm20:23968650-23969054
>Gm20:23969091-23969474
>Gm20:23969501-23969589
>Gm20:23969714-23969825
>Gm20:23971271-23971412
>Gm20:23977952-23978028
>Gm20:23978363-23978421
>Gm20:23979578-23979697
>Gm20:23979973-23980216
>Gm20:23980880-23980972
>Gm20:23981762-23981835
>Gm20:23982031-23982180
>Gm20:23982215-23982429
>Gm20:23988141-23988204
>Gm20:23988280-23988355
>Gm20:23991604-23991649
>Gm20:23991691-23991737
>Gm20:23992653-23992691
>Gm20:23996244-23996358
>Gm20:23996580-23996617
>Gm20:23997246-23997280
>Gm20:23997353-23997431
>Gm20:23998391-23998433
>Gm20:23998583-23998645
>Gm20:23998736-23998874
>Gm20:23999218-23999250
>Gm20:23999311-23999353
>Gm20:23999549-23999635
>Gm20:24000169-24000360
>Gm20:24000400-24001024
>Gm20:24001068-24001587
>Gm20:24002050-24003207
>Gm20:24003237-24003364
>Gm20:24003472-24003499
>Gm20:24005803-24005942
>Gm20:24005993-24006022
>Gm20:24006127-24006269
>Gm20:24006334-24006371
>Gm20:24008332-24009136
>Gm20:24009521-24009550
>Gm20:24010494-24010608
>Gm20:24011993-24012037
>Gm20:24013984-24014221
>Gm20:24014528-24014668
>Gm20:24014779-24018061
>Gm20:24018740-24020902
>Gm20:24020973-24021004
>Gm20:24021048-24021353
>Gm20:24021437-24021521
>Gm20:24021859-24021888
>Gm20:24022442-24022610
>Gm20:24022698-24023152
>Gm20:24023299-24023383
>Gm20:24026906-24027035
>Gm20:24027626-24027669
>Gm20:24028029-24028091
>Gm20:24028970-24029037
>Gm20:24029091-24029159
>Gm20:24029810-24029847
>Gm20:24032576-24032651
>Gm20:24032744-24033332
>Gm20:24033401-24033451
>Gm20:24033558-24033607
>Gm20:24033668-24033792
>Gm20:24033886-24033956
>Gm20:24034017-24034227
>Gm20:24034273-24035021
>Gm20:24035056-24035550
>Gm20:24035578-24035894
>Gm20:24035992-24036024
>Gm20:24039235-24039272
>Gm20:24039911-24039991
>Gm20:24040579-24040615
>Gm20:24040676-24040758
>Gm20:24040811-24040869
>Gm20:24041052-24041088
>Gm20:24041181-24041325
>Gm20:24042022-24044968
>Gm20:24045000-24045670
>Gm20:24045711-24046637
>Gm20:24046817-24046938
>Gm20:24046979-24047707
>Gm20:24047742-24050264
>Gm20:24050315-24050379
>Gm20:24050429-24050558
>Gm20:24050580-24051361
>Gm20:24051715-24051792
>Gm20:24051866-24051960
>Gm20:24051993-24052039
>Gm20:24052073-24052366
>Gm20:24052445-24052545
>Gm20:24052680-24052991
>Gm20:24053067-24053257
>Gm20:24053358-24053495
>Gm20:24053517-24053565
>Gm20:24053674-24053849
>Gm20:24053912-24054142
>Gm20:24054691-24055332
>Gm20:24055503-24057051
>Gm20:24057098-24074264
>Gm20:24074316-24084382
>Gm20:24084504-24094208
>Gm20:24094348-24097434
>Gm20:24097486-24112598
>Gm20:24112799-24112879
>Gm20:24113090-24120186
>Gm20:24120369-24120411
>Gm20:24120471-24120566
>Gm20:24120657-24120716
>Gm20:24120935-24120989
>Gm20:24121274-24121311
>Gm20:24121353-24122551
>Gm20:24122737-24124156
>Gm20:24124580-24124654
>Gm20:24124737-24124910
>Gm20:24125349-24125456
>Gm20:24125592-24125811
>Gm20:24125851-24127281
>Gm20:24127411-24127476
>Gm20:24127539-24128173
>Gm20:24128222-24128307
>Gm20:24128350-24128515
>Gm20:24129452-24129499
>Gm20:24130735-24130762
>Gm20:24130894-24130994
>Gm20:24131599-24132008
>Gm20:24132131-24132167
>Gm20:24132362-24132448
>Gm20:24132838-24133057
>Gm20:24134123-24134211
>Gm20:24134406-24134456
>Gm20:24134529-24134573
>Gm20:24134671-24135051
>Gm20:24137022-24137064
>Gm20:24139796-24139927
>Gm20:24140093-24141164
>Gm20:24141234-24141624
>Gm20:24141775-24143206
>Gm20:24143255-24146147
>Gm20:24146280-24146626
>Gm20:24147148-24147235
>Gm20:24148008-24148144
>Gm20:24149134-24149209
>Gm20:24150012-24150052
>Gm20:24150528-24150600
>Gm20:24151368-24151637
>Gm20:24151700-24151971
>Gm20:24152037-24152093
>Gm20:24152135-24152272
>Gm20:24152378-24152588
>Gm20:24153712-24153766
>Gm20:24154684-24154729
>Gm20:24155724-24155834
>Gm20:24156136-24156201
>Gm20:24156430-24156500
>Gm20:24156950-24157125
>Gm20:24157249-24157336
>Gm20:24157422-24157675
>Gm20:24157934-24158052
>Gm20:24158504-24158542
>Gm20:24159183-24159298
>Gm20:24161226-24161638
>Gm20:24161709-24161952
>Gm20:24162041-24162699
>Gm20:24162767-24162889
>Gm20:24162979-24163052
>Gm20:24163848-24163898
>Gm20:24164149-24164183
>Gm20:24164371-24164436
>Gm20:24164762-24164810
>Gm20:24166091-24166788
>Gm20:24166813-24167601
>Gm20:24167647-24168271
>Gm20:24168323-24169066
>Gm20:24169103-24169652
>Gm20:24169808-24170120
>Gm20:24170350-24170483
>Gm20:24170630-24170715
>Gm20:24175769-24175974
>Gm20:24176370-24176500
>Gm20:24176577-24176689
>Gm20:24178780-24178838
>Gm20:24179853-24179880
>Gm20:24180227-24180282
>Gm20:24180787-24180862
>Gm20:24181952-24182096
>Gm20:24182757-24182798
>Gm20:24182906-24183092
>Gm20:24184564-24184648
>Gm20:24186814-24187791
>Gm20:24192683-24193878
>Gm20:24196955-24197146
>Gm20:24197470-24197561
>Gm20:24197615-24197674
>Gm20:24197775-24197810
>Gm20:24197922-24198095
>Gm20:24198603-24198641
>Gm20:24198857-24198989
>Gm20:24200323-24200371
>Gm20:24201790-24201808
>Gm20:24202688-24202760
>Gm20:24202839-24203029
>Gm20:24203076-24204694
>Gm20:24204732-24205303
>Gm20:24210413-24210473
>Gm20:24210962-24211006
>Gm20:24211710-24211880
>Gm20:24212019-24212115
>Gm20:24212284-24212521
>Gm20:24212837-24212886
>Gm20:24213056-24213091
>Gm20:24213268-24213407
>Gm20:24213600-24213739
>Gm20:24213860-24213983
>Gm20:24214020-24214055
>Gm20:24214259-24214455
>Gm20:24214923-24214983
>Gm20:24217997-24218050
>Gm20:24221954-24221985
>Gm20:24222749-24224789
>Gm20:24224889-24227825
>Gm20:24228105-24228283
>Gm20:24228380-24228415
>Gm20:24228742-24228837
>Gm20:24229161-24229374
>Gm20:24229456-24229559
>Gm20:24229864-24229909
>Gm20:24230549-24230645
>Gm20:24230761-24231863
>Gm20:24232087-24232123
>Gm20:24232235-24234486
>Gm20:24234513-24234620
>Gm20:24234680-24234763
>Gm20:24235257-24235939
>Gm20:24236014-24236127
>Gm20:24236306-24236356
>Gm20:24238527-24238641
>Gm20:24238731-24239060
>Gm20:24239144-24239174
>Gm20:24239358-24239445
>Gm20:24239652-24239685
>Gm20:24240039-24240121
>Gm20:24241467-24241514
>Gm20:24242468-24243955
>Gm20:24244868-24245232
>Gm20:24245319-24245868
>Gm20:24246598-24246638
>Gm20:24246644-24246776
>Gm20:24247134-24247206
>Gm20:24247466-24247559
>Gm20:24247608-24247792
>Gm20:24248030-24248748
>Gm20:24248813-24249027
>Gm20:24249069-24249392
>Gm20:24251774-24253297
>Gm20:24253335-24253647
>Gm20:24255250-24255281
>Gm20:24255402-24255850
>Gm20:24255917-24260004
>Gm20:24260227-24260576
>Gm20:24261957-24262019
>Gm20:24263151-24263195
>Gm20:24263513-24263630
>Gm20:24263693-24264329
>Gm20:24264449-24264496
>Gm20:24264670-24264787
>Gm20:24265117-24265152
>Gm20:24265297-24265415
>Gm20:24265644-24265710
>Gm20:24265942-24265973
>Gm20:24266172-24266528
>Gm20:24266576-24270394
>Gm20:24270440-24270476
>Gm20:24270540-24270683
>Gm20:24270746-24270851
>Gm20:24271098-24271125
>Gm20:24271176-24272045
>Gm20:24272074-24272274
>Gm20:24272501-24273048
>Gm20:24273087-24273172
>Gm20:24273380-24273417
>Gm20:24273467-24273651
>Gm20:24273698-24273989
>Gm20:24274137-24274252
>Gm20:24274344-24274428
>Gm20:24274513-24276234
>Gm20:24276321-24276394
>Gm20:24276494-24276608
>Gm20:24276798-24277049
>Gm20:24277120-24277714
>Gm20:24277802-24278976
>Gm20:24279011-24280049
>Gm20:24280112-24280319
>Gm20:24280356-24280444
>Gm20:24280905-24281054
>Gm20:24281169-24282547
>Gm20:24282650-24282680
>Gm20:24282769-24282923
>Gm20:24283219-24283788
>Gm20:24283852-24284147
>Gm20:24284221-24284525
>Gm20:24284587-24284656
>Gm20:24284706-24284791
>Gm20:24284825-24284875
>Gm20:24284957-24285117
>Gm20:24285165-24285229
>Gm20:24285281-24285415
>Gm20:24285489-24285655
>Gm20:24285725-24286249
>Gm20:24286299-24287040
>Gm20:24287067-24287155
>Gm20:24287349-24289236
>Gm20:24289280-24289990
>Gm20:24290157-24290201
>Gm20:24290320-24290727
>Gm20:24291443-24291534
>Gm20:24291741-24291770
>Gm20:24293111-24293235
>Gm20:24294679-24294953
>Gm20:24296617-24296887
>Gm20:24298813-24319911
>Gm20:24319954-24319983
>Gm20:24320018-24320740
>Gm20:24320768-24321295
>Gm20:24321444-24325431
>Gm20:24325587-24325709
>Gm20:24327603-24327628
>Gm20:24328527-24328602
>Gm20:24328684-24328724
>Gm20:24330519-24331968
>Gm20:24332339-24332387
>Gm20:24335219-24335397
>Gm20:24335502-24335575
>Gm20:24335645-24337636
>Gm20:24339179-24339245
>Gm20:24339406-24339760
>Gm20:24339858-24339906
>Gm20:24340254-24340293
>Gm20:24340367-24340412
>Gm20:24340957-24340997
>Gm20:24341098-24341160
>Gm20:24341393-24341428
>Gm20:24341644-24341869
>Gm20:24343840-24343925
>Gm20:24344012-24344052
>Gm20:24344228-24345292
>Gm20:24345751-24346745
>Gm20:24347367-24347427
>Gm20:24347610-24349206
>Gm20:24349278-24349443
>Gm20:24349641-24349682
>Gm20:24351275-24351327
>Gm20:24354534-24354582
>Gm20:24360234-24360263
>Gm20:24361265-24361298
>Gm20:24363256-24363398
>Gm20:24363616-24363958
>Gm20:24363985-24364315
>Gm20:24364360-24364422
>Gm20:24364548-24364744
>Gm20:24364830-24364934
>Gm20:24364968-24366251
>Gm20:24366344-24367168
>Gm20:24367304-24367343
>Gm20:24367429-24368372
>Gm20:24368464-24368674
>Gm20:24368751-24368911
>Gm20:24369081-24369134
>Gm20:24369191-24369387
>Gm20:24369931-24371628
>Gm20:24371666-24372035
>Gm20:24372062-24373881
>Gm20:24373933-24374684
>Gm20:24377017-24377052
>Gm20:24379898-24379933
>Gm20:24381934-24381965
>Gm20:24382649-24382678
>Gm20:24382721-24382845
>Gm20:24382904-24383232
>Gm20:24384310-24384755
>Gm20:24384897-24384985
>Gm20:24388112-24391206
>Gm20:24391252-24392198
>Gm20:24392306-24396637
>Gm20:24396735-24396919
>Gm20:24398075-24398212
>Gm20:24398240-24398270
>Gm20:24398355-24398383
>Gm20:24398406-24398496
>Gm20:24398549-24399024
>Gm20:24399117-24399209
>Gm20:24399371-24399513
>Gm20:24402457-24402510
>Gm20:24402757-24402820
>Gm20:24403047-24404293
>Gm20:24405283-24405607
>Gm20:24406236-24406403
>Gm20:24406840-24407180
>Gm20:24407318-24407359
>Gm20:24407406-24407540
>Gm20:24407912-24410046
>Gm20:24411942-24418889
>Gm20:24418941-24419724
>Gm20:24419765-24419989
>Gm20:24420037-24420515
>Gm20:24421783-24421861
>Gm20:24423844-24423880
>Gm20:24427220-24427402
>Gm20:24427506-24427841
>Gm20:24427972-24428906
>Gm20:24429089-24429452
>Gm20:24429590-24429667
>Gm20:24429772-24429810
>Gm20:24429879-24429932
>Gm20:24430287-24430332
>Gm20:24430578-24430809
>Gm20:24430861-24430909
>Gm20:24430933-24431103
>Gm20:24431160-24432377
>Gm20:24432407-24433796
>Gm20:24433835-24434806
>Gm20:24434897-24435408
>Gm20:24435502-24435707
>Gm20:24435742-24437426
>Gm20:24437512-24437580
>Gm20:24437758-24437831
>Gm20:24442096-24442273
>Gm20:24442304-24442362
>Gm20:24442403-24442610
>Gm20:24442641-24443137
>Gm20:24443166-24443534
>Gm20:24443580-24444411
>Gm20:24444484-24445177
>Gm20:24445224-24445314
>Gm20:24445419-24446033
>Gm20:24448745-24448848
>Gm20:24450261-24450311
>Gm20:24451196-24451457
>Gm20:24451562-24451852
>Gm20:24451898-24451921
>Gm20:24452066-24452306
>Gm20:24452417-24452652
>Gm20:24452709-24453078
>Gm20:24453172-24453258
>Gm20:24453318-24453425
>Gm20:24453522-24453585
>Gm20:24459423-24459458
>Gm20:24460155-24460218
>Gm20:24460329-24460571
>Gm20:24460608-24461347
>Gm20:24461419-24461639
>Gm20:24462075-24462125
>Gm20:24462447-24462479
>Gm20:24462651-24462694
>Gm20:24462743-24462781
>Gm20:24462928-24463048
>Gm20:24464146-24464252
>Gm20:24464613-24464757
>Gm20:24466384-24466523
>Gm20:24466586-24466716
>Gm20:24466779-24466882
>Gm20:24467098-24467208
>Gm20:24468778-24468857
>Gm20:24469044-24469241
>Gm20:24469432-24469633
>Gm20:24469767-24479729
>Gm20:24479927-24479955
>Gm20:24480232-24480607
>Gm20:24480882-24481432
>Gm20:24481547-24481714
>Gm20:24482063-24482111
>Gm20:24482137-24482252
>Gm20:24482691-24482973
>Gm20:24483112-24483177
>Gm20:24483247-24483671
>Gm20:24483736-24484034
>Gm20:24484079-24488691
>Gm20:24488738-24488813
>Gm20:24488856-24491445
>Gm20:24491502-24491835
>Gm20:24491885-24492215
>Gm20:24492245-24493398
>Gm20:24493447-24493789
>Gm20:24493827-24493869
>Gm20:24494003-24494706
>Gm20:24496020-24496098
>Gm20:24497167-24498341
>Gm20:24498473-24500552
>Gm20:24500597-24501341
>Gm20:24501418-24501470
>Gm20:24501600-24501722
>Gm20:24501771-24501957
>Gm20:24502074-24502156
>Gm20:24502187-24502254
>Gm20:24502480-24503458
>Gm20:24504109-24504137
>Gm20:24504267-24504366
>Gm20:24504447-24504497
>Gm20:24504786-24504840
>Gm20:24506264-24506305
>Gm20:24506358-24506428
>Gm20:24506581-24506674
>Gm20:24506719-24506871
>Gm20:24507493-24507543
>Gm20:24507722-24507810
>Gm20:24507938-24509890
>Gm20:24510023-24510082
>Gm20:24510326-24510423
>Gm20:24512745-24512808
>Gm20:24518222-24518293
>Gm20:24518806-24518924
>Gm20:24526303-24526346
>Gm20:24526581-24526624
>Gm20:24527118-24527173
>Gm20:24527912-24528396
>Gm20:24529426-24529464
>Gm20:24529612-24529653
>Gm20:24529735-24529769
>Gm20:24530715-24530742
>Gm20:24531999-24532090
>Gm20:24532642-24532709
>Gm20:24532750-24532823
>Gm20:24533829-24533913
>Gm20:24533992-24534128
>Gm20:24534237-24534314
>Gm20:24534380-24534444
>Gm20:24537036-24537068
>Gm20:24537878-24538006
>Gm20:24538199-24538403
>Gm20:24538879-24538948
>Gm20:24539241-24539305
>Gm20:24539521-24539747
>Gm20:24539912-24541951
>Gm20:24542043-24542104
>Gm20:24544599-24544662
>Gm20:24544939-24544979
>Gm20:24547301-24547339
>Gm20:24548450-24554688
>Gm20:24554728-24555205
>Gm20:24558298-24558324
>Gm20:24559170-24559198
>Gm20:24559891-24559950
>Gm20:24561199-24561324
>Gm20:24562015-24562790
>Gm20:24563144-24563180
>Gm20:24563378-24563423
>Gm20:24563844-24563902
>Gm20:24565493-24565534
>Gm20:24566180-24566236
>Gm20:24568291-24568491
>Gm20:24568513-24569428
>Gm20:24569457-24569948
>Gm20:24569997-24570070
>Gm20:24572290-24572356
>Gm20:24573714-24573786
>Gm20:24574019-24574061
>Gm20:24574499-24574728
>Gm20:24574888-24574918
>Gm20:24575863-24575942
>Gm20:24576163-24576365
>Gm20:24576388-24576887
>Gm20:24576986-24577400
>Gm20:24577492-24577559
>Gm20:24577583-24578243
>Gm20:24582120-24582248
>Gm20:24583373-24583422
>Gm20:24583761-24583881
>Gm20:24584116-24584469
>Gm20:24584530-24584743
>Gm20:24584834-24584874
>Gm20:24585764-24585902
>Gm20:24587616-24587660
>Gm20:24589443-24589659
>Gm20:24591070-24591106
>Gm20:24591918-24591967
>Gm20:24592186-24592255
>Gm20:24592437-24592532
>Gm20:24592596-24592631
>Gm20:24592935-24593086
>Gm20:24593157-24593197
>Gm20:24593315-24593400
>Gm20:24593475-24593864
>Gm20:24594022-24594051
>Gm20:24594451-24594500
>Gm20:24594614-24595111
>Gm20:24595151-24599506
>Gm20:24599529-24600547
>Gm20:24600640-24600673
>Gm20:24601002-24601053
>Gm20:24601114-24601235
>Gm20:24601298-24601336
>Gm20:24601498-24601534
>Gm20:24601914-24601954
>Gm20:24602006-24602196
>Gm20:24602312-24602396
>Gm20:24602823-24602855
>Gm20:24603004-24603711
>Gm20:24603776-24603855
>Gm20:24603937-24604134
>Gm20:24604331-24604376
>Gm20:24604427-24604503
>Gm20:24604529-24604577
>Gm20:24604672-24604802
>Gm20:24604987-24605040
>Gm20:24607817-24607881
>Gm20:24610509-24610652
>Gm20:24617475-24617544
>Gm20:24617777-24617854
>Gm20:24620980-24621394
>Gm20:24621430-24625326
>Gm20:24626033-24626208
>Gm20:24627189-24627641
>Gm20:24627718-24631393
>Gm20:24631467-24631543
>Gm20:24631565-24631938
>Gm20:24631959-24632116
>Gm20:24632136-24632439
>Gm20:24632491-24632789
>Gm20:24633280-24633338
>Gm20:24633882-24639267
>Gm20:24639875-24639911
>Gm20:24640438-24641035
>Gm20:24642399-24642431
>Gm20:24642945-24643105
>Gm20:24643445-24643511
>Gm20:24643601-24643721
>Gm20:24643828-24643913
>Gm20:24644082-24644395
>Gm20:24644642-24644680
>Gm20:24644888-24645049
>Gm20:24645683-24645901
>Gm20:24645995-24652825
>Gm20:24652951-24653463
>Gm20:24653500-24653599
>Gm20:24655374-24655412
>Gm20:24661298-24663108
>Gm20:24663193-24663575
>Gm20:24663647-24664883
>Gm20:24664914-24676370
>Gm20:24676403-24687444
>Gm20:24688327-24690070
>Gm20:24691918-24692365
>Gm20:24692428-24693548
>Gm20:24693566-24693902
>Gm20:24695989-24696045
>Gm20:24696215-24696350
>Gm20:24696406-24697258
>Gm20:24697329-24698559
>Gm20:24699156-24699221
>Gm20:24699378-24699418
>Gm20:24699703-24699890
>Gm20:24700083-24700151
>Gm20:24700187-24700311
>Gm20:24700733-24700805
>Gm20:24700902-24701242
>Gm20:24701565-24701670
>Gm20:24702820-24702870
>Gm20:24703371-24705036
>Gm20:24705201-24705258
>Gm20:24707100-24707159
>Gm20:24707182-24707902
>Gm20:24707934-24708127
>Gm20:24708167-24708248
>Gm20:24711267-24711308
>Gm20:24711678-24711756
>Gm20:24711789-24711834
>Gm20:24712002-24712055
>Gm20:24713235-24713423
>Gm20:24714012-24714275
>Gm20:24714299-24714481
>Gm20:24714554-24714626
>Gm20:24714676-24724066
>Gm20:24724096-24724320
>Gm20:24724427-24724841
>Gm20:24724887-24725473
>Gm20:24725534-24725888
>Gm20:24726042-24726180
>Gm20:24726287-24726469
>Gm20:24726553-24727182
>Gm20:24727222-24727273
>Gm20:24727346-24729428
>Gm20:24732500-24732617
>Gm20:24732807-24732861
>Gm20:24733411-24733519
>Gm20:24733625-24734170
>Gm20:24734732-24734870
>Gm20:24742324-24742518
>Gm20:24742636-24742682
>Gm20:24742764-24742828
>Gm20:24743525-24743802
>Gm20:24744984-24745033
>Gm20:24745732-24745997
>Gm20:24746038-24746163
>Gm20:24746249-24746313
>Gm20:24747657-24747691
>Gm20:24747720-24748111
>Gm20:24748221-24748253
>Gm20:24752878-24753447
>Gm20:24753547-24754008
>Gm20:24754017-24754341
>Gm20:24754369-24759776
>Gm20:24760438-24760467
>Gm20:24760506-24760566
>Gm20:24761288-24761324
>Gm20:24761385-24761602
>Gm20:24761700-24761895
>Gm20:24762242-24762272
>Gm20:24762476-24762521
>Gm20:24762665-24762805
>Gm20:24762886-24763150
>Gm20:24763317-24763418
>Gm20:24763489-24763717
>Gm20:24764341-24764371
>Gm20:24764486-24764515
>Gm20:24766577-24766619
>Gm20:24767991-24768077
>Gm20:24769360-24772026
>Gm20:24772103-24772173
>Gm20:24772276-24772344
>Gm20:24773806-24774764
>Gm20:24775793-24775863
>Gm20:24776091-24776133
>Gm20:24776164-24776270
>Gm20:24776302-24776357
>Gm20:24781773-24781805
>Gm20:24782694-24782805
>Gm20:24783216-24783258
>Gm20:24784350-24784390
>Gm20:24785430-24785470
>Gm20:24786261-24786288
>Gm20:24786316-24786444
>Gm20:24788052-24788093
>Gm20:24789511-24789625
>Gm20:24790305-24790367
>Gm20:24791950-24794768
>Gm20:24794815-24794954
>Gm20:24798709-24799510
>Gm20:24799619-24799823
>Gm20:24801101-24801232
>Gm20:24802164-24802189
>Gm20:24803322-24803414
>Gm20:24808201-24809696
>Gm20:24811572-24811697
>Gm20:24811901-24812002
>Gm20:24812043-24812087
>Gm20:24812160-24812226
>Gm20:24812407-24812465
>Gm20:24812638-24812702
>Gm20:24814040-24814112
>Gm20:24816207-24835813
>Gm20:24836839-24839841
>Gm20:24839878-24844299
>Gm20:24844329-24854052
>Gm20:24854091-24855462
>Gm20:24855527-24855829
>Gm20:24855855-24856340
>Gm20:24856393-24857546
>Gm20:24857682-24857729
>Gm20:24857816-24858003
>Gm20:24858105-24858148
>Gm20:24858533-24858625
>Gm20:24858705-24860003
>Gm20:24860106-24860350
>Gm20:24860448-24862647
>Gm20:24862691-24864631
>Gm20:24864668-24869485
>Gm20:24869542-24870740
>Gm20:24870768-24871133
>Gm20:24871165-24878918
>Gm20:24878959-24879704
>Gm20:24879782-24882326
>Gm20:24882555-24882764
>Gm20:24882822-24882989
>Gm20:24883102-24883153
>Gm20:24883225-24883582
>Gm20:24884527-24884696
>Gm20:24884836-24884887
>Gm20:24884921-24885149
>Gm20:24885218-24885294
>Gm20:24885335-24885688
>Gm20:24885995-24886153
>Gm20:24886269-24886871
>Gm20:24886909-24887773
>Gm20:24887881-24888178
>Gm20:24888331-24889628
>Gm20:24889786-24889822
>Gm20:24889874-24890083
>Gm20:24890209-24890308
>Gm20:24890398-24890424
>Gm20:24890633-24890812
>Gm20:24890889-24891017
>Gm20:24891082-24892010
>Gm20:24892076-24892430
>Gm20:24892475-24892693
>Gm20:24892758-24893013
>Gm20:24893049-24893247
>Gm20:24893299-24893403
>Gm20:24893475-24893831
>Gm20:24894055-24894235
>Gm20:24894476-24894751
>Gm20:24894861-24894897
>Gm20:24894950-24895042
>Gm20:24895111-24895226
>Gm20:24895296-24896631
>Gm20:24896654-24900815
>Gm20:24900925-24901032
>Gm20:24901114-24901215
>Gm20:24901248-24901285
>Gm20:24901311-24901566
>Gm20:24901645-24901798
>Gm20:24902011-24902063
>Gm20:24902146-24902178
>Gm20:24902412-24904542
>Gm20:24904631-24905075
>Gm20:24905191-24905360
>Gm20:24905386-24905577
>Gm20:24905791-24905918
>Gm20:24906298-24911107
>Gm20:24911207-24913437
>Gm20:24921392-24923679
>Gm20:24928035-24929963
>Gm20:24930063-24943099
>Gm20:24943377-24943998
>Gm20:24944591-24944637
>Gm20:24944984-24945028
>Gm20:24945250-24945527
>Gm20:24945588-24945622
>Gm20:24945851-24945909
>Gm20:24946045-24946441
>Gm20:24946527-24946814
>Gm20:24946950-24947027
>Gm20:24947132-24947480
>Gm20:24947517-24947650
>Gm20:24947724-24947797
>Gm20:24947902-24949283
>Gm20:24949317-24949421
>Gm20:24949501-24949637
>Gm20:24949938-24950050
>Gm20:24954288-24954472
>Gm20:24954673-24954814
>Gm20:24954911-24955056
>Gm20:24955270-24955491
>Gm20:24960393-24960640
>Gm20:24960705-24960962
>Gm20:24961314-24969788
>Gm20:24969870-24969927
>Gm20:24970067-24970479
>Gm20:24971321-24971373
>Gm20:24974149-24974574
>Gm20:24974626-24977006
>Gm20:24977300-24977417
>Gm20:24978145-24978207
>Gm20:24978692-24979554
>Gm20:24979579-24979698
>Gm20:24979761-24987016
>Gm20:24987680-24987765
>Gm20:24989168-24990396
>Gm20:24990751-24990830
>Gm20:24991289-24991718
>Gm20:24991755-24993456
>Gm20:24993533-24993583
>Gm20:24994667-24994722
>Gm20:24994819-24994850
>Gm20:24995004-24996673
>Gm20:24997319-24997437
>Gm20:24997749-24997937
>Gm20:24998671-24998735
>Gm20:24998784-24998922
>Gm20:24999612-24999718
>Gm20:24999941-25000112
>Gm20:25000160-25000220
>Gm20:25000612-25000648
>Gm20:25000940-25001004
>Gm20:25001496-25001532
>Gm20:25001594-25001650
>Gm20:25001931-25009018
>Gm20:25010112-25010183
>Gm20:25010807-25010843
>Gm20:25011495-25012457
>Gm20:25012602-25012674
>Gm20:25013752-25016468
>Gm20:25018154-25018815
>Gm20:25018844-25019602
>Gm20:25019673-25019852
>Gm20:25019878-25020031
>Gm20:25020140-25020477
>Gm20:25020521-25020836
>Gm20:25020868-25021083
>Gm20:25021160-25021385
>Gm20:25021492-25021546
>Gm20:25023056-25023144
>Gm20:25024123-25025809
>Gm20:25026114-25026368
>Gm20:25026425-25031209
>Gm20:25031235-25031636
>Gm20:25031666-25039373
>Gm20:25039408-25039462
>Gm20:25039659-25039916
>Gm20:25040486-25040658
>Gm20:25041993-25042044
>Gm20:25042984-25051385
>Gm20:25052231-25052264
>Gm20:25052855-25052901
>Gm20:25053187-25053236
>Gm20:25053692-25056152
>Gm20:25056194-25057962
>Gm20:25057988-25058932
>Gm20:25058975-25061490
>Gm20:25061519-25062140
>Gm20:25062170-25062396
>Gm20:25062438-25063608
>Gm20:25063634-25063704
>Gm20:25063728-25064564
>Gm20:25064632-25066749
>Gm20:25066946-25067084
>Gm20:25067930-25067996
>Gm20:25068516-25068610
>Gm20:25071633-25071695
>Gm20:25073506-25073574
>Gm20:25074574-25074702
>Gm20:25074844-25075153
>Gm20:25075199-25075362
>Gm20:25075399-25075792
>Gm20:25075925-25075976
>Gm20:25076023-25076110
>Gm20:25076258-25076392
>Gm20:25078874-25078969
>Gm20:25079628-25079711
>Gm20:25079853-25079901
>Gm20:25080470-25080542
>Gm20:25080708-25080763
>Gm20:25080810-25080878
>Gm20:25081567-25081895
>Gm20:25081927-25083458
>Gm20:25083578-25084445
>Gm20:25084504-25086292
>Gm20:25086384-25091011
>Gm20:25091031-25091293
>Gm20:25091337-25092266
>Gm20:25092312-25092843
>Gm20:25092890-25093050
>Gm20:25093072-25096310
>Gm20:25096496-25096702
>Gm20:25096818-25096900
>Gm20:25097663-25097714
>Gm20:25097962-25102173
>Gm20:25102203-25120606
>Gm20:25120653-25122166
>Gm20:25122555-25122715
>Gm20:25122880-25122929
>Gm20:25122975-25123008
>Gm20:25123102-25124077
>Gm20:25124357-25124400
>Gm20:25124441-25124474
>Gm20:25124974-25125042
>Gm20:25125604-25125631
>Gm20:25126200-25126239
>Gm20:25127328-25127365
>Gm20:25127511-25127558
>Gm20:25127606-25127646
>Gm20:25127767-25128428
>Gm20:25128533-25133678
>Gm20:25133703-25136591
>Gm20:25136619-25149714
>Gm20:25149948-25150003
>Gm20:25150032-25150565
>Gm20:25150641-25150687
>Gm20:25150769-25151446
>Gm20:25151561-25152105
>Gm20:25152229-25152551
>Gm20:25152699-25152818
>Gm20:25152909-25153042
>Gm20:25153163-25153441
>Gm20:25153516-25153754
>Gm20:25153799-25156080
>Gm20:25156264-25156435
>Gm20:25156460-25156494
>Gm20:25156642-25158022
>Gm20:25158162-25158586
>Gm20:25158684-25159143
>Gm20:25159365-25159420
>Gm20:25160110-25160175
>Gm20:25160582-25160634
>Gm20:25160869-25161096
>Gm20:25161486-25161532
>Gm20:25161655-25161717
>Gm20:25163160-25163202
>Gm20:25163427-25163753
>Gm20:25164188-25164419
>Gm20:25164438-25164639
>Gm20:25164711-25164860
>Gm20:25165275-25165488
>Gm20:25165984-25173759
>Gm20:25173818-25173981
>Gm20:25174041-25174089
>Gm20:25174144-25176344
>Gm20:25177073-25177168
>Gm20:25177521-25177568
>Gm20:25178013-25178391
>Gm20:25182603-25182683
>Gm20:25183233-25184160
>Gm20:25184191-25184825
>Gm20:25184857-25185159
>Gm20:25185961-25185995
>Gm20:25186422-25186479
>Gm20:25186844-25186871
>Gm20:25188522-25188560
>Gm20:25188919-25189022
>Gm20:25189102-25189227
>Gm20:25190440-25190471
>Gm20:25190978-25191033
>Gm20:25191099-25191225
>Gm20:25191646-25191684
>Gm20:25192227-25192770
>Gm20:25192956-25193207
>Gm20:25193375-25193642
>Gm20:25193663-25193774
>Gm20:25193838-25194543
>Gm20:25197204-25197264
>Gm20:25198619-25198670
>Gm20:25199932-25200044
>Gm20:25200324-25200410
>Gm20:25200992-25201057
>Gm20:25201205-25201257
>Gm20:25201341-25201418
>Gm20:25201563-25201623
>Gm20:25201704-25201851
>Gm20:25202961-25203063
>Gm20:25203096-25203549
>Gm20:25205738-25205762
>Gm20:25207743-25207930
>Gm20:25208120-25208172
>Gm20:25208310-25208372
>Gm20:25208455-25208659
>Gm20:25208708-25208814
>Gm20:25208839-25208879
>Gm20:25209833-25210328
>Gm20:25210614-25213130
>Gm20:25213593-25213642
>Gm20:25214526-25217155
>Gm20:25218118-25218511
>Gm20:25225591-25225728
>Gm20:25225803-25225845
>Gm20:25226224-25226423
>Gm20:25226463-25226540
>Gm20:25226612-25226787
>Gm20:25226896-25227386
>Gm20:25227418-25228410
>Gm20:25232073-25232146
>Gm20:25232280-25232377
>Gm20:25232740-25232835
>Gm20:25232906-25233022
>Gm20:25233241-25233299
>Gm20:25233494-25233531
>Gm20:25233719-25233821
>Gm20:25234874-25234917
>Gm20:25236245-25236291
>Gm20:25236343-25236989
>Gm20:25242100-25242514
>Gm20:25242549-25242646
>Gm20:25242707-25243322
>Gm20:25247597-25247662
>Gm20:25248085-25248116
>Gm20:25248497-25248540
>Gm20:25248875-25248906
>Gm20:25249124-25249222
>Gm20:25249276-25249378
>Gm20:25249442-25249805
>Gm20:25249911-25250071
>Gm20:25250138-25250184
>Gm20:25250229-25252885
>Gm20:25253221-25253263
>Gm20:25253397-25253602
>Gm20:25253637-25253825
>Gm20:25253893-25254102
>Gm20:25254434-25254496
>Gm20:25254685-25254731
>Gm20:25254951-25255080
>Gm20:25255239-25255363
>Gm20:25255552-25255891
>Gm20:25256107-25258002
>Gm20:25258129-25258372
>Gm20:25258454-25258741
>Gm20:25259126-25259160
>Gm20:25259274-25268398
>Gm20:25268467-25271544
>Gm20:25272246-25272295
>Gm20:25272529-25272660
>Gm20:25272749-25272780
>Gm20:25273009-25273217
>Gm20:25273641-25273962
>Gm20:25274081-25274113
>Gm20:25274355-25274407
>Gm20:25274477-25274540
>Gm20:25275012-25275070
>Gm20:25275143-25275177
>Gm20:25275703-25275829
>Gm20:25276085-25286006
>Gm20:25286351-25286444
>Gm20:25287101-25290817
>Gm20:25290860-25294011
>Gm20:25294116-25298003
>Gm20:25301859-25301982
>Gm20:25302168-25302254
>Gm20:25302366-25302444
>Gm20:25303470-25303525
>Gm20:25305066-25305104
>Gm20:25306888-25306930
>Gm20:25308581-25309175
>Gm20:25309211-25309489
>Gm20:25309536-25310553
>Gm20:25310575-25312412
>Gm20:25312467-25318765
>Gm20:25318799-25319039
>Gm20:25319077-25319107
>Gm20:25319159-25320950
>Gm20:25323857-25324956
>Gm20:25325968-25326196
>Gm20:25326284-25326449
>Gm20:25326665-25326704
>Gm20:25327939-25332139
>Gm20:25332197-25338448
>Gm20:25338498-25338901
>Gm20:25339226-25339295
>Gm20:25339571-25339602
>Gm20:25340453-25340482
>Gm20:25341000-25341029
>Gm20:25341272-25341339
>Gm20:25341600-25341784
>Gm20:25342815-25343040
>Gm20:25343109-25344104
>Gm20:25344156-25345603
>Gm20:25345662-25345820
>Gm20:25345905-25346077
>Gm20:25346193-25347893
>Gm20:25347954-25348294
>Gm20:25348362-25380281
>Gm20:25380315-25390397
>Gm20:25390401-25402436
>Gm20:25402460-25407684
>Gm20:25407779-25409565
>Gm20:25409668-25411142
>Gm20:25411188-25411693
>Gm20:25412776-25412917
>Gm20:25412971-25413262
>Gm20:25413409-25414137
>Gm20:25414249-25414847
>Gm20:25415149-25415314
>Gm20:25415548-25415876
>Gm20:25415946-25415973
>Gm20:25416005-25416132
>Gm20:25416189-25416781
>Gm20:25416848-25416977
>Gm20:25417385-25417559
>Gm20:25417780-25417813
>Gm20:25417884-25419115
>Gm20:25419152-25419390
>Gm20:25419419-25421149
>Gm20:25421344-25421444
>Gm20:25421501-25421679
>Gm20:25421732-25422278
>Gm20:25422361-25422746
>Gm20:25422792-25423316
>Gm20:25423413-25423485
>Gm20:25423676-25423755
>Gm20:25424046-25424214
>Gm20:25424289-25424639
>Gm20:25424988-25425075
>Gm20:25425123-25425269
>Gm20:25425347-25425509
>Gm20:25425771-25426937
>Gm20:25426969-25427224
>Gm20:25427284-25427609
>Gm20:25427673-25427784
>Gm20:25427837-25428030
>Gm20:25428160-25431042
>Gm20:25431087-25433061
>Gm20:25433147-25433192
>Gm20:25433357-25433740
>Gm20:25433792-25434246
>Gm20:25434666-25435335
>Gm20:25435445-25435541
>Gm20:25435629-25435748
>Gm20:25435789-25436345
>Gm20:25436381-25438111
>Gm20:25438264-25438559
>Gm20:25438598-25439665
>Gm20:25439695-25441311
>Gm20:25441383-25441418
>Gm20:25441481-25441630
>Gm20:25444203-25444270
>Gm20:25444354-25445307
>Gm20:25447321-25447454
>Gm20:25448484-25448749
>Gm20:25448968-25449379
>Gm20:25449414-25451350
>Gm20:25451381-25463241
>Gm20:25463280-25463876
>Gm20:25465430-25465470
>Gm20:25466197-25467795
>Gm20:25469288-25469481
>Gm20:25469623-25470068
>Gm20:25471592-25471618
>Gm20:25472356-25472392
>Gm20:25473489-25473866
>Gm20:25474010-25474058
>Gm20:25474114-25474196
>Gm20:25474348-25474435
>Gm20:25474536-25474570
>Gm20:25475246-25475585
>Gm20:25475629-25475728
>Gm20:25476305-25486380
>Gm20:25486384-25486974
>Gm20:25487948-25489410
>Gm20:25489425-25495802
>Gm20:25495832-25522605
>Gm20:25523334-25538846
>Gm20:25538974-25539288
>Gm20:25540037-25540276
>Gm20:25540352-25540384
>Gm20:25540916-25541135
>Gm20:25541265-25541562
>Gm20:25541597-25541727
>Gm20:25541761-25541796
>Gm20:25541830-25542063
>Gm20:25542216-25542259
>Gm20:25543343-25544203
>Gm20:25544264-25545215
>Gm20:25545313-25545979
>Gm20:25546009-25546790
>Gm20:25546876-25547179
>Gm20:25552157-25552204
>Gm20:25552273-25552311
>Gm20:25552699-25552747
>Gm20:25553566-25553642
>Gm20:25553989-25554048
>Gm20:25554282-25554324
>Gm20:25554676-25555268
>Gm20:25555639-25556758
>Gm20:25557354-25557532
>Gm20:25557561-25557759
>Gm20:25557788-25557977
>Gm20:25558017-25558383
>Gm20:25558448-25559587
>Gm20:25559622-25559788
>Gm20:25559903-25559960
>Gm20:25560081-25560338
>Gm20:25560578-25560637
>Gm20:25560778-25560811
>Gm20:25560885-25560955
>Gm20:25561121-25565067
>Gm20:25565095-25565229
>Gm20:25565474-25565541
>Gm20:25565669-25565714
>Gm20:25566038-25566324
>Gm20:25566430-25566643
>Gm20:25566885-25566990
>Gm20:25570297-25571938
>Gm20:25572692-25572726
>Gm20:25572947-25573170
>Gm20:25574010-25575486
>Gm20:25575587-25575779
>Gm20:25575882-25577575
>Gm20:25577615-25581075
>Gm20:25583642-25585303
>Gm20:25587789-25589364
>Gm20:25590151-25594975
>Gm20:25595007-25625155
>Gm20:25629620-25629685
>Gm20:25633904-25634020
>Gm20:25634176-25634441
>Gm20:25634464-25634643
>Gm20:25634676-25637804
>Gm20:25638855-25638965
>Gm20:25640025-25640143
>Gm20:25641463-25641526
>Gm20:25644015-25645754
>Gm20:25645934-25646703
>Gm20:25646738-25647873
>Gm20:25647910-25650754
>Gm20:25650801-25660636
>Gm20:25660676-25660972
>Gm20:25661059-25668727
>Gm20:25669951-25670073
>Gm20:25671660-25673072
>Gm20:25673691-25674309
>Gm20:25674446-25674477
>Gm20:25676869-25676908
>Gm20:25676965-25677380
>Gm20:25677431-25677805
>Gm20:25677860-25678076
>Gm20:25678147-25679940
>Gm20:25680002-25685273
>Gm20:25685413-25685447
>Gm20:25685540-25685622
>Gm20:25686976-25687050
>Gm20:25688144-25688836
>Gm20:25691293-25691466
>Gm20:25691520-25691697
>Gm20:25691837-25691924
>Gm20:25692130-25692460
>Gm20:25692540-25692700
>Gm20:25692730-25693231
>Gm20:25693301-25693545
>Gm20:25693597-25693624
>Gm20:25693674-25693752
>Gm20:25694399-25694460
>Gm20:25694533-25694582
>Gm20:25694758-25694833
>Gm20:25696781-25696868
>Gm20:25699268-25704861
>Gm20:25704969-25705031
>Gm20:25705064-25705144
>Gm20:25705172-25705316
>Gm20:25705511-25705538
>Gm20:25705571-25705664
>Gm20:25705895-25706124
>Gm20:25706339-25706466
>Gm20:25706568-25706726
>Gm20:25706997-25707208
>Gm20:25707244-25707422
>Gm20:25707467-25707634
>Gm20:25707674-25707704
>Gm20:25707806-25708058
>Gm20:25708145-25708194
>Gm20:25708662-25724669
>Gm20:25725141-25725184
>Gm20:25725244-25725375
>Gm20:25725494-25725525
>Gm20:25725972-25726576
>Gm20:25726828-25726876
>Gm20:25727025-25727079
>Gm20:25727185-25727526
>Gm20:25727578-25727636
>Gm20:25727681-25727717
>Gm20:25728063-25728575
>Gm20:25728639-25728783
>Gm20:25728829-25731835
>Gm20:25731887-25736821
>Gm20:25736920-25736998
>Gm20:25737130-25737227
>Gm20:25739053-25740153
>Gm20:25740723-25741078
>Gm20:25741734-25741875
>Gm20:25742011-25742354
>Gm20:25742398-25742555
>Gm20:25742605-25742667
>Gm20:25743353-25743432
>Gm20:25748628-25749116
>Gm20:25749268-25749384
>Gm20:25749431-25749478
>Gm20:25749528-25749754
>Gm20:25749815-25750082
>Gm20:25750266-25750295
>Gm20:25750541-25750638
>Gm20:25750731-25750777
>Gm20:25750867-25751053
>Gm20:25751430-25751458
>Gm20:25751509-25751670
>Gm20:25752174-25752751
>Gm20:25752920-25753181
>Gm20:25753450-25753614
>Gm20:25753720-25755754
>Gm20:25755820-25756604
>Gm20:25756646-25757029
>Gm20:25757058-25757494
>Gm20:25757727-25758021
>Gm20:25758108-25758838
>Gm20:25758940-25759257
>Gm20:25759337-25759737
>Gm20:25759862-25759928
>Gm20:25760128-25760255
>Gm20:25760553-25761043
>Gm20:25761072-25761384
>Gm20:25761452-25761529
>Gm20:25761679-25761741
>Gm20:25761967-25762005
>Gm20:25762336-25766070
>Gm20:25766102-25769755
>Gm20:25769789-25773412
>Gm20:25773465-25773526
>Gm20:25773609-25773647
>Gm20:25773725-25773758
>Gm20:25774021-25775083
>Gm20:25775135-25777137
>Gm20:25777253-25787950
>Gm20:25788023-25788261
>Gm20:25788584-25788641
>Gm20:25788804-25788952
>Gm20:25789030-25789448
>Gm20:25789612-25789641
>Gm20:25789686-25789710
>Gm20:25789813-25789864
>Gm20:25790047-25790100
>Gm20:25790246-25790300
>Gm20:25790609-25790657
>Gm20:25790753-25790799
>Gm20:25790836-25791276
>Gm20:25791331-25791380
>Gm20:25791423-25791518
>Gm20:25791762-25792113
>Gm20:25792195-25792327
>Gm20:25792443-25792778
>Gm20:25792818-25797586
>Gm20:25797614-25798009
>Gm20:25798087-25798341
>Gm20:25798376-25799310
>Gm20:25799344-25800219
>Gm20:25800352-25800609
>Gm20:25800789-25801048
>Gm20:25801125-25801314
>Gm20:25801385-25801432
>Gm20:25801644-25801747
>Gm20:25801886-25801976
>Gm20:25802555-25802657
>Gm20:25803535-25806010
>Gm20:25806073-25811013
>Gm20:25814449-25814541
>Gm20:25814825-25815291
>Gm20:25815389-25816241
>Gm20:25816398-25816423
>Gm20:25816717-25816783
>Gm20:25817687-25819623
>Gm20:25819677-25820606
>Gm20:25820710-25820795
>Gm20:25821060-25827020
>Gm20:25827521-25830272
>Gm20:25830305-25830674
>Gm20:25833474-25833594
>Gm20:25834293-25834344
>Gm20:25834717-25834813
>Gm20:25834876-25835017
>Gm20:25835540-25837329
>Gm20:25838623-25838658
>Gm20:25839345-25839549
>Gm20:25839780-25839933
>Gm20:25840054-25840180
>Gm20:25840413-25840562
>Gm20:25840721-25841015
>Gm20:25841171-25841277
>Gm20:25841454-25843651
>Gm20:25843738-25844498
>Gm20:25844528-25844723
>Gm20:25844756-25846144
>Gm20:25846340-25848010
>Gm20:25848167-25848257
>Gm20:25848853-25849091
>Gm20:25849119-25850504
>Gm20:25852161-25852621
>Gm20:25857301-25857600
>Gm20:25857682-25857793
>Gm20:25858246-25858396
>Gm20:25858558-25858648
>Gm20:25858716-25858781
>Gm20:25858832-25858867
>Gm20:25858998-25859213
>Gm20:25859336-25859371
>Gm20:25859486-25863880
>Gm20:25863912-25864481
>Gm20:25864574-25865224
>Gm20:25865265-25868745
>Gm20:25868782-25869721
>Gm20:25869767-25870378
>Gm20:25870424-25871843
>Gm20:25871901-25875323
>Gm20:25876370-25877270
>Gm20:25877309-25887060
>Gm20:25887956-25887991
>Gm20:25888098-25888147
>Gm20:25888512-25888620
>Gm20:25888686-25888757
>Gm20:25890690-25890738
>Gm20:25890868-25890992
>Gm20:25891786-25891818
>Gm20:25892089-25892476
>Gm20:25893318-25893347
>Gm20:25893859-25893888
>Gm20:25894006-25894599
>Gm20:25894700-25894819
>Gm20:25894931-25895180
>Gm20:25895659-25896736
>Gm20:25896868-25897091
>Gm20:25897123-25897651
>Gm20:25897688-25898678
>Gm20:25898705-25899409
>Gm20:25899567-25904536
>Gm20:25904597-25905965
>Gm20:25905985-25923942
>Gm20:25924003-25929544
>Gm20:25929567-25931658
>Gm20:25931755-25932768
>Gm20:25932816-25933146
>Gm20:25933180-25936936
>Gm20:25936956-25937110
>Gm20:25937149-25937197
>Gm20:25937242-25937887
>Gm20:25937961-25938035
>Gm20:25938097-25938584
>Gm20:25938610-25938755
>Gm20:25938800-25940269
>Gm20:25940313-25945513
>Gm20:25945537-25945839
>Gm20:25945903-25946725
>Gm20:25946760-25946908
>Gm20:25946958-25947296
>Gm20:25947361-25947403
>Gm20:25947465-25949572
>Gm20:25949807-25949856
>Gm20:25950258-25950290
>Gm20:25950380-25950422
>Gm20:25954682-25954819
>Gm20:25954885-25955027
>Gm20:25955220-25955460
>Gm20:25959212-25960989
>Gm20:25961065-25973173
>Gm20:25973193-25975693
>Gm20:25975753-25976141
>Gm20:25976186-25978860
>Gm20:25978896-25992014
>Gm20:25993340-25993558
>Gm20:25996791-25996829
>Gm20:25997118-25997233
>Gm20:25997398-25997458
>Gm20:26000918-26000986
>Gm20:26001951-26001996
>Gm20:26002246-26018301
>Gm20:26018330-26022536
>Gm20:26022566-26062562
>Gm20:26062597-26080172
>Gm20:26080375-26080572
>Gm20:26080599-26081030
>Gm20:26081219-26081522
>Gm20:26081661-26081771
>Gm20:26082053-26082219
>Gm20:26082311-26082404
>Gm20:26082444-26082972
>Gm20:26083094-26083228
>Gm20:26083365-26083434
>Gm20:26083804-26084084
>Gm20:26084790-26085702
>Gm20:26085833-26085954
>Gm20:26085998-26086216
>Gm20:26086247-26086305
>Gm20:26086339-26086388
>Gm20:26086461-26086655
>Gm20:26086806-26086965
>Gm20:26087104-26087488
>Gm20:26087537-26091917
>Gm20:26092021-26092125
>Gm20:26092309-26092352
>Gm20:26093101-26093424
>Gm20:26093566-26109182
>Gm20:26114340-26114696
>Gm20:26114765-26114950
>Gm20:26115322-26115430
>Gm20:26115709-26116363
>Gm20:26116570-26116868
>Gm20:26117186-26117402
>Gm20:26117426-26117747
>Gm20:26117793-26117902
>Gm20:26117942-26118123
>Gm20:26118157-26118328
>Gm20:26118563-26118735
>Gm20:26118817-26118984
>Gm20:26119308-26119337
>Gm20:26119486-26119749
>Gm20:26120299-26120590
>Gm20:26120718-26121171
>Gm20:26121235-26121293
>Gm20:26121614-26121780
>Gm20:26121843-26121894
>Gm20:26121971-26122127
>Gm20:26122315-26122475
>Gm20:26122586-26122999
>Gm20:26123048-26123659
>Gm20:26124057-26124100
>Gm20:26124443-26124573
>Gm20:26124622-26124650
>Gm20:26126848-26126906
>Gm20:26130275-26130425
>Gm20:26130461-26130502
>Gm20:26130673-26138878
>Gm20:26139464-26139519
>Gm20:26141976-26146539
>Gm20:26146576-26146722
>Gm20:26146770-26147742
>Gm20:26147773-26149574
>Gm20:26149614-26150562
>Gm20:26150586-26154105
>Gm20:26154308-26154704
>Gm20:26154834-26154922
>Gm20:26154964-26155604
>Gm20:26155670-26155737
>Gm20:26155781-26155841
>Gm20:26155978-26156317
>Gm20:26156500-26156588
>Gm20:26156653-26156777
>Gm20:26156932-26157033
>Gm20:26157087-26157404
>Gm20:26157500-26157623
>Gm20:26157667-26157928
>Gm20:26158006-26158158
>Gm20:26158256-26158292
>Gm20:26158347-26158598
>Gm20:26160093-26160239
>Gm20:26161551-26161661
>Gm20:26163986-26164269
>Gm20:26164404-26164449
>Gm20:26164542-26164611
>Gm20:26164958-26165075
>Gm20:26165354-26166008
>Gm20:26166215-26166343
>Gm20:26166388-26166505
>Gm20:26166820-26167282
>Gm20:26167463-26167572
>Gm20:26167612-26167995
>Gm20:26168068-26168139
>Gm20:26168233-26168404
>Gm20:26168486-26168610
>Gm20:26168965-26168994
>Gm20:26169069-26169212
>Gm20:26169262-26169782
>Gm20:26169844-26169911
>Gm20:26169961-26170093
>Gm20:26170258-26170517
>Gm20:26170594-26170793
>Gm20:26170939-26171098
>Gm20:26171237-26171455
>Gm20:26171487-26171590
>Gm20:26171681-26172048
>Gm20:26172087-26172135
>Gm20:26172199-26172288
>Gm20:26172392-26172496
>Gm20:26173346-26173689
>Gm20:26175432-26175611
>Gm20:26176979-26177046
>Gm20:26177563-26177594
>Gm20:26178315-26182744
>Gm20:26182799-26186460
>Gm20:26186517-26190173
>Gm20:26190202-26192300
>Gm20:26192490-26192670
>Gm20:26192763-26192803
>Gm20:26192998-26193315
>Gm20:26193388-26193426
>Gm20:26193474-26193580
>Gm20:26193642-26193690
>Gm20:26193715-26193783
>Gm20:26193834-26193927
>Gm20:26194003-26194071
>Gm20:26194285-26194398
>Gm20:26194766-26194816
>Gm20:26194923-26195012
>Gm20:26195724-26195873
>Gm20:26195923-26195987
>Gm20:26196077-26196210
>Gm20:26196278-26196364
>Gm20:26196448-26196561
>Gm20:26197058-26197089
>Gm20:26197619-26197890
>Gm20:26198074-26198264
>Gm20:26198692-26199223
>Gm20:26199785-26199861
>Gm20:26200069-26200127
[truncated: 318,337 more chars]
