# Supplementary material for: Red: an intelligent, rapid, accurate tool for detecting repeats de-novo on the genomic scale
Source: BMC Bioinformatics. 2015 Jul 24;16:227. doi: 10.1186/s12859-015-0654-5 (PMC4513396; doi:10.1186/s12859-015-0654-5)
Supplement: Additional file 9 — Supplementary data set 8 — Red’s repeats of the Glycine max genome. The command “tar -xzf file” results in a directory that contains the locations of repeats found by Red in the genome of the Glycine max. [file 12859_2015_654_MOESM9_ESM.gz › GnmRptGm/scaffold_101.rpt]

>scaffold_101:494-527
>scaffold_101:656-743
>scaffold_101:1188-2340
>scaffold_101:2978-3648
>scaffold_101:3734-5308
>scaffold_101:5339-8835
>scaffold_101:8891-9572
>scaffold_101:9680-10373
>scaffold_101:10852-10883
>scaffold_101:11002-11160
>scaffold_101:11572-11958
>scaffold_101:11972-12165
>scaffold_101:12217-12543
>scaffold_101:12642-12679
>scaffold_101:12743-13000
>scaffold_101:13035-13507
>scaffold_101:13594-14968
>scaffold_101:15054-15484
>scaffold_101:15555-15619
>scaffold_101:15700-15878
>scaffold_101:16734-16761
>scaffold_101:16870-17404
>scaffold_101:19285-19461
>scaffold_101:19656-19742
>scaffold_101:20223-20277
>scaffold_101:20514-20570
>scaffold_101:20676-20718
>scaffold_101:20835-20944
>scaffold_101:21218-21401
>scaffold_101:21614-21671
>scaffold_101:21854-41983
>scaffold_101:42302-42385
>scaffold_101:43571-45238
>scaffold_101:46117-46278
>scaffold_101:46359-46426
>scaffold_101:46548-46592
>scaffold_101:46751-46890
>scaffold_101:47121-47299
>scaffold_101:47328-47526
>scaffold_101:47942-47983
>scaffold_101:48180-48246
>scaffold_101:48346-48551
>scaffold_101:48597-48684
>scaffold_101:49114-50266
>scaffold_101:50843-50918
>scaffold_101:51818-51865
>scaffold_101:52302-52454
