# Supplementary material for: Red: an intelligent, rapid, accurate tool for detecting repeats de-novo on the genomic scale
Source: BMC Bioinformatics. 2015 Jul 24;16:227. doi: 10.1186/s12859-015-0654-5 (PMC4513396; doi:10.1186/s12859-015-0654-5)
Supplement: Additional file 9 — Supplementary data set 8 — Red’s repeats of the Glycine max genome. The command “tar -xzf file” results in a directory that contains the locations of repeats found by Red in the genome of the Glycine max. [file 12859_2015_654_MOESM9_ESM.gz › GnmRptGm/scaffold_1014.rpt]

>scaffold_1014:3-577
>scaffold_1014:1024-1085
>scaffold_1014:1198-1694
>scaffold_1014:1921-2220
>scaffold_1014:3296-3712
>scaffold_1014:3751-3767
>scaffold_1014:4054-5798
