# Supplementary material for: Red: an intelligent, rapid, accurate tool for detecting repeats de-novo on the genomic scale
Source: BMC Bioinformatics. 2015 Jul 24;16:227. doi: 10.1186/s12859-015-0654-5 (PMC4513396; doi:10.1186/s12859-015-0654-5)
Supplement: Additional file 9 — Supplementary data set 8 — Red’s repeats of the Glycine max genome. The command “tar -xzf file” results in a directory that contains the locations of repeats found by Red in the genome of the Glycine max. [file 12859_2015_654_MOESM9_ESM.gz › GnmRptGm/scaffold_102.rpt]

>scaffold_102:0-756
>scaffold_102:861-3946
>scaffold_102:3966-3980
>scaffold_102:4343-5625
>scaffold_102:5741-8895
>scaffold_102:9453-10448
>scaffold_102:11448-12370
>scaffold_102:15802-16664
>scaffold_102:16803-17583
>scaffold_102:17640-22268
>scaffold_102:22689-27655
>scaffold_102:30020-33341
>scaffold_102:49631-51355
>scaffold_102:51475-58218
>scaffold_102:59015-59626
>scaffold_102:60310-61124
>scaffold_102:61150-62111
>scaffold_102:62304-65901
>scaffold_102:77029-77674
>scaffold_102:77809-77918
>scaffold_102:78004-78151
>scaffold_102:82491-83667
>scaffold_102:83909-84556
>scaffold_102:84603-85352
>scaffold_102:85502-86308
>scaffold_102:87058-88072
>scaffold_102:88292-92466
>scaffold_102:92722-93527
>scaffold_102:93595-93732
>scaffold_102:93797-94988
>scaffold_102:95305-95781
