# Supplementary material for: Red: an intelligent, rapid, accurate tool for detecting repeats de-novo on the genomic scale
Source: BMC Bioinformatics. 2015 Jul 24;16:227. doi: 10.1186/s12859-015-0654-5 (PMC4513396; doi:10.1186/s12859-015-0654-5)
Supplement: Additional file 9 — Supplementary data set 8 — Red’s repeats of the Glycine max genome. The command “tar -xzf file” results in a directory that contains the locations of repeats found by Red in the genome of the Glycine max. [file 12859_2015_654_MOESM9_ESM.gz › GnmRptGm/scaffold_103.rpt]

>scaffold_103:0-8402
>scaffold_103:8456-8668
>scaffold_103:8738-10094
>scaffold_103:10205-11181
>scaffold_103:11401-11529
>scaffold_103:11678-11712
>scaffold_103:11800-11919
>scaffold_103:12020-12241
>scaffold_103:12300-13334
>scaffold_103:13370-14080
>scaffold_103:14191-14985
>scaffold_103:15044-16291
>scaffold_103:16334-16411
>scaffold_103:16501-16831
>scaffold_103:16865-17187
>scaffold_103:17237-22855
>scaffold_103:23084-23313
>scaffold_103:23354-24813
>scaffold_103:35259-36594
>scaffold_103:36675-36727
>scaffold_103:37059-37133
>scaffold_103:37283-37881
>scaffold_103:37917-38101
>scaffold_103:38459-38509
>scaffold_103:38603-38734
>scaffold_103:38865-39682
>scaffold_103:39704-39719
>scaffold_103:40190-40355
>scaffold_103:40428-40475
>scaffold_103:40786-40825
>scaffold_103:41093-41889
>scaffold_103:41942-42679
>scaffold_103:42732-45717
>scaffold_103:45760-46186
>scaffold_103:46300-46512
>scaffold_103:46603-46913
>scaffold_103:46939-47743
>scaffold_103:47853-48864
>scaffold_103:48901-49189
>scaffold_103:49289-50362
>scaffold_103:50421-51788
>scaffold_103:51878-52208
>scaffold_103:52240-52562
>scaffold_103:52612-53073
>scaffold_103:53099-54308
>scaffold_103:54398-56768
>scaffold_103:57529-60617
>scaffold_103:60727-61032
>scaffold_103:61135-61347
>scaffold_103:61605-61707
>scaffold_103:61778-62177
>scaffold_103:62379-62436
>scaffold_103:62525-62950
