# Supplementary material for: Red: an intelligent, rapid, accurate tool for detecting repeats de-novo on the genomic scale
Source: BMC Bioinformatics. 2015 Jul 24;16:227. doi: 10.1186/s12859-015-0654-5 (PMC4513396; doi:10.1186/s12859-015-0654-5)
Supplement: Additional file 9 — Supplementary data set 8 — Red’s repeats of the Glycine max genome. The command “tar -xzf file” results in a directory that contains the locations of repeats found by Red in the genome of the Glycine max. [file 12859_2015_654_MOESM9_ESM.gz › GnmRptGm/scaffold_1039.rpt]

>scaffold_1039:0-16
>scaffold_1039:101-365
>scaffold_1039:515-661
>scaffold_1039:2866-2940
>scaffold_1039:3234-3419
>scaffold_1039:3689-3843
>scaffold_1039:4842-4908
>scaffold_1039:5199-5272
>scaffold_1039:5721-5736
>scaffold_1039:5826-6062
>scaffold_1039:6124-6283
>scaffold_1039:6334-6365
