# Supplementary material for: Red: an intelligent, rapid, accurate tool for detecting repeats de-novo on the genomic scale
Source: BMC Bioinformatics. 2015 Jul 24;16:227. doi: 10.1186/s12859-015-0654-5 (PMC4513396; doi:10.1186/s12859-015-0654-5)
Supplement: Additional file 9 — Supplementary data set 8 — Red’s repeats of the Glycine max genome. The command “tar -xzf file” results in a directory that contains the locations of repeats found by Red in the genome of the Glycine max. [file 12859_2015_654_MOESM9_ESM.gz › GnmRptGm/scaffold_104.rpt]

>scaffold_104:1-1628
>scaffold_104:1653-2296
>scaffold_104:4056-4810
>scaffold_104:5032-7667
>scaffold_104:7701-7903
>scaffold_104:8423-9237
>scaffold_104:9337-11076
>scaffold_104:12111-14318
>scaffold_104:14448-15625
>scaffold_104:15790-17570
>scaffold_104:17677-17749
>scaffold_104:30909-31730
>scaffold_104:31780-32559
>scaffold_104:37456-40957
>scaffold_104:41057-47184
>scaffold_104:52117-52914
>scaffold_104:73992-75531
>scaffold_104:75693-76757
>scaffold_104:76871-79208
>scaffold_104:79308-81846
>scaffold_104:81946-82756
>scaffold_104:104649-109958
>scaffold_104:110058-113856
>scaffold_104:113973-116352
>scaffold_104:116390-117734
>scaffold_104:119069-119792
>scaffold_104:120231-121730
>scaffold_104:122124-123054
