# Supplementary material for: Red: an intelligent, rapid, accurate tool for detecting repeats de-novo on the genomic scale
Source: BMC Bioinformatics. 2015 Jul 24;16:227. doi: 10.1186/s12859-015-0654-5 (PMC4513396; doi:10.1186/s12859-015-0654-5)
Supplement: Additional file 9 — Supplementary data set 8 — Red’s repeats of the Glycine max genome. The command “tar -xzf file” results in a directory that contains the locations of repeats found by Red in the genome of the Glycine max. [file 12859_2015_654_MOESM9_ESM.gz › GnmRptGm/scaffold_1048.rpt]

>scaffold_1048:10-99
>scaffold_1048:231-268
>scaffold_1048:1218-1253
>scaffold_1048:1846-1970
>scaffold_1048:2103-2118
>scaffold_1048:3167-3339
>scaffold_1048:3831-3878
>scaffold_1048:4105-4120
>scaffold_1048:4387-4402
