# Supplementary material for: Red: an intelligent, rapid, accurate tool for detecting repeats de-novo on the genomic scale
Source: BMC Bioinformatics. 2015 Jul 24;16:227. doi: 10.1186/s12859-015-0654-5 (PMC4513396; doi:10.1186/s12859-015-0654-5)
Supplement: Additional file 9 — Supplementary data set 8 — Red’s repeats of the Glycine max genome. The command “tar -xzf file” results in a directory that contains the locations of repeats found by Red in the genome of the Glycine max. [file 12859_2015_654_MOESM9_ESM.gz › GnmRptGm/scaffold_1055.rpt]

>scaffold_1055:0-19
>scaffold_1055:146-204
>scaffold_1055:350-394
>scaffold_1055:941-979
>scaffold_1055:1034-1419
>scaffold_1055:1481-1563
>scaffold_1055:1591-4560
>scaffold_1055:4615-4749
>scaffold_1055:4820-5072
