# Supplementary material for: Red: an intelligent, rapid, accurate tool for detecting repeats de-novo on the genomic scale
Source: BMC Bioinformatics. 2015 Jul 24;16:227. doi: 10.1186/s12859-015-0654-5 (PMC4513396; doi:10.1186/s12859-015-0654-5)
Supplement: Additional file 9 — Supplementary data set 8 — Red’s repeats of the Glycine max genome. The command “tar -xzf file” results in a directory that contains the locations of repeats found by Red in the genome of the Glycine max. [file 12859_2015_654_MOESM9_ESM.gz › GnmRptGm/scaffold_107.rpt]

>scaffold_107:0-14
>scaffold_107:1098-2584
>scaffold_107:2625-4212
>scaffold_107:4826-6976
>scaffold_107:8163-12346
>scaffold_107:12503-12590
>scaffold_107:12630-12787
>scaffold_107:12823-12887
>scaffold_107:13398-13474
>scaffold_107:13595-13614
>scaffold_107:13994-14085
>scaffold_107:14159-14209
>scaffold_107:14432-14809
>scaffold_107:15511-17230
>scaffold_107:17289-17873
>scaffold_107:19748-19886
>scaffold_107:19939-20169
>scaffold_107:20208-20296
>scaffold_107:20364-20443
>scaffold_107:20523-20750
>scaffold_107:20846-21152
>scaffold_107:21264-21601
>scaffold_107:21781-24302
>scaffold_107:24354-24724
>scaffold_107:24771-25298
>scaffold_107:25368-25440
>scaffold_107:25660-25974
>scaffold_107:26037-26262
>scaffold_107:26316-27464
>scaffold_107:27533-27578
>scaffold_107:27735-28163
>scaffold_107:28177-38905
>scaffold_107:38970-39076
>scaffold_107:40391-41494
>scaffold_107:43081-43128
>scaffold_107:46348-46421
>scaffold_107:47873-48025
>scaffold_107:50476-50594
>scaffold_107:51022-51039
