# Supplementary material for: Red: an intelligent, rapid, accurate tool for detecting repeats de-novo on the genomic scale
Source: BMC Bioinformatics. 2015 Jul 24;16:227. doi: 10.1186/s12859-015-0654-5 (PMC4513396; doi:10.1186/s12859-015-0654-5)
Supplement: Additional file 9 — Supplementary data set 8 — Red’s repeats of the Glycine max genome. The command “tar -xzf file” results in a directory that contains the locations of repeats found by Red in the genome of the Glycine max. [file 12859_2015_654_MOESM9_ESM.gz › GnmRptGm/scaffold_109.rpt]

>scaffold_109:0-4926
>scaffold_109:5546-5741
>scaffold_109:5822-6741
>scaffold_109:6780-6802
>scaffold_109:7174-8055
>scaffold_109:8182-8439
>scaffold_109:8500-8884
>scaffold_109:8980-10795
>scaffold_109:10837-11716
>scaffold_109:11737-12334
>scaffold_109:12379-13214
>scaffold_109:13364-13534
>scaffold_109:13605-15441
>scaffold_109:15486-17859
>scaffold_109:17897-18150
>scaffold_109:18252-18472
>scaffold_109:18553-20006
>scaffold_109:20113-20532
>scaffold_109:20567-21665
>scaffold_109:21712-26667
>scaffold_109:26722-28542
>scaffold_109:28559-43738
>scaffold_109:47077-48326
>scaffold_109:48426-51540
>scaffold_109:51817-52943
