# Supplementary material for: Red: an intelligent, rapid, accurate tool for detecting repeats de-novo on the genomic scale
Source: BMC Bioinformatics. 2015 Jul 24;16:227. doi: 10.1186/s12859-015-0654-5 (PMC4513396; doi:10.1186/s12859-015-0654-5)
Supplement: Additional file 9 — Supplementary data set 8 — Red’s repeats of the Glycine max genome. The command “tar -xzf file” results in a directory that contains the locations of repeats found by Red in the genome of the Glycine max. [file 12859_2015_654_MOESM9_ESM.gz › GnmRptGm/scaffold_114.rpt]

>scaffold_114:0-15
>scaffold_114:30-3658
>scaffold_114:3901-4499
>scaffold_114:4537-4681
>scaffold_114:4729-4756
>scaffold_114:5001-5036
>scaffold_114:5073-5121
>scaffold_114:5142-5212
>scaffold_114:5351-5397
>scaffold_114:5457-5558
>scaffold_114:5649-5699
>scaffold_114:5779-5845
>scaffold_114:6005-6281
>scaffold_114:6336-6517
>scaffold_114:6605-6661
>scaffold_114:6694-6743
>scaffold_114:6782-6854
>scaffold_114:6931-7008
>scaffold_114:7054-11032
>scaffold_114:11080-11175
>scaffold_114:11256-11306
>scaffold_114:11722-11879
>scaffold_114:11986-12039
>scaffold_114:12143-12183
>scaffold_114:12236-12316
>scaffold_114:12351-12473
>scaffold_114:12556-12658
>scaffold_114:12969-13053
>scaffold_114:13181-14473
>scaffold_114:14511-14763
>scaffold_114:14787-14877
>scaffold_114:14908-15380
>scaffold_114:15429-15591
>scaffold_114:15636-15840
>scaffold_114:15896-19460
>scaffold_114:19583-19625
>scaffold_114:19711-23279
>scaffold_114:37309-39216
>scaffold_114:39238-42989
>scaffold_114:43016-43851
>scaffold_114:45250-53614
>scaffold_114:74056-77191
>scaffold_114:77442-78522
>scaffold_114:79053-80489
>scaffold_114:82764-83574
