# Supplementary material for: Red: an intelligent, rapid, accurate tool for detecting repeats de-novo on the genomic scale
Source: BMC Bioinformatics. 2015 Jul 24;16:227. doi: 10.1186/s12859-015-0654-5 (PMC4513396; doi:10.1186/s12859-015-0654-5)
Supplement: Additional file 9 — Supplementary data set 8 — Red’s repeats of the Glycine max genome. The command “tar -xzf file” results in a directory that contains the locations of repeats found by Red in the genome of the Glycine max. [file 12859_2015_654_MOESM9_ESM.gz › GnmRptGm/scaffold_1140.rpt]

>scaffold_1140:0-40
>scaffold_1140:1561-1615
>scaffold_1140:1874-1905
>scaffold_1140:2020-2071
>scaffold_1140:2193-2231
>scaffold_1140:2352-2439
>scaffold_1140:2580-2710
>scaffold_1140:2818-2929
>scaffold_1140:3006-3432
>scaffold_1140:3479-3977
>scaffold_1140:4109-4554
>scaffold_1140:4803-4823
