# Supplementary material for: Red: an intelligent, rapid, accurate tool for detecting repeats de-novo on the genomic scale
Source: BMC Bioinformatics. 2015 Jul 24;16:227. doi: 10.1186/s12859-015-0654-5 (PMC4513396; doi:10.1186/s12859-015-0654-5)
Supplement: Additional file 9 — Supplementary data set 8 — Red’s repeats of the Glycine max genome. The command “tar -xzf file” results in a directory that contains the locations of repeats found by Red in the genome of the Glycine max. [file 12859_2015_654_MOESM9_ESM.gz › GnmRptGm/scaffold_1181.rpt]

>scaffold_1181:0-561
>scaffold_1181:562-595
>scaffold_1181:658-1993
>scaffold_1181:2399-2516
>scaffold_1181:2794-2839
>scaffold_1181:2875-3623
>scaffold_1181:4449-4523
