# Supplementary material for: Red: an intelligent, rapid, accurate tool for detecting repeats de-novo on the genomic scale
Source: BMC Bioinformatics. 2015 Jul 24;16:227. doi: 10.1186/s12859-015-0654-5 (PMC4513396; doi:10.1186/s12859-015-0654-5)
Supplement: Additional file 9 — Supplementary data set 8 — Red’s repeats of the Glycine max genome. The command “tar -xzf file” results in a directory that contains the locations of repeats found by Red in the genome of the Glycine max. [file 12859_2015_654_MOESM9_ESM.gz › GnmRptGm/scaffold_120.rpt]

>scaffold_120:75-1234
>scaffold_120:1339-2787
>scaffold_120:3677-7547
>scaffold_120:7581-8304
>scaffold_120:8356-8491
>scaffold_120:8528-9115
>scaffold_120:9225-9711
>scaffold_120:9844-10240
>scaffold_120:10317-10580
>scaffold_120:10653-10686
>scaffold_120:10772-10814
>scaffold_120:10912-11105
>scaffold_120:11174-11633
>scaffold_120:11779-15047
>scaffold_120:15099-15244
>scaffold_120:15266-15301
>scaffold_120:15359-15664
>scaffold_120:15779-15820
>scaffold_120:15875-15941
>scaffold_120:16164-17111
>scaffold_120:17208-17299
>scaffold_120:17406-17442
>scaffold_120:17551-17591
>scaffold_120:17634-17675
>scaffold_120:17711-17818
>scaffold_120:17955-18048
>scaffold_120:18201-18748
>scaffold_120:18833-18907
>scaffold_120:18939-20701
>scaffold_120:20743-20851
>scaffold_120:20898-21843
>scaffold_120:44779-45198
>scaffold_120:45261-45877
>scaffold_120:45923-46276
>scaffold_120:46307-46321
>scaffold_120:46421-48174
>scaffold_120:48219-48902
>scaffold_120:48939-49444
>scaffold_120:49472-50463
>scaffold_120:50513-50766
>scaffold_120:50882-53468
>scaffold_120:53518-55420
>scaffold_120:55450-55733
>scaffold_120:55807-55900
>scaffold_120:55942-56508
>scaffold_120:56677-57138
>scaffold_120:57258-58722
>scaffold_120:58756-58870
>scaffold_120:58910-59083
>scaffold_120:59123-64992
