# Supplementary material for: Red: an intelligent, rapid, accurate tool for detecting repeats de-novo on the genomic scale
Source: BMC Bioinformatics. 2015 Jul 24;16:227. doi: 10.1186/s12859-015-0654-5 (PMC4513396; doi:10.1186/s12859-015-0654-5)
Supplement: Additional file 9 — Supplementary data set 8 — Red’s repeats of the Glycine max genome. The command “tar -xzf file” results in a directory that contains the locations of repeats found by Red in the genome of the Glycine max. [file 12859_2015_654_MOESM9_ESM.gz › GnmRptGm/scaffold_121.rpt]

>scaffold_121:0-16
>scaffold_121:515-843
>scaffold_121:958-1035
>scaffold_121:1058-1220
>scaffold_121:1636-1772
>scaffold_121:2263-2461
>scaffold_121:3058-5294
>scaffold_121:5441-8015
>scaffold_121:8382-11273
>scaffold_121:11468-11769
>scaffold_121:11797-12701
>scaffold_121:12765-12919
>scaffold_121:12960-13407
>scaffold_121:13467-13570
>scaffold_121:13713-14194
>scaffold_121:14225-14510
>scaffold_121:14620-14669
>scaffold_121:14740-15168
>scaffold_121:15306-15402
>scaffold_121:15554-16256
>scaffold_121:16356-16672
>scaffold_121:17974-18097
>scaffold_121:18251-18654
>scaffold_121:18821-18861
>scaffold_121:19038-19248
>scaffold_121:19403-19541
>scaffold_121:19583-22226
>scaffold_121:22332-24470
>scaffold_121:24878-24938
>scaffold_121:25058-25481
>scaffold_121:26227-26293
>scaffold_121:27270-27447
>scaffold_121:28200-28272
>scaffold_121:29137-29188
>scaffold_121:30471-31518
>scaffold_121:35272-35292
>scaffold_121:35487-35742
>scaffold_121:35842-36130
>scaffold_121:36977-37103
>scaffold_121:37774-37912
>scaffold_121:38023-39660
>scaffold_121:39695-40295
>scaffold_121:40353-40787
>scaffold_121:40836-41667
>scaffold_121:42010-42063
>scaffold_121:42123-42279
>scaffold_121:42522-42675
>scaffold_121:43010-43120
>scaffold_121:43205-43320
>scaffold_121:43682-43730
>scaffold_121:43983-44056
>scaffold_121:44401-44489
