# Supplementary material for: Red: an intelligent, rapid, accurate tool for detecting repeats de-novo on the genomic scale
Source: BMC Bioinformatics. 2015 Jul 24;16:227. doi: 10.1186/s12859-015-0654-5 (PMC4513396; doi:10.1186/s12859-015-0654-5)
Supplement: Additional file 9 — Supplementary data set 8 — Red’s repeats of the Glycine max genome. The command “tar -xzf file” results in a directory that contains the locations of repeats found by Red in the genome of the Glycine max. [file 12859_2015_654_MOESM9_ESM.gz › GnmRptGm/scaffold_1265.rpt]

>scaffold_1265:14-372
>scaffold_1265:587-610
>scaffold_1265:1191-1222
>scaffold_1265:1890-2037
>scaffold_1265:2068-2250
>scaffold_1265:2383-2520
>scaffold_1265:2604-2652
>scaffold_1265:2741-2830
>scaffold_1265:2956-3067
>scaffold_1265:3133-3292
>scaffold_1265:3392-3446
>scaffold_1265:3479-3733
>scaffold_1265:3844-3930
>scaffold_1265:4474-4488
