# Supplementary material for: Red: an intelligent, rapid, accurate tool for detecting repeats de-novo on the genomic scale
Source: BMC Bioinformatics. 2015 Jul 24;16:227. doi: 10.1186/s12859-015-0654-5 (PMC4513396; doi:10.1186/s12859-015-0654-5)
Supplement: Additional file 9 — Supplementary data set 8 — Red’s repeats of the Glycine max genome. The command “tar -xzf file” results in a directory that contains the locations of repeats found by Red in the genome of the Glycine max. [file 12859_2015_654_MOESM9_ESM.gz › GnmRptGm/scaffold_127.rpt]

>scaffold_127:0-1999
>scaffold_127:2432-2788
>scaffold_127:2859-3104
>scaffold_127:3204-4024
>scaffold_127:4334-5890
>scaffold_127:5990-8288
>scaffold_127:8388-16925
>scaffold_127:16950-18794
>scaffold_127:18816-37894
>scaffold_127:38260-41351
