# Supplementary material for: Red: an intelligent, rapid, accurate tool for detecting repeats de-novo on the genomic scale
Source: BMC Bioinformatics. 2015 Jul 24;16:227. doi: 10.1186/s12859-015-0654-5 (PMC4513396; doi:10.1186/s12859-015-0654-5)
Supplement: Additional file 9 — Supplementary data set 8 — Red’s repeats of the Glycine max genome. The command “tar -xzf file” results in a directory that contains the locations of repeats found by Red in the genome of the Glycine max. [file 12859_2015_654_MOESM9_ESM.gz › GnmRptGm/scaffold_128.rpt]

>scaffold_128:867-991
>scaffold_128:2191-4570
>scaffold_128:5319-5468
>scaffold_128:5536-5679
>scaffold_128:5959-5995
>scaffold_128:6523-6566
>scaffold_128:6675-6820
>scaffold_128:6898-6943
>scaffold_128:7012-7106
>scaffold_128:7414-7560
>scaffold_128:7636-7730
>scaffold_128:7873-7951
>scaffold_128:8173-8187
>scaffold_128:8287-8635
>scaffold_128:8837-8951
>scaffold_128:9057-9614
>scaffold_128:9945-10159
>scaffold_128:10444-10604
>scaffold_128:10777-10862
>scaffold_128:11052-11082
>scaffold_128:11709-12277
>scaffold_128:12675-12906
>scaffold_128:14310-14446
>scaffold_128:14746-14790
>scaffold_128:17246-17260
>scaffold_128:17458-17472
>scaffold_128:18414-18511
>scaffold_128:19734-20024
>scaffold_128:20072-20666
>scaffold_128:20746-25844
>scaffold_128:25881-26156
>scaffold_128:26444-28186
>scaffold_128:28323-28587
>scaffold_128:28628-29205
>scaffold_128:29246-29952
>scaffold_128:30037-32266
>scaffold_128:32776-34764
>scaffold_128:35195-35840
>scaffold_128:35874-38185
>scaffold_128:38329-38433
>scaffold_128:38561-38602
>scaffold_128:38728-38941
>scaffold_128:39138-39605
>scaffold_128:39667-39852
>scaffold_128:39942-40496
>scaffold_128:40600-40798
>scaffold_128:40879-40949
>scaffold_128:41302-41376
>scaffold_128:41718-41799
