# Supplementary material for: Red: an intelligent, rapid, accurate tool for detecting repeats de-novo on the genomic scale
Source: BMC Bioinformatics. 2015 Jul 24;16:227. doi: 10.1186/s12859-015-0654-5 (PMC4513396; doi:10.1186/s12859-015-0654-5)
Supplement: Additional file 9 — Supplementary data set 8 — Red’s repeats of the Glycine max genome. The command “tar -xzf file” results in a directory that contains the locations of repeats found by Red in the genome of the Glycine max. [file 12859_2015_654_MOESM9_ESM.gz › GnmRptGm/scaffold_129.rpt]

>scaffold_129:9-826
>scaffold_129:959-2108
>scaffold_129:2122-2136
>scaffold_129:3885-4362
>scaffold_129:4415-8404
>scaffold_129:8557-11615
>scaffold_129:11720-13835
>scaffold_129:16760-18326
>scaffold_129:18426-21425
>scaffold_129:21494-23097
>scaffold_129:23219-24043
>scaffold_129:24318-26033
>scaffold_129:26337-35344
>scaffold_129:35385-40302
>scaffold_129:41063-45476
