# Supplementary material for: Red: an intelligent, rapid, accurate tool for detecting repeats de-novo on the genomic scale
Source: BMC Bioinformatics. 2015 Jul 24;16:227. doi: 10.1186/s12859-015-0654-5 (PMC4513396; doi:10.1186/s12859-015-0654-5)
Supplement: Additional file 9 — Supplementary data set 8 — Red’s repeats of the Glycine max genome. The command “tar -xzf file” results in a directory that contains the locations of repeats found by Red in the genome of the Glycine max. [file 12859_2015_654_MOESM9_ESM.gz › GnmRptGm/scaffold_1324.rpt]

>scaffold_1324:1087-1154
>scaffold_1324:1496-1546
>scaffold_1324:1635-1699
>scaffold_1324:2269-2336
>scaffold_1324:2473-2562
>scaffold_1324:4130-4233
>scaffold_1324:4450-4467
