# Supplementary material for: Red: an intelligent, rapid, accurate tool for detecting repeats de-novo on the genomic scale
Source: BMC Bioinformatics. 2015 Jul 24;16:227. doi: 10.1186/s12859-015-0654-5 (PMC4513396; doi:10.1186/s12859-015-0654-5)
Supplement: Additional file 10 — Supplementary data set 9 — Red’s repeats of the Plasmodium falciparum genome. The command “tar -xzf file” results in a directory that contains the locations of repeats found by Red in the genome of the Plasmodium falciparum. [file 12859_2015_654_MOESM10_ESM.gz]

Archive with 15 entries (14 files):
- GnmRptPf
- GnmRptPf/chr1.rpt
- GnmRptPf/chr10.rpt
- GnmRptPf/chr11.rpt
- GnmRptPf/chr12.rpt
- GnmRptPf/chr13.rpt
- GnmRptPf/chr14.rpt
- GnmRptPf/chr2.rpt
- GnmRptPf/chr3.rpt
- GnmRptPf/chr4.rpt
- GnmRptPf/chr5.rpt
- GnmRptPf/chr6.rpt
- GnmRptPf/chr7.rpt
- GnmRptPf/chr8.rpt
- GnmRptPf/chr9.rpt
