# Supplementary material for: Red: an intelligent, rapid, accurate tool for detecting repeats de-novo on the genomic scale
Source: BMC Bioinformatics. 2015 Jul 24;16:227. doi: 10.1186/s12859-015-0654-5 (PMC4513396; doi:10.1186/s12859-015-0654-5)
Supplement: Additional file 10 — Supplementary data set 9 — Red’s repeats of the Plasmodium falciparum genome. The command “tar -xzf file” results in a directory that contains the locations of repeats found by Red in the genome of the Plasmodium falciparum. [file 12859_2015_654_MOESM10_ESM.gz › GnmRptPf/chr1.rpt]

>chr1:0-29697
>chr1:30309-30361
>chr1:30503-30576
>chr1:30660-30759
>chr1:30907-30976
>chr1:32124-32205
>chr1:32430-32511
>chr1:32688-32769
>chr1:33291-33394
>chr1:33521-33569
>chr1:34907-39321
>chr1:39755-43630
>chr1:43882-43996
>chr1:46148-46181
>chr1:47653-48362
>chr1:48454-51289
>chr1:51698-54146
>chr1:54668-58643
>chr1:58714-59322
>chr1:59633-60659
>chr1:61127-62562
>chr1:63007-65120
>chr1:65215-65339
>chr1:65502-65933
>chr1:66074-66191
>chr1:66607-75425
>chr1:75475-82131
>chr1:82644-87539
>chr1:87778-90129
>chr1:90203-90616
>chr1:91104-93057
>chr1:94104-94199
>chr1:94341-94885
>chr1:95428-95531
>chr1:96066-96767
>chr1:97042-98405
>chr1:98467-99029
>chr1:99251-99450
>chr1:100547-100751
>chr1:101944-103012
>chr1:103107-103264
>chr1:103450-103982
>chr1:104052-104749
>chr1:104804-105167
>chr1:105285-105354
>chr1:105490-105948
>chr1:106268-106383
>chr1:106606-106898
>chr1:106933-107008
>chr1:107185-107434
>chr1:108078-108138
>chr1:108564-109429
>chr1:109965-110954
>chr1:111059-111402
>chr1:113298-113495
>chr1:115855-115909
>chr1:115972-117207
>chr1:117531-119140
>chr1:119310-119504
>chr1:120836-120924
>chr1:121213-121563
>chr1:121675-122935
>chr1:123022-123699
>chr1:123812-124746
>chr1:124836-124941
>chr1:125713-126236
>chr1:126418-126687
>chr1:126820-127315
>chr1:127452-128074
>chr1:128350-129184
>chr1:131081-132322
>chr1:132736-132925
>chr1:133345-133515
>chr1:133617-133752
>chr1:133899-134525
>chr1:135631-136140
>chr1:136671-136993
>chr1:137290-137487
>chr1:137667-137799
>chr1:138047-138174
>chr1:138748-138964
>chr1:139198-139914
>chr1:139998-140160
>chr1:140326-140867
>chr1:141321-141567
>chr1:142511-143340
>chr1:143475-143869
>chr1:144900-145081
>chr1:146215-146444
>chr1:146662-146792
>chr1:146906-147362
>chr1:147505-148291
>chr1:148456-148622
>chr1:150183-150415
>chr1:151285-151644
>chr1:152177-152586
>chr1:152803-152914
>chr1:153021-153507
>chr1:153626-153892
>chr1:154181-154387
>chr1:154775-155264
>chr1:156052-156112
>chr1:156701-156891
>chr1:157316-157512
>chr1:159263-159372
>chr1:159917-160032
>chr1:160195-160339
>chr1:160676-161318
>chr1:161487-161563
>chr1:161623-161870
>chr1:162109-162559
>chr1:162981-163035
>chr1:164039-164112
>chr1:164356-164578
>chr1:164811-164880
>chr1:165045-165250
>chr1:165556-165657
>chr1:165737-165786
>chr1:166045-166116
>chr1:166331-167395
>chr1:167822-167891
>chr1:168242-168399
>chr1:168563-168853
>chr1:168924-169343
>chr1:169557-169624
>chr1:170142-170285
>chr1:170500-170626
>chr1:170843-171003
>chr1:171092-171182
>chr1:171272-171388
>chr1:171512-171784
>chr1:171847-172047
>chr1:172241-172379
>chr1:172737-173060
>chr1:174145-174264
>chr1:174824-176231
>chr1:176591-178095
>chr1:178234-178323
>chr1:179130-179423
>chr1:181044-181740
>chr1:181935-182787
>chr1:182891-183032
>chr1:184430-190309
>chr1:191043-191331
>chr1:191393-191963
>chr1:192028-192132
>chr1:192204-192575
>chr1:192735-193477
>chr1:194155-194647
>chr1:194752-194852
>chr1:194925-195771
>chr1:196172-196444
>chr1:196830-197219
>chr1:197560-197786
>chr1:198716-199223
>chr1:200020-200130
>chr1:200899-201121
>chr1:201562-202033
>chr1:202158-203038
>chr1:204357-204852
>chr1:205708-206208
>chr1:206588-206925
>chr1:207105-207169
>chr1:207272-207321
>chr1:207633-207786
>chr1:208133-208311
>chr1:209084-209232
>chr1:209393-209540
>chr1:209796-209962
>chr1:210386-210808
>chr1:211009-211109
>chr1:211903-212041
>chr1:212395-212524
>chr1:213294-216023
>chr1:216969-217114
>chr1:217767-218446
>chr1:218504-218754
>chr1:219441-220277
>chr1:220894-221020
>chr1:221860-222496
>chr1:224205-225341
>chr1:225821-226000
>chr1:226128-226681
>chr1:226760-226903
>chr1:227157-227291
>chr1:227467-227827
>chr1:227932-228696
>chr1:229326-229435
>chr1:229770-229870
>chr1:230166-230532
>chr1:230682-230813
>chr1:231622-231862
>chr1:232089-232784
>chr1:233685-233941
>chr1:234326-234501
>chr1:234664-235523
>chr1:235968-236188
>chr1:236426-236490
>chr1:236761-237327
>chr1:237595-237772
>chr1:238198-238854
>chr1:239208-239562
>chr1:240209-240267
>chr1:240862-240940
>chr1:241180-241408
>chr1:241789-242138
>chr1:242772-242887
>chr1:243533-243571
>chr1:244940-245371
>chr1:245913-246088
>chr1:246149-246772
>chr1:246835-247086
>chr1:247214-248064
>chr1:248152-248689
>chr1:248976-249475
>chr1:249989-250111
>chr1:250594-250878
>chr1:252194-252438
>chr1:252528-253090
>chr1:253215-253381
>chr1:253506-253802
>chr1:254073-254251
>chr1:255162-255553
>chr1:255696-256016
>chr1:257425-257818
>chr1:258030-258160
>chr1:258838-258888
>chr1:258984-259052
>chr1:259146-260188
>chr1:260313-260489
>chr1:260783-260868
>chr1:261537-261617
>chr1:262084-263427
>chr1:264112-264336
>chr1:264431-265442
>chr1:265776-265900
>chr1:266267-266356
>chr1:266797-266905
>chr1:267391-267437
>chr1:267867-268066
>chr1:269488-271056
>chr1:271222-271393
>chr1:271482-272051
>chr1:272177-272564
>chr1:272607-272693
>chr1:272770-272899
>chr1:273179-273414
>chr1:273630-274848
>chr1:275028-275244
>chr1:275628-275991
>chr1:276152-276453
>chr1:278098-278274
>chr1:278416-278501
>chr1:278619-279253
>chr1:279525-280067
>chr1:280222-281350
>chr1:282219-282309
>chr1:282640-282843
>chr1:283359-283690
>chr1:284176-284452
>chr1:285708-287140
>chr1:287321-287483
>chr1:287645-287774
>chr1:287847-287913
>chr1:288035-288141
>chr1:288478-288559
>chr1:288627-288735
>chr1:288843-290601
>chr1:290801-291190
>chr1:291625-292136
>chr1:292606-293844
>chr1:294010-294176
>chr1:294228-294479
>chr1:294573-294642
>chr1:294739-295094
>chr1:295178-295530
>chr1:295992-296078
>chr1:296192-296707
>chr1:297194-297567
>chr1:297757-297831
>chr1:297983-298121
>chr1:298256-298509
>chr1:298858-298905
>chr1:298956-299015
>chr1:299142-299254
>chr1:299447-299833
>chr1:300356-300519
>chr1:301172-301406
>chr1:301539-301711
>chr1:302112-302337
>chr1:302470-302964
>chr1:303062-303185
>chr1:303265-304040
>chr1:304547-304782
>chr1:304849-305744
>chr1:305877-305970
>chr1:306103-306269
>chr1:307711-308078
>chr1:308241-308372
>chr1:309560-309791
>chr1:310484-313798
>chr1:313942-314452
>chr1:314531-315277
>chr1:315400-315496
>chr1:315625-316053
>chr1:316177-316491
>chr1:316656-316708
>chr1:316908-317257
>chr1:317629-318131
>chr1:318487-318587
>chr1:318982-319081
>chr1:319496-319614
>chr1:319982-320241
>chr1:320519-321024
>chr1:321146-321505
>chr1:322160-322592
>chr1:322783-323523
>chr1:323829-324038
>chr1:324312-324549
>chr1:325175-325613
>chr1:326343-326430
>chr1:326759-327071
>chr1:327305-327561
>chr1:327736-327886
>chr1:328380-328679
>chr1:328750-329774
>chr1:329857-329984
>chr1:330498-331848
>chr1:333920-334309
>chr1:334582-334883
>chr1:335080-337270
>chr1:337461-338311
>chr1:339175-339791
>chr1:340082-340256
>chr1:341250-341352
>chr1:341870-341945
>chr1:342254-342350
>chr1:343096-343287
>chr1:343582-343687
>chr1:343846-344069
>chr1:344376-344456
>chr1:344514-344579
>chr1:344637-344768
>chr1:345036-345229
>chr1:345293-345563
>chr1:345760-345826
>chr1:346155-346467
>chr1:346557-346634
>chr1:347017-347253
>chr1:347465-348387
>chr1:348462-350332
>chr1:350604-351143
>chr1:351265-351333
>chr1:351536-351639
>chr1:351859-351936
>chr1:352110-352207
>chr1:352371-352494
>chr1:352848-353619
>chr1:353689-353795
>chr1:353970-354077
>chr1:354411-354702
>chr1:354952-355206
>chr1:355862-356141
>chr1:356428-356649
>chr1:356842-359630
>chr1:359910-360005
>chr1:360355-360533
>chr1:360714-360894
>chr1:360993-361067
>chr1:361147-361272
>chr1:361440-362081
>chr1:362339-363204
>chr1:363309-364469
>chr1:365164-365271
>chr1:365511-365637
>chr1:365967-366731
>chr1:366983-367069
>chr1:368390-368464
>chr1:369927-370650
>chr1:370917-371009
>chr1:371329-371911
>chr1:372123-372692
>chr1:372746-372904
>chr1:373796-373965
>chr1:374133-374227
>chr1:374320-374608
>chr1:374921-375587
>chr1:375968-376109
>chr1:376238-376591
>chr1:376927-377446
>chr1:377743-377935
>chr1:378156-378659
>chr1:378740-379403
>chr1:379770-380656
>chr1:380754-381814
>chr1:381937-382192
>chr1:382515-382742
>chr1:383606-384000
>chr1:384116-384341
>chr1:384572-384652
>chr1:384889-385013
>chr1:385175-385313
>chr1:385391-385552
>chr1:385698-385762
>chr1:385840-386038
>chr1:386286-386584
>chr1:386955-387062
>chr1:387131-387262
>chr1:387405-387710
>chr1:387778-388030
>chr1:388183-388366
>chr1:388618-388748
>chr1:388921-389526
>chr1:389745-389830
>chr1:390221-390357
>chr1:390728-390840
>chr1:390974-391399
>chr1:392129-392389
>chr1:392865-392966
>chr1:393327-393759
>chr1:394195-395291
>chr1:395987-396805
>chr1:396911-397192
>chr1:397273-397791
>chr1:397905-398015
>chr1:398097-398274
>chr1:398567-398838
>chr1:399470-399812
>chr1:400458-400631
>chr1:401172-401265
>chr1:401782-401928
>chr1:402687-402844
>chr1:403278-403385
>chr1:403720-403962
>chr1:404520-404671
>chr1:404770-405253
>chr1:405379-406971
>chr1:407293-407601
>chr1:408153-408333
>chr1:408580-408657
>chr1:408984-409061
>chr1:409589-409892
>chr1:411289-411467
>chr1:411614-411726
>chr1:412110-412452
>chr1:412570-414056
>chr1:414282-414916
>chr1:416314-416749
>chr1:416846-416984
>chr1:417078-419081
>chr1:419149-419218
>chr1:419323-419407
>chr1:419482-419524
>chr1:420001-420172
>chr1:420967-421362
>chr1:421741-421788
>chr1:422088-423269
>chr1:423653-423862
>chr1:423949-424402
>chr1:426584-426995
>chr1:427618-427789
>chr1:428084-428154
>chr1:428737-431664
>chr1:431975-432526
>chr1:433399-433540
>chr1:433639-434284
>chr1:435072-435579
>chr1:435754-435874
>chr1:435975-436148
>chr1:436207-436342
>chr1:436401-436628
>chr1:436914-437066
>chr1:437158-437878
>chr1:438289-438366
>chr1:438498-438751
>chr1:439109-439283
>chr1:440022-440350
>chr1:440437-440753
>chr1:440941-441644
>chr1:441808-441910
>chr1:442001-442240
>chr1:442628-443666
>chr1:444105-444264
>chr1:444447-444745
>chr1:444904-445510
>chr1:445621-446666
>chr1:446746-447000
>chr1:447069-447180
>chr1:447292-448028
>chr1:448187-448241
>chr1:448364-448484
>chr1:448829-448946
>chr1:449059-449118
>chr1:449338-449545
>chr1:449924-450104
>chr1:450405-450591
>chr1:450748-451123
>chr1:451227-451444
>chr1:451661-452404
>chr1:452455-452747
>chr1:453275-453741
>chr1:453839-454009
>chr1:454190-454977
>chr1:455227-455364
>chr1:455482-455974
>chr1:456664-456814
>chr1:457947-458043
>chr1:458437-458578
>chr1:459005-461688
>chr1:461985-462073
>chr1:463387-463565
>chr1:463897-464385
>chr1:464731-464847
>chr1:465111-465479
>chr1:468930-469061
>chr1:471380-471452
>chr1:471681-472700
>chr1:473901-474364
>chr1:474440-477488
>chr1:478316-478368
>chr1:478449-478513
>chr1:478809-479596
>chr1:479693-480206
>chr1:480320-480514
>chr1:480644-481274
>chr1:481479-482426
>chr1:482525-482981
>chr1:483481-484044
>chr1:484147-485616
>chr1:486021-486782
>chr1:486858-487622
>chr1:487790-487860
>chr1:487960-488126
>chr1:488295-489428
>chr1:489702-489948
>chr1:490037-490272
>chr1:490560-490753
>chr1:490986-493590
>chr1:494572-495035
>chr1:495192-495741
>chr1:495803-496402
>chr1:497389-497555
>chr1:497911-498501
>chr1:498606-498686
>chr1:498931-499027
>chr1:499569-499666
>chr1:499940-500155
>chr1:501347-502056
>chr1:503011-503393
>chr1:503655-503791
>chr1:504039-504177
>chr1:504249-504519
>chr1:504625-504859
>chr1:505053-505216
>chr1:505301-506096
>chr1:506875-507034
>chr1:507726-509366
>chr1:509888-510146
>chr1:510233-511070
>chr1:511162-513211
>chr1:513951-513990
>chr1:515834-516148
>chr1:516650-517031
>chr1:517462-517547
>chr1:517672-517808
>chr1:518078-518302
>chr1:519101-520539
>chr1:520646-522495
>chr1:522647-522858
>chr1:522996-523117
>chr1:523552-523734
>chr1:524290-524872
>chr1:525004-525116
>chr1:525215-526587
>chr1:526690-526868
>chr1:526937-527627
>chr1:527739-528258
>chr1:528478-528793
>chr1:529430-529525
>chr1:531800-531876
>chr1:533287-533371
>chr1:533855-534438
>chr1:534628-534697
>chr1:534871-535906
>chr1:536231-536455
>chr1:536844-537102
>chr1:537407-537624
>chr1:537833-538850
>chr1:539494-539646
>chr1:539837-540187
>chr1:540254-540667
>chr1:540758-541435
>chr1:541565-541825
>chr1:541839-542487
>chr1:542729-542992
>chr1:543129-544203
>chr1:544365-544472
>chr1:544850-545105
>chr1:545222-547238
>chr1:547366-547477
>chr1:548006-552345
>chr1:552643-553117
>chr1:553258-554596
>chr1:554755-555020
>chr1:555436-555779
>chr1:556018-556389
>chr1:557160-557220
>chr1:557618-557958
>chr1:558362-558844
>chr1:558894-559911
>chr1:560182-560814
>chr1:561441-561643
>chr1:561777-562040
>chr1:562173-562318
>chr1:562843-563911
>chr1:563998-564727
>chr1:564847-565022
>chr1:565086-565522
>chr1:565965-566975
>chr1:567165-567959
>chr1:568303-568408
>chr1:568611-569165
>chr1:569592-569676
>chr1:569743-570141
>chr1:570202-570556
>chr1:570906-571253
>chr1:571419-571497
>chr1:571783-572197
>chr1:572318-572360
>chr1:572588-573079
>chr1:573533-573847
>chr1:574590-575441
>chr1:575684-575811
>chr1:575926-576041
>chr1:576288-577214
>chr1:577473-577522
>chr1:577585-578489
>chr1:578696-578896
>chr1:579017-579182
>chr1:579280-579420
>chr1:580225-580292
>chr1:580660-583955
>chr1:584270-584619
>chr1:585690-586412
>chr1:586587-587189
>chr1:587338-587776
>chr1:587949-588070
>chr1:588336-588647
>chr1:588717-589329
>chr1:590014-590231
>chr1:590842-591139
>chr1:591654-594281
>chr1:594716-595033
>chr1:595464-597402
>chr1:597850-600824
>chr1:601072-601576
>chr1:601984-602409
>chr1:602529-606704
>chr1:607111-611420
>chr1:612889-612949
>chr1:613529-613631
>chr1:613810-613859
>chr1:614082-614139
>chr1:615406-615488
>chr1:615658-615741
>chr1:615956-616279
>chr1:616609-643292
