# Supplementary material for: Red: an intelligent, rapid, accurate tool for detecting repeats de-novo on the genomic scale
Source: BMC Bioinformatics. 2015 Jul 24;16:227. doi: 10.1186/s12859-015-0654-5 (PMC4513396; doi:10.1186/s12859-015-0654-5)
Supplement: Additional file 10 — Supplementary data set 9 — Red’s repeats of the Plasmodium falciparum genome. The command “tar -xzf file” results in a directory that contains the locations of repeats found by Red in the genome of the Plasmodium falciparum. [file 12859_2015_654_MOESM10_ESM.gz › GnmRptPf/chr10.rpt]

>chr10:0-25291
>chr10:25339-28474
>chr10:29048-29133
>chr10:29399-29494
>chr10:30292-30431
>chr10:31734-31786
>chr10:32278-32349
>chr10:32451-32600
>chr10:33078-33186
>chr10:33873-38216
>chr10:38719-41910
>chr10:42279-44944
>chr10:45425-47486
>chr10:47616-47838
>chr10:48040-48186
>chr10:48682-49728
>chr10:49817-50319
>chr10:50429-51572
>chr10:52019-54760
>chr10:55498-56973
>chr10:57112-57458
>chr10:57662-58158
>chr10:58255-58364
>chr10:62172-62651
>chr10:62827-62962
>chr10:63187-63472
>chr10:64152-64245
>chr10:64300-65790
>chr10:65901-66402
>chr10:67477-67730
>chr10:68241-68444
>chr10:68518-68563
>chr10:69003-69147
>chr10:69236-69686
>chr10:69928-70542
>chr10:70848-71927
>chr10:72460-72998
>chr10:73567-73711
>chr10:73802-73871
>chr10:74079-74398
>chr10:74558-74677
>chr10:76268-76680
>chr10:77317-77473
>chr10:77630-79776
>chr10:80016-80853
>chr10:80976-81093
>chr10:81149-81220
>chr10:81721-82220
>chr10:82452-83168
>chr10:83394-83647
>chr10:83741-84152
>chr10:84243-84541
>chr10:85058-85148
>chr10:85479-85544
>chr10:85802-86166
>chr10:86269-86373
>chr10:87699-87762
>chr10:88202-88448
>chr10:88636-88813
>chr10:88883-91681
>chr10:91852-91908
>chr10:92331-92606
>chr10:93341-93726
>chr10:93865-94125
>chr10:94217-95572
>chr10:95886-96055
>chr10:97157-98337
>chr10:98776-99322
>chr10:100024-100158
>chr10:100332-102170
>chr10:102398-102926
>chr10:103000-103110
>chr10:104201-105722
>chr10:105782-106670
>chr10:107014-107895
>chr10:108424-108605
>chr10:108845-110892
>chr10:111256-112237
>chr10:112294-112381
>chr10:112492-112838
>chr10:113181-113372
>chr10:113993-114180
>chr10:114546-114759
>chr10:116003-116528
>chr10:116853-117228
>chr10:118653-119021
>chr10:119245-121119
>chr10:121195-121649
>chr10:121767-122231
>chr10:122340-122486
>chr10:122590-122698
>chr10:123024-124079
>chr10:124175-124355
>chr10:124900-125388
>chr10:125510-125825
>chr10:126285-126404
>chr10:126661-126963
>chr10:127234-127349
>chr10:127733-128109
>chr10:128288-129299
>chr10:129703-129933
>chr10:130596-130690
>chr10:130861-130993
>chr10:131600-131920
>chr10:132198-132378
>chr10:132436-132577
>chr10:132713-132986
>chr10:133085-133432
>chr10:134165-134439
>chr10:135498-135730
>chr10:136903-137049
>chr10:137589-138753
>chr10:138942-139132
>chr10:139220-139302
>chr10:139669-140073
>chr10:140249-141720
>chr10:141874-142421
>chr10:143374-143526
>chr10:143684-144172
>chr10:144434-144610
>chr10:144719-144947
>chr10:146279-146739
>chr10:146893-147558
>chr10:148074-148175
>chr10:148289-149479
>chr10:149743-149833
>chr10:150038-150406
>chr10:150946-151513
>chr10:151645-152395
>chr10:153814-154007
>chr10:154839-155030
>chr10:155195-156189
>chr10:156302-156563
>chr10:156669-156869
>chr10:157008-157278
>chr10:157695-157847
>chr10:158507-158816
>chr10:158948-159209
>chr10:159340-159621
>chr10:159808-160124
>chr10:160199-160320
>chr10:160674-160802
>chr10:160972-161914
>chr10:161996-162557
>chr10:163300-164949
>chr10:165852-166718
>chr10:167147-167230
>chr10:167987-168058
>chr10:168147-168586
>chr10:170823-171774
>chr10:171929-172654
>chr10:173462-173676
>chr10:175671-175865
>chr10:176167-177485
>chr10:177718-177863
>chr10:178265-178603
>chr10:178862-179374
>chr10:179933-180212
>chr10:180312-180612
>chr10:180721-182252
>chr10:182551-182748
>chr10:183027-183130
>chr10:183524-183587
>chr10:183702-183743
>chr10:184042-184163
>chr10:184304-184387
>chr10:184709-184773
>chr10:185598-185715
>chr10:185842-185933
>chr10:186439-186582
>chr10:186693-186770
>chr10:187089-187497
>chr10:188394-188983
>chr10:190121-190253
>chr10:190485-190543
>chr10:190912-191002
>chr10:191709-191853
>chr10:191995-192464
>chr10:192611-192932
>chr10:193484-193605
>chr10:194374-194622
>chr10:195253-195452
>chr10:195691-195784
>chr10:196396-196791
>chr10:196949-197835
>chr10:197917-199344
>chr10:199420-199614
>chr10:199767-199904
>chr10:200363-200582
>chr10:200798-200981
>chr10:201255-201526
>chr10:202105-202284
>chr10:202420-202634
>chr10:202923-205560
>chr10:205704-206290
>chr10:206496-207003
>chr10:207166-207664
>chr10:209677-209764
>chr10:209810-209978
>chr10:210031-211712
>chr10:211967-212049
>chr10:212333-212839
>chr10:213478-213790
>chr10:214328-214505
>chr10:214638-215313
>chr10:215385-215710
>chr10:215816-215888
>chr10:216983-217282
>chr10:217565-217606
>chr10:218677-218740
>chr10:218925-219052
>chr10:219177-219275
>chr10:219491-219628
>chr10:219812-220020
>chr10:220347-220536
>chr10:220656-220756
>chr10:221016-221217
>chr10:221491-221611
>chr10:221898-222006
>chr10:222603-222928
>chr10:223433-224174
>chr10:224444-224779
>chr10:225181-225475
>chr10:226421-226563
>chr10:227013-227097
>chr10:227619-227913
>chr10:228005-228148
>chr10:228259-228815
>chr10:228869-229639
>chr10:230160-230222
>chr10:230398-230778
>chr10:231156-231361
>chr10:232200-232434
>chr10:232789-233021
>chr10:233148-233283
>chr10:234115-234362
>chr10:234651-234788
>chr10:235597-235738
>chr10:235811-236148
>chr10:236277-236820
>chr10:236972-237428
>chr10:238174-238387
>chr10:240953-241019
>chr10:241429-241651
>chr10:241836-241932
>chr10:242274-242348
>chr10:242603-244205
>chr10:244332-244952
>chr10:245320-245542
>chr10:245815-246130
>chr10:246539-246626
>chr10:246734-246809
>chr10:246882-247535
>chr10:248778-248858
>chr10:249301-249410
>chr10:249933-250778
>chr10:250962-251350
>chr10:251428-251609
>chr10:252127-252199
>chr10:252455-253561
>chr10:253898-254175
>chr10:255572-256122
>chr10:257041-257332
>chr10:257763-257853
>chr10:257913-259063
>chr10:259132-259356
>chr10:259625-259876
>chr10:260072-261352
>chr10:261425-262151
>chr10:262264-262462
>chr10:262713-262948
>chr10:262989-264950
>chr10:265164-266213
>chr10:266316-266388
>chr10:266512-267177
>chr10:269993-270537
>chr10:270789-270987
>chr10:271027-271204
>chr10:271503-271989
>chr10:272068-272271
>chr10:272628-272777
>chr10:273014-273175
>chr10:273239-274018
>chr10:274195-274360
>chr10:274759-275015
>chr10:275225-275355
>chr10:275459-275843
>chr10:275959-278071
>chr10:278251-278353
>chr10:278424-278635
>chr10:279381-280396
>chr10:280548-280646
>chr10:280718-281528
>chr10:281695-281866
>chr10:282157-282331
>chr10:282412-282540
>chr10:282659-282783
>chr10:282877-283007
>chr10:283259-285090
>chr10:285511-285602
>chr10:285704-285797
>chr10:285935-286078
>chr10:286260-286549
>chr10:286658-286844
>chr10:287035-287330
>chr10:287471-287619
>chr10:287732-287779
>chr10:287881-288462
>chr10:288752-288939
>chr10:289004-289144
>chr10:290012-290206
>chr10:290308-290445
>chr10:290553-293800
>chr10:294055-294325
>chr10:295019-295220
>chr10:295630-295778
>chr10:295970-296689
>chr10:296778-296898
>chr10:297175-297474
>chr10:297568-297787
>chr10:297936-299330
>chr10:299582-301097
>chr10:301538-301657
>chr10:301830-302155
>chr10:302217-302370
>chr10:302670-302787
>chr10:303800-303924
>chr10:303971-304074
>chr10:304459-304645
>chr10:304807-304905
>chr10:305192-305465
>chr10:305928-308464
>chr10:308653-309062
>chr10:309406-309586
>chr10:309837-309929
>chr10:310152-310401
>chr10:310450-310538
>chr10:310915-311374
>chr10:311880-312413
>chr10:312557-312647
>chr10:314244-314345
>chr10:314676-315288
>chr10:315426-316635
>chr10:318299-320583
>chr10:320742-320944
>chr10:321309-321417
>chr10:321568-321873
>chr10:323137-323332
>chr10:324149-324332
>chr10:324444-324504
>chr10:325094-325304
>chr10:326132-326564
>chr10:326973-327053
>chr10:327150-327264
>chr10:328148-331250
>chr10:331458-332017
>chr10:332579-332955
>chr10:333390-333491
>chr10:333989-334839
>chr10:335428-335693
>chr10:335961-336226
>chr10:336349-336560
>chr10:336965-337279
>chr10:337529-337629
>chr10:338051-338133
>chr10:339124-339248
>chr10:339424-339670
>chr10:340075-340186
>chr10:340250-340382
>chr10:341496-341617
>chr10:342809-343458
>chr10:343524-343621
>chr10:343991-344060
>chr10:344149-344554
>chr10:344909-345101
>chr10:345223-346016
>chr10:346497-346623
>chr10:346744-347222
>chr10:348396-350480
>chr10:350728-351704
>chr10:352889-353110
>chr10:353190-353239
>chr10:353716-353880
>chr10:354170-354621
>chr10:354821-354898
>chr10:355569-356066
>chr10:356389-356430
>chr10:356550-357086
>chr10:357161-357224
>chr10:357737-357890
>chr10:358485-359380
>chr10:359525-360629
>chr10:360915-361051
>chr10:362036-362126
>chr10:362295-362386
>chr10:362499-363721
>chr10:363782-363896
>chr10:364037-364533
>chr10:364591-364889
>chr10:365146-365783
>chr10:367145-368609
>chr10:368885-369206
>chr10:369810-370108
>chr10:370330-371263
>chr10:372097-372493
>chr10:373287-373375
>chr10:373835-373979
>chr10:374070-374595
>chr10:374659-374837
>chr10:375774-375980
>chr10:376711-376878
>chr10:377625-377920
>chr10:378978-379084
>chr10:379454-379600
>chr10:379754-379967
>chr10:380064-380140
>chr10:380353-380805
>chr10:381098-381325
>chr10:381888-381927
>chr10:382444-382870
>chr10:383136-383640
>chr10:384212-384311
>chr10:384421-384678
>chr10:385112-386264
>chr10:386336-386402
>chr10:386536-386877
>chr10:387278-387529
>chr10:388519-388577
>chr10:388716-389494
>chr10:391186-391569
>chr10:391985-392932
>chr10:393148-393197
>chr10:393259-393765
>chr10:393846-394041
>chr10:394420-394508
>chr10:395289-396083
>chr10:396419-396551
>chr10:396958-397062
>chr10:397533-398963
>chr10:399051-399192
>chr10:399799-399918
>chr10:400118-400284
>chr10:400629-400766
>chr10:401589-401675
>chr10:401772-401899
>chr10:402194-402381
>chr10:402726-403675
>chr10:404080-404254
>chr10:404649-404870
>chr10:405151-405346
>chr10:406119-406276
>chr10:406731-406843
>chr10:407482-407829
>chr10:408533-408932
>chr10:410567-411760
>chr10:411837-414732
>chr10:415037-415367
>chr10:415432-416007
>chr10:416137-416258
>chr10:416552-417078
>chr10:417423-417568
>chr10:417740-417891
>chr10:417949-418093
>chr10:418173-418377
>chr10:418547-418937
>chr10:419142-419235
>chr10:419451-420179
>chr10:420261-420449
>chr10:421033-423199
>chr10:423351-423402
>chr10:423481-423642
>chr10:423804-423872
>chr10:424021-424113
>chr10:424360-424760
>chr10:425891-426580
>chr10:426663-426771
>chr10:427108-427456
>chr10:427578-427736
>chr10:427861-427932
>chr10:427987-428234
>chr10:428285-428929
>chr10:429006-429150
>chr10:429662-429760
>chr10:430225-431537
>chr10:431605-431963
>chr10:432264-432849
>chr10:432968-433121
>chr10:433322-433507
>chr10:433867-433951
>chr10:434022-434352
>chr10:434737-434950
>chr10:435563-435638
>chr10:435921-437050
>chr10:437109-437186
>chr10:437246-437404
>chr10:437454-438417
>chr10:439126-439590
>chr10:440365-440560
>chr10:440636-441047
>chr10:441952-442425
>chr10:442572-443590
>chr10:443793-443979
>chr10:444487-444689
>chr10:444847-444944
>chr10:444970-445107
>chr10:447137-447586
>chr10:448001-448981
>chr10:449365-449546
>chr10:449719-449802
>chr10:450315-451331
>chr10:451781-454546
>chr10:454686-454937
>chr10:454997-455075
>chr10:455186-455293
>chr10:455963-456113
>chr10:456385-456660
>chr10:456796-456981
>chr10:458626-459835
>chr10:460033-460359
>chr10:460459-460548
>chr10:460887-461089
>chr10:461237-461763
>chr10:461953-462236
>chr10:462311-463467
>chr10:464662-464772
>chr10:465239-465307
>chr10:465417-465590
>chr10:465663-465730
>chr10:465791-466155
>chr10:467088-467579
>chr10:467683-468004
>chr10:469184-469480
>chr10:469591-470175
>chr10:470318-470963
>chr10:471147-471334
>chr10:471564-471684
>chr10:471936-472563
>chr10:472910-473173
>chr10:473402-473825
>chr10:474391-474471
>chr10:474692-474906
>chr10:475105-475296
>chr10:475971-476183
>chr10:476334-476434
>chr10:476752-478631
>chr10:480632-481734
>chr10:481904-482095
>chr10:482376-482531
>chr10:484193-485001
>chr10:485210-485845
>chr10:485957-486079
>chr10:486244-487268
>chr10:487433-487506
>chr10:487664-487999
>chr10:488470-488697
>chr10:489777-489830
>chr10:489877-490055
>chr10:490647-490957
>chr10:491270-491406
>chr10:491634-491716
>chr10:491793-492156
>chr10:492367-492561
>chr10:493211-493845
>chr10:494009-494075
>chr10:495126-495762
>chr10:495848-496300
>chr10:497570-500133
>chr10:500291-500418
>chr10:500833-500878
>chr10:501553-501626
>chr10:501706-501761
>chr10:502182-502591
>chr10:502890-503014
>chr10:503179-503708
>chr10:504057-504161
>chr10:504556-504698
>chr10:505033-505455
>chr10:506386-506479
>chr10:506591-507866
>chr10:508411-508782
>chr10:508877-510802
>chr10:510905-511119
>chr10:511246-511402
>chr10:511635-511693
>chr10:511809-511930
>chr10:512410-512625
>chr10:513880-514151
>chr10:514348-514947
>chr10:515031-515751
>chr10:516795-516867
>chr10:517656-518229
>chr10:518372-518729
>chr10:519345-519466
>chr10:519878-519920
>chr10:520132-520223
>chr10:520457-520615
>chr10:520838-521093
>chr10:521229-521468
>chr10:521627-521971
>chr10:522308-522592
>chr10:522717-523143
>chr10:523314-524531
>chr10:524598-525032
>chr10:525164-526383
>chr10:526458-526838
>chr10:528363-528534
>chr10:529484-529632
>chr10:530200-530628
>chr10:530789-530912
>chr10:531135-531177
>chr10:531692-532179
>chr10:532298-533122
>chr10:533837-534331
>chr10:534947-535099
>chr10:535380-535453
>chr10:535576-535651
>chr10:535810-535962
>chr10:536239-536345
>chr10:537244-537622
>chr10:537813-538106
>chr10:538720-538986
>chr10:539170-539249
>chr10:539511-539739
>chr10:539934-540779
>chr10:540855-540959
>chr10:541330-541562
>chr10:541715-542351
>chr10:542458-542621
>chr10:542759-543833
>chr10:544051-544139
>chr10:544554-545098
>chr10:545300-545728
>chr10:545958-546225
>chr10:548115-548297
>chr10:548919-549550
>chr10:549745-549794
>chr10:549846-550412
>chr10:550675-551052
>chr10:551261-551342
>chr10:551495-551673
>chr10:551762-551826
>chr10:552104-552220
>chr10:552572-552653
>chr10:552945-553022
>chr10:553125-553219
>chr10:553411-553885
>chr10:554066-554238
>chr10:554513-555050
>chr10:557616-557852
>chr10:558270-558383
>chr10:559662-559964
>chr10:560161-560395
>chr10:560496-560692
>chr10:560815-560890
>chr10:563516-565732
>chr10:566435-566649
>chr10:567683-568173
>chr10:568583-569340
>chr10:570077-570282
>chr10:571815-571936
>chr10:572207-572415
>chr10:572669-572766
>chr10:572928-573895
>chr10:575120-576497
>chr10:577127-578187
>chr10:578874-579096
>chr10:580487-581321
>chr10:581843-582225
>chr10:582953-583045
>chr10:585912-585956
>chr10:586494-586548
>chr10:586780-586957
>chr10:588832-588939
>chr10:589062-591249
>chr10:591494-591651
>chr10:591721-592006
>chr10:592079-593672
>chr10:593905-594075
>chr10:594495-595332
>chr10:596205-596439
>chr10:596761-596843
>chr10:597408-597958
>chr10:598586-599139
>chr10:599464-599772
>chr10:599999-600104
>chr10:600232-600368
>chr10:600568-600969
>chr10:601227-601383
>chr10:602305-602539
>chr10:602698-602865
>chr10:603794-603905
>chr10:604090-604229
>chr10:604891-605001
>chr10:606093-606189
>chr10:606257-606401
>chr10:607784-608067
>chr10:608153-608225
>chr10:608342-609662
>chr10:609839-610220
>chr10:610435-610564
>chr10:610795-611208
>chr10:612263-613139
>chr10:613346-613472
>chr10:613917-614905
>chr10:616538-616668
>chr10:616836-616950
>chr10:617296-617467
>chr10:617707-618783
>chr10:620225-620654
>chr10:620959-621039
>chr10:621121-621319
>chr10:622315-622494
>chr10:623619-624060
>chr10:624972-625253
>chr10:626369-626919
>chr10:627591-627700
>chr10:628658-628896
>chr10:629063-629877
>chr10:630082-630203
>chr10:630328-630457
>chr10:630578-630640
>chr10:630737-630817
>chr10:630923-631005
>chr10:631371-631544
>chr10:631737-632384
>chr10:632609-632838
>chr10:632915-633638
>chr10:633775-633847
>chr10:634085-634409
>chr10:635062-635191
>chr10:635471-635603
>chr10:635953-636654
>chr10:636754-637130
>chr10:637227-637693
>chr10:638981-639369
>chr10:639677-639746
>chr10:640299-640530
>chr10:640735-640850
>chr10:641139-641379
>chr10:641530-641706
>chr10:642749-643136
>chr10:643316-643630
>chr10:644352-644870
>chr10:645038-646212
>chr10:647722-648069
>chr10:648996-649110
>chr10:649276-649346
>chr10:649443-649594
>chr10:650915-652696
>chr10:652840-652913
>chr10:653194-653370
>chr10:653568-653928
>chr10:654011-654804
>chr10:655036-655192
>chr10:655240-655393
>chr10:655571-656563
>chr10:656784-656922
>chr10:657476-657653
>chr10:658548-658745
>chr10:658933-660764
>chr10:660834-661757
>chr10:662842-662993
>chr10:663038-663090
>chr10:663494-663694
>chr10:663837-663992
>chr10:664113-665442
>chr10:666380-667306
>chr10:667415-668431
>chr10:668675-669188
>chr10:669978-670049
>chr10:670760-670848
>chr10:670951-671106
>chr10:671486-671641
>chr10:671843-672009
>chr10:672107-673431
>chr10:673671-674931
>chr10:675055-675151
>chr10:675747-675880
>chr10:676082-676241
>chr10:676422-676753
>chr10:676813-676892
>chr10:677010-678608
>chr10:678689-679569
>chr10:679631-679711
>chr10:679990-680207
>chr10:681158-681289
>chr10:681757-682188
>chr10:682522-682710
>chr10:682862-683645
>chr10:683760-684011
>chr10:684192-685553
>chr10:688968-689343
>chr10:689559-689796
>chr10:690914-691255
>chr10:691369-691771
>chr10:691956-692372
>chr10:693968-694101
>chr10:694293-694819
>chr10:695283-695356
>chr10:695538-695612
>chr10:696563-696634
>chr10:696919-697655
>chr10:698165-698666
>chr10:698836-698896
>chr10:699005-699397
>chr10:699490-700195
>chr10:700251-701662
>chr10:701895-701975
>chr10:702222-702306
>chr10:702440-703961
>chr10:704057-704908
>chr10:705040-705537
>chr10:705695-706217
>chr10:706333-706615
>chr10:706932-707349
>chr10:707557-707844
>chr10:707977-709210
>chr10:709377-709467
>chr10:709584-710031
>chr10:710127-710491
>chr10:710765-710859
>chr10:710912-711148
>chr10:711265-711632
>chr10:711722-711834
>chr10:711938-712041
>chr10:713484-713687
>chr10:714368-714510
>chr10:714678-715597
>chr10:715720-715877
>chr10:715997-716105
>chr10:717503-718108
>chr10:718294-718455
>chr10:719032-719188
>chr10:720222-720537
>chr10:721379-721735
>chr10:721822-721945
>chr10:723148-723407
>chr10:724416-724480
>chr10:724957-725248
>chr10:725580-725741
>chr10:726672-726846
>chr10:727004-727261
>chr10:727996-728200
>chr10:728314-728681
>chr10:728727-728985
>chr10:729256-729809
>chr10:730442-730694
>chr10:730988-731126
>chr10:732318-734217
>chr10:734329-734682
>chr10:734808-735070
>chr10:735116-735239
>chr10:735436-735550
>chr10:735638-735960
>chr10:736010-736137
>chr10:736212-736392
>chr10:736510-737702
>chr10:738493-738613
>chr10:738759-738977
>chr10:739276-739450
>chr10:739626-739847
>chr10:740114-740224
>chr10:741095-741216
>chr10:741646-741980
>chr10:742559-743005
>chr10:743406-744612
>chr10:744713-747038
>chr10:748378-748645
>chr10:748883-749427
>chr10:749524-750146
>chr10:750372-750477
>chr10:750593-750648
>chr10:750700-750804
>chr10:751597-751832
>chr10:752144-752564
>chr10:752695-752780
>chr10:754402-754544
>chr10:754908-755488
>chr10:755685-757736
>chr10:758573-758773
>chr10:759592-759918
>chr10:760086-760274
>chr10:760478-761347
>chr10:761506-761636
>chr10:762132-762407
>chr10:763323-763476
>chr10:764814-764968
>chr10:765198-766155
>chr10:767373-767912
>chr10:768684-768768
>chr10:769633-770119
>chr10:770658-770817
>chr10:771165-771465
>chr10:771577-771741
>chr10:771954-772610
>chr10:772968-773041
>chr10:774485-774890
>chr10:775499-775569
>chr10:775766-775837
>chr10:776048-776208
>chr10:776993-777141
>chr10:777428-777739
>chr10:778320-778401
>chr10:779410-779781
>chr10:780000-780163
>chr10:780256-780324
>chr10:780474-781321
>chr10:781364-782346
>chr10:782561-783798
>chr10:784156-784513
>chr10:784718-786052
>chr10:786117-786499
>chr10:786709-786803
>chr10:787014-787421
>chr10:787562-787751
>chr10:788002-788073
>chr10:788245-788524
>chr10:788626-788707
>chr10:789020-789107
>chr10:789266-789406
>chr10:789484-789592
>chr10:789754-789887
>chr10:790288-790585
>chr10:790945-791097
>chr10:791288-791389
>chr10:791664-791744
>chr10:792018-792174
>chr10:792342-792445
>chr10:792766-792898
>chr10:793121-793249
>chr10:793372-793498
>chr10:793782-793870
>chr10:794489-794579
>chr10:794775-794942
>chr10:794991-796803
>chr10:798664-798986
>chr10:799288-799568
>chr10:799961-800278
>chr10:800520-800930
>chr10:801166-801473
>chr10:801747-801990
>chr10:802189-802898
>chr10:803619-804338
>chr10:804683-804833
>chr10:805265-805383
>chr10:805444-805792
>chr10:806256-806319
>chr10:806382-806715
>chr10:807189-807659
>chr10:807748-808624
>chr10:808991-809098
>chr10:809200-811328
>chr10:811499-811658
>chr10:811895-811989
>chr10:812162-812331
>chr10:812571-814301
>chr10:814539-814608
>chr10:814795-815559
>chr10:815744-816054
>chr10:816509-817592
>chr10:817821-818134
>chr10:818694-818790
>chr10:818974-819340
>chr10:819492-819827
>chr10:820088-820217
>chr10:820443-820540
>chr10:820633-820789
>chr10:822121-822637
>chr10:823051-823209
>chr10:823938-824031
>chr10:824302-824496
>chr10:824612-825804
>chr10:826056-826183
>chr10:826423-826475
>chr10:826961-827472
>chr10:827569-827972
>chr10:828274-828542
>chr10:828727-828812
>chr10:829388-829686
>chr10:830052-830204
>chr10:830454-830645
>chr10:830866-831180
>chr10:831286-831521
>chr10:831663-832288
>chr10:833009-833526
>chr10:834212-834464
>chr10:834610-834938
>chr10:834994-835334
>chr10:836029-836316
>chr10:836961-837096
>chr10:838802-838954
>chr10:839162-840213
>chr10:840477-840661
>chr10:841251-841299
>chr10:841419-841882
>chr10:841970-842047
>chr10:842277-842337
>chr10:842950-843089
>chr10:843347-843824
>chr10:844010-844975
>chr10:845174-845277
>chr10:845444-845521
>chr10:845728-845807
>chr10:845875-845980
>chr10:846202-848737
>chr10:849539-849781
>chr10:850036-850153
>chr10:850478-850927
>chr10:851630-851735
>chr10:852176-852300
>chr10:852530-852608
>chr10:853399-853608
>chr10:853853-854741
>chr10:855446-855606
>chr10:856320-857682
>chr10:857756-857853
>chr10:858717-859007
>chr10:859775-860182
>chr10:860281-860776
>chr10:860821-860868
>chr10:861403-861502
>chr10:862090-863829
>chr10:864011-864122
>chr10:864526-864664
>chr10:864863-865015
>chr10:865892-866054
>chr10:866171-866294
>chr10:866374-866495
>chr10:866732-867286
>chr10:867503-867810
>chr10:868510-868599
>chr10:868761-869607
>chr10:869718-869931
>chr10:870080-870445
>chr10:870496-870583
>chr10:870694-870783
>chr10:870845-871095
>chr10:871880-872232
>chr10:872462-872680
>chr10:872796-873198
>chr10:873300-873601
>chr10:874134-874198
>chr10:874696-875383
>chr10:875961-876309
>chr10:877077-877295
>chr10:877537-877956
>chr10:878256-878654
>chr10:878958-879261
>chr10:879402-879831
>chr10:880373-880462
>chr10:881115-881289
>chr10:881702-881848
>chr10:881964-882184
>chr10:882698-882931
>chr10:883171-883508
>chr10:883675-884481
>chr10:885063-885313
>chr10:885445-886310
>chr10:886602-886699
>chr10:887099-887399
>chr10:887570-888191
>chr10:888322-888532
>chr10:888976-889071
>chr10:889301-890107
>chr10:890265-890784
>chr10:890840-891105
>chr10:891299-891419
>chr10:891768-892214
>chr10:892869-892934
>chr10:893368-893569
>chr10:893847-894090
>chr10:894510-894589
>chr10:894857-895098
>chr10:895238-896723
>chr10:896874-897151
>chr10:897274-897439
>chr10:897557-897645
>chr10:898382-899209
>chr10:899595-899800
>chr10:900905-901648
>chr10:903644-905432
>chr10:905695-905767
>chr10:905878-905986
>chr10:906068-906761
>chr10:907302-907469
>chr10:908219-908501
>chr10:908552-908744
>chr10:908986-909277
>chr10:909607-909788
>chr10:910370-910607
>chr10:910966-911147
>chr10:911216-911369
>chr10:911593-912161
>chr10:912444-914139
>chr10:914235-914311
>chr10:914395-915055
>chr10:915558-916688
>chr10:916779-918126
>chr10:918223-918643
>chr10:918985-919763
>chr10:920141-920313
>chr10:920455-921002
>chr10:921318-921467
>chr10:922562-922709
>chr10:922948-923075
>chr10:923327-925260
>chr10:925818-925954
>chr10:926162-927029
>chr10:929009-929139
>chr10:929333-929919
>chr10:930123-930414
>chr10:930738-931220
>chr10:931378-931835
>chr10:931951-932675
>chr10:932842-932951
>chr10:933246-933336
>chr10:933384-933630
>chr10:933738-933910
>chr10:934698-934815
>chr10:936222-936900
>chr10:939399-939876
>chr10:941258-941393
>chr10:941483-941543
>chr10:941994-942076
>chr10:942370-942763
>chr10:942956-943821
>chr10:944120-944176
>chr10:944340-944457
>chr10:946185-946447
>chr10:946637-947598
>chr10:947665-947715
>chr10:947923-948643
>chr10:950041-950108
>chr10:950798-951709
>chr10:952534-953086
>chr10:953294-953822
>chr10:954014-954228
>chr10:954351-954784
>chr10:955030-955301
>chr10:955659-955860
>chr10:957489-957592
>chr10:958370-958924
>chr10:959033-959238
>chr10:959398-959540
>chr10:959892-961338
>chr10:961657-961885
>chr10:962313-963145
>chr10:963280-963429
>chr10:965695-966044
>chr10:966775-966868
>chr10:968352-968475
>chr10:969255-969679
>chr10:970411-970841
>chr10:971126-971580
>chr10:972301-972773
>chr10:974310-974477
>chr10:975278-975517
>chr10:975688-976225
>chr10:976277-976545
>chr10:977395-977589
>chr10:978363-978431
>chr10:978820-979300
>chr10:979745-979849
>chr10:980732-981118
>chr10:981277-981544
>chr10:981591-982217
>chr10:983228-983771
>chr10:984020-984191
>chr10:984545-984943
>chr10:985101-985324
>chr10:985468-986022
>chr10:986077-986296
>chr10:986603-986768
>chr10:986835-986883
>chr10:987277-987478
>chr10:987854-988081
>chr10:988340-988649
>chr10:988872-989017
>chr10:989115-989397
>chr10:989476-989617
>chr10:989784-989917
>chr10:990246-991113
>chr10:991766-991884
>chr10:992355-992415
>chr10:993480-994319
>chr10:994454-994713
>chr10:995564-995936
>chr10:996272-996577
>chr10:997028-997090
>chr10:997369-997474
>chr10:997711-997766
>chr10:998460-998886
>chr10:999038-999240
>chr10:999706-999855
>chr10:1000232-1000314
>chr10:1000654-1000739
>chr10:1004176-1004354
>chr10:1005063-1005225
>chr10:1005453-1005754
>chr10:1006677-1006964
>chr10:1007547-1007850
>chr10:1007905-1008747
>chr10:1009044-1012020
>chr10:1012263-1013373
>chr10:1013668-1013903
>chr10:1014308-1014568
>chr10:1014678-1014803
>chr10:1015011-1015061
>chr10:1015740-1016266
>chr10:1016582-1017204
>chr10:1017533-1017694
>chr10:1017786-1018379
>chr10:1018778-1019161
>chr10:1019232-1019514
>chr10:1020063-1020594
>chr10:1020860-1021286
>chr10:1021763-1022150
>chr10:1022277-1022524
>chr10:1022898-1023204
>chr10:1023353-1023437
>chr10:1023797-1024088
>chr10:1024314-1024450
>chr10:1025030-1025533
>chr10:1025737-1026157
>chr10:1026379-1026441
>chr10:1026939-1027334
>chr10:1027584-1027701
>chr10:1027802-1028098
>chr10:1028425-1028697
>chr10:1029436-1029801
>chr10:1029953-1030063
>chr10:1030228-1030491
>chr10:1031830-1034854
>chr10:1035009-1035047
>chr10:1035487-1035730
>chr10:1037251-1037350
>chr10:1037989-1038633
>chr10:1038719-1038842
>chr10:1039068-1040268
>chr10:1040458-1040749
>chr10:1041206-1041820
>chr10:1042537-1042615
>chr10:1043136-1043237
>chr10:1043812-1044300
>chr10:1044792-1044896
>chr10:1044996-1045801
>chr10:1045851-1046021
>chr10:1046396-1047557
>chr10:1047670-1047776
>chr10:1048067-1048163
>chr10:1048593-1049105
>chr10:1049275-1049369
>chr10:1049442-1051870
>chr10:1051943-1052700
>chr10:1055381-1055702
>chr10:1056401-1056683
>chr10:1057015-1057719
>chr10:1057787-1057889
>chr10:1058024-1058118
>chr10:1058325-1058372
>chr10:1058552-1058721
>chr10:1058917-1059110
>chr10:1059510-1059615
>chr10:1060100-1060417
>chr10:1060660-1061413
>chr10:1061503-1061727
>chr10:1061840-1062257
>chr10:1062469-1063019
>chr10:1063473-1063545
>chr10:1063947-1064129
>chr10:1064585-1064698
>chr10:1064921-1065017
>chr10:1065305-1065524
>chr10:1065785-1065885
>chr10:1066104-1066391
>chr10:1066549-1066698
>chr10:1067004-1067116
>chr10:1067269-1067608
>chr10:1067737-1067815
>chr10:1067895-1068269
>chr10:1068392-1068665
>chr10:1068943-1069083
>chr10:1069243-1069325
>chr10:1069632-1070027
>chr10:1070740-1070853
>chr10:1070992-1071287
>chr10:1071352-1071553
>chr10:1071768-1072082
>chr10:1072337-1072595
>chr10:1073601-1073657
>chr10:1073739-1074203
>chr10:1075052-1075448
>chr10:1076176-1076236
>chr10:1076522-1076678
>chr10:1076805-1076937
>chr10:1077585-1077970
>chr10:1078333-1078701
>chr10:1079524-1079689
>chr10:1079764-1079876
>chr10:1079939-1080076
>chr10:1080413-1080538
>chr10:1080895-1081048
>chr10:1081189-1081450
>chr10:1081611-1081701
>chr10:1081867-1081994
>chr10:1082390-1082593
>chr10:1084336-1084508
>chr10:1084608-1084775
>chr10:1085292-1085660
>chr10:1085810-1086014
>chr10:1086210-1086363
>chr10:1086480-1086773
>chr10:1086996-1087193
>chr10:1087843-1088192
>chr10:1088414-1088912
>chr10:1089482-1089754
>chr10:1089867-1089940
>chr10:1090306-1090436
>chr10:1090504-1091328
>chr10:1091473-1091670
>chr10:1091948-1092312
>chr10:1092696-1093049
>chr10:1093461-1093630
>chr10:1093688-1093744
>chr10:1093945-1094143
>chr10:1094256-1094344
>chr10:1094500-1094575
>chr10:1094783-1094979
>chr10:1095597-1095957
>chr10:1096385-1096627
>chr10:1096759-1097033
>chr10:1097267-1098801
>chr10:1098965-1099024
>chr10:1099204-1099735
>chr10:1099880-1101355
>chr10:1101428-1101798
>chr10:1102007-1102107
>chr10:1102345-1102774
>chr10:1103234-1103431
>chr10:1103656-1104070
>chr10:1104538-1104753
>chr10:1105293-1105347
>chr10:1105411-1106050
>chr10:1106583-1106762
>chr10:1107131-1107183
>chr10:1107696-1108029
>chr10:1108746-1108960
>chr10:1109479-1109793
>chr10:1110643-1110764
>chr10:1110922-1111415
>chr10:1111860-1112415
>chr10:1112657-1113486
>chr10:1113787-1114024
>chr10:1116185-1116549
>chr10:1117787-1117923
>chr10:1118327-1118463
>chr10:1118609-1119156
>chr10:1119219-1120264
>chr10:1120395-1121078
>chr10:1121207-1122923
>chr10:1123020-1123305
>chr10:1124052-1124559
>chr10:1124763-1124877
>chr10:1124972-1125278
>chr10:1126145-1126220
>chr10:1127020-1127377
>chr10:1127875-1128056
>chr10:1128287-1128742
>chr10:1129011-1129130
>chr10:1129529-1129712
>chr10:1130233-1130498
>chr10:1131125-1131207
>chr10:1131279-1131547
>chr10:1131967-1133871
>chr10:1134320-1134716
>chr10:1134963-1135328
>chr10:1135695-1135916
>chr10:1136219-1137646
>chr10:1137779-1137906
>chr10:1139571-1139613
>chr10:1139756-1140187
>chr10:1140291-1140739
>chr10:1140800-1141279
>chr10:1141510-1141902
>chr10:1142139-1144997
>chr10:1145093-1145149
>chr10:1145426-1145814
>chr10:1146116-1146547
>chr10:1146986-1147743
>chr10:1148211-1148282
>chr10:1148393-1148492
>chr10:1149185-1149249
>chr10:1149475-1149549
>chr10:1149760-1149878
>chr10:1150023-1150086
>chr10:1150170-1150684
>chr10:1150769-1150909
>chr10:1151140-1151338
>chr10:1151462-1151657
>chr10:1151875-1152055
>chr10:1152123-1152560
>chr10:1152635-1153287
>chr10:1154420-1155646
>chr10:1155706-1156518
>chr10:1156708-1157257
>chr10:1157506-1157679
>chr10:1157750-1157876
>chr10:1158094-1158176
>chr10:1158386-1158509
>chr10:1158611-1158684
>chr10:1158768-1158878
>chr10:1159113-1160031
>chr10:1160148-1160251
>chr10:1160440-1160632
>chr10:1160870-1160956
>chr10:1161260-1161370
>chr10:1161439-1161568
>chr10:1161986-1162084
>chr10:1162336-1162653
>chr10:1162713-1163163
>chr10:1163394-1163783
>chr10:1164438-1164527
>chr10:1165611-1166039
>chr10:1166219-1166304
>chr10:1166942-1167943
>chr10:1168662-1169946
>chr10:1170589-1170933
>chr10:1171356-1172069
>chr10:1172369-1172812
>chr10:1172941-1173026
>chr10:1173414-1173632
>chr10:1174005-1174968
>chr10:1175027-1175955
>chr10:1176260-1176399
>chr10:1176660-1176702
>chr10:1176894-1177034
>chr10:1177170-1178218
>chr10:1178333-1178405
>chr10:1178481-1179374
>chr10:1179537-1179607
>chr10:1179641-1180941
>chr10:1181343-1181764
>chr10:1182497-1182592
>chr10:1182694-1183479
>chr10:1183590-1183743
>chr10:1183991-1184748
>chr10:1185418-1185475
>chr10:1185742-1185824
>chr10:1185986-1186659
>chr10:1186720-1187220
>chr10:1187372-1187511
>chr10:1188076-1188334
>chr10:1188585-1188817
>chr10:1189010-1189184
>chr10:1189571-1190134
>chr10:1190236-1190405
>chr10:1191284-1191359
>chr10:1191472-1191636
>chr10:1193322-1193377
>chr10:1193550-1193648
>chr10:1194422-1194555
>chr10:1194628-1194926
>chr10:1195004-1195863
>chr10:1196015-1196480
>chr10:1196679-1196899
>chr10:1197340-1197827
>chr10:1198536-1198749
>chr10:1199306-1199715
>chr10:1200025-1200897
>chr10:1202397-1203936
>chr10:1204170-1204329
>chr10:1204668-1205462
>chr10:1205592-1206312
>chr10:1207449-1207533
>chr10:1207792-1208127
>chr10:1209259-1209717
>chr10:1210212-1210455
>chr10:1210731-1210851
>chr10:1210970-1211261
>chr10:1211502-1211571
>chr10:1212971-1217344
>chr10:1217855-1217882
>chr10:1218122-1218364
>chr10:1219832-1219984
>chr10:1220073-1220236
>chr10:1220946-1221181
>chr10:1221879-1221983
>chr10:1222459-1222513
>chr10:1222580-1223705
>chr10:1223818-1223959
>chr10:1224181-1224508
>chr10:1225976-1226092
>chr10:1226377-1226650
>chr10:1226736-1226842
>chr10:1227750-1227854
>chr10:1228531-1228906
>chr10:1229105-1230188
>chr10:1230312-1230405
>chr10:1231923-1232586
>chr10:1232657-1232850
>chr10:1232985-1233674
>chr10:1233749-1234203
>chr10:1234700-1234757
>chr10:1235421-1235588
>chr10:1235663-1235810
>chr10:1236021-1236361
>chr10:1237036-1237280
>chr10:1237428-1237724
>chr10:1237807-1237907
>chr10:1238164-1238377
>chr10:1238595-1238699
>chr10:1238806-1241065
>chr10:1242070-1242260
>chr10:1242493-1242599
>chr10:1242770-1242912
>chr10:1243094-1243141
>chr10:1243180-1244178
>chr10:1245510-1245743
>chr10:1246197-1246303
>chr10:1246648-1246753
>chr10:1247631-1248690
>chr10:1249323-1249628
>chr10:1249863-1250051
>chr10:1250223-1250458
>chr10:1250775-1250843
>chr10:1250906-1251006
>chr10:1251092-1251170
>chr10:1252016-1252125
>chr10:1252761-1252946
>chr10:1253187-1253341
>chr10:1254028-1254620
>chr10:1254723-1254839
>chr10:1255260-1255454
>chr10:1255615-1255731
>chr10:1255830-1256684
>chr10:1256850-1257382
>chr10:1258468-1258686
>chr10:1258837-1259547
>chr10:1259644-1260054
>chr10:1260101-1260295
>chr10:1260729-1261418
>chr10:1261578-1261989
>chr10:1262652-1262812
>chr10:1262917-1264835
>chr10:1264896-1265418
>chr10:1265585-1265711
>chr10:1265802-1265907
>chr10:1265974-1266061
>chr10:1266157-1266242
>chr10:1266410-1266532
>chr10:1267054-1267174
>chr10:1268546-1270119
>chr10:1270306-1270535
>chr10:1270731-1271538
>chr10:1271749-1271965
>chr10:1272147-1272279
>chr10:1272593-1272648
>chr10:1272733-1272893
>chr10:1273228-1273810
>chr10:1274136-1274980
>chr10:1275101-1275861
>chr10:1275911-1276491
>chr10:1277366-1277547
>chr10:1278275-1279355
>chr10:1279615-1281242
>chr10:1281445-1281549
>chr10:1281647-1281744
>chr10:1281836-1282392
>chr10:1283308-1283432
>chr10:1283688-1284393
>chr10:1284480-1284592
>chr10:1284810-1285001
>chr10:1286108-1286195
>chr10:1286394-1286782
>chr10:1286984-1287102
>chr10:1287295-1287490
>chr10:1287580-1287931
>chr10:1288885-1289028
>chr10:1290067-1291013
>chr10:1291078-1293287
>chr10:1293388-1293512
>chr10:1293569-1293749
>chr10:1294190-1294334
>chr10:1294966-1295217
>chr10:1295511-1295693
>chr10:1295989-1296248
>chr10:1297079-1298286
>chr10:1298380-1298585
>chr10:1298636-1299078
>chr10:1299139-1299260
>chr10:1299418-1299698
>chr10:1299892-1300176
>chr10:1301377-1301513
>chr10:1301942-1302044
>chr10:1302414-1303004
>chr10:1303224-1303420
>chr10:1304180-1304297
>chr10:1304593-1304708
>chr10:1304902-1305124
>chr10:1305187-1305826
>chr10:1305939-1306089
>chr10:1306506-1306778
>chr10:1307058-1307170
>chr10:1307687-1308337
>chr10:1308553-1308625
>chr10:1308721-1308775
>chr10:1308810-1308868
>chr10:1309245-1309373
>chr10:1309920-1310411
>chr10:1310909-1311505
>chr10:1311739-1311857
>chr10:1312064-1313267
>chr10:1313832-1314049
>chr10:1314157-1314223
>chr10:1314400-1314646
>chr10:1314821-1315158
>chr10:1315231-1315796
>chr10:1316041-1316454
>chr10:1317120-1317284
>chr10:1317419-1317848
>chr10:1318356-1318746
>chr10:1319009-1319443
>chr10:1320355-1320594
>chr10:1320953-1321687
>chr10:1322606-1322787
>chr10:1323375-1323781
>chr10:1323971-1324124
>chr10:1324809-1324930
>chr10:1325883-1326177
>chr10:1326259-1326304
>chr10:1328595-1328735
>chr10:1329111-1329273
>chr10:1329337-1329778
>chr10:1329838-1330000
>chr10:1330130-1332258
>chr10:1332471-1332554
>chr10:1332748-1333297
>chr10:1333528-1333715
>chr10:1333783-1333850
>chr10:1333976-1335215
>chr10:1336282-1336411
>chr10:1336525-1337087
>chr10:1337457-1337996
>chr10:1338219-1338358
>chr10:1338445-1338595
>chr10:1338814-1339164
>chr10:1339232-1339738
>chr10:1340699-1341662
>chr10:1342733-1343042
>chr10:1343502-1343576
>chr10:1343726-1344112
>chr10:1344240-1344537
>chr10:1345006-1345128
>chr10:1345229-1345676
>chr10:1346957-1348427
>chr10:1349142-1349327
>chr10:1349423-1349630
>chr10:1350269-1350347
>chr10:1350418-1350857
>chr10:1351021-1351280
>chr10:1352198-1352447
>chr10:1352579-1352616
>chr10:1352665-1352783
>chr10:1353276-1354459
>chr10:1354651-1354745
>chr10:1354943-1355047
>chr10:1355220-1355315
>chr10:1355416-1355514
>chr10:1355816-1356036
>chr10:1356158-1357011
>chr10:1357112-1358077
>chr10:1358201-1359258
>chr10:1360150-1360443
>chr10:1361321-1362104
>chr10:1362249-1362335
>chr10:1362581-1362653
>chr10:1362715-1362785
>chr10:1362959-1363333
>chr10:1364110-1364430
>chr10:1364574-1364991
>chr10:1365831-1365945
>chr10:1366796-1367189
>chr10:1369193-1369264
>chr10:1369353-1369662
>chr10:1369806-1370858
>chr10:1373381-1373455
>chr10:1373979-1374464
>chr10:1374812-1374945
>chr10:1375399-1375491
>chr10:1375584-1375679
>chr10:1375853-1375970
>chr10:1376123-1376834
>chr10:1377566-1377620
>chr10:1377852-1378127
>chr10:1378383-1378638
>chr10:1379315-1379962
>chr10:1380100-1380213
>chr10:1380305-1380438
>chr10:1380527-1380697
>chr10:1380820-1380906
>chr10:1381678-1381828
>chr10:1381919-1382059
>chr10:1382251-1383433
>chr10:1383823-1383884
>chr10:1383958-1384057
>chr10:1386108-1386592
>chr10:1387490-1387734
>chr10:1387785-1387901
>chr10:1388252-1388711
>chr10:1388835-1389512
>chr10:1389633-1390233
>chr10:1390320-1390589
>chr10:1390761-1391038
>chr10:1391113-1391429
>chr10:1392885-1393024
>chr10:1393160-1393719
>chr10:1393946-1394364
>chr10:1394645-1394893
>chr10:1395135-1396495
>chr10:1396625-1397467
>chr10:1397613-1397736
>chr10:1398057-1398457
>chr10:1398541-1399142
>chr10:1401795-1402341
>chr10:1402611-1402738
>chr10:1402902-1403014
>chr10:1403271-1403777
>chr10:1403907-1404258
>chr10:1404889-1405078
>chr10:1405403-1405646
>chr10:1406257-1407339
>chr10:1407965-1408261
>chr10:1408405-1409336
>chr10:1409962-1410031
>chr10:1410176-1410328
>chr10:1410534-1410844
>chr10:1411529-1412626
>chr10:1412835-1413154
>chr10:1414899-1415011
>chr10:1415275-1416441
>chr10:1416531-1416924
>chr10:1417134-1417185
>chr10:1417415-1417480
>chr10:1417651-1417783
>chr10:1418060-1418152
>chr10:1418283-1419272
>chr10:1419441-1420495
>chr10:1421407-1421703
>chr10:1421880-1422468
>chr10:1422805-1422958
>chr10:1423068-1424243
>chr10:1424418-1425515
>chr10:1425808-1426381
>chr10:1426655-1427298
>chr10:1428011-1428130
>chr10:1428371-1428769
>chr10:1428902-1429438
>chr10:1430246-1430360
>chr10:1430505-1431099
>chr10:1431221-1431345
>chr10:1431597-1431689
>chr10:1432102-1432535
>chr10:1434378-1435269
>chr10:1435618-1435947
>chr10:1436748-1438941
>chr10:1439499-1439624
>chr10:1439807-1440062
>chr10:1440162-1440287
>chr10:1440385-1440940
>chr10:1441160-1441265
>chr10:1441499-1441729
>chr10:1442175-1442508
>chr10:1443066-1443387
>chr10:1443569-1443983
>chr10:1444084-1444127
>chr10:1444638-1444752
>chr10:1445033-1445183
>chr10:1445478-1446306
>chr10:1446434-1446532
>chr10:1446619-1446911
>chr10:1447005-1447234
>chr10:1447316-1447389
>chr10:1447638-1448399
>chr10:1448745-1448874
>chr10:1449200-1449299
>chr10:1450489-1450572
>chr10:1450836-1450894
>chr10:1451290-1452805
>chr10:1452985-1453479
>chr10:1453852-1453953
>chr10:1454901-1455299
>chr10:1455666-1455792
>chr10:1456819-1457073
>chr10:1457516-1457754
>chr10:1457980-1460125
>chr10:1460148-1461247
>chr10:1461835-1462327
>chr10:1462500-1462611
>chr10:1462733-1463098
>chr10:1463971-1464442
>chr10:1467382-1467483
>chr10:1468505-1468971
>chr10:1469074-1469361
>chr10:1469580-1469981
>chr10:1470912-1471315
>chr10:1472322-1472406
>chr10:1472497-1473175
>chr10:1473345-1473563
>chr10:1473755-1473818
>chr10:1473985-1474056
>chr10:1474204-1474316
>chr10:1474708-1474799
>chr10:1475031-1475162
>chr10:1475262-1475388
>chr10:1475599-1475670
>chr10:1476037-1476110
>chr10:1476459-1476601
>chr10:1476857-1476908
>chr10:1477062-1477300
>chr10:1477375-1477961
>chr10:1478837-1479238
>chr10:1479305-1481859
>chr10:1482037-1482188
>chr10:1482547-1483107
>chr10:1483682-1483878
>chr10:1484293-1484436
>chr10:1485066-1485217
>chr10:1485408-1487285
>chr10:1487448-1487934
>chr10:1490132-1491337
>chr10:1491546-1491622
>chr10:1492296-1492416
>chr10:1492509-1492625
>chr10:1494336-1494673
>chr10:1495258-1495976
>chr10:1496075-1496148
>chr10:1496475-1496562
>chr10:1496742-1497504
>chr10:1497799-1498105
>chr10:1498553-1498707
>chr10:1498984-1499119
>chr10:1499344-1499387
>chr10:1499645-1499707
>chr10:1499799-1499862
>chr10:1500564-1500924
>chr10:1501269-1501343
>chr10:1501973-1502156
>chr10:1502268-1503061
>chr10:1503245-1503402
>chr10:1503460-1504179
>chr10:1504311-1506285
>chr10:1506614-1506778
>chr10:1506883-1507107
>chr10:1507179-1507572
>chr10:1508095-1508360
>chr10:1508645-1508695
>chr10:1509528-1509734
>chr10:1510751-1511360
>chr10:1511504-1511718
>chr10:1512055-1512510
>chr10:1512580-1512705
>chr10:1512842-1512972
>chr10:1513408-1513914
>chr10:1514015-1514174
>chr10:1514253-1514745
>chr10:1515157-1515337
>chr10:1515433-1515517
>chr10:1516362-1516536
>chr10:1516692-1518158
>chr10:1518271-1518433
>chr10:1518609-1518935
>chr10:1518996-1519288
>chr10:1520039-1520327
>chr10:1520779-1521050
>chr10:1521280-1529396
>chr10:1529530-1546363
>chr10:1546422-1546533
>chr10:1546913-1547783
>chr10:1547843-1548058
>chr10:1548336-1548438
>chr10:1549369-1549834
>chr10:1550157-1550432
>chr10:1550565-1550651
>chr10:1550709-1550808
>chr10:1550931-1551158
>chr10:1551345-1551499
>chr10:1551631-1551957
>chr10:1552827-1553137
>chr10:1553465-1553681
>chr10:1553746-1554206
>chr10:1554640-1554908
>chr10:1555333-1556795
>chr10:1557036-1557719
>chr10:1558035-1558153
>chr10:1558848-1558994
>chr10:1559419-1559492
>chr10:1560850-1561460
>chr10:1561677-1562281
>chr10:1562446-1562812
>chr10:1563957-1564888
>chr10:1564981-1565235
>chr10:1565308-1565456
>chr10:1565627-1566253
>chr10:1566549-1567223
>chr10:1567403-1567906
>chr10:1568005-1568624
>chr10:1568883-1569057
>chr10:1569227-1569423
>chr10:1569495-1569533
>chr10:1570218-1570270
>chr10:1571520-1571732
>chr10:1571891-1573059
>chr10:1573117-1573897
>chr10:1574104-1574430
>chr10:1574881-1575042
>chr10:1575933-1576216
>chr10:1576307-1576644
>chr10:1576789-1577210
>chr10:1577737-1577993
>chr10:1578602-1578657
>chr10:1578733-1578820
>chr10:1578885-1579089
>chr10:1579367-1579863
>chr10:1580048-1580158
>chr10:1580588-1581378
>chr10:1581697-1583966
>chr10:1584143-1584547
>chr10:1585033-1585595
>chr10:1585716-1585990
>chr10:1586313-1600595
>chr10:1600914-1601194
>chr10:1601327-1602374
>chr10:1602466-1603438
>chr10:1603846-1606101
>chr10:1606158-1606326
>chr10:1606490-1606585
>chr10:1606839-1607024
>chr10:1607299-1609733
>chr10:1610255-1613120
>chr10:1613568-1614238
>chr10:1614427-1615371
>chr10:1615467-1616464
>chr10:1616926-1617416
>chr10:1617477-1617545
>chr10:1617889-1619710
>chr10:1620153-1620508
>chr10:1620593-1621897
>chr10:1622099-1623071
>chr10:1623560-1623688
>chr10:1623798-1624148
>chr10:1624262-1626364
>chr10:1626756-1627132
>chr10:1627197-1629533
>chr10:1630074-1633093
>chr10:1633497-1633783
>chr10:1633871-1636287
>chr10:1636636-1639813
>chr10:1640371-1644694
>chr10:1648897-1649059
>chr10:1649367-1649417
>chr10:1650006-1679164
>chr10:1679257-1687655
