# Supplementary material for: Red: an intelligent, rapid, accurate tool for detecting repeats de-novo on the genomic scale
Source: BMC Bioinformatics. 2015 Jul 24;16:227. doi: 10.1186/s12859-015-0654-5 (PMC4513396; doi:10.1186/s12859-015-0654-5)
Supplement: Additional file 10 — Supplementary data set 9 — Red’s repeats of the Plasmodium falciparum genome. The command “tar -xzf file” results in a directory that contains the locations of repeats found by Red in the genome of the Plasmodium falciparum. [file 12859_2015_654_MOESM10_ESM.gz › GnmRptPf/chr11.rpt]

>chr11:0-8400
>chr11:8578-11558
>chr11:11646-24165
>chr11:24208-24273
>chr11:25083-25176
>chr11:26889-27046
>chr11:27463-27546
>chr11:29406-33863
>chr11:33936-34597
>chr11:34899-34947
>chr11:41147-41220
>chr11:42813-45909
>chr11:46064-46359
>chr11:46422-48743
>chr11:49423-49931
>chr11:50271-50441
>chr11:50864-50939
>chr11:51596-51720
>chr11:52172-54606
>chr11:55519-56146
>chr11:56526-57056
>chr11:57799-60114
>chr11:60304-62607
>chr11:62744-66828
>chr11:67283-70272
>chr11:70567-73323
>chr11:73829-76087
>chr11:76243-76506
>chr11:76608-76731
>chr11:76813-76984
>chr11:77385-91711
>chr11:92034-92310
>chr11:92429-92991
>chr11:93435-94654
>chr11:94831-99580
>chr11:99927-100707
>chr11:101137-101247
>chr11:101432-101922
>chr11:102200-102402
>chr11:102503-102554
>chr11:102630-102688
>chr11:103294-103552
>chr11:104079-104502
>chr11:104647-104984
>chr11:105075-105367
>chr11:106261-106422
>chr11:106872-107189
>chr11:107396-108191
>chr11:108249-109767
>chr11:109957-110860
>chr11:111225-111330
>chr11:111500-111796
>chr11:111916-112669
>chr11:112764-113618
>chr11:114314-114607
>chr11:114974-115145
>chr11:115254-115387
>chr11:115953-116172
>chr11:116588-116745
>chr11:117007-117071
>chr11:117366-118017
>chr11:118099-118950
>chr11:119074-119404
>chr11:121125-121347
>chr11:121747-122503
>chr11:122658-123346
>chr11:123500-123562
>chr11:123616-123820
>chr11:124423-125029
>chr11:125114-125448
>chr11:125703-127120
>chr11:127316-127478
>chr11:127524-127774
>chr11:128113-128783
>chr11:129141-130141
>chr11:130379-130701
>chr11:130754-131017
>chr11:131081-131208
>chr11:131461-131506
>chr11:131975-133033
>chr11:133329-135177
>chr11:135400-136632
>chr11:136837-136964
>chr11:137420-137691
>chr11:137931-138022
>chr11:138117-138287
>chr11:138385-138540
>chr11:139030-139075
>chr11:139115-139372
>chr11:139610-140029
>chr11:140418-140603
>chr11:140800-141419
>chr11:141491-142319
>chr11:142501-143354
>chr11:143502-143748
>chr11:144082-144575
>chr11:144683-144813
>chr11:144945-145364
>chr11:145635-146055
>chr11:146300-146719
>chr11:146936-147232
>chr11:148428-149097
>chr11:149633-150010
>chr11:150806-151173
>chr11:151738-151930
>chr11:152191-152265
>chr11:152691-152811
>chr11:153288-153391
>chr11:153926-154046
>chr11:154088-154257
>chr11:154488-154657
>chr11:154930-155132
>chr11:155414-156249
>chr11:156432-156539
>chr11:157194-157306
>chr11:157533-157684
>chr11:158121-160114
>chr11:161026-161644
>chr11:162046-163285
>chr11:163501-163635
>chr11:163716-163920
>chr11:164656-164915
>chr11:165088-165362
>chr11:165476-165659
>chr11:166551-166674
>chr11:167977-168140
>chr11:168625-168762
>chr11:169203-169754
>chr11:169875-170221
>chr11:170279-170328
>chr11:170902-171066
>chr11:171477-171696
>chr11:171775-171819
>chr11:173245-173687
>chr11:173887-174218
>chr11:174294-174922
>chr11:175009-175229
>chr11:175434-175597
>chr11:175693-175794
>chr11:175917-176049
>chr11:177183-177331
>chr11:177778-178320
>chr11:178415-178496
>chr11:178765-179525
>chr11:179620-179912
>chr11:180236-180313
>chr11:180452-180653
>chr11:180708-180970
>chr11:181069-181580
>chr11:181651-182584
>chr11:182711-182867
>chr11:183077-183422
>chr11:183663-183793
>chr11:184407-184544
>chr11:186491-186855
>chr11:187414-187966
>chr11:188084-189118
>chr11:189244-190939
>chr11:191275-191381
>chr11:191764-191861
>chr11:192372-192513
>chr11:192872-193015
>chr11:193534-193631
>chr11:194123-194210
>chr11:194637-194913
>chr11:194973-196302
>chr11:196389-196778
>chr11:197755-197829
>chr11:197955-198068
>chr11:198456-198849
>chr11:199029-199107
>chr11:199469-200025
>chr11:201061-201428
>chr11:201645-201992
>chr11:202066-202284
>chr11:202584-202698
>chr11:203037-203279
>chr11:203614-203863
>chr11:204257-204589
>chr11:204644-204733
>chr11:205162-205239
>chr11:205797-206638
>chr11:206896-207129
>chr11:207315-207494
>chr11:207850-207981
>chr11:208315-208868
>chr11:208940-209259
>chr11:209743-210282
>chr11:210650-211339
>chr11:211443-214807
>chr11:215280-215467
>chr11:215911-216236
>chr11:216388-216719
>chr11:217054-217221
>chr11:217589-217903
>chr11:218372-218741
>chr11:219617-219758
>chr11:219810-219956
>chr11:220053-220465
>chr11:220572-221797
>chr11:222123-223196
>chr11:223270-223514
>chr11:223646-223885
>chr11:224434-226062
>chr11:226439-227764
>chr11:228039-228275
>chr11:229004-229152
>chr11:229220-229272
>chr11:229398-229571
>chr11:229712-230120
>chr11:230454-230613
>chr11:231008-231384
>chr11:231440-231782
>chr11:231928-232121
>chr11:232510-232640
>chr11:233627-233719
>chr11:233893-234389
>chr11:234491-235283
>chr11:235440-235637
>chr11:236382-236440
>chr11:236776-238148
>chr11:238199-239669
>chr11:240163-240454
>chr11:240636-241143
>chr11:242265-242368
>chr11:243578-245983
>chr11:246073-247439
>chr11:248966-249509
>chr11:249723-250898
>chr11:251166-251397
>chr11:251492-251661
>chr11:251932-252104
>chr11:252274-252343
>chr11:252481-252780
>chr11:252896-253561
>chr11:253764-254432
>chr11:254868-255672
>chr11:257214-257860
>chr11:257949-258522
>chr11:258587-259186
>chr11:259262-259380
>chr11:259498-259622
>chr11:259974-260905
>chr11:261118-261323
>chr11:261484-261575
>chr11:261754-262190
>chr11:262807-263043
>chr11:263126-263266
>chr11:263335-263695
>chr11:264034-264193
>chr11:264467-264619
>chr11:265813-265918
>chr11:266443-266504
>chr11:266681-266744
>chr11:266792-267538
>chr11:268025-268441
>chr11:269305-269515
>chr11:270018-270191
>chr11:270501-270583
>chr11:270769-271108
>chr11:271903-272238
>chr11:273414-273509
>chr11:273615-274069
>chr11:274489-275640
>chr11:275873-276309
>chr11:277725-277851
>chr11:278378-278440
>chr11:278797-278877
>chr11:279225-279413
>chr11:279631-279939
>chr11:280410-280726
>chr11:280873-281007
>chr11:281423-281645
>chr11:282484-282626
>chr11:282990-283866
>chr11:284135-284296
>chr11:284373-284546
>chr11:284652-284752
>chr11:284987-285665
>chr11:286223-286406
>chr11:286704-286885
>chr11:287162-287305
>chr11:287416-287585
>chr11:287666-287977
>chr11:288071-288282
>chr11:288672-288762
>chr11:288909-289172
>chr11:289323-289649
>chr11:289949-290079
>chr11:290275-291045
>chr11:291092-291428
>chr11:291578-292025
>chr11:292260-292388
>chr11:292478-292751
>chr11:293306-294113
>chr11:294522-294660
>chr11:294932-295000
>chr11:296012-296140
>chr11:296389-296713
>chr11:296831-298091
>chr11:298438-298871
>chr11:299025-299097
>chr11:299168-299274
>chr11:299355-299404
>chr11:300159-300508
>chr11:300703-301281
>chr11:301784-301868
>chr11:302142-302443
>chr11:303301-303356
>chr11:303448-304121
>chr11:304204-304976
>chr11:305548-305636
>chr11:305800-305983
>chr11:306334-306393
>chr11:306611-306764
>chr11:307008-307343
>chr11:307645-308018
>chr11:308229-308458
>chr11:308658-308875
>chr11:309583-309783
>chr11:310140-310660
>chr11:310965-311144
>chr11:311375-311465
>chr11:311548-316918
>chr11:317067-317808
>chr11:318903-319911
>chr11:320157-320342
>chr11:320435-320513
>chr11:320595-320733
>chr11:320877-321050
>chr11:321221-321424
>chr11:321499-321849
>chr11:322453-324186
>chr11:324599-324865
>chr11:325034-325631
>chr11:325690-326859
>chr11:327089-327176
>chr11:328418-328506
>chr11:328770-329425
>chr11:329508-329855
>chr11:330082-330138
>chr11:330361-330629
>chr11:330949-331119
>chr11:331313-331488
>chr11:331967-332027
>chr11:332329-332559
>chr11:332978-333044
>chr11:333425-333547
>chr11:334057-334139
>chr11:334337-334488
>chr11:334589-334652
>chr11:334759-334868
>chr11:335107-335221
>chr11:335488-336375
>chr11:336610-340499
>chr11:340624-340670
>chr11:340746-340974
>chr11:341129-341266
>chr11:341409-341545
>chr11:341785-341914
>chr11:341996-342804
>chr11:342942-343916
>chr11:344373-344445
>chr11:344561-344717
>chr11:346421-346784
>chr11:346915-347621
>chr11:347904-348019
>chr11:348651-348742
>chr11:349310-349379
>chr11:349464-349583
>chr11:349755-350520
>chr11:350819-350899
>chr11:350982-351120
>chr11:351220-351359
>chr11:351426-352554
>chr11:352635-353404
>chr11:354289-354490
>chr11:354541-355083
>chr11:355613-356031
>chr11:356276-356439
>chr11:356749-356872
>chr11:357144-357538
>chr11:357708-357896
>chr11:358123-358276
>chr11:358516-358575
>chr11:358920-359504
>chr11:359665-359761
>chr11:360070-361092
>chr11:361152-361278
>chr11:361981-362671
>chr11:363069-363392
>chr11:363563-365084
>chr11:365319-365412
>chr11:366092-366237
>chr11:366347-366829
>chr11:366915-367275
>chr11:367440-367595
>chr11:367692-367938
>chr11:368855-369027
>chr11:369142-369670
>chr11:370636-372081
>chr11:372160-372936
>chr11:373026-373210
>chr11:374879-375170
>chr11:375305-377146
>chr11:377258-378123
>chr11:378488-379053
>chr11:379136-379227
>chr11:379553-380307
>chr11:380655-381012
>chr11:381284-382087
>chr11:382192-382593
>chr11:382700-382910
>chr11:383154-383247
>chr11:383427-383883
>chr11:384144-384679
>chr11:384768-384987
>chr11:385775-385949
>chr11:386124-386801
>chr11:387118-387782
>chr11:388155-388221
>chr11:388475-388627
>chr11:388800-389156
>chr11:389421-389529
>chr11:389649-390040
>chr11:390123-390445
>chr11:390499-390606
>chr11:390691-390773
>chr11:390926-391076
>chr11:391409-391502
>chr11:391667-391760
>chr11:391886-391934
>chr11:392315-392517
>chr11:392614-392668
>chr11:392731-392831
>chr11:393047-395115
>chr11:395499-397467
>chr11:397764-398881
>chr11:399220-400092
>chr11:400215-400349
>chr11:400507-400687
>chr11:401296-401420
>chr11:402069-402480
>chr11:402580-402837
>chr11:403297-404089
>chr11:404189-405585
>chr11:406214-406365
>chr11:407993-408290
>chr11:409077-409305
>chr11:409676-410604
>chr11:410744-411047
>chr11:411128-411172
>chr11:411373-412028
>chr11:412080-414800
>chr11:415125-415274
>chr11:415440-415525
>chr11:415890-416140
>chr11:416218-416363
>chr11:416531-417116
>chr11:417238-417474
>chr11:417863-417925
>chr11:418606-418829
>chr11:419558-420751
>chr11:420882-422116
>chr11:422200-422402
>chr11:423441-423595
>chr11:424104-424289
>chr11:424402-424683
>chr11:425503-425874
>chr11:426050-426145
>chr11:426494-426553
>chr11:426677-426784
>chr11:426858-427266
>chr11:427321-428134
>chr11:428232-428463
>chr11:429611-429693
>chr11:429970-430022
>chr11:430082-430380
>chr11:430461-430720
>chr11:430958-431930
>chr11:432200-432268
>chr11:432682-433034
>chr11:433656-434781
>chr11:435007-435336
>chr11:435597-435802
>chr11:436504-437196
>chr11:438231-438673
>chr11:438763-439715
>chr11:439913-439992
>chr11:440448-441310
>chr11:441701-442828
>chr11:443722-445475
>chr11:445788-446022
>chr11:446272-446375
>chr11:446614-446779
>chr11:446847-447421
>chr11:447497-448670
>chr11:448710-448965
>chr11:449279-449325
>chr11:450943-451222
>chr11:451774-451925
>chr11:452103-452477
>chr11:452969-453398
>chr11:453751-453865
>chr11:454876-455628
>chr11:456206-456501
>chr11:456769-457898
>chr11:458489-458683
>chr11:458889-460085
>chr11:460399-460589
>chr11:460683-460736
>chr11:461013-461848
>chr11:462185-462330
>chr11:462800-463192
>chr11:463595-463848
>chr11:464267-464461
>chr11:464926-465193
>chr11:465445-465891
>chr11:466104-466298
>chr11:467498-467757
>chr11:469663-470520
>chr11:471598-471940
>chr11:472088-472424
>chr11:472649-473038
>chr11:473605-473969
>chr11:474290-474514
>chr11:474711-475007
>chr11:475123-475592
>chr11:476411-477907
>chr11:478074-478184
>chr11:478310-478549
>chr11:478600-478824
>chr11:479433-479695
>chr11:480390-481320
>chr11:481606-481822
>chr11:482670-482748
>chr11:483092-483335
>chr11:484035-484370
>chr11:484594-485047
>chr11:485545-485758
>chr11:485893-486106
>chr11:486235-486400
>chr11:486639-486828
>chr11:487571-488260
>chr11:488717-488873
>chr11:489006-489069
>chr11:489147-489553
>chr11:489766-489827
>chr11:490109-490647
>chr11:490751-490816
>chr11:490895-491222
>chr11:491445-491610
>chr11:491828-492060
>chr11:493371-493440
>chr11:493729-493897
>chr11:493978-494089
>chr11:494721-494893
>chr11:495633-495795
>chr11:496033-496278
>chr11:496547-496744
>chr11:496880-497220
>chr11:497627-497725
>chr11:498524-498625
>chr11:499168-499307
>chr11:502075-502186
>chr11:503299-503467
>chr11:503957-504050
>chr11:504158-504500
>chr11:506247-506351
>chr11:508210-508326
>chr11:509720-509891
>chr11:510742-511089
>chr11:511774-511821
>chr11:512133-512736
>chr11:512793-513271
>chr11:513396-513713
>chr11:513877-514247
>chr11:514444-514833
>chr11:515062-516801
>chr11:516864-517317
>chr11:517610-517883
>chr11:518009-518474
>chr11:518689-519206
>chr11:520371-521053
>chr11:521420-521587
>chr11:522074-522162
>chr11:522301-522447
>chr11:522547-522645
>chr11:522828-523265
>chr11:523381-523595
>chr11:523697-523753
>chr11:523873-524399
>chr11:526591-526675
>chr11:526742-527118
>chr11:527224-527463
>chr11:528175-528360
>chr11:528498-528567
>chr11:528662-529190
>chr11:529328-529463
>chr11:530200-530285
>chr11:530555-531143
>chr11:532287-532774
>chr11:532869-534552
>chr11:534662-534910
>chr11:535663-535732
>chr11:536191-536361
>chr11:536565-536674
>chr11:536837-536897
>chr11:538073-538181
>chr11:538308-539890
>chr11:539972-540155
>chr11:540344-540560
>chr11:541159-541217
>chr11:541400-542190
>chr11:542437-542621
>chr11:542779-542866
>chr11:542943-543043
>chr11:543151-543270
>chr11:543421-543501
>chr11:543602-543699
>chr11:543817-543943
>chr11:544015-544327
>chr11:544443-544577
>chr11:544838-547385
>chr11:547804-548018
>chr11:549404-549693
>chr11:549775-549850
>chr11:551144-551731
>chr11:551999-552300
>chr11:553111-553318
>chr11:553440-554898
>chr11:554980-555502
>chr11:555634-555737
>chr11:556213-556327
>chr11:556921-557059
>chr11:557613-557696
>chr11:558313-558406
>chr11:558725-558861
>chr11:559091-559176
>chr11:559347-559473
>chr11:560556-560679
>chr11:560817-560906
>chr11:560998-561957
>chr11:562203-562455
>chr11:563096-563145
>chr11:563506-563895
>chr11:564228-564304
>chr11:564723-564794
>chr11:565631-565937
>chr11:566039-566102
>chr11:566459-566601
>chr11:567057-567212
>chr11:567696-567833
>chr11:568986-569105
>chr11:569491-569828
>chr11:570284-570401
>chr11:570756-570980
>chr11:571421-571503
>chr11:571560-571794
>chr11:572000-572109
>chr11:572198-572246
>chr11:572641-572695
>chr11:573028-573159
>chr11:573264-573548
>chr11:573622-573860
>chr11:574005-575387
>chr11:575588-576594
>chr11:576906-577191
>chr11:577590-577806
>chr11:578594-578819
>chr11:578997-579080
>chr11:579187-579378
>chr11:580285-580445
>chr11:580858-581092
>chr11:582695-584324
>chr11:585807-586733
>chr11:586945-587214
>chr11:587457-587640
>chr11:587769-588039
>chr11:588558-588673
>chr11:588903-588961
>chr11:589424-589710
>chr11:590212-590379
>chr11:590466-591757
>chr11:593589-594312
>chr11:594761-596063
>chr11:596171-596255
>chr11:597320-598383
>chr11:598522-599998
>chr11:600058-600374
>chr11:600523-600648
>chr11:601145-601303
>chr11:601361-601427
>chr11:601840-601935
>chr11:602148-602430
>chr11:602565-602641
>chr11:602748-602877
>chr11:603176-603262
>chr11:605154-605585
>chr11:605647-605967
>chr11:606052-606192
>chr11:606636-607920
>chr11:608412-608541
>chr11:608765-608919
>chr11:611425-611710
>chr11:611899-612027
>chr11:612545-612615
>chr11:613446-615385
>chr11:615452-615648
>chr11:616058-616225
>chr11:616337-616432
>chr11:616593-616670
>chr11:616754-616885
>chr11:617175-618311
>chr11:618610-618663
>chr11:618795-618993
>chr11:619118-619439
>chr11:619769-619900
>chr11:620746-620918
>chr11:621313-623561
>chr11:623869-624237
>chr11:625735-626717
>chr11:626921-627032
>chr11:627653-627828
>chr11:629164-629314
>chr11:629531-630148
>chr11:630268-630771
>chr11:632926-634843
>chr11:635050-635158
>chr11:635456-635986
>chr11:638502-638771
>chr11:639204-639353
>chr11:639471-639955
>chr11:640011-641891
>chr11:642050-642850
>chr11:642956-643289
>chr11:643423-643558
>chr11:643655-643744
>chr11:643907-644133
>chr11:644210-644338
>chr11:644397-644490
>chr11:644648-644799
>chr11:644899-644973
>chr11:645047-645151
>chr11:645611-645842
>chr11:646032-646330
>chr11:646602-647221
>chr11:647534-647633
>chr11:647726-647783
>chr11:648793-649080
>chr11:649870-650402
>chr11:650848-651109
>chr11:651466-651658
>chr11:651714-652409
>chr11:653338-653458
>chr11:654013-654113
>chr11:654175-654764
>chr11:654947-655097
>chr11:655290-655500
>chr11:655933-656102
>chr11:656583-657035
>chr11:657131-657323
>chr11:657656-657767
>chr11:658234-658356
>chr11:658815-658995
>chr11:659588-659705
>chr11:660542-662003
>chr11:662478-662685
>chr11:662836-663203
>chr11:663325-663472
>chr11:663530-663670
>chr11:663831-664139
>chr11:664338-664613
>chr11:665328-666036
>chr11:666458-666563
>chr11:667462-667534
>chr11:667788-668154
>chr11:668499-668645
>chr11:668703-668770
>chr11:668968-669047
>chr11:669183-669234
>chr11:669621-669927
>chr11:670097-670450
>chr11:670525-670741
>chr11:671237-671369
>chr11:671630-673755
>chr11:673906-674256
>chr11:676273-676480
>chr11:677222-678119
>chr11:678211-678768
>chr11:678876-679054
>chr11:679385-680022
>chr11:680777-680965
>chr11:681118-681395
>chr11:681445-681589
>chr11:682104-682330
>chr11:682500-682610
>chr11:682871-682950
>chr11:683572-683641
>chr11:683801-683876
>chr11:684082-684187
>chr11:684622-687227
>chr11:687426-687492
>chr11:687910-688143
>chr11:688347-688773
>chr11:689619-689810
>chr11:690405-690593
>chr11:690938-691048
>chr11:691575-691658
>chr11:691714-693131
>chr11:693335-693669
>chr11:693752-694591
>chr11:695377-695535
>chr11:695930-696057
>chr11:697663-697985
>chr11:699124-699868
>chr11:700808-700975
>chr11:701087-701899
>chr11:702045-702357
>chr11:702425-703156
>chr11:704526-704736
>chr11:704925-705507
>chr11:707011-707258
>chr11:707418-708493
>chr11:708544-708681
>chr11:708751-708880
>chr11:709129-709216
>chr11:709565-709979
>chr11:710095-710459
>chr11:711128-711187
>chr11:711762-711816
>chr11:711912-712151
>chr11:712352-712528
>chr11:712608-712711
>chr11:712887-714129
>chr11:714421-714597
>chr11:714964-715043
>chr11:715506-715714
>chr11:715968-716098
>chr11:716288-716799
>chr11:717133-717370
>chr11:717626-717891
>chr11:717954-718286
>chr11:718434-718642
>chr11:718976-719333
>chr11:719777-719885
>chr11:719963-720038
>chr11:720164-720966
>chr11:721051-721337
>chr11:721601-721880
>chr11:721961-722061
>chr11:722293-722683
>chr11:722949-723491
>chr11:723733-724357
>chr11:724473-725022
>chr11:725733-727051
>chr11:727218-727892
>chr11:728354-728858
>chr11:729544-729767
>chr11:730388-730591
>chr11:730816-731053
>chr11:731183-731293
>chr11:731448-731542
>chr11:732335-732413
>chr11:733218-733498
>chr11:734337-734470
>chr11:734556-735262
>chr11:735367-736077
>chr11:737007-737113
>chr11:737333-737505
>chr11:737733-738065
>chr11:738367-738448
>chr11:738644-738764
>chr11:741672-742977
>chr11:743070-743668
>chr11:743758-744312
>chr11:744419-744488
>chr11:744555-744722
>chr11:744887-745060
>chr11:745108-745317
>chr11:746024-746738
>chr11:747443-750386
>chr11:750802-750971
>chr11:751270-751635
>chr11:751833-752082
>chr11:754116-754211
>chr11:754423-756219
>chr11:756378-757540
>chr11:757646-758271
>chr11:758444-758832
>chr11:758884-759026
>chr11:759176-759293
>chr11:759372-759480
>chr11:759582-759704
>chr11:759854-760263
>chr11:760485-761121
>chr11:761169-761883
>chr11:762117-762174
>chr11:762799-763090
>chr11:763306-763366
>chr11:763569-765034
>chr11:765217-765310
>chr11:765442-765554
>chr11:765641-766758
>chr11:767018-767117
>chr11:768511-768584
>chr11:768659-769005
>chr11:769046-769277
>chr11:770185-770350
>chr11:770712-771474
>chr11:771613-772296
>chr11:772404-772836
>chr11:774843-774962
>chr11:775069-775488
>chr11:776024-776107
>chr11:776167-776256
>chr11:776575-778755
>chr11:779074-779665
>chr11:780738-781427
>chr11:782200-782561
>chr11:783317-784113
>chr11:784460-784674
>chr11:784762-785110
>chr11:785859-786002
>chr11:786428-786950
>chr11:787134-787461
>chr11:787952-788062
>chr11:788408-788517
>chr11:788698-788880
>chr11:789162-789991
>chr11:790604-790722
>chr11:790968-792208
>chr11:792813-793132
>chr11:793288-794245
>chr11:794651-794763
>chr11:794831-795030
>chr11:795457-795616
>chr11:795716-797176
>chr11:797425-797720
>chr11:797918-798067
>chr11:798489-798584
>chr11:798865-798997
>chr11:799240-800811
>chr11:801039-801109
>chr11:801396-801919
>chr11:802607-803033
>chr11:803291-803586
>chr11:803807-804067
>chr11:804445-804523
>chr11:804917-805142
>chr11:805639-805743
>chr11:807080-807384
>chr11:807616-807691
>chr11:807801-808442
>chr11:808799-809152
>chr11:809971-810030
>chr11:810117-810188
>chr11:810385-810717
>chr11:812377-812454
>chr11:812872-813306
>chr11:814146-814704
>chr11:814790-815343
>chr11:815427-815561
>chr11:816020-816075
>chr11:816269-817370
>chr11:817423-817823
>chr11:817922-818357
>chr11:818482-818679
>chr11:818796-819028
>chr11:819174-819338
>chr11:819429-820533
>chr11:820996-821074
>chr11:822504-823311
>chr11:824499-824688
>chr11:826505-826693
>chr11:827574-828074
>chr11:828278-828557
>chr11:828917-829025
>chr11:829399-830035
>chr11:830666-830952
>chr11:832067-834359
>chr11:835707-835837
>chr11:836673-836887
>chr11:837376-838179
>chr11:839537-839671
>chr11:839818-839959
>chr11:840152-840213
>chr11:840369-840725
>chr11:840828-840920
>chr11:841110-841179
>chr11:842385-842879
>chr11:842951-843488
>chr11:843555-843802
>chr11:844597-844706
>chr11:845018-845242
>chr11:845631-846412
>chr11:846486-846736
>chr11:848013-848336
>chr11:848509-848775
>chr11:848963-850203
>chr11:851379-851477
>chr11:851754-851839
>chr11:851956-852065
>chr11:852582-853344
>chr11:853632-853831
>chr11:854431-855262
>chr11:855723-856548
>chr11:856698-857190
>chr11:857659-858074
>chr11:859240-859429
>chr11:859572-860055
>chr11:860766-860979
>chr11:861218-861324
>chr11:862027-862116
>chr11:862325-862433
>chr11:862758-862905
>chr11:863110-863312
>chr11:863885-864014
>chr11:864137-864258
>chr11:864369-864564
>chr11:865111-865210
>chr11:865466-865566
>chr11:866186-866318
>chr11:866442-866544
>chr11:867016-867070
>chr11:867470-867600
>chr11:868246-868375
>chr11:869077-869827
>chr11:870052-870936
>chr11:870981-872192
>chr11:872873-873563
>chr11:873653-873739
>chr11:873897-874010
>chr11:874407-874484
>chr11:876508-876684
>chr11:877059-877178
>chr11:877255-877361
>chr11:877511-877616
>chr11:877686-878088
>chr11:878562-878924
>chr11:880179-880303
>chr11:881030-881407
>chr11:881783-883127
>chr11:883913-884078
>chr11:884153-884398
>chr11:884640-884750
>chr11:885630-885832
>chr11:886931-887017
>chr11:888477-888541
>chr11:888659-888889
>chr11:890012-890273
>chr11:891451-891963
>chr11:892345-892455
>chr11:892570-892739
>chr11:893531-893760
>chr11:893967-894333
>chr11:894950-895184
>chr11:895345-895974
>chr11:896773-896903
>chr11:897048-897493
>chr11:898124-898282
>chr11:898806-899056
>chr11:899582-899677
>chr11:899785-899859
>chr11:900059-901147
>chr11:901382-901714
>chr11:901785-901986
>chr11:902107-902265
>chr11:902800-904693
>chr11:904782-908310
>chr11:908426-908468
>chr11:908523-908790
>chr11:908853-909634
>chr11:909983-910029
>chr11:910193-910575
>chr11:910639-910726
>chr11:911094-911427
>chr11:911872-912566
>chr11:912710-912765
>chr11:912894-913215
>chr11:913904-914260
>chr11:914408-914481
>chr11:916355-916912
>chr11:917004-917693
>chr11:917748-918243
>chr11:918368-918883
>chr11:920502-920710
>chr11:920903-921804
>chr11:922135-922454
>chr11:923272-923472
>chr11:923840-924174
>chr11:924433-924735
>chr11:924840-925224
>chr11:925311-925725
>chr11:925831-926065
>chr11:926505-926625
>chr11:927600-927646
>chr11:927745-928110
>chr11:928199-929115
>chr11:929251-929338
>chr11:930082-930272
>chr11:930515-930708
>chr11:931291-931937
>chr11:932142-932392
>chr11:932642-932887
>chr11:933106-933296
>chr11:933421-935851
>chr11:936245-936582
>chr11:936640-936827
>chr11:937754-937856
>chr11:938211-938496
>chr11:938601-938948
>chr11:939402-939467
>chr11:939671-940524
>chr11:941278-941425
>chr11:941767-942587
>chr11:942920-943518
>chr11:943610-943775
>chr11:944373-945470
>chr11:945676-945830
>chr11:946140-948600
>chr11:949212-949400
>chr11:949762-949918
>chr11:950261-950356
>chr11:950437-951474
>chr11:952658-952821
>chr11:953281-953407
>chr11:953505-953602
>chr11:954971-955226
>chr11:955503-955765
>chr11:956032-956096
>chr11:956376-957536
>chr11:957779-957917
>chr11:958119-958261
>chr11:958844-962138
>chr11:962754-963266
>chr11:963565-963646
>chr11:963735-963872
>chr11:963951-964498
>chr11:964581-964672
>chr11:964768-964841
>chr11:964952-965021
>chr11:965142-965277
>chr11:965365-965544
>chr11:965710-966105
>chr11:966446-966777
>chr11:967164-967272
>chr11:967339-967521
>chr11:968846-969515
>chr11:969732-970032
>chr11:971033-971098
>chr11:971398-972268
>chr11:972376-973331
>chr11:973495-974076
>chr11:974224-974623
>chr11:975091-975346
>chr11:975530-975800
>chr11:975950-976869
>chr11:977051-977226
>chr11:977374-977514
>chr11:977942-979701
>chr11:980040-980961
>chr11:981012-982174
>chr11:982334-982580
>chr11:982762-983051
>chr11:983109-983957
>chr11:984078-984150
>chr11:984274-984567
>chr11:984685-984788
>chr11:985111-985218
>chr11:985496-985842
>chr11:985953-986412
>chr11:986500-986619
>chr11:988239-988732
>chr11:988920-989207
>chr11:989568-990233
>chr11:990296-990649
>chr11:990698-991798
>chr11:992016-992562
>chr11:992749-992810
>chr11:993987-994341
>chr11:995580-995761
>chr11:996509-997016
>chr11:997147-997374
>chr11:997557-997888
>chr11:998578-998748
>chr11:999131-999314
>chr11:999465-1000000
>chr11:1000052-1001195
>chr11:1001564-1002580
>chr11:1002685-1003176
>chr11:1003388-1003614
>chr11:1003740-1004483
>chr11:1004616-1004761
>chr11:1005214-1005260
>chr11:1005587-1005687
>chr11:1005878-1005989
>chr11:1006537-1006706
>chr11:1006939-1006990
>chr11:1007315-1008811
>chr11:1009192-1009284
>chr11:1009439-1009663
>chr11:1010852-1011410
>chr11:1011503-1011585
>chr11:1011768-1012637
>chr11:1012849-1013188
>chr11:1013267-1013462
>chr11:1013738-1014329
>chr11:1014833-1015035
>chr11:1016392-1016538
>chr11:1017118-1018634
>chr11:1019251-1019408
>chr11:1019819-1020133
>chr11:1020723-1020980
>chr11:1022474-1022824
>chr11:1022946-1023218
>chr11:1023323-1023786
>chr11:1024170-1024313
>chr11:1024489-1025040
>chr11:1025146-1025785
>chr11:1025879-1026632
>chr11:1026724-1026978
>chr11:1028063-1028314
>chr11:1028554-1028772
>chr11:1028884-1028969
>chr11:1029025-1029077
>chr11:1029422-1029485
>chr11:1029572-1030529
>chr11:1030811-1030908
>chr11:1030972-1031144
>chr11:1031250-1031335
>chr11:1031493-1033059
>chr11:1033356-1033507
>chr11:1033837-1034190
>chr11:1034378-1034596
>chr11:1035357-1035636
>chr11:1035989-1036173
>chr11:1037227-1037602
>chr11:1038360-1038483
>chr11:1038708-1038793
>chr11:1038990-1039080
>chr11:1039727-1039801
>chr11:1039862-1040229
>chr11:1040321-1040785
>chr11:1042019-1042280
>chr11:1042482-1042648
>chr11:1042930-1043025
>chr11:1043365-1043450
>chr11:1043500-1044886
>chr11:1045164-1045413
>chr11:1045667-1045993
>chr11:1046301-1046600
>chr11:1046705-1047185
>chr11:1047297-1047503
>chr11:1047602-1048250
>chr11:1048317-1048360
>chr11:1048639-1049747
>chr11:1049855-1049914
>chr11:1050206-1050391
>chr11:1050488-1050558
>chr11:1050850-1051012
>chr11:1051459-1051539
>chr11:1051876-1051935
>chr11:1052297-1052436
>chr11:1052757-1053169
>chr11:1053316-1053578
>chr11:1053912-1054051
>chr11:1054154-1054228
>chr11:1054350-1056221
>chr11:1056533-1056616
>chr11:1056794-1056926
>chr11:1057277-1057399
>chr11:1057486-1057615
>chr11:1057763-1058490
>chr11:1058578-1059451
>chr11:1059644-1060212
>chr11:1060761-1060878
>chr11:1061018-1061113
>chr11:1061175-1061691
>chr11:1061760-1062294
>chr11:1062436-1062719
>chr11:1062806-1062920
>chr11:1063070-1063262
>chr11:1063385-1063726
>chr11:1064211-1064330
>chr11:1064530-1065526
>chr11:1065957-1066098
>chr11:1066289-1066442
>chr11:1066760-1067235
>chr11:1067347-1067518
>chr11:1067805-1067914
>chr11:1068042-1068198
>chr11:1068520-1068567
>chr11:1068706-1068777
>chr11:1069046-1069340
>chr11:1069410-1069941
>chr11:1070007-1070081
>chr11:1070179-1070418
>chr11:1070509-1070730
>chr11:1070906-1071754
>chr11:1071814-1072189
>chr11:1072481-1072597
>chr11:1072678-1073192
>chr11:1073438-1073577
>chr11:1073668-1073760
>chr11:1073822-1074509
>chr11:1075268-1075347
>chr11:1076092-1076375
>chr11:1076500-1077085
>chr11:1077191-1077269
>chr11:1078215-1078522
>chr11:1078563-1079037
>chr11:1079135-1079251
>chr11:1079565-1079867
>chr11:1080182-1080353
>chr11:1080860-1080975
>chr11:1081759-1082146
>chr11:1082241-1082893
>chr11:1083181-1083486
>chr11:1084607-1084670
>chr11:1084902-1085047
>chr11:1085163-1085892
>chr11:1085993-1086798
>chr11:1086893-1087213
>chr11:1087742-1088043
>chr11:1088715-1088758
>chr11:1089154-1089196
>chr11:1089914-1090036
>chr11:1090133-1090289
>chr11:1090954-1091268
>chr11:1091475-1091639
>chr11:1091829-1091921
>chr11:1092082-1092267
>chr11:1092519-1092661
>chr11:1093098-1093595
>chr11:1094037-1094513
>chr11:1094611-1094891
>chr11:1095142-1095294
>chr11:1096069-1097115
>chr11:1097637-1098175
>chr11:1098255-1098383
>chr11:1098460-1098551
>chr11:1099205-1099392
>chr11:1101000-1101189
>chr11:1101471-1101670
>chr11:1102524-1102784
>chr11:1103544-1104178
>chr11:1104282-1104513
>chr11:1104691-1104792
>chr11:1104901-1105002
>chr11:1105103-1105190
>chr11:1105478-1105629
>chr11:1105689-1105753
>chr11:1105856-1106197
>chr11:1106508-1106971
>chr11:1107053-1107388
>chr11:1107486-1107589
>chr11:1107642-1107785
>chr11:1108066-1108146
>chr11:1108371-1108790
>chr11:1109629-1109746
>chr11:1109966-1110250
>chr11:1110348-1110416
>chr11:1111378-1111650
>chr11:1112059-1112940
>chr11:1113085-1113534
>chr11:1113599-1114025
>chr11:1114390-1114461
>chr11:1115290-1115982
>chr11:1116157-1116291
>chr11:1116402-1116940
>chr11:1117069-1117186
>chr11:1117347-1118226
>chr11:1119149-1119313
>chr11:1119776-1119840
>chr11:1119972-1120158
>chr11:1120506-1120604
>chr11:1120808-1121965
>chr11:1122098-1122330
>chr11:1122802-1122921
>chr11:1123130-1123215
>chr11:1123343-1125996
>chr11:1126887-1126951
>chr11:1127341-1127584
>chr11:1127667-1129017
>chr11:1129127-1129287
>chr11:1129434-1129504
>chr11:1129842-1129979
>chr11:1130046-1130110
>chr11:1130616-1130756
>chr11:1130822-1130954
>chr11:1131031-1131164
>chr11:1131219-1131315
>chr11:1131841-1131977
>chr11:1132586-1132691
>chr11:1134316-1134815
>chr11:1135083-1135305
>chr11:1135464-1135641
>chr11:1135852-1136024
>chr11:1136688-1137101
>chr11:1137272-1137537
>chr11:1137721-1138454
>chr11:1139804-1141149
>chr11:1141228-1141499
>chr11:1141754-1142033
>chr11:1142810-1142888
>chr11:1143280-1143340
>chr11:1143545-1143810
>chr11:1143898-1144484
>chr11:1144669-1144753
>chr11:1146291-1146541
>chr11:1147043-1147394
>chr11:1147557-1147740
>chr11:1147857-1147909
>chr11:1148102-1148294
>chr11:1148339-1148422
>chr11:1148830-1149288
>chr11:1149348-1149682
>chr11:1149771-1149961
>chr11:1150464-1151486
>chr11:1151519-1151902
>chr11:1151935-1152322
>chr11:1153417-1153490
>chr11:1153552-1153984
>chr11:1154353-1155140
>chr11:1155220-1155628
>chr11:1155764-1156433
>chr11:1158285-1159030
>chr11:1159159-1159345
>chr11:1160243-1160394
>chr11:1160908-1161341
>chr11:1161592-1161960
>chr11:1162356-1162957
>chr11:1163357-1164277
>chr11:1164325-1164977
>chr11:1165087-1165218
>chr11:1166346-1166601
>chr11:1166681-1166810
>chr11:1166913-1167086
>chr11:1167243-1168883
>chr11:1169122-1169190
>chr11:1170219-1170618
>chr11:1170741-1171699
>chr11:1171998-1172228
>chr11:1172763-1172855
>chr11:1172928-1173023
>chr11:1173323-1173674
>chr11:1173869-1174036
>chr11:1174257-1174389
>chr11:1174553-1174731
>chr11:1175139-1175399
>chr11:1175687-1176435
>chr11:1177400-1177612
>chr11:1177690-1177861
>chr11:1178368-1178452
>chr11:1178634-1178776
>chr11:1178894-1179008
>chr11:1179077-1179149
>chr11:1179317-1179403
>chr11:1179487-1179566
>chr11:1179721-1180154
>chr11:1180737-1182010
>chr11:1182443-1182685
>chr11:1182887-1183559
>chr11:1183658-1183745
>chr11:1183821-1184262
>chr11:1185617-1186784
>chr11:1186893-1187603
>chr11:1188959-1189226
>chr11:1189548-1189700
>chr11:1189778-1189843
>chr11:1189949-1190126
>chr11:1190366-1190660
>chr11:1190916-1191024
>chr11:1191806-1191877
>chr11:1191958-1192005
>chr11:1192141-1192387
>chr11:1192498-1193187
>chr11:1193600-1193742
>chr11:1194091-1194130
>chr11:1194419-1194577
>chr11:1194652-1194891
>chr11:1195062-1195141
>chr11:1195338-1195616
>chr11:1195664-1195923
>chr11:1196327-1196513
>chr11:1196763-1196889
>chr11:1197317-1197688
>chr11:1198309-1199299
>chr11:1199481-1199652
>chr11:1199824-1200522
>chr11:1200889-1201207
>chr11:1201324-1201931
>chr11:1202249-1202350
>chr11:1202509-1202653
>chr11:1202759-1203506
>chr11:1203617-1203733
>chr11:1203888-1204277
>chr11:1204843-1205580
>chr11:1205883-1206269
>chr11:1206484-1206761
>chr11:1206876-1207431
>chr11:1208002-1208226
>chr11:1208488-1208833
>chr11:1208965-1209249
>chr11:1209598-1209965
>chr11:1210106-1210620
>chr11:1211482-1212119
>chr11:1212197-1212408
>chr11:1212486-1212820
>chr11:1212883-1213015
>chr11:1213075-1213149
>chr11:1213342-1213737
>chr11:1213960-1214870
>chr11:1214956-1215457
>chr11:1215563-1216519
>chr11:1217102-1217667
>chr11:1217992-1218437
>chr11:1218587-1218655
>chr11:1218738-1219070
>chr11:1219409-1219551
>chr11:1220523-1220673
>chr11:1221765-1221839
>chr11:1222041-1222154
>chr11:1222555-1222684
>chr11:1223225-1223872
>chr11:1224944-1225418
>chr11:1225557-1225693
>chr11:1225769-1225876
>chr11:1225939-1226038
>chr11:1226108-1226163
>chr11:1226301-1226425
>chr11:1226499-1227228
>chr11:1228024-1228211
>chr11:1229234-1229390
>chr11:1230333-1230704
>chr11:1230889-1230982
>chr11:1231741-1232503
>chr11:1232543-1232820
>chr11:1232888-1233818
>chr11:1234002-1234264
>chr11:1235146-1235213
>chr11:1235484-1235702
>chr11:1236979-1237107
>chr11:1237193-1237337
>chr11:1237613-1238045
>chr11:1238164-1239936
>chr11:1240102-1240463
>chr11:1241149-1241356
>chr11:1242556-1242655
>chr11:1242786-1243232
>chr11:1243909-1243976
>chr11:1244490-1244772
>chr11:1245005-1246022
>chr11:1246607-1248318
>chr11:1249885-1249980
>chr11:1250052-1250170
>chr11:1250240-1250411
>chr11:1250560-1251525
>chr11:1251696-1252182
>chr11:1252263-1252981
>chr11:1253888-1254046
>chr11:1254392-1254650
>chr11:1254836-1254951
>chr11:1255129-1255459
>chr11:1255729-1255824
>chr11:1256559-1256628
>chr11:1257095-1257242
>chr11:1257495-1257871
>chr11:1258076-1258265
>chr11:1258456-1259439
>chr11:1259636-1261322
>chr11:1261506-1261752
>chr11:1262365-1262406
>chr11:1262780-1263112
>chr11:1266030-1266253
>chr11:1266359-1266794
>chr11:1267279-1267456
>chr11:1267739-1268076
>chr11:1268374-1268463
>chr11:1269460-1269757
>chr11:1270035-1270230
>chr11:1270514-1271191
>chr11:1271993-1272383
>chr11:1272595-1272847
>chr11:1272982-1273208
>chr11:1273812-1273986
>chr11:1274364-1275578
>chr11:1275839-1276462
>chr11:1276561-1277269
>chr11:1277465-1277574
>chr11:1278023-1278182
>chr11:1278405-1278569
>chr11:1278816-1278931
>chr11:1279752-1280155
>chr11:1280366-1280513
>chr11:1280586-1281262
>chr11:1281603-1281729
>chr11:1282196-1282314
>chr11:1283303-1283744
>chr11:1284000-1284153
>chr11:1284916-1285457
>chr11:1286218-1286455
>chr11:1286705-1287238
>chr11:1287453-1289207
>chr11:1289605-1290246
>chr11:1290383-1290493
>chr11:1291557-1291672
>chr11:1291819-1292055
>chr11:1292184-1293105
>chr11:1293182-1293841
>chr11:1295776-1296293
>chr11:1296552-1296722
>chr11:1296965-1297084
>chr11:1297683-1297800
>chr11:1298011-1298361
>chr11:1298412-1298463
>chr11:1299698-1300101
>chr11:1300310-1300389
>chr11:1300578-1302161
>chr11:1302613-1303421
>chr11:1304693-1305084
>chr11:1305969-1306239
>chr11:1306396-1306480
>chr11:1306565-1307129
>chr11:1307233-1307415
>chr11:1307567-1307891
>chr11:1307958-1308051
>chr11:1308126-1308848
>chr11:1309604-1310011
>chr11:1310739-1310879
>chr11:1311786-1313237
>chr11:1313709-1313763
>chr11:1315406-1315917
>chr11:1317216-1317882
>chr11:1317962-1320086
>chr11:1322348-1322896
>chr11:1323932-1324007
>chr11:1324251-1324839
>chr11:1324890-1325386
>chr11:1325491-1325936
>chr11:1326038-1326746
>chr11:1327142-1327253
>chr11:1327828-1328304
>chr11:1329201-1329465
>chr11:1332219-1333426
>chr11:1333652-1333806
>chr11:1333996-1334264
>chr11:1334406-1334727
>chr11:1334887-1335226
>chr11:1336494-1336587
>chr11:1339469-1339724
>chr11:1340240-1340476
>chr11:1340616-1340748
>chr11:1341240-1341371
>chr11:1341454-1341619
>chr11:1341774-1341811
>chr11:1342344-1343557
>chr11:1343764-1344404
>chr11:1344810-1345591
>chr11:1346138-1346295
>chr11:1346569-1346692
>chr11:1347699-1347804
>chr11:1347886-1348187
>chr11:1348753-1348982
>chr11:1349511-1349598
>chr11:1349748-1350624
>chr11:1350727-1351721
>chr11:1352312-1352565
>chr11:1353306-1353819
>chr11:1354393-1354492
>chr11:1354757-1354960
>chr11:1355803-1356712
>chr11:1356859-1357117
>chr11:1357290-1358865
>chr11:1358964-1359306
>chr11:1359928-1360113
>chr11:1362269-1362599
>chr11:1364021-1365381
>chr11:1365877-1366238
>chr11:1366298-1367121
>chr11:1368571-1369117
>chr11:1369456-1369610
>chr11:1369724-1370142
>chr11:1370770-1371440
>chr11:1371638-1371838
>chr11:1371992-1372301
>chr11:1372376-1372558
>chr11:1372693-1372981
>chr11:1373181-1374007
>chr11:1374161-1374556
>chr11:1376672-1376924
>chr11:1376967-1377629
>chr11:1377717-1378370
>chr11:1379318-1379487
>chr11:1379869-1380205
>chr11:1380699-1381020
>chr11:1382256-1383818
>chr11:1385062-1387184
>chr11:1387702-1387733
>chr11:1388480-1388564
>chr11:1388905-1389076
>chr11:1389183-1389514
>chr11:1389805-1389996
>chr11:1390490-1390669
>chr11:1390891-1390971
>chr11:1391048-1391246
>chr11:1391841-1392022
>chr11:1393521-1393851
>chr11:1394389-1394479
>chr11:1394643-1394742
>chr11:1395321-1395742
>chr11:1395961-1396057
>chr11:1396127-1396333
>chr11:1396504-1396827
>chr11:1396891-1397416
>chr11:1397541-1397825
>chr11:1397987-1398478
>chr11:1398752-1398844
>chr11:1399175-1399224
>chr11:1399407-1399521
>chr11:1399739-1399861
>chr11:1399919-1399998
>chr11:1400151-1400271
>chr11:1400347-1402002
>chr11:1402523-1403400
>chr11:1403458-1403776
>chr11:1404081-1404247
>chr11:1404447-1405055
>chr11:1405749-1405942
>chr11:1405990-1406114
>chr11:1407797-1408178
>chr11:1408557-1408648
>chr11:1408723-1408955
>chr11:1409288-1409393
>chr11:1409846-1409982
>chr11:1410564-1410885
>chr11:1411266-1411427
>chr11:1411687-1411776
>chr11:1412256-1412792
>chr11:1413139-1413503
>chr11:1414193-1414306
>chr11:1414522-1415013
>chr11:1415121-1415439
>chr11:1416372-1416552
>chr11:1417218-1417512
>chr11:1417876-1418073
>chr11:1418318-1418472
>chr11:1418593-1418694
>chr11:1418822-1418939
>chr11:1419203-1419577
>chr11:1419718-1419826
>chr11:1420135-1420508
>chr11:1420687-1420892
>chr11:1421313-1421812
>chr11:1421950-1422743
>chr11:1422810-1422965
>chr11:1423505-1423693
>chr11:1424403-1424734
>chr11:1425060-1425148
>chr11:1426074-1427143
>chr11:1428174-1428290
>chr11:1428466-1428778
>chr11:1428991-1429129
>chr11:1429530-1431043
>chr11:1431088-1431165
>chr11:1431249-1431408
>chr11:1431527-1431759
>chr11:1432059-1432886
>chr11:1433275-1433461
>chr11:1433625-1433715
>chr11:1434070-1434374
>chr11:1434537-1434671
>chr11:1434751-1434882
>chr11:1434951-1435068
>chr11:1435678-1435940
>chr11:1436479-1438357
>chr11:1438606-1439191
>chr11:1439312-1439393
>chr11:1439597-1439759
>chr11:1439897-1440050
>chr11:1440236-1441475
>chr11:1442345-1442538
>chr11:1444132-1444554
>chr11:1444634-1445051
>chr11:1445472-1445783
>chr11:1445843-1446290
>chr11:1446459-1446698
>chr11:1446864-1447031
>chr11:1447379-1447651
>chr11:1448652-1449120
>chr11:1449249-1450007
>chr11:1450141-1450212
>chr11:1450530-1450608
>chr11:1451496-1452484
>chr11:1452638-1452758
>chr11:1452898-1454481
>chr11:1454600-1456142
>chr11:1456414-1456527
>chr11:1457386-1457741
>chr11:1458930-1459028
>chr11:1460362-1461258
>chr11:1461581-1462311
>chr11:1462445-1462642
>chr11:1463071-1463341
>chr11:1463475-1463818
>chr11:1464224-1464438
>chr11:1464687-1465087
>chr11:1465344-1465610
>chr11:1465687-1466176
>chr11:1467104-1467144
>chr11:1467572-1467686
>chr11:1467846-1467937
>chr11:1468259-1468868
>chr11:1469045-1469931
>chr11:1470024-1470601
>chr11:1471903-1472188
>chr11:1472375-1473451
>chr11:1473965-1474677
>chr11:1474927-1475515
>chr11:1475799-1476137
>chr11:1476426-1476511
>chr11:1476815-1477133
>chr11:1477234-1477598
>chr11:1477986-1478383
>chr11:1478646-1478893
>chr11:1479066-1479768
>chr11:1479826-1480345
>chr11:1480422-1480874
>chr11:1481350-1481453
>chr11:1481642-1481750
>chr11:1481878-1482035
>chr11:1482210-1482976
>chr11:1483090-1483477
>chr11:1484354-1484429
>chr11:1485351-1485541
>chr11:1485687-1485940
>chr11:1486096-1487585
>chr11:1488379-1488574
>chr11:1490450-1490697
>chr11:1490903-1491493
>chr11:1491748-1492029
>chr11:1492245-1492745
>chr11:1493030-1493267
>chr11:1493565-1494075
>chr11:1494863-1495121
>chr11:1495695-1495858
>chr11:1496164-1496656
>chr11:1496881-1497126
>chr11:1497519-1498201
>chr11:1498433-1498618
>chr11:1499042-1499172
>chr11:1499651-1499746
>chr11:1499949-1501011
>chr11:1502606-1502825
>chr11:1504225-1504444
>chr11:1506157-1506358
>chr11:1507226-1507290
>chr11:1508280-1508715
>chr11:1509009-1509091
>chr11:1509314-1509393
>chr11:1509912-1510050
>chr11:1510750-1511063
>chr11:1511925-1512018
>chr11:1512148-1512222
>chr11:1513865-1515399
>chr11:1515504-1515574
>chr11:1515665-1518459
>chr11:1519106-1519171
>chr11:1519551-1519663
>chr11:1520163-1520243
>chr11:1520803-1521025
>chr11:1521242-1521941
>chr11:1522072-1522191
>chr11:1522464-1522619
>chr11:1522782-1522888
>chr11:1523950-1524282
>chr11:1524400-1524517
>chr11:1524622-1524952
>chr11:1525212-1525660
>chr11:1526331-1526466
>chr11:1526863-1526998
>chr11:1527374-1527866
>chr11:1528093-1528380
>chr11:1528584-1528745
>chr11:1529274-1529373
>chr11:1529543-1529800
>chr11:1530051-1530203
>chr11:1530348-1530528
>chr11:1530686-1530938
>chr11:1531326-1531650
>chr11:1531810-1533406
>chr11:1533583-1533641
>chr11:1533980-1534082
>chr11:1534188-1534380
>chr11:1535013-1535242
>chr11:1535520-1535683
>chr11:1536485-1537008
>chr11:1537888-1539439
>chr11:1539758-1540994
>chr11:1541197-1542514
>chr11:1542862-1542926
>chr11:1543742-1544438
>chr11:1544557-1545442
>chr11:1545625-1546288
>chr11:1546458-1546567
>chr11:1546843-1547139
>chr11:1547457-1548176
>chr11:1548440-1548830
>chr11:1549065-1549784
>chr11:1550181-1550292
>chr11:1550928-1551224
>chr11:1552236-1552373
>chr11:1552746-1553023
>chr11:1553520-1554168
>chr11:1554498-1554665
>chr11:1554779-1555260
>chr11:1555501-1556141
>chr11:1556386-1556774
>chr11:1557123-1557309
>chr11:1557887-1558058
>chr11:1558458-1558554
>chr11:1558732-1559111
>chr11:1559541-1559601
>chr11:1559900-1560173
>chr11:1561362-1562265
>chr11:1562411-1562575
>chr11:1563395-1563532
>chr11:1563784-1563897
>chr11:1564302-1564845
>chr11:1565171-1565822
>chr11:1565931-1566849
>chr11:1566997-1567997
>chr11:1568198-1569985
>chr11:1570170-1570428
>chr11:1570720-1570857
>chr11:1570908-1572234
>chr11:1572391-1572632
>chr11:1572863-1574204
>chr11:1574637-1575743
>chr11:1575918-1576045
>chr11:1576531-1576948
>chr11:1577112-1577249
>chr11:1577690-1577775
>chr11:1578580-1578735
>chr11:1579018-1579210
>chr11:1579494-1579577
>chr11:1580100-1580405
>chr11:1580989-1581090
>chr11:1581170-1581606
>chr11:1582139-1582215
>chr11:1582474-1582947
>chr11:1584681-1584747
>chr11:1584817-1585335
>chr11:1585651-1585746
>chr11:1587110-1587351
>chr11:1587887-1588072
>chr11:1588354-1588647
>chr11:1589083-1589414
>chr11:1590060-1590347
>chr11:1590592-1590742
>chr11:1591226-1591320
>chr11:1591529-1591815
>chr11:1591915-1593940
>chr11:1594174-1594313
>chr11:1594581-1594857
>chr11:1594947-1595327
>chr11:1596891-1596954
>chr11:1597105-1597238
>chr11:1597775-1598209
>chr11:1598448-1598547
>chr11:1598704-1598925
>chr11:1598993-1599138
>chr11:1599242-1599556
>chr11:1599630-1601650
>chr11:1601916-1602458
>chr11:1602604-1602792
>chr11:1602937-1603107
>chr11:1603175-1603615
>chr11:1603776-1604246
>chr11:1604673-1605188
>chr11:1606419-1606601
>chr11:1607023-1607167
>chr11:1607266-1607527
>chr11:1607598-1607704
>chr11:1607824-1607997
>chr11:1608635-1608858
>chr11:1609003-1609243
>chr11:1609312-1609954
>chr11:1610935-1611161
>chr11:1611398-1611796
>chr11:1612575-1612734
>chr11:1614479-1614527
>chr11:1614954-1615053
>chr11:1615383-1615540
>chr11:1615658-1615712
>chr11:1615837-1616432
>chr11:1617010-1617364
>chr11:1617425-1617541
>chr11:1617968-1618243
>chr11:1618657-1619322
>chr11:1619453-1619740
>chr11:1619806-1620016
>chr11:1620281-1620487
>chr11:1620677-1621461
>chr11:1621521-1621613
>chr11:1621879-1622626
>chr11:1622898-1623354
>chr11:1623627-1624063
>chr11:1624178-1624803
>chr11:1625750-1625893
>chr11:1626247-1626391
>chr11:1626488-1626682
>chr11:1626964-1627058
>chr11:1627261-1627725
>chr11:1627891-1628764
>chr11:1629382-1629438
>chr11:1629579-1629688
>chr11:1630334-1630722
>chr11:1630874-1631842
>chr11:1632089-1632715
>chr11:1632831-1634131
>chr11:1634292-1634563
>chr11:1634893-1635133
>chr11:1635299-1635390
>chr11:1636306-1636972
>chr11:1637123-1637288
>chr11:1637881-1638064
>chr11:1638139-1638294
>chr11:1638641-1638949
>chr11:1640020-1640135
>chr11:1640534-1640716
>chr11:1641572-1641732
>chr11:1642446-1642538
>chr11:1642798-1642933
>chr11:1643507-1644149
>chr11:1644364-1644846
>chr11:1645800-1645963
>chr11:1646247-1646289
>chr11:1647454-1647709
>chr11:1648233-1648460
>chr11:1648728-1649303
>chr11:1649660-1649761
>chr11:1650249-1650804
>chr11:1651143-1651416
>chr11:1651785-1651986
>chr11:1652899-1653059
>chr11:1653410-1653734
>chr11:1654700-1654796
>chr11:1655165-1655252
>chr11:1655535-1655711
>chr11:1656048-1656302
>chr11:1656613-1656756
>chr11:1657053-1657397
>chr11:1657725-1657793
>chr11:1657973-1659059
>chr11:1659496-1659677
>chr11:1661165-1661644
>chr11:1661831-1661958
>chr11:1662021-1662135
>chr11:1662200-1662633
>chr11:1662723-1663677
>chr11:1663942-1664071
>chr11:1664239-1664518
>chr11:1664645-1664723
>chr11:1664975-1665075
>chr11:1665138-1665761
>chr11:1665834-1665978
>chr11:1666180-1666308
>chr11:1666484-1666540
>chr11:1666642-1666715
>chr11:1667090-1667185
>chr11:1667265-1667735
>chr11:1667925-1668056
>chr11:1668187-1668308
>chr11:1669068-1669163
>chr11:1669255-1669960
>chr11:1670109-1670321
>chr11:1670787-1671056
>chr11:1671165-1671265
>chr11:1671389-1671727
>chr11:1671881-1672152
>chr11:1672241-1672630
>chr11:1673012-1673105
>chr11:1673447-1673567
>chr11:1673724-1673854
>chr11:1674041-1674275
>chr11:1674606-1674810
>chr11:1674923-1676179
>chr11:1676617-1676687
>chr11:1677216-1677315
>chr11:1677780-1678325
>chr11:1678382-1678674
>chr11:1678867-1678981
>chr11:1679993-1680076
>chr11:1681166-1681934
>chr11:1682242-1683991
>chr11:1685238-1685533
>chr11:1685630-1685798
>chr11:1686916-1687007
>chr11:1687407-1687569
>chr11:1687932-1688050
>chr11:1688270-1688572
>chr11:1688651-1688792
>chr11:1689164-1689859
>chr11:1690108-1693216
>chr11:1693558-1693751
>chr11:1693852-1694064
>chr11:1694368-1695502
>chr11:1695616-1695727
>chr11:1695880-1695945
>chr11:1696392-1696556
>chr11:1696655-1696754
>chr11:1698995-1699073
>chr11:1699346-1699422
>chr11:1700418-1700576
>chr11:1700993-1701107
>chr11:1701247-1701817
>chr11:1701948-1702013
>chr11:1702547-1702693
>chr11:1702885-1703021
>chr11:1703591-1704596
>chr11:1704778-1704879
>chr11:1705145-1705230
>chr11:1705369-1706205
>chr11:1706326-1706422
>chr11:1706572-1707367
>chr11:1707750-1708072
>chr11:1708337-1708517
>chr11:1708643-1710281
>chr11:1710654-1710867
>chr11:1711037-1711355
>chr11:1712225-1713089
>chr11:1713241-1713330
>chr11:1713967-1714366
>chr11:1714520-1714631
>chr11:1714729-1714919
>chr11:1715168-1715269
>chr11:1715581-1715877
>chr11:1716024-1716208
>chr11:1716796-1717052
>chr11:1717145-1717582
>chr11:1718680-1718747
>chr11:1719098-1719165
>chr11:1719432-1720033
>chr11:1720127-1720242
>chr11:1720328-1720586
>chr11:1721701-1721775
>chr11:1722785-1723261
>chr11:1723784-1724276
>chr11:1724883-1725457
>chr11:1725534-1725734
>chr11:1725792-1726205
>chr11:1726312-1726584
>chr11:1726650-1726898
>chr11:1726934-1727681
>chr11:1727776-1728773
>chr11:1728877-1729404
>chr11:1729462-1729721
>chr11:1729936-1730037
>chr11:1730998-1731544
>chr11:1731737-1731897
>chr11:1732685-1732789
>chr11:1732958-1733284
>chr11:1733344-1735101
>chr11:1735216-1735359
>chr11:1735548-1735791
>chr11:1735909-1735989
>chr11:1736088-1736264
>chr11:1736457-1737253
>chr11:1737316-1737474
>chr11:1737779-1737953
>chr11:1738264-1738499
>chr11:1738703-1738815
>chr11:1739319-1739922
>chr11:1740030-1740422
>chr11:1740537-1740903
>chr11:1741044-1741245
>chr11:1741325-1741664
>chr11:1741823-1742512
>chr11:1742853-1743435
>chr11:1744231-1744365
>chr11:1744684-1744985
>chr11:1745117-1745701
>chr11:1745959-1746117
>chr11:1746318-1748169
>chr11:1748234-1748321
>chr11:1748864-1748980
>chr11:1750648-1750809
>chr11:1751131-1751627
>chr11:1751921-1752193
>chr11:1752371-1752510
>chr11:1752957-1753173
>chr11:1753290-1754045
>chr11:1754136-1755402
>chr11:1755550-1755793
>chr11:1755948-1756544
>chr11:1756716-1756822
>chr11:1756912-1757010
>chr11:1757098-1757492
>chr11:1757609-1758304
>chr11:1758707-1759862
>chr11:1759939-1760830
>chr11:1760899-1761325
>chr11:1761399-1761661
>chr11:1761924-1762336
>chr11:1762504-1762994
>chr11:1763170-1763408
>chr11:1764045-1764164
>chr11:1764453-1764740
>chr11:1765369-1765513
>chr11:1766638-1766739
>chr11:1766899-1767297
>chr11:1767434-1768291
>chr11:1769342-1769848
>chr11:1770032-1771017
>chr11:1771898-1772339
>chr11:1772427-1772622
>chr11:1772914-1772981
>chr11:1773134-1773307
>chr11:1773393-1773479
>chr11:1773872-1774774
>chr11:1775126-1775979
>chr11:1776089-1776366
>chr11:1776721-1776840
>chr11:1776966-1777627
>chr11:1778023-1778318
>chr11:1778416-1778648
>chr11:1778748-1778965
>chr11:1779054-1779908
>chr11:1780252-1780324
>chr11:1780686-1781047
>chr11:1781192-1781702
>chr11:1782392-1783307
>chr11:1785527-1785768
>chr11:1786556-1788558
>chr11:1788654-1789154
>chr11:1789193-1789316
>chr11:1789796-1790046
>chr11:1790200-1790336
>chr11:1791109-1791460
>chr11:1792216-1792586
>chr11:1792789-1792852
>chr11:1793172-1793227
>chr11:1794010-1794212
>chr11:1795378-1796373
>chr11:1796447-1796517
>chr11:1796761-1796874
>chr11:1797200-1797981
>chr11:1798103-1798214
>chr11:1798261-1798681
>chr11:1798852-1799053
>chr11:1799347-1799622
>chr11:1799754-1800891
>chr11:1801060-1801220
>chr11:1801919-1801968
>chr11:1803540-1803659
>chr11:1803779-1805499
>chr11:1805541-1806377
>chr11:1806540-1807058
>chr11:1807251-1807333
>chr11:1809648-1809792
>chr11:1809994-1810092
>chr11:1810151-1810514
>chr11:1810640-1810695
>chr11:1810856-1810932
>chr11:1811620-1811784
>chr11:1811995-1812157
>chr11:1812412-1813382
>chr11:1813784-1814130
>chr11:1814707-1814979
>chr11:1816756-1816838
>chr11:1817120-1817440
>chr11:1817689-1818183
>chr11:1818232-1818747
>chr11:1819223-1819300
>chr11:1819380-1819534
>chr11:1819755-1819988
>chr11:1820239-1820383
>chr11:1820443-1820645
>chr11:1820741-1821024
>chr11:1821145-1821281
>chr11:1822956-1824284
>chr11:1824396-1824466
>chr11:1824580-1824758
>chr11:1824926-1825037
>chr11:1825134-1825444
>chr11:1825535-1825770
>chr11:1825872-1826108
>chr11:1826300-1826409
>chr11:1826646-1826733
>chr11:1826826-1826934
>chr11:1827096-1828842
>chr11:1829071-1829176
>chr11:1829370-1829572
>chr11:1829692-1829856
>chr11:1829904-1830662
>chr11:1830948-1831132
>chr11:1831402-1833885
>chr11:1834030-1834402
>chr11:1835116-1835814
>chr11:1835890-1836339
>chr11:1836750-1837525
>chr11:1837930-1838086
>chr11:1838345-1838523
>chr11:1838764-1839024
>chr11:1839181-1839421
>chr11:1839927-1840574
>chr11:1841056-1841644
>chr11:1841798-1842022
>chr11:1842094-1842203
>chr11:1842497-1843212
>chr11:1843310-1843678
>chr11:1844210-1845115
>chr11:1845526-1845852
>chr11:1846443-1846863
>chr11:1847175-1847473
>chr11:1847739-1848058
>chr11:1848206-1848316
>chr11:1848933-1849006
>chr11:1850310-1850422
>chr11:1850563-1851163
>chr11:1851251-1851746
>chr11:1851963-1852124
>chr11:1852243-1852375
>chr11:1852706-1852759
>chr11:1853276-1854973
>chr11:1855173-1855456
>chr11:1855688-1856058
>chr11:1856118-1856527
>chr11:1856608-1857205
>chr11:1857453-1857540
>chr11:1857681-1858010
>chr11:1858201-1858451
>chr11:1858645-1858764
>chr11:1858991-1859290
>chr11:1860093-1860182
>chr11:1860316-1860614
>chr11:1860745-1861858
>chr11:1862091-1862486
>chr11:1862567-1862845
>chr11:1862963-1863846
>chr11:1863988-1864071
>chr11:1864245-1864370
>chr11:1865345-1865657
>chr11:1866026-1866630
>chr11:1866786-1867045
>chr11:1867339-1868196
>chr11:1868259-1868471
>chr11:1868932-1869000
>chr11:1869174-1869333
>chr11:1869404-1870164
>chr11:1870321-1870395
>chr11:1870715-1870931
>chr11:1871076-1871146
>chr11:1871295-1871341
>chr11:1871618-1872003
>chr11:1872164-1873085
>chr11:1873851-1874168
>chr11:1874742-1874844
>chr11:1875506-1875777
>chr11:1876096-1876395
>chr11:1876521-1876767
>chr11:1878226-1878516
>chr11:1879245-1879359
>chr11:1879494-1879830
>chr11:1880585-1880688
>chr11:1881441-1882012
>chr11:1882083-1883024
>chr11:1883108-1883496
>chr11:1884214-1884315
>chr11:1887645-1887733
>chr11:1887959-1888077
>chr11:1888340-1888634
>chr11:1888781-1889032
>chr11:1889113-1889779
>chr11:1891873-1891959
>chr11:1892386-1892522
>chr11:1892690-1893406
>chr11:1893717-1893830
>chr11:1893974-1894060
>chr11:1894225-1894362
>chr11:1895029-1895363
>chr11:1895834-1897162
>chr11:1897322-1897412
>chr11:1897681-1897837
>chr11:1898064-1898731
>chr11:1898795-1898854
>chr11:1899090-1899170
>chr11:1899481-1899585
>chr11:1903165-1904753
>chr11:1905372-1905484
>chr11:1905763-1906068
>chr11:1906116-1906319
>chr11:1906474-1906865
>chr11:1907718-1909124
>chr11:1910457-1911113
>chr11:1912365-1912489
>chr11:1913494-1914032
>chr11:1914196-1914574
>chr11:1914735-1914809
>chr11:1915015-1916833
>chr11:1917315-1917459
>chr11:1917612-1918038
>chr11:1918318-1918499
>chr11:1919019-1919116
>chr11:1919603-1919680
>chr11:1919887-1920203
>chr11:1920281-1920366
>chr11:1921153-1921305
>chr11:1921914-1923148
>chr11:1923466-1923793
>chr11:1924103-1924594
>chr11:1925065-1928742
>chr11:1928891-1929045
>chr11:1929159-1929434
>chr11:1929888-1929938
>chr11:1930103-1930287
>chr11:1930421-1931997
>chr11:1932141-1934260
>chr11:1935388-1935502
>chr11:1935737-1936765
>chr11:1936936-1938787
>chr11:1939959-1940018
>chr11:1940136-1941037
>chr11:1941913-1942123
>chr11:1942581-1942736
>chr11:1942826-1943099
>chr11:1943419-1945497
>chr11:1945599-1945776
>chr11:1946241-1947426
>chr11:1947525-1948006
>chr11:1948293-1948383
>chr11:1948542-1949114
>chr11:1949357-1949644
>chr11:1951923-1952143
>chr11:1952685-1952906
>chr11:1953317-1953478
>chr11:1953664-1954090
>chr11:1954363-1954948
>chr11:1955308-1955682
>chr11:1956217-1957220
>chr11:1958388-1959019
>chr11:1959391-1959760
>chr11:1959969-1960617
>chr11:1960782-1961128
>chr11:1961447-1961826
>chr11:1962228-1962846
>chr11:1962963-1964235
>chr11:1964502-1964682
>chr11:1965111-1966052
>chr11:1968533-1968687
>chr11:1968824-1968983
>chr11:1969024-1970001
>chr11:1970220-1970822
>chr11:1970900-1971251
>chr11:1971551-1971980
>chr11:1972101-1972433
>chr11:1972622-1972708
>chr11:1972886-1973718
>chr11:1973940-1974767
>chr11:1975183-1975747
>chr11:1975847-1976371
>chr11:1976600-1976645
>chr11:1979367-1980498
>chr11:1980602-1980783
>chr11:1981201-1981485
>chr11:1981862-1982518
>chr11:1984100-1984703
>chr11:1984857-1984994
>chr11:1985412-1985736
>chr11:1985842-1986036
>chr11:1986449-1986538
>chr11:1986796-1987554
>chr11:1987684-1988274
>chr11:1988521-1988673
>chr11:1990671-1990915
>chr11:1991046-1991324
>chr11:1993671-1993818
>chr11:1994067-1994298
>chr11:1994553-1995654
>chr11:1996033-1996220
>chr11:1996456-1996565
>chr11:1996993-1997266
>chr11:1997436-1997508
>chr11:1997582-1997922
>chr11:1998395-1998810
>chr11:1998909-1999575
>chr11:1999860-2000997
>chr11:2001238-2001336
>chr11:2003448-2003578
>chr11:2004284-2004320
>chr11:2005351-2007291
>chr11:2007717-2008070
>chr11:2008151-2010343
>chr11:2010416-2010516
>chr11:2010776-2010958
>chr11:2011294-2011529
>chr11:2011669-2013105
>chr11:2013479-2013548
>chr11:2014211-2014314
>chr11:2014612-2015144
>chr11:2015200-2015783
>chr11:2016179-2017173
>chr11:2017404-2017756
>chr11:2017938-2018101
>chr11:2018238-2018456
>chr11:2018571-2018839
>chr11:2019304-2021292
>chr11:2021730-2022019
>chr11:2022318-2025166
>chr11:2026353-2026411
>chr11:2031465-2031544
>chr11:2031601-2031651
>chr11:2033633-2033758
>chr11:2033910-2038337
