# Supplementary material for: Red: an intelligent, rapid, accurate tool for detecting repeats de-novo on the genomic scale
Source: BMC Bioinformatics. 2015 Jul 24;16:227. doi: 10.1186/s12859-015-0654-5 (PMC4513396; doi:10.1186/s12859-015-0654-5)
Supplement: Additional file 10 — Supplementary data set 9 — Red’s repeats of the Plasmodium falciparum genome. The command “tar -xzf file” results in a directory that contains the locations of repeats found by Red in the genome of the Plasmodium falciparum. [file 12859_2015_654_MOESM10_ESM.gz › GnmRptPf/chr12.rpt]

>chr12:0-7771
>chr12:7887-15908
>chr12:16053-16978
>chr12:17524-17774
>chr12:17870-17940
>chr12:18112-18183
>chr12:20146-20192
>chr12:20405-20515
>chr12:21260-21333
>chr12:21970-26429
>chr12:26857-30210
>chr12:30673-32717
>chr12:33144-33185
>chr12:33260-33481
>chr12:33589-33746
>chr12:35921-35992
>chr12:40009-43989
>chr12:44415-47451
>chr12:47726-47874
>chr12:47971-48799
>chr12:56936-57053
>chr12:57659-57768
>chr12:57851-58202
>chr12:58545-59585
>chr12:59805-59995
>chr12:60416-60599
>chr12:60745-61434
>chr12:61827-62055
>chr12:64471-65994
>chr12:66059-66455
>chr12:67324-67504
>chr12:67945-68004
>chr12:68513-68738
>chr12:68886-69056
>chr12:70579-70708
>chr12:70865-71114
>chr12:71246-72114
>chr12:72232-73154
>chr12:74220-74381
>chr12:74704-75571
>chr12:75797-76043
>chr12:76387-76850
>chr12:77209-77511
>chr12:77620-78053
>chr12:78726-78965
>chr12:79124-79324
>chr12:79548-79719
>chr12:79924-81444
>chr12:83060-83184
>chr12:83935-86658
>chr12:87009-87368
>chr12:87608-89778
>chr12:89832-89939
>chr12:90105-90288
>chr12:90943-91047
>chr12:91239-91474
>chr12:91921-92298
>chr12:92789-93266
>chr12:93700-94575
>chr12:96635-97046
>chr12:97167-97684
>chr12:97959-98108
>chr12:98344-99419
>chr12:100491-101404
>chr12:101496-101586
>chr12:102589-103071
>chr12:103289-103913
>chr12:104027-104080
>chr12:104641-104698
>chr12:104799-104905
>chr12:105247-105351
>chr12:105810-105974
>chr12:106503-106994
>chr12:107208-107375
>chr12:107862-108121
>chr12:108263-109167
>chr12:109371-109458
>chr12:109709-109976
>chr12:110194-110374
>chr12:110552-110730
>chr12:110953-111089
>chr12:111410-112119
>chr12:112391-112620
>chr12:112799-114014
>chr12:114213-114267
>chr12:114413-114764
>chr12:114953-115219
>chr12:115446-115534
>chr12:115677-115809
>chr12:116008-116111
>chr12:116188-116437
>chr12:117431-117947
>chr12:118117-118434
>chr12:118555-118702
>chr12:118859-119356
>chr12:119489-119774
>chr12:120086-120320
>chr12:120675-120817
>chr12:123667-123752
>chr12:123886-124210
>chr12:124462-124594
>chr12:124899-125127
>chr12:125485-125571
>chr12:125800-125928
>chr12:126252-126526
>chr12:126657-126787
>chr12:126948-127090
>chr12:127367-127466
>chr12:127634-127753
>chr12:128105-128428
>chr12:128792-129008
>chr12:129123-129471
>chr12:129771-129931
>chr12:130030-130670
>chr12:130874-131298
>chr12:131546-131641
>chr12:131901-132190
>chr12:132393-132583
>chr12:133074-133249
>chr12:133521-134039
>chr12:134109-134373
>chr12:134407-134493
>chr12:134823-134957
>chr12:135267-135575
>chr12:136623-137143
>chr12:137533-137661
>chr12:138008-138204
>chr12:139282-139428
>chr12:139632-139853
>chr12:140236-140354
>chr12:141103-141215
>chr12:141371-141795
>chr12:141967-142048
>chr12:142156-142223
>chr12:142349-142494
>chr12:142636-142713
>chr12:143033-143191
>chr12:143309-144049
>chr12:144238-144532
>chr12:144642-144968
>chr12:145436-145586
>chr12:146898-146997
>chr12:147349-148195
>chr12:148342-148505
>chr12:148782-149020
>chr12:149117-149237
>chr12:149382-149990
>chr12:150202-150362
>chr12:152305-152492
>chr12:153626-153694
>chr12:154167-154293
>chr12:154488-154755
>chr12:155494-155812
>chr12:155912-156339
>chr12:156390-156563
>chr12:156804-156852
>chr12:157020-157655
>chr12:157701-158595
>chr12:159215-159722
>chr12:159982-160284
>chr12:160396-160727
>chr12:160828-160920
>chr12:161096-162500
>chr12:162793-165646
>chr12:165764-166708
>chr12:166814-166975
>chr12:167171-167684
>chr12:167800-168550
>chr12:168611-168675
>chr12:168737-168846
>chr12:171280-171502
>chr12:171617-172046
>chr12:172153-172903
>chr12:173082-173141
>chr12:173388-173609
>chr12:173751-173856
>chr12:173962-174041
>chr12:174517-174719
>chr12:174984-175282
>chr12:176023-176360
>chr12:176820-176946
>chr12:177162-178129
>chr12:178587-179174
>chr12:179366-179746
>chr12:179911-179996
>chr12:180465-180672
>chr12:180752-180938
>chr12:181134-181557
>chr12:181925-182305
>chr12:182875-183160
>chr12:183987-184986
>chr12:185045-185191
>chr12:185472-185596
>chr12:185913-186379
>chr12:186556-187126
>chr12:188110-188177
>chr12:188381-188520
>chr12:188646-191152
>chr12:191368-191725
>chr12:191779-194639
>chr12:194811-194897
>chr12:195247-195361
>chr12:195438-196147
>chr12:196252-197219
>chr12:197613-197775
>chr12:197858-198350
>chr12:198551-198635
>chr12:198742-198944
>chr12:199354-199532
>chr12:200036-200196
>chr12:200406-200739
>chr12:201227-201617
>chr12:201823-202029
>chr12:202226-202473
>chr12:202591-202926
>chr12:203411-203623
>chr12:204713-205507
>chr12:205969-207175
>chr12:207458-208138
>chr12:208916-209039
>chr12:209215-209463
>chr12:209564-209668
>chr12:210294-210542
>chr12:210595-210707
>chr12:211251-211376
>chr12:212350-212841
>chr12:213827-213963
>chr12:214185-214523
>chr12:214641-214764
>chr12:215127-215256
>chr12:215519-215626
>chr12:215750-215902
>chr12:216174-216336
>chr12:216395-217182
>chr12:217263-217397
>chr12:217761-217944
>chr12:218094-218643
>chr12:218728-219673
>chr12:219831-220058
>chr12:220639-220905
>chr12:221465-221559
>chr12:221740-221862
>chr12:222121-222622
>chr12:224112-224266
>chr12:224562-224613
>chr12:224779-224881
>chr12:225103-225290
>chr12:225355-226154
>chr12:226781-226869
>chr12:227123-227867
>chr12:228026-229768
>chr12:230042-230463
>chr12:231403-232397
>chr12:233222-233305
>chr12:233660-233870
>chr12:234363-234529
>chr12:234750-235451
>chr12:235549-237730
>chr12:237926-242745
>chr12:242856-243054
>chr12:243183-243281
>chr12:243496-243956
>chr12:244037-244120
>chr12:245629-245943
>chr12:246362-246467
>chr12:246554-246918
>chr12:247001-247256
>chr12:247843-248070
>chr12:248200-249371
>chr12:249496-249575
>chr12:249914-250125
>chr12:250316-250380
>chr12:250702-250849
>chr12:251209-251447
>chr12:251552-252707
>chr12:252890-253068
>chr12:254218-254845
>chr12:254964-256363
>chr12:257185-257681
>chr12:257953-258081
>chr12:258431-258825
>chr12:259633-259710
>chr12:259830-259921
>chr12:260190-260473
>chr12:260827-261023
>chr12:261297-261505
>chr12:261832-261902
>chr12:262124-262192
>chr12:262388-262667
>chr12:263518-263591
>chr12:263704-264615
>chr12:265976-266055
>chr12:266205-266403
>chr12:267405-267526
>chr12:267810-269336
>chr12:269566-270275
>chr12:271151-271472
>chr12:271694-271842
>chr12:272153-272320
>chr12:272813-272944
>chr12:273689-273766
>chr12:273926-274037
>chr12:274190-274270
>chr12:274514-274645
>chr12:274925-275110
>chr12:275256-275304
>chr12:275367-275798
>chr12:276110-276163
>chr12:278100-278454
>chr12:278881-278961
>chr12:279092-279251
>chr12:279338-280859
>chr12:280950-281452
>chr12:281693-281887
>chr12:282166-283804
>chr12:284701-285570
>chr12:285620-285795
>chr12:285963-286397
>chr12:286977-287512
>chr12:287720-287966
>chr12:288283-288433
>chr12:288949-289444
>chr12:289900-290046
>chr12:290149-290242
>chr12:290552-291007
>chr12:291398-291516
>chr12:291893-292162
>chr12:292229-293206
>chr12:293496-293746
>chr12:294057-294142
>chr12:294407-294826
>chr12:298611-299663
>chr12:299791-300375
>chr12:300496-301005
>chr12:301432-301721
>chr12:302009-302268
>chr12:302914-303163
>chr12:303326-303528
>chr12:303633-303732
>chr12:303889-306510
>chr12:307076-307241
>chr12:307331-307724
>chr12:307927-307999
>chr12:308058-308214
>chr12:309276-309372
>chr12:310382-310515
>chr12:310572-310721
>chr12:310876-311070
>chr12:311422-311785
>chr12:312896-313065
>chr12:313238-313372
>chr12:313645-313855
>chr12:314104-314363
>chr12:315074-315290
>chr12:315431-315684
>chr12:316121-316432
>chr12:317369-318811
>chr12:319452-319652
>chr12:319975-320271
>chr12:320583-320712
>chr12:321025-321093
>chr12:321266-321503
>chr12:322220-322329
>chr12:322375-322559
>chr12:322650-324314
>chr12:325118-325191
>chr12:325865-326073
>chr12:326131-326378
>chr12:326497-328122
>chr12:328262-329236
>chr12:329440-329656
>chr12:330229-330371
>chr12:331741-331921
>chr12:332114-332613
>chr12:332992-333332
>chr12:333505-333799
>chr12:333934-334205
>chr12:335087-335186
>chr12:335818-336461
>chr12:337794-338608
>chr12:338723-339322
>chr12:339536-339860
>chr12:340185-340528
>chr12:340732-341282
>chr12:341391-341694
>chr12:341907-342166
>chr12:342205-342511
>chr12:343013-343147
>chr12:343327-343562
>chr12:343679-343982
>chr12:344072-344194
>chr12:344352-344653
>chr12:344706-345068
>chr12:345499-345852
>chr12:346499-346759
>chr12:347293-348246
>chr12:348784-348910
>chr12:349169-349495
>chr12:349836-349954
>chr12:351194-351816
>chr12:352064-352153
>chr12:352440-352536
>chr12:352936-352998
>chr12:353478-353541
>chr12:353638-353691
>chr12:353858-353938
>chr12:354005-354267
>chr12:354930-355547
>chr12:356614-356864
>chr12:357478-357749
>chr12:358151-358266
>chr12:358988-359430
>chr12:359537-360039
>chr12:360257-360339
>chr12:360495-361844
>chr12:361974-362243
>chr12:364177-364761
>chr12:364948-365051
>chr12:365690-366118
>chr12:367333-367394
>chr12:367626-367680
>chr12:367887-367990
>chr12:370457-370529
>chr12:372405-372677
>chr12:373472-373546
>chr12:373618-373741
>chr12:373971-374206
>chr12:374508-374920
>chr12:375148-375375
>chr12:375651-376123
>chr12:376206-376513
>chr12:376811-376923
>chr12:380570-380636
>chr12:380919-381098
>chr12:381197-381354
>chr12:381993-382378
>chr12:382690-382795
>chr12:384182-384325
>chr12:385637-386284
>chr12:386728-386856
>chr12:387461-388568
>chr12:388886-389033
>chr12:389102-389948
>chr12:390111-390684
>chr12:390762-390872
>chr12:392862-393272
>chr12:393717-393784
>chr12:394628-395000
>chr12:395080-395402
>chr12:395624-395972
>chr12:396692-396881
>chr12:397294-397445
>chr12:398138-398326
>chr12:399043-399411
>chr12:399672-399760
>chr12:401272-402315
>chr12:402508-403336
>chr12:404627-405614
>chr12:405883-406215
>chr12:406471-406588
>chr12:407067-407434
>chr12:407833-408253
>chr12:408809-410418
>chr12:410571-411297
>chr12:411452-411515
>chr12:411829-411901
>chr12:411993-412167
>chr12:412249-412439
>chr12:412511-412625
>chr12:412673-415304
>chr12:415696-416082
>chr12:417498-417544
>chr12:419307-419457
>chr12:419723-420675
>chr12:420834-421064
>chr12:421261-421420
>chr12:421644-421864
>chr12:422264-422451
>chr12:422692-422798
>chr12:422861-422922
>chr12:423015-423445
>chr12:424163-424355
>chr12:424615-424821
>chr12:424965-425178
>chr12:425999-427250
>chr12:427402-427476
>chr12:427546-427716
>chr12:427973-428370
>chr12:429321-429407
>chr12:430140-430510
>chr12:431273-431463
>chr12:431690-431894
>chr12:432025-432660
>chr12:432956-434244
>chr12:434740-436085
>chr12:436607-436912
>chr12:438466-439848
>chr12:440147-440226
>chr12:440442-441220
>chr12:441919-442029
>chr12:442879-443643
>chr12:444974-445765
>chr12:446108-446201
>chr12:446296-446513
>chr12:446682-447276
>chr12:447963-448186
>chr12:448309-448760
>chr12:450733-450876
>chr12:451002-451082
>chr12:451352-451452
>chr12:451667-452285
>chr12:452404-452663
>chr12:453167-453369
>chr12:453885-454306
>chr12:454570-454793
>chr12:454861-455034
>chr12:455123-455357
>chr12:456200-458130
>chr12:458197-458681
>chr12:458777-459004
>chr12:459081-459251
>chr12:459629-459998
>chr12:460730-460838
>chr12:461642-461778
>chr12:461841-463492
>chr12:463796-465014
>chr12:465214-465461
>chr12:465743-466033
>chr12:466299-466586
>chr12:467612-467849
>chr12:468096-468149
>chr12:468486-468810
>chr12:469221-470158
>chr12:470272-470479
>chr12:471246-471347
>chr12:471764-472198
>chr12:472592-472729
>chr12:472963-473055
>chr12:474717-474797
>chr12:475400-476062
>chr12:476193-476566
>chr12:476695-476769
>chr12:477210-477422
>chr12:477506-477777
>chr12:477872-478017
>chr12:478467-478623
>chr12:478727-479488
>chr12:479587-480539
>chr12:481651-481757
>chr12:481864-481949
>chr12:482237-482331
>chr12:482817-483128
>chr12:483190-483320
>chr12:483415-484104
>chr12:484570-484693
>chr12:484933-484967
>chr12:486547-486927
>chr12:488677-489128
>chr12:489483-489554
>chr12:489609-489782
>chr12:489863-489984
>chr12:490066-490856
>chr12:491565-491829
>chr12:492232-492778
>chr12:493509-493700
>chr12:494036-494309
>chr12:495093-495364
>chr12:495494-495717
>chr12:496591-497111
>chr12:497358-498537
>chr12:498759-498876
>chr12:500209-500342
>chr12:500594-500759
>chr12:501560-501814
>chr12:502090-502156
>chr12:502250-503476
>chr12:504177-504244
>chr12:504311-505343
>chr12:505445-505674
>chr12:505786-505960
>chr12:506220-506392
>chr12:506654-507850
>chr12:509004-510103
>chr12:511157-511562
>chr12:511921-512457
>chr12:512797-512978
>chr12:513851-513963
>chr12:515027-515290
>chr12:515430-515525
>chr12:516015-516085
>chr12:517163-517335
>chr12:518229-518537
>chr12:519020-519282
>chr12:519426-519738
>chr12:519852-521663
>chr12:523729-523805
>chr12:523951-524181
>chr12:524294-524386
>chr12:524492-526423
>chr12:526571-527851
>chr12:528117-528192
>chr12:528432-528596
>chr12:528708-529009
>chr12:532827-532918
>chr12:533009-533069
>chr12:533198-534656
>chr12:535122-535218
>chr12:535410-535614
>chr12:536059-536440
>chr12:536484-536938
>chr12:537144-537738
>chr12:538180-538330
>chr12:538598-539226
>chr12:539575-540231
>chr12:540325-540801
>chr12:542960-543497
>chr12:543855-543996
>chr12:544199-544272
>chr12:544626-544917
>chr12:545209-545407
>chr12:545762-546187
>chr12:546514-546741
>chr12:547645-547728
>chr12:547992-548070
>chr12:548249-548365
>chr12:548540-548703
>chr12:549069-549888
>chr12:550753-551875
>chr12:551976-552105
>chr12:553845-554101
>chr12:554195-555943
>chr12:556143-556226
>chr12:556354-556666
>chr12:556766-557336
>chr12:557623-558091
>chr12:558513-558945
>chr12:561094-561230
>chr12:562201-563582
>chr12:563667-564830
>chr12:565083-565905
>chr12:566888-567215
>chr12:567334-568399
>chr12:569511-569635
>chr12:569787-569835
>chr12:570756-570864
>chr12:571139-571734
>chr12:572000-576411
>chr12:576623-577483
>chr12:578363-578458
>chr12:578893-578982
>chr12:579326-579500
>chr12:581393-582098
>chr12:582301-583044
>chr12:583330-583423
>chr12:583968-584109
>chr12:584781-584868
>chr12:585299-585738
>chr12:585795-585959
>chr12:586124-586752
>chr12:587151-588083
>chr12:588255-588535
>chr12:588971-589851
>chr12:590064-590164
>chr12:591746-591820
>chr12:592560-594793
>chr12:594947-595084
>chr12:595245-595441
>chr12:596152-596245
>chr12:596780-596862
>chr12:597955-598230
>chr12:598756-598896
>chr12:599006-599087
>chr12:599223-600813
>chr12:601150-601289
>chr12:601556-602111
>chr12:602197-602263
>chr12:602314-602453
>chr12:603330-603667
>chr12:603825-603976
>chr12:604083-604200
>chr12:604477-604557
>chr12:605271-605420
>chr12:606360-606567
>chr12:606778-606856
>chr12:607137-607256
>chr12:607516-607617
>chr12:608064-608534
>chr12:609002-609092
>chr12:609995-610196
>chr12:610252-610460
>chr12:610775-611368
>chr12:611439-611879
>chr12:612111-612621
>chr12:612738-613537
>chr12:613921-614233
>chr12:614387-615283
>chr12:615457-615637
>chr12:616102-616480
>chr12:617074-617165
>chr12:617673-618744
>chr12:618939-619041
>chr12:619145-619335
>chr12:619884-620019
>chr12:620098-621132
>chr12:621799-623057
>chr12:623671-624261
>chr12:624500-624681
>chr12:625123-625219
>chr12:625886-626164
>chr12:626376-627178
>chr12:628224-629009
>chr12:629179-629314
>chr12:629455-630272
>chr12:630528-631147
>chr12:631682-631905
>chr12:631979-632151
>chr12:632577-632764
>chr12:632872-634243
>chr12:634383-635025
>chr12:635445-635537
>chr12:635884-636526
>chr12:636886-637167
>chr12:638483-638561
>chr12:638745-639191
>chr12:639252-639388
>chr12:639776-640060
>chr12:640480-640548
>chr12:640750-641524
>chr12:641856-642085
>chr12:642387-642869
>chr12:643467-643589
>chr12:643801-644510
>chr12:645092-645337
>chr12:646446-646948
>chr12:647115-647284
>chr12:647893-648649
>chr12:648698-648882
>chr12:649009-649086
>chr12:649556-649649
>chr12:649785-649926
>chr12:650266-650371
>chr12:650540-650804
>chr12:650906-651076
>chr12:651325-651426
>chr12:651847-653451
>chr12:654782-654861
>chr12:654944-655112
>chr12:655329-655403
>chr12:655865-655968
>chr12:656454-656756
>chr12:656842-657064
>chr12:657132-657341
>chr12:658022-658279
>chr12:658534-658905
>chr12:659303-659720
>chr12:660304-660717
>chr12:660912-661137
>chr12:661224-661394
>chr12:661689-661947
>chr12:662096-662542
>chr12:662634-662914
>chr12:663492-663941
>chr12:664120-664247
>chr12:664352-664548
>chr12:666282-666849
>chr12:666948-667287
>chr12:667668-669704
>chr12:669827-670441
>chr12:670731-670902
>chr12:671077-671280
>chr12:671695-671871
>chr12:673274-673443
>chr12:673658-674345
>chr12:674478-674571
>chr12:674877-675456
>chr12:675552-675753
>chr12:675849-675918
>chr12:676091-676413
>chr12:676503-676563
>chr12:676835-676958
>chr12:677004-677218
>chr12:677569-678594
>chr12:678998-679178
>chr12:679303-679385
>chr12:679896-679962
>chr12:680175-680272
>chr12:680521-680761
>chr12:681059-681235
>chr12:681779-681828
>chr12:682000-682803
>chr12:683216-683740
>chr12:684362-684483
>chr12:685699-686317
>chr12:686991-687125
>chr12:687293-687436
>chr12:688347-688751
>chr12:688877-688924
>chr12:689137-689657
>chr12:689715-690151
>chr12:690317-690652
>chr12:690895-691068
>chr12:691398-693208
>chr12:693420-693556
>chr12:693766-695251
>chr12:695386-695592
>chr12:696422-697140
>chr12:697644-698212
>chr12:698446-698663
>chr12:699035-699286
>chr12:699518-699601
>chr12:699656-700339
>chr12:700573-700711
>chr12:702212-702543
>chr12:702734-703072
>chr12:703265-703360
>chr12:703511-703882
>chr12:704971-705364
>chr12:705494-705572
>chr12:705725-705956
>chr12:706074-706184
>chr12:707092-707286
>chr12:707471-707673
>chr12:707778-707910
>chr12:708048-708506
>chr12:708564-708864
>chr12:708978-709137
>chr12:709263-709421
>chr12:709732-709840
>chr12:710129-710305
>chr12:710868-711001
>chr12:711477-712102
>chr12:712344-712396
>chr12:712469-712561
>chr12:712837-713106
>chr12:713531-713595
>chr12:713926-714064
>chr12:714665-714772
>chr12:715701-717566
>chr12:717698-717882
>chr12:718506-718650
>chr12:718900-718949
>chr12:719853-720336
>chr12:720439-720849
>chr12:720963-721085
>chr12:721262-721335
>chr12:721440-721574
>chr12:721825-721929
>chr12:722084-722163
>chr12:722416-722549
>chr12:722635-722753
>chr12:722970-723169
>chr12:723268-723361
>chr12:723439-726028
>chr12:726104-726203
>chr12:726394-726514
>chr12:727372-727493
>chr12:727903-728034
>chr12:728838-729179
>chr12:729843-732320
>chr12:732444-732565
>chr12:732676-732855
>chr12:732925-733077
>chr12:733177-733325
>chr12:734485-734827
>chr12:734973-736445
>chr12:736601-736648
>chr12:737480-737610
>chr12:737958-738326
>chr12:739262-739311
>chr12:739372-739474
>chr12:739655-739710
>chr12:740189-740356
>chr12:740434-740520
>chr12:740679-740951
>chr12:742030-742240
>chr12:742652-742705
>chr12:742856-745827
>chr12:745901-746315
>chr12:747132-747183
>chr12:747772-747863
>chr12:747966-748088
>chr12:748336-748633
>chr12:748735-748779
>chr12:749303-749600
>chr12:750261-750758
>chr12:751707-751806
>chr12:754898-755879
>chr12:756231-757637
>chr12:758059-758179
>chr12:759941-760026
>chr12:763646-764219
>chr12:765027-765167
>chr12:765227-766455
>chr12:766959-768856
>chr12:769447-769604
>chr12:769722-769803
>chr12:770055-770204
>chr12:770349-770428
>chr12:770606-770653
>chr12:771158-771270
>chr12:771550-771690
>chr12:772115-772382
>chr12:772490-773277
>chr12:773557-773653
>chr12:774196-776353
>chr12:777958-778169
>chr12:779813-780000
>chr12:780147-781247
>chr12:781398-781806
>chr12:781932-782417
>chr12:782611-782671
>chr12:782797-783150
>chr12:783745-784010
>chr12:784163-784389
>chr12:785242-785551
>chr12:785658-786017
>chr12:787152-787232
>chr12:790865-792312
>chr12:792667-792814
>chr12:794511-794602
>chr12:794889-795070
>chr12:795237-795933
>chr12:796115-796427
>chr12:797237-797377
>chr12:797607-797655
>chr12:797852-797893
>chr12:798046-798293
>chr12:799561-799982
>chr12:800288-800705
>chr12:800815-800958
>chr12:801170-802263
>chr12:802331-802468
>chr12:803036-803272
>chr12:804476-805176
>chr12:805345-806844
>chr12:806999-807659
>chr12:807913-808023
>chr12:808813-808955
>chr12:809118-809338
>chr12:809576-809720
>chr12:810070-810153
>chr12:810955-811335
>chr12:811964-812159
>chr12:815145-815229
>chr12:815332-815414
>chr12:815790-815904
>chr12:816010-817543
>chr12:818466-818705
>chr12:819348-819987
>chr12:820041-821090
>chr12:821768-822144
>chr12:822208-822526
>chr12:822715-823072
>chr12:823226-823578
>chr12:823692-823858
>chr12:824242-824633
>chr12:824745-824833
>chr12:824888-825136
>chr12:825533-825704
>chr12:826359-826938
>chr12:827723-828616
>chr12:828749-829093
>chr12:829352-829492
>chr12:830014-831239
>chr12:832109-833292
>chr12:833437-833695
>chr12:833777-834438
>chr12:834622-834693
>chr12:834867-835023
>chr12:835096-835378
>chr12:835784-836092
>chr12:836340-836898
>chr12:837493-837779
>chr12:839443-839873
>chr12:840826-840867
>chr12:842199-842583
>chr12:842850-843015
>chr12:843255-843433
>chr12:844219-846861
>chr12:847199-847439
>chr12:847556-848107
>chr12:848370-848530
>chr12:849061-849347
>chr12:849454-849715
>chr12:850438-850572
>chr12:850670-850979
>chr12:851231-851349
>chr12:851949-852044
>chr12:852252-852332
>chr12:852621-852719
>chr12:852980-853578
>chr12:853792-853963
>chr12:854168-854244
>chr12:854360-854493
>chr12:854733-855251
>chr12:855337-855403
>chr12:855797-856327
>chr12:856460-857050
>chr12:858021-858071
>chr12:858946-859099
>chr12:859290-859380
>chr12:859607-859997
>chr12:861008-861120
>chr12:861847-862093
>chr12:862766-863362
>chr12:863417-863800
>chr12:864202-864465
>chr12:865153-865805
>chr12:867213-867397
>chr12:868365-869248
>chr12:869949-870120
>chr12:871398-871798
>chr12:871993-872212
>chr12:873290-873430
>chr12:873614-873681
>chr12:874271-874362
>chr12:874933-876236
>chr12:876433-876877
>chr12:878648-878974
>chr12:879096-879597
>chr12:880510-880718
>chr12:881220-881269
>chr12:881533-881983
>chr12:882373-883644
>chr12:886065-887604
>chr12:887911-889873
>chr12:890059-890551
>chr12:891822-892099
>chr12:892454-892562
>chr12:892942-893132
>chr12:893897-893984
>chr12:894278-894511
>chr12:894874-895165
>chr12:895409-895679
>chr12:895808-896108
>chr12:896441-896629
>chr12:896964-897117
>chr12:897274-897518
>chr12:897764-898046
>chr12:898256-899211
>chr12:899373-899540
>chr12:899607-899851
>chr12:899934-900041
>chr12:900130-900282
>chr12:900370-900951
>chr12:901063-901798
>chr12:901909-902246
>chr12:902354-903648
>chr12:903713-903778
>chr12:903850-904198
>chr12:904434-904803
>chr12:905092-905748
>chr12:906080-906264
>chr12:906506-906987
>chr12:908555-908851
>chr12:909358-909465
>chr12:909583-909655
>chr12:909842-909934
>chr12:910526-910676
>chr12:911170-911524
>chr12:911761-912443
>chr12:912534-912795
>chr12:912881-913215
>chr12:913893-914061
>chr12:914499-914784
>chr12:914889-915168
>chr12:915384-916852
>chr12:917089-918491
>chr12:918627-918693
>chr12:919325-919613
>chr12:919822-920738
>chr12:921189-921247
>chr12:921799-921867
>chr12:921978-922064
>chr12:922179-922345
>chr12:922418-923513
>chr12:924198-924259
>chr12:925019-925068
>chr12:925158-925363
>chr12:925449-925553
>chr12:925761-925806
>chr12:925879-926104
>chr12:926231-926725
>chr12:927289-927374
>chr12:927495-927823
>chr12:928919-929049
>chr12:929351-930673
>chr12:930859-931440
>chr12:931878-932732
>chr12:934280-934958
>chr12:935091-935434
>chr12:935876-936197
>chr12:938141-938272
>chr12:938514-939819
>chr12:939925-940940
>chr12:941012-941103
>chr12:941875-942074
>chr12:942402-942513
>chr12:943756-944257
>chr12:944804-944940
>chr12:945241-945333
>chr12:945789-945916
>chr12:946252-946382
>chr12:946524-946609
>chr12:946803-946974
>chr12:947125-947390
>chr12:947502-947853
>chr12:948606-948729
>chr12:949968-950471
>chr12:951043-951351
>chr12:951778-952049
>chr12:952205-952316
>chr12:952390-952506
>chr12:952806-952903
>chr12:953116-953176
>chr12:954110-954198
>chr12:954407-955182
>chr12:955650-955743
>chr12:956134-956329
>chr12:956487-956724
>chr12:957033-957119
>chr12:957509-957606
>chr12:958542-958846
>chr12:959214-959616
>chr12:959896-959980
>chr12:960987-961605
>chr12:961785-961934
>chr12:962041-962619
>chr12:963189-963878
>chr12:964224-964468
>chr12:964882-965145
>chr12:965497-965604
>chr12:966217-966359
>chr12:966759-966929
>chr12:967283-967656
>chr12:967766-968340
>chr12:968526-968703
>chr12:968777-968969
>chr12:969682-969946
>chr12:970063-971193
>chr12:971754-971925
>chr12:972287-972648
>chr12:973390-975058
>chr12:975547-976496
>chr12:976722-976818
>chr12:976924-977033
>chr12:977553-977801
>chr12:977910-978977
>chr12:979040-979467
>chr12:979717-979859
>chr12:980061-980807
>chr12:980975-981287
>chr12:981716-981799
>chr12:983531-983663
>chr12:983873-983997
>chr12:984152-984249
>chr12:984300-984390
>chr12:984514-984866
>chr12:984951-987284
>chr12:987436-988200
>chr12:988464-988565
>chr12:991389-991473
>chr12:991565-992755
>chr12:992840-992909
>chr12:993128-994148
>chr12:994317-994514
>chr12:995420-995531
>chr12:995628-995741
>chr12:996436-996959
>chr12:997036-998323
>chr12:998589-998701
>chr12:998918-999100
>chr12:999528-999923
>chr12:1000000-1000016
>chr12:1000089-1000176
>chr12:1000296-1000657
>chr12:1000968-1001204
>chr12:1001323-1001385
>chr12:1001718-1001821
>chr12:1002009-1002513
>chr12:1002658-1002738
>chr12:1002852-1003250
>chr12:1003320-1003446
>chr12:1003529-1003670
>chr12:1004302-1005277
>chr12:1005379-1005725
>chr12:1007446-1009304
>chr12:1010220-1010721
>chr12:1011091-1011272
>chr12:1011619-1012233
>chr12:1012393-1012547
>chr12:1012784-1013080
>chr12:1013242-1013372
>chr12:1013799-1014002
>chr12:1014246-1014370
>chr12:1015034-1015235
>chr12:1015985-1016122
>chr12:1017059-1017232
>chr12:1017931-1018309
>chr12:1018774-1018908
>chr12:1019078-1019355
>chr12:1019562-1019770
>chr12:1020069-1020154
>chr12:1021277-1021404
>chr12:1022267-1022364
>chr12:1023655-1023721
>chr12:1023843-1024165
>chr12:1024238-1024512
>chr12:1024739-1025129
>chr12:1025211-1025440
>chr12:1025756-1025955
>chr12:1026547-1026700
>chr12:1026942-1027117
>chr12:1027256-1027759
>chr12:1028016-1029617
>chr12:1029755-1029815
>chr12:1030450-1030594
>chr12:1030685-1031167
>chr12:1031237-1031800
>chr12:1032069-1032321
>chr12:1032559-1032631
>chr12:1032707-1034125
>chr12:1034199-1034452
>chr12:1034629-1034856
>chr12:1034935-1035281
>chr12:1036072-1036161
>chr12:1036601-1036880
>chr12:1037447-1037502
>chr12:1037608-1037931
>chr12:1038086-1039148
>chr12:1039252-1039398
>chr12:1039499-1039828
>chr12:1040491-1040809
>chr12:1041032-1041282
>chr12:1042348-1042459
>chr12:1042754-1043260
>chr12:1043683-1043773
>chr12:1043831-1046074
>chr12:1046124-1046255
>chr12:1046527-1046677
>chr12:1049410-1049557
>chr12:1049833-1050276
>chr12:1050555-1051046
>chr12:1051851-1051936
>chr12:1052077-1052124
>chr12:1052353-1052679
>chr12:1052764-1052975
>chr12:1053083-1053234
>chr12:1053576-1053825
>chr12:1054325-1054421
>chr12:1054932-1054989
>chr12:1055678-1055867
>chr12:1056249-1056553
>chr12:1056695-1057103
>chr12:1057242-1057430
>chr12:1057669-1058033
>chr12:1059194-1059721
>chr12:1060146-1060273
>chr12:1060427-1060837
>chr12:1060998-1061122
>chr12:1061214-1061307
>chr12:1061447-1062145
>chr12:1062481-1062938
>chr12:1063033-1065785
>chr12:1066770-1067454
>chr12:1067493-1067649
>chr12:1068492-1068688
>chr12:1069075-1069490
>chr12:1069935-1070006
>chr12:1070138-1070381
>chr12:1070564-1070727
>chr12:1070817-1070954
>chr12:1071438-1071944
>chr12:1072230-1072349
>chr12:1072580-1072673
>chr12:1073525-1073607
>chr12:1074313-1074502
>chr12:1075269-1075615
>chr12:1076072-1076266
>chr12:1076979-1077043
>chr12:1077136-1077862
>chr12:1078510-1078569
>chr12:1078780-1079243
>chr12:1079313-1080353
>chr12:1080477-1081257
>chr12:1081335-1081448
>chr12:1081696-1081854
>chr12:1083129-1083461
>chr12:1083676-1083829
>chr12:1084072-1084585
>chr12:1084653-1085370
>chr12:1085460-1085849
>chr12:1086584-1086674
>chr12:1086806-1086893
>chr12:1087456-1087750
>chr12:1087904-1088231
>chr12:1088419-1088509
>chr12:1088902-1089028
>chr12:1090065-1090283
>chr12:1090543-1090837
>chr12:1090980-1091717
>chr12:1091914-1092110
>chr12:1092634-1093534
>chr12:1094500-1094693
>chr12:1095337-1095493
>chr12:1095864-1097603
>chr12:1097809-1098138
>chr12:1098245-1098377
>chr12:1098801-1098961
>chr12:1099372-1099460
>chr12:1099545-1099694
>chr12:1101653-1101785
>chr12:1102690-1102850
>chr12:1103296-1103422
>chr12:1103990-1104538
>chr12:1104659-1105397
>chr12:1106556-1106655
>chr12:1107387-1107720
>chr12:1107961-1108134
>chr12:1108733-1109151
>chr12:1109391-1109953
>chr12:1110731-1110894
>chr12:1111914-1111977
>chr12:1112120-1114097
>chr12:1114768-1114910
>chr12:1115074-1115334
>chr12:1115541-1115646
>chr12:1115807-1116102
>chr12:1116373-1116486
>chr12:1116682-1116974
>chr12:1117606-1117686
>chr12:1118264-1118409
>chr12:1118685-1118816
>chr12:1119619-1120265
>chr12:1120539-1120607
>chr12:1120708-1121938
>chr12:1122123-1122469
>chr12:1122611-1124087
>chr12:1124181-1124359
>chr12:1124412-1124754
>chr12:1125302-1125418
>chr12:1125751-1125961
>chr12:1126427-1126524
>chr12:1126984-1127100
>chr12:1127288-1127511
>chr12:1127922-1128126
>chr12:1128306-1128937
>chr12:1129936-1130244
>chr12:1130369-1130466
>chr12:1130813-1131113
>chr12:1131722-1133595
>chr12:1133657-1134394
>chr12:1135412-1135570
>chr12:1137247-1138042
>chr12:1138130-1138576
>chr12:1138898-1139321
>chr12:1140351-1140956
>chr12:1141432-1141597
>chr12:1141698-1141825
>chr12:1142201-1142519
>chr12:1142752-1142826
>chr12:1143200-1143641
>chr12:1144128-1144243
>chr12:1144527-1144592
>chr12:1144913-1145055
>chr12:1146109-1146441
>chr12:1146493-1147956
>chr12:1149544-1149709
>chr12:1150375-1150566
>chr12:1150819-1151026
>chr12:1151072-1151153
>chr12:1151687-1153332
>chr12:1153968-1154012
>chr12:1154743-1155358
>chr12:1156735-1156840
>chr12:1157337-1158355
>chr12:1158601-1158698
>chr12:1158835-1158915
>chr12:1159126-1159342
>chr12:1160125-1160491
>chr12:1160602-1160939
>chr12:1162112-1162473
>chr12:1163021-1164466
>chr12:1164706-1165498
>chr12:1165656-1166130
>chr12:1167959-1168065
>chr12:1168794-1168923
>chr12:1169122-1169561
>chr12:1170169-1170314
>chr12:1172040-1172746
>chr12:1173097-1173258
>chr12:1173431-1173550
>chr12:1174196-1174327
>chr12:1174479-1174575
>chr12:1174991-1175132
>chr12:1175666-1175851
>chr12:1175979-1176106
>chr12:1176258-1176862
>chr12:1177151-1177338
>chr12:1178668-1178883
>chr12:1179173-1179484
>chr12:1179633-1180018
>chr12:1180114-1181080
>chr12:1181186-1182197
>chr12:1182277-1182606
>chr12:1182701-1182803
>chr12:1182937-1183233
>chr12:1183412-1184284
>chr12:1184415-1184508
>chr12:1184563-1184674
>chr12:1184754-1184885
>chr12:1185035-1185226
>chr12:1185464-1186501
>chr12:1186670-1186752
>chr12:1187154-1187385
>chr12:1187659-1188168
>chr12:1188398-1188452
>chr12:1189643-1189708
>chr12:1191944-1192731
>chr12:1193253-1193341
>chr12:1194797-1195175
>chr12:1195590-1195741
>chr12:1196187-1196504
>chr12:1197235-1197337
>chr12:1199260-1200638
>chr12:1200734-1201715
>chr12:1201810-1203389
>chr12:1203491-1203594
>chr12:1203932-1204619
>chr12:1204684-1205025
>chr12:1205128-1205308
>chr12:1205612-1206193
>chr12:1206289-1206550
>chr12:1207212-1207687
>chr12:1207826-1207891
>chr12:1207953-1208416
>chr12:1208480-1208882
>chr12:1208964-1209246
>chr12:1209859-1210235
>chr12:1210507-1211776
>chr12:1211956-1212010
>chr12:1213620-1214065
>chr12:1214125-1214318
>chr12:1214556-1214646
>chr12:1215486-1215651
>chr12:1215708-1216063
>chr12:1216211-1216618
>chr12:1216866-1217233
>chr12:1217415-1218473
>chr12:1218569-1218679
>chr12:1218889-1219059
>chr12:1219195-1219272
>chr12:1219421-1219603
>chr12:1221018-1221111
>chr12:1221812-1221921
>chr12:1222300-1222359
>chr12:1222493-1222544
>chr12:1223307-1223416
>chr12:1224223-1224479
>chr12:1225474-1225587
>chr12:1225886-1226210
>chr12:1226464-1226787
>chr12:1226950-1227979
>chr12:1228339-1228437
>chr12:1228543-1228773
>chr12:1228856-1228924
>chr12:1229070-1229182
>chr12:1229419-1229492
>chr12:1229702-1230006
>chr12:1230452-1230618
>chr12:1231020-1231108
>chr12:1231176-1231256
>chr12:1231348-1231606
>chr12:1231741-1231841
>chr12:1231954-1234379
>chr12:1234588-1234701
>chr12:1234782-1234872
>chr12:1235388-1235753
>chr12:1235956-1236112
>chr12:1236224-1236421
>chr12:1236672-1236737
>chr12:1237163-1237389
>chr12:1239359-1239542
>chr12:1239982-1240236
>chr12:1240726-1240801
>chr12:1241065-1241177
>chr12:1241256-1242012
>chr12:1242461-1242626
>chr12:1243589-1244615
>chr12:1244825-1245103
>chr12:1245317-1245514
>chr12:1245635-1245910
>chr12:1246422-1246750
>chr12:1247686-1247839
>chr12:1248193-1248282
>chr12:1248346-1248415
>chr12:1248496-1248651
>chr12:1249204-1249706
>chr12:1249939-1250007
>chr12:1250758-1250968
>chr12:1251066-1251453
>chr12:1251655-1251888
>chr12:1252467-1252559
>chr12:1252613-1252806
>chr12:1253073-1253880
>chr12:1254310-1254795
>chr12:1254944-1255069
>chr12:1255515-1256684
>chr12:1256994-1257199
>chr12:1258071-1259435
>chr12:1259506-1259604
>chr12:1260124-1260223
>chr12:1260613-1260749
>chr12:1261629-1261747
>chr12:1262109-1263621
>chr12:1263785-1263916
>chr12:1264458-1264855
>chr12:1265092-1265481
>chr12:1265564-1267359
>chr12:1267592-1267715
>chr12:1268800-1268983
>chr12:1269445-1269665
>chr12:1270069-1270700
>chr12:1270817-1271234
>chr12:1271308-1271655
>chr12:1271769-1271944
>chr12:1272072-1272169
>chr12:1272505-1272615
>chr12:1273246-1273567
>chr12:1273651-1273795
>chr12:1273918-1274176
>chr12:1274333-1276220
>chr12:1276297-1276365
>chr12:1276590-1276737
>chr12:1276836-1276988
>chr12:1277411-1277485
>chr12:1277607-1277675
>chr12:1277766-1278177
>chr12:1278287-1278343
>chr12:1279616-1280365
>chr12:1280574-1281121
>chr12:1281282-1281525
>chr12:1282566-1285338
>chr12:1286228-1286478
>chr12:1288197-1288545
>chr12:1288752-1288820
>chr12:1289281-1290456
>chr12:1290795-1291061
>chr12:1291271-1291430
>chr12:1291759-1291976
>chr12:1292711-1293158
>chr12:1293625-1293993
>chr12:1294075-1294240
>chr12:1294447-1294614
>chr12:1295178-1295306
>chr12:1296572-1296637
>chr12:1296738-1296889
>chr12:1297053-1297131
>chr12:1297227-1297302
>chr12:1297469-1297946
>chr12:1298127-1299612
>chr12:1300024-1301067
>chr12:1302283-1302471
>chr12:1303303-1303396
>chr12:1303693-1303942
>chr12:1304143-1306832
>chr12:1307003-1307081
>chr12:1307147-1307835
>chr12:1307961-1308145
>chr12:1308374-1311108
>chr12:1311271-1314696
>chr12:1315871-1316001
>chr12:1316577-1316771
>chr12:1317472-1317723
>chr12:1318129-1318394
>chr12:1318611-1319326
>chr12:1319515-1319570
>chr12:1319837-1320019
>chr12:1320174-1321738
>chr12:1321817-1321921
>chr12:1322809-1322950
>chr12:1323078-1323721
>chr12:1324056-1324418
>chr12:1325213-1325745
>chr12:1327369-1328480
>chr12:1329436-1330340
>chr12:1331345-1332696
>chr12:1332754-1332963
>chr12:1333194-1333415
>chr12:1334887-1336232
>chr12:1336399-1336590
>chr12:1336665-1337101
>chr12:1337263-1338477
>chr12:1338712-1338759
>chr12:1338805-1339844
>chr12:1340481-1340656
>chr12:1340816-1341030
>chr12:1341410-1341977
>chr12:1342785-1343030
>chr12:1343351-1344204
>chr12:1344693-1344874
>chr12:1345384-1346009
>chr12:1346287-1346394
>chr12:1346480-1346639
>chr12:1346762-1347068
>chr12:1347146-1347579
>chr12:1348047-1348161
>chr12:1348297-1348515
>chr12:1348560-1348668
>chr12:1349113-1349397
>chr12:1350516-1350794
>chr12:1350895-1351822
>chr12:1351884-1352025
>chr12:1352245-1352329
>chr12:1352423-1352526
>chr12:1352932-1352979
>chr12:1353501-1353550
>chr12:1354118-1354413
>chr12:1354569-1355291
>chr12:1356326-1356406
>chr12:1357749-1358148
>chr12:1358203-1358394
>chr12:1358541-1359368
>chr12:1359559-1360366
>chr12:1360422-1360486
>chr12:1360800-1361086
>chr12:1361198-1362064
>chr12:1362555-1363187
>chr12:1363616-1363763
>chr12:1364232-1364462
>chr12:1365166-1365406
>chr12:1366653-1367421
>chr12:1367504-1367590
>chr12:1367631-1368090
>chr12:1368700-1368777
>chr12:1368935-1369207
>chr12:1369498-1369611
>chr12:1370012-1370063
>chr12:1370434-1370821
>chr12:1370868-1371304
>chr12:1371512-1371623
>chr12:1371740-1372868
>chr12:1372922-1372994
>chr12:1373214-1373976
>chr12:1374762-1375244
>chr12:1375650-1376438
>chr12:1376670-1376963
>chr12:1378557-1378699
>chr12:1379575-1380087
>chr12:1380276-1380536
>chr12:1380912-1381097
>chr12:1381653-1381889
>chr12:1382361-1383891
>chr12:1384023-1384817
>chr12:1384873-1385691
>chr12:1387289-1387416
>chr12:1387594-1387922
>chr12:1388251-1388474
>chr12:1389127-1389227
>chr12:1390523-1390833
>chr12:1391849-1392321
>chr12:1392662-1392862
>chr12:1394071-1394179
>chr12:1394512-1394830
>chr12:1395566-1395693
>chr12:1396180-1396345
>chr12:1397396-1397704
>chr12:1398303-1398431
>chr12:1398991-1399221
>chr12:1400232-1400450
>chr12:1401835-1401919
>chr12:1402124-1402662
>chr12:1402780-1403078
>chr12:1403367-1403669
>chr12:1403729-1404005
>chr12:1404900-1404959
>chr12:1405003-1405148
>chr12:1405665-1405756
>chr12:1405814-1405878
>chr12:1405962-1407303
>chr12:1407357-1407782
>chr12:1408155-1408517
>chr12:1408790-1408891
>chr12:1409315-1409386
>chr12:1409877-1410129
>chr12:1410637-1410746
>chr12:1410856-1411597
>chr12:1411747-1411971
>chr12:1412380-1412452
>chr12:1413129-1414907
>chr12:1414957-1415245
>chr12:1415462-1415898
>chr12:1416191-1416307
>chr12:1416572-1417376
>chr12:1417555-1418143
>chr12:1418512-1418814
>chr12:1419362-1419509
>chr12:1420019-1420112
>chr12:1420252-1420622
>chr12:1420855-1421091
>chr12:1421878-1421995
>chr12:1422323-1422694
>chr12:1422819-1423166
>chr12:1423651-1423751
>chr12:1424004-1424073
>chr12:1424129-1424310
>chr12:1424488-1425513
>chr12:1426207-1426676
>chr12:1426797-1427342
>chr12:1427832-1427997
>chr12:1428090-1428284
>chr12:1428428-1428544
>chr12:1429354-1429423
>chr12:1429925-1430129
>chr12:1430236-1430843
>chr12:1431091-1431235
>chr12:1431380-1431441
>chr12:1432010-1432108
>chr12:1432587-1432656
>chr12:1433250-1433342
>chr12:1433573-1433790
>chr12:1434715-1434984
>chr12:1435865-1436098
>chr12:1436241-1436723
>chr12:1436874-1436976
>chr12:1437092-1437197
>chr12:1437352-1437569
>chr12:1438405-1438508
>chr12:1438962-1439088
>chr12:1439401-1439516
>chr12:1439588-1439755
>chr12:1440169-1440679
>chr12:1441045-1441337
>chr12:1441494-1441684
>chr12:1442208-1442348
>chr12:1442701-1442788
>chr12:1443051-1443120
>chr12:1443385-1443643
>chr12:1444114-1444397
>chr12:1445183-1445344
>chr12:1445462-1445670
>chr12:1445788-1446396
>chr12:1446778-1446961
>chr12:1447929-1448245
>chr12:1448545-1448673
>chr12:1449032-1449167
>chr12:1449917-1450062
>chr12:1450251-1450850
>chr12:1450968-1451208
>chr12:1451414-1451957
>chr12:1452081-1452596
>chr12:1453159-1453294
>chr12:1455385-1455487
>chr12:1456174-1456235
>chr12:1456341-1456412
>chr12:1456568-1456685
>chr12:1456758-1457075
>chr12:1457188-1457508
>chr12:1457831-1458467
>chr12:1458895-1459087
>chr12:1459388-1459617
>chr12:1460299-1460346
>chr12:1461054-1461211
>chr12:1461669-1462239
>chr12:1462301-1462484
>chr12:1462558-1462986
>chr12:1463063-1463122
>chr12:1463241-1463491
>chr12:1463658-1463731
>chr12:1463988-1464134
>chr12:1466533-1466606
>chr12:1466798-1467121
>chr12:1467593-1467903
>chr12:1467971-1468605
>chr12:1468652-1468725
>chr12:1468971-1470596
>chr12:1470807-1471048
>chr12:1471267-1471617
>chr12:1472183-1472866
>chr12:1472927-1473622
>chr12:1474098-1474155
>chr12:1474299-1475318
>chr12:1475684-1476499
>chr12:1477078-1477140
>chr12:1477499-1477590
>chr12:1478754-1478993
>chr12:1480029-1480528
>chr12:1480576-1481027
>chr12:1481488-1481624
>chr12:1482926-1484069
>chr12:1484207-1484352
>chr12:1484532-1484664
>chr12:1485919-1486237
>chr12:1486375-1486629
>chr12:1486758-1487055
>chr12:1488682-1489263
>chr12:1489511-1489793
>chr12:1490481-1490602
>chr12:1491241-1491901
>chr12:1492137-1492335
>chr12:1492555-1492861
>chr12:1493452-1493556
>chr12:1493827-1493952
>chr12:1494389-1494516
>chr12:1494820-1494919
>chr12:1495007-1495232
>chr12:1495403-1495488
>chr12:1495614-1495667
>chr12:1495948-1496064
>chr12:1497067-1497509
>chr12:1497817-1497913
>chr12:1498206-1498304
>chr12:1498446-1498553
>chr12:1498640-1498774
>chr12:1498948-1499069
>chr12:1499784-1500032
>chr12:1500688-1501236
>chr12:1501407-1502769
>chr12:1503016-1503352
>chr12:1504184-1504487
>chr12:1504681-1506939
>chr12:1507416-1507495
>chr12:1507647-1507804
>chr12:1507896-1507934
>chr12:1508268-1510441
>chr12:1510741-1510832
>chr12:1510914-1511223
>chr12:1511358-1511471
>chr12:1511721-1512160
>chr12:1512942-1513303
>chr12:1513553-1513708
>chr12:1514142-1514335
>chr12:1516506-1517786
>chr12:1517987-1518599
>chr12:1518677-1518937
>chr12:1519026-1520281
>chr12:1520368-1520546
>chr12:1520745-1520898
>chr12:1521588-1522787
>chr12:1523298-1523894
>chr12:1524210-1524276
>chr12:1524549-1525379
>chr12:1525899-1526050
>chr12:1526425-1526984
>chr12:1527072-1527410
>chr12:1527818-1527939
>chr12:1528014-1528494
>chr12:1528803-1529039
>chr12:1529474-1529821
>chr12:1530929-1531007
>chr12:1531410-1531771
>chr12:1531826-1532198
>chr12:1532806-1532966
>chr12:1533592-1533772
>chr12:1533930-1534046
>chr12:1534218-1534486
>chr12:1534537-1534594
>chr12:1534940-1535035
>chr12:1535870-1535979
>chr12:1536331-1536404
>chr12:1536465-1537161
>chr12:1537393-1538136
>chr12:1539114-1539209
>chr12:1539373-1539507
>chr12:1540049-1540152
>chr12:1540391-1540735
>chr12:1541000-1541254
>chr12:1541849-1541974
>chr12:1542872-1543481
>chr12:1543604-1543937
>chr12:1544311-1544682
>chr12:1545308-1545577
>chr12:1546548-1546825
>chr12:1547220-1547378
>chr12:1548784-1548953
>chr12:1549127-1550302
>chr12:1550737-1550912
>chr12:1551429-1551551
>chr12:1553320-1553490
>chr12:1554079-1554164
>chr12:1554366-1554833
>chr12:1554888-1555198
>chr12:1555378-1555578
>chr12:1556137-1556634
>chr12:1556859-1556978
>chr12:1557211-1557283
>chr12:1557608-1557684
>chr12:1557791-1559148
>chr12:1559509-1559717
>chr12:1560585-1561534
>chr12:1561876-1562089
>chr12:1562343-1562427
>chr12:1562826-1563117
>chr12:1563675-1563737
>chr12:1563808-1563997
>chr12:1564242-1564815
>chr12:1565343-1565658
>chr12:1565920-1566170
>chr12:1566568-1568592
>chr12:1568642-1568702
>chr12:1568790-1568982
>chr12:1569050-1569089
>chr12:1569460-1569575
>chr12:1570167-1570961
>chr12:1570971-1572333
>chr12:1572525-1572944
>chr12:1573588-1574103
>chr12:1574369-1574777
>chr12:1575003-1575170
>chr12:1575501-1577179
>chr12:1578537-1579723
>chr12:1579957-1580524
>chr12:1580734-1581269
>chr12:1581560-1581960
>chr12:1582044-1582333
>chr12:1582733-1582965
>chr12:1583106-1583912
>chr12:1584583-1585592
>chr12:1585923-1586279
>chr12:1587446-1587519
>chr12:1587722-1588215
>chr12:1588349-1589031
>chr12:1589115-1589192
>chr12:1589363-1589485
>chr12:1589885-1590183
>chr12:1591223-1591425
>chr12:1592092-1592561
>chr12:1592724-1592786
>chr12:1592996-1593174
>chr12:1593245-1593399
>chr12:1593673-1593750
>chr12:1593894-1594095
>chr12:1594164-1594504
>chr12:1594603-1594812
>chr12:1595256-1595322
>chr12:1595655-1596061
>chr12:1596541-1596730
>chr12:1597125-1597678
>chr12:1598133-1598594
>chr12:1599168-1599286
>chr12:1600065-1600403
>chr12:1600542-1600928
>chr12:1601001-1601526
>chr12:1602710-1603634
>chr12:1603782-1604378
>chr12:1604774-1605085
>chr12:1605258-1606054
>chr12:1606180-1606302
>chr12:1606413-1606753
>chr12:1607160-1607249
>chr12:1607527-1607711
>chr12:1607809-1608382
>chr12:1608687-1610270
>chr12:1611046-1611139
>chr12:1611222-1611422
>chr12:1612709-1612908
>chr12:1613086-1614305
>chr12:1614544-1615086
>chr12:1615200-1615294
>chr12:1616829-1617198
>chr12:1617392-1618140
>chr12:1618338-1618597
>chr12:1618815-1619462
>chr12:1619596-1619889
>chr12:1620296-1620343
>chr12:1620531-1620817
>chr12:1620968-1621129
>chr12:1622614-1622672
>chr12:1622810-1623064
>chr12:1623176-1623286
>chr12:1623635-1624720
>chr12:1624904-1625268
>chr12:1625377-1625933
>chr12:1626166-1626714
>chr12:1627405-1627536
>chr12:1627643-1627730
>chr12:1627974-1628201
>chr12:1628500-1628824
>chr12:1628921-1630441
>chr12:1630535-1633358
>chr12:1633454-1634402
>chr12:1634442-1635042
>chr12:1635419-1635779
>chr12:1635924-1636031
>chr12:1636090-1636286
>chr12:1637071-1637155
>chr12:1637255-1637312
>chr12:1637665-1638136
>chr12:1638232-1638775
>chr12:1638882-1639270
>chr12:1639389-1639469
>chr12:1639783-1639934
>chr12:1640545-1640601
>chr12:1641308-1641447
>chr12:1641713-1642058
>chr12:1642425-1642729
>chr12:1643229-1643419
>chr12:1643651-1643960
>chr12:1644188-1645201
>chr12:1645508-1646262
>chr12:1646442-1646608
>chr12:1647109-1647309
>chr12:1647436-1647729
>chr12:1647825-1648646
>chr12:1649806-1650147
>chr12:1651689-1652895
>chr12:1653967-1655417
>chr12:1658114-1658244
>chr12:1658251-1658910
>chr12:1658950-1660407
>chr12:1660722-1661259
>chr12:1661801-1661981
>chr12:1662501-1662619
>chr12:1663623-1663729
>chr12:1663948-1664149
>chr12:1664680-1664770
>chr12:1664868-1665002
>chr12:1665123-1666257
>chr12:1666776-1666893
>chr12:1667029-1667168
>chr12:1667434-1667490
>chr12:1667571-1668120
>chr12:1668692-1669096
>chr12:1669951-1670323
>chr12:1670612-1671139
>chr12:1671501-1671588
>chr12:1671763-1671888
>chr12:1672035-1672952
>chr12:1672994-1673062
>chr12:1673485-1673991
>chr12:1674312-1674392
>chr12:1674630-1675050
>chr12:1675253-1676237
>chr12:1676432-1676876
>chr12:1677721-1678428
>chr12:1679150-1679277
>chr12:1680495-1680625
>chr12:1681874-1682786
>chr12:1683202-1683286
>chr12:1684442-1684509
>chr12:1684755-1684997
>chr12:1685369-1686799
>chr12:1686956-1687632
>chr12:1687723-1688117
>chr12:1689044-1689131
>chr12:1689518-1689783
>chr12:1691564-1691654
>chr12:1691754-1692584
>chr12:1692928-1692997
>chr12:1693159-1694009
>chr12:1694690-1694722
>chr12:1694849-1694926
>chr12:1695028-1695197
>chr12:1698221-1698270
>chr12:1699098-1699156
>chr12:1699762-1699971
>chr12:1700598-1704504
>chr12:1705052-1705165
>chr12:1705402-1705580
>chr12:1705670-1706078
>chr12:1706317-1706584
>chr12:1707492-1707547
>chr12:1709578-1709724
>chr12:1709857-1714189
>chr12:1714464-1715269
>chr12:1715381-1716509
>chr12:1716654-1716852
>chr12:1716916-1719569
>chr12:1719923-1720042
>chr12:1720288-1720344
>chr12:1720464-1720560
>chr12:1721236-1721921
>chr12:1722477-1722540
>chr12:1723053-1723173
>chr12:1723699-1723749
>chr12:1725241-1726695
>chr12:1726814-1727741
>chr12:1727884-1728250
>chr12:1728485-1729051
>chr12:1729281-1729392
>chr12:1729911-1730140
>chr12:1730244-1730455
>chr12:1730648-1732330
>chr12:1732608-1732848
>chr12:1733165-1735438
>chr12:1735822-1736125
>chr12:1736433-1736768
>chr12:1737018-1737122
>chr12:1737432-1737618
>chr12:1739274-1739466
>chr12:1739583-1739637
>chr12:1740912-1743421
>chr12:1743542-1744102
>chr12:1744831-1744992
>chr12:1745187-1745814
>chr12:1746058-1746475
>chr12:1747737-1747850
>chr12:1748076-1748846
>chr12:1749049-1749353
>chr12:1750972-1751370
>chr12:1751763-1751993
>chr12:1752212-1752587
>chr12:1752829-1753430
>chr12:1754494-1754600
>chr12:1754962-1755704
>chr12:1755945-1757103
>chr12:1757286-1757470
>chr12:1758648-1758732
>chr12:1759183-1759358
>chr12:1759561-1760389
>chr12:1760504-1760605
>chr12:1761017-1761148
>chr12:1761301-1761531
>chr12:1762572-1762740
>chr12:1762938-1763124
>chr12:1763416-1763518
>chr12:1764310-1764432
>chr12:1764513-1764586
>chr12:1764918-1765129
>chr12:1765953-1766029
>chr12:1766360-1766732
>chr12:1766803-1766890
>chr12:1767190-1768719
>chr12:1768836-1769443
>chr12:1769718-1769799
>chr12:1769948-1770553
>chr12:1770674-1771088
>chr12:1771230-1771429
>chr12:1771732-1772005
>chr12:1772059-1772203
>chr12:1772508-1772584
>chr12:1773224-1774436
>chr12:1774557-1775054
>chr12:1775913-1776066
>chr12:1776110-1776187
>chr12:1776275-1776419
>chr12:1776713-1777032
>chr12:1777611-1777843
>chr12:1777910-1778080
>chr12:1778307-1778551
>chr12:1779412-1780185
>chr12:1780310-1780377
>chr12:1780468-1780588
>chr12:1780975-1781212
>chr12:1782379-1782607
>chr12:1782714-1784563
>chr12:1784956-1785383
>chr12:1785686-1786005
>chr12:1786463-1787241
>chr12:1787646-1787845
>chr12:1788160-1788241
>chr12:1788851-1789362
>chr12:1789459-1790552
>chr12:1790855-1791160
>chr12:1792008-1792106
>chr12:1793069-1793524
>chr12:1794086-1794369
>chr12:1794825-1795247
>chr12:1795372-1796360
>chr12:1796543-1796702
>chr12:1796793-1796842
>chr12:1797037-1797323
>chr12:1797812-1798116
>chr12:1798234-1798416
>chr12:1798494-1798626
>chr12:1799204-1799400
>chr12:1799613-1799688
>chr12:1799858-1800540
>chr12:1801107-1801504
>chr12:1802026-1802188
>chr12:1802278-1803874
>chr12:1803946-1804056
>chr12:1804460-1805035
>chr12:1805303-1805372
>chr12:1806839-1806978
>chr12:1807209-1808979
>chr12:1809449-1809548
>chr12:1809605-1810650
>chr12:1811157-1811217
>chr12:1811370-1812211
>chr12:1812563-1812820
>chr12:1812856-1813612
>chr12:1814185-1814507
>chr12:1814678-1815071
>chr12:1815577-1815737
>chr12:1816129-1816258
>chr12:1816563-1817264
>chr12:1817547-1818332
>chr12:1818618-1818724
>chr12:1819102-1819591
>chr12:1820116-1820766
>chr12:1821075-1821282
>chr12:1821354-1821479
>chr12:1821615-1821660
>chr12:1821788-1821835
>chr12:1822081-1822293
>chr12:1822398-1822477
>chr12:1822677-1823302
>chr12:1823359-1823528
>chr12:1823676-1823783
>chr12:1824086-1824152
>chr12:1824491-1825932
>chr12:1826193-1826386
>chr12:1826559-1826703
>chr12:1826875-1827003
>chr12:1827293-1828329
>chr12:1828574-1829526
>chr12:1830577-1831377
>chr12:1831512-1831594
>chr12:1831728-1831830
>chr12:1831908-1831960
>chr12:1832896-1833942
>chr12:1834349-1834534
>chr12:1834651-1836042
>chr12:1836369-1836581
>chr12:1836638-1836965
>chr12:1839152-1839279
>chr12:1840166-1840339
>chr12:1840622-1842378
>chr12:1842559-1842685
>chr12:1842974-1843323
>chr12:1843652-1843738
>chr12:1844710-1844819
>chr12:1845251-1845448
>chr12:1845516-1845787
>chr12:1845895-1846269
>chr12:1846439-1847130
>chr12:1847346-1847677
>chr12:1848284-1848545
>chr12:1848822-1849187
>chr12:1849638-1850059
>chr12:1850464-1850534
>chr12:1851017-1851143
>chr12:1851254-1851443
>chr12:1851653-1851742
>chr12:1851942-1852098
>chr12:1852274-1852832
>chr12:1853380-1853502
>chr12:1853899-1854051
>chr12:1854299-1854465
>chr12:1854719-1854985
>chr12:1855232-1855381
>chr12:1855728-1855813
>chr12:1856114-1857072
>chr12:1857142-1857749
>chr12:1858097-1859063
>chr12:1859178-1859719
>chr12:1860026-1860128
>chr12:1860346-1860435
>chr12:1861038-1861096
>chr12:1861268-1861343
>chr12:1861689-1862233
>chr12:1862490-1862570
>chr12:1863072-1863261
>chr12:1863608-1863772
>chr12:1864061-1864206
>chr12:1865326-1865494
>chr12:1865888-1866024
>chr12:1866642-1866994
>chr12:1867123-1867351
>chr12:1867417-1867502
>chr12:1867900-1868741
>chr12:1869519-1869998
>chr12:1870069-1870541
>chr12:1870596-1870868
>chr12:1871169-1871274
>chr12:1871344-1871898
>chr12:1872001-1872165
>chr12:1872291-1872557
>chr12:1872887-1873746
>chr12:1874349-1874477
>chr12:1874765-1874854
>chr12:1875074-1875563
>chr12:1875667-1876421
>chr12:1876537-1877018
>chr12:1877557-1877892
>chr12:1878205-1878303
>chr12:1879003-1879190
>chr12:1879270-1879738
>chr12:1879832-1880391
>chr12:1880664-1881017
>chr12:1881423-1881777
>chr12:1881866-1882924
>chr12:1883053-1883458
>chr12:1883613-1883733
>chr12:1885064-1885358
>chr12:1885748-1885875
>chr12:1886016-1886085
>chr12:1886160-1886323
>chr12:1886472-1886628
>chr12:1886859-1887069
>chr12:1887653-1888045
>chr12:1888437-1888879
>chr12:1889543-1889896
>chr12:1889974-1890080
>chr12:1890234-1890371
>chr12:1890759-1891010
>chr12:1891314-1891838
>chr12:1892756-1893211
>chr12:1893398-1893470
>chr12:1893888-1894910
>chr12:1895045-1895155
>chr12:1895803-1895882
>chr12:1895952-1896229
>chr12:1896402-1897668
>chr12:1897784-1897847
>chr12:1898128-1898790
>chr12:1898876-1899285
>chr12:1899448-1899570
>chr12:1899800-1900232
>chr12:1900495-1900732
>chr12:1900830-1900934
>chr12:1901069-1901181
>chr12:1901882-1902512
>chr12:1902576-1902705
>chr12:1902961-1903137
>chr12:1903340-1903684
>chr12:1904683-1904975
>chr12:1905053-1905955
>chr12:1906073-1908136
>chr12:1908206-1908319
>chr12:1908594-1908706
>chr12:1909181-1909424
>chr12:1909689-1910402
>chr12:1910471-1910949
>chr12:1911050-1911133
>chr12:1911265-1912339
>chr12:1913390-1913524
>chr12:1913882-1914155
>chr12:1914302-1914523
>chr12:1914831-1915499
>chr12:1915630-1915750
>chr12:1917483-1917635
>chr12:1917868-1917949
>chr12:1918009-1918312
>chr12:1918986-1920748
>chr12:1921884-1922089
>chr12:1922140-1922994
>chr12:1923170-1924260
>chr12:1924352-1925631
>chr12:1925843-1925965
>chr12:1926356-1926440
>chr12:1926580-1926699
>chr12:1926764-1926926
>chr12:1927259-1927383
>chr12:1927490-1927744
>chr12:1928380-1928422
>chr12:1928619-1928755
>chr12:1928833-1928907
>chr12:1929146-1929211
>chr12:1929439-1929724
>chr12:1929992-1930406
>chr12:1930605-1931968
>chr12:1932566-1933095
>chr12:1933194-1933452
>chr12:1933518-1933737
>chr12:1935021-1935235
>chr12:1935652-1935886
>chr12:1935944-1936304
>chr12:1936358-1936691
>chr12:1936833-1936881
>chr12:1937210-1937458
>chr12:1937680-1938508
>chr12:1939215-1939507
>chr12:1940018-1941422
>chr12:1941822-1941929
>chr12:1942027-1942230
>chr12:1942513-1942773
>chr12:1943112-1943356
>chr12:1944705-1944833
>chr12:1945243-1945707
>chr12:1945759-1946690
>chr12:1946799-1946975
>chr12:1947119-1947207
>chr12:1947333-1947670
>chr12:1947749-1947976
>chr12:1948475-1949569
>chr12:1950017-1950170
>chr12:1950309-1950401
>chr12:1950874-1951069
>chr12:1951436-1952347
>chr12:1954067-1954451
>chr12:1954616-1955050
>chr12:1956060-1956506
>chr12:1957271-1958763
>chr12:1958900-1959608
>chr12:1960837-1961098
>chr12:1961694-1961792
>chr12:1962318-1962799
>chr12:1963366-1963519
>chr12:1963887-1964134
>chr12:1964284-1964850
>chr12:1965075-1965215
>chr12:1965518-1965829
>chr12:1966052-1966251
>chr12:1966429-1967382
>chr12:1967472-1967755
>chr12:1967850-1968181
>chr12:1968557-1968696
>chr12:1968887-1969062
>chr12:1969120-1969228
>chr12:1969719-1969865
>chr12:1969952-1970029
>chr12:1971065-1971125
>chr12:1971311-1972397
>chr12:1972666-1972884
>chr12:1973062-1973537
>chr12:1974586-1975150
>chr12:1975735-1975911
>chr12:1976541-1977223
>chr12:1977278-1977852
>chr12:1978919-1979416
>chr12:1979515-1979715
>chr12:1980248-1980711
>chr12:1980977-1981187
>chr12:1981366-1981905
>chr12:1982484-1982569
>chr12:1982745-1983471
>chr12:1984332-1987383
>chr12:1987486-1987630
>chr12:1987791-1988162
>chr12:1988512-1988771
>chr12:1989095-1989246
>chr12:1990304-1990400
>chr12:1990510-1990900
>chr12:1991298-1991372
>chr12:1991542-1991655
>chr12:1991818-1995190
>chr12:1995321-1995374
>chr12:1995975-1996179
>chr12:1996457-1996642
>chr12:1997097-1997233
>chr12:1997424-1997523
>chr12:1997802-1997885
>chr12:1999227-1999518
>chr12:1999895-2000012
>chr12:2000338-2000490
>chr12:2000619-2000708
>chr12:2000879-2001780
>chr12:2001909-2001973
>chr12:2002272-2002655
>chr12:2003900-2003949
>chr12:2004024-2004701
>chr12:2004876-2005174
>chr12:2005856-2005971
>chr12:2006178-2006410
>chr12:2006468-2008134
>chr12:2008261-2008436
>chr12:2009053-2009327
>chr12:2009521-2009613
>chr12:2009715-2010513
>chr12:2010774-2010989
>chr12:2011211-2011491
>chr12:2011630-2011681
>chr12:2011757-2012634
>chr12:2012882-2012959
>chr12:2013426-2013638
>chr12:2014146-2014277
>chr12:2014404-2014552
>chr12:2015734-2016319
>chr12:2016710-2017074
>chr12:2017175-2017291
>chr12:2017394-2017504
>chr12:2017659-2017963
>chr12:2018113-2018250
>chr12:2018501-2018623
>chr12:2018746-2019331
>chr12:2019397-2020194
>chr12:2020750-2020847
>chr12:2021548-2021708
>chr12:2021994-2022682
>chr12:2022776-2023072
>chr12:2023249-2023434
>chr12:2023617-2023706
>chr12:2023858-2024685
>chr12:2025103-2025700
>chr12:2026350-2027781
>chr12:2027862-2027980
>chr12:2028232-2028871
>chr12:2029008-2030039
>chr12:2030350-2030526
>chr12:2030714-2030800
>chr12:2031050-2031200
>chr12:2031338-2031426
>chr12:2031515-2031686
>chr12:2032345-2032533
>chr12:2032894-2033102
>chr12:2033287-2033517
>chr12:2033683-2034216
>chr12:2034868-2035341
>chr12:2035482-2035605
>chr12:2035765-2036272
>chr12:2036939-2037040
>chr12:2037181-2037251
>chr12:2037417-2037642
>chr12:2037849-2038070
>chr12:2038255-2038494
>chr12:2038785-2038906
>chr12:2039299-2039708
>chr12:2039840-2041095
>chr12:2042033-2042484
>chr12:2042777-2042986
>chr12:2043206-2043250
>chr12:2043314-2044106
>chr12:2044589-2045067
>chr12:2045838-2045886
>chr12:2046058-2046168
>chr12:2049684-2049846
>chr12:2051645-2051810
>chr12:2051933-2052191
>chr12:2054518-2054604
>chr12:2054770-2055091
>chr12:2055200-2056714
>chr12:2056841-2058658
>chr12:2058726-2058984
>chr12:2060116-2060206
>chr12:2060351-2060643
>chr12:2060816-2060983
>chr12:2061383-2061720
>chr12:2061919-2062022
>chr12:2062153-2062346
>chr12:2062477-2062532
>chr12:2062598-2062669
>chr12:2062874-2062973
>chr12:2063210-2063695
>chr12:2063783-2064751
>chr12:2064839-2065130
>chr12:2066023-2066378
>chr12:2066683-2066790
>chr12:2067072-2067383
>chr12:2067546-2067935
>chr12:2067993-2068430
>chr12:2068621-2069036
>chr12:2069400-2069476
>chr12:2069643-2069944
>chr12:2070164-2070235
>chr12:2070365-2070464
>chr12:2070722-2070956
>chr12:2071062-2071584
>chr12:2073404-2075785
>chr12:2075913-2076088
>chr12:2076664-2077006
>chr12:2077100-2077425
>chr12:2077453-2077637
>chr12:2077945-2078049
>chr12:2078793-2078862
>chr12:2079135-2079228
>chr12:2079671-2079785
>chr12:2079968-2080048
>chr12:2080777-2080898
>chr12:2082864-2083515
>chr12:2084293-2084723
>chr12:2085018-2085348
>chr12:2085410-2085522
>chr12:2085697-2085922
>chr12:2086045-2086278
>chr12:2086543-2086616
>chr12:2086747-2086873
>chr12:2087093-2087349
>chr12:2087534-2088152
>chr12:2088227-2089193
>chr12:2089248-2089492
>chr12:2089684-2090060
>chr12:2090188-2090937
>chr12:2091056-2091814
>chr12:2091976-2092247
>chr12:2092346-2092470
>chr12:2093953-2094074
>chr12:2094276-2095225
>chr12:2095331-2095435
>chr12:2095552-2095684
>chr12:2095852-2095953
>chr12:2096114-2096572
>chr12:2096737-2097363
>chr12:2098948-2099822
>chr12:2101573-2102061
>chr12:2102114-2103272
>chr12:2103418-2103680
>chr12:2103869-2104157
>chr12:2104337-2104521
>chr12:2104751-2104951
>chr12:2105284-2105455
>chr12:2105678-2106178
>chr12:2106229-2106303
>chr12:2107846-2108084
>chr12:2108536-2108853
>chr12:2109258-2109406
>chr12:2109485-2109637
>chr12:2110163-2111606
>chr12:2111764-2113533
>chr12:2113853-2114612
>chr12:2118815-2118974
>chr12:2120270-2120357
>chr12:2120696-2120852
>chr12:2121267-2121339
>chr12:2121539-2121658
>chr12:2122484-2122549
>chr12:2122851-2123156
>chr12:2123424-2124054
>chr12:2124531-2125430
>chr12:2126555-2126827
>chr12:2127018-2128215
>chr12:2128770-2129729
>chr12:2129870-2130564
>chr12:2130663-2131792
>chr12:2132127-2132351
>chr12:2132750-2133115
>chr12:2133660-2134239
>chr12:2134425-2135535
>chr12:2135619-2135938
>chr12:2136098-2136249
>chr12:2136400-2136480
>chr12:2138244-2138437
>chr12:2138658-2138742
>chr12:2139846-2139965
>chr12:2143163-2143394
>chr12:2143711-2143860
>chr12:2144420-2144638
>chr12:2144939-2145245
>chr12:2145903-2146002
>chr12:2146241-2146386
>chr12:2146622-2146762
>chr12:2146952-2148578
>chr12:2148876-2148999
>chr12:2149323-2149932
>chr12:2150031-2150538
>chr12:2151921-2154142
>chr12:2154236-2154479
>chr12:2156110-2156314
>chr12:2156462-2157459
>chr12:2157577-2158474
>chr12:2158542-2159467
>chr12:2159685-2159846
>chr12:2160862-2161227
>chr12:2161612-2161974
>chr12:2162047-2162226
>chr12:2162392-2162509
>chr12:2163108-2163872
>chr12:2164059-2164147
>chr12:2164320-2164429
>chr12:2164809-2165226
>chr12:2165309-2166267
>chr12:2166558-2167215
>chr12:2167720-2167927
>chr12:2168083-2168391
>chr12:2169910-2170329
>chr12:2170486-2171602
>chr12:2171711-2171829
>chr12:2172469-2172636
>chr12:2172785-2172853
>chr12:2173264-2173476
>chr12:2173772-2173999
>chr12:2174125-2174225
>chr12:2174353-2174525
>chr12:2174617-2174762
>chr12:2174877-2175288
>chr12:2175440-2175534
>chr12:2176059-2176538
>chr12:2176732-2177043
>chr12:2177176-2178268
>chr12:2178740-2180450
>chr12:2180900-2181090
>chr12:2182649-2183154
>chr12:2183340-2183629
>chr12:2183958-2184405
>chr12:2184717-2186450
>chr12:2187099-2187732
>chr12:2188103-2188715
>chr12:2188764-2188962
>chr12:2189646-2190429
>chr12:2191692-2192906
>chr12:2193248-2193806
>chr12:2194435-2194916
>chr12:2195122-2196128
>chr12:2196196-2196839
>chr12:2197000-2197577
>chr12:2197662-2198917
>chr12:2199879-2202146
>chr12:2202406-2205343
>chr12:2205585-2206304
>chr12:2206433-2208483
>chr12:2208985-2212168
>chr12:2212410-2212899
>chr12:2213026-2213161
>chr12:2213421-2215417
>chr12:2215836-2218938
>chr12:2219866-2221801
>chr12:2221969-2222462
>chr12:2222704-2222981
>chr12:2223503-2225083
>chr12:2225557-2226500
>chr12:2226893-2228730
>chr12:2229249-2235153
>chr12:2235499-2238707
>chr12:2239264-2243548
>chr12:2244286-2244379
>chr12:2245097-2245168
>chr12:2245836-2245918
>chr12:2246075-2246173
>chr12:2246271-2246314
>chr12:2247874-2248042
>chr12:2248330-2248577
>chr12:2248951-2271478
