# Supplementary material for: Red: an intelligent, rapid, accurate tool for detecting repeats de-novo on the genomic scale
Source: BMC Bioinformatics. 2015 Jul 24;16:227. doi: 10.1186/s12859-015-0654-5 (PMC4513396; doi:10.1186/s12859-015-0654-5)
Supplement: Additional file 10 — Supplementary data set 9 — Red’s repeats of the Plasmodium falciparum genome. The command “tar -xzf file” results in a directory that contains the locations of repeats found by Red in the genome of the Plasmodium falciparum. [file 12859_2015_654_MOESM10_ESM.gz › GnmRptPf/chr13.rpt]

>chr13:0-21451
>chr13:21858-22267
>chr13:22394-22591
>chr13:23834-23871
>chr13:24091-24249
>chr13:25003-25399
>chr13:26553-30850
>chr13:31331-35211
>chr13:35306-35929
>chr13:36041-36081
>chr13:39794-39849
>chr13:43608-43698
>chr13:44218-44263
>chr13:45216-48407
>chr13:48703-51294
>chr13:51864-54368
>chr13:54720-56950
>chr13:57067-57352
>chr13:57784-62773
>chr13:63172-65536
>chr13:65646-65804
>chr13:66443-67887
>chr13:68030-68537
>chr13:68598-68915
>chr13:69511-70711
>chr13:70799-71133
>chr13:71491-72138
>chr13:73142-73999
>chr13:74154-74295
>chr13:74559-74794
>chr13:75030-75656
>chr13:75760-76808
>chr13:76960-77102
>chr13:77300-77546
>chr13:77871-77921
>chr13:78021-78169
>chr13:78369-78859
>chr13:79208-79341
>chr13:80557-81109
>chr13:81623-82513
>chr13:82562-82755
>chr13:82909-83060
>chr13:83164-83437
>chr13:83845-84775
>chr13:84991-85490
>chr13:86404-86681
>chr13:86856-87569
>chr13:88083-89387
>chr13:89507-89622
>chr13:89722-89815
>chr13:93376-95087
>chr13:95306-95554
>chr13:95664-96210
>chr13:96500-98032
>chr13:98143-99309
>chr13:100632-101803
>chr13:101882-102362
>chr13:102466-102980
>chr13:103618-103682
>chr13:106949-107134
>chr13:107534-107609
>chr13:107711-107891
>chr13:108425-108516
>chr13:109252-109446
>chr13:109570-109828
>chr13:110106-111033
>chr13:111323-111558
>chr13:112126-112571
>chr13:112716-113070
>chr13:113307-113460
>chr13:113618-113693
>chr13:113924-116402
>chr13:117064-117522
>chr13:117620-117761
>chr13:117855-118012
>chr13:118128-118141
>chr13:118418-118497
>chr13:118590-118907
>chr13:119205-119516
>chr13:119812-120030
>chr13:120477-120583
>chr13:120774-121847
>chr13:122545-123096
>chr13:123166-123526
>chr13:124615-125449
>chr13:125761-126837
>chr13:127075-127401
>chr13:127985-129872
>chr13:130119-130234
>chr13:130782-130887
>chr13:131405-132176
>chr13:132786-132923
>chr13:134617-134707
>chr13:135554-135675
>chr13:136133-136234
>chr13:136845-136963
>chr13:137583-137742
>chr13:138516-138819
>chr13:139262-139324
>chr13:139584-140122
>chr13:141043-141868
>chr13:142002-142442
>chr13:142598-143061
>chr13:143617-143700
>chr13:144223-145364
>chr13:145701-145908
>chr13:146583-146712
>chr13:148277-148404
>chr13:148816-149199
>chr13:149560-149689
>chr13:150137-150272
>chr13:150456-151001
>chr13:151140-151420
>chr13:151859-152987
>chr13:153076-153610
>chr13:153830-154065
>chr13:154171-154557
>chr13:154942-155189
>chr13:157602-158348
>chr13:158508-158575
>chr13:158682-158807
>chr13:158971-159035
>chr13:159531-159599
>chr13:160034-160215
>chr13:160428-160497
>chr13:160588-160738
>chr13:160978-161095
>chr13:161169-161366
>chr13:161468-161557
>chr13:161675-162211
>chr13:162391-163116
>chr13:164019-165252
>chr13:165819-165972
>chr13:166337-166585
>chr13:166739-167378
>chr13:167702-167976
>chr13:168308-170117
>chr13:170232-170383
>chr13:171260-171393
>chr13:171764-171968
>chr13:172126-172540
>chr13:173017-173146
>chr13:173390-173509
>chr13:175309-175428
>chr13:176044-178962
>chr13:179255-179441
>chr13:179781-180955
>chr13:181051-181457
>chr13:181552-181621
>chr13:181713-181819
>chr13:182088-182126
>chr13:183654-184058
>chr13:184274-184404
>chr13:184699-185326
>chr13:186775-186851
>chr13:187619-187857
>chr13:188145-188263
>chr13:188492-188565
>chr13:188994-189070
>chr13:191106-191350
>chr13:191474-191619
>chr13:193117-193309
>chr13:193482-193682
>chr13:194245-194817
>chr13:194986-195217
>chr13:195584-195758
>chr13:195955-196280
>chr13:196503-196773
>chr13:196903-197004
>chr13:198185-198448
>chr13:198759-199055
>chr13:199477-199560
>chr13:200294-200384
>chr13:200774-201054
>chr13:201425-201736
>chr13:202456-203028
>chr13:204860-205059
>chr13:205374-205524
>chr13:205781-205909
>chr13:206727-206830
>chr13:208615-208715
>chr13:209801-209963
>chr13:210168-210352
>chr13:211446-211621
>chr13:212219-212334
>chr13:212689-214868
>chr13:215186-215490
>chr13:215623-215695
>chr13:216096-216183
>chr13:216311-216440
>chr13:216544-216807
>chr13:216963-217043
>chr13:217618-217737
>chr13:218623-218831
>chr13:220264-222103
>chr13:224235-224308
>chr13:224411-224693
>chr13:224968-226690
>chr13:227021-227214
>chr13:228340-229054
>chr13:229200-230469
>chr13:230520-231288
>chr13:231430-231593
>chr13:231975-232229
>chr13:232428-232600
>chr13:232889-233001
>chr13:233216-233473
>chr13:233654-233828
>chr13:234339-234409
>chr13:234630-235640
>chr13:235751-236035
>chr13:236663-237128
>chr13:237359-237487
>chr13:238210-238328
>chr13:238711-239014
>chr13:239496-239749
>chr13:240033-240105
>chr13:240330-240460
>chr13:241408-241469
>chr13:241547-241775
>chr13:242075-242180
>chr13:242389-242482
>chr13:242769-242837
>chr13:242899-243849
>chr13:243972-245159
>chr13:245236-245404
>chr13:245464-245598
>chr13:245669-245971
>chr13:246157-247516
>chr13:247822-247887
>chr13:250960-251027
>chr13:251958-252450
>chr13:252654-252711
>chr13:253139-255067
>chr13:256336-256636
>chr13:256801-256958
>chr13:258076-258479
>chr13:258708-258792
>chr13:260269-260852
>chr13:262669-262753
>chr13:264027-264110
>chr13:265277-265369
>chr13:265707-266353
>chr13:267233-267905
>chr13:267997-268980
>chr13:269267-269404
>chr13:270703-270847
>chr13:271054-271607
>chr13:272362-272599
>chr13:273443-273678
>chr13:273952-274229
>chr13:275077-275172
>chr13:275453-275635
>chr13:275919-275982
>chr13:276422-277341
>chr13:277900-278500
>chr13:278936-279454
>chr13:279593-279976
>chr13:281111-281317
>chr13:281457-281559
>chr13:281847-282294
>chr13:282384-282776
>chr13:283187-283706
>chr13:284259-284325
>chr13:284788-285133
>chr13:285645-286397
>chr13:287692-287759
>chr13:287812-288271
>chr13:288795-289587
>chr13:291226-291342
>chr13:291689-291768
>chr13:291821-292935
>chr13:293444-293641
>chr13:293861-293928
>chr13:294448-294646
>chr13:295761-296059
>chr13:296347-296548
>chr13:296864-297130
>chr13:297192-297367
>chr13:298568-298835
>chr13:298989-300372
>chr13:300475-301197
>chr13:302502-302667
>chr13:302768-302977
>chr13:304172-304651
>chr13:306197-306346
>chr13:306508-307263
>chr13:307536-307675
>chr13:308493-308594
>chr13:309399-309484
>chr13:310951-311167
>chr13:314128-314266
>chr13:314387-314617
>chr13:314820-314956
>chr13:315191-315249
>chr13:315666-315833
>chr13:316724-317747
>chr13:318084-318409
>chr13:318500-319015
>chr13:319380-319486
>chr13:319668-321352
>chr13:321962-322173
>chr13:322226-323248
>chr13:323421-323478
>chr13:323568-323746
>chr13:325308-325705
>chr13:325803-325968
>chr13:326558-326769
>chr13:326899-327648
>chr13:327823-327926
>chr13:328272-328502
>chr13:328955-329293
>chr13:329702-329992
>chr13:330587-330899
>chr13:331273-332233
>chr13:332557-332598
>chr13:332737-333130
>chr13:333193-333698
>chr13:334127-334378
>chr13:335683-336080
>chr13:336637-337254
>chr13:337358-337584
>chr13:338064-338404
>chr13:338520-338790
>chr13:338922-339237
>chr13:339492-339948
>chr13:340015-340095
>chr13:341892-341975
>chr13:342258-344657
>chr13:344988-345172
>chr13:346393-346628
>chr13:346811-347084
>chr13:347508-347552
>chr13:347986-348115
>chr13:348234-348949
>chr13:349021-349159
>chr13:349383-349589
>chr13:349739-350101
>chr13:350317-350661
>chr13:350865-351617
>chr13:352915-353084
>chr13:353559-353660
>chr13:354293-354817
>chr13:355039-355619
>chr13:355760-356778
>chr13:357143-357432
>chr13:357613-357683
>chr13:358139-358637
>chr13:359388-360265
>chr13:360823-360889
>chr13:361109-361295
>chr13:362974-363532
>chr13:367281-367379
>chr13:368480-370267
>chr13:370428-370763
>chr13:370862-371079
>chr13:371207-371288
>chr13:371426-372447
>chr13:372676-372766
>chr13:373056-373325
>chr13:373414-373684
>chr13:374365-374479
>chr13:374632-374901
>chr13:375249-375394
>chr13:375610-375859
>chr13:376670-377097
>chr13:377878-378035
>chr13:381037-381182
>chr13:382762-382985
>chr13:383208-383280
>chr13:383609-383817
>chr13:384028-384208
>chr13:385066-385222
>chr13:385884-386513
>chr13:386755-386886
>chr13:387044-387140
>chr13:387499-387586
>chr13:388170-388360
>chr13:388710-388804
>chr13:390987-391153
>chr13:392274-394007
>chr13:394479-394610
>chr13:395155-395680
>chr13:395816-396928
>chr13:397294-398009
>chr13:398876-399913
>chr13:400007-400115
>chr13:401166-401218
>chr13:401266-401703
>chr13:401880-402102
>chr13:402277-402588
>chr13:402928-403549
>chr13:404217-404262
>chr13:404329-404396
>chr13:404523-404733
>chr13:404826-404907
>chr13:405063-405196
>chr13:405254-405342
>chr13:405751-405885
>chr13:405951-406044
>chr13:406110-406192
>chr13:406294-406648
>chr13:406890-407132
>chr13:407257-408554
>chr13:408648-408788
>chr13:409698-409781
>chr13:409890-409983
>chr13:410727-410967
>chr13:411098-411165
>chr13:412347-416078
>chr13:417207-419016
>chr13:419197-419411
>chr13:419620-419795
>chr13:419927-422378
>chr13:422525-424436
>chr13:424699-425043
>chr13:425157-425433
>chr13:426823-426939
>chr13:427011-427647
>chr13:427831-427989
>chr13:429552-429800
>chr13:429843-431495
>chr13:431644-432070
>chr13:432487-432801
>chr13:433524-433599
>chr13:433736-433985
>chr13:434824-434996
>chr13:435227-435718
>chr13:436045-436160
>chr13:436333-437089
>chr13:437506-438165
>chr13:438287-438341
>chr13:438420-438707
>chr13:439129-439247
>chr13:439588-440477
>chr13:441039-441156
>chr13:441485-441942
>chr13:442008-442154
>chr13:443524-443962
>chr13:444121-444364
>chr13:445498-445802
>chr13:446076-446122
>chr13:446683-446777
>chr13:446984-447610
>chr13:448303-448692
>chr13:448825-449116
>chr13:449858-450583
>chr13:451691-451800
>chr13:452449-452608
>chr13:453786-454466
>chr13:454878-455988
>chr13:456807-457017
>chr13:457125-458014
>chr13:458215-458284
>chr13:458427-458696
>chr13:458836-459015
>chr13:459107-459155
>chr13:459828-459916
>chr13:460751-461085
>chr13:462479-462633
>chr13:462682-463587
>chr13:464224-464964
>chr13:465093-465289
>chr13:465345-465534
>chr13:465767-465906
>chr13:466050-466224
>chr13:466363-466436
>chr13:466881-467583
>chr13:467774-468568
>chr13:468891-470799
>chr13:470894-471040
>chr13:471188-471268
>chr13:472477-472549
>chr13:472821-472966
>chr13:473262-473331
>chr13:473954-474299
>chr13:474934-475126
>chr13:475334-476230
>chr13:477405-477597
>chr13:477787-477864
>chr13:478053-478888
>chr13:479105-479542
>chr13:479861-481627
>chr13:483282-483953
>chr13:484154-484402
>chr13:485217-485313
>chr13:485466-485615
>chr13:485670-486132
>chr13:486256-487278
>chr13:487356-487708
>chr13:489119-489464
>chr13:489560-490128
>chr13:491324-491615
>chr13:491835-492434
>chr13:492713-494642
>chr13:494781-494961
>chr13:495238-495330
>chr13:496541-497217
>chr13:497413-497785
>chr13:498205-499253
>chr13:499786-501982
>chr13:505222-505631
>chr13:505746-505896
>chr13:506092-507217
>chr13:507318-508092
>chr13:509944-510821
>chr13:510995-511407
>chr13:511949-512072
>chr13:512895-513235
>chr13:513511-514675
>chr13:515519-515854
>chr13:516551-516753
>chr13:517118-517235
>chr13:517521-518307
>chr13:519031-519131
>chr13:519310-519825
>chr13:520393-520500
>chr13:520975-521192
>chr13:521705-521805
>chr13:522413-522595
>chr13:524155-524216
>chr13:524643-525101
>chr13:525578-526080
>chr13:526404-526481
>chr13:526681-526878
>chr13:527464-528190
>chr13:528354-528579
>chr13:528853-529334
>chr13:529481-530189
>chr13:531489-531694
>chr13:531757-531820
>chr13:531921-532343
>chr13:533157-533741
>chr13:534014-534520
>chr13:534722-535156
>chr13:535321-536887
>chr13:537451-537541
>chr13:537814-538119
>chr13:539215-539544
>chr13:539683-539823
>chr13:540046-540214
>chr13:540454-540630
>chr13:542186-542561
>chr13:543237-543556
>chr13:543637-543710
>chr13:543925-544662
>chr13:545127-545861
>chr13:546205-546329
>chr13:546635-547267
>chr13:547364-547613
>chr13:547693-549394
>chr13:549642-550968
>chr13:551066-551444
>chr13:551634-552088
>chr13:552997-553959
>chr13:554040-554228
>chr13:554443-554856
>chr13:554973-555102
>chr13:555326-555546
>chr13:556055-556458
>chr13:556711-557211
>chr13:559019-559365
>chr13:559874-559973
>chr13:560738-561058
>chr13:561960-562157
>chr13:562241-562408
>chr13:562747-562876
>chr13:563296-563544
>chr13:563905-564299
>chr13:565169-565393
>chr13:565482-565960
>chr13:566133-566423
>chr13:568397-569200
>chr13:569543-569612
>chr13:569755-570052
>chr13:570380-570912
>chr13:571339-571721
>chr13:572452-572661
>chr13:572744-573374
>chr13:573575-574066
>chr13:574654-574952
>chr13:575038-575470
>chr13:576398-576674
>chr13:577466-577563
>chr13:577963-578358
>chr13:578746-578854
>chr13:578904-579180
>chr13:579448-579719
>chr13:580318-580504
>chr13:580603-580919
>chr13:583054-583126
>chr13:583486-583912
>chr13:584810-585064
>chr13:585819-586249
>chr13:586462-586706
>chr13:586973-587220
>chr13:588048-588294
>chr13:588683-589002
>chr13:590462-590609
>chr13:591387-591564
>chr13:592380-592838
>chr13:594207-594539
>chr13:595004-595194
>chr13:596134-596540
>chr13:596903-597170
>chr13:597887-597974
>chr13:598106-598351
>chr13:599357-600878
>chr13:601096-601313
>chr13:601639-601801
>chr13:601850-601920
>chr13:601999-602685
>chr13:602756-603119
>chr13:604248-605000
>chr13:605380-605466
>chr13:606899-607818
>chr13:609676-609726
>chr13:610220-610449
>chr13:610612-611101
>chr13:611176-611593
>chr13:612383-612526
>chr13:613164-613297
>chr13:613513-613625
>chr13:614893-615087
>chr13:615391-615760
>chr13:615929-616004
>chr13:616145-616389
>chr13:617037-617167
>chr13:617648-617697
>chr13:618235-618370
>chr13:619066-619344
>chr13:620718-620848
>chr13:620998-621428
>chr13:621861-621921
>chr13:622294-622919
>chr13:623087-623190
>chr13:623381-623430
>chr13:623993-624077
>chr13:624335-624937
>chr13:625682-625813
>chr13:626228-626988
>chr13:627232-627342
>chr13:628129-628453
>chr13:628626-628724
>chr13:628882-629048
>chr13:629307-629484
>chr13:629598-629737
>chr13:629825-629953
>chr13:630485-630634
>chr13:631738-632322
>chr13:632570-632775
>chr13:633702-633844
>chr13:634704-634765
>chr13:634922-635122
>chr13:635416-637240
>chr13:637318-637548
>chr13:637811-638386
>chr13:639632-639772
>chr13:641570-641720
>chr13:641882-642177
>chr13:642410-642472
>chr13:643077-643724
>chr13:644050-644909
>chr13:645081-645233
>chr13:646865-647915
>chr13:648084-648164
>chr13:648227-648441
>chr13:649472-649656
>chr13:649730-650369
>chr13:650724-652318
>chr13:652407-653038
>chr13:653367-653448
>chr13:653658-653858
>chr13:653992-654116
>chr13:654246-655356
>chr13:655491-655656
>chr13:655737-655819
>chr13:656055-656267
>chr13:656353-656427
>chr13:656547-656860
>chr13:656922-657069
>chr13:657203-658455
>chr13:658626-658753
>chr13:659493-659556
>chr13:659745-659897
>chr13:660046-660180
>chr13:660841-660919
>chr13:661638-663555
>chr13:663725-663899
>chr13:665535-666300
>chr13:667330-667469
>chr13:667604-667763
>chr13:667947-668964
>chr13:669375-669446
>chr13:670399-670481
>chr13:670713-670804
>chr13:670966-672227
>chr13:672357-672849
>chr13:673028-673224
>chr13:673327-673687
>chr13:673788-673858
>chr13:674194-674244
>chr13:674473-674719
>chr13:675598-675798
>chr13:676475-676778
>chr13:677067-677723
>chr13:677927-677977
>chr13:678226-678515
>chr13:678721-679589
>chr13:679864-680040
>chr13:680462-680618
>chr13:681088-681567
>chr13:682137-682272
>chr13:682805-683286
>chr13:684006-684132
>chr13:684419-684535
>chr13:684642-686116
>chr13:686303-686399
>chr13:687130-687434
>chr13:688405-688479
>chr13:688881-690359
>chr13:690547-691105
>chr13:691292-691345
>chr13:691457-691750
>chr13:692966-693050
>chr13:693383-693437
>chr13:694330-695028
>chr13:695251-695412
>chr13:695805-695931
>chr13:696094-696356
>chr13:697018-697079
>chr13:698167-698430
>chr13:698585-698667
>chr13:698785-699079
>chr13:699205-699377
>chr13:699448-699522
>chr13:699679-699964
>chr13:700051-701016
>chr13:701719-701908
>chr13:702146-702212
>chr13:702294-702365
>chr13:702827-703049
>chr13:703689-704000
>chr13:704198-704769
>chr13:704941-706567
>chr13:706634-706802
>chr13:706943-708775
>chr13:709802-709941
>chr13:710550-712051
>chr13:713486-713635
>chr13:714458-714494
>chr13:715144-716238
>chr13:716372-717094
>chr13:717206-717624
>chr13:717691-717776
>chr13:717875-718304
>chr13:718381-718577
>chr13:718665-719906
>chr13:720182-721053
>chr13:721132-721283
>chr13:721698-721976
>chr13:722049-722307
>chr13:722618-722831
>chr13:723042-723445
>chr13:723685-723738
>chr13:723886-723989
>chr13:724546-725284
>chr13:725579-726157
>chr13:726486-726538
>chr13:726649-726781
>chr13:727387-727523
>chr13:728025-728187
>chr13:728814-728955
>chr13:729191-729368
>chr13:729520-729747
>chr13:730361-730653
>chr13:730746-730882
>chr13:731327-731436
>chr13:731749-731790
>chr13:731983-732483
>chr13:732628-732802
>chr13:733029-733329
>chr13:733964-734428
>chr13:734612-734828
>chr13:735070-735687
>chr13:735811-735923
>chr13:736620-736663
>chr13:737078-737609
>chr13:737968-738034
>chr13:738095-738181
>chr13:738273-738647
>chr13:738838-739037
>chr13:739152-741219
>chr13:741821-742119
>chr13:742370-742561
>chr13:743050-743340
>chr13:743567-744246
>chr13:744481-744576
>chr13:744720-744844
>chr13:745031-746036
>chr13:746721-746927
>chr13:746989-747547
>chr13:747719-748028
>chr13:748139-748579
>chr13:749186-749262
>chr13:749566-750060
>chr13:752058-754221
>chr13:754763-755491
>chr13:755830-755936
>chr13:756767-756859
>chr13:758966-759113
>chr13:759697-759855
>chr13:759946-760493
>chr13:760937-761055
>chr13:761544-762274
>chr13:762811-763067
>chr13:763193-763719
>chr13:764391-765190
>chr13:765422-765506
>chr13:765611-766210
>chr13:766610-767116
>chr13:767208-767606
>chr13:767678-767809
>chr13:767987-768049
>chr13:769841-769962
>chr13:770027-770910
>chr13:772469-772576
>chr13:773107-773160
>chr13:773307-773826
>chr13:774056-774814
>chr13:775074-775132
>chr13:776985-777457
>chr13:777526-777724
>chr13:777802-778370
>chr13:778462-779158
>chr13:779311-779451
>chr13:779593-780002
>chr13:781912-783528
>chr13:783646-784221
>chr13:785144-785585
>chr13:786297-786634
>chr13:787199-789615
>chr13:790388-790653
>chr13:790918-791128
>chr13:792004-792593
>chr13:793309-793636
>chr13:794499-794862
>chr13:794995-795094
>chr13:795310-796150
>chr13:796942-797171
>chr13:797903-798150
>chr13:798550-800282
>chr13:800361-800932
>chr13:800969-801909
>chr13:802100-802384
>chr13:802913-803092
>chr13:803294-803480
>chr13:803587-803764
>chr13:804070-804195
>chr13:804291-804411
>chr13:804578-804882
>chr13:805289-805383
>chr13:805497-805585
>chr13:805805-805988
>chr13:806101-806621
>chr13:806745-807412
>chr13:807750-809247
>chr13:809300-809650
>chr13:809696-809755
>chr13:809811-810322
>chr13:811018-811732
>chr13:812488-812678
>chr13:812970-813501
>chr13:813943-814032
>chr13:814612-815028
>chr13:815294-815455
>chr13:815567-816033
>chr13:817217-817357
>chr13:818722-819124
>chr13:819201-819377
>chr13:819551-820185
>chr13:820281-820940
>chr13:821415-821631
>chr13:821700-821977
>chr13:822098-822288
>chr13:822502-822574
>chr13:823943-824286
>chr13:824459-824716
>chr13:826029-826269
>chr13:826726-826786
>chr13:827038-827143
>chr13:827363-827891
>chr13:828021-829714
>chr13:831453-831822
>chr13:832841-832943
>chr13:833498-834409
>chr13:834457-834529
>chr13:834737-834794
>chr13:834949-835032
>chr13:835113-835243
>chr13:835540-835984
>chr13:836114-836293
>chr13:836391-836732
>chr13:838722-839035
>chr13:839870-840066
>chr13:840834-841060
>chr13:841139-841520
>chr13:841797-841872
>chr13:842546-842758
>chr13:843002-843865
>chr13:844072-844552
>chr13:844794-847688
>chr13:848148-848284
>chr13:848434-849607
>chr13:849675-849860
>chr13:850141-850455
>chr13:850783-850903
>chr13:851338-851505
>chr13:852290-852473
>chr13:854190-855308
>chr13:855458-855530
>chr13:856735-857285
>chr13:857565-857624
>chr13:857845-857915
>chr13:858144-858421
>chr13:858621-858788
>chr13:858980-859294
>chr13:860205-860818
>chr13:861715-861852
>chr13:864878-865498
>chr13:868033-868693
>chr13:868790-869811
>chr13:870315-870659
>chr13:871100-871343
>chr13:871960-872315
>chr13:872656-873410
>chr13:873486-874232
>chr13:874308-875319
>chr13:875494-875659
>chr13:875752-875930
>chr13:876025-876473
>chr13:877857-877938
>chr13:879275-879666
>chr13:881167-881258
>chr13:881389-881607
>chr13:882364-882449
>chr13:882846-883167
>chr13:883470-883569
>chr13:883721-883911
>chr13:885099-885285
>chr13:886397-887458
>chr13:887526-887667
>chr13:887806-888034
>chr13:888159-888232
>chr13:888294-888390
>chr13:888638-888731
>chr13:888825-888976
>chr13:889073-889206
>chr13:889392-890400
>chr13:890500-890613
>chr13:890992-891078
>chr13:891428-891512
>chr13:891893-892159
>chr13:892312-892452
>chr13:892740-892806
>chr13:892910-893082
>chr13:893217-893303
>chr13:893946-894459
>chr13:894564-894816
>chr13:895306-897991
>chr13:898164-898357
>chr13:898461-898569
>chr13:898745-898895
>chr13:898996-899139
>chr13:899334-899406
>chr13:899851-900168
>chr13:900326-900419
>chr13:901227-901445
>chr13:901542-903214
>chr13:903661-904074
>chr13:904787-904863
>chr13:905490-908644
>chr13:909257-909580
>chr13:909661-909743
>chr13:909938-910365
>chr13:910647-911555
>chr13:911606-911861
>chr13:912807-914158
>chr13:914195-915631
>chr13:915703-916286
>chr13:916369-916528
>chr13:917212-917339
>chr13:917908-918110
>chr13:918404-918681
>chr13:918750-920610
>chr13:920788-921373
>chr13:921460-921662
>chr13:922201-922698
>chr13:922957-923168
>chr13:924101-924346
>chr13:924674-924742
>chr13:925353-925496
>chr13:925807-925965
>chr13:926348-926659
>chr13:926960-927245
>chr13:927533-927624
>chr13:928104-928289
>chr13:928776-928963
>chr13:929126-929263
>chr13:929699-929769
>chr13:929866-930351
>chr13:930485-931512
>chr13:932945-933036
>chr13:934789-934835
>chr13:935011-935373
>chr13:935767-935986
>chr13:936614-936718
>chr13:937034-937155
>chr13:937268-937387
>chr13:937821-938219
>chr13:938274-938765
>chr13:938900-938965
>chr13:939281-939537
>chr13:940383-940481
>chr13:940542-940657
>chr13:941124-941217
>chr13:941530-941613
>chr13:942457-942915
>chr13:943714-943874
>chr13:943943-944360
>chr13:944938-945128
>chr13:945387-945897
>chr13:946295-946615
>chr13:946745-946791
>chr13:947287-947708
>chr13:947878-948429
>chr13:948863-949056
>chr13:949159-949273
>chr13:949494-950448
>chr13:950804-951551
>chr13:951720-951864
>chr13:952022-952438
>chr13:952694-953075
>chr13:953146-953369
>chr13:953508-953582
>chr13:953646-953817
>chr13:954255-954356
>chr13:954599-954653
>chr13:954766-954885
>chr13:956003-956429
>chr13:956943-957337
>chr13:957741-958402
>chr13:959173-959680
>chr13:959924-960371
>chr13:960565-960684
>chr13:960844-960986
>chr13:961196-961363
>chr13:961513-962144
>chr13:962358-962449
>chr13:962686-962739
>chr13:963287-963354
>chr13:963547-963856
>chr13:963999-964165
>chr13:964951-965691
>chr13:966214-967589
>chr13:967707-968281
>chr13:968486-968669
>chr13:968763-968907
>chr13:968997-970746
>chr13:971574-972033
>chr13:972139-972300
>chr13:972731-972845
>chr13:973012-974027
>chr13:974074-974819
>chr13:974913-975026
>chr13:975094-975587
>chr13:975767-975924
>chr13:976433-976669
>chr13:977387-977441
>chr13:977511-978383
>chr13:978587-979221
>chr13:980415-980705
>chr13:980876-981642
>chr13:981730-982783
>chr13:983167-983246
>chr13:983314-983465
>chr13:984012-984557
>chr13:984612-984783
>chr13:985092-985360
>chr13:986166-986394
>chr13:986920-987328
>chr13:987518-987836
>chr13:988434-988529
>chr13:988594-988737
>chr13:988862-989938
>chr13:990192-990401
>chr13:990793-991041
>chr13:991906-992032
>chr13:992124-993011
>chr13:993678-993911
>chr13:994051-994389
>chr13:994936-995252
>chr13:995480-995816
>chr13:996132-997322
>chr13:997388-997901
>chr13:998063-998225
>chr13:999654-1000324
>chr13:1000611-1000955
>chr13:1001057-1001307
>chr13:1001405-1002048
>chr13:1002152-1002954
>chr13:1003091-1003385
>chr13:1003561-1003645
>chr13:1003824-1004410
>chr13:1004912-1005601
>chr13:1005998-1006165
>chr13:1006609-1006751
>chr13:1007970-1008275
>chr13:1008567-1008635
>chr13:1009034-1009102
>chr13:1009543-1009718
>chr13:1010856-1011227
>chr13:1011977-1012169
>chr13:1012392-1013384
>chr13:1013473-1014049
>chr13:1014202-1014537
>chr13:1014688-1015104
>chr13:1015578-1016062
>chr13:1016134-1016209
>chr13:1016734-1016919
>chr13:1017212-1017371
>chr13:1017828-1017922
>chr13:1017996-1018251
>chr13:1019033-1019315
>chr13:1019567-1021897
>chr13:1022040-1022132
>chr13:1022255-1022423
>chr13:1022539-1022636
>chr13:1022716-1023475
>chr13:1023877-1023956
>chr13:1025381-1025779
>chr13:1026127-1026211
>chr13:1026390-1026864
>chr13:1027093-1027514
>chr13:1027691-1027882
>chr13:1028047-1028908
>chr13:1029422-1029480
>chr13:1029650-1029994
>chr13:1030120-1030329
>chr13:1030803-1031030
>chr13:1031663-1031936
>chr13:1032274-1032802
>chr13:1032971-1033105
>chr13:1033536-1033623
>chr13:1033890-1034076
>chr13:1034221-1035080
>chr13:1035737-1035797
>chr13:1035878-1036912
>chr13:1037033-1037188
>chr13:1037381-1037525
>chr13:1038560-1038962
>chr13:1039033-1039198
>chr13:1039965-1040217
>chr13:1040300-1040436
>chr13:1040586-1041359
>chr13:1042310-1042373
>chr13:1042433-1042616
>chr13:1042859-1043058
>chr13:1043456-1044756
>chr13:1046064-1047182
>chr13:1047358-1048044
>chr13:1048541-1048829
>chr13:1049294-1049439
>chr13:1049589-1050155
>chr13:1050332-1050489
>chr13:1051024-1052956
>chr13:1053565-1053896
>chr13:1054115-1054253
>chr13:1054550-1054723
>chr13:1055372-1055503
>chr13:1055629-1055744
>chr13:1056030-1056091
>chr13:1056327-1056594
>chr13:1056886-1057134
>chr13:1057319-1057473
>chr13:1057732-1057869
>chr13:1058747-1059990
>chr13:1060200-1060426
>chr13:1060642-1060946
>chr13:1061699-1061784
>chr13:1062045-1062134
>chr13:1062265-1062646
>chr13:1063536-1064114
>chr13:1064621-1064815
>chr13:1065024-1065194
>chr13:1065765-1065875
>chr13:1065966-1066015
>chr13:1066169-1066266
>chr13:1066446-1066544
>chr13:1066635-1067062
>chr13:1067163-1067481
>chr13:1068012-1068220
>chr13:1068459-1068637
>chr13:1068854-1069708
>chr13:1069773-1069808
>chr13:1070061-1070644
>chr13:1070696-1070821
>chr13:1070961-1071348
>chr13:1071801-1072066
>chr13:1073901-1074115
>chr13:1074573-1075210
>chr13:1075904-1076545
>chr13:1076679-1077219
>chr13:1077538-1077907
>chr13:1078091-1078372
>chr13:1078551-1078877
>chr13:1079328-1079600
>chr13:1080555-1080724
>chr13:1082221-1083096
>chr13:1083388-1083790
>chr13:1083982-1084104
>chr13:1084829-1085700
>chr13:1085792-1085982
>chr13:1086010-1086321
>chr13:1086654-1087904
>chr13:1088785-1088910
>chr13:1089181-1089255
>chr13:1089325-1089532
>chr13:1089606-1089813
>chr13:1089986-1090055
>chr13:1090328-1090413
>chr13:1090605-1090717
>chr13:1091222-1091336
>chr13:1091578-1092089
>chr13:1092152-1092230
>chr13:1092326-1092595
>chr13:1093075-1093179
>chr13:1093758-1093872
>chr13:1094137-1094286
>chr13:1094557-1094712
>chr13:1094810-1094852
>chr13:1094943-1095981
>chr13:1096231-1096306
>chr13:1096386-1096517
>chr13:1096630-1096847
>chr13:1096950-1097062
>chr13:1097305-1097442
>chr13:1097873-1098017
>chr13:1098084-1098164
>chr13:1098663-1099955
>chr13:1100636-1101148
>chr13:1101290-1101393
>chr13:1101762-1101903
>chr13:1102511-1102674
>chr13:1103032-1104274
>chr13:1105208-1105354
>chr13:1105691-1105888
>chr13:1106055-1106457
>chr13:1106604-1106961
>chr13:1107213-1108062
>chr13:1109435-1109515
>chr13:1109935-1110274
>chr13:1110937-1111084
>chr13:1112331-1112683
>chr13:1112830-1112957
>chr13:1113168-1113409
>chr13:1113537-1113668
>chr13:1113768-1114027
>chr13:1114214-1114479
>chr13:1114966-1115266
>chr13:1116232-1116613
>chr13:1116818-1117043
>chr13:1117390-1117514
>chr13:1118043-1118243
>chr13:1118526-1118862
>chr13:1119281-1119332
>chr13:1120188-1120636
>chr13:1120736-1120907
>chr13:1121305-1121542
>chr13:1121902-1122403
>chr13:1122738-1123791
>chr13:1123830-1124864
>chr13:1124994-1125166
>chr13:1125228-1125959
>chr13:1126145-1126387
>chr13:1127166-1127598
>chr13:1128043-1128270
>chr13:1128451-1128634
>chr13:1128962-1129081
>chr13:1129202-1129587
>chr13:1130243-1131035
>chr13:1131188-1131570
>chr13:1131767-1132056
>chr13:1132287-1132389
>chr13:1132803-1133120
>chr13:1133283-1134253
>chr13:1134393-1134636
>chr13:1134698-1134887
>chr13:1135329-1135783
>chr13:1135842-1135998
>chr13:1136474-1137150
>chr13:1138075-1138546
>chr13:1138791-1139288
>chr13:1139348-1139492
>chr13:1139536-1139781
>chr13:1139867-1140301
>chr13:1140466-1140497
>chr13:1140745-1141069
>chr13:1141175-1141513
>chr13:1141631-1141685
>chr13:1141970-1142053
>chr13:1142665-1143316
>chr13:1143632-1143699
>chr13:1144258-1145370
>chr13:1145503-1146155
>chr13:1147687-1148001
>chr13:1148319-1148613
>chr13:1148672-1148818
>chr13:1149126-1149528
>chr13:1150173-1150288
>chr13:1151305-1152238
>chr13:1152350-1152467
>chr13:1152702-1152771
>chr13:1153306-1153480
>chr13:1153556-1154479
>chr13:1154760-1155219
>chr13:1155466-1155596
>chr13:1155793-1155870
>chr13:1156281-1156387
>chr13:1156660-1156861
>chr13:1157429-1157584
>chr13:1158125-1159110
>chr13:1159193-1159559
>chr13:1160210-1160691
>chr13:1161519-1162843
>chr13:1164481-1165308
>chr13:1165416-1166073
>chr13:1166233-1166380
>chr13:1166690-1166991
>chr13:1168094-1168642
>chr13:1168845-1170842
>chr13:1173012-1173266
>chr13:1173461-1174319
>chr13:1174919-1175050
>chr13:1176294-1176427
>chr13:1177320-1177396
>chr13:1178437-1178846
>chr13:1178991-1179067
>chr13:1179876-1180030
>chr13:1181064-1181276
>chr13:1181582-1182085
>chr13:1182183-1184502
>chr13:1185232-1185355
>chr13:1185532-1186820
>chr13:1188263-1188347
>chr13:1190496-1190670
>chr13:1191662-1191746
>chr13:1191914-1192015
>chr13:1192301-1192515
>chr13:1192660-1192766
>chr13:1193411-1193564
>chr13:1194255-1194421
>chr13:1194792-1195076
>chr13:1195403-1195615
>chr13:1195778-1196176
>chr13:1196240-1196506
>chr13:1196877-1196999
>chr13:1197158-1197282
>chr13:1197458-1197535
>chr13:1197707-1197847
>chr13:1198020-1200122
>chr13:1200305-1201043
>chr13:1201333-1202211
>chr13:1202319-1202643
>chr13:1202701-1204083
>chr13:1204235-1204322
>chr13:1204465-1204615
>chr13:1204793-1204957
>chr13:1205110-1205231
>chr13:1206087-1206415
>chr13:1206847-1206969
>chr13:1207415-1209488
>chr13:1209689-1209928
>chr13:1210155-1210398
>chr13:1210591-1210670
>chr13:1210860-1211161
>chr13:1211754-1212004
>chr13:1212200-1212647
>chr13:1212780-1213606
>chr13:1213807-1214056
>chr13:1214197-1215084
>chr13:1215930-1216132
>chr13:1216509-1217207
>chr13:1217398-1217491
>chr13:1217592-1217976
>chr13:1218185-1218262
>chr13:1218519-1218647
>chr13:1218782-1218876
>chr13:1219297-1219429
>chr13:1220116-1220205
>chr13:1221020-1221321
>chr13:1222120-1222533
>chr13:1224237-1224431
>chr13:1225064-1225133
>chr13:1225277-1225391
>chr13:1225717-1225827
>chr13:1225995-1226424
>chr13:1226512-1227569
>chr13:1227673-1227869
>chr13:1229152-1229215
>chr13:1229384-1229543
>chr13:1230375-1230628
>chr13:1230756-1230822
>chr13:1230975-1231033
>chr13:1234074-1234572
>chr13:1234644-1235803
>chr13:1235977-1237060
>chr13:1237275-1237740
>chr13:1237949-1238336
>chr13:1238692-1239098
>chr13:1239405-1239473
>chr13:1241557-1241673
>chr13:1241740-1243354
>chr13:1243621-1243727
>chr13:1244019-1244058
>chr13:1245271-1245439
>chr13:1245889-1246068
>chr13:1246152-1246226
>chr13:1246343-1246479
>chr13:1246604-1247046
>chr13:1247206-1249452
>chr13:1249699-1252231
>chr13:1252936-1253039
>chr13:1254556-1254660
>chr13:1254842-1254903
>chr13:1255139-1255239
>chr13:1255613-1255717
>chr13:1256274-1256418
>chr13:1256485-1256743
>chr13:1257472-1257714
>chr13:1257958-1258037
>chr13:1258189-1259076
>chr13:1259343-1260926
>chr13:1260977-1261509
>chr13:1261623-1261822
>chr13:1262489-1262727
>chr13:1263217-1263359
>chr13:1263466-1263575
>chr13:1263679-1265341
>chr13:1266073-1266181
>chr13:1266578-1266835
>chr13:1268232-1268371
>chr13:1269007-1269653
>chr13:1270026-1270134
>chr13:1270796-1270933
>chr13:1271181-1271355
>chr13:1271661-1272412
>chr13:1272540-1272647
>chr13:1272735-1272844
>chr13:1272945-1273054
>chr13:1273200-1273329
>chr13:1273430-1273610
>chr13:1273722-1273804
>chr13:1274060-1274620
>chr13:1274668-1274847
>chr13:1274988-1275032
>chr13:1275198-1275394
>chr13:1275856-1275923
>chr13:1276098-1276277
>chr13:1276457-1277033
>chr13:1277176-1277479
>chr13:1277530-1277809
>chr13:1278225-1278425
>chr13:1278733-1279967
>chr13:1280284-1280437
>chr13:1280482-1280634
>chr13:1280712-1280956
>chr13:1281586-1283351
>chr13:1283470-1283915
>chr13:1284054-1284442
>chr13:1284641-1284748
>chr13:1284795-1285112
>chr13:1285309-1285547
>chr13:1285916-1286209
>chr13:1287423-1288106
>chr13:1289615-1290008
>chr13:1290095-1290304
>chr13:1290538-1291006
>chr13:1291564-1291654
>chr13:1291806-1292041
>chr13:1292117-1292231
>chr13:1292421-1292773
>chr13:1292921-1293005
>chr13:1293166-1294008
>chr13:1294162-1295435
>chr13:1295516-1295764
>chr13:1295927-1296038
>chr13:1296993-1297801
>chr13:1298617-1298727
>chr13:1299656-1299701
>chr13:1299822-1300082
>chr13:1300164-1300613
>chr13:1300842-1300914
>chr13:1301138-1301243
>chr13:1301562-1301645
>chr13:1301797-1302081
>chr13:1303076-1303318
>chr13:1303958-1304038
>chr13:1304418-1304612
>chr13:1304767-1304935
>chr13:1305033-1306984
>chr13:1307076-1307264
>chr13:1307577-1307861
>chr13:1308180-1309320
>chr13:1309526-1309673
>chr13:1310192-1310588
>chr13:1312411-1314109
>chr13:1314671-1314957
>chr13:1315504-1315754
>chr13:1315904-1316715
>chr13:1316852-1316972
>chr13:1317183-1317415
>chr13:1317632-1317811
>chr13:1318003-1318559
>chr13:1318684-1319169
>chr13:1321494-1321597
>chr13:1321672-1321778
>chr13:1322066-1322498
>chr13:1322558-1323480
>chr13:1323576-1324219
>chr13:1324355-1324711
>chr13:1324994-1325323
>chr13:1325390-1326053
>chr13:1326237-1326276
>chr13:1326550-1326876
>chr13:1327285-1327558
>chr13:1327758-1329197
>chr13:1329375-1329692
>chr13:1331300-1331824
>chr13:1331895-1331984
>chr13:1332094-1332517
>chr13:1333348-1333421
>chr13:1334180-1334309
>chr13:1335483-1335633
>chr13:1335836-1335923
>chr13:1335990-1336142
>chr13:1336355-1336476
>chr13:1337099-1337325
>chr13:1338698-1338821
>chr13:1339163-1339593
>chr13:1339879-1340979
>chr13:1341661-1341778
>chr13:1341917-1342282
>chr13:1343173-1343416
>chr13:1343929-1345005
>chr13:1346324-1346405
>chr13:1346484-1346616
>chr13:1346864-1346942
>chr13:1347122-1348879
>chr13:1349776-1350244
>chr13:1350657-1350954
>chr13:1352903-1353014
>chr13:1354049-1354629
>chr13:1354728-1354946
>chr13:1355034-1355967
>chr13:1356073-1356157
>chr13:1356349-1356671
>chr13:1356742-1356925
>chr13:1357408-1357893
>chr13:1358604-1359203
>chr13:1359256-1360040
>chr13:1360859-1361492
>chr13:1361655-1361718
>chr13:1362070-1362245
>chr13:1363581-1364144
>chr13:1366011-1366088
>chr13:1366447-1366655
>chr13:1366872-1367093
>chr13:1367250-1367574
>chr13:1367867-1368256
>chr13:1368902-1369790
>chr13:1369998-1370219
>chr13:1371079-1371527
>chr13:1371611-1371871
>chr13:1372181-1372625
>chr13:1373237-1373571
>chr13:1374619-1375010
>chr13:1375593-1375764
>chr13:1375882-1375931
>chr13:1376276-1376453
>chr13:1376714-1376827
>chr13:1377122-1377356
>chr13:1377608-1378869
>chr13:1379878-1379950
>chr13:1380021-1380320
>chr13:1380389-1382284
>chr13:1382613-1382825
>chr13:1383394-1384346
>chr13:1384594-1384860
>chr13:1384919-1385230
>chr13:1385626-1385774
>chr13:1386405-1387018
>chr13:1387290-1387484
>chr13:1387727-1387822
>chr13:1388185-1388338
>chr13:1388780-1388901
>chr13:1389343-1389755
>chr13:1389863-1390218
>chr13:1390727-1391235
>chr13:1391549-1392780
>chr13:1393256-1393488
>chr13:1394799-1394923
>chr13:1395310-1395564
>chr13:1395948-1397113
>chr13:1397192-1398717
>chr13:1398964-1399291
>chr13:1400107-1401030
>chr13:1401744-1403084
>chr13:1403395-1403697
>chr13:1404400-1405116
>chr13:1405221-1405940
>chr13:1406112-1406283
>chr13:1406584-1406688
>chr13:1407160-1407395
>chr13:1407651-1408070
>chr13:1408163-1408637
>chr13:1410103-1410996
>chr13:1411078-1411306
>chr13:1411918-1413172
>chr13:1414097-1414440
>chr13:1414529-1414938
>chr13:1415969-1416071
>chr13:1416281-1416492
>chr13:1417541-1418251
>chr13:1418322-1418643
>chr13:1418742-1419248
>chr13:1419862-1420251
>chr13:1420292-1420886
>chr13:1420962-1421193
>chr13:1421440-1422285
>chr13:1422514-1423110
>chr13:1423224-1423874
>chr13:1425029-1425266
>chr13:1426000-1426589
>chr13:1426742-1427000
>chr13:1427273-1427427
>chr13:1427557-1428228
>chr13:1428295-1429004
>chr13:1430452-1431176
>chr13:1431722-1431935
>chr13:1432187-1432729
>chr13:1433313-1433554
>chr13:1433623-1433725
>chr13:1435798-1435978
>chr13:1436231-1436375
>chr13:1436583-1436674
>chr13:1437702-1437767
>chr13:1437968-1438170
>chr13:1438788-1438861
>chr13:1439296-1439616
>chr13:1439837-1440093
>chr13:1440410-1440730
>chr13:1441169-1441239
>chr13:1441856-1442058
>chr13:1442259-1442324
>chr13:1443352-1443519
>chr13:1443651-1443795
>chr13:1444048-1444228
>chr13:1446301-1446400
>chr13:1446472-1446713
>chr13:1447297-1447839
>chr13:1448091-1448304
>chr13:1448850-1449786
>chr13:1450697-1451144
>chr13:1451392-1451508
>chr13:1452613-1452766
>chr13:1453217-1453321
>chr13:1453760-1454357
>chr13:1454493-1454717
>chr13:1454904-1455024
>chr13:1455232-1455318
>chr13:1456077-1456352
>chr13:1456480-1456655
>chr13:1457102-1457289
>chr13:1457397-1457583
>chr13:1457753-1457936
>chr13:1458699-1459275
>chr13:1459469-1459648
>chr13:1459987-1460137
>chr13:1460616-1460924
>chr13:1461620-1462369
>chr13:1464438-1464526
>chr13:1464685-1465052
>chr13:1465706-1465768
>chr13:1467194-1467907
>chr13:1468342-1470050
>chr13:1471114-1471547
>chr13:1471656-1472479
>chr13:1472878-1473120
>chr13:1473300-1473978
>chr13:1474057-1474429
>chr13:1474677-1475362
>chr13:1475719-1476504
>chr13:1477486-1478458
>chr13:1479153-1479462
>chr13:1479576-1479701
>chr13:1480007-1480120
>chr13:1480221-1480339
>chr13:1480424-1481040
>chr13:1481689-1481787
>chr13:1481955-1482852
>chr13:1482963-1485280
>chr13:1485543-1485634
>chr13:1485743-1486650
>chr13:1486834-1486999
>chr13:1487150-1487258
>chr13:1487805-1487982
>chr13:1488045-1488280
>chr13:1490051-1490353
>chr13:1490436-1491064
>chr13:1491311-1491451
>chr13:1492391-1492721
>chr13:1494163-1494323
>chr13:1494496-1494943
>chr13:1495002-1495648
>chr13:1495781-1496149
>chr13:1496505-1496571
>chr13:1496680-1496804
>chr13:1496912-1497030
>chr13:1497215-1497375
>chr13:1497420-1497497
>chr13:1497507-1497981
>chr13:1498836-1499016
>chr13:1499719-1499860
>chr13:1500478-1500541
>chr13:1501781-1503157
>chr13:1503883-1504020
>chr13:1504177-1504478
>chr13:1505049-1505130
>chr13:1505283-1505352
>chr13:1506205-1506299
>chr13:1506365-1506962
>chr13:1507077-1507163
>chr13:1508391-1508484
>chr13:1508699-1508918
>chr13:1509167-1510175
>chr13:1510303-1510519
>chr13:1511051-1511616
>chr13:1511920-1512242
>chr13:1512717-1512925
>chr13:1513196-1513514
>chr13:1513807-1513968
>chr13:1514148-1514744
>chr13:1515728-1516199
>chr13:1516865-1517751
>chr13:1518593-1518738
>chr13:1519062-1519454
>chr13:1519975-1520038
>chr13:1520233-1521232
>chr13:1521326-1521667
>chr13:1521877-1522496
>chr13:1522647-1523338
>chr13:1523493-1523688
>chr13:1523782-1524274
>chr13:1524409-1524826
>chr13:1525153-1525472
>chr13:1525524-1525599
>chr13:1525649-1525754
>chr13:1525888-1525949
>chr13:1526133-1526253
>chr13:1526471-1526940
>chr13:1528244-1528663
>chr13:1530303-1530967
>chr13:1531178-1531241
>chr13:1531336-1533217
>chr13:1533401-1533987
>chr13:1534078-1534618
>chr13:1534846-1535053
>chr13:1535132-1535289
>chr13:1535423-1536502
>chr13:1537032-1537434
>chr13:1537506-1537632
>chr13:1537709-1537987
>chr13:1538068-1538900
>chr13:1539055-1539127
>chr13:1539477-1539897
>chr13:1540015-1540175
>chr13:1540523-1542304
>chr13:1543438-1543799
>chr13:1544231-1544584
>chr13:1544909-1545244
>chr13:1545950-1548033
>chr13:1548109-1548672
>chr13:1548734-1549370
>chr13:1550776-1551114
>chr13:1551413-1551512
>chr13:1551673-1551835
>chr13:1551921-1552064
>chr13:1552331-1552400
>chr13:1552741-1552843
>chr13:1552889-1552975
>chr13:1553304-1553592
>chr13:1553738-1553961
>chr13:1554069-1554325
>chr13:1554767-1554850
>chr13:1555161-1555320
>chr13:1556577-1557166
>chr13:1558398-1558466
>chr13:1558676-1558761
>chr13:1559394-1559520
>chr13:1559693-1559812
>chr13:1559949-1560005
>chr13:1560442-1561430
>chr13:1563128-1563227
>chr13:1563299-1563857
>chr13:1564095-1564611
>chr13:1564749-1564855
>chr13:1565718-1565795
>chr13:1565977-1566088
>chr13:1566759-1566931
>chr13:1567108-1567264
>chr13:1567514-1567731
>chr13:1567858-1568059
>chr13:1568148-1568581
>chr13:1570255-1570455
>chr13:1570786-1570852
>chr13:1571355-1572081
>chr13:1572264-1572725
>chr13:1573932-1574314
>chr13:1574678-1574869
>chr13:1574933-1575551
>chr13:1575641-1576701
>chr13:1576934-1577118
>chr13:1577310-1577509
>chr13:1577561-1578201
>chr13:1578285-1578531
>chr13:1578703-1578992
>chr13:1579190-1582666
>chr13:1582715-1583415
>chr13:1584193-1584981
>chr13:1585113-1585935
>chr13:1586144-1586287
>chr13:1586598-1587162
>chr13:1587227-1587399
>chr13:1587472-1587693
>chr13:1587838-1588329
>chr13:1588512-1588756
>chr13:1589141-1589293
>chr13:1589745-1589839
>chr13:1589950-1591248
>chr13:1591542-1591800
>chr13:1592323-1592409
>chr13:1592766-1592954
>chr13:1593606-1594398
>chr13:1594523-1595635
>chr13:1596517-1597425
>chr13:1597797-1598588
>chr13:1598945-1599107
>chr13:1600031-1600252
>chr13:1601562-1601891
>chr13:1602511-1602606
>chr13:1602947-1603207
>chr13:1603421-1603529
>chr13:1603764-1603838
>chr13:1603931-1604527
>chr13:1605403-1605624
>chr13:1605691-1605749
>chr13:1605826-1605926
>chr13:1606040-1607824
>chr13:1608189-1608256
>chr13:1608438-1608572
>chr13:1609248-1609383
>chr13:1610157-1610323
>chr13:1610393-1610714
>chr13:1610771-1610905
>chr13:1611653-1611846
>chr13:1611940-1612077
>chr13:1612200-1612534
>chr13:1612730-1612867
>chr13:1613068-1613128
>chr13:1613238-1613287
>chr13:1613682-1613800
>chr13:1614479-1614798
>chr13:1615033-1615401
>chr13:1616005-1616086
>chr13:1616413-1616476
>chr13:1616761-1616852
>chr13:1617258-1617369
>chr13:1617429-1617542
>chr13:1617702-1618154
>chr13:1618586-1618880
>chr13:1619962-1621525
>chr13:1621769-1621880
>chr13:1622098-1622297
>chr13:1622380-1622545
>chr13:1622722-1623909
>chr13:1624181-1624262
>chr13:1624591-1627280
>chr13:1628517-1628690
>chr13:1629329-1629435
>chr13:1629527-1629956
>chr13:1630098-1631227
>chr13:1631433-1631624
>chr13:1631994-1632039
>chr13:1632167-1632649
>chr13:1632801-1633248
>chr13:1633444-1633757
>chr13:1634428-1635251
>chr13:1635392-1635700
>chr13:1635784-1636823
>chr13:1636876-1636930
>chr13:1637190-1637274
>chr13:1637378-1637557
>chr13:1637803-1638291
>chr13:1638574-1639188
>chr13:1639380-1639606
>chr13:1639968-1640050
>chr13:1640427-1640512
>chr13:1641160-1641499
>chr13:1641560-1641663
>chr13:1641774-1642072
>chr13:1642557-1642688
>chr13:1644522-1644641
>chr13:1644909-1645102
>chr13:1645198-1645237
>chr13:1645450-1645571
>chr13:1645691-1646352
>chr13:1647820-1648381
>chr13:1648559-1648655
>chr13:1648729-1648836
>chr13:1648941-1649150
>chr13:1649219-1649308
>chr13:1649376-1649527
>chr13:1649830-1649925
>chr13:1650223-1650590
>chr13:1650678-1651325
>chr13:1651389-1652409
>chr13:1652559-1652630
>chr13:1652747-1653090
>chr13:1653293-1653418
>chr13:1654175-1654306
>chr13:1654353-1656060
>chr13:1656149-1657010
>chr13:1657246-1657440
>chr13:1660287-1660857
>chr13:1661432-1661645
>chr13:1662438-1662857
>chr13:1663881-1664732
>chr13:1665674-1665965
>chr13:1666136-1666810
>chr13:1667340-1667425
>chr13:1667561-1667986
>chr13:1668213-1668414
>chr13:1668478-1669357
>chr13:1669528-1669732
>chr13:1669904-1670426
>chr13:1670833-1671056
>chr13:1671208-1671370
>chr13:1671600-1671676
>chr13:1671815-1671885
>chr13:1672389-1673693
>chr13:1673935-1673980
>chr13:1674129-1674345
>chr13:1676779-1677645
>chr13:1677793-1678647
>chr13:1678826-1679497
>chr13:1679564-1679650
>chr13:1681466-1681575
>chr13:1681734-1681863
>chr13:1682055-1682461
>chr13:1682800-1682997
>chr13:1683082-1683217
>chr13:1684208-1684371
>chr13:1684715-1685452
>chr13:1685519-1685757
>chr13:1686187-1686524
>chr13:1686619-1686698
>chr13:1686928-1687503
>chr13:1687693-1687967
>chr13:1688017-1688494
>chr13:1688776-1689225
>chr13:1689825-1689896
>chr13:1690172-1690485
>chr13:1690845-1690957
>chr13:1691220-1692103
>chr13:1692497-1692810
>chr13:1693258-1693674
>chr13:1694083-1695995
>chr13:1696057-1696889
>chr13:1697166-1697338
>chr13:1697423-1697528
>chr13:1698132-1698243
>chr13:1698491-1699007
>chr13:1699206-1699716
>chr13:1700634-1701270
>chr13:1701497-1701718
>chr13:1701824-1701944
>chr13:1702161-1703072
>chr13:1703129-1703665
>chr13:1703899-1704596
>chr13:1704703-1704743
>chr13:1705816-1705928
>chr13:1706176-1706839
>chr13:1707012-1707642
>chr13:1708191-1708383
>chr13:1709598-1709691
>chr13:1710255-1710436
>chr13:1710619-1713422
>chr13:1713511-1714345
>chr13:1714723-1715028
>chr13:1716044-1716112
>chr13:1719298-1720379
>chr13:1721296-1721558
>chr13:1721757-1721944
>chr13:1722498-1722576
>chr13:1723723-1724857
>chr13:1726005-1726192
>chr13:1726551-1726648
>chr13:1726990-1728603
>chr13:1728718-1728868
>chr13:1729038-1729184
>chr13:1729579-1730737
>chr13:1730840-1731182
>chr13:1731328-1731386
>chr13:1731491-1731657
>chr13:1732812-1733579
>chr13:1734728-1734912
>chr13:1736123-1736461
>chr13:1736864-1736979
>chr13:1738434-1738495
>chr13:1739564-1739769
>chr13:1739991-1740280
>chr13:1745074-1745301
>chr13:1746001-1746068
>chr13:1746425-1746538
>chr13:1746889-1747070
>chr13:1747436-1747787
>chr13:1748459-1748695
>chr13:1748781-1749065
>chr13:1749764-1750050
>chr13:1750498-1750550
>chr13:1751083-1751476
>chr13:1752574-1752671
>chr13:1753538-1754045
>chr13:1754094-1756252
>chr13:1757023-1757084
>chr13:1757235-1757456
>chr13:1758192-1758263
>chr13:1758435-1758777
>chr13:1758846-1758951
>chr13:1759027-1759370
>chr13:1760154-1760219
>chr13:1762009-1762294
>chr13:1762383-1762489
>chr13:1762577-1764195
>chr13:1764629-1764742
>chr13:1764812-1764965
>chr13:1766647-1766801
>chr13:1767065-1767878
>chr13:1768054-1768990
>chr13:1770878-1771188
>chr13:1771730-1772610
>chr13:1773106-1773795
>chr13:1774116-1774377
>chr13:1774832-1774895
>chr13:1775146-1775338
>chr13:1775678-1775754
>chr13:1776764-1777068
>chr13:1778769-1779435
>chr13:1779545-1780636
>chr13:1780803-1780975
>chr13:1781034-1782041
>chr13:1782131-1782242
>chr13:1782935-1784159
>chr13:1784619-1784723
>chr13:1785231-1785523
>chr13:1785581-1785747
>chr13:1785947-1786019
>chr13:1786986-1787295
>chr13:1788301-1788752
>chr13:1789189-1789272
>chr13:1790245-1790332
>chr13:1790441-1790709
>chr13:1791104-1791975
>chr13:1792430-1792536
>chr13:1793148-1793230
>chr13:1793719-1793909
>chr13:1794050-1794286
>chr13:1794593-1794748
>chr13:1794965-1795169
>chr13:1795568-1796719
>chr13:1796829-1797235
>chr13:1797349-1797556
>chr13:1798072-1798882
>chr13:1799478-1800452
>chr13:1800563-1800644
>chr13:1801850-1801924
>chr13:1802064-1803055
>chr13:1803173-1803634
>chr13:1803981-1804246
>chr13:1804775-1805016
>chr13:1805080-1805216
>chr13:1805281-1805789
>chr13:1805944-1806084
>chr13:1806272-1806500
>chr13:1806803-1807403
>chr13:1807495-1808565
>chr13:1809518-1809917
>chr13:1810219-1810693
>chr13:1810766-1810879
>chr13:1811050-1811130
>chr13:1811278-1811535
>chr13:1811651-1811754
>chr13:1811879-1812699
>chr13:1812744-1813106
>chr13:1813688-1813861
>chr13:1814066-1814201
>chr13:1814416-1814653
>chr13:1815583-1815753
>chr13:1816910-1817072
>chr13:1817250-1817780
>chr13:1817981-1818707
>chr13:1818791-1819056
>chr13:1819143-1819513
>chr13:1820390-1820933
>chr13:1821020-1821345
>chr13:1821423-1821577
>chr13:1821727-1822418
>chr13:1823387-1823478
>chr13:1823974-1824286
>chr13:1824456-1824627
>chr13:1826019-1826177
>chr13:1826325-1828161
>chr13:1828400-1828544
>chr13:1829667-1829838
>chr13:1830097-1830264
>chr13:1831325-1831871
>chr13:1832151-1832227
>chr13:1832317-1832600
>chr13:1832654-1833102
>chr13:1833181-1834100
>chr13:1834218-1834499
>chr13:1835283-1835390
>chr13:1836232-1836378
>chr13:1836511-1836829
>chr13:1837028-1837142
>chr13:1837259-1837339
>chr13:1837493-1839366
>chr13:1839459-1839823
>chr13:1841241-1841978
>chr13:1842333-1842442
>chr13:1842695-1843488
>chr13:1843671-1844321
>chr13:1844529-1845851
>chr13:1846101-1846202
>chr13:1846358-1846421
>chr13:1846615-1846744
>chr13:1846868-1849227
>chr13:1850126-1850398
>chr13:1852063-1852330
>chr13:1853901-1854217
>chr13:1854446-1854622
>chr13:1855811-1855888
>chr13:1856296-1856476
>chr13:1857037-1857287
>chr13:1857613-1857689
>chr13:1858194-1858354
>chr13:1859169-1859285
>chr13:1862317-1862420
>chr13:1862966-1863034
>chr13:1865118-1865222
>chr13:1865421-1865474
>chr13:1865626-1865741
>chr13:1867183-1867462
>chr13:1867537-1868210
>chr13:1868898-1868959
>chr13:1869343-1869747
>chr13:1870036-1870360
>chr13:1871211-1871598
>chr13:1871735-1872340
>chr13:1873695-1873933
>chr13:1874080-1874723
>chr13:1875109-1875206
>chr13:1875853-1876032
>chr13:1876517-1876767
>chr13:1876876-1877017
>chr13:1877303-1878298
>chr13:1878346-1878416
>chr13:1878963-1879323
>chr13:1879540-1879666
>chr13:1880344-1880500
>chr13:1880601-1880682
>chr13:1880900-1881020
>chr13:1881282-1882411
>chr13:1882614-1882676
>chr13:1883496-1883694
>chr13:1884796-1884978
>chr13:1885110-1885592
>chr13:1885686-1886188
>chr13:1887446-1888088
>chr13:1888204-1888583
>chr13:1888654-1888860
>chr13:1889131-1889935
>chr13:1890190-1890529
>chr13:1890988-1891092
>chr13:1891478-1891568
>chr13:1891859-1892261
>chr13:1892785-1893180
>chr13:1893350-1893814
>chr13:1894137-1894318
>chr13:1894890-1895180
>chr13:1895800-1899630
>chr13:1899713-1899803
>chr13:1900010-1900109
>chr13:1900364-1900662
>chr13:1900734-1901001
>chr13:1901530-1902165
>chr13:1902472-1905291
>chr13:1906114-1906308
>chr13:1906895-1907153
>chr13:1907409-1907878
>chr13:1908189-1908243
>chr13:1908730-1908998
>chr13:1909135-1909244
>chr13:1909351-1909837
>chr13:1910568-1910661
>chr13:1911007-1911564
>chr13:1912240-1912387
>chr13:1912747-1913189
>chr13:1914251-1915025
>chr13:1915305-1915364
>chr13:1915596-1916161
>chr13:1916366-1916733
>chr13:1917023-1917422
>chr13:1917507-1917678
>chr13:1918997-1919655
>chr13:1919743-1919821
>chr13:1920021-1920300
>chr13:1920399-1921140
>chr13:1921278-1921351
>chr13:1921497-1921827
>chr13:1922004-1922141
>chr13:1922248-1922581
>chr13:1922645-1922758
>chr13:1922982-1925740
>chr13:1926272-1926466
>chr13:1927111-1927432
>chr13:1927867-1928044
>chr13:1928752-1928937
>chr13:1929511-1929801
>chr13:1930047-1931655
>chr13:1931769-1932445
>chr13:1932993-1933542
>chr13:1934927-1935353
>chr13:1936190-1936628
>chr13:1936809-1936962
>chr13:1937292-1937399
>chr13:1937964-1938389
>chr13:1938733-1938879
>chr13:1939093-1939218
>chr13:1939335-1939498
>chr13:1939550-1940392
>chr13:1940773-1941644
>chr13:1941872-1942611
>chr13:1943131-1943180
>chr13:1943705-1943818
>chr13:1943868-1943958
>chr13:1944380-1944790
>chr13:1944899-1946026
>chr13:1946115-1946946
>chr13:1948190-1949506
>chr13:1949946-1950361
>chr13:1950882-1951025
>chr13:1951208-1951807
>chr13:1951875-1951949
>chr13:1952015-1952075
>chr13:1952380-1952520
>chr13:1953293-1953461
>chr13:1953610-1953718
>chr13:1953868-1954027
>chr13:1954428-1954625
>chr13:1954736-1955270
>chr13:1955515-1955953
>chr13:1956143-1956331
>chr13:1957412-1957513
>chr13:1957805-1958074
>chr13:1958621-1958720
>chr13:1959215-1959414
>chr13:1959778-1959993
>chr13:1960198-1960533
>chr13:1961236-1961546
>chr13:1961867-1962290
>chr13:1962700-1963318
>chr13:1963389-1963594
>chr13:1963655-1963829
>chr13:1963920-1964033
>chr13:1964112-1964203
>chr13:1964271-1964591
>chr13:1964723-1964787
>chr13:1964955-1965099
>chr13:1965526-1965586
>chr13:1965871-1966103
>chr13:1966486-1966697
>chr13:1967194-1968052
>chr13:1968159-1968317
>chr13:1970453-1970610
>chr13:1970811-1973408
>chr13:1973491-1973577
>chr13:1973784-1974005
>chr13:1974396-1974579
>chr13:1975290-1975696
>chr13:1976481-1976803
>chr13:1977125-1977353
>chr13:1977977-1978210
>chr13:1979021-1979839
>chr13:1980241-1980371
>chr13:1980739-1980875
>chr13:1980961-1981051
>chr13:1981201-1981474
>chr13:1981726-1981855
>chr13:1983427-1983781
>chr13:1984327-1984547
>chr13:1985590-1985721
>chr13:1986285-1986452
>chr13:1986905-1987111
>chr13:1987313-1987524
>chr13:1988096-1988269
>chr13:1988325-1988482
>chr13:1988902-1989014
>chr13:1989613-1990399
>chr13:1990886-1991122
>chr13:1991390-1991577
>chr13:1991710-1993316
>chr13:1993782-1994116
>chr13:1994586-1995152
>chr13:1995374-1995537
>chr13:1996163-1996375
>chr13:1996506-1997013
>chr13:1997176-1997391
>chr13:1998357-1998760
>chr13:1999285-1999428
>chr13:1999567-1999807
>chr13:1999850-2000275
>chr13:2000380-2000510
>chr13:2000589-2000835
>chr13:2001167-2001786
>chr13:2001977-2002232
>chr13:2003876-2004077
>chr13:2004206-2004777
>chr13:2004963-2005751
>chr13:2005828-2005984
>chr13:2006121-2006172
>chr13:2006302-2007292
>chr13:2007371-2008123
>chr13:2008288-2009155
>chr13:2009301-2009745
>chr13:2009818-2009963
>chr13:2010472-2010858
>chr13:2011241-2011647
>chr13:2012859-2012988
>chr13:2013173-2013235
>chr13:2013580-2013710
>chr13:2014950-2015031
>chr13:2015176-2016428
>chr13:2016697-2016763
>chr13:2016915-2017118
>chr13:2017213-2017721
>chr13:2018310-2018521
>chr13:2018621-2018928
>chr13:2018997-2019136
>chr13:2019230-2019383
>chr13:2020017-2020614
>chr13:2021279-2021639
>chr13:2022063-2022484
>chr13:2022634-2022710
>chr13:2022838-2023352
>chr13:2023743-2023940
>chr13:2024206-2024613
>chr13:2025001-2029513
>chr13:2029635-2030107
>chr13:2031346-2031569
>chr13:2031645-2031771
>chr13:2032121-2032440
>chr13:2033033-2033512
>chr13:2033843-2033910
>chr13:2034192-2034355
>chr13:2034837-2035172
>chr13:2035560-2035700
>chr13:2035856-2036730
>chr13:2037335-2037414
>chr13:2037711-2037793
>chr13:2037888-2038317
>chr13:2038396-2039125
>chr13:2039239-2039425
>chr13:2039566-2039668
>chr13:2040313-2040394
>chr13:2041013-2041365
>chr13:2042589-2042681
>chr13:2042883-2043152
>chr13:2043581-2043699
>chr13:2043855-2043999
>chr13:2044084-2044689
>chr13:2045382-2045544
>chr13:2045999-2046276
>chr13:2046386-2046447
>chr13:2046933-2047013
>chr13:2047052-2047437
>chr13:2047546-2048605
>chr13:2048933-2049412
>chr13:2049708-2049989
>chr13:2050286-2050551
>chr13:2050615-2050694
>chr13:2050746-2051556
>chr13:2053079-2053323
>chr13:2053916-2053974
>chr13:2054452-2054742
>chr13:2054793-2055706
>chr13:2055827-2055908
>chr13:2056077-2056166
>chr13:2056229-2056405
>chr13:2059203-2059354
>chr13:2059861-2059967
>chr13:2060491-2062057
>chr13:2062609-2062922
>chr13:2063147-2063862
>chr13:2064126-2064244
>chr13:2064786-2065665
>chr13:2066195-2066270
>chr13:2066915-2067332
>chr13:2067856-2068385
>chr13:2068647-2068947
>chr13:2069251-2070120
>chr13:2070590-2070955
>chr13:2071690-2072402
>chr13:2073025-2073205
>chr13:2073337-2073410
>chr13:2074366-2074807
>chr13:2074986-2075267
>chr13:2075548-2075735
>chr13:2075804-2076358
>chr13:2076445-2077058
>chr13:2077271-2077474
>chr13:2078325-2078399
>chr13:2078502-2078824
>chr13:2079015-2079212
>chr13:2079266-2080091
>chr13:2080218-2080424
>chr13:2080761-2081086
>chr13:2081219-2081547
>chr13:2081649-2081733
>chr13:2081877-2082072
>chr13:2082316-2082958
>chr13:2083122-2083488
>chr13:2084227-2084289
>chr13:2085140-2085198
>chr13:2085293-2085458
>chr13:2086175-2086533
>chr13:2087225-2087404
>chr13:2088071-2088326
>chr13:2088499-2089650
>chr13:2090187-2090426
>chr13:2090671-2092982
>chr13:2093281-2093388
>chr13:2093895-2094278
>chr13:2094398-2094448
>chr13:2095081-2095226
>chr13:2095277-2095389
>chr13:2095769-2095824
>chr13:2096099-2096247
>chr13:2096802-2097785
>chr13:2097971-2098193
>chr13:2099574-2099739
>chr13:2100275-2101149
>chr13:2101810-2101954
>chr13:2102592-2102657
>chr13:2103284-2103567
>chr13:2103986-2104054
>chr13:2104109-2104180
>chr13:2105450-2106908
>chr13:2107233-2107323
>chr13:2107535-2108061
>chr13:2108834-2108960
>chr13:2109205-2109282
>chr13:2109677-2110333
>chr13:2112139-2112483
>chr13:2112558-2113199
>chr13:2113287-2113635
>chr13:2113731-2114702
>chr13:2116210-2116696
>chr13:2116948-2117046
>chr13:2117393-2118907
>chr13:2118987-2119262
>chr13:2119816-2120357
>chr13:2120437-2120602
>chr13:2121266-2121385
>chr13:2121588-2121932
>chr13:2122067-2123021
>chr13:2123125-2123172
>chr13:2123400-2124505
>chr13:2124958-2125461
>chr13:2125508-2125795
>chr13:2125958-2126137
>chr13:2126215-2126852
>chr13:2127399-2128031
>chr13:2128118-2128340
>chr13:2128515-2129609
>chr13:2130454-2130509
>chr13:2131032-2131261
>chr13:2131552-2131930
>chr13:2132450-2132790
>chr13:2132995-2133424
>chr13:2134497-2134608
>chr13:2134883-2135475
>chr13:2135533-2136542
>chr13:2137695-2137866
>chr13:2138965-2139410
>chr13:2139682-2140480
>chr13:2141517-2142429
>chr13:2142878-2143043
>chr13:2143224-2143342
>chr13:2143494-2145177
>chr13:2145443-2146495
>chr13:2146931-2147013
>chr13:2147194-2147724
>chr13:2147940-2148172
>chr13:2148695-2149316
>chr13:2149437-2150028
>chr13:2150106-2150496
>chr13:2150812-2150915
>chr13:2151423-2151958
>chr13:2152021-2152136
>chr13:2153769-2153910
>chr13:2154163-2154518
>chr13:2155217-2155334
>chr13:2155504-2156655
>chr13:2158179-2158344
>chr13:2159177-2160914
>chr13:2161366-2161434
>chr13:2161836-2162102
>chr13:2162318-2162458
>chr13:2162893-2163012
>chr13:2163741-2164944
>chr13:2165133-2165609
>chr13:2165728-2165807
>chr13:2166283-2166374
>chr13:2166747-2167139
>chr13:2167586-2168110
>chr13:2168167-2168553
>chr13:2168689-2168879
>chr13:2169360-2169427
>chr13:2169590-2170718
>chr13:2171771-2171881
>chr13:2172127-2172553
>chr13:2173058-2173146
>chr13:2173351-2174515
>chr13:2174654-2174859
>chr13:2175256-2175697
>chr13:2176857-2177366
>chr13:2179165-2179383
>chr13:2179500-2179697
>chr13:2179879-2180052
>chr13:2180379-2180619
>chr13:2180783-2181293
>chr13:2181389-2181526
>chr13:2181667-2181745
>chr13:2181849-2182029
>chr13:2182503-2183116
>chr13:2183276-2183729
>chr13:2183882-2184086
>chr13:2186564-2186671
>chr13:2186805-2187607
>chr13:2187764-2187885
>chr13:2188433-2188777
>chr13:2190159-2190318
>chr13:2190608-2190770
>chr13:2190826-2191766
>chr13:2193299-2194236
>chr13:2194448-2195909
>chr13:2197891-2198434
>chr13:2198555-2198630
>chr13:2198721-2198928
>chr13:2199712-2199911
>chr13:2200806-2201759
>chr13:2201827-2201909
>chr13:2202043-2203005
>chr13:2204419-2204688
>chr13:2205177-2205233
>chr13:2205396-2205467
>chr13:2205642-2206039
>chr13:2206154-2207018
>chr13:2207144-2207228
>chr13:2207297-2207796
>chr13:2208324-2210119
>chr13:2210212-2210799
>chr13:2210889-2210995
>chr13:2211055-2211191
>chr13:2211281-2212670
>chr13:2213758-2214021
>chr13:2214134-2215095
>chr13:2215492-2215639
>chr13:2216919-2216994
>chr13:2217540-2217809
>chr13:2218084-2218270
>chr13:2218470-2218622
>chr13:2219275-2220615
>chr13:2221068-2221350
>chr13:2222364-2222569
>chr13:2223117-2224391
>chr13:2224504-2224847
>chr13:2225645-2226543
>chr13:2226836-2227030
>chr13:2227418-2228457
>chr13:2228595-2228724
>chr13:2229404-2229512
>chr13:2229687-2229821
>chr13:2230256-2230370
>chr13:2230431-2230957
>chr13:2231107-2231266
>chr13:2231966-2232098
>chr13:2232391-2232445
>chr13:2232677-2232896
>chr13:2234287-2234408
>chr13:2234614-2235609
>chr13:2235819-2235993
>chr13:2236385-2237325
>chr13:2238699-2239557
>chr13:2239947-2240956
>chr13:2241119-2241287
>chr13:2242121-2242207
>chr13:2242748-2243707
>chr13:2243786-2244024
>chr13:2244328-2244430
>chr13:2244641-2244873
>chr13:2244993-2245148
>chr13:2245409-2245500
>chr13:2245632-2245794
>chr13:2246846-2247078
>chr13:2248284-2248715
>chr13:2249086-2249281
>chr13:2251431-2251500
>chr13:2252316-2252422
>chr13:2252697-2253035
>chr13:2254804-2254880
>chr13:2256436-2256834
>chr13:2257421-2257482
>chr13:2258597-2259202
>chr13:2259370-2259518
>chr13:2259659-2259805
>chr13:2260116-2260253
>chr13:2260467-2260537
>chr13:2260737-2260908
>chr13:2261166-2261249
>chr13:2261357-2261482
>chr13:2261617-2262112
>chr13:2263474-2264222
>chr13:2264737-2265253
>chr13:2266561-2267097
>chr13:2267249-2267776
>chr13:2268390-2268481
>chr13:2268574-2268690
>chr13:2268784-2268941
>chr13:2270374-2270674
>chr13:2270819-2271035
>chr13:2271397-2271967
>chr13:2272115-2272251
>chr13:2272571-2272794
>chr13:2273071-2273415
>chr13:2273497-2273772
>chr13:2274382-2274552
>chr13:2274939-2275312
>chr13:2276439-2276736
>chr13:2276949-2277829
>chr13:2278092-2278241
>chr13:2280575-2281149
>chr13:2281342-2281691
>chr13:2282444-2282531
>chr13:2282663-2283002
>chr13:2283157-2283219
>chr13:2284320-2284694
>chr13:2286541-2287498
>chr13:2287671-2288745
>chr13:2288831-2289018
>chr13:2290554-2290698
>chr13:2290850-2291481
>chr13:2291593-2292157
>chr13:2292308-2292382
>chr13:2292465-2292845
>chr13:2293284-2293432
>chr13:2293569-2294260
>chr13:2294575-2294819
>chr13:2295247-2295352
>chr13:2295895-2296071
>chr13:2296202-2296283
>chr13:2296776-2296951
>chr13:2297029-2297123
>chr13:2298028-2298260
>chr13:2298561-2298878
>chr13:2300062-2300250
>chr13:2300505-2301110
>chr13:2301316-2301732
>chr13:2302013-2302211
>chr13:2302409-2302961
>chr13:2303191-2304983
>chr13:2305053-2305334
>chr13:2305518-2306048
>chr13:2306471-2306828
>chr13:2307353-2307418
>chr13:2307868-2308449
>chr13:2308586-2308628
>chr13:2308991-2309347
>chr13:2309892-2310190
>chr13:2310456-2310786
>chr13:2311012-2311411
>chr13:2311902-2313381
>chr13:2313451-2313690
>chr13:2313769-2313985
>chr13:2314159-2315047
>chr13:2315463-2315733
>chr13:2316029-2316204
>chr13:2316879-2317837
>chr13:2317948-2318196
>chr13:2318937-2319332
>chr13:2319407-2319487
>chr13:2319724-2320077
>chr13:2320995-2321154
>chr13:2321281-2322712
>chr13:2323192-2323945
>chr13:2324015-2325179
>chr13:2325578-2326401
>chr13:2326537-2327384
>chr13:2327854-2328495
>chr13:2328599-2328681
>chr13:2328934-2329073
>chr13:2329590-2329670
>chr13:2329899-2330018
>chr13:2330262-2330396
>chr13:2330562-2330713
>chr13:2330941-2331039
>chr13:2331335-2332307
>chr13:2334529-2334659
>chr13:2336341-2336533
>chr13:2337668-2337755
>chr13:2338792-2339105
>chr13:2339822-2339956
>chr13:2340202-2340627
>chr13:2340952-2341058
>chr13:2342336-2343424
>chr13:2343523-2344181
>chr13:2344704-2344926
>chr13:2345100-2345330
>chr13:2346331-2347391
>chr13:2347666-2348331
>chr13:2348382-2348420
>chr13:2348698-2348824
>chr13:2349018-2350019
>chr13:2351106-2351530
>chr13:2353269-2354692
>chr13:2354780-2355013
>chr13:2355321-2355589
>chr13:2356105-2356289
>chr13:2357485-2359246
>chr13:2359800-2360464
>chr13:2360652-2360792
>chr13:2360920-2361012
>chr13:2361338-2361468
>chr13:2361604-2361826
>chr13:2361931-2362153
>chr13:2362387-2363234
>chr13:2363357-2364046
>chr13:2364123-2364219
>chr13:2364396-2365780
>chr13:2365915-2366074
>chr13:2366281-2366906
>chr13:2366993-2367282
>chr13:2367324-2368249
>chr13:2368709-2369064
>chr13:2369281-2369532
>chr13:2369658-2369961
>chr13:2371448-2371759
>chr13:2372385-2372601
>chr13:2372704-2372819
>chr13:2373126-2373293
>chr13:2373425-2373776
>chr13:2374287-2374382
>chr13:2374682-2375785
>chr13:2376063-2376181
>chr13:2376300-2376720
>chr13:2377215-2377707
>chr13:2377925-2378115
>chr13:2379162-2379450
>chr13:2379584-2379765
>chr13:2380120-2380445
>chr13:2380997-2381141
>chr13:2381865-2382247
>chr13:2382377-2382513
>chr13:2383384-2383591
>chr13:2383860-2384054
>chr13:2384376-2384542
>chr13:2385379-2386100
>chr13:2387572-2387878
>chr13:2388562-2388742
>chr13:2388885-2389047
>chr13:2389218-2389700
>chr13:2390222-2390309
>chr13:2390769-2392596
>chr13:2392848-2393206
>chr13:2395062-2395196
>chr13:2396116-2396297
>chr13:2397327-2397559
>chr13:2398709-2399238
>chr13:2399564-2399848
>chr13:2400381-2400800
>chr13:2400864-2401692
>chr13:2402037-2402113
>chr13:2402276-2402500
>chr13:2402599-2403614
>chr13:2403685-2403745
>chr13:2403854-2403969
>chr13:2404098-2404198
>chr13:2404903-2404987
>chr13:2405083-2405720
>chr13:2405916-2406416
>chr13:2406804-2407768
>chr13:2407929-2408166
>chr13:2408299-2408380
>chr13:2408642-2409188
>chr13:2409343-2409636
>chr13:2409766-2409905
>chr13:2410022-2410086
>chr13:2410414-2410585
>chr13:2411029-2411080
>chr13:2411548-2411658
>chr13:2411885-2411978
>chr13:2412286-2412374
>chr13:2413492-2413619
>chr13:2413902-2414008
>chr13:2414304-2414376
>chr13:2414946-2415029
>chr13:2417600-2417664
>chr13:2417790-2417888
>chr13:2418105-2418586
>chr13:2419212-2419375
>chr13:2420862-2421397
>chr13:2421800-2421895
>chr13:2422230-2422306
>chr13:2422598-2422941
>chr13:2423261-2423424
>chr13:2423705-2423867
>chr13:2424256-2425423
>chr13:2425604-2425666
>chr13:2426820-2426995
>chr13:2427371-2427479
>chr13:2427564-2427650
>chr13:2427872-2427948
>chr13:2428051-2429677
>chr13:2429863-2430441
>chr13:2430640-2430706
>chr13:2430782-2430875
>chr13:2430975-2431259
>chr13:2431412-2431701
>chr13:2433445-2433833
>chr13:2435226-2435731
>chr13:2435831-2436759
>chr13:2437038-2437428
>chr13:2437658-2437974
>chr13:2438228-2438313
>chr13:2438712-2441247
>chr13:2442282-2442374
>chr13:2442603-2442696
>chr13:2443646-2444293
>chr13:2444702-2444811
>chr13:2444906-2446794
>chr13:2447804-2447868
>chr13:2449308-2449386
>chr13:2449701-2449849
>chr13:2449954-2450021
>chr13:2450115-2451685
>chr13:2451903-2452103
>chr13:2452463-2452972
>chr13:2453232-2453487
>chr13:2453815-2453918
>chr13:2454110-2454506
>chr13:2455330-2455523
>chr13:2456079-2456157
>chr13:2456426-2456527
>chr13:2456626-2456786
>chr13:2456927-2457213
>chr13:2457852-2458368
>chr13:2458562-2458813
>chr13:2459155-2459456
>chr13:2459554-2459609
>chr13:2459752-2459866
>chr13:2460025-2460337
>chr13:2460730-2460834
>chr13:2461053-2461461
>chr13:2462112-2462258
>chr13:2462542-2462826
>chr13:2462979-2463037
>chr13:2463551-2463626
>chr13:2463687-2463767
>chr13:2464127-2464213
>chr13:2464408-2464553
>chr13:2464707-2464951
>chr13:2464997-2465408
>chr13:2465834-2467214
>chr13:2467930-2469437
>chr13:2469493-2469760
>chr13:2469967-2470155
>chr13:2477963-2478141
>chr13:2478325-2478380
>chr13:2478540-2478794
>chr13:2479659-2481414
>chr13:2481639-2481869
>chr13:2482003-2482981
>chr13:2483694-2483963
>chr13:2484139-2484198
>chr13:2484296-2484384
>chr13:2484666-2484851
>chr13:2485081-2485212
>chr13:2485824-2486339
>chr13:2486457-2486693
>chr13:2487685-2487808
>chr13:2488188-2488268
>chr13:2488400-2489369
>chr13:2490046-2490358
>chr13:2490481-2490936
>chr13:2491148-2492506
>chr13:2492643-2492918
>chr13:2493112-2493303
>chr13:2494291-2494589
>chr13:2494830-2495091
>chr13:2497067-2497231
>chr13:2498538-2499275
>chr13:2499352-2499438
>chr13:2499729-2499951
>chr13:2500464-2500587
>chr13:2501445-2501605
>chr13:2501806-2501917
>chr13:2502112-2502455
>chr13:2503149-2503283
>chr13:2503538-2505979
>chr13:2506184-2506696
>chr13:2507628-2507798
>chr13:2508252-2508486
>chr13:2508866-2509295
>chr13:2509853-2511570
>chr13:2512197-2512437
>chr13:2512628-2512813
>chr13:2512935-2513022
>chr13:2513284-2514663
>chr13:2514749-2515044
>chr13:2517160-2517386
>chr13:2518910-2518998
>chr13:2520411-2520516
>chr13:2521917-2522136
>chr13:2522389-2522515
>chr13:2522577-2522692
>chr13:2522902-2523091
>chr13:2524437-2524937
>chr13:2525925-2526006
>chr13:2526387-2526495
>chr13:2527043-2527315
>chr13:2527815-2528529
>chr13:2528897-2529080
>chr13:2529377-2529448
>chr13:2529694-2530153
>chr13:2531427-2531933
>chr13:2532054-2532662
>chr13:2533675-2533808
>chr13:2534315-2534425
>chr13:2534735-2534825
>chr13:2535131-2535227
>chr13:2535567-2535835
>chr13:2536020-2536241
>chr13:2536534-2536861
>chr13:2537620-2537818
>chr13:2538009-2538567
>chr13:2538882-2539026
>chr13:2539324-2539842
>chr13:2539885-2539975
>chr13:2542004-2542147
>chr13:2542672-2542798
>chr13:2542955-2543258
>chr13:2543342-2544077
>chr13:2544239-2544620
>chr13:2544985-2545058
>chr13:2545224-2545581
>chr13:2545918-2546307
>chr13:2546480-2546594
>chr13:2546672-2546728
>chr13:2547002-2547189
>chr13:2547281-2547507
>chr13:2547892-2548150
>chr13:2548314-2548387
>chr13:2548510-2548601
>chr13:2548719-2548826
>chr13:2549450-2549679
>chr13:2550497-2550600
>chr13:2551274-2551516
>chr13:2551645-2551813
>chr13:2551880-2552337
>chr13:2552499-2552636
>chr13:2552967-2553390
>chr13:2553553-2553624
>chr13:2553724-2553788
>chr13:2553893-2553973
>chr13:2554273-2554542
>chr13:2554708-2554876
>chr13:2555006-2555337
>chr13:2555492-2555589
>chr13:2556110-2558642
>chr13:2558774-2560883
>chr13:2561426-2561663
>chr13:2561925-2562014
>chr13:2562489-2562593
>chr13:2563446-2563525
>chr13:2563653-2564145
>chr13:2564291-2564932
>chr13:2567221-2567891
>chr13:2569131-2569278
>chr13:2570761-2571297
>chr13:2571974-2572227
>chr13:2572676-2572761
>chr13:2573435-2574803
>chr13:2575199-2575431
>chr13:2576619-2576771
>chr13:2577516-2577753
>chr13:2578367-2578711
>chr13:2578951-2581354
>chr13:2581711-2581896
>chr13:2582439-2582702
>chr13:2582892-2583653
>chr13:2584035-2584863
>chr13:2584982-2585247
>chr13:2585663-2585827
>chr13:2586028-2586354
>chr13:2586762-2587210
>chr13:2587468-2587724
>chr13:2587860-2587984
>chr13:2588125-2588200
>chr13:2588271-2588487
>chr13:2588924-2589100
>chr13:2589217-2589498
>chr13:2589840-2590388
>chr13:2590541-2590845
>chr13:2591152-2591835
>chr13:2591994-2592774
>chr13:2594126-2594830
>chr13:2594910-2595411
>chr13:2596813-2596935
>chr13:2597787-2598136
>chr13:2599050-2599311
>chr13:2599437-2599788
>chr13:2599865-2599949
>chr13:2600183-2600308
>chr13:2600410-2600494
>chr13:2600744-2600917
>chr13:2601404-2602727
>chr13:2603488-2603616
>chr13:2603781-2604157
>chr13:2604379-2604517
>chr13:2604611-2605095
>chr13:2606008-2606318
>chr13:2606436-2606588
>chr13:2606659-2606827
>chr13:2606966-2607788
>chr13:2608107-2608721
>chr13:2608834-2609086
>chr13:2609563-2609814
>chr13:2610750-2610818
>chr13:2611117-2612249
>chr13:2612369-2612467
>chr13:2613065-2613283
>chr13:2614272-2615754
>chr13:2616891-2617586
>chr13:2617731-2617817
>chr13:2618563-2618676
>chr13:2618748-2618846
>chr13:2619057-2619117
>chr13:2619182-2619251
>chr13:2619413-2619491
>chr13:2619761-2620459
>chr13:2620642-2620889
>chr13:2621034-2621170
>chr13:2621351-2621397
>chr13:2622010-2622206
>chr13:2622428-2623067
>chr13:2623351-2625375
>chr13:2625462-2626017
>chr13:2626088-2626179
>chr13:2626918-2627459
>chr13:2627791-2628851
>chr13:2629053-2629386
>chr13:2629561-2631125
>chr13:2631373-2631526
>chr13:2631871-2632420
>chr13:2632640-2633046
>chr13:2633853-2633974
>chr13:2634172-2634468
>chr13:2634889-2635290
>chr13:2635490-2636282
>chr13:2636422-2636637
>chr13:2636982-2637107
>chr13:2637392-2637659
>chr13:2638441-2638731
>chr13:2639508-2639648
>chr13:2639749-2639876
>chr13:2640877-2641002
>chr13:2641497-2641666
>chr13:2642391-2642567
>chr13:2642772-2642976
>chr13:2643955-2644825
>chr13:2644955-2645162
>chr13:2645302-2645458
>chr13:2645681-2645806
>chr13:2645932-2646936
>chr13:2647292-2647356
>chr13:2648008-2648161
>chr13:2649046-2651599
>chr13:2652271-2652435
>chr13:2652681-2652772
>chr13:2653255-2653422
>chr13:2653823-2654347
>chr13:2654494-2654706
>chr13:2655089-2655137
>chr13:2655286-2656361
>chr13:2656427-2657319
>chr13:2657506-2657904
>chr13:2658403-2659721
>chr13:2660615-2661028
>chr13:2661485-2662462
>chr13:2662540-2662806
>chr13:2663473-2663655
>chr13:2664082-2664707
>chr13:2664809-2664985
>chr13:2665103-2665227
>chr13:2665275-2665368
>chr13:2665736-2665814
>chr13:2665975-2666073
>chr13:2666186-2666325
>chr13:2666479-2669119
>chr13:2669263-2672045
>chr13:2672811-2672924
>chr13:2673064-2673164
>chr13:2673304-2673575
>chr13:2673698-2673954
>chr13:2674333-2675947
>chr13:2676068-2676153
>chr13:2676272-2676410
>chr13:2676552-2676650
>chr13:2676728-2677484
>chr13:2677544-2677650
>chr13:2678933-2679826
>chr13:2680742-2680829
>chr13:2681059-2681204
>chr13:2681295-2681463
>chr13:2681525-2681606
>chr13:2681711-2682066
>chr13:2682676-2682858
>chr13:2683002-2683350
>chr13:2683426-2683894
>chr13:2684711-2685039
>chr13:2686763-2686825
>chr13:2686948-2688092
>chr13:2688179-2688414
>chr13:2689227-2689351
>chr13:2689631-2690215
>chr13:2690633-2690784
>chr13:2691230-2692054
>chr13:2692227-2692569
>chr13:2692927-2693060
>chr13:2696186-2696500
>chr13:2697266-2697562
>chr13:2697847-2698011
>chr13:2699352-2699756
>chr13:2700187-2700532
>chr13:2700930-2701628
>chr13:2701721-2701863
>chr13:2702353-2702544
>chr13:2702994-2703112
>chr13:2704767-2705117
>chr13:2705289-2705524
>chr13:2705712-2706919
>chr13:2707675-2707790
>chr13:2708049-2708942
>chr13:2709110-2709722
>chr13:2709823-2709935
>chr13:2711745-2712035
>chr13:2712431-2714357
>chr13:2714835-2715098
>chr13:2715147-2715269
>chr13:2715339-2715433
>chr13:2715538-2715620
>chr13:2715959-2716046
>chr13:2716132-2716212
>chr13:2716319-2716522
>chr13:2716748-2717040
>chr13:2717198-2717337
>chr13:2717525-2719018
>chr13:2719529-2719825
>chr13:2720834-2721170
>chr13:2721246-2721418
>chr13:2721504-2721846
>chr13:2721947-2722039
>chr13:2722357-2722437
>chr13:2722586-2723208
>chr13:2723303-2723773
>chr13:2724380-2724513
>chr13:2724978-2725117
>chr13:2725277-2725343
>chr13:2725435-2725970
>chr13:2726098-2726817
>chr13:2726879-2727403
>chr13:2728463-2728641
>chr13:2729149-2729353
>chr13:2730372-2730606
>chr13:2732496-2733336
>chr13:2733582-2733798
>chr13:2734095-2735827
>chr13:2735924-2736110
>chr13:2737762-2738001
>chr13:2738273-2738328
>chr13:2738574-2738900
>chr13:2738992-2739170
>chr13:2739936-2740233
>chr13:2740659-2741518
>chr13:2742166-2742331
>chr13:2742485-2742999
>chr13:2743506-2743755
>chr13:2744048-2745569
>chr13:2745724-2746240
>chr13:2746446-2746728
>chr13:2746985-2747099
>chr13:2748259-2748812
>chr13:2750132-2750314
>chr13:2750993-2751166
>chr13:2751326-2751843
>chr13:2752450-2752781
>chr13:2753015-2753133
>chr13:2753373-2753530
>chr13:2753900-2754243
>chr13:2754361-2754738
>chr13:2754935-2755699
>chr13:2756030-2756119
>chr13:2756191-2756294
>chr13:2756866-2757090
>chr13:2757908-2758003
>chr13:2758351-2758532
>chr13:2758763-2758840
>chr13:2760485-2760586
>chr13:2762597-2762716
>chr13:2763036-2763199
>chr13:2763272-2763475
>chr13:2764561-2764737
>chr13:2764870-2765147
>chr13:2765338-2766350
>chr13:2767817-2768351
>chr13:2769227-2769394
>chr13:2769965-2770484
>chr13:2771030-2771181
>chr13:2771574-2772024
>chr13:2772837-2773670
>chr13:2773730-2774554
>chr13:2774625-2774889
>chr13:2775237-2775326
>chr13:2775443-2775623
>chr13:2775701-2775972
>chr13:2776201-2776685
>chr13:2777527-2777941
>chr13:2778037-2778361
>chr13:2778495-2778538
>chr13:2779053-2779485
>chr13:2779556-2779963
>chr13:2780199-2781540
>chr13:2781667-2781741
>chr13:2782168-2782387
>chr13:2782425-2784296
>chr13:2784702-2784807
>chr13:2785085-2786047
>chr13:2786118-2786672
>chr13:2786776-2787308
>chr13:2788176-2788363
>chr13:2788648-2788829
>chr13:2789349-2789446
>chr13:2789933-2790010
>chr13:2790217-2790533
>chr13:2790612-2790906
>chr13:2791493-2791647
>chr13:2792256-2793465
>chr13:2793783-2794161
>chr13:2794422-2794916
>chr13:2795388-2799091
>chr13:2799240-2799395
>chr13:2799509-2799784
>chr13:2800238-2800288
>chr13:2800453-2800637
>chr13:2800771-2802347
>chr13:2802491-2804399
>chr13:2804607-2804876
>chr13:2805076-2805281
>chr13:2805410-2805794
>chr13:2805894-2806042
>chr13:2806150-2807056
>chr13:2807777-2809134
>chr13:2809476-2809887
>chr13:2810119-2810226
>chr13:2810483-2810523
>chr13:2811105-2812219
>chr13:2812417-2812554
>chr13:2812988-2813569
>chr13:2813803-2813940
>chr13:2814142-2814300
>chr13:2816087-2816302
>chr13:2816429-2817441
>chr13:2817751-2817945
>chr13:2818035-2818384
>chr13:2818475-2818629
>chr13:2818911-2820793
>chr13:2820893-2820929
>chr13:2821406-2823148
>chr13:2823598-2823788
>chr13:2825819-2826300
>chr13:2827867-2827943
>chr13:2828037-2828219
>chr13:2828306-2828463
>chr13:2828531-2829407
>chr13:2829515-2829705
>chr13:2830135-2830545
>chr13:2830622-2833085
>chr13:2833510-2836718
>chr13:2836953-2841679
>chr13:2842276-2842348
>chr13:2842591-2842819
>chr13:2843941-2844187
>chr13:2844618-2844842
>chr13:2845049-2847253
>chr13:2847308-2850340
>chr13:2850394-2850700
>chr13:2851220-2854601
>chr13:2855033-2859261
>chr13:2859517-2859687
>chr13:2860756-2860815
>chr13:2861047-2861149
>chr13:2862473-2863613
>chr13:2863747-2863829
>chr13:2863943-2863993
>chr13:2864230-2864340
>chr13:2864589-2895605
