# Supplementary material for: Red: an intelligent, rapid, accurate tool for detecting repeats de-novo on the genomic scale
Source: BMC Bioinformatics. 2015 Jul 24;16:227. doi: 10.1186/s12859-015-0654-5 (PMC4513396; doi:10.1186/s12859-015-0654-5)
Supplement: Additional file 10 — Supplementary data set 9 — Red’s repeats of the Plasmodium falciparum genome. The command “tar -xzf file” results in a directory that contains the locations of repeats found by Red in the genome of the Plasmodium falciparum. [file 12859_2015_654_MOESM10_ESM.gz › GnmRptPf/chr14.rpt]

>chr14:0-1448
>chr14:2062-2124
>chr14:2983-7332
>chr14:7772-11111
>chr14:11610-14259
>chr14:14698-17586
>chr14:18107-21064
>chr14:21482-23461
>chr14:23749-23879
>chr14:24233-24463
>chr14:24657-24735
>chr14:24927-25105
>chr14:25338-27463
>chr14:27840-28828
>chr14:29009-30412
>chr14:31006-32212
>chr14:32301-32685
>chr14:32993-33630
>chr14:34634-35280
>chr14:35457-35593
>chr14:35816-35972
>chr14:36155-36796
>chr14:37111-37277
>chr14:37440-38441
>chr14:38535-39018
>chr14:40455-41283
>chr14:42631-42901
>chr14:43149-44533
>chr14:44673-45026
>chr14:45304-45350
>chr14:45406-46075
>chr14:46287-46661
>chr14:46913-47034
>chr14:47809-48766
>chr14:48815-48875
>chr14:50149-50219
>chr14:50369-50896
>chr14:50964-51118
>chr14:51276-53016
>chr14:53186-53234
>chr14:53699-54787
>chr14:54901-55473
>chr14:55627-55714
>chr14:55852-55963
>chr14:56102-57180
>chr14:58302-61301
>chr14:61550-61650
>chr14:62614-62786
>chr14:62999-63798
>chr14:63897-65107
>chr14:65205-66290
>chr14:66818-67706
>chr14:67874-68063
>chr14:68347-68475
>chr14:68551-71377
>chr14:72692-73047
>chr14:73166-74963
>chr14:75059-75497
>chr14:75679-75762
>chr14:75977-76629
>chr14:76813-77772
>chr14:77896-77955
>chr14:78088-78181
>chr14:78352-78427
>chr14:78798-78907
>chr14:78981-79113
>chr14:79393-79518
>chr14:80182-80248
>chr14:80588-80967
>chr14:81038-81099
>chr14:81849-81936
>chr14:82005-82186
>chr14:83187-83295
>chr14:83826-84733
>chr14:85323-85797
>chr14:86481-86626
>chr14:87895-89095
>chr14:89188-89510
>chr14:89926-90365
>chr14:90640-90892
>chr14:91028-91426
>chr14:91680-92198
>chr14:92379-92650
>chr14:92739-92994
>chr14:93297-94969
>chr14:95620-95752
>chr14:95832-96189
>chr14:96769-97051
>chr14:97253-98013
>chr14:98131-98321
>chr14:98488-100891
>chr14:101048-101215
>chr14:102078-102405
>chr14:102888-102962
>chr14:103115-103387
>chr14:103688-103916
>chr14:104032-104424
>chr14:104603-104714
>chr14:105075-105250
>chr14:105472-106368
>chr14:107526-107678
>chr14:107786-107859
>chr14:108335-108545
>chr14:109208-109563
>chr14:109655-110959
>chr14:111028-111237
>chr14:111320-111784
>chr14:112132-112280
>chr14:112456-112597
>chr14:112636-112690
>chr14:112812-113125
>chr14:113270-113379
>chr14:114212-114326
>chr14:115175-115224
>chr14:116716-117005
>chr14:117100-117256
>chr14:117675-118019
>chr14:118285-118623
>chr14:119040-120125
>chr14:120449-120711
>chr14:121166-121236
>chr14:121352-121466
>chr14:121550-121756
>chr14:123726-123930
>chr14:125203-125984
>chr14:126066-126207
>chr14:126465-126682
>chr14:126803-127115
>chr14:127186-127515
>chr14:127609-127809
>chr14:127991-128118
>chr14:128239-128381
>chr14:128599-128971
>chr14:129212-129968
>chr14:130163-130477
>chr14:130787-130966
>chr14:131256-131353
>chr14:131595-131722
>chr14:131868-132961
>chr14:133029-133171
>chr14:133270-133904
>chr14:134022-134066
>chr14:135074-135273
>chr14:135347-135452
>chr14:135570-136532
>chr14:137795-137881
>chr14:138199-138262
>chr14:138486-138653
>chr14:139659-140147
>chr14:140281-140397
>chr14:141157-141678
>chr14:141823-142231
>chr14:143142-143447
>chr14:143590-144001
>chr14:144415-144895
>chr14:145377-145523
>chr14:145644-146456
>chr14:146557-146646
>chr14:147022-147089
>chr14:147209-147944
>chr14:148197-148350
>chr14:148579-148789
>chr14:149073-149353
>chr14:149448-150032
>chr14:150743-150863
>chr14:151132-151252
>chr14:151312-151714
>chr14:152346-152915
>chr14:152970-153496
>chr14:153985-154109
>chr14:154545-154885
>chr14:155093-155379
>chr14:155648-155758
>chr14:156043-156199
>chr14:156443-156518
>chr14:156725-157164
>chr14:157270-157311
>chr14:157506-158462
>chr14:158717-158912
>chr14:159058-159245
>chr14:159432-159784
>chr14:159957-160126
>chr14:160283-160862
>chr14:161052-161149
>chr14:162213-163994
>chr14:164562-164676
>chr14:166861-170008
>chr14:170932-172001
>chr14:172124-172206
>chr14:172603-172825
>chr14:174250-174353
>chr14:174612-174740
>chr14:174916-175484
>chr14:175585-175849
>chr14:176028-176131
>chr14:176207-176254
>chr14:176364-176525
>chr14:176633-176692
>chr14:177031-177637
>chr14:178052-178739
>chr14:178973-179437
>chr14:179560-180804
>chr14:181094-181425
>chr14:181660-181862
>chr14:183376-183683
>chr14:183941-184182
>chr14:184542-184698
>chr14:185074-185778
>chr14:185894-186266
>chr14:186507-186646
>chr14:186902-187005
>chr14:187704-187987
>chr14:188430-188813
>chr14:189075-189398
>chr14:189781-190138
>chr14:190339-191000
>chr14:191126-191280
>chr14:192371-192489
>chr14:192835-193054
>chr14:194278-194852
>chr14:194922-195043
>chr14:195205-195528
>chr14:195625-196121
>chr14:196304-196350
>chr14:196487-196889
>chr14:197761-198190
>chr14:198477-198601
>chr14:198697-199834
>chr14:200067-200491
>chr14:200911-201115
>chr14:201278-201427
>chr14:201500-201780
>chr14:202002-202163
>chr14:202530-202632
>chr14:203424-203568
>chr14:203740-205572
>chr14:206117-206460
>chr14:206844-207267
>chr14:207471-207924
>chr14:208351-208604
>chr14:208729-209244
>chr14:209354-209449
>chr14:209694-210542
>chr14:210740-210887
>chr14:210979-211038
>chr14:211107-211558
>chr14:211671-211773
>chr14:211900-212064
>chr14:212483-212958
>chr14:213275-213370
>chr14:213493-213831
>chr14:214056-214463
>chr14:214730-214951
>chr14:215743-216397
>chr14:216519-216760
>chr14:216920-218934
>chr14:219004-219256
>chr14:219364-219434
>chr14:219573-219830
>chr14:220028-220142
>chr14:220729-220917
>chr14:221774-221852
>chr14:222499-222666
>chr14:222825-223367
>chr14:224543-224928
>chr14:226235-226310
>chr14:226505-227490
>chr14:227666-228443
>chr14:228832-228988
>chr14:230276-230505
>chr14:230638-230805
>chr14:231058-231160
>chr14:231683-231853
>chr14:232793-233141
>chr14:233456-233987
>chr14:234499-234751
>chr14:234962-235319
>chr14:236364-236515
>chr14:236910-237128
>chr14:237708-237941
>chr14:238462-238880
>chr14:238989-239496
>chr14:239556-239733
>chr14:240200-240597
>chr14:242061-242541
>chr14:243239-243330
>chr14:243855-243929
>chr14:244039-244885
>chr14:245480-245638
>chr14:246105-246380
>chr14:246590-246788
>chr14:247092-247403
>chr14:247717-249932
>chr14:250606-251032
>chr14:252072-252160
>chr14:252248-252432
>chr14:252806-253049
>chr14:253299-253600
>chr14:256523-256628
>chr14:257519-258991
>chr14:260117-260882
>chr14:260981-261096
>chr14:261426-261605
>chr14:261607-261828
>chr14:261960-263355
>chr14:263473-263530
>chr14:263761-264433
>chr14:265171-265280
>chr14:265360-265420
>chr14:265988-266109
>chr14:266322-266445
>chr14:266927-267306
>chr14:267496-267717
>chr14:267861-268503
>chr14:268633-269335
>chr14:269426-269740
>chr14:269802-269880
>chr14:269950-270089
>chr14:270255-270440
>chr14:270524-270588
>chr14:270702-270997
>chr14:271321-271811
>chr14:272012-272245
>chr14:272449-272667
>chr14:272953-273126
>chr14:273278-273457
>chr14:273843-274408
>chr14:274539-274641
>chr14:275012-275388
>chr14:275567-275694
>chr14:275858-276100
>chr14:277135-277184
>chr14:277311-277789
>chr14:278179-278515
>chr14:278708-279115
>chr14:280335-280476
>chr14:280694-280817
>chr14:281116-281527
>chr14:281753-283086
>chr14:284421-285010
>chr14:285090-285878
>chr14:286330-286478
>chr14:286597-287842
>chr14:287950-288058
>chr14:288156-288292
>chr14:289710-289823
>chr14:290529-290792
>chr14:291306-292310
>chr14:292507-293459
>chr14:294849-295515
>chr14:295966-296506
>chr14:296622-297459
>chr14:298811-299102
>chr14:299284-299733
>chr14:300011-300771
>chr14:301984-302025
>chr14:302297-302472
>chr14:302704-303739
>chr14:304299-304372
>chr14:305073-305677
>chr14:305864-306068
>chr14:306259-307293
>chr14:307500-310476
>chr14:310654-310754
>chr14:310884-311810
>chr14:312127-312687
>chr14:312866-313258
>chr14:313392-314003
>chr14:314181-314322
>chr14:314447-314540
>chr14:316274-316405
>chr14:317496-317844
>chr14:317893-320045
>chr14:320147-320246
>chr14:320931-321445
>chr14:321754-323261
>chr14:323647-323814
>chr14:324261-324766
>chr14:324948-325113
>chr14:325514-325567
>chr14:326815-327447
>chr14:327617-327913
>chr14:328000-328072
>chr14:328137-328509
>chr14:328875-329252
>chr14:329397-329446
>chr14:329783-329846
>chr14:330514-330945
>chr14:331739-331870
>chr14:333686-333765
>chr14:334055-334119
>chr14:334345-334622
>chr14:334838-335054
>chr14:335795-335935
>chr14:336069-336158
>chr14:336275-336389
>chr14:336479-336979
>chr14:337928-338217
>chr14:338571-338853
>chr14:339158-339566
>chr14:340136-340244
>chr14:340793-341067
>chr14:341481-341541
>chr14:342700-342748
>chr14:344783-344884
>chr14:345136-345621
>chr14:346449-346542
>chr14:346601-347360
>chr14:347509-347744
>chr14:347921-348721
>chr14:348851-349152
>chr14:349283-349369
>chr14:349812-349997
>chr14:350199-350947
>chr14:352055-352584
>chr14:352818-353274
>chr14:353326-353504
>chr14:353712-353754
>chr14:354213-354532
>chr14:355122-355363
>chr14:355415-355934
>chr14:356039-356095
>chr14:356157-356263
>chr14:356414-356503
>chr14:356666-356779
>chr14:357123-357527
>chr14:360190-360705
>chr14:360802-361486
>chr14:361593-361730
>chr14:361831-362305
>chr14:362556-363061
>chr14:363626-363712
>chr14:364235-364447
>chr14:364754-364826
>chr14:365012-365486
>chr14:365914-366140
>chr14:366730-370143
>chr14:370221-370466
>chr14:372310-372386
>chr14:372442-372713
>chr14:373169-374806
>chr14:375068-375395
>chr14:375632-376067
>chr14:377110-377291
>chr14:377384-377707
>chr14:378070-378282
>chr14:379366-379656
>chr14:380206-380886
>chr14:381849-381985
>chr14:382196-382267
>chr14:382357-382441
>chr14:382484-383182
>chr14:383937-384250
>chr14:384774-385178
>chr14:385330-385832
>chr14:385987-386446
>chr14:386579-388803
>chr14:388926-389393
>chr14:389470-389553
>chr14:389727-390207
>chr14:391585-391984
>chr14:392158-393132
>chr14:393840-393930
>chr14:394023-395307
>chr14:395484-396255
>chr14:396316-396423
>chr14:396583-396667
>chr14:396853-396957
>chr14:397044-397493
>chr14:397611-397709
>chr14:397969-400411
>chr14:401934-402136
>chr14:402982-403628
>chr14:403887-404084
>chr14:404402-404682
>chr14:405164-405411
>chr14:405612-406365
>chr14:407873-407963
>chr14:408927-409064
>chr14:409619-410196
>chr14:410925-411223
>chr14:412110-412684
>chr14:412823-412875
>chr14:413197-413392
>chr14:413557-413689
>chr14:415289-415580
>chr14:415959-416036
>chr14:416238-416379
>chr14:417095-417358
>chr14:417492-418110
>chr14:418468-418590
>chr14:418623-418818
>chr14:418887-419430
>chr14:419511-420439
>chr14:422785-422969
>chr14:423090-423614
>chr14:423820-423920
>chr14:424219-424345
>chr14:424551-426400
>chr14:426620-427218
>chr14:428591-429663
>chr14:429890-430044
>chr14:430866-431069
>chr14:431132-432012
>chr14:432218-432878
>chr14:433148-434078
>chr14:434914-435151
>chr14:435302-436701
>chr14:436895-437205
>chr14:437345-437447
>chr14:437820-437978
>chr14:438148-438279
>chr14:438685-438787
>chr14:438931-439238
>chr14:439469-440393
>chr14:440426-440487
>chr14:440846-441008
>chr14:441626-441814
>chr14:442631-442732
>chr14:443429-443607
>chr14:444344-444452
>chr14:444553-444637
>chr14:445357-445416
>chr14:445623-445867
>chr14:446358-446608
>chr14:447204-447704
>chr14:448046-448150
>chr14:448285-448342
>chr14:448807-448909
>chr14:449091-449297
>chr14:449686-449781
>chr14:449935-450205
>chr14:450351-451125
>chr14:451479-452178
>chr14:452299-452478
>chr14:452744-452937
>chr14:453518-453728
>chr14:453812-453962
>chr14:454431-454612
>chr14:454764-457366
>chr14:457687-457838
>chr14:457968-458808
>chr14:459599-459924
>chr14:460440-460901
>chr14:460981-461229
>chr14:462403-462632
>chr14:462863-462960
>chr14:463173-463478
>chr14:463954-464207
>chr14:465526-465895
>chr14:466432-466530
>chr14:467211-467362
>chr14:467545-467763
>chr14:467848-469193
>chr14:469667-470400
>chr14:470947-471257
>chr14:471969-472845
>chr14:473757-473990
>chr14:474171-474436
>chr14:474808-475240
>chr14:475397-475774
>chr14:475996-476085
>chr14:476462-476566
>chr14:476759-476880
>chr14:477297-477630
>chr14:478488-478615
>chr14:479115-480120
>chr14:480199-480261
>chr14:480300-480380
>chr14:481431-481850
>chr14:482036-482115
>chr14:482252-482334
>chr14:483423-483573
>chr14:483635-484304
>chr14:484564-484763
>chr14:485356-485703
>chr14:485913-485994
>chr14:487318-487406
>chr14:487510-487763
>chr14:488078-488347
>chr14:489904-490232
>chr14:490515-491309
>chr14:491380-491656
>chr14:492072-492136
>chr14:492226-493554
>chr14:493798-494006
>chr14:495560-495728
>chr14:495970-496043
>chr14:496366-497150
>chr14:497568-497801
>chr14:498297-498354
>chr14:498541-498665
>chr14:500015-500449
>chr14:500972-501135
>chr14:501784-502481
>chr14:503011-503241
>chr14:503732-503891
>chr14:504087-504216
>chr14:504330-504816
>chr14:505050-505639
>chr14:505702-506081
>chr14:506174-507327
>chr14:507815-508111
>chr14:508970-509070
>chr14:509282-509736
>chr14:510219-510496
>chr14:510836-510912
>chr14:511203-512253
>chr14:512508-512927
>chr14:512999-513711
>chr14:513876-513947
>chr14:514556-514664
>chr14:515383-515690
>chr14:516034-516125
>chr14:516213-516400
>chr14:516499-516559
>chr14:517630-517704
>chr14:517818-521786
>chr14:521862-522163
>chr14:522577-522639
>chr14:522899-523092
>chr14:523183-523335
>chr14:523607-523887
>chr14:524181-525029
>chr14:525257-525424
>chr14:525644-525959
>chr14:526258-526490
>chr14:527171-527320
>chr14:527444-527510
>chr14:527610-527708
>chr14:527954-528139
>chr14:528686-528830
>chr14:529198-529399
>chr14:529510-530629
>chr14:531063-531309
>chr14:531411-532359
>chr14:532423-533170
>chr14:533267-534023
>chr14:535321-535463
>chr14:536017-536500
>chr14:536581-536745
>chr14:537875-538237
>chr14:538483-538866
>chr14:539481-540013
>chr14:540242-540367
>chr14:540539-540830
>chr14:540893-541054
>chr14:541559-541675
>chr14:542038-542629
>chr14:543154-543580
>chr14:544272-544340
>chr14:544491-544752
>chr14:544971-545094
>chr14:545373-545527
>chr14:545759-546149
>chr14:546270-546524
>chr14:546772-546845
>chr14:546964-547740
>chr14:548648-548804
>chr14:549450-549955
>chr14:550060-551388
>chr14:551504-551828
>chr14:552655-552753
>chr14:553015-553153
>chr14:553230-553600
>chr14:553698-553971
>chr14:554135-554516
>chr14:554592-554736
>chr14:554781-554867
>chr14:554993-555071
>chr14:555245-555513
>chr14:555632-555764
>chr14:555818-556339
>chr14:556401-556503
>chr14:556620-557208
>chr14:557289-558723
>chr14:558805-559256
>chr14:559359-559416
>chr14:559664-560098
>chr14:560460-560519
>chr14:561316-561415
>chr14:561884-562207
>chr14:562350-562857
>chr14:563054-563288
>chr14:563415-563512
>chr14:563552-563607
>chr14:563660-564031
>chr14:564473-565075
>chr14:565301-567931
>chr14:567982-568108
>chr14:568153-568909
>chr14:569077-570789
>chr14:571457-571870
>chr14:572110-572195
>chr14:572274-572538
>chr14:572790-572958
>chr14:573037-573173
>chr14:573366-574606
>chr14:574753-574826
>chr14:574960-575383
>chr14:576196-576391
>chr14:576567-576742
>chr14:576872-577931
>chr14:578036-578311
>chr14:578477-578558
>chr14:578723-578861
>chr14:579215-579303
>chr14:580007-580263
>chr14:580475-581276
>chr14:581647-581832
>chr14:582000-582249
>chr14:583077-583429
>chr14:583890-584120
>chr14:584692-584774
>chr14:585109-585276
>chr14:585758-586092
>chr14:586678-586934
>chr14:587041-587200
>chr14:587363-587494
>chr14:587577-590110
>chr14:590193-590368
>chr14:590527-590631
>chr14:592144-592629
>chr14:592706-592925
>chr14:595096-595192
>chr14:595277-595837
>chr14:596013-596107
>chr14:596370-596632
>chr14:596720-596835
>chr14:597171-598463
>chr14:598547-599685
>chr14:600196-600512
>chr14:600677-600941
>chr14:601202-602050
>chr14:602417-602779
>chr14:603064-603270
>chr14:603442-603569
>chr14:604356-604475
>chr14:604678-605051
>chr14:605567-605674
>chr14:605809-605928
>chr14:606158-606383
>chr14:607388-607891
>chr14:608262-609065
>chr14:609311-609483
>chr14:610755-610852
>chr14:611045-611160
>chr14:611277-612344
>chr14:612443-612630
>chr14:612753-613140
>chr14:613198-614355
>chr14:614403-614927
>chr14:616175-618443
>chr14:618608-618917
>chr14:619044-619347
>chr14:619397-619807
>chr14:620060-620258
>chr14:621077-621764
>chr14:621943-622719
>chr14:623354-624470
>chr14:624589-624767
>chr14:624874-625111
>chr14:626267-626559
>chr14:627175-627219
>chr14:627411-627527
>chr14:627756-628378
>chr14:628451-629119
>chr14:629239-629437
>chr14:629600-630295
>chr14:630360-630417
>chr14:630519-630830
>chr14:631168-631300
>chr14:631952-632219
>chr14:632897-632998
>chr14:633138-634080
>chr14:634274-634825
>chr14:636546-636938
>chr14:637037-639082
>chr14:639177-639393
>chr14:639465-640339
>chr14:641578-642057
>chr14:642431-642716
>chr14:642833-643903
>chr14:644167-644332
>chr14:644495-644616
>chr14:644776-644914
>chr14:644971-645631
>chr14:646220-646616
>chr14:646941-647032
>chr14:647432-647531
>chr14:648461-648587
>chr14:648754-649783
>chr14:649993-650457
>chr14:651058-651209
>chr14:652131-652245
>chr14:652844-653112
>chr14:653370-653504
>chr14:654229-654422
>chr14:654851-654979
>chr14:655662-655818
>chr14:656772-656830
>chr14:657105-657242
>chr14:657342-657574
>chr14:657655-657871
>chr14:658208-658859
>chr14:659024-659416
>chr14:660645-660720
>chr14:660957-661083
>chr14:661661-661756
>chr14:662043-662173
>chr14:662444-662510
>chr14:662886-662961
>chr14:663061-663397
>chr14:663522-663618
>chr14:663737-663837
>chr14:664166-664327
>chr14:664621-665364
>chr14:665535-665853
>chr14:665918-666033
>chr14:666297-666902
>chr14:667008-667341
>chr14:668814-669362
>chr14:669432-669705
>chr14:669906-669967
>chr14:670400-670683
>chr14:671632-671696
>chr14:672064-672316
>chr14:673129-673491
>chr14:673733-673828
>chr14:675063-675290
>chr14:675931-676281
>chr14:677353-677712
>chr14:678819-679056
>chr14:679243-679341
>chr14:679436-679583
>chr14:679642-679969
>chr14:680115-680298
>chr14:680767-680983
>chr14:681090-681167
>chr14:681532-681620
>chr14:681749-682194
>chr14:682360-682917
>chr14:684820-685491
>chr14:686357-687024
>chr14:687592-687696
>chr14:688007-688417
>chr14:689419-689463
>chr14:689657-690409
>chr14:690864-690948
>chr14:691187-691980
>chr14:692243-694575
>chr14:695533-695864
>chr14:696128-696610
>chr14:697044-697388
>chr14:697834-697972
>chr14:699551-699832
>chr14:700140-700292
>chr14:700719-700839
>chr14:700937-701082
>chr14:701888-702098
>chr14:702173-702333
>chr14:703114-703260
>chr14:703842-704108
>chr14:704720-704789
>chr14:705467-705678
>chr14:707869-708083
>chr14:708170-709661
>chr14:709789-710118
>chr14:710252-710408
>chr14:711004-711251
>chr14:711656-711782
>chr14:712304-712510
>chr14:712900-713262
>chr14:713468-713808
>chr14:713891-714669
>chr14:715255-715512
>chr14:716278-716697
>chr14:716825-716895
>chr14:717190-717415
>chr14:717671-718093
>chr14:718313-718435
>chr14:719957-720035
>chr14:720316-720442
>chr14:720619-720700
>chr14:720847-721048
>chr14:721611-721805
>chr14:723226-723616
>chr14:723758-724083
>chr14:725872-726210
>chr14:726488-727179
>chr14:728464-728990
>chr14:729134-730315
>chr14:730513-730674
>chr14:731303-731487
>chr14:731905-732057
>chr14:732328-732885
>chr14:733245-733387
>chr14:734245-734674
>chr14:735127-735282
>chr14:735881-736089
>chr14:736836-736986
>chr14:737463-737597
>chr14:737722-738011
>chr14:738188-738563
>chr14:738783-739078
>chr14:739466-739892
>chr14:739977-740186
>chr14:740239-740445
>chr14:740773-741031
>chr14:741081-741424
>chr14:741544-741840
>chr14:742633-742923
>chr14:743106-743313
>chr14:744012-744117
>chr14:744388-744518
>chr14:744727-747465
>chr14:747709-748202
>chr14:748539-748871
>chr14:749054-750144
>chr14:750373-750519
>chr14:750672-750747
>chr14:751143-751237
>chr14:751901-753592
>chr14:756444-756776
>chr14:756828-757176
>chr14:757374-757992
>chr14:758277-759308
>chr14:759442-759531
>chr14:759829-760054
>chr14:760588-760714
>chr14:760780-760891
>chr14:760973-761167
>chr14:761504-761919
>chr14:762217-762575
>chr14:764432-764624
>chr14:764743-764921
>chr14:766082-766224
>chr14:767225-767358
>chr14:767792-767852
>chr14:769037-769132
>chr14:769999-770249
>chr14:770835-771339
>chr14:772092-772417
>chr14:773453-773812
>chr14:773964-774075
>chr14:774154-774273
>chr14:774991-775134
>chr14:775290-775451
>chr14:775830-775919
>chr14:776046-776200
>chr14:776364-776637
>chr14:777080-777436
>chr14:777547-778075
>chr14:778161-778349
>chr14:778959-779659
>chr14:779721-780664
>chr14:780834-781524
>chr14:781769-782060
>chr14:782391-783299
>chr14:783421-783556
>chr14:783853-784029
>chr14:785459-786973
>chr14:787680-787772
>chr14:788663-789093
>chr14:789605-789926
>chr14:790129-790210
>chr14:790312-790871
>chr14:790915-792536
>chr14:792683-793672
>chr14:793725-793781
>chr14:794415-794577
>chr14:796443-796703
>chr14:796822-798170
>chr14:798358-798636
>chr14:799613-799801
>chr14:799939-801531
>chr14:801612-802882
>chr14:803488-803805
>chr14:803918-804367
>chr14:804479-804560
>chr14:804736-804890
>chr14:804961-805107
>chr14:805661-806320
>chr14:807268-807710
>chr14:808003-808309
>chr14:808434-808778
>chr14:809249-809363
>chr14:809536-809952
>chr14:810179-810884
>chr14:811076-812763
>chr14:812946-813779
>chr14:814441-815245
>chr14:815428-815517
>chr14:815644-816118
>chr14:817028-817701
>chr14:817810-818643
>chr14:818719-820052
>chr14:820290-820596
>chr14:820705-820834
>chr14:821270-821401
>chr14:821566-822276
>chr14:823779-823881
>chr14:824063-824103
>chr14:824285-825621
>chr14:827283-828833
>chr14:829160-829320
>chr14:829688-829746
>chr14:830291-830353
>chr14:830468-830693
>chr14:830761-831763
>chr14:831918-832162
>chr14:833478-833564
>chr14:833773-834052
>chr14:834464-834538
>chr14:835389-835464
>chr14:836763-836983
>chr14:837096-837243
>chr14:837340-837389
>chr14:837605-838382
>chr14:838508-838787
>chr14:839842-840436
>chr14:841173-841311
>chr14:841933-842155
>chr14:842661-843728
>chr14:844044-844350
>chr14:844616-845260
>chr14:845624-845708
>chr14:845818-846525
>chr14:847338-847822
>chr14:849171-849350
>chr14:849483-849825
>chr14:850647-850854
>chr14:851869-851980
>chr14:852017-852181
>chr14:852400-853086
>chr14:853343-854034
>chr14:854130-854321
>chr14:854547-854666
>chr14:855229-855371
>chr14:855883-856145
>chr14:856365-857438
>chr14:857607-860013
>chr14:860084-860221
>chr14:860897-861129
>chr14:862621-862727
>chr14:863020-863564
>chr14:863662-863943
>chr14:864095-864170
>chr14:864775-865292
>chr14:866120-866340
>chr14:866728-867906
>chr14:868207-868407
>chr14:868492-868546
>chr14:868624-868716
>chr14:868877-868973
>chr14:869153-869340
>chr14:869529-869875
>chr14:869985-870837
>chr14:871048-871101
>chr14:871263-871472
>chr14:872119-872399
>chr14:872550-873288
>chr14:873913-874180
>chr14:874724-874869
>chr14:875234-875618
>chr14:875871-876019
>chr14:876100-877591
>chr14:877684-877884
>chr14:878486-878606
>chr14:879001-879374
>chr14:879677-880222
>chr14:880330-880433
>chr14:880804-880927
>chr14:881150-881853
>chr14:881982-882051
>chr14:882445-882674
>chr14:882799-882880
>chr14:883616-884595
>chr14:884675-884812
>chr14:884977-885241
>chr14:885553-885788
>chr14:885932-886273
>chr14:886567-887195
>chr14:887444-887547
>chr14:887590-887894
>chr14:888034-889094
>chr14:889227-889300
>chr14:889660-891012
>chr14:891744-891951
>chr14:892020-892473
>chr14:892561-892860
>chr14:893000-893615
>chr14:894217-894369
>chr14:894689-894751
>chr14:894904-894980
>chr14:895216-895274
>chr14:895387-895950
>chr14:896296-896533
>chr14:897012-897439
>chr14:897495-898046
>chr14:898165-898230
>chr14:898307-898616
>chr14:898983-900330
>chr14:900477-900810
>chr14:901060-901178
>chr14:901510-901816
>chr14:902603-902863
>chr14:904606-904670
>chr14:904916-906532
>chr14:906702-906907
>chr14:907140-907247
>chr14:908141-908571
>chr14:908800-909862
>chr14:910021-910102
>chr14:910194-910274
>chr14:910996-911252
>chr14:912162-913749
>chr14:914098-914162
>chr14:914453-914549
>chr14:915069-915559
>chr14:915777-916330
>chr14:917290-918170
>chr14:919640-919825
>chr14:919898-920386
>chr14:920449-920730
>chr14:920801-921568
>chr14:921652-921783
>chr14:921981-922340
>chr14:922434-922625
>chr14:924108-924415
>chr14:924514-924957
>chr14:926359-927536
>chr14:927630-927716
>chr14:927760-928699
>chr14:928780-928892
>chr14:929074-929365
>chr14:931283-931399
>chr14:931496-932940
>chr14:933227-933359
>chr14:933682-933771
>chr14:933891-934043
>chr14:934350-934679
>chr14:934742-934861
>chr14:935065-935268
>chr14:935399-936131
>chr14:936352-936442
>chr14:936571-936715
>chr14:936941-937006
>chr14:937095-937195
>chr14:937308-937520
>chr14:937601-937728
>chr14:938091-938160
>chr14:938788-938928
>chr14:939015-939244
>chr14:939663-939827
>chr14:940205-940512
>chr14:940625-940764
>chr14:940876-941006
>chr14:941164-941259
>chr14:941361-941458
>chr14:941598-942084
>chr14:942184-942272
>chr14:942397-942508
>chr14:942590-942946
>chr14:943060-943356
>chr14:943499-943607
>chr14:943900-943956
>chr14:944151-944647
>chr14:944859-945781
>chr14:946139-946299
>chr14:946363-946628
>chr14:946908-947344
>chr14:947421-947510
>chr14:947753-948124
>chr14:948291-948614
>chr14:948873-949068
>chr14:949666-950218
>chr14:950334-950380
>chr14:950517-951112
>chr14:951353-951888
>chr14:951998-952138
>chr14:952290-952901
>chr14:952991-953876
>chr14:953991-955198
>chr14:955574-956194
>chr14:956515-956619
>chr14:956664-957010
>chr14:957078-957219
>chr14:957352-957864
>chr14:958210-958284
>chr14:958393-958999
>chr14:959128-959291
>chr14:959534-961583
>chr14:961760-962186
>chr14:962429-962562
>chr14:962951-963097
>chr14:963247-963997
>chr14:964190-967503
>chr14:968668-968777
>chr14:969789-969985
>chr14:970192-970578
>chr14:970668-970873
>chr14:971722-971913
>chr14:972077-972147
>chr14:972432-973094
>chr14:973160-973706
>chr14:973825-973949
>chr14:974045-974243
>chr14:975327-976848
>chr14:976964-978081
>chr14:978477-978607
>chr14:979030-979414
>chr14:979609-979682
>chr14:979823-979930
>chr14:979995-980378
>chr14:980525-980628
>chr14:980739-981390
>chr14:981463-981818
>chr14:981954-982035
>chr14:982165-982273
>chr14:982460-983206
>chr14:984138-984251
>chr14:984609-985309
>chr14:985410-985678
>chr14:985869-986048
>chr14:986135-986687
>chr14:986971-988557
>chr14:988629-988992
>chr14:989060-989155
>chr14:992064-992333
>chr14:992858-993501
>chr14:993851-994382
>chr14:994576-994801
>chr14:995036-995432
>chr14:995719-995804
>chr14:995908-996178
>chr14:996696-996867
>chr14:997014-997611
>chr14:997714-998130
>chr14:998293-998523
>chr14:998589-998759
>chr14:999216-999268
>chr14:999377-999556
>chr14:999779-1000000
>chr14:1000222-1000767
>chr14:1000864-1004629
>chr14:1004795-1004883
>chr14:1005136-1006175
>chr14:1006247-1006865
>chr14:1007172-1007301
>chr14:1007475-1007536
>chr14:1007625-1007757
>chr14:1007994-1008864
>chr14:1009119-1009286
>chr14:1009421-1009655
>chr14:1009788-1010272
>chr14:1010415-1012568
>chr14:1012765-1012842
>chr14:1012915-1012994
>chr14:1013694-1013914
>chr14:1014153-1015391
>chr14:1015505-1016071
>chr14:1016558-1017192
>chr14:1017518-1017560
>chr14:1017684-1017865
>chr14:1017956-1018081
>chr14:1018239-1018903
>chr14:1019192-1019363
>chr14:1019527-1020766
>chr14:1020923-1021592
>chr14:1022518-1022618
>chr14:1022754-1022835
>chr14:1022897-1023885
>chr14:1025250-1025459
>chr14:1026017-1026214
>chr14:1026340-1026620
>chr14:1026885-1026982
>chr14:1027097-1027891
>chr14:1029978-1030439
>chr14:1030602-1030890
>chr14:1031285-1031401
>chr14:1032364-1032666
>chr14:1033058-1034046
>chr14:1034596-1034691
>chr14:1034854-1035626
>chr14:1035764-1036086
>chr14:1039499-1039593
>chr14:1039731-1043033
>chr14:1043323-1043431
>chr14:1043550-1043848
>chr14:1044401-1044556
>chr14:1045456-1045601
>chr14:1045728-1045845
>chr14:1046133-1046474
>chr14:1047042-1047274
>chr14:1047496-1047553
>chr14:1047900-1048070
>chr14:1048439-1048585
>chr14:1049518-1049935
>chr14:1050260-1050487
>chr14:1050615-1050760
>chr14:1052250-1052615
>chr14:1053070-1053513
>chr14:1053563-1053688
>chr14:1054525-1056092
>chr14:1056488-1056620
>chr14:1056752-1057725
>chr14:1057833-1057959
>chr14:1060039-1060428
>chr14:1060889-1061048
>chr14:1061136-1061523
>chr14:1061707-1062021
>chr14:1062159-1062632
>chr14:1062953-1064083
>chr14:1065020-1065139
>chr14:1067825-1068013
>chr14:1068187-1068531
>chr14:1068870-1069032
>chr14:1069340-1069499
>chr14:1070594-1070715
>chr14:1071892-1074465
>chr14:1074634-1074785
>chr14:1077001-1077189
>chr14:1077429-1077528
>chr14:1078480-1078702
>chr14:1078880-1078950
>chr14:1079751-1080394
>chr14:1080588-1080693
>chr14:1080775-1080827
>chr14:1080943-1081215
>chr14:1081368-1081703
>chr14:1084219-1084623
>chr14:1084962-1085532
>chr14:1087020-1087165
>chr14:1087293-1087347
>chr14:1087596-1088302
>chr14:1089169-1089852
>chr14:1089960-1090161
>chr14:1090540-1090775
>chr14:1090927-1092889
>chr14:1093398-1094249
>chr14:1094686-1094754
>chr14:1094884-1095185
>chr14:1095301-1095628
>chr14:1095834-1096065
>chr14:1096673-1096764
>chr14:1096994-1097237
>chr14:1097356-1097437
>chr14:1097534-1097985
>chr14:1098221-1098318
>chr14:1098533-1099035
>chr14:1099088-1099252
>chr14:1099449-1101478
>chr14:1101726-1102061
>chr14:1103332-1103553
>chr14:1104260-1105197
>chr14:1106167-1107060
>chr14:1107111-1107173
>chr14:1107393-1107664
>chr14:1107822-1107989
>chr14:1108291-1108380
>chr14:1108664-1108797
>chr14:1108938-1109071
>chr14:1109525-1110031
>chr14:1110527-1110829
>chr14:1111175-1111532
>chr14:1111666-1112154
>chr14:1112301-1112563
>chr14:1114019-1114155
>chr14:1114332-1114437
>chr14:1114497-1114580
>chr14:1114713-1114921
>chr14:1115338-1115503
>chr14:1115848-1116304
>chr14:1116822-1117372
>chr14:1117553-1117680
>chr14:1117787-1118652
>chr14:1118838-1118939
>chr14:1119513-1119590
>chr14:1120049-1120226
>chr14:1120394-1120534
>chr14:1120930-1121004
>chr14:1121188-1121556
>chr14:1122186-1122818
>chr14:1123177-1123357
>chr14:1123811-1124236
>chr14:1125551-1125658
>chr14:1125795-1125932
>chr14:1126332-1126856
>chr14:1127136-1127342
>chr14:1127497-1127834
>chr14:1127973-1128070
>chr14:1128228-1128542
>chr14:1128672-1128830
>chr14:1128895-1129467
>chr14:1129708-1129811
>chr14:1130053-1130204
>chr14:1130442-1131232
>chr14:1131359-1131436
>chr14:1131492-1132788
>chr14:1132903-1132995
>chr14:1133817-1133946
>chr14:1134052-1134149
>chr14:1134501-1134798
>chr14:1135785-1136160
>chr14:1136787-1137021
>chr14:1137093-1137155
>chr14:1138447-1138723
>chr14:1139149-1139201
>chr14:1139333-1139443
>chr14:1139604-1139865
>chr14:1139971-1140521
>chr14:1140963-1141153
>chr14:1141341-1141460
>chr14:1141518-1142455
>chr14:1143718-1144290
>chr14:1144859-1145270
>chr14:1146689-1146947
>chr14:1147334-1147529
>chr14:1147988-1148160
>chr14:1148223-1148501
>chr14:1148664-1150185
>chr14:1150232-1150425
>chr14:1150663-1150775
>chr14:1151078-1151150
>chr14:1151476-1151761
>chr14:1152232-1152306
>chr14:1152641-1152732
>chr14:1152812-1153070
>chr14:1153164-1153685
>chr14:1153820-1155260
>chr14:1155738-1155898
>chr14:1155991-1156121
>chr14:1157833-1158224
>chr14:1158612-1158755
>chr14:1158895-1158983
>chr14:1159303-1159432
>chr14:1160154-1160352
>chr14:1161111-1161200
>chr14:1161584-1161950
>chr14:1162755-1163101
>chr14:1163648-1164277
>chr14:1164616-1164790
>chr14:1166607-1166867
>chr14:1166991-1167118
>chr14:1167755-1168143
>chr14:1169275-1170415
>chr14:1170512-1170765
>chr14:1171810-1171973
>chr14:1172358-1172526
>chr14:1172878-1173125
>chr14:1174502-1174685
>chr14:1175012-1175167
>chr14:1175233-1176396
>chr14:1176459-1176663
>chr14:1178167-1178299
>chr14:1178767-1179344
>chr14:1180415-1181591
>chr14:1181659-1181727
>chr14:1181995-1182276
>chr14:1182465-1183009
>chr14:1183247-1183717
>chr14:1183913-1184230
>chr14:1184271-1184434
>chr14:1184636-1184835
>chr14:1185534-1185736
>chr14:1185960-1186128
>chr14:1186272-1186394
>chr14:1186518-1186651
>chr14:1186719-1186802
>chr14:1186998-1187204
>chr14:1187276-1187375
>chr14:1187537-1187665
>chr14:1188032-1188145
>chr14:1188215-1188329
>chr14:1188615-1188662
>chr14:1188815-1189029
>chr14:1189102-1189269
>chr14:1189365-1189491
>chr14:1189609-1189823
>chr14:1190509-1190688
>chr14:1190747-1190942
>chr14:1191143-1191971
>chr14:1192141-1192473
>chr14:1192667-1192807
>chr14:1193459-1193771
>chr14:1194229-1194713
>chr14:1194807-1194897
>chr14:1195037-1195260
>chr14:1195667-1195947
>chr14:1198098-1198298
>chr14:1199830-1201687
>chr14:1202083-1202272
>chr14:1202731-1202838
>chr14:1203458-1203952
>chr14:1204294-1205036
>chr14:1206388-1206763
>chr14:1206824-1207341
>chr14:1208105-1208244
>chr14:1208690-1209091
>chr14:1209364-1209564
>chr14:1209954-1210355
>chr14:1210616-1211131
>chr14:1211236-1211326
>chr14:1212710-1212831
>chr14:1213044-1213555
>chr14:1213617-1214174
>chr14:1214456-1214878
>chr14:1215685-1215846
>chr14:1215962-1216217
>chr14:1216368-1216581
>chr14:1217089-1218067
>chr14:1218156-1218362
>chr14:1218956-1219046
>chr14:1219227-1219333
>chr14:1219447-1220294
>chr14:1220396-1220618
>chr14:1220654-1220765
>chr14:1220950-1221288
>chr14:1221358-1221748
>chr14:1222761-1223020
>chr14:1223156-1224274
>chr14:1224620-1224772
>chr14:1225607-1225913
>chr14:1225981-1226167
>chr14:1226641-1227353
>chr14:1227419-1227530
>chr14:1227957-1229283
>chr14:1229437-1229494
>chr14:1229951-1230966
>chr14:1231315-1231422
>chr14:1231488-1231977
>chr14:1232468-1232763
>chr14:1233470-1233579
>chr14:1233778-1233920
>chr14:1234111-1234323
>chr14:1234493-1235055
>chr14:1235151-1235673
>chr14:1236097-1236536
>chr14:1237110-1237368
>chr14:1237706-1237967
>chr14:1238183-1238275
>chr14:1238427-1238765
>chr14:1239157-1239752
>chr14:1239863-1239954
>chr14:1241535-1242266
>chr14:1242380-1243481
>chr14:1243664-1243960
>chr14:1245360-1246086
>chr14:1246387-1246974
>chr14:1247095-1247293
>chr14:1247382-1247661
>chr14:1247959-1248365
>chr14:1248483-1248815
>chr14:1248950-1249065
>chr14:1249296-1249393
>chr14:1249668-1249894
>chr14:1250295-1250512
>chr14:1250561-1250641
>chr14:1250769-1250862
>chr14:1251632-1251720
>chr14:1251884-1252386
>chr14:1252495-1252690
>chr14:1252782-1252979
>chr14:1253233-1253490
>chr14:1254011-1254108
>chr14:1254795-1254926
>chr14:1255904-1256007
>chr14:1256150-1256250
>chr14:1256419-1256492
>chr14:1257078-1257600
>chr14:1257836-1258377
>chr14:1258448-1258588
>chr14:1259047-1261049
>chr14:1261795-1262045
>chr14:1262147-1262275
>chr14:1262531-1262699
>chr14:1262778-1263252
>chr14:1263309-1263725
>chr14:1264029-1264156
>chr14:1264532-1264780
>chr14:1266165-1266308
>chr14:1266580-1266733
>chr14:1267025-1267411
>chr14:1267616-1268300
>chr14:1268411-1268689
>chr14:1269032-1269676
>chr14:1270006-1270994
>chr14:1271868-1271942
>chr14:1272986-1273091
>chr14:1273408-1273700
>chr14:1274154-1274209
>chr14:1274575-1275688
>chr14:1276076-1276838
>chr14:1277124-1277226
>chr14:1277331-1277535
>chr14:1278300-1278389
>chr14:1278705-1278991
>chr14:1279317-1279604
>chr14:1279687-1279787
>chr14:1280123-1281058
>chr14:1281290-1281814
>chr14:1282021-1282191
>chr14:1282252-1282545
>chr14:1282722-1283655
>chr14:1283898-1284046
>chr14:1284607-1284899
>chr14:1285059-1285469
>chr14:1286702-1287402
>chr14:1287685-1287850
>chr14:1287911-1288106
>chr14:1288456-1288893
>chr14:1289009-1289577
>chr14:1289803-1290341
>chr14:1290927-1291002
>chr14:1291159-1291297
>chr14:1291591-1291928
>chr14:1292085-1292862
>chr14:1293121-1293287
>chr14:1293462-1293548
>chr14:1294416-1294651
>chr14:1295074-1296113
>chr14:1296182-1296408
>chr14:1297159-1297689
>chr14:1297784-1298589
>chr14:1298692-1298868
>chr14:1299058-1299325
>chr14:1299412-1299921
>chr14:1300069-1300229
>chr14:1301467-1301628
>chr14:1302134-1302240
>chr14:1302511-1302630
>chr14:1303036-1303172
>chr14:1303330-1303440
>chr14:1303677-1304233
>chr14:1304465-1304620
>chr14:1304836-1305291
>chr14:1305424-1305510
>chr14:1305740-1305979
>chr14:1306291-1306343
>chr14:1306569-1306757
>chr14:1306974-1307455
>chr14:1307599-1308544
>chr14:1308688-1309934
>chr14:1310323-1310392
>chr14:1310481-1310583
>chr14:1310786-1310894
>chr14:1311506-1311670
>chr14:1311775-1312513
>chr14:1312783-1312927
>chr14:1313279-1313565
>chr14:1314009-1314164
>chr14:1314247-1314441
>chr14:1314857-1314936
>chr14:1315139-1315387
>chr14:1315829-1316093
>chr14:1316368-1316442
>chr14:1316602-1316941
>chr14:1317693-1318522
>chr14:1318978-1319115
>chr14:1319301-1319537
>chr14:1319816-1319934
>chr14:1320377-1320657
>chr14:1320781-1320915
>chr14:1321077-1321475
>chr14:1321538-1321685
>chr14:1322501-1322563
>chr14:1322852-1323436
>chr14:1323741-1324357
>chr14:1324700-1324765
>chr14:1324855-1324950
>chr14:1325037-1325176
>chr14:1325253-1325403
>chr14:1325692-1326113
>chr14:1326833-1326880
>chr14:1327494-1327820
>chr14:1328471-1328909
>chr14:1329003-1329415
>chr14:1329514-1330872
>chr14:1330939-1331862
>chr14:1332009-1332456
>chr14:1332901-1333308
>chr14:1336282-1336490
>chr14:1337243-1337340
>chr14:1337407-1337855
>chr14:1337970-1338860
>chr14:1338942-1339199
>chr14:1339292-1340642
>chr14:1340852-1340925
>chr14:1341095-1341645
>chr14:1341692-1341831
>chr14:1342264-1342576
>chr14:1342663-1342963
>chr14:1343331-1343569
>chr14:1344076-1344702
>chr14:1345393-1345498
>chr14:1346448-1346757
>chr14:1347375-1347504
>chr14:1348421-1348638
>chr14:1348849-1349604
>chr14:1349731-1349924
>chr14:1350041-1350279
>chr14:1352052-1352492
>chr14:1353470-1353672
>chr14:1353951-1354213
>chr14:1354657-1354812
>chr14:1355910-1356012
>chr14:1356388-1356472
>chr14:1357443-1357600
>chr14:1358375-1358498
>chr14:1358553-1359935
>chr14:1360419-1360610
>chr14:1361051-1361710
>chr14:1362117-1362393
>chr14:1362630-1362849
>chr14:1363208-1363408
>chr14:1363896-1364186
>chr14:1364494-1364541
>chr14:1364720-1364878
>chr14:1364934-1365020
>chr14:1365219-1365291
>chr14:1365545-1365659
>chr14:1365752-1365886
>chr14:1366112-1366921
>chr14:1368202-1368762
>chr14:1369129-1369659
>chr14:1369821-1371447
>chr14:1371578-1372840
>chr14:1373432-1373731
>chr14:1373906-1373958
>chr14:1374532-1374697
>chr14:1374754-1375103
>chr14:1375210-1375562
>chr14:1375957-1376015
>chr14:1376080-1376304
>chr14:1376475-1376785
>chr14:1376938-1378275
>chr14:1378410-1378679
>chr14:1379138-1379906
>chr14:1380293-1380525
>chr14:1380700-1380895
>chr14:1381114-1381951
>chr14:1382426-1382610
>chr14:1383012-1383267
>chr14:1383413-1384074
>chr14:1384842-1385121
>chr14:1385210-1385407
>chr14:1385557-1386515
>chr14:1387148-1387484
>chr14:1387897-1388333
>chr14:1388511-1388835
>chr14:1388976-1389120
>chr14:1389572-1390104
>chr14:1390249-1390495
>chr14:1390796-1391087
>chr14:1391510-1391760
>chr14:1391916-1392511
>chr14:1393980-1394109
>chr14:1395722-1395890
>chr14:1397908-1398327
>chr14:1398733-1398873
>chr14:1400032-1400264
>chr14:1401067-1401451
>chr14:1401574-1401700
>chr14:1402178-1402277
>chr14:1402597-1404253
>chr14:1404308-1404427
>chr14:1404629-1404960
>chr14:1406138-1406342
>chr14:1406483-1407173
>chr14:1407680-1407906
>chr14:1408106-1408196
>chr14:1408278-1408369
>chr14:1408510-1408947
>chr14:1409434-1410051
>chr14:1410838-1411561
>chr14:1412318-1412367
>chr14:1412488-1412660
>chr14:1413124-1413424
>chr14:1413769-1413839
>chr14:1415265-1415890
>chr14:1415975-1416052
>chr14:1417466-1417715
>chr14:1417835-1417904
>chr14:1418104-1418482
>chr14:1418862-1419304
>chr14:1419430-1419548
>chr14:1420031-1420362
>chr14:1420959-1421194
>chr14:1421362-1421847
>chr14:1423845-1424127
>chr14:1425736-1426307
>chr14:1426540-1426632
>chr14:1429117-1429315
>chr14:1431168-1432905
>chr14:1433153-1433386
>chr14:1433481-1433688
>chr14:1434171-1434397
>chr14:1434448-1435178
>chr14:1435242-1436756
>chr14:1436981-1437400
>chr14:1437901-1438237
>chr14:1438737-1438849
>chr14:1439237-1439499
>chr14:1441167-1441215
>chr14:1441407-1441534
>chr14:1441599-1441700
>chr14:1442168-1442580
>chr14:1442641-1442744
>chr14:1442838-1443360
>chr14:1443576-1445035
>chr14:1445486-1445715
>chr14:1446016-1446100
>chr14:1446186-1446527
>chr14:1446629-1446969
>chr14:1447317-1447918
>chr14:1448090-1448257
>chr14:1448389-1448526
>chr14:1448641-1448769
>chr14:1449483-1451001
>chr14:1451159-1451562
>chr14:1451737-1452202
>chr14:1452424-1452521
>chr14:1453466-1453541
>chr14:1454002-1454454
>chr14:1455177-1455844
>chr14:1455920-1456072
>chr14:1456156-1457743
>chr14:1457954-1458087
>chr14:1459807-1460958
>chr14:1461190-1461306
>chr14:1461834-1462286
>chr14:1462468-1462582
>chr14:1463953-1464174
>chr14:1464512-1464653
>chr14:1465147-1465313
>chr14:1465442-1465714
>chr14:1465753-1466008
>chr14:1466218-1466593
>chr14:1467042-1467172
>chr14:1467268-1467426
>chr14:1467553-1468016
>chr14:1469038-1469150
>chr14:1469286-1469746
>chr14:1470543-1471044
>chr14:1471171-1471352
>chr14:1471714-1471850
>chr14:1471997-1472434
>chr14:1472746-1473014
>chr14:1473659-1473733
>chr14:1473807-1473936
>chr14:1474427-1474634
>chr14:1474742-1475810
>chr14:1476304-1476583
>chr14:1476781-1479740
>chr14:1479835-1479939
>chr14:1480155-1480238
>chr14:1481163-1481264
>chr14:1481662-1481801
>chr14:1482302-1482399
>chr14:1482526-1483126
>chr14:1483275-1483994
>chr14:1484736-1484819
>chr14:1484932-1485147
>chr14:1485498-1485579
>chr14:1485829-1487118
>chr14:1487789-1488629
>chr14:1488794-1488893
>chr14:1490026-1490603
>chr14:1492454-1492712
>chr14:1493161-1493312
>chr14:1493767-1495614
>chr14:1495851-1496008
>chr14:1496718-1497375
>chr14:1498267-1498695
>chr14:1499278-1499417
>chr14:1499582-1500043
>chr14:1500154-1500375
>chr14:1500851-1501026
>chr14:1501158-1502303
>chr14:1502401-1502580
>chr14:1502749-1502832
>chr14:1503367-1503887
>chr14:1504444-1505123
>chr14:1505236-1506168
>chr14:1506650-1507305
>chr14:1507614-1507804
>chr14:1510029-1510921
>chr14:1511102-1512611
>chr14:1512690-1514293
>chr14:1514385-1514430
>chr14:1514790-1515885
>chr14:1516122-1516265
>chr14:1516638-1516720
>chr14:1516812-1517006
>chr14:1519316-1519999
>chr14:1520067-1520591
>chr14:1521885-1523223
>chr14:1524372-1524479
>chr14:1524970-1525452
>chr14:1528422-1528560
>chr14:1528807-1529538
>chr14:1529713-1530162
>chr14:1530795-1533109
>chr14:1533324-1533675
>chr14:1534895-1535162
>chr14:1535298-1536508
>chr14:1537625-1537873
>chr14:1538234-1540219
>chr14:1540615-1541309
>chr14:1541404-1541520
>chr14:1542606-1544132
>chr14:1544177-1544293
>chr14:1544934-1545086
>chr14:1545186-1545310
>chr14:1545606-1546139
>chr14:1546307-1546557
>chr14:1546653-1546761
>chr14:1546798-1548467
>chr14:1548582-1548960
>chr14:1549021-1549194
>chr14:1549333-1549882
>chr14:1550333-1550516
>chr14:1550654-1550992
>chr14:1551674-1552002
>chr14:1552240-1552558
>chr14:1553506-1553865
>chr14:1555354-1555499
>chr14:1555788-1555906
>chr14:1556001-1556064
>chr14:1556163-1556381
>chr14:1556480-1557035
>chr14:1557269-1557466
>chr14:1559531-1559679
>chr14:1560076-1562201
>chr14:1563004-1563628
>chr14:1563707-1564708
>chr14:1564867-1565003
>chr14:1565086-1565245
>chr14:1565600-1565678
>chr14:1566263-1566349
>chr14:1566680-1566805
>chr14:1566954-1567046
>chr14:1567101-1567186
>chr14:1567646-1567873
>chr14:1568375-1568466
>chr14:1568835-1569150
>chr14:1569218-1569523
>chr14:1569787-1569929
>chr14:1570326-1570967
>chr14:1571989-1572219
>chr14:1572297-1572633
>chr14:1572944-1573087
>chr14:1573274-1573505
>chr14:1574124-1574584
>chr14:1574867-1575918
>chr14:1576602-1577031
>chr14:1577197-1577361
>chr14:1577451-1577992
>chr14:1578080-1578184
>chr14:1578525-1578745
>chr14:1579139-1579993
>chr14:1580238-1580478
>chr14:1580556-1580641
>chr14:1582000-1582173
>chr14:1584002-1584222
>chr14:1584877-1585076
>chr14:1585246-1585373
>chr14:1587047-1587298
>chr14:1587878-1587953
>chr14:1588114-1588260
>chr14:1588370-1588891
>chr14:1589067-1589203
>chr14:1589994-1590156
>chr14:1590579-1590734
>chr14:1591643-1591735
>chr14:1592004-1592085
>chr14:1592609-1593029
>chr14:1593115-1594220
>chr14:1594323-1594447
>chr14:1594587-1594717
>chr14:1595239-1595705
>chr14:1597350-1597939
>chr14:1598156-1598416
>chr14:1598570-1598965
>chr14:1599646-1599918
>chr14:1599993-1600847
>chr14:1601941-1602883
>chr14:1603330-1604469
>chr14:1604521-1605759
>chr14:1605977-1607657
>chr14:1607974-1608118
>chr14:1608199-1608511
>chr14:1609348-1609735
>chr14:1610267-1610341
>chr14:1610566-1610739
>chr14:1610807-1610892
>chr14:1610978-1611365
>chr14:1611687-1611995
>chr14:1612125-1612465
>chr14:1613009-1613523
>chr14:1613650-1613813
>chr14:1613923-1613998
>chr14:1614143-1614289
>chr14:1614676-1614831
>chr14:1615293-1615419
>chr14:1615477-1618773
>chr14:1619408-1619509
>chr14:1619755-1619962
>chr14:1620066-1621109
>chr14:1621301-1622529
>chr14:1622662-1622915
>chr14:1623685-1623804
>chr14:1623876-1624172
>chr14:1624250-1624518
>chr14:1624669-1624814
>chr14:1626215-1627278
>chr14:1627916-1628092
>chr14:1628234-1628530
>chr14:1628657-1628749
>chr14:1629657-1629754
>chr14:1630108-1630229
>chr14:1630840-1630984
>chr14:1631504-1633196
>chr14:1634515-1634639
>chr14:1635089-1635156
>chr14:1635692-1635827
>chr14:1636200-1636700
>chr14:1636973-1637317
>chr14:1637561-1637751
>chr14:1638035-1639420
>chr14:1639693-1639901
>chr14:1640254-1640426
>chr14:1640798-1640930
>chr14:1641259-1641346
>chr14:1641806-1641985
>chr14:1642415-1642575
>chr14:1642899-1643102
>chr14:1643390-1643479
>chr14:1644196-1644483
>chr14:1645743-1645819
>chr14:1647114-1647594
>chr14:1647860-1648034
>chr14:1650812-1650972
>chr14:1651632-1652481
>chr14:1652730-1653998
>chr14:1655679-1656624
>chr14:1656687-1656836
>chr14:1656894-1657208
>chr14:1657445-1657790
>chr14:1658159-1658335
>chr14:1658453-1658676
>chr14:1659204-1659248
>chr14:1659541-1659635
>chr14:1659724-1660042
>chr14:1660851-1660931
>chr14:1661449-1661866
>chr14:1662042-1662403
>chr14:1662679-1663394
>chr14:1663647-1664074
>chr14:1664154-1665049
>chr14:1665136-1665384
>chr14:1666095-1666417
>chr14:1666681-1666833
>chr14:1666985-1667107
>chr14:1667517-1668168
>chr14:1668428-1668571
>chr14:1668793-1668840
>chr14:1668998-1669136
>chr14:1669681-1669876
>chr14:1670361-1670449
>chr14:1671600-1672236
>chr14:1672371-1673940
>chr14:1674010-1676386
>chr14:1676465-1677096
>chr14:1677194-1678780
>chr14:1679446-1679521
>chr14:1679728-1680187
>chr14:1680241-1680457
>chr14:1680790-1681329
>chr14:1681424-1681733
>chr14:1681900-1682138
>chr14:1682719-1682967
>chr14:1683774-1683925
>chr14:1684269-1684350
>chr14:1684952-1685043
>chr14:1685846-1685949
>chr14:1686140-1686864
>chr14:1687713-1687977
>chr14:1688302-1688408
>chr14:1689157-1690944
>chr14:1692331-1692993
>chr14:1693156-1693263
>chr14:1693399-1693560
>chr14:1693898-1694014
>chr14:1694122-1694351
>chr14:1694733-1694859
>chr14:1695101-1695761
>chr14:1695880-1696194
>chr14:1696589-1696775
>chr14:1697975-1699252
>chr14:1699323-1699638
>chr14:1699893-1700253
>chr14:1700381-1700594
>chr14:1701001-1701167
>chr14:1702051-1702512
>chr14:1703078-1703303
>chr14:1703409-1703598
>chr14:1703720-1704489
>chr14:1704847-1705047
>chr14:1705203-1705291
>chr14:1705752-1706042
>chr14:1706137-1706759
>chr14:1706894-1706971
>chr14:1707116-1707203
>chr14:1707327-1707433
>chr14:1707587-1708457
>chr14:1708914-1709002
>chr14:1709495-1709780
>chr14:1710201-1710280
>chr14:1711579-1712499
>chr14:1713641-1713885
>chr14:1714162-1714848
>chr14:1714918-1715185
>chr14:1715325-1715486
>chr14:1715703-1715826
>chr14:1716143-1717233
>chr14:1717859-1718018
>chr14:1718589-1718707
>chr14:1718973-1719133
>chr14:1719734-1719849
>chr14:1719953-1720172
>chr14:1720499-1720694
>chr14:1721629-1721758
>chr14:1722513-1722565
>chr14:1723211-1724331
>chr14:1724448-1724815
>chr14:1724920-1725020
>chr14:1725143-1725248
>chr14:1725556-1725633
>chr14:1726018-1726181
>chr14:1726585-1726693
>chr14:1727046-1727104
>chr14:1727414-1728080
>chr14:1728135-1728431
>chr14:1728848-1729165
>chr14:1729290-1729566
>chr14:1729877-1730061
>chr14:1730246-1730305
>chr14:1733201-1733287
>chr14:1734003-1734539
>chr14:1734736-1734949
>chr14:1735632-1735754
>chr14:1736306-1736607
>chr14:1737832-1740051
>chr14:1740867-1740948
>chr14:1741310-1742047
>chr14:1742719-1743116
>chr14:1743296-1743695
>chr14:1745330-1745566
>chr14:1747262-1747393
>chr14:1747516-1747865
>chr14:1748490-1748566
>chr14:1749648-1750160
>chr14:1750271-1750419
>chr14:1751381-1751691
>chr14:1752025-1753452
>chr14:1753703-1753784
>chr14:1755194-1755893
>chr14:1756096-1756176
>chr14:1758719-1759143
>chr14:1759976-1760170
>chr14:1760567-1760780
>chr14:1761171-1761524
>chr14:1761721-1761834
>chr14:1763709-1764249
>chr14:1764954-1765121
>chr14:1765723-1765837
>chr14:1766679-1766788
>chr14:1768087-1769320
>chr14:1770480-1770950
>chr14:1771176-1771775
>chr14:1771855-1773202
>chr14:1773596-1773729
>chr14:1774630-1774893
>chr14:1775209-1775411
>chr14:1775773-1775944
>chr14:1776109-1776215
>chr14:1776315-1776439
>chr14:1776672-1776911
>chr14:1777523-1777715
>chr14:1778298-1778362
>chr14:1779250-1779449
>chr14:1779632-1780058
>chr14:1780174-1780437
>chr14:1780686-1780885
>chr14:1781414-1781525
>chr14:1783438-1784023
>chr14:1784268-1784863
>chr14:1786706-1786891
>chr14:1787704-1787776
>chr14:1788245-1788335
>chr14:1789872-1790182
>chr14:1790246-1790332
>chr14:1790613-1790709
>chr14:1790788-1791846
>chr14:1792118-1792204
>chr14:1792929-1793222
>chr14:1793408-1794608
>chr14:1794935-1795124
>chr14:1795554-1795847
>chr14:1796058-1797227
>chr14:1800031-1800672
>chr14:1801076-1801319
>chr14:1801418-1801552
>chr14:1801966-1802087
>chr14:1802401-1802486
>chr14:1803294-1803407
>chr14:1803914-1804100
>chr14:1805175-1805815
>chr14:1806578-1806721
>chr14:1807806-1808008
>chr14:1808860-1809328
>chr14:1809540-1809657
>chr14:1810302-1810709
>chr14:1811030-1811135
>chr14:1811293-1811442
>chr14:1813099-1814630
>chr14:1814867-1815088
>chr14:1815775-1816098
>chr14:1816670-1817062
>chr14:1817631-1817866
>chr14:1819095-1819488
>chr14:1820785-1821097
>chr14:1821565-1821684
>chr14:1822350-1822436
>chr14:1823420-1823529
>chr14:1823786-1824062
>chr14:1824570-1824654
>chr14:1825215-1825991
>chr14:1826374-1826619
>chr14:1826918-1827053
>chr14:1827516-1828417
>chr14:1828741-1828796
>chr14:1828948-1829061
>chr14:1829672-1829850
>chr14:1829925-1830155
>chr14:1830289-1831193
>chr14:1831407-1831525
>chr14:1831865-1832039
>chr14:1832392-1832475
>chr14:1832551-1832657
>chr14:1832969-1833321
>chr14:1833383-1833736
>chr14:1834266-1834361
>chr14:1834547-1834633
>chr14:1835183-1835525
>chr14:1835614-1835916
>chr14:1836645-1836877
>chr14:1838789-1840310
>chr14:1840467-1840848
>chr14:1841006-1841199
>chr14:1841359-1841838
>chr14:1842510-1842596
>chr14:1842693-1842821
>chr14:1842960-1843926
>chr14:1845092-1845267
>chr14:1845516-1846426
>chr14:1846587-1847504
>chr14:1847778-1848204
>chr14:1848353-1848568
>chr14:1848691-1849112
>chr14:1850327-1851145
>chr14:1851319-1851637
>chr14:1851957-1852148
>chr14:1854213-1854294
>chr14:1854580-1854829
>chr14:1854993-1855501
>chr14:1855701-1855808
>chr14:1855896-1856603
>chr14:1856706-1856841
>chr14:1857109-1857471
>chr14:1857669-1857877
>chr14:1858325-1858455
>chr14:1858762-1858856
>chr14:1859345-1859514
>chr14:1859719-1859844
>chr14:1859878-1860063
>chr14:1860334-1860603
>chr14:1861247-1861362
>chr14:1861860-1861978
>chr14:1862035-1862344
>chr14:1862409-1862688
>chr14:1863758-1863872
>chr14:1864050-1864426
>chr14:1865149-1867087
>chr14:1867244-1867626
>chr14:1868153-1868425
>chr14:1868722-1871209
>chr14:1871304-1871748
>chr14:1872041-1872157
>chr14:1872221-1872396
>chr14:1872535-1872753
>chr14:1873253-1873357
>chr14:1873870-1873989
>chr14:1874344-1874433
>chr14:1874514-1874822
>chr14:1874951-1875360
>chr14:1875656-1875709
>chr14:1875801-1875970
>chr14:1876361-1876467
>chr14:1876843-1877072
>chr14:1877154-1878222
>chr14:1878286-1878556
>chr14:1878808-1878913
>chr14:1879465-1879528
>chr14:1880295-1880441
>chr14:1882394-1882837
>chr14:1882982-1883032
>chr14:1883208-1883290
>chr14:1883386-1883473
>chr14:1883570-1885349
>chr14:1886442-1886679
>chr14:1886990-1887390
>chr14:1887600-1887711
>chr14:1888254-1889020
>chr14:1889203-1889271
>chr14:1889536-1889982
>chr14:1890055-1890281
>chr14:1890900-1891011
>chr14:1892367-1892783
>chr14:1892866-1892955
>chr14:1893021-1893111
>chr14:1894702-1896007
>chr14:1896198-1897629
>chr14:1897763-1898199
>chr14:1899143-1899272
>chr14:1901917-1902171
>chr14:1902219-1902680
>chr14:1902768-1902857
>chr14:1904046-1904403
>chr14:1904568-1904813
>chr14:1905019-1905338
>chr14:1905478-1907121
>chr14:1907587-1907781
>chr14:1908635-1908699
>chr14:1909505-1909572
>chr14:1910175-1910352
>chr14:1911251-1911751
>chr14:1912752-1912901
>chr14:1913935-1914762
>chr14:1915442-1915488
>chr14:1915631-1915789
>chr14:1916260-1916629
>chr14:1916705-1916790
>chr14:1916903-1917155
>chr14:1917403-1917464
>chr14:1917667-1917832
>chr14:1917948-1918938
>chr14:1919292-1919666
>chr14:1919826-1919899
>chr14:1920016-1920560
>chr14:1920771-1920914
>chr14:1921018-1921136
>chr14:1921500-1922829
>chr14:1923138-1923232
>chr14:1923436-1923492
>chr14:1923740-1924364
>chr14:1924554-1924695
>chr14:1925111-1925187
>chr14:1925617-1926261
>chr14:1926357-1928373
>chr14:1928536-1930091
>chr14:1930303-1930450
>chr14:1931034-1931166
>chr14:1931312-1932374
>chr14:1932817-1933813
>chr14:1934662-1934830
>chr14:1935058-1935335
>chr14:1935430-1935496
>chr14:1935880-1936225
>chr14:1936615-1936742
>chr14:1937020-1937167
>chr14:1937340-1937945
>chr14:1938099-1938191
>chr14:1938534-1938828
>chr14:1939164-1939687
>chr14:1940122-1940274
>chr14:1940329-1940495
>chr14:1940568-1940971
>chr14:1941201-1941257
>chr14:1941930-1942007
>chr14:1942340-1942562
>chr14:1942926-1943185
>chr14:1943256-1943557
>chr14:1943697-1943846
>chr14:1944933-1945775
>chr14:1945918-1946599
>chr14:1946781-1947174
>chr14:1947752-1947899
>chr14:1948714-1948869
>chr14:1949055-1949164
>chr14:1949449-1949657
>chr14:1950347-1950831
>chr14:1951016-1951223
>chr14:1951296-1951623
>chr14:1951934-1952055
>chr14:1952297-1952519
>chr14:1952577-1952695
>chr14:1953249-1954140
>chr14:1954285-1954655
>chr14:1955592-1955663
>chr14:1956654-1956959
>chr14:1957624-1957690
>chr14:1957829-1959924
>chr14:1960719-1960978
>chr14:1961379-1961657
>chr14:1962044-1962198
>chr14:1962362-1962671
>chr14:1963698-1963838
>chr14:1963905-1966228
>chr14:1966701-1966748
>chr14:1967621-1967893
>chr14:1968021-1968119
>chr14:1968254-1968411
>chr14:1968831-1968917
>chr14:1968991-1969305
>chr14:1969717-1969811
>chr14:1970010-1970119
>chr14:1970259-1970299
>chr14:1970673-1970745
>chr14:1971173-1971289
>chr14:1971633-1971672
>chr14:1971851-1972313
>chr14:1972986-1973192
>chr14:1973420-1973708
>chr14:1973880-1974350
>chr14:1974574-1974805
>chr14:1975554-1975898
>chr14:1976244-1976551
>chr14:1976789-1977079
>chr14:1977392-1977961
>chr14:1978248-1979987
>chr14:1980068-1980362
>chr14:1981789-1981912
>chr14:1982276-1982450
>chr14:1982675-1982840
>chr14:1983058-1984054
>chr14:1984292-1984423
>chr14:1984526-1984646
>chr14:1985034-1985311
>chr14:1985453-1985547
>chr14:1985854-1986043
>chr14:1986735-1987202
>chr14:1987338-1987464
>chr14:1987852-1987927
>chr14:1988318-1988565
>chr14:1989248-1989824
>chr14:1990270-1990323
>chr14:1990451-1990634
>chr14:1990871-1991338
>chr14:1991574-1991814
>chr14:1992537-1992682
>chr14:1992930-1993030
>chr14:1993403-1993526
>chr14:1993897-1994521
>chr14:1994654-1995393
>chr14:1995505-1997477
>chr14:1997906-1999442
>chr14:1999535-1999673
>chr14:1999972-2000000
>chr14:2000529-2001046
>chr14:2001541-2001738
>chr14:2002070-2002354
>chr14:2003157-2003925
>chr14:2004086-2004220
>chr14:2004844-2004909
>chr14:2005157-2005310
>chr14:2005376-2005684
>chr14:2006084-2006119
>chr14:2006298-2006445
>chr14:2006699-2006919
>chr14:2007101-2007275
>chr14:2007501-2007922
>chr14:2007985-2008307
>chr14:2008429-2008761
>chr14:2009050-2009144
>chr14:2009983-2010261
>chr14:2010560-2010721
>chr14:2010967-2011067
>chr14:2011633-2011739
>chr14:2012061-2012201
>chr14:2012419-2012796
>chr14:2012960-2013076
>chr14:2013170-2013775
>chr14:2013885-2014606
>chr14:2014757-2014891
>chr14:2015034-2015141
>chr14:2015226-2015477
>chr14:2015667-2016065
>chr14:2016204-2017099
>chr14:2017258-2017449
>chr14:2018678-2018819
>chr14:2019294-2019378
>chr14:2019482-2019812
>chr14:2019959-2020144
>chr14:2020206-2020323
>chr14:2021031-2021220
>chr14:2021577-2021728
>chr14:2022194-2022456
>chr14:2022699-2022801
>chr14:2024221-2024316
>chr14:2024553-2025402
>chr14:2025943-2026030
>chr14:2026307-2027055
>chr14:2027400-2027514
>chr14:2027716-2031240
>chr14:2031480-2032354
>chr14:2032515-2032849
>chr14:2033325-2035416
>chr14:2035645-2035715
>chr14:2035883-2035969
>chr14:2036393-2036920
>chr14:2037001-2037446
>chr14:2037571-2038042
>chr14:2038154-2038260
>chr14:2038601-2038775
>chr14:2039754-2040049
>chr14:2040448-2042782
>chr14:2043521-2043936
>chr14:2044663-2044842
>chr14:2045035-2046756
>chr14:2046990-2047519
>chr14:2047613-2048191
>chr14:2048277-2048427
>chr14:2048547-2048753
>chr14:2049036-2049217
>chr14:2049341-2049454
>chr14:2049552-2049653
>chr14:2049745-2051520
>chr14:2053078-2053438
>chr14:2053585-2053832
>chr14:2053919-2056570
>chr14:2056892-2056948
>chr14:2057090-2057367
>chr14:2057437-2057606
>chr14:2057765-2057955
>chr14:2058102-2058259
>chr14:2058699-2058821
>chr14:2059287-2059874
>chr14:2060049-2060551
>chr14:2061014-2061168
>chr14:2061491-2061641
>chr14:2062123-2062373
>chr14:2062772-2062987
>chr14:2063277-2063510
>chr14:2064952-2065071
>chr14:2065718-2068373
>chr14:2068680-2068962
>chr14:2069238-2069406
>chr14:2069848-2070197
>chr14:2070352-2070699
>chr14:2071164-2071461
>chr14:2071931-2071998
>chr14:2072152-2072359
>chr14:2072774-2072964
>chr14:2073300-2073414
>chr14:2073600-2074016
>chr14:2074535-2075522
>chr14:2077286-2077834
>chr14:2078034-2078365
>chr14:2078849-2079111
>chr14:2080129-2080209
>chr14:2080339-2080807
>chr14:2082180-2082319
>chr14:2082680-2082979
>chr14:2083524-2083624
>chr14:2084628-2084957
>chr14:2085134-2085460
>chr14:2086640-2086821
>chr14:2087490-2088501
>chr14:2088662-2088710
>chr14:2088907-2089307
>chr14:2089586-2090827
>chr14:2093431-2094310
>chr14:2095096-2095304
>chr14:2095571-2095691
>chr14:2098211-2098345
>chr14:2098669-2099526
>chr14:2099786-2102301
>chr14:2102412-2103370
>chr14:2103463-2104815
>chr14:2104928-2105000
>chr14:2105131-2105265
>chr14:2105905-2106036
>chr14:2106125-2106165
>chr14:2106354-2106442
>chr14:2106864-2107515
>chr14:2107556-2107619
>chr14:2107702-2107850
>chr14:2107980-2108631
>chr14:2109276-2109331
>chr14:2110444-2110616
>chr14:2111041-2111341
>chr14:2112259-2112425
>chr14:2112844-2113494
>chr14:2113572-2113684
>chr14:2113893-2114957
>chr14:2115030-2115374
>chr14:2117883-2117937
>chr14:2118164-2118348
>chr14:2119111-2119224
>chr14:2119435-2119578
>chr14:2120234-2120949
>chr14:2121011-2121581
>chr14:2121855-2122206
>chr14:2122368-2123150
>chr14:2123227-2123561
>chr14:2125980-2126135
>chr14:2126212-2126384
>chr14:2126567-2127422
>chr14:2127491-2128061
>chr14:2128652-2128729
>chr14:2129436-2129629
>chr14:2129812-2129941
>chr14:2130765-2130909
>chr14:2131052-2132692
>chr14:2132821-2133959
>chr14:2134186-2134277
>chr14:2134614-2134967
>chr14:2135905-2136258
>chr14:2136590-2136702
>chr14:2140786-2141513
>chr14:2142580-2143021
>chr14:2143129-2143240
>chr14:2144160-2144241
>chr14:2144832-2145094
>chr14:2145657-2145902
>chr14:2146151-2146762
>chr14:2147306-2147450
>chr14:2147558-2148465
>chr14:2148794-2149499
>chr14:2150529-2150618
>chr14:2151073-2151765
>chr14:2152170-2152339
>chr14:2152629-2152724
>chr14:2153240-2153594
>chr14:2153688-2155665
>chr14:2156341-2156530
>chr14:2156790-2157085
>chr14:2157227-2157538
>chr14:2158363-2158571
>chr14:2159213-2159326
>chr14:2159588-2159679
>chr14:2159808-2160384
>chr14:2161134-2161194
>chr14:2162384-2162581
>chr14:2162912-2163353
>chr14:2163432-2163571
>chr14:2163934-2164089
>chr14:2165190-2165305
>chr14:2165475-2165732
>chr14:2165873-2165970
>chr14:2166269-2166972
>chr14:2167172-2167225
>chr14:2167401-2167455
>chr14:2167869-2168116
>chr14:2168258-2168377
>chr14:2168552-2168617
>chr14:2168677-2168759
>chr14:2168950-2169002
>chr14:2169451-2170048
>chr14:2170089-2170303
>chr14:2170481-2170638
>chr14:2170882-2171132
>chr14:2171357-2171436
>chr14:2171997-2172205
>chr14:2172512-2172995
>chr14:2174126-2174278
>chr14:2174649-2175478
>chr14:2175712-2176748
>chr14:2176938-2177002
>chr14:2177850-2177909
>chr14:2178014-2178099
>chr14:2178677-2178913
>chr14:2178975-2179384
>chr14:2179510-2179889
>chr14:2180851-2180913
>chr14:2181739-2181814
>chr14:2181990-2182287
>chr14:2182767-2182866
>chr14:2183140-2183301
>chr14:2184405-2184588
>chr14:2184818-2184901
>chr14:2185169-2185269
>chr14:2185597-2186042
>chr14:2186461-2187300
>chr14:2187563-2187929
>chr14:2187983-2188080
>chr14:2189541-2189605
>chr14:2189871-2190203
>chr14:2190600-2190782
>chr14:2191394-2191635
>chr14:2192672-2192782
>chr14:2192885-2193040
>chr14:2193455-2193688
>chr14:2193875-2194442
>chr14:2194732-2194800
>chr14:2194916-2195049
>chr14:2198415-2198766
>chr14:2199071-2199218
>chr14:2199286-2199378
>chr14:2199471-2199642
>chr14:2200131-2200338
>chr14:2200934-2201047
>chr14:2201868-2201984
>chr14:2202235-2202334
>chr14:2203271-2203362
>chr14:2204216-2204350
>chr14:2204736-2205091
>chr14:2205153-2207421
>chr14:2207847-2207923
>chr14:2208048-2209728
>chr14:2211559-2211626
>chr14:2212088-2212163
>chr14:2212875-2214601
>chr14:2215976-2216114
>chr14:2216620-2216719
>chr14:2217448-2217561
>chr14:2217739-2218024
>chr14:2218258-2220045
>chr14:2220676-2221126
>chr14:2221405-2221736
>chr14:2221890-2221963
>chr14:2222128-2222468
>chr14:2223746-2224166
>chr14:2224984-2225203
>chr14:2225287-2225476
>chr14:2225817-2226510
>chr14:2226891-2228621
>chr14:2228745-2229186
>chr14:2230321-2230391
>chr14:2230541-2230621
>chr14:2231507-2234127
>chr14:2236627-2238295
>chr14:2238820-2239453
>chr14:2240186-2240283
>chr14:2240448-2240632
>chr14:2240799-2241308
>chr14:2242780-2243683
>chr14:2243767-2243843
>chr14:2244249-2244438
>chr14:2244774-2244863
>chr14:2245495-2245587
>chr14:2245667-2245961
>chr14:2246026-2246335
>chr14:2246453-2246777
>chr14:2246920-2247126
>chr14:2247872-2247975
>chr14:2248204-2248274
>chr14:2248356-2248476
>chr14:2248542-2248637
>chr14:2249303-2249483
>chr14:2249749-2250819
>chr14:2251002-2251109
>chr14:2251322-2251403
>chr14:2251459-2251586
>chr14:2251783-2252115
>chr14:2252182-2252755
>chr14:2253012-2253418
>chr14:2254039-2255135
>chr14:2255940-2256025
>chr14:2256502-2257177
>chr14:2257520-2259385
>chr14:2259825-2259867
>chr14:2261357-2261650
>chr14:2261894-2262173
>chr14:2262377-2262610
>chr14:2262764-2262974
>chr14:2263743-2265553
>chr14:2265674-2267119
>chr14:2267914-2268035
>chr14:2269088-2269240
>chr14:2269429-2269503
>chr14:2269633-2269684
>chr14:2269929-2270114
>chr14:2270211-2270282
>chr14:2270453-2270567
>chr14:2270827-2271104
>chr14:2271203-2271472
>chr14:2272292-2272339
>chr14:2272798-2272957
>chr14:2273615-2273721
>chr14:2274600-2274728
>chr14:2275894-2275944
>chr14:2277181-2277522
>chr14:2277636-2277737
>chr14:2277961-2278854
>chr14:2279452-2279634
>chr14:2279932-2280067
>chr14:2280957-2281285
>chr14:2281423-2281672
>chr14:2282112-2283173
>chr14:2283352-2283537
>chr14:2283953-2285015
>chr14:2285564-2285702
>chr14:2287818-2287890
>chr14:2290165-2290330
>chr14:2290483-2290734
>chr14:2291137-2291326
>chr14:2291540-2291618
>chr14:2291956-2292346
>chr14:2293084-2293512
>chr14:2293652-2293739
>chr14:2293839-2294952
>chr14:2295040-2295114
>chr14:2295284-2296447
>chr14:2296824-2296915
>chr14:2297282-2297607
>chr14:2297712-2297793
>chr14:2298313-2299240
>chr14:2300043-2300243
>chr14:2300670-2300738
>chr14:2300858-2301406
>chr14:2302253-2302399
>chr14:2302800-2303038
>chr14:2303097-2303511
>chr14:2304936-2305286
>chr14:2306537-2306925
>chr14:2307521-2308622
>chr14:2308678-2309101
>chr14:2309662-2309886
>chr14:2310616-2310696
>chr14:2310785-2311158
>chr14:2311380-2311489
>chr14:2311849-2312023
>chr14:2312329-2313353
>chr14:2313573-2314315
>chr14:2314563-2315191
>chr14:2315835-2315958
>chr14:2316116-2316571
>chr14:2317466-2317584
>chr14:2318119-2318262
>chr14:2318351-2318397
>chr14:2318614-2318793
>chr14:2319079-2319368
>chr14:2319495-2319864
>chr14:2320661-2320758
>chr14:2321479-2321870
>chr14:2322723-2323713
>chr14:2325168-2325445
>chr14:2325832-2326163
>chr14:2326240-2326333
>chr14:2326391-2328076
>chr14:2328145-2328498
>chr14:2328898-2329715
>chr14:2331988-2334688
>chr14:2335089-2335213
>chr14:2335314-2335438
>chr14:2335526-2335658
>chr14:2335945-2336567
>chr14:2337087-2337213
>chr14:2337299-2337349
>chr14:2337472-2337582
>chr14:2337948-2338016
>chr14:2338152-2338255
>chr14:2338379-2338477
>chr14:2338574-2338724
>chr14:2338826-2340621
>chr14:2342977-2343212
>chr14:2343355-2343578
>chr14:2344195-2344452
>chr14:2344519-2344844
>chr14:2345372-2345801
>chr14:2346905-2347215
>chr14:2348052-2348190
>chr14:2348294-2348519
>chr14:2348620-2350638
>chr14:2350715-2351287
>chr14:2351871-2351980
>chr14:2352307-2352495
>chr14:2352812-2353194
>chr14:2353825-2354015
>chr14:2354242-2354339
>chr14:2354992-2355196
>chr14:2356441-2356537
>chr14:2358169-2358415
>chr14:2359099-2359623
>chr14:2360007-2360803
>chr14:2361733-2361867
>chr14:2362112-2362254
>chr14:2362386-2362660
>chr14:2363091-2363578
>chr14:2364468-2364612
>chr14:2365045-2365175
>chr14:2365337-2365458
>chr14:2365533-2367216
>chr14:2367403-2367464
>chr14:2368140-2368321
>chr14:2369217-2369538
>chr14:2370013-2370163
>chr14:2370587-2370877
>chr14:2371157-2372937
>chr14:2373270-2373492
>chr14:2373655-2374330
>chr14:2374624-2374713
>chr14:2374904-2375516
>chr14:2375909-2376034
>chr14:2376573-2376901
>chr14:2377652-2377737
>chr14:2377863-2378033
>chr14:2378968-2379811
>chr14:2380454-2380514
>chr14:2380796-2381050
>chr14:2381376-2381470
>chr14:2381725-2381810
>chr14:2382569-2382861
>chr14:2382943-2383004
>chr14:2384111-2384312
>chr14:2385209-2385556
>chr14:2385720-2385842
>chr14:2385979-2386040
>chr14:2386129-2388172
>chr14:2389438-2390619
>chr14:2390769-2391376
>chr14:2391495-2391729
>chr14:2391831-2392275
>chr14:2392357-2392416
>chr14:2395547-2395711
>chr14:2396747-2397809
>chr14:2398820-2398933
>chr14:2399155-2399312
>chr14:2399374-2399529
>chr14:2399625-2400013
>chr14:2400166-2400495
>chr14:2400654-2400765
>chr14:2401257-2401926
>chr14:2402594-2402764
>chr14:2402912-2403839
>chr14:2404091-2404162
>chr14:2404653-2404725
>chr14:2404852-2405009
>chr14:2405129-2405318
>chr14:2405423-2406618
>chr14:2406784-2406843
>chr14:2407238-2407412
>chr14:2407677-2407983
>chr14:2408438-2408498
>chr14:2409028-2409215
>chr14:2409844-2409978
>chr14:2410268-2410675
>chr14:2411902-2412575
>chr14:2412661-2412887
>chr14:2413026-2414807
>chr14:2415250-2415395
>chr14:2415541-2415605
>chr14:2415735-2415876
>chr14:2416438-2416804
>chr14:2417410-2417568
>chr14:2417645-2418330
>chr14:2418776-2418881
>chr14:2419293-2419992
>chr14:2420067-2420633
>chr14:2421236-2421642
>chr14:2422936-2423279
>chr14:2423429-2423752
>chr14:2424329-2424546
>chr14:2424646-2424720
>chr14:2425358-2425509
>chr14:2426219-2426772
>chr14:2426937-2427164
>chr14:2427758-2427964
>chr14:2428234-2428576
>chr14:2428808-2428939
>chr14:2429584-2429851
>chr14:2430040-2431483
>chr14:2431661-2431787
>chr14:2431919-2432063
>chr14:2432636-2433101
>chr14:2433195-2433300
>chr14:2434368-2436541
>chr14:2436835-2437291
>chr14:2437718-2437784
>chr14:2438068-2438204
>chr14:2438520-2438676
>chr14:2438817-2439024
>chr14:2439555-2440246
>chr14:2440316-2440921
>chr14:2441135-2441275
>chr14:2441735-2441929
>chr14:2442183-2442283
>chr14:2442608-2442770
>chr14:2442979-2443031
>chr14:2443317-2443370
>chr14:2443818-2444266
>chr14:2444535-2444672
>chr14:2444978-2445067
>chr14:2445359-2445477
>chr14:2445887-2445927
>chr14:2446439-2446945
>chr14:2447015-2447369
>chr14:2447590-2447786
>chr14:2448229-2449076
>chr14:2449450-2449559
>chr14:2449894-2450146
>chr14:2450789-2451006
>chr14:2451111-2451547
>chr14:2451719-2451882
>chr14:2452140-2452403
>chr14:2453286-2453352
>chr14:2453496-2454854
>chr14:2455832-2456282
>chr14:2456388-2456778
>chr14:2457779-2458300
>chr14:2458684-2459053
>chr14:2459525-2459592
>chr14:2459725-2460848
>chr14:2461028-2461238
>chr14:2461397-2461441
>chr14:2461930-2462053
>chr14:2462121-2462200
>chr14:2462268-2462401
>chr14:2462499-2462771
>chr14:2462817-2462934
>chr14:2463019-2464625
>chr14:2464841-2465646
>chr14:2465829-2466017
>chr14:2466522-2466641
>chr14:2466877-2467210
>chr14:2467519-2468364
>chr14:2468787-2469088
>chr14:2469871-2469972
>chr14:2470393-2470569
>chr14:2471169-2471625
>chr14:2471770-2471850
>chr14:2471948-2472045
>chr14:2472259-2473010
>chr14:2473094-2473756
>chr14:2474147-2474192
>chr14:2474650-2475386
>chr14:2475509-2475597
>chr14:2475726-2475842
>chr14:2476084-2477095
>chr14:2477185-2477425
>chr14:2477470-2477765
>chr14:2478422-2478869
>chr14:2479160-2479376
>chr14:2479669-2479821
>chr14:2479871-2480422
>chr14:2480541-2480711
>chr14:2480878-2480962
>chr14:2481476-2482320
>chr14:2482368-2482693
>chr14:2482965-2483398
>chr14:2483928-2484499
>chr14:2484560-2484978
>chr14:2485041-2486075
>chr14:2486132-2486276
>chr14:2486486-2486647
>chr14:2487433-2487560
>chr14:2488181-2488254
>chr14:2488645-2489025
>chr14:2489356-2489637
>chr14:2490267-2490523
>chr14:2490680-2492143
>chr14:2492323-2492471
>chr14:2492626-2493220
>chr14:2493295-2493452
>chr14:2493611-2493789
>chr14:2494425-2494528
>chr14:2494740-2495944
>chr14:2496014-2496133
>chr14:2496347-2496447
>chr14:2496634-2496793
>chr14:2497315-2497515
>chr14:2497645-2497934
>chr14:2498543-2498781
>chr14:2499802-2499961
>chr14:2500036-2501572
>chr14:2501658-2503550
>chr14:2503660-2503771
>chr14:2506664-2506895
>chr14:2507320-2507498
>chr14:2508197-2508394
>chr14:2509350-2509428
>chr14:2509875-2511532
>chr14:2511890-2512109
>chr14:2512230-2512382
>chr14:2513021-2513711
>chr14:2513837-2514734
>chr14:2516091-2516163
>chr14:2517941-2518300
>chr14:2518763-2519077
>chr14:2519399-2519607
>chr14:2520184-2520336
>chr14:2520499-2520821
>chr14:2521439-2521811
>chr14:2522334-2522666
>chr14:2523158-2523955
>chr14:2524099-2524840
>chr14:2525540-2525651
>chr14:2526565-2526776
>chr14:2527479-2527660
>chr14:2528152-2528272
>chr14:2528668-2531245
>chr14:2532850-2533094
>chr14:2533881-2534110
>chr14:2534976-2535181
>chr14:2535657-2536025
>chr14:2537041-2537182
>chr14:2537780-2537894
>chr14:2538088-2538175
>chr14:2539269-2539496
>chr14:2539993-2540507
>chr14:2541030-2541220
>chr14:2541347-2541751
>chr14:2541965-2544674
>chr14:2544928-2545165
>chr14:2545379-2545451
>chr14:2545558-2545648
>chr14:2545830-2545924
>chr14:2546028-2546110
>chr14:2546533-2546666
>chr14:2546779-2546840
>chr14:2546947-2547180
>chr14:2547301-2547367
>chr14:2547541-2547755
>chr14:2548071-2548347
>chr14:2548493-2548738
>chr14:2549093-2549212
>chr14:2549574-2549972
>chr14:2550227-2550568
>chr14:2551543-2551636
>chr14:2551725-2551836
>chr14:2552382-2553583
>chr14:2554784-2554962
>chr14:2555074-2556168
>chr14:2556548-2556659
>chr14:2556947-2557110
>chr14:2557413-2557738
>chr14:2557981-2558154
>chr14:2558322-2559029
>chr14:2559121-2559351
>chr14:2560304-2560499
>chr14:2560790-2561064
>chr14:2561686-2561797
>chr14:2561879-2562199
>chr14:2563430-2564117
>chr14:2564303-2565346
>chr14:2565412-2565529
>chr14:2566207-2566307
>chr14:2566413-2567977
>chr14:2568229-2568420
>chr14:2568705-2569361
>chr14:2569405-2570374
>chr14:2570526-2570663
>chr14:2571642-2571964
>chr14:2572230-2572911
>chr14:2573624-2573794
>chr14:2574545-2575232
>chr14:2576292-2577048
>chr14:2577129-2577594
>chr14:2577679-2577874
>chr14:2578179-2578615
>chr14:2579109-2579218
>chr14:2579333-2579511
>chr14:2579595-2579978
>chr14:2580069-2580319
>chr14:2580542-2581486
>chr14:2582455-2583049
>chr14:2583549-2583700
>chr14:2583965-2584688
>chr14:2584891-2585214
>chr14:2585306-2585416
>chr14:2585883-2585965
>chr14:2586336-2586435
>chr14:2586837-2587176
>chr14:2587666-2587851
>chr14:2588437-2589286
>chr14:2589598-2589802
>chr14:2590111-2590557
>chr14:2590778-2591201
>chr14:2591312-2592000
>chr14:2592185-2592687
>chr14:2593109-2593613
>chr14:2594025-2594431
>chr14:2594665-2595847
>chr14:2596081-2596490
>chr14:2596993-2597215
>chr14:2597419-2597657
>chr14:2598426-2598788
>chr14:2599463-2599811
>chr14:2599892-2600136
>chr14:2600358-2601400
>chr14:2602920-2603032
>chr14:2603690-2603793
>chr14:2603915-2604282
>chr14:2604353-2604392
>chr14:2604839-2604975
>chr14:2605123-2606268
>chr14:2606411-2606980
>chr14:2607064-2607288
>chr14:2607621-2607829
>chr14:2608159-2608254
>chr14:2608508-2608896
>chr14:2609478-2609700
>chr14:2610955-2611111
>chr14:2612706-2612845
>chr14:2612989-2613068
>chr14:2616766-2617095
>chr14:2617219-2617411
>chr14:2617573-2617843
>chr14:2618008-2619643
>chr14:2620562-2620664
>chr14:2622068-2622121
>chr14:2623152-2623346
>chr14:2623519-2623722
>chr14:2624129-2624334
>chr14:2624465-2625366
>chr14:2626547-2626632
>chr14:2626704-2626974
>chr14:2627033-2627976
>chr14:2628601-2629226
>chr14:2629385-2629476
>chr14:2629705-2630558
>chr14:2632616-2634190
>chr14:2634311-2634411
>chr14:2634590-2635866
>chr14:2636635-2637479
>chr14:2638397-2638590
>chr14:2640175-2640269
>chr14:2640674-2640805
>chr14:2641568-2641805
>chr14:2641945-2642018
>chr14:2642073-2642485
>chr14:2642585-2642940
>chr14:2643431-2643515
>chr14:2643890-2644013
>chr14:2644538-2644623
>chr14:2644890-2644997
>chr14:2645249-2645331
>chr14:2645528-2645613
>chr14:2645766-2645974
>chr14:2646241-2646564
>chr14:2646761-2646877
>chr14:2646974-2647050
>chr14:2647447-2648843
>chr14:2649202-2649605
>chr14:2649727-2650160
>chr14:2650267-2650333
>chr14:2652901-2653318
>chr14:2653908-2654202
>chr14:2655084-2655433
>chr14:2655665-2655809
>chr14:2656049-2656274
>chr14:2656490-2656560
>chr14:2656675-2656763
>chr14:2657121-2657171
>chr14:2657273-2657428
>chr14:2657887-2658547
>chr14:2659647-2659686
>chr14:2660442-2660739
>chr14:2660866-2661620
>chr14:2661745-2661956
>chr14:2662170-2662289
>chr14:2662957-2663274
>chr14:2663848-2663986
>chr14:2666025-2666116
>chr14:2667542-2667659
>chr14:2668205-2668358
>chr14:2669044-2669428
>chr14:2669490-2669824
>chr14:2671518-2671706
>chr14:2672882-2673028
>chr14:2673248-2673440
>chr14:2674336-2674413
>chr14:2674746-2674870
>chr14:2675214-2675502
>chr14:2676850-2676914
>chr14:2679036-2679172
>chr14:2679290-2679919
>chr14:2682465-2682563
>chr14:2682726-2683224
>chr14:2683299-2684035
>chr14:2684153-2684268
>chr14:2684539-2684607
>chr14:2684756-2684940
>chr14:2685465-2685724
>chr14:2686271-2686472
>chr14:2687072-2687137
>chr14:2687369-2687466
>chr14:2687555-2687800
>chr14:2688193-2688610
>chr14:2689077-2689895
>chr14:2690030-2690434
>chr14:2693057-2693173
>chr14:2693330-2694050
>chr14:2694409-2694778
>chr14:2695030-2695153
>chr14:2696042-2696167
>chr14:2696632-2696742
>chr14:2697297-2697430
>chr14:2698124-2699059
>chr14:2701162-2701451
>chr14:2703988-2704275
>chr14:2704551-2704612
>chr14:2704816-2705243
>chr14:2705488-2705961
>chr14:2706005-2706130
>chr14:2706211-2706528
>chr14:2706629-2707928
>chr14:2708063-2708166
>chr14:2708301-2709359
>chr14:2710459-2710663
>chr14:2712853-2713000
>chr14:2713112-2713474
>chr14:2714048-2714844
>chr14:2715994-2716193
>chr14:2717171-2720191
>chr14:2720265-2721196
>chr14:2721336-2721757
>chr14:2722340-2722947
>chr14:2723118-2723280
>chr14:2723341-2723416
>chr14:2723540-2723965
>chr14:2724381-2724542
>chr14:2724864-2725209
>chr14:2725418-2725630
>chr14:2725849-2725968
>chr14:2726315-2726666
>chr14:2727600-2727689
>chr14:2727776-2727875
>chr14:2728218-2728312
>chr14:2728503-2728862
>chr14:2729087-2729285
>chr14:2729470-2729559
>chr14:2729780-2729973
>chr14:2730213-2730313
>chr14:2730422-2730691
>chr14:2730750-2731051
>chr14:2731304-2731836
>chr14:2734642-2735128
>chr14:2735314-2736853
>chr14:2737058-2737224
>chr14:2737324-2737408
>chr14:2738033-2738415
>chr14:2739075-2739324
>chr14:2740591-2740789
>chr14:2740946-2741025
>chr14:2741289-2741762
>chr14:2741959-2742190
>chr14:2742805-2743090
>chr14:2743290-2743607
>chr14:2743768-2743942
>chr14:2744095-2744249
>chr14:2744890-2744976
>chr14:2745264-2745485
>chr14:2745545-2745757
>chr14:2746192-2746330
>chr14:2747194-2747232
>chr14:2747553-2748015
>chr14:2748125-2748900
>chr14:2749495-2749561
>chr14:2750063-2750532
>chr14:2750768-2750868
>chr14:2752356-2753086
>chr14:2754098-2754376
>chr14:2754428-2754550
>chr14:2754853-2755051
>chr14:2756582-2756664
>chr14:2756927-2757375
>chr14:2757520-2757624
>chr14:2758031-2758276
>chr14:2758573-2758813
>chr14:2759431-2759598
>chr14:2759963-2760712
>chr14:2761050-2762470
>chr14:2763096-2763384
>chr14:2763695-2763755
>chr14:2764090-2764226
>chr14:2764377-2765060
>chr14:2765276-2765909
>chr14:2766335-2766482
>chr14:2766676-2766773
>chr14:2766975-2767273
>chr14:2767632-2767733
>chr14:2767872-2767980
>chr14:2768190-2768747
>chr14:2768870-2770340
>chr14:2770428-2770826
>chr14:2770898-2770982
>chr14:2771187-2771294
>chr14:2771390-2771461
>chr14:2772027-2772202
>chr14:2772307-2772413
>chr14:2773131-2773543
>chr14:2773657-2774704
>chr14:2776243-2776521
>chr14:2776676-2776776
>chr14:2776907-2777443
>chr14:2778239-2778316
>chr14:2778436-2778723
>chr14:2778954-2779080
>chr14:2779370-2779435
>chr14:2779621-2779696
>chr14:2780454-2780558
>chr14:2781600-2781729
>chr14:2782098-2782224
>chr14:2782711-2782802
>chr14:2782892-2782987
>chr14:2783168-2783264
>chr14:2783889-2784114
>chr14:2784313-2784582
>chr14:2784675-2785188
>chr14:2785266-2786532
>chr14:2787368-2787977
>chr14:2788274-2788351
>chr14:2788640-2788765
>chr14:2789462-2789783
>chr14:2790620-2790783
>chr14:2791692-2791849
>chr14:2792848-2793222
>chr14:2793840-2794181
>chr14:2794288-2797448
>chr14:2797503-2798659
>chr14:2798812-2799026
>chr14:2799092-2801408
>chr14:2801715-2801916
>chr14:2802031-2802126
>chr14:2802191-2802472
>chr14:2803025-2803529
>chr14:2803605-2803745
>chr14:2803932-2804135
>chr14:2804305-2804419
>chr14:2804592-2804711
>chr14:2804819-2805430
>chr14:2805532-2806723
>chr14:2806832-2809408
>chr14:2810347-2810518
>chr14:2810561-2810643
>chr14:2811479-2811631
>chr14:2811878-2812980
>chr14:2813225-2813296
>chr14:2813447-2813635
>chr14:2813721-2813802
>chr14:2813956-2814120
>chr14:2814320-2814672
>chr14:2814839-2814987
>chr14:2815487-2815663
>chr14:2815779-2815984
>chr14:2816370-2816986
>chr14:2817189-2817337
>chr14:2818351-2818796
>chr14:2818970-2819487
>chr14:2820454-2820596
>chr14:2821354-2821446
>chr14:2822147-2822522
>chr14:2822618-2822770
>chr14:2823249-2825303
>chr14:2825641-2825758
>chr14:2826491-2826566
>chr14:2826694-2827909
>chr14:2829970-2830335
>chr14:2830388-2831141
>chr14:2831292-2832138
>chr14:2833565-2833874
>chr14:2834124-2834800
>chr14:2834862-2835274
>chr14:2835470-2835557
>chr14:2835772-2837177
>chr14:2837434-2837768
>chr14:2837879-2838856
>chr14:2839943-2841063
>chr14:2841884-2842093
>chr14:2842310-2843477
>chr14:2843571-2844096
>chr14:2844310-2844406
>chr14:2844516-2845121
>chr14:2846441-2846628
>chr14:2846723-2846790
>chr14:2846915-2847084
>chr14:2847477-2847667
>chr14:2848944-2849111
>chr14:2849259-2850594
>chr14:2850664-2852168
>chr14:2853023-2853162
>chr14:2853217-2853312
>chr14:2854646-2855150
>chr14:2856665-2856787
>chr14:2856934-2857026
>chr14:2857379-2857502
>chr14:2857673-2857783
>chr14:2858031-2858188
>chr14:2858698-2858842
>chr14:2859290-2859493
>chr14:2861715-2861930
>chr14:2862091-2862250
>chr14:2862475-2862634
>chr14:2862704-2863554
>chr14:2863678-2863822
>chr14:2864443-2864978
>chr14:2865221-2865383
>chr14:2865472-2865548
>chr14:2865687-2866097
>chr14:2866345-2866791
>chr14:2866991-2867095
>chr14:2867217-2867793
>chr14:2868075-2868398
>chr14:2868532-2869210
>chr14:2869350-2869972
>chr14:2871874-2872033
>chr14:2872108-2872228
>chr14:2872976-2873122
>chr14:2873472-2873527
>chr14:2874790-2874919
>chr14:2875092-2875229
>chr14:2876390-2876829
>chr14:2877168-2877267
>chr14:2877626-2878085
>chr14:2878431-2878614
>chr14:2878717-2879394
>chr14:2879865-2880137
>chr14:2880270-2880334
>chr14:2880406-2880593
>chr14:2880708-2882474
>chr14:2882627-2883278
>chr14:2883705-2883945
>chr14:2885375-2885525
>chr14:2886293-2886780
>chr14:2887031-2887192
>chr14:2887469-2888080
>chr14:2888596-2889987
>chr14:2890814-2891012
>chr14:2891227-2891471
>chr14:2891738-2892807
>chr14:2893861-2893921
>chr14:2894453-2894667
>chr14:2895122-2895347
>chr14:2895831-2896691
>chr14:2896930-2897729
>chr14:2897785-2897833
>chr14:2898182-2898334
>chr14:2898621-2898852
>chr14:2899273-2899487
>chr14:2899650-2899736
>chr14:2900042-2900771
>chr14:2900831-2902079
>chr14:2903450-2904892
>chr14:2904955-2905234
>chr14:2905653-2905843
>chr14:2906109-2906354
>chr14:2906506-2909678
>chr14:2909767-2910052
>chr14:2910282-2910385
>chr14:2910508-2911896
>chr14:2912037-2912306
>chr14:2913064-2913270
>chr14:2913512-2913792
>chr14:2914529-2914674
>chr14:2915046-2915841
>chr14:2916181-2916241
>chr14:2916284-2916561
>chr14:2916703-2917605
>chr14:2917950-2918048
>chr14:2918094-2918209
>chr14:2918281-2919108
>chr14:2919562-2919662
>chr14:2920239-2920302
>chr14:2920558-2920721
>chr14:2920823-2922293
>chr14:2922481-2922590
>chr14:2922677-2922827
>chr14:2923128-2923332
>chr14:2923566-2923682
>chr14:2924059-2924337
>chr14:2924467-2925128
>chr14:2925228-2925312
>chr14:2925549-2925598
>chr14:2925634-2925687
>chr14:2925802-2926056
>chr14:2926647-2926783
>chr14:2927456-2927727
>chr14:2928754-2928896
>chr14:2930378-2930459
>chr14:2931464-2932062
>chr14:2932778-2934057
>chr14:2934242-2935012
>chr14:2935938-2936234
>chr14:2936666-2936803
>chr14:2937411-2937635
>chr14:2938165-2938472
>chr14:2938962-2939414
>chr14:2939693-2940415
>chr14:2940554-2940713
>chr14:2940871-2941009
>chr14:2941181-2941267
>chr14:2941624-2942068
>chr14:2942199-2942290
>chr14:2942382-2942484
>chr14:2942560-2942631
>chr14:2943034-2943553
>chr14:2943637-2945301
>chr14:2945357-2945917
>chr14:2947001-2947197
>chr14:2947562-2947801
>chr14:2948492-2948834
>chr14:2950436-2950577
>chr14:2951354-2951621
>chr14:2951942-2952073
>chr14:2952340-2952442
>chr14:2952561-2952638
>chr14:2952684-2952802
>chr14:2952890-2954113
>chr14:2954270-2954374
>chr14:2954645-2954708
>chr14:2955200-2955454
>chr14:2955741-2955879
>chr14:2956010-2956211
>chr14:2956432-2956503
>chr14:2957070-2957672
>chr14:2958087-2958202
>chr14:2958347-2958502
>chr14:2959373-2959510
>chr14:2960158-2960227
>chr14:2960333-2960415
>chr14:2961164-2961269
>chr14:2961540-2961660
>chr14:2961842-2962008
>chr14:2962160-2962282
>chr14:2962589-2962916
>chr14:2963005-2963124
>chr14:2963223-2963424
>chr14:2963680-2963859
>chr14:2965044-2966632
>chr14:2967081-2967169
>chr14:2967404-2967623
>chr14:2969135-2969852
>chr14:2970212-2970331
>chr14:2970418-2970542
>chr14:2970596-2970677
>chr14:2970921-2971590
>chr14:2971762-2971883
>chr14:2971999-2972119
>chr14:2972264-2972857
>chr14:2974002-2975283
>chr14:2975747-2976142
>chr14:2976472-2976651
>chr14:2976898-2976967
>chr14:2978082-2978597
>chr14:2978720-2979328
>chr14:2979471-2979557
>chr14:2979630-2979827
>chr14:2979896-2980006
>chr14:2980055-2980110
>chr14:2980281-2981513
>chr14:2981881-2981987
>chr14:2982769-2982979
>chr14:2983048-2984053
>chr14:2984692-2984883
>chr14:2985144-2985251
>chr14:2985757-2985852
>chr14:2986004-2986346
>chr14:2987284-2987374
>chr14:2987559-2987723
>chr14:2987922-2988135
>chr14:2988314-2988649
>chr14:2988966-2989461
>chr14:2989656-2989863
>chr14:2990450-2990545
>chr14:2990892-2991086
>chr14:2992598-2993198
>chr14:2994169-2994263
>chr14:2994788-2994968
>chr14:2995308-2997082
>chr14:2997262-2997623
>chr14:2997890-2998254
>chr14:2998422-2998541
>chr14:2999300-3000012
>chr14:3000356-3001105
>chr14:3002596-3002683
>chr14:3002922-3003924
>chr14:3004087-3004140
>chr14:3004329-3005039
>chr14:3005136-3007409
>chr14:3007900-3008022
>chr14:3008512-3008709
>chr14:3008987-3009213
>chr14:3010325-3010567
>chr14:3010832-3010950
>chr14:3011137-3011455
>chr14:3011618-3011765
>chr14:3014595-3014784
>chr14:3015526-3015928
>chr14:3016136-3016597
>chr14:3017833-3018705
>chr14:3018795-3019074
>chr14:3019114-3019289
>chr14:3019504-3019650
>chr14:3019727-3020692
>chr14:3020804-3021289
>chr14:3021378-3022239
>chr14:3022403-3023036
>chr14:3023331-3023446
>chr14:3023678-3023804
>chr14:3024417-3025715
>chr14:3026071-3026169
>chr14:3026459-3026508
>chr14:3028091-3028178
>chr14:3028780-3029085
>chr14:3029592-3029691
>chr14:3029933-3030149
>chr14:3030686-3030806
>chr14:3033536-3033656
>chr14:3033869-3034398
>chr14:3035071-3035211
>chr14:3035815-3036719
>chr14:3037010-3037211
>chr14:3037799-3038501
>chr14:3038610-3038805
>chr14:3039196-3039565
>chr14:3040156-3040237
>chr14:3040320-3040639
>chr14:3040918-3041031
>chr14:3041524-3041569
>chr14:3042523-3042677
>chr14:3043505-3043737
>chr14:3043901-3044217
>chr14:3044806-3045326
>chr14:3045386-3045487
>chr14:3046133-3046258
>chr14:3046352-3046762
>chr14:3046970-3047403
>chr14:3047879-3047959
>chr14:3048079-3048655
>chr14:3049837-3049901
>chr14:3050440-3050564
>chr14:3051023-3051403
>chr14:3051712-3051858
>chr14:3052140-3052286
>chr14:3052796-3053016
>chr14:3053407-3053745
>chr14:3053841-3054195
>chr14:3054715-3054813
>chr14:3055020-3055076
>chr14:3055135-3055703
>chr14:3056152-3056410
>chr14:3056921-3057022
>chr14:3057255-3057599
>chr14:3057773-3057885
>chr14:3058191-3058263
>chr14:3058397-3060789
>chr14:3061285-3061390
>chr14:3061530-3062014
>chr14:3062116-3062183
>chr14:3062381-3063131
>chr14:3063517-3063615
>chr14:3063824-3064185
>chr14:3064499-3064755
>chr14:3065729-3065775
>chr14:3065934-3066168
>chr14:3066281-3067601
>chr14:3067758-3067991
>chr14:3068637-3070924
>chr14:3071039-3071960
>chr14:3072671-3072735
>chr14:3073212-3073911
>chr14:3074067-3074461
>chr14:3074565-3074855
>chr14:3074958-3075715
>chr14:3076156-3076617
>chr14:3076791-3076944
>chr14:3077506-3077743
>chr14:3077971-3078104
>chr14:3079992-3080232
>chr14:3080970-3081782
>chr14:3082365-3082678
>chr14:3083024-3083192
>chr14:3083307-3083550
>chr14:3084552-3085127
>chr14:3085341-3085451
>chr14:3086195-3086870
>chr14:3088348-3088555
>chr14:3088762-3089076
>chr14:3089969-3090348
>chr14:3091724-3091864
>chr14:3092252-3092403
>chr14:3093109-3093691
>chr14:3094070-3094235
>chr14:3095788-3095916
>chr14:3096024-3096156
>chr14:3096728-3096824
>chr14:3096989-3097143
>chr14:3098047-3098161
>chr14:3100157-3100592
>chr14:3100910-3101165
>chr14:3101958-3102086
>chr14:3102274-3102358
>chr14:3103438-3103626
>chr14:3104377-3104682
>chr14:3105019-3105436
>chr14:3105700-3106115
>chr14:3106338-3106858
>chr14:3110995-3111039
>chr14:3111928-3112415
>chr14:3113441-3113538
>chr14:3113913-3114007
>chr14:3114754-3116761
>chr14:3116958-3117332
>chr14:3118876-3119378
>chr14:3119914-3120033
>chr14:3120216-3120635
>chr14:3121377-3121446
>chr14:3121545-3122914
>chr14:3123087-3123148
>chr14:3123319-3123664
>chr14:3123737-3123803
>chr14:3123992-3124232
>chr14:3124913-3125082
>chr14:3125251-3125358
>chr14:3126639-3127676
>chr14:3127744-3127891
>chr14:3128047-3128662
>chr14:3128756-3129041
>chr14:3129431-3130068
>chr14:3130203-3130325
>chr14:3130407-3130564
>chr14:3130784-3130983
>chr14:3131412-3132296
>chr14:3132648-3132933
>chr14:3132988-3133312
>chr14:3133476-3133950
>chr14:3134128-3134254
>chr14:3134466-3134624
>chr14:3134755-3134883
>chr14:3135381-3136551
>chr14:3136803-3136899
>chr14:3137015-3137676
>chr14:3137781-3137972
>chr14:3138062-3138147
>chr14:3138267-3138968
>chr14:3139201-3139315
>chr14:3139488-3139797
>chr14:3140085-3140146
>chr14:3140957-3141981
>chr14:3142299-3142430
>chr14:3144017-3144193
>chr14:3144266-3144790
>chr14:3144982-3146076
>chr14:3146239-3146652
>chr14:3146930-3147109
>chr14:3147521-3147641
>chr14:3147978-3148190
>chr14:3148522-3149614
>chr14:3149649-3149708
>chr14:3150813-3151833
>chr14:3153307-3153600
>chr14:3154873-3154992
>chr14:3155125-3156912
>chr14:3157957-3159419
>chr14:3160485-3160881
>chr14:3161057-3161665
>chr14:3162003-3162121
>chr14:3162449-3162526
>chr14:3162666-3163482
>chr14:3163710-3164612
>chr14:3164804-3165377
>chr14:3165596-3165952
>chr14:3166268-3168395
>chr14:3168605-3168778
>chr14:3169964-3170652
>chr14:3171622-3172157
>chr14:3172493-3172679
>chr14:3173606-3175405
>chr14:3175587-3175811
>chr14:3176363-3177004
>chr14:3177120-3177611
>chr14:3177676-3178046
>chr14:3178144-3178596
>chr14:3178836-3179487
>chr14:3179744-3179891
>chr14:3180686-3181487
>chr14:3181763-3182004
>chr14:3182187-3182568
>chr14:3182764-3183151
>chr14:3183373-3183562
>chr14:3184290-3184451
>chr14:3184580-3184943
>chr14:3185198-3187110
>chr14:3187263-3188812
>chr14:3189027-3189161
>chr14:3189247-3189355
>chr14:3190504-3190994
>chr14:3191260-3191713
>chr14:3191771-3191909
>chr14:3192015-3193202
>chr14:3194093-3194285
>chr14:3194737-3196902
>chr14:3197021-3198453
>chr14:3199501-3199662
>chr14:3199926-3200120
>chr14:3200231-3200970
>chr14:3201243-3202304
>chr14:3202566-3202744
>chr14:3202958-3203159
>chr14:3203947-3204109
>chr14:3204266-3204414
>chr14:3204495-3205035
>chr14:3205126-3205644
>chr14:3205783-3206462
>chr14:3206798-3207530
>chr14:3207858-3208649
>chr14:3208764-3209065
>chr14:3211524-3212501
>chr14:3212709-3212869
>chr14:3213245-3213513
>chr14:3213671-3213892
>chr14:3214435-3214852
>chr14:3215092-3215305
>chr14:3215626-3215905
>chr14:3216103-3216414
>chr14:3216629-3216800
>chr14:3217009-3217097
>chr14:3217250-3217571
>chr14:3217725-3218748
>chr14:3219052-3219110
>chr14:3219176-3219277
>chr14:3219670-3219724
>chr14:3220163-3220374
>chr14:3220619-3220974
>chr14:3221802-3221967
>chr14:3222161-3222442
>chr14:3224046-3224257
>chr14:3224592-3224857
>chr14:3225001-3225305
>chr14:3225707-3226043
>chr14:3227005-3227072
>chr14:3227186-3227440
>chr14:3228053-3228824
>chr14:3229527-3232552
>chr14:3233900-3235507
>chr14:3236465-3236828
>chr14:3237730-3238136
>chr14:3239620-3239752
>chr14:3239985-3240088
>chr14:3240397-3240707
>chr14:3241300-3241528
>chr14:3241779-3241963
>chr14:3242376-3242850
>chr14:3243182-3243253
>chr14:3243596-3243915
>chr14:3244046-3245137
>chr14:3245964-3246226
>chr14:3246450-3246569
>chr14:3247022-3247372
>chr14:3247518-3248702
>chr14:3249406-3249485
>chr14:3249977-3250152
>chr14:3250955-3251476
>chr14:3251581-3251665
>chr14:3252110-3252343
>chr14:3252871-3253928
>chr14:3256285-3257251
>chr14:3257580-3258047
>chr14:3258359-3259983
>chr14:3260197-3260353
>chr14:3260415-3261395
>chr14:3261556-3262031
>chr14:3262230-3263485
>chr14:3264074-3264391
>chr14:3264452-3264959
>chr14:3265102-3266708
>chr14:3267166-3267502
>chr14:3267645-3270098
>chr14:3270317-3271917
>chr14:3272078-3272825
>chr14:3272907-3273213
>chr14:3273506-3276832
>chr14:3277312-3277415
>chr14:3277526-3279650
>chr14:3279737-3280000
>chr14:3280320-3283332
>chr14:3283567-3283787
>chr14:3283920-3286324
>chr14:3286818-3287354
>chr14:3287933-3288101
>chr14:3288756-3290541
>chr14:3291347-3291871
