# Supplementary material for: Red: an intelligent, rapid, accurate tool for detecting repeats de-novo on the genomic scale
Source: BMC Bioinformatics. 2015 Jul 24;16:227. doi: 10.1186/s12859-015-0654-5 (PMC4513396; doi:10.1186/s12859-015-0654-5)
Supplement: Additional file 10 — Supplementary data set 9 — Red’s repeats of the Plasmodium falciparum genome. The command “tar -xzf file” results in a directory that contains the locations of repeats found by Red in the genome of the Plasmodium falciparum. [file 12859_2015_654_MOESM10_ESM.gz › GnmRptPf/chr2.rpt]

>chr2:0-25235
>chr2:25755-25883
>chr2:25956-26001
>chr2:26163-26229
>chr2:28957-33171
>chr2:33581-37571
>chr2:37918-38394
>chr2:38641-38767
>chr2:38912-41705
>chr2:42211-45386
>chr2:45894-46228
>chr2:46323-48432
>chr2:48791-49040
>chr2:49413-54379
>chr2:54625-54701
>chr2:54839-55133
>chr2:55248-57447
>chr2:57866-63220
>chr2:63553-63641
>chr2:64280-64377
>chr2:64487-64889
>chr2:65146-67187
>chr2:67437-68015
>chr2:68690-69367
>chr2:69830-69916
>chr2:70269-70543
>chr2:70792-70886
>chr2:72072-73160
>chr2:73618-73679
>chr2:74084-74319
>chr2:74434-74804
>chr2:75392-75940
>chr2:76513-77233
>chr2:77499-77663
>chr2:78522-78604
>chr2:78818-79360
>chr2:79523-79735
>chr2:80115-80728
>chr2:80828-81298
>chr2:81590-81732
>chr2:83897-84091
>chr2:84268-85247
>chr2:85478-85602
>chr2:86395-86843
>chr2:87391-87615
>chr2:88119-88382
>chr2:88587-88683
>chr2:88891-89587
>chr2:89820-90973
>chr2:91195-91335
>chr2:91488-94680
>chr2:94783-96659
>chr2:98042-98182
>chr2:98505-101410
>chr2:101712-101780
>chr2:102028-103367
>chr2:103604-103717
>chr2:104061-104237
>chr2:105239-105670
>chr2:105772-106158
>chr2:106267-106754
>chr2:106900-107257
>chr2:107513-107630
>chr2:107886-108261
>chr2:108333-108784
>chr2:108841-109055
>chr2:109374-109572
>chr2:110269-110390
>chr2:110607-111071
>chr2:111150-111504
>chr2:111583-111985
>chr2:112048-112576
>chr2:113196-113563
>chr2:113691-113961
>chr2:114040-115649
>chr2:115856-115923
>chr2:116026-116175
>chr2:116407-116850
>chr2:117015-117226
>chr2:117512-117625
>chr2:118407-118604
>chr2:118761-119517
>chr2:119575-119674
>chr2:119983-120554
>chr2:120716-120938
>chr2:121527-122788
>chr2:123229-123440
>chr2:124168-124957
>chr2:125118-125175
>chr2:125297-125624
>chr2:125976-127885
>chr2:128334-128871
>chr2:129048-129348
>chr2:129522-129604
>chr2:129691-130503
>chr2:130647-131017
>chr2:133138-133467
>chr2:133700-134473
>chr2:134556-134816
>chr2:135123-135482
>chr2:135743-136202
>chr2:136884-136937
>chr2:137133-137373
>chr2:137569-137682
>chr2:137910-138049
>chr2:138601-139140
>chr2:139222-139367
>chr2:139777-139984
>chr2:140095-140523
>chr2:140584-140715
>chr2:140920-141543
>chr2:141825-142268
>chr2:142384-142446
>chr2:143648-144074
>chr2:144284-144767
>chr2:145002-145395
>chr2:145748-145995
>chr2:146190-147106
>chr2:147216-147502
>chr2:147638-147843
>chr2:147917-148063
>chr2:148168-148695
>chr2:148824-149532
>chr2:150531-150951
>chr2:151481-152093
>chr2:152359-152446
>chr2:152759-152868
>chr2:152947-153366
>chr2:153681-153774
>chr2:154507-154687
>chr2:155212-155297
>chr2:155882-156158
>chr2:156277-156802
>chr2:156993-157668
>chr2:157750-158093
>chr2:158653-159009
>chr2:159190-159390
>chr2:159626-160568
>chr2:161248-162024
>chr2:162082-162211
>chr2:162363-162527
>chr2:162787-164273
>chr2:164337-164656
>chr2:165171-166132
>chr2:166284-166424
>chr2:166893-167182
>chr2:167676-167801
>chr2:168056-168597
>chr2:168718-169437
>chr2:170141-171543
>chr2:171749-171848
>chr2:171981-172166
>chr2:172538-172677
>chr2:172763-172866
>chr2:172932-173130
>chr2:173471-173550
>chr2:173973-174194
>chr2:174282-174487
>chr2:175033-175194
>chr2:175380-176483
>chr2:176622-176837
>chr2:177458-177597
>chr2:178301-178428
>chr2:178488-178590
>chr2:178705-178846
>chr2:179293-179531
>chr2:181011-181103
>chr2:181551-182245
>chr2:183140-183655
>chr2:184067-184181
>chr2:185193-185350
>chr2:185905-185951
>chr2:186530-186902
>chr2:187897-187964
>chr2:188542-188722
>chr2:188786-188901
>chr2:189058-189297
>chr2:189447-190561
>chr2:190637-192866
>chr2:193229-193333
>chr2:193491-193651
>chr2:194036-194803
>chr2:195673-196005
>chr2:196947-197084
>chr2:197432-197520
>chr2:197627-197689
>chr2:197858-198173
>chr2:199598-200028
>chr2:200111-200235
>chr2:200298-200423
>chr2:202330-202754
>chr2:202980-203224
>chr2:203666-203889
>chr2:204097-204144
>chr2:204232-204772
>chr2:204835-205680
>chr2:205762-205889
>chr2:207393-208595
>chr2:208721-209019
>chr2:209208-209602
>chr2:210236-210410
>chr2:210942-211207
>chr2:211494-211672
>chr2:212635-214148
>chr2:214524-214817
>chr2:214926-215054
>chr2:215115-215941
>chr2:216038-216168
>chr2:216789-216923
>chr2:217006-217131
>chr2:217348-217931
>chr2:218094-218287
>chr2:218395-218486
>chr2:218723-219077
>chr2:219217-219659
>chr2:219739-220189
>chr2:220235-220613
>chr2:220786-220860
>chr2:220935-221006
>chr2:221148-221290
>chr2:221357-221448
>chr2:221633-221735
>chr2:221935-222125
>chr2:222194-222260
>chr2:222324-223455
>chr2:225223-225524
>chr2:225815-225983
>chr2:226075-226836
>chr2:227126-228017
>chr2:229750-229799
>chr2:229935-230963
>chr2:231016-231123
>chr2:231240-231382
>chr2:231488-231639
>chr2:231760-232163
>chr2:232325-232985
>chr2:233202-233337
>chr2:233531-235523
>chr2:235586-235703
>chr2:237356-237584
>chr2:238221-238441
>chr2:238610-238733
>chr2:238865-239154
>chr2:239203-239264
>chr2:240937-241201
>chr2:241352-241517
>chr2:241679-241775
>chr2:242200-242323
>chr2:242725-242990
>chr2:243806-244273
>chr2:244433-245188
>chr2:245321-245500
>chr2:245722-245885
>chr2:246328-246475
>chr2:246695-247830
>chr2:247915-248276
>chr2:248358-248939
>chr2:249799-249880
>chr2:250867-251301
>chr2:251509-251607
>chr2:251748-252187
>chr2:252272-252393
>chr2:252550-252703
>chr2:252949-253028
>chr2:253307-253397
>chr2:253478-253745
>chr2:253877-253986
>chr2:254481-254809
>chr2:256241-256485
>chr2:256765-256920
>chr2:257035-257135
>chr2:259404-259546
>chr2:259623-259714
>chr2:260053-260156
>chr2:261299-261979
>chr2:262612-263341
>chr2:263548-263757
>chr2:264149-264733
>chr2:265024-265330
>chr2:266130-266171
>chr2:266319-266619
>chr2:266940-267041
>chr2:267395-269708
>chr2:269771-270123
>chr2:270207-270415
>chr2:270632-270762
>chr2:270951-271276
>chr2:271469-271593
>chr2:272996-273139
>chr2:273565-273665
>chr2:274276-274359
>chr2:274557-275590
>chr2:275823-275981
>chr2:276401-276556
>chr2:276622-276748
>chr2:276973-277566
>chr2:277712-277797
>chr2:277873-277954
>chr2:278471-278861
>chr2:278964-279463
>chr2:280034-280590
>chr2:280770-281799
>chr2:283000-283363
>chr2:283483-283987
>chr2:285127-285432
>chr2:285956-286050
>chr2:287188-287313
>chr2:287382-288087
>chr2:288637-290157
>chr2:290542-290728
>chr2:291543-291690
>chr2:292205-292273
>chr2:292473-292528
>chr2:292736-292833
>chr2:292902-293165
>chr2:293254-293390
>chr2:293478-293597
>chr2:293934-294263
>chr2:296319-296433
>chr2:296587-296648
>chr2:297352-298197
>chr2:298305-298888
>chr2:300266-300371
>chr2:301054-301158
>chr2:301304-301408
>chr2:302175-302657
>chr2:302817-303488
>chr2:305278-305414
>chr2:305568-305654
>chr2:306657-306734
>chr2:306816-307660
>chr2:308050-308104
>chr2:308356-308573
>chr2:308715-308882
>chr2:310262-310755
>chr2:310963-311027
>chr2:311244-311364
>chr2:311958-312392
>chr2:312523-312783
>chr2:312871-313422
>chr2:315446-315623
>chr2:316513-317052
>chr2:317152-317604
>chr2:318522-318619
>chr2:319918-320014
>chr2:320171-320238
>chr2:321055-321738
>chr2:321824-322301
>chr2:323037-323361
>chr2:323820-323938
>chr2:324472-324559
>chr2:324720-324893
>chr2:325571-327132
>chr2:327234-327468
>chr2:327574-327933
>chr2:328479-328531
>chr2:328698-328766
>chr2:328849-328962
>chr2:329032-329132
>chr2:329668-329740
>chr2:329986-330078
>chr2:330215-330288
>chr2:330457-330522
>chr2:330818-330912
>chr2:332125-332309
>chr2:332829-333165
>chr2:333329-333555
>chr2:333842-334292
>chr2:334500-334832
>chr2:335236-335640
>chr2:335810-335940
>chr2:336591-337112
>chr2:337294-337483
>chr2:337736-337833
>chr2:338896-339399
>chr2:339550-339839
>chr2:340779-341014
>chr2:341751-341977
>chr2:342419-342519
>chr2:342980-344837
>chr2:344964-345091
>chr2:345363-345613
>chr2:345974-346178
>chr2:346556-347200
>chr2:347730-347857
>chr2:347935-348529
>chr2:348660-348812
>chr2:349473-351801
>chr2:351897-353202
>chr2:353365-353480
>chr2:353764-354226
>chr2:354309-354533
>chr2:354908-355260
>chr2:355353-355552
>chr2:355894-355952
>chr2:356158-356518
>chr2:356715-356911
>chr2:356961-357140
>chr2:357437-357578
>chr2:357731-357927
>chr2:358019-359133
>chr2:359901-360535
>chr2:360770-360867
>chr2:361237-361511
>chr2:365655-365828
>chr2:368342-368741
>chr2:368862-369291
>chr2:369477-370454
>chr2:370885-371048
>chr2:371265-371406
>chr2:371548-371785
>chr2:373448-373549
>chr2:375005-375068
>chr2:377553-377811
>chr2:379869-379974
>chr2:380060-380339
>chr2:380452-381037
>chr2:382184-382250
>chr2:382467-382725
>chr2:382881-383030
>chr2:383674-384828
>chr2:385296-385363
>chr2:385425-385565
>chr2:385879-386029
>chr2:386303-386448
>chr2:386652-387192
>chr2:387964-388043
>chr2:388132-388316
>chr2:388459-388716
>chr2:388784-388856
>chr2:389598-389744
>chr2:390619-390679
>chr2:390823-391316
>chr2:391516-392132
>chr2:392254-392380
>chr2:392784-392911
>chr2:393497-393783
>chr2:393889-394341
>chr2:394409-394550
>chr2:394835-394995
>chr2:395810-395886
>chr2:396095-396200
>chr2:396280-396399
>chr2:396535-396667
>chr2:398003-398324
>chr2:398764-399513
>chr2:399757-400101
>chr2:400721-400924
>chr2:401382-401537
>chr2:401864-401966
>chr2:402052-403221
>chr2:403565-404291
>chr2:405386-405941
>chr2:406354-408038
>chr2:408152-408296
>chr2:408360-409674
>chr2:409798-409989
>chr2:410289-410584
>chr2:410667-411173
>chr2:411353-412489
>chr2:412628-412700
>chr2:412821-413228
>chr2:413364-413413
>chr2:413472-414130
>chr2:414739-414943
>chr2:415427-415530
>chr2:416027-416343
>chr2:417059-417199
>chr2:417658-417984
>chr2:418516-418826
>chr2:419367-419728
>chr2:420235-421593
>chr2:421683-422302
>chr2:422506-422596
>chr2:422723-423066
>chr2:424142-424206
>chr2:424638-425631
>chr2:426170-426228
>chr2:426307-426394
>chr2:426587-427486
>chr2:427744-427967
>chr2:428043-428752
>chr2:429305-429581
>chr2:430352-431382
>chr2:431625-432036
>chr2:432210-432298
>chr2:432365-432436
>chr2:432825-432877
>chr2:433324-433364
>chr2:433611-433961
>chr2:434076-434780
>chr2:434841-434912
>chr2:435063-436047
>chr2:436240-436416
>chr2:437093-437773
>chr2:438119-438194
>chr2:439025-439121
>chr2:439216-440317
>chr2:440816-441158
>chr2:441350-441432
>chr2:441505-442053
>chr2:443034-444008
>chr2:444533-444945
>chr2:447602-450061
>chr2:450938-451536
>chr2:453893-454022
>chr2:454229-454278
>chr2:454611-455552
>chr2:456024-456148
>chr2:456259-457065
>chr2:457203-457306
>chr2:457385-457445
>chr2:457600-457907
>chr2:458588-458647
>chr2:458782-459568
>chr2:459946-460160
>chr2:460233-460418
>chr2:460533-460787
>chr2:461145-461367
>chr2:461500-461790
>chr2:462005-462054
>chr2:462636-463150
>chr2:463673-463799
>chr2:464613-465026
>chr2:465461-465539
>chr2:465688-466034
>chr2:466240-466531
>chr2:467045-467886
>chr2:468486-468827
>chr2:469018-469771
>chr2:470489-470757
>chr2:470866-471258
>chr2:471326-471517
>chr2:471652-471983
>chr2:472445-472821
>chr2:473594-474014
>chr2:474232-475243
>chr2:475710-475794
>chr2:476078-476231
>chr2:477112-477433
>chr2:477776-477892
>chr2:478072-478150
>chr2:478718-478949
>chr2:479004-479082
>chr2:479216-479327
>chr2:479424-479482
>chr2:479591-480032
>chr2:480594-480778
>chr2:481036-481192
>chr2:481393-482393
>chr2:482499-483459
>chr2:483990-484058
>chr2:484187-484543
>chr2:485064-485806
>chr2:486005-486134
>chr2:486496-486789
>chr2:487282-487698
>chr2:489188-490321
>chr2:490838-492820
>chr2:493109-493233
>chr2:494297-495164
>chr2:495592-495820
>chr2:496359-497064
>chr2:497549-497767
>chr2:498690-498999
>chr2:499310-499500
>chr2:499794-499942
>chr2:500164-500614
>chr2:500726-501050
>chr2:501642-501822
>chr2:502208-502437
>chr2:502677-502924
>chr2:503603-503903
>chr2:504102-504392
>chr2:504995-505507
>chr2:505718-506318
>chr2:507004-507509
>chr2:507869-508934
>chr2:508988-509505
>chr2:509964-510145
>chr2:510411-510811
>chr2:511033-511652
>chr2:512810-512953
>chr2:513532-513954
>chr2:515295-515468
>chr2:515840-515900
>chr2:516075-516400
>chr2:516751-516815
>chr2:517000-517089
>chr2:517385-517462
>chr2:517626-517857
>chr2:518285-518479
>chr2:518932-519005
>chr2:519302-519397
>chr2:520842-521221
>chr2:521743-522565
>chr2:522637-522932
>chr2:523148-523430
>chr2:523992-524176
>chr2:524302-524700
>chr2:525286-525569
>chr2:525820-525972
>chr2:526047-526626
>chr2:526721-527663
>chr2:527735-527887
>chr2:527973-528184
>chr2:528479-528567
>chr2:529504-529665
>chr2:530544-530683
>chr2:530895-531132
>chr2:531357-531489
>chr2:531965-533256
>chr2:534450-534605
>chr2:534964-535309
>chr2:535385-535587
>chr2:536144-538106
>chr2:538716-538874
>chr2:539424-540390
>chr2:540693-540846
>chr2:541049-541229
>chr2:541312-541821
>chr2:541916-542422
>chr2:542934-543099
>chr2:543438-543726
>chr2:543887-544056
>chr2:544382-544588
>chr2:544741-545171
>chr2:545411-545561
>chr2:545632-546580
>chr2:546661-547390
>chr2:547495-548034
>chr2:548435-548534
>chr2:548719-549029
>chr2:549325-549429
>chr2:550167-550292
>chr2:551461-551790
>chr2:552005-552160
>chr2:552333-552430
>chr2:552721-552896
>chr2:553065-553179
>chr2:554394-554667
>chr2:554746-554847
>chr2:555315-555547
>chr2:555651-555793
>chr2:555865-557049
>chr2:557777-558047
>chr2:558378-558584
>chr2:559406-559483
>chr2:560607-560917
>chr2:560997-561102
>chr2:561942-562218
>chr2:562501-562673
>chr2:563380-563481
>chr2:563895-564366
>chr2:564623-564734
>chr2:564803-565709
>chr2:565866-566278
>chr2:568206-568512
>chr2:569049-569149
>chr2:569261-569381
>chr2:570300-570386
>chr2:573017-573083
>chr2:573160-573224
>chr2:573323-574963
>chr2:575041-575157
>chr2:575716-575956
>chr2:576083-578407
>chr2:578498-578698
>chr2:578971-579178
>chr2:580136-580792
>chr2:581754-581957
>chr2:582660-582794
>chr2:583483-583647
>chr2:583918-584116
>chr2:584606-584937
>chr2:585242-586700
>chr2:586841-587066
>chr2:587240-587359
>chr2:587422-587479
>chr2:587618-587895
>chr2:588374-588797
>chr2:589038-589210
>chr2:589389-590463
>chr2:591523-591591
>chr2:592077-592883
>chr2:592968-593531
>chr2:593724-593804
>chr2:594049-594194
>chr2:594637-594735
>chr2:595849-595941
>chr2:597336-597558
>chr2:597608-597793
>chr2:598240-598303
>chr2:598558-598719
>chr2:599495-599998
>chr2:600073-600332
>chr2:600708-600799
>chr2:600863-600958
>chr2:601280-601447
>chr2:601730-601965
>chr2:602093-602480
>chr2:602833-605021
>chr2:605295-605399
>chr2:605662-605904
>chr2:606254-606922
>chr2:608107-608345
>chr2:609345-610582
>chr2:610668-610940
>chr2:611519-612783
>chr2:612874-613042
>chr2:613123-613254
>chr2:613343-613418
>chr2:613492-613834
>chr2:614032-614117
>chr2:614389-614516
>chr2:614582-614869
>chr2:614957-615179
>chr2:615424-615807
>chr2:615911-616773
>chr2:618097-618245
>chr2:618527-618727
>chr2:619426-619974
>chr2:620047-621992
>chr2:622099-622522
>chr2:622612-622742
>chr2:622841-622926
>chr2:623012-623132
>chr2:623565-623717
>chr2:623962-624052
>chr2:624116-626568
>chr2:626761-626998
>chr2:627797-628645
>chr2:631330-631457
>chr2:631669-632016
>chr2:632157-633759
>chr2:633880-634424
>chr2:634478-634592
>chr2:635524-635854
>chr2:636846-639865
>chr2:640175-640385
>chr2:640693-640759
>chr2:640989-641187
>chr2:641368-641575
>chr2:642097-642339
>chr2:642715-643097
>chr2:643340-644223
>chr2:644487-645920
>chr2:646033-646140
>chr2:648819-648894
>chr2:648981-649044
>chr2:650077-650488
>chr2:650574-650673
>chr2:651962-652107
>chr2:652864-653162
>chr2:653337-653810
>chr2:653930-654878
>chr2:655373-655641
>chr2:655939-656047
>chr2:656252-656316
>chr2:656444-656618
>chr2:656868-657203
>chr2:657229-657522
>chr2:657649-658165
>chr2:658244-658340
>chr2:658499-658589
>chr2:658711-658910
>chr2:658966-659508
>chr2:660280-660461
>chr2:660806-660865
>chr2:662457-662743
>chr2:663331-663587
>chr2:664576-664957
>chr2:665747-665887
>chr2:666483-666645
>chr2:667146-667451
>chr2:667525-667731
>chr2:668020-668257
>chr2:668589-668964
>chr2:669049-669218
>chr2:669421-669488
>chr2:669741-670399
>chr2:670628-670909
>chr2:672017-672238
>chr2:673010-673265
>chr2:673573-673673
>chr2:674632-674842
>chr2:675069-675399
>chr2:675591-675718
>chr2:675977-676233
>chr2:676663-676725
>chr2:677588-677792
>chr2:678202-678390
>chr2:678755-679008
>chr2:679527-679578
>chr2:680326-680451
>chr2:681777-681891
>chr2:682868-683038
>chr2:683597-683705
>chr2:683832-683896
>chr2:683982-684527
>chr2:684799-686486
>chr2:686607-686771
>chr2:687040-687167
>chr2:688552-688769
>chr2:688830-689246
>chr2:689379-689456
>chr2:689513-690100
>chr2:690162-690705
>chr2:690813-691382
>chr2:691502-691678
>chr2:691904-692174
>chr2:692440-692712
>chr2:693288-694553
>chr2:695034-695383
>chr2:695799-696202
>chr2:696770-696909
>chr2:697887-698208
>chr2:698286-698481
>chr2:699561-699982
>chr2:700069-700172
>chr2:700554-701269
>chr2:702485-703292
>chr2:703339-703476
>chr2:703837-704048
>chr2:704218-704599
>chr2:705008-705162
>chr2:705607-705776
>chr2:706443-707005
>chr2:707077-707735
>chr2:709390-709767
>chr2:710132-710363
>chr2:710493-710600
>chr2:710709-711071
>chr2:711813-711929
>chr2:712783-713380
>chr2:714303-714429
>chr2:714748-715087
>chr2:715318-715861
>chr2:716033-716113
>chr2:716312-717703
>chr2:717770-718009
>chr2:718319-718625
>chr2:718804-719935
>chr2:720132-720419
>chr2:722052-722145
>chr2:722247-722378
>chr2:722444-722597
>chr2:722651-723699
>chr2:723863-723958
>chr2:724604-724879
>chr2:725169-725606
>chr2:726216-726302
>chr2:726605-726866
>chr2:727116-727398
>chr2:727639-727711
>chr2:728456-728585
>chr2:728666-728922
>chr2:729003-729125
>chr2:729562-731020
>chr2:731395-731545
>chr2:731622-732179
>chr2:732395-734271
>chr2:734599-735155
>chr2:735327-735410
>chr2:735873-736058
>chr2:736607-736649
>chr2:737002-737909
>chr2:738060-738862
>chr2:739844-740445
>chr2:740634-740920
>chr2:741832-741951
>chr2:741991-742129
>chr2:742215-742794
>chr2:742905-743290
>chr2:743630-744181
>chr2:744556-744881
>chr2:745055-745310
>chr2:745433-745563
>chr2:745730-747987
>chr2:748118-748337
>chr2:748786-749039
>chr2:749321-749961
>chr2:751354-752858
>chr2:753142-753267
>chr2:753463-754373
>chr2:754444-754641
>chr2:754723-755165
>chr2:755297-756051
>chr2:756765-757124
>chr2:758188-758910
>chr2:759081-759682
>chr2:759798-759879
>chr2:760094-760213
>chr2:760439-760759
>chr2:761938-762310
>chr2:762637-763506
>chr2:763931-763997
>chr2:764358-764615
>chr2:764808-764988
>chr2:765245-766372
>chr2:766657-766985
>chr2:767407-767526
>chr2:767736-768609
>chr2:768666-769028
>chr2:769108-769760
>chr2:769941-769995
>chr2:771023-771590
>chr2:771650-772511
>chr2:772724-773342
>chr2:773786-774841
>chr2:775002-775354
>chr2:775465-775540
>chr2:775890-775989
>chr2:776343-776809
>chr2:777080-777206
>chr2:777419-777558
>chr2:778062-778168
>chr2:778303-778417
>chr2:778469-778665
>chr2:778724-779258
>chr2:781094-781183
>chr2:781890-781958
>chr2:782132-783726
>chr2:784479-784667
>chr2:784892-786624
>chr2:786777-786895
>chr2:787744-787843
>chr2:788531-789634
>chr2:789798-791473
>chr2:791678-791901
>chr2:792521-793482
>chr2:793657-794132
>chr2:794282-796844
>chr2:796965-797106
>chr2:797551-797665
>chr2:797740-798655
>chr2:800163-800417
>chr2:800768-801032
>chr2:801632-802151
>chr2:802293-802489
>chr2:802726-804213
>chr2:804415-804594
>chr2:804714-804945
>chr2:805959-806329
>chr2:807737-807995
>chr2:808284-809210
>chr2:809414-809520
>chr2:809977-810376
>chr2:810625-811298
>chr2:811594-812225
>chr2:812324-812689
>chr2:812840-813828
>chr2:814470-814574
>chr2:814758-816121
>chr2:816316-816500
>chr2:816661-816875
>chr2:816963-817475
>chr2:817733-817855
>chr2:817965-818118
>chr2:818160-818677
>chr2:818774-818951
>chr2:819005-820566
>chr2:820772-820855
>chr2:820991-821369
>chr2:822531-822729
>chr2:822902-823001
>chr2:823320-823663
>chr2:823903-823968
>chr2:824188-824471
>chr2:824850-826458
>chr2:827086-827479
>chr2:828245-828576
>chr2:828756-828906
>chr2:829166-829319
>chr2:829662-831429
>chr2:831972-832782
>chr2:832922-833783
>chr2:833887-834077
>chr2:834876-835190
>chr2:835399-835953
>chr2:836077-836267
>chr2:836357-837493
>chr2:837633-837870
>chr2:837941-838383
>chr2:838810-839077
>chr2:839821-839872
>chr2:840663-840721
>chr2:840807-840976
>chr2:841076-841193
>chr2:842504-842642
>chr2:844108-844748
>chr2:844916-845193
>chr2:845290-845494
>chr2:846141-846257
>chr2:846643-846736
>chr2:846957-847424
>chr2:847534-847949
>chr2:848094-848265
>chr2:849100-849587
>chr2:849992-850267
>chr2:850349-850938
>chr2:851954-853818
>chr2:853974-854442
>chr2:854580-855166
>chr2:856051-857446
>chr2:857669-857735
>chr2:858380-858525
>chr2:858673-858958
>chr2:859676-860016
>chr2:861397-862091
>chr2:862243-863120
>chr2:863226-865970
>chr2:866282-866457
>chr2:867175-867332
>chr2:867463-869195
>chr2:869585-869680
>chr2:869877-870246
>chr2:870969-871803
>chr2:871961-872123
>chr2:872751-872966
>chr2:873717-873942
>chr2:874124-887321
>chr2:887640-887920
>chr2:888053-889100
>chr2:889192-889865
>chr2:889951-890219
>chr2:890603-891012
>chr2:891089-893542
>chr2:894088-896798
>chr2:897287-899831
>chr2:899941-900070
>chr2:900319-905288
>chr2:905655-908234
>chr2:908594-909817
>chr2:909943-913896
>chr2:914349-918379
>chr2:918461-918499
>chr2:918684-918845
>chr2:919372-919435
>chr2:919816-919887
>chr2:920691-920762
>chr2:921614-922023
>chr2:922412-922728
>chr2:923055-923109
>chr2:923254-923427
>chr2:923644-947102
