# Supplementary material for: Red: an intelligent, rapid, accurate tool for detecting repeats de-novo on the genomic scale
Source: BMC Bioinformatics. 2015 Jul 24;16:227. doi: 10.1186/s12859-015-0654-5 (PMC4513396; doi:10.1186/s12859-015-0654-5)
Supplement: Additional file 10 — Supplementary data set 9 — Red’s repeats of the Plasmodium falciparum genome. The command “tar -xzf file” results in a directory that contains the locations of repeats found by Red in the genome of the Plasmodium falciparum. [file 12859_2015_654_MOESM10_ESM.gz › GnmRptPf/chr3.rpt]

>chr3:0-1275
>chr3:1328-2487
>chr3:2570-33635
>chr3:34164-34262
>chr3:34512-34612
>chr3:34761-34858
>chr3:36295-36377
>chr3:36697-36791
>chr3:37206-37259
>chr3:38858-40514
>chr3:40562-43180
>chr3:43526-49081
>chr3:49307-51721
>chr3:51875-52206
>chr3:52669-58789
>chr3:59227-59516
>chr3:59620-61638
>chr3:61709-61909
>chr3:62385-62735
>chr3:63372-63601
>chr3:63719-64614
>chr3:65595-66373
>chr3:68637-69867
>chr3:70168-70645
>chr3:70753-71007
>chr3:71549-72008
>chr3:72141-72507
>chr3:72954-73451
>chr3:74054-74884
>chr3:74955-75167
>chr3:75692-75841
>chr3:76728-78172
>chr3:78245-78689
>chr3:79901-80089
>chr3:80586-81785
>chr3:81898-81959
>chr3:82127-82272
>chr3:82625-83366
>chr3:83546-84509
>chr3:84670-84790
>chr3:85616-85832
>chr3:85915-86666
>chr3:86759-87617
>chr3:87690-87786
>chr3:89792-89919
>chr3:90034-90892
>chr3:90992-91402
>chr3:91567-91945
>chr3:92030-92804
>chr3:93004-93417
>chr3:94020-94398
>chr3:94578-95443
>chr3:95516-96025
>chr3:96253-96754
>chr3:96825-96981
>chr3:97088-97435
>chr3:97686-97898
>chr3:98066-98523
>chr3:98689-98746
>chr3:98830-99056
>chr3:99209-100990
>chr3:101216-101395
>chr3:101958-102543
>chr3:103047-103234
>chr3:104201-104799
>chr3:105894-106137
>chr3:106551-107670
>chr3:108365-108527
>chr3:108689-109324
>chr3:109377-109543
>chr3:109765-109826
>chr3:110092-110173
>chr3:110320-110526
>chr3:110594-110751
>chr3:112163-112226
>chr3:113127-113195
>chr3:113516-113575
>chr3:114031-114295
>chr3:114927-115571
>chr3:115637-116025
>chr3:116811-117063
>chr3:117810-117887
>chr3:118231-118434
>chr3:119781-119942
>chr3:121414-122295
>chr3:125723-125766
>chr3:126791-126856
>chr3:127007-127372
>chr3:128321-128672
>chr3:128859-129123
>chr3:129685-129784
>chr3:129979-130980
>chr3:131106-131287
>chr3:131546-131742
>chr3:133519-133820
>chr3:134162-134365
>chr3:134684-134872
>chr3:135696-135857
>chr3:137329-138009
>chr3:138520-138605
>chr3:139674-139827
>chr3:141065-141196
>chr3:141455-141750
>chr3:142303-142981
>chr3:143338-143479
>chr3:143558-143610
>chr3:143766-144255
>chr3:144339-144412
>chr3:144534-144882
>chr3:145290-145516
>chr3:146054-146347
>chr3:146483-146564
>chr3:146942-148075
>chr3:148136-148850
>chr3:148925-149036
>chr3:149132-149227
>chr3:150369-150491
>chr3:150672-150741
>chr3:151370-151756
>chr3:152810-154732
>chr3:154818-155310
>chr3:155441-155573
>chr3:155776-156034
>chr3:158405-159413
>chr3:160091-160185
>chr3:160639-160698
>chr3:161169-161356
>chr3:161464-161539
>chr3:161867-162052
>chr3:163069-163290
>chr3:163623-163671
>chr3:163783-163854
>chr3:163952-166461
>chr3:166931-167123
>chr3:167876-168340
>chr3:168458-168514
>chr3:168594-168710
>chr3:169687-169806
>chr3:169974-170319
>chr3:170499-170904
>chr3:171016-171578
>chr3:171625-171675
>chr3:172157-173321
>chr3:173439-173645
>chr3:173899-174081
>chr3:174255-174438
>chr3:174595-174909
>chr3:176565-176709
>chr3:176758-176838
>chr3:177028-177106
>chr3:177293-177372
>chr3:177654-177763
>chr3:177882-179289
>chr3:179522-179665
>chr3:179830-180176
>chr3:180723-180869
>chr3:181058-181253
>chr3:181459-181507
>chr3:182050-182129
>chr3:183609-183896
>chr3:184061-184416
>chr3:185515-185829
>chr3:186112-186852
>chr3:187483-187869
>chr3:188650-188949
>chr3:189266-189452
>chr3:189575-190592
>chr3:190667-191640
>chr3:192975-193298
>chr3:193414-193467
>chr3:193864-193931
>chr3:194101-194380
>chr3:194602-194936
>chr3:195088-195350
>chr3:195700-196320
>chr3:196380-196509
>chr3:197329-197453
>chr3:197708-197782
>chr3:197989-198060
>chr3:198256-198418
>chr3:198543-198668
>chr3:198810-198872
>chr3:199180-199592
>chr3:199735-200251
>chr3:200352-200773
>chr3:200924-201192
>chr3:201335-201397
>chr3:202844-203100
>chr3:203199-204016
>chr3:205625-205747
>chr3:205851-207202
>chr3:207455-207852
>chr3:208026-208114
>chr3:208220-208647
>chr3:209196-209444
>chr3:209801-210242
>chr3:212269-212441
>chr3:213293-214669
>chr3:214862-214941
>chr3:215210-215481
>chr3:215997-216075
>chr3:216526-217051
>chr3:217371-217965
>chr3:218358-218883
>chr3:219237-219546
>chr3:220684-220824
>chr3:220942-221338
>chr3:221448-221594
>chr3:221658-221932
>chr3:222149-222405
>chr3:222515-222744
>chr3:223356-223720
>chr3:224250-224564
>chr3:225610-225845
>chr3:226103-226144
>chr3:226362-226438
>chr3:227173-227391
>chr3:227750-228445
>chr3:228982-229087
>chr3:229371-230736
>chr3:230890-230974
>chr3:232059-232269
>chr3:232336-232561
>chr3:232677-232942
>chr3:233261-233841
>chr3:234034-234205
>chr3:235094-235235
>chr3:235396-235744
>chr3:236710-237018
>chr3:237314-237442
>chr3:238083-238209
>chr3:238452-239179
>chr3:239530-239619
>chr3:240238-240357
>chr3:240884-241174
>chr3:241646-241726
>chr3:242131-242466
>chr3:243872-244464
>chr3:244591-244682
>chr3:244863-245023
>chr3:245231-245412
>chr3:245522-245759
>chr3:246329-246420
>chr3:246457-246651
>chr3:246722-247556
>chr3:247727-247907
>chr3:248559-249911
>chr3:250189-251144
>chr3:251384-251929
>chr3:252184-252283
>chr3:252482-252601
>chr3:253905-254901
>chr3:255088-256762
>chr3:257115-257562
>chr3:257747-258080
>chr3:258360-258407
>chr3:258489-259332
>chr3:259443-259654
>chr3:261708-261872
>chr3:262364-262473
>chr3:262827-262903
>chr3:263171-263652
>chr3:264956-265101
>chr3:265714-266806
>chr3:267562-268556
>chr3:269009-269083
>chr3:269992-272048
>chr3:272286-272343
>chr3:273740-273800
>chr3:274090-274191
>chr3:274420-274861
>chr3:275114-275635
>chr3:276256-276467
>chr3:276602-277429
>chr3:277649-277741
>chr3:277932-278140
>chr3:278343-278685
>chr3:279028-279141
>chr3:279742-279815
>chr3:279922-280105
>chr3:280588-281199
>chr3:281972-282241
>chr3:282809-283534
>chr3:283939-285090
>chr3:285183-285313
>chr3:285400-285629
>chr3:286062-286877
>chr3:287234-289055
>chr3:289434-289762
>chr3:290153-290230
>chr3:290410-290766
>chr3:291197-291317
>chr3:291540-291785
>chr3:291900-292235
>chr3:292346-292442
>chr3:292554-292689
>chr3:292763-295193
>chr3:296393-296545
>chr3:297141-297650
>chr3:298646-299454
>chr3:299754-299789
>chr3:299872-300643
>chr3:300836-300997
>chr3:301067-301167
>chr3:301261-301343
>chr3:301667-302123
>chr3:302268-302755
>chr3:304378-305857
>chr3:305992-307537
>chr3:307717-307891
>chr3:308080-308229
>chr3:308526-309373
>chr3:309707-309933
>chr3:310013-310468
>chr3:310623-311050
>chr3:311180-311645
>chr3:312334-312561
>chr3:312660-313361
>chr3:313583-313978
>chr3:314218-315127
>chr3:315157-315477
>chr3:316130-316523
>chr3:316622-316715
>chr3:317007-317267
>chr3:317428-317679
>chr3:318331-318550
>chr3:318776-319457
>chr3:319566-320080
>chr3:320138-320255
>chr3:320432-320716
>chr3:321228-321444
>chr3:321627-322584
>chr3:322736-322951
>chr3:323766-324477
>chr3:325007-325408
>chr3:325507-325662
>chr3:325782-325877
>chr3:326027-326169
>chr3:326243-326352
>chr3:327613-328709
>chr3:329106-329725
>chr3:330052-330548
>chr3:330794-331013
>chr3:331281-331627
>chr3:331701-333175
>chr3:333446-333850
>chr3:334434-334602
>chr3:335969-336749
>chr3:337564-337964
>chr3:340276-340686
>chr3:340813-340903
>chr3:341092-341413
>chr3:341949-342096
>chr3:342313-342560
>chr3:342744-343004
>chr3:343244-343435
>chr3:343767-343995
>chr3:344185-344816
>chr3:344964-345447
>chr3:346018-346173
>chr3:346429-346605
>chr3:347013-347096
>chr3:347273-347427
>chr3:348353-348632
>chr3:348815-348890
>chr3:348958-349515
>chr3:349627-350118
>chr3:350463-350667
>chr3:351712-352978
>chr3:353158-353342
>chr3:353806-354142
>chr3:355921-356023
>chr3:357226-357420
>chr3:357512-357779
>chr3:358088-358377
>chr3:358575-358953
>chr3:360746-361157
>chr3:361241-362319
>chr3:362446-362522
>chr3:363070-363137
>chr3:363348-364061
>chr3:364119-364336
>chr3:364399-364818
>chr3:365003-365186
>chr3:365440-365939
>chr3:366278-366601
>chr3:366710-366937
>chr3:367207-367374
>chr3:367452-367623
>chr3:367728-368106
>chr3:368249-369254
>chr3:370988-371758
>chr3:372015-372473
>chr3:373765-373914
>chr3:374130-374690
>chr3:374904-375051
>chr3:375212-375791
>chr3:378491-378572
>chr3:379220-379362
>chr3:379688-379803
>chr3:379957-380123
>chr3:380213-381034
>chr3:381590-381695
>chr3:382355-382589
>chr3:382736-383251
>chr3:383338-383504
>chr3:383564-383812
>chr3:384025-384131
>chr3:384218-384439
>chr3:384644-384968
>chr3:385086-385724
>chr3:386100-386494
>chr3:387264-387386
>chr3:387490-387632
>chr3:388479-388570
>chr3:389352-389676
>chr3:389877-390363
>chr3:390623-390893
>chr3:391319-391478
>chr3:391758-392889
>chr3:392960-393157
>chr3:393346-394096
>chr3:394205-394304
>chr3:394527-394695
>chr3:395287-396051
>chr3:397194-397661
>chr3:397694-398105
>chr3:398276-399587
>chr3:399670-400362
>chr3:402138-404633
>chr3:404907-405306
>chr3:405626-405805
>chr3:406274-406508
>chr3:406766-406910
>chr3:407001-407526
>chr3:407684-408275
>chr3:408367-408755
>chr3:408822-408947
>chr3:409025-409148
>chr3:409247-409392
>chr3:409501-409639
>chr3:409841-410106
>chr3:410326-410916
>chr3:411085-411491
>chr3:412160-412371
>chr3:412854-413270
>chr3:413796-413896
>chr3:414306-414367
>chr3:414729-415240
>chr3:415326-415488
>chr3:415599-415766
>chr3:416450-416756
>chr3:416894-417300
>chr3:417561-417694
>chr3:417902-418020
>chr3:418227-418626
>chr3:418696-419039
>chr3:420032-420247
>chr3:420745-420920
>chr3:421004-421115
>chr3:421205-421309
>chr3:421425-421951
>chr3:422217-422614
>chr3:422672-423970
>chr3:424063-424713
>chr3:425012-425058
>chr3:425229-425309
>chr3:426306-426498
>chr3:427239-428231
>chr3:428324-428561
>chr3:428811-428980
>chr3:429660-430529
>chr3:430613-430938
>chr3:431459-431879
>chr3:432348-432460
>chr3:433342-433723
>chr3:434205-434433
>chr3:434746-434843
>chr3:435239-436099
>chr3:436864-437346
>chr3:437564-438024
>chr3:438080-438966
>chr3:439182-439555
>chr3:439720-439766
>chr3:440121-440294
>chr3:440843-440965
>chr3:441869-441962
>chr3:442148-442413
>chr3:442789-444212
>chr3:444685-444909
>chr3:445382-445446
>chr3:446104-446282
>chr3:446361-446590
>chr3:447095-447311
>chr3:447552-447682
>chr3:448139-448599
>chr3:448863-448971
>chr3:449193-449697
>chr3:449920-449977
>chr3:450407-450527
>chr3:453337-453408
>chr3:453568-453663
>chr3:454329-454586
>chr3:455017-455086
>chr3:455194-455697
>chr3:455808-456996
>chr3:457195-457821
>chr3:458238-458379
>chr3:458468-458551
>chr3:458701-459968
>chr3:460029-460534
>chr3:460968-461254
>chr3:461630-462142
>chr3:462221-462748
>chr3:463510-463682
>chr3:463723-463796
>chr3:465123-465446
>chr3:465621-465935
>chr3:466328-466425
>chr3:466848-467208
>chr3:468184-468244
>chr3:468353-468461
>chr3:468989-469280
>chr3:469393-469493
>chr3:469835-470634
>chr3:470860-470954
>chr3:471302-471471
>chr3:472365-472488
>chr3:473146-473360
>chr3:473504-473642
>chr3:474087-474322
>chr3:475789-475932
>chr3:475982-476989
>chr3:477084-477202
>chr3:478116-478185
>chr3:478257-478436
>chr3:478713-478794
>chr3:478948-479065
>chr3:479795-479850
>chr3:480119-481628
>chr3:481737-482112
>chr3:482193-482968
>chr3:483018-483250
>chr3:483574-483747
>chr3:483795-485609
>chr3:485918-486057
>chr3:487426-487589
>chr3:488198-488307
>chr3:489490-489727
>chr3:490355-490482
>chr3:490706-490765
>chr3:490988-491218
>chr3:491815-492136
>chr3:492443-492599
>chr3:492793-492905
>chr3:493157-493795
>chr3:494182-496414
>chr3:496611-496739
>chr3:498143-498303
>chr3:498786-499480
>chr3:499850-499954
>chr3:500287-500508
>chr3:500874-500940
>chr3:501009-501310
>chr3:501416-501488
>chr3:501617-501714
>chr3:501935-502051
>chr3:502214-502434
>chr3:502551-503195
>chr3:503356-503527
>chr3:503781-503977
>chr3:505543-505941
>chr3:506396-506474
>chr3:507740-508249
>chr3:508335-508924
>chr3:509089-509213
>chr3:509291-509461
>chr3:509645-510380
>chr3:510532-510946
>chr3:511015-511290
>chr3:511697-511885
>chr3:512972-513478
>chr3:513962-514087
>chr3:515845-516006
>chr3:516668-517019
>chr3:517192-517301
>chr3:517344-518651
>chr3:519549-519754
>chr3:519993-520839
>chr3:521068-521227
>chr3:521515-521596
>chr3:521687-521791
>chr3:521899-522008
>chr3:522351-522474
>chr3:522689-523890
>chr3:523983-524852
>chr3:524900-525680
>chr3:526237-526314
>chr3:527461-528246
>chr3:528319-528576
>chr3:528683-528969
>chr3:529152-529249
>chr3:529530-531335
>chr3:531511-531663
>chr3:531902-533073
>chr3:533105-533376
>chr3:533717-533899
>chr3:534018-534297
>chr3:534349-534609
>chr3:535078-536378
>chr3:536556-537057
>chr3:538083-538313
>chr3:538705-538828
>chr3:539187-539310
>chr3:539410-539850
>chr3:539988-540340
>chr3:540619-540719
>chr3:540818-541009
>chr3:541138-541187
>chr3:541326-541448
>chr3:541517-541593
>chr3:541833-542503
>chr3:542597-542732
>chr3:542852-542969
>chr3:543263-543825
>chr3:543943-544407
>chr3:544794-545363
>chr3:546366-546621
>chr3:546756-546895
>chr3:547187-547303
>chr3:547394-547857
>chr3:548121-548735
>chr3:548832-549523
>chr3:549998-550498
>chr3:550559-551001
>chr3:551273-551681
>chr3:551903-552310
>chr3:552468-552556
>chr3:552733-553399
>chr3:553905-554024
>chr3:554309-554395
>chr3:554482-554799
>chr3:554906-555137
>chr3:555392-555963
>chr3:556008-556125
>chr3:556294-556530
>chr3:556737-556885
>chr3:557029-557145
>chr3:557326-557380
>chr3:557575-558019
>chr3:558117-558738
>chr3:558949-559043
>chr3:559756-560576
>chr3:561271-561470
>chr3:561545-561900
>chr3:562334-562790
>chr3:562888-563315
>chr3:563539-563710
>chr3:563778-563976
>chr3:564051-564127
>chr3:564517-564607
>chr3:564697-564794
>chr3:564948-565056
>chr3:565185-565288
>chr3:565493-565962
>chr3:566139-566293
>chr3:566489-566616
>chr3:566692-567140
>chr3:567206-568875
>chr3:569019-569337
>chr3:569498-570128
>chr3:570255-570695
>chr3:571285-571389
>chr3:571939-572278
>chr3:572575-572954
>chr3:573512-573662
>chr3:574008-574097
>chr3:574548-575466
>chr3:575580-576223
>chr3:577154-581347
>chr3:581865-583236
>chr3:583317-583541
>chr3:583703-584219
>chr3:584706-585181
>chr3:585398-585486
>chr3:586603-587002
>chr3:587942-588024
>chr3:589193-589599
>chr3:589658-589713
>chr3:589857-590315
>chr3:590594-590884
>chr3:591591-591694
>chr3:592525-592830
>chr3:592887-593614
>chr3:594447-597280
>chr3:599921-600196
>chr3:600451-600674
>chr3:600807-601248
>chr3:601901-602006
>chr3:603214-603945
>chr3:604598-604659
>chr3:604750-605556
>chr3:605715-605880
>chr3:606018-606483
>chr3:607471-608196
>chr3:608730-608894
>chr3:609057-609417
>chr3:610106-611208
>chr3:611783-612305
>chr3:612483-612892
>chr3:615450-615653
>chr3:619498-620120
>chr3:620333-620395
>chr3:620643-620694
>chr3:620838-620904
>chr3:621030-621159
>chr3:621523-621593
>chr3:621813-621896
>chr3:622100-622206
>chr3:622338-622825
>chr3:623088-624514
>chr3:624749-625002
>chr3:625287-625365
>chr3:625871-626016
>chr3:626263-626533
>chr3:626823-627283
>chr3:627470-627858
>chr3:628034-628971
>chr3:629207-629504
>chr3:630231-630286
>chr3:630364-630983
>chr3:631079-631291
>chr3:631452-631579
>chr3:631627-632215
>chr3:632739-632975
>chr3:633235-633287
>chr3:633458-633564
>chr3:633640-633713
>chr3:634131-634210
>chr3:634466-634722
>chr3:634828-634895
>chr3:635605-635788
>chr3:636435-636568
>chr3:637692-637837
>chr3:637972-638107
>chr3:638481-638653
>chr3:638805-638911
>chr3:639248-639336
>chr3:639409-639836
>chr3:640253-640524
>chr3:640673-640895
>chr3:641259-641427
>chr3:642000-642578
>chr3:643010-643302
>chr3:643524-643800
>chr3:643943-644955
>chr3:645040-645299
>chr3:646179-646525
>chr3:647413-647509
>chr3:647804-648182
>chr3:648371-648569
>chr3:648877-649143
>chr3:649645-649770
>chr3:651666-651866
>chr3:652426-653003
>chr3:653309-654558
>chr3:654609-655230
>chr3:655291-655971
>chr3:656025-656666
>chr3:657375-657601
>chr3:657747-657893
>chr3:658315-658757
>chr3:659524-659621
>chr3:660793-660929
>chr3:661842-662117
>chr3:662373-662586
>chr3:662789-662976
>chr3:663060-663385
>chr3:663519-663648
>chr3:664678-664886
>chr3:665062-665704
>chr3:665874-665934
>chr3:667092-667308
>chr3:667566-667664
>chr3:667753-671172
>chr3:671437-671589
>chr3:671682-671915
>chr3:672419-672488
>chr3:672598-674509
>chr3:674764-674899
>chr3:675290-675891
>chr3:676136-676208
>chr3:676302-676427
>chr3:676673-676842
>chr3:677495-679428
>chr3:679773-679912
>chr3:680457-681485
>chr3:681818-682040
>chr3:682618-682949
>chr3:684283-684395
>chr3:684651-684763
>chr3:685004-685128
>chr3:685827-686021
>chr3:686231-686754
>chr3:687974-688153
>chr3:689101-689178
>chr3:690981-691043
>chr3:691221-691382
>chr3:691553-692872
>chr3:693068-693342
>chr3:693485-693571
>chr3:693691-693939
>chr3:694034-694331
>chr3:694375-696411
>chr3:696505-697101
>chr3:697239-697391
>chr3:697670-697867
>chr3:697987-698177
>chr3:698335-698448
>chr3:698719-699431
>chr3:699614-699890
>chr3:700322-701352
>chr3:702118-702780
>chr3:703088-703293
>chr3:703568-703699
>chr3:703879-704056
>chr3:704171-704557
>chr3:704857-705028
>chr3:705511-705872
>chr3:706260-707412
>chr3:707570-707735
>chr3:708086-708889
>chr3:709168-709368
>chr3:710452-710572
>chr3:710772-711153
>chr3:711397-712559
>chr3:712726-713262
>chr3:713326-713480
>chr3:713880-714301
>chr3:716287-716480
>chr3:717358-717540
>chr3:717804-718053
>chr3:718473-720131
>chr3:720341-721626
>chr3:721710-722156
>chr3:722531-722704
>chr3:722806-723286
>chr3:723374-723762
>chr3:723831-724933
>chr3:725505-725766
>chr3:726447-726696
>chr3:726974-727110
>chr3:727783-727832
>chr3:728046-728097
>chr3:728276-728406
>chr3:728740-728942
>chr3:729503-729665
>chr3:729866-730013
>chr3:730224-730630
>chr3:731250-731347
>chr3:731431-731735
>chr3:732053-732207
>chr3:732685-732889
>chr3:732967-733036
>chr3:733116-733204
>chr3:733318-733481
>chr3:733530-733710
>chr3:733759-734051
>chr3:734118-734234
>chr3:734604-734664
>chr3:734792-734849
>chr3:735554-735876
>chr3:735965-736099
>chr3:736157-736373
>chr3:737254-737668
>chr3:737763-737953
>chr3:738409-739004
>chr3:739538-739649
>chr3:739744-739955
>chr3:740162-740575
>chr3:740708-740776
>chr3:741740-741904
>chr3:742226-743119
>chr3:743201-745132
>chr3:747251-747304
>chr3:748544-748734
>chr3:748863-748982
>chr3:750311-750601
>chr3:752003-752203
>chr3:752547-753227
>chr3:753862-754151
>chr3:754634-754863
>chr3:755205-755296
>chr3:755622-755727
>chr3:756007-756138
>chr3:756213-756343
>chr3:756776-757449
>chr3:757560-758599
>chr3:758670-759205
>chr3:759523-759651
>chr3:759715-759819
>chr3:759890-759963
>chr3:760089-760184
>chr3:760289-760392
>chr3:760485-760657
>chr3:760873-760984
>chr3:761061-761192
>chr3:761284-761432
>chr3:761643-761759
>chr3:762243-762367
>chr3:762766-763689
>chr3:763986-764405
>chr3:764912-765021
>chr3:765473-765537
>chr3:766144-766431
>chr3:768760-768944
>chr3:770602-770709
>chr3:771564-771725
>chr3:772325-772484
>chr3:772975-773051
>chr3:773301-773422
>chr3:773908-774000
>chr3:774509-774833
>chr3:775581-775797
>chr3:776297-776345
>chr3:776745-776843
>chr3:777089-777278
>chr3:779466-779833
>chr3:780412-781107
>chr3:782077-782159
>chr3:782440-782624
>chr3:783105-784458
>chr3:784649-785045
>chr3:785564-785918
>chr3:786143-786229
>chr3:786325-786540
>chr3:787304-787446
>chr3:787626-787699
>chr3:787772-787880
>chr3:787994-788653
>chr3:788793-789025
>chr3:789834-791210
>chr3:791285-791843
>chr3:791942-792215
>chr3:792997-793173
>chr3:793233-793295
>chr3:793570-793629
>chr3:794439-794742
>chr3:794952-795037
>chr3:797828-798296
>chr3:798337-798900
>chr3:799209-800169
>chr3:801653-801801
>chr3:802200-802416
>chr3:802502-802592
>chr3:802984-803809
>chr3:804420-804471
>chr3:804562-804811
>chr3:804937-804998
>chr3:805313-805981
>chr3:806118-806813
>chr3:807815-807937
>chr3:809025-809096
>chr3:809489-809757
>chr3:809827-810024
>chr3:810436-810591
>chr3:810717-811809
>chr3:812043-812308
>chr3:812374-812469
>chr3:812572-812703
>chr3:812884-812992
>chr3:813213-813300
>chr3:813535-813619
>chr3:813741-814603
>chr3:814701-814836
>chr3:814996-815171
>chr3:815357-815621
>chr3:815703-817367
>chr3:817434-817828
>chr3:817930-818148
>chr3:818360-818605
>chr3:818894-819049
>chr3:819744-819854
>chr3:820571-820654
>chr3:821005-821242
>chr3:821790-821846
>chr3:822050-822182
>chr3:822330-822689
>chr3:822912-823160
>chr3:823653-824281
>chr3:824787-825413
>chr3:825802-825975
>chr3:826265-826340
>chr3:826460-826642
>chr3:827203-827368
>chr3:829174-829439
>chr3:829590-829654
>chr3:829852-830476
>chr3:830869-831027
>chr3:831444-832765
>chr3:832845-833248
>chr3:833351-834171
>chr3:834348-834426
>chr3:834489-834610
>chr3:834761-834840
>chr3:835085-835494
>chr3:835863-837036
>chr3:837199-837400
>chr3:837618-837682
>chr3:837807-837901
>chr3:838054-838624
>chr3:838824-838899
>chr3:839384-839865
>chr3:840962-841047
>chr3:841133-841469
>chr3:841535-842379
>chr3:844005-844913
>chr3:847864-847975
>chr3:854148-854417
>chr3:854579-854917
>chr3:855401-855721
>chr3:856308-857494
>chr3:858786-859396
>chr3:859560-859720
>chr3:859805-860196
>chr3:860268-860439
>chr3:860516-860597
>chr3:860834-860916
>chr3:861032-861800
>chr3:862155-862287
>chr3:862574-862631
>chr3:862693-862757
>chr3:862912-862989
>chr3:863231-863348
>chr3:863477-863559
>chr3:863665-863955
>chr3:864039-864768
>chr3:864850-865101
>chr3:865400-867490
>chr3:867859-868102
>chr3:869050-870729
>chr3:870792-871881
>chr3:871954-872074
>chr3:872173-872363
>chr3:872625-872832
>chr3:872986-873837
>chr3:873976-874403
>chr3:874579-874880
>chr3:875035-875460
>chr3:875692-875972
>chr3:876193-877269
>chr3:877557-878290
>chr3:878646-878962
>chr3:879586-879791
>chr3:880623-881015
>chr3:881330-881852
>chr3:882152-883233
>chr3:883336-883632
>chr3:884123-884471
>chr3:884614-884736
>chr3:884966-885073
>chr3:885203-885414
>chr3:885614-885881
>chr3:886009-886171
>chr3:886357-886708
>chr3:887713-888091
>chr3:888527-889806
>chr3:890036-891112
>chr3:891185-891293
>chr3:891356-891434
>chr3:891735-891822
>chr3:892367-892456
>chr3:892627-892712
>chr3:892775-893100
>chr3:893170-893237
>chr3:893915-894017
>chr3:894905-894994
>chr3:895163-895299
>chr3:896435-896707
>chr3:896875-897442
>chr3:897668-898113
>chr3:899386-899684
>chr3:900049-900340
>chr3:900629-900755
>chr3:901109-901539
>chr3:901851-903724
>chr3:903843-904209
>chr3:904526-905287
>chr3:905506-906030
>chr3:906834-906957
>chr3:907112-907643
>chr3:907712-908061
>chr3:908126-910022
>chr3:910212-910537
>chr3:911241-911453
>chr3:912221-912376
>chr3:912678-912755
>chr3:913717-913886
>chr3:913958-914096
>chr3:914245-914399
>chr3:914494-914581
>chr3:914806-914861
>chr3:915102-915326
>chr3:916412-916663
>chr3:917208-918339
>chr3:918406-919858
>chr3:919983-920109
>chr3:920483-920568
>chr3:920755-921169
>chr3:921592-921689
>chr3:921998-922130
>chr3:922532-922834
>chr3:923008-923063
>chr3:923436-923545
>chr3:923631-923825
>chr3:924147-924511
>chr3:924806-924949
>chr3:925103-925321
>chr3:925834-926588
>chr3:926635-927240
>chr3:927324-927488
>chr3:928323-928415
>chr3:928691-928767
>chr3:929085-930277
>chr3:930549-930752
>chr3:931545-931778
>chr3:932496-933090
>chr3:933552-933832
>chr3:933897-934881
>chr3:936001-936090
>chr3:936246-936416
>chr3:936825-937093
>chr3:937259-937886
>chr3:938370-938458
>chr3:938633-939217
>chr3:939323-939381
>chr3:940557-940816
>chr3:940901-941402
>chr3:941777-941890
>chr3:941971-942235
>chr3:943054-943330
>chr3:943575-944423
>chr3:944658-945017
>chr3:945303-945834
>chr3:947099-947369
>chr3:947699-947833
>chr3:947994-948116
>chr3:948241-948846
>chr3:949410-949635
>chr3:949764-949877
>chr3:950604-950849
>chr3:950978-951328
>chr3:951687-951980
>chr3:952505-952633
>chr3:953632-953873
>chr3:954444-954788
>chr3:955288-955369
>chr3:955415-955614
>chr3:956036-957170
>chr3:958265-958606
>chr3:958892-959625
>chr3:959795-960432
>chr3:960725-961483
>chr3:961579-961799
>chr3:961931-962221
>chr3:962852-963006
>chr3:963170-964555
>chr3:964821-965074
>chr3:965405-965588
>chr3:965894-966744
>chr3:966841-967334
>chr3:967495-967940
>chr3:968419-968644
>chr3:969085-969463
>chr3:970037-970421
>chr3:971229-971457
>chr3:971517-971588
>chr3:971942-972210
>chr3:972517-973584
>chr3:973854-973945
>chr3:974888-975580
>chr3:976202-976295
>chr3:976929-977257
>chr3:980589-981064
>chr3:981240-981354
>chr3:981530-981745
>chr3:981850-982062
>chr3:982184-982290
>chr3:982319-982931
>chr3:982992-983114
>chr3:983306-983464
>chr3:983754-983846
>chr3:984199-985273
>chr3:985557-986026
>chr3:986258-986483
>chr3:987002-987068
>chr3:987619-987895
>chr3:988008-988224
>chr3:988760-989524
>chr3:989813-990164
>chr3:990419-990498
>chr3:990564-991146
>chr3:991238-992473
>chr3:992896-993485
>chr3:993626-993921
>chr3:994025-995357
>chr3:995802-996081
>chr3:996259-996478
>chr3:996550-997026
>chr3:997321-998170
>chr3:998249-998424
>chr3:998494-998751
>chr3:998950-999671
>chr3:999772-1004073
>chr3:1004295-1012990
>chr3:1013486-1013938
>chr3:1014216-1016085
>chr3:1016526-1019322
>chr3:1019552-1024990
>chr3:1025468-1029734
>chr3:1031290-1031343
>chr3:1031815-1031863
>chr3:1032182-1032228
>chr3:1033697-1033769
>chr3:1033857-1034012
>chr3:1034295-1034400
>chr3:1034921-1037926
>chr3:1037981-1060087
