# Supplementary material for: Red: an intelligent, rapid, accurate tool for detecting repeats de-novo on the genomic scale
Source: BMC Bioinformatics. 2015 Jul 24;16:227. doi: 10.1186/s12859-015-0654-5 (PMC4513396; doi:10.1186/s12859-015-0654-5)
Supplement: Additional file 10 — Supplementary data set 9 — Red’s repeats of the Plasmodium falciparum genome. The command “tar -xzf file” results in a directory that contains the locations of repeats found by Red in the genome of the Plasmodium falciparum. [file 12859_2015_654_MOESM10_ESM.gz › GnmRptPf/chr4.rpt]

>chr4:0-11010
>chr4:11072-35143
>chr4:35640-35788
>chr4:36110-36228
>chr4:37647-37720
>chr4:38965-39017
>chr4:39124-39180
>chr4:41659-43444
>chr4:43543-48665
>chr4:49073-52775
>chr4:52868-53225
>chr4:53330-54441
>chr4:55687-55781
>chr4:55909-56010
>chr4:56736-56848
>chr4:57197-57238
>chr4:58773-58828
>chr4:60296-60361
>chr4:62699-62743
>chr4:63182-63275
>chr4:63661-66753
>chr4:67195-69731
>chr4:70177-72200
>chr4:73045-73158
>chr4:73368-73806
>chr4:73945-76071
>chr4:76195-76334
>chr4:76399-76523
>chr4:76985-79321
>chr4:79418-79843
>chr4:80221-86309
>chr4:86791-89355
>chr4:89898-90488
>chr4:90570-92514
>chr4:92957-95608
>chr4:95836-96059
>chr4:96538-96657
>chr4:96962-97624
>chr4:97998-98230
>chr4:98606-98987
>chr4:99722-99826
>chr4:99992-100996
>chr4:101155-101941
>chr4:102101-103769
>chr4:104027-104736
>chr4:105086-105296
>chr4:105437-106329
>chr4:106548-107295
>chr4:107392-107552
>chr4:107701-107845
>chr4:108552-110171
>chr4:111073-111659
>chr4:111776-111940
>chr4:112039-113698
>chr4:113856-114730
>chr4:114964-115272
>chr4:117726-117968
>chr4:118121-118577
>chr4:118703-120023
>chr4:120144-120674
>chr4:120741-121416
>chr4:122189-123890
>chr4:124040-124756
>chr4:125046-125795
>chr4:125867-129141
>chr4:129354-130045
>chr4:130613-130756
>chr4:131689-131821
>chr4:131886-133596
>chr4:133840-133931
>chr4:134603-134740
>chr4:135368-135427
>chr4:135969-136087
>chr4:136212-136369
>chr4:136467-136690
>chr4:137478-137553
>chr4:137659-137820
>chr4:138456-138584
>chr4:140924-141411
>chr4:141688-142054
>chr4:142156-142406
>chr4:142571-143384
>chr4:143428-144059
>chr4:144154-144249
>chr4:144921-145156
>chr4:146173-146243
>chr4:147445-147699
>chr4:150116-150562
>chr4:150662-150854
>chr4:150941-151205
>chr4:151684-151997
>chr4:152036-152109
>chr4:152466-152762
>chr4:152909-153927
>chr4:154380-154484
>chr4:154600-156944
>chr4:157519-157611
>chr4:158611-158692
>chr4:158782-159788
>chr4:159979-160079
>chr4:160295-161782
>chr4:161981-162522
>chr4:162577-162819
>chr4:163322-164726
>chr4:165071-165696
>chr4:166300-167207
>chr4:167545-167624
>chr4:167740-168460
>chr4:168730-169086
>chr4:169517-169828
>chr4:170242-170705
>chr4:170912-171105
>chr4:171454-171865
>chr4:172113-172404
>chr4:172633-173396
>chr4:173600-173704
>chr4:176741-177038
>chr4:177325-177440
>chr4:178391-178951
>chr4:179018-179249
>chr4:179324-179478
>chr4:179565-181264
>chr4:181377-181770
>chr4:182523-182850
>chr4:182941-183014
>chr4:183105-183229
>chr4:183735-184961
>chr4:185031-185359
>chr4:185489-185584
>chr4:185726-187840
>chr4:188075-189321
>chr4:189549-189710
>chr4:190837-191011
>chr4:191140-191381
>chr4:192102-192306
>chr4:193221-193348
>chr4:193466-193673
>chr4:193914-194170
>chr4:194687-194852
>chr4:195506-195788
>chr4:195934-196318
>chr4:197085-197268
>chr4:198418-198818
>chr4:199059-199173
>chr4:200017-200097
>chr4:200234-200660
>chr4:201053-202423
>chr4:203198-203628
>chr4:203864-204308
>chr4:204685-204900
>chr4:205320-205472
>chr4:206283-207155
>chr4:207678-211733
>chr4:211853-212194
>chr4:212284-213204
>chr4:213535-213657
>chr4:213730-213876
>chr4:214013-214264
>chr4:214920-214965
>chr4:215668-218092
>chr4:218775-219197
>chr4:220319-222587
>chr4:222722-223839
>chr4:223987-224286
>chr4:224470-225081
>chr4:225257-225982
>chr4:226308-226482
>chr4:226847-227053
>chr4:227950-228160
>chr4:229330-230173
>chr4:230368-230702
>chr4:230789-231271
>chr4:231659-231786
>chr4:232306-232732
>chr4:232851-233378
>chr4:233507-234549
>chr4:234725-234821
>chr4:235054-235286
>chr4:235392-235648
>chr4:235854-236161
>chr4:236743-237286
>chr4:237483-237606
>chr4:237841-238032
>chr4:238162-238576
>chr4:238640-239047
>chr4:239139-239263
>chr4:239741-240715
>chr4:241059-241147
>chr4:241339-241440
>chr4:241506-242896
>chr4:243358-244814
>chr4:245100-245198
>chr4:246029-246121
>chr4:246379-246810
>chr4:246940-247449
>chr4:247546-247840
>chr4:248679-253513
>chr4:253605-254275
>chr4:254432-255215
>chr4:256779-257026
>chr4:257532-257644
>chr4:258239-258432
>chr4:258875-258983
>chr4:259160-259246
>chr4:259760-259966
>chr4:260456-260837
>chr4:261243-261352
>chr4:261404-261590
>chr4:262044-262217
>chr4:263494-263859
>chr4:264672-264794
>chr4:264972-265584
>chr4:265770-265883
>chr4:266110-266350
>chr4:266593-266942
>chr4:267053-267308
>chr4:267630-268083
>chr4:268467-268644
>chr4:268816-269073
>chr4:269420-269642
>chr4:269843-270145
>chr4:270365-270776
>chr4:270856-271048
>chr4:272265-272351
>chr4:272650-273712
>chr4:274845-275407
>chr4:275685-275857
>chr4:276163-276458
>chr4:277356-277481
>chr4:277590-278721
>chr4:278847-278958
>chr4:279025-279127
>chr4:279221-279370
>chr4:279754-279862
>chr4:281348-281473
>chr4:282727-282942
>chr4:283086-284758
>chr4:284840-285136
>chr4:285237-285542
>chr4:285671-285768
>chr4:286009-286088
>chr4:286424-286528
>chr4:286694-286975
>chr4:287069-287157
>chr4:287455-287622
>chr4:287767-287864
>chr4:288029-288408
>chr4:288459-288915
>chr4:289839-289942
>chr4:290050-290242
>chr4:291339-291571
>chr4:291932-292114
>chr4:292376-292883
>chr4:293011-293387
>chr4:293590-293761
>chr4:294850-295126
>chr4:295490-296188
>chr4:296351-298085
>chr4:298252-298337
>chr4:300614-300758
>chr4:306912-307016
>chr4:307471-307711
>chr4:307925-308049
>chr4:308251-309469
>chr4:309658-309790
>chr4:309876-309944
>chr4:310222-310447
>chr4:310935-311020
>chr4:311082-311398
>chr4:311634-311769
>chr4:311922-312196
>chr4:312518-313053
>chr4:313469-313587
>chr4:315498-315567
>chr4:316279-316529
>chr4:318113-318316
>chr4:319478-319666
>chr4:319884-321038
>chr4:321428-322034
>chr4:322316-323144
>chr4:323676-324126
>chr4:324570-324695
>chr4:325103-325198
>chr4:325277-325496
>chr4:325569-325975
>chr4:326008-326250
>chr4:326488-326825
>chr4:326933-327482
>chr4:327937-328102
>chr4:328341-328609
>chr4:329139-329698
>chr4:331118-331584
>chr4:331758-333861
>chr4:333911-334093
>chr4:334204-334415
>chr4:334677-335688
>chr4:336093-336304
>chr4:336717-336791
>chr4:336891-337083
>chr4:337263-337341
>chr4:337419-337522
>chr4:337663-338796
>chr4:338885-339194
>chr4:339492-339652
>chr4:340259-340745
>chr4:340956-341086
>chr4:341461-341848
>chr4:341986-342054
>chr4:342230-342659
>chr4:343011-343658
>chr4:343858-344278
>chr4:344376-345508
>chr4:345598-345780
>chr4:346079-346301
>chr4:347018-348025
>chr4:348447-348508
>chr4:348809-349347
>chr4:350289-350710
>chr4:350939-351857
>chr4:351976-352853
>chr4:353010-353260
>chr4:353637-354505
>chr4:354644-354841
>chr4:354985-355175
>chr4:355937-356255
>chr4:357143-357320
>chr4:357602-357745
>chr4:357837-358057
>chr4:358276-358437
>chr4:358554-358950
>chr4:359400-359551
>chr4:359996-360504
>chr4:360623-360688
>chr4:360782-360851
>chr4:361036-361094
>chr4:361407-361515
>chr4:361678-361737
>chr4:361997-362074
>chr4:362149-362204
>chr4:362469-362734
>chr4:364565-364702
>chr4:365103-365269
>chr4:365486-365876
>chr4:366806-367491
>chr4:368237-368564
>chr4:368718-369313
>chr4:370105-370186
>chr4:370371-370502
>chr4:370574-370717
>chr4:370783-370883
>chr4:371119-371320
>chr4:371543-371634
>chr4:371957-372147
>chr4:372381-373345
>chr4:373429-373688
>chr4:374278-374828
>chr4:375135-376075
>chr4:376166-376348
>chr4:376601-376966
>chr4:378187-378557
>chr4:378795-379068
>chr4:379133-379495
>chr4:379701-379961
>chr4:380476-380727
>chr4:381522-381712
>chr4:381797-381913
>chr4:382018-382176
>chr4:382670-382824
>chr4:382910-383197
>chr4:383353-383457
>chr4:383801-383886
>chr4:383964-384392
>chr4:384480-384576
>chr4:384889-385027
>chr4:385261-385367
>chr4:385606-385890
>chr4:386086-386356
>chr4:386779-386933
>chr4:387470-387893
>chr4:388117-388389
>chr4:388690-389418
>chr4:389764-389940
>chr4:389992-391814
>chr4:392237-392428
>chr4:393707-393800
>chr4:394013-394217
>chr4:394682-394965
>chr4:395206-395645
>chr4:396553-396762
>chr4:396978-397104
>chr4:397495-397629
>chr4:397816-398263
>chr4:399400-399567
>chr4:400424-401012
>chr4:401616-402639
>chr4:402701-404552
>chr4:405387-405714
>chr4:406002-406355
>chr4:406896-407197
>chr4:407756-408254
>chr4:408612-408976
>chr4:409615-410005
>chr4:410256-411283
>chr4:411508-411656
>chr4:411756-412048
>chr4:412265-413065
>chr4:413185-413373
>chr4:413536-413662
>chr4:414014-414133
>chr4:414464-414618
>chr4:414685-415530
>chr4:415881-415950
>chr4:417614-418342
>chr4:418501-419155
>chr4:419276-419371
>chr4:419430-419464
>chr4:419529-420262
>chr4:423269-423467
>chr4:423772-424272
>chr4:424635-424741
>chr4:425141-425248
>chr4:425667-425825
>chr4:426047-426119
>chr4:426331-426506
>chr4:426761-427563
>chr4:427720-427824
>chr4:427953-428321
>chr4:428374-428662
>chr4:428744-428880
>chr4:429229-429427
>chr4:429805-430482
>chr4:430741-431138
>chr4:431638-431826
>chr4:432719-432962
>chr4:433482-433653
>chr4:433821-433951
>chr4:434097-434534
>chr4:436497-436663
>chr4:438142-438197
>chr4:438677-438726
>chr4:439338-439563
>chr4:440193-441083
>chr4:441927-441987
>chr4:442321-442429
>chr4:442725-442814
>chr4:442884-443125
>chr4:444263-444448
>chr4:444910-445805
>chr4:447326-447600
>chr4:447686-447814
>chr4:447920-448038
>chr4:448129-448203
>chr4:449149-449278
>chr4:449531-449694
>chr4:450550-450829
>chr4:451168-451251
>chr4:451329-451670
>chr4:451756-452379
>chr4:452470-452834
>chr4:454326-454463
>chr4:454642-455116
>chr4:455240-455399
>chr4:455560-456133
>chr4:456712-456833
>chr4:457064-457266
>chr4:457541-458785
>chr4:458886-459012
>chr4:460028-460118
>chr4:460469-460570
>chr4:460783-460951
>chr4:461086-461255
>chr4:461700-461812
>chr4:461891-462010
>chr4:462472-463423
>chr4:463518-463733
>chr4:463915-464092
>chr4:464304-464472
>chr4:464640-465175
>chr4:465263-466150
>chr4:466256-466378
>chr4:466450-466591
>chr4:467011-467228
>chr4:468342-468842
>chr4:469618-469753
>chr4:469908-470078
>chr4:470179-470251
>chr4:470345-470650
>chr4:470826-471622
>chr4:471814-471902
>chr4:472992-473413
>chr4:474261-476093
>chr4:476235-476758
>chr4:476848-477388
>chr4:477473-477811
>chr4:478602-478727
>chr4:478933-479158
>chr4:479885-479963
>chr4:480512-481444
>chr4:482443-482606
>chr4:482720-482846
>chr4:483496-484072
>chr4:484242-484355
>chr4:484679-484848
>chr4:485020-485927
>chr4:487134-487300
>chr4:487370-487998
>chr4:488761-488819
>chr4:489245-489450
>chr4:489922-490413
>chr4:490838-492713
>chr4:493069-493160
>chr4:493616-494026
>chr4:494413-494580
>chr4:494849-495128
>chr4:495602-495642
>chr4:496007-496049
>chr4:496226-496313
>chr4:496642-497748
>chr4:498285-498504
>chr4:498764-498989
>chr4:499299-499506
>chr4:500270-500454
>chr4:500540-501248
>chr4:501474-503353
>chr4:503415-506055
>chr4:506324-506509
>chr4:507098-507183
>chr4:507777-507828
>chr4:508260-508346
>chr4:508489-508634
>chr4:508798-508899
>chr4:509167-509331
>chr4:509423-509674
>chr4:509832-510054
>chr4:510115-510208
>chr4:510781-511382
>chr4:512002-512138
>chr4:512203-512832
>chr4:513050-513191
>chr4:513350-513592
>chr4:514009-514322
>chr4:514997-515599
>chr4:515829-516348
>chr4:516670-517274
>chr4:518004-518344
>chr4:518674-518867
>chr4:519456-519684
>chr4:519877-520207
>chr4:521201-521446
>chr4:522109-522272
>chr4:522846-522894
>chr4:524025-524241
>chr4:524345-524562
>chr4:524691-525057
>chr4:525126-525833
>chr4:525996-526477
>chr4:526550-526918
>chr4:527072-527428
>chr4:528265-528385
>chr4:529161-529284
>chr4:530435-530846
>chr4:530965-531017
>chr4:531841-531906
>chr4:532019-533431
>chr4:533689-533855
>chr4:534162-534374
>chr4:534429-534644
>chr4:534698-535105
>chr4:535439-535516
>chr4:536517-536691
>chr4:537463-537574
>chr4:538300-538471
>chr4:538650-538725
>chr4:539097-539208
>chr4:539711-540560
>chr4:540792-541073
>chr4:541194-541306
>chr4:541405-543263
>chr4:543398-543661
>chr4:543725-544512
>chr4:545171-545230
>chr4:545455-545832
>chr4:545930-546910
>chr4:546972-547082
>chr4:547746-547877
>chr4:548165-548669
>chr4:549714-550523
>chr4:551287-551733
>chr4:552143-552468
>chr4:552583-552965
>chr4:553255-553511
>chr4:553698-554062
>chr4:554275-555374
>chr4:557018-557078
>chr4:557577-557665
>chr4:557758-557896
>chr4:558113-558158
>chr4:558622-558827
>chr4:558991-559052
>chr4:559177-559240
>chr4:559381-559872
>chr4:560035-560149
>chr4:560237-563506
>chr4:563672-563939
>chr4:564008-565632
>chr4:565961-567011
>chr4:567348-567812
>chr4:568117-568545
>chr4:568646-570800
>chr4:570934-571181
>chr4:571506-571605
>chr4:572366-572483
>chr4:572821-572989
>chr4:573658-573707
>chr4:574165-574288
>chr4:574620-574743
>chr4:574964-575965
>chr4:576232-578450
>chr4:578624-578910
>chr4:578992-586173
>chr4:586263-586504
>chr4:587304-587577
>chr4:587643-587802
>chr4:587967-588035
>chr4:588642-590734
>chr4:590857-591422
>chr4:591644-594294
>chr4:594358-601312
>chr4:601402-601643
>chr4:602443-602716
>chr4:602782-602941
>chr4:603106-603174
>chr4:603781-605883
>chr4:606047-606591
>chr4:606757-608318
>chr4:608452-608806
>chr4:609079-609235
>chr4:609721-610254
>chr4:610922-611783
>chr4:612104-612773
>chr4:613813-614459
>chr4:614592-614660
>chr4:614838-615127
>chr4:615259-615929
>chr4:616092-616280
>chr4:616361-616460
>chr4:616547-616881
>chr4:617275-618861
>chr4:621228-621738
>chr4:621920-622467
>chr4:623280-623730
>chr4:623807-623879
>chr4:624905-625060
>chr4:625140-626282
>chr4:626529-626722
>chr4:627418-627493
>chr4:627709-627805
>chr4:627915-628805
>chr4:628897-629096
>chr4:629913-630143
>chr4:630245-630386
>chr4:630481-630654
>chr4:631225-631384
>chr4:633027-633112
>chr4:633156-634115
>chr4:634380-634447
>chr4:634687-634779
>chr4:635505-635738
>chr4:635984-636045
>chr4:636159-636466
>chr4:636608-636693
>chr4:637220-637354
>chr4:637747-637870
>chr4:637978-638149
>chr4:638208-638549
>chr4:638676-639398
>chr4:639863-640010
>chr4:640082-641569
>chr4:641698-641858
>chr4:642586-642688
>chr4:643186-643952
>chr4:645575-646588
>chr4:647267-647576
>chr4:647903-648006
>chr4:648735-651511
>chr4:652099-652469
>chr4:652689-652871
>chr4:653113-653330
>chr4:653588-654225
>chr4:654807-655046
>chr4:655221-655258
>chr4:655375-655574
>chr4:655656-656812
>chr4:656915-657134
>chr4:657313-657953
>chr4:658093-658188
>chr4:658239-658452
>chr4:658524-658654
>chr4:658872-659619
>chr4:660328-660945
>chr4:661108-661875
>chr4:662218-662337
>chr4:662437-662535
>chr4:662678-662851
>chr4:662990-663121
>chr4:663262-663428
>chr4:663566-663646
>chr4:663758-663909
>chr4:663980-664102
>chr4:664258-664818
>chr4:664999-665604
>chr4:665913-666032
>chr4:666224-666423
>chr4:666522-667327
>chr4:667525-667616
>chr4:667991-668124
>chr4:669543-670307
>chr4:671021-671263
>chr4:671516-672080
>chr4:672221-672943
>chr4:673022-673133
>chr4:673407-673489
>chr4:673878-673950
>chr4:674246-674511
>chr4:674645-674743
>chr4:674819-675023
>chr4:675130-675560
>chr4:676720-677825
>chr4:678024-678282
>chr4:678605-678754
>chr4:679085-679160
>chr4:679215-679315
>chr4:679404-679774
>chr4:680094-680203
>chr4:680322-680524
>chr4:681237-681399
>chr4:681659-681795
>chr4:682352-682760
>chr4:683265-683884
>chr4:684119-684296
>chr4:684602-684895
>chr4:685135-685471
>chr4:685553-687792
>chr4:688094-688744
>chr4:689050-689382
>chr4:690417-690604
>chr4:691825-691943
>chr4:692542-693397
>chr4:694016-695164
>chr4:695369-695448
>chr4:696044-696653
>chr4:697426-697514
>chr4:697584-698059
>chr4:698505-698976
>chr4:699118-699207
>chr4:699502-700776
>chr4:701292-701956
>chr4:702563-702711
>chr4:703333-704906
>chr4:705426-707141
>chr4:707197-707792
>chr4:707963-708151
>chr4:708381-708662
>chr4:708738-708899
>chr4:708991-709128
>chr4:709171-709457
>chr4:710568-710623
>chr4:710863-710985
>chr4:711179-711371
>chr4:711493-711583
>chr4:711811-712723
>chr4:712904-713576
>chr4:713702-713777
>chr4:715945-716440
>chr4:716502-716781
>chr4:716938-717843
>chr4:717938-718039
>chr4:718765-718857
>chr4:719415-719611
>chr4:720131-720318
>chr4:721276-721345
>chr4:721474-722052
>chr4:722295-722387
>chr4:722471-722573
>chr4:722654-722725
>chr4:722811-723221
>chr4:723481-723707
>chr4:723850-724522
>chr4:724713-724994
>chr4:725515-725581
>chr4:726421-726597
>chr4:726848-726912
>chr4:726986-727115
>chr4:728989-729198
>chr4:729360-729438
>chr4:729503-729601
>chr4:729698-730100
>chr4:730471-730928
>chr4:731194-733109
>chr4:733311-733581
>chr4:734106-734185
>chr4:734381-734568
>chr4:734642-734698
>chr4:734988-736231
>chr4:736369-736940
>chr4:737198-737680
>chr4:738240-739615
>chr4:739754-739894
>chr4:739969-740121
>chr4:740171-740335
>chr4:740789-741167
>chr4:741648-741810
>chr4:741913-742031
>chr4:742417-742782
>chr4:743831-744063
>chr4:745443-745983
>chr4:746241-746589
>chr4:746854-747425
>chr4:747552-749178
>chr4:749470-749551
>chr4:750095-750335
>chr4:750427-750549
>chr4:750946-751025
>chr4:751266-751344
>chr4:752887-753559
>chr4:753817-755073
>chr4:755759-755989
>chr4:756891-757076
>chr4:757178-757767
>chr4:757902-758095
>chr4:758204-758320
>chr4:758395-758500
>chr4:758611-758880
>chr4:759711-759959
>chr4:760088-760337
>chr4:760692-762744
>chr4:762976-763213
>chr4:763442-763546
>chr4:763871-764092
>chr4:764203-764535
>chr4:764821-764964
>chr4:765596-765730
>chr4:765933-766003
>chr4:766166-766411
>chr4:766677-767304
>chr4:767815-768022
>chr4:768121-768177
>chr4:768293-768397
>chr4:768757-768809
>chr4:769337-769795
>chr4:769846-769912
>chr4:770221-770490
>chr4:770602-770772
>chr4:771564-771683
>chr4:771944-772016
>chr4:772796-773213
>chr4:773351-773538
>chr4:773783-773896
>chr4:774228-774447
>chr4:774562-774955
>chr4:775060-775263
>chr4:775338-775449
>chr4:776434-776548
>chr4:776725-776978
>chr4:777316-777809
>chr4:778360-778459
>chr4:779224-779283
>chr4:780262-780444
>chr4:781097-781176
>chr4:781811-782032
>chr4:782434-782610
>chr4:782820-782913
>chr4:783465-783986
>chr4:784252-784507
>chr4:784673-784761
>chr4:784800-784890
>chr4:785368-785717
>chr4:785852-785949
>chr4:785999-786128
>chr4:786232-786347
>chr4:786547-786624
>chr4:786679-787616
>chr4:787723-788024
>chr4:788200-788273
>chr4:788592-789209
>chr4:789452-789571
>chr4:789796-790111
>chr4:790256-791790
>chr4:791926-791995
>chr4:792074-792211
>chr4:792370-792777
>chr4:793429-793657
>chr4:793827-794227
>chr4:795794-795877
>chr4:796350-797015
>chr4:797063-797137
>chr4:797569-797702
>chr4:797882-798230
>chr4:798483-798767
>chr4:798886-799016
>chr4:799690-800792
>chr4:801469-801675
>chr4:801896-802046
>chr4:802125-802375
>chr4:802650-802872
>chr4:803231-804090
>chr4:804356-804547
>chr4:805150-805273
>chr4:805614-806047
>chr4:806185-806650
>chr4:808265-808421
>chr4:808578-808636
>chr4:808997-809123
>chr4:809190-809266
>chr4:809756-809997
>chr4:810270-810396
>chr4:810683-811143
>chr4:812494-812668
>chr4:813315-813365
>chr4:814265-814437
>chr4:814854-814938
>chr4:816711-817873
>chr4:818107-818395
>chr4:818486-818770
>chr4:818939-818990
>chr4:819444-819556
>chr4:819717-819874
>chr4:820096-820203
>chr4:820379-820640
>chr4:821615-824286
>chr4:825735-826022
>chr4:826117-826277
>chr4:826540-826595
>chr4:827659-827717
>chr4:828172-828255
>chr4:828594-828715
>chr4:829321-829620
>chr4:829721-830985
>chr4:831054-831593
>chr4:831678-834741
>chr4:834784-835219
>chr4:835450-835723
>chr4:836035-836322
>chr4:836406-836574
>chr4:836699-836947
>chr4:837034-837136
>chr4:837371-837451
>chr4:837582-838204
>chr4:838320-838450
>chr4:838681-838902
>chr4:839193-839350
>chr4:839510-839596
>chr4:839719-840307
>chr4:840387-841327
>chr4:841966-842161
>chr4:842878-842967
>chr4:843520-843707
>chr4:844296-844569
>chr4:844702-844896
>chr4:844999-845102
>chr4:845250-845558
>chr4:846642-846816
>chr4:847412-847806
>chr4:847903-848380
>chr4:848521-848815
>chr4:849063-849241
>chr4:849930-850227
>chr4:850415-850546
>chr4:850683-850761
>chr4:851031-851237
>chr4:851577-851787
>chr4:852184-852377
>chr4:852701-852916
>chr4:852956-853253
>chr4:853497-853578
>chr4:853737-854128
>chr4:854611-854691
>chr4:855099-855294
>chr4:855422-855519
>chr4:855681-855739
>chr4:855823-856960
>chr4:857521-857996
>chr4:858061-858214
>chr4:858307-858466
>chr4:858594-858684
>chr4:858741-859504
>chr4:859885-860105
>chr4:860543-861514
>chr4:861682-861838
>chr4:862244-862596
>chr4:862740-862893
>chr4:863651-863708
>chr4:863880-863965
>chr4:864024-864921
>chr4:865471-865638
>chr4:866164-866455
>chr4:866796-867047
>chr4:867770-867987
>chr4:868277-868591
>chr4:869095-869187
>chr4:869813-869901
>chr4:870194-870276
>chr4:871238-871330
>chr4:871688-871883
>chr4:872394-872865
>chr4:872929-873388
>chr4:873592-873658
>chr4:875089-877736
>chr4:877781-878075
>chr4:878489-880116
>chr4:880758-881779
>chr4:882131-885471
>chr4:885616-885880
>chr4:886080-886681
>chr4:887064-887458
>chr4:887643-887737
>chr4:888582-889245
>chr4:889427-889591
>chr4:889863-890197
>chr4:890419-890586
>chr4:890737-891243
>chr4:891613-891737
>chr4:891908-892282
>chr4:892412-893137
>chr4:893311-893412
>chr4:893691-894010
>chr4:894603-894685
>chr4:894778-895875
>chr4:895991-896235
>chr4:896413-896857
>chr4:896946-897353
>chr4:898160-898245
>chr4:898799-899130
>chr4:899297-899596
>chr4:900056-900219
>chr4:900335-900479
>chr4:900563-900660
>chr4:900884-901531
>chr4:901643-902035
>chr4:902353-902495
>chr4:902732-902943
>chr4:903490-903602
>chr4:903879-904124
>chr4:904205-904528
>chr4:905036-905241
>chr4:905449-905846
>chr4:906306-906548
>chr4:906844-907079
>chr4:907273-907414
>chr4:908094-908446
>chr4:909417-909850
>chr4:910024-910281
>chr4:910555-910740
>chr4:910800-910909
>chr4:911109-911315
>chr4:911529-912395
>chr4:912488-914040
>chr4:915343-915479
>chr4:915679-916241
>chr4:916362-916875
>chr4:916985-917124
>chr4:918962-920683
>chr4:920783-924193
>chr4:924355-924864
>chr4:925105-925193
>chr4:925754-925867
>chr4:926142-926311
>chr4:926900-926968
>chr4:927184-927372
>chr4:927807-927864
>chr4:928251-928558
>chr4:928704-928969
>chr4:929334-929464
>chr4:930304-930389
>chr4:931204-931333
>chr4:931699-931883
>chr4:932044-932439
>chr4:932561-932846
>chr4:933480-933635
>chr4:933976-934080
>chr4:934500-934647
>chr4:935052-936287
>chr4:936471-936671
>chr4:937121-937493
>chr4:937583-937699
>chr4:938077-938143
>chr4:938310-938389
>chr4:938582-939000
>chr4:939248-939370
>chr4:939570-940051
>chr4:940164-940265
>chr4:940376-940567
>chr4:940821-941157
>chr4:943459-943795
>chr4:943876-944557
>chr4:944755-952951
>chr4:953622-954698
>chr4:954880-955693
>chr4:955774-956455
>chr4:956653-964849
>chr4:965520-966596
>chr4:966778-967689
>chr4:968075-968443
>chr4:968689-968935
>chr4:969013-969161
>chr4:969388-969515
>chr4:970116-972292
>chr4:972579-973244
>chr4:973300-975795
>chr4:977281-977341
>chr4:977773-977823
>chr4:978136-978386
>chr4:978522-978598
>chr4:978766-978882
>chr4:978966-979248
>chr4:979937-980115
>chr4:980243-980291
>chr4:980367-980732
>chr4:980943-981265
>chr4:981500-983124
>chr4:983590-983670
>chr4:983934-986412
>chr4:986671-987076
>chr4:987211-987798
>chr4:988323-988437
>chr4:989034-989193
>chr4:989418-990075
>chr4:990260-990414
>chr4:991309-991496
>chr4:991764-992352
>chr4:992411-992839
>chr4:993349-993402
>chr4:993638-993706
>chr4:994241-995071
>chr4:995919-997060
>chr4:997732-997925
>chr4:998823-999059
>chr4:999249-1000412
>chr4:1000573-1001195
>chr4:1001513-1001580
>chr4:1001914-1003083
>chr4:1003211-1003397
>chr4:1003716-1003858
>chr4:1004015-1004110
>chr4:1004227-1004312
>chr4:1004620-1004952
>chr4:1005064-1005226
>chr4:1005349-1006058
>chr4:1006135-1006602
>chr4:1007310-1007463
>chr4:1007518-1008639
>chr4:1009124-1009613
>chr4:1010465-1010597
>chr4:1010994-1011100
>chr4:1011366-1011499
>chr4:1011627-1011740
>chr4:1012119-1012248
>chr4:1012359-1012926
>chr4:1013287-1013383
>chr4:1013829-1014109
>chr4:1015915-1016260
>chr4:1016417-1016680
>chr4:1016913-1017074
>chr4:1017279-1017597
>chr4:1018035-1018636
>chr4:1018725-1018833
>chr4:1019034-1019507
>chr4:1019653-1019945
>chr4:1020568-1020724
>chr4:1021351-1022064
>chr4:1022110-1022343
>chr4:1022497-1023879
>chr4:1023981-1025212
>chr4:1025323-1025776
>chr4:1026041-1026907
>chr4:1026990-1027199
>chr4:1027312-1027405
>chr4:1028594-1028938
>chr4:1029138-1029212
>chr4:1029579-1031330
>chr4:1031838-1032407
>chr4:1032583-1033534
>chr4:1033680-1033741
>chr4:1034492-1034859
>chr4:1035093-1035403
>chr4:1035494-1035697
>chr4:1036474-1036611
>chr4:1037546-1038069
>chr4:1039580-1039758
>chr4:1040534-1040593
>chr4:1042409-1043112
>chr4:1043557-1043750
>chr4:1043813-1044505
>chr4:1044574-1044697
>chr4:1046073-1046810
>chr4:1046909-1047005
>chr4:1047580-1047887
>chr4:1048345-1048402
>chr4:1048478-1048574
>chr4:1048672-1048838
>chr4:1048946-1049259
>chr4:1049379-1049836
>chr4:1049963-1050064
>chr4:1050208-1050548
>chr4:1050770-1050922
>chr4:1051017-1051527
>chr4:1051681-1052283
>chr4:1052501-1052689
>chr4:1052939-1053393
>chr4:1053640-1053723
>chr4:1053973-1054150
>chr4:1054325-1054749
>chr4:1054895-1055036
>chr4:1055408-1055911
>chr4:1056108-1056749
>chr4:1057119-1057369
>chr4:1057452-1058311
>chr4:1058433-1059124
>chr4:1059420-1059506
>chr4:1059668-1059740
>chr4:1059928-1060037
>chr4:1060314-1060621
>chr4:1060755-1061021
>chr4:1061220-1063372
>chr4:1064126-1064226
>chr4:1064473-1064547
>chr4:1064997-1065141
>chr4:1065242-1065724
>chr4:1066037-1066157
>chr4:1066266-1066334
>chr4:1066935-1067056
>chr4:1067466-1067762
>chr4:1067976-1068086
>chr4:1068448-1068968
>chr4:1070787-1072327
>chr4:1072515-1072959
>chr4:1073331-1073405
>chr4:1073555-1074536
>chr4:1074683-1075018
>chr4:1075161-1075683
>chr4:1076297-1078275
>chr4:1078375-1078614
>chr4:1078681-1079020
>chr4:1079663-1080379
>chr4:1080597-1080773
>chr4:1081413-1081512
>chr4:1081994-1082373
>chr4:1082471-1082745
>chr4:1082938-1083092
>chr4:1083240-1083901
>chr4:1084126-1084484
>chr4:1084584-1085390
>chr4:1085559-1085664
>chr4:1086318-1086415
>chr4:1086636-1086786
>chr4:1088148-1088242
>chr4:1088472-1088590
>chr4:1088785-1089413
>chr4:1089596-1089762
>chr4:1089903-1090483
>chr4:1090931-1091102
>chr4:1092267-1092395
>chr4:1093013-1093084
>chr4:1093613-1093878
>chr4:1095533-1096137
>chr4:1096202-1096289
>chr4:1096401-1097173
>chr4:1097310-1097576
>chr4:1098097-1098174
>chr4:1101861-1101982
>chr4:1102123-1102212
>chr4:1102384-1103445
>chr4:1103640-1104145
>chr4:1104700-1104788
>chr4:1106552-1106699
>chr4:1107501-1107618
>chr4:1108795-1108936
>chr4:1110117-1110213
>chr4:1110283-1110425
>chr4:1110499-1110753
>chr4:1111553-1113184
>chr4:1113313-1114010
>chr4:1114411-1114576
>chr4:1115686-1115851
>chr4:1115927-1116377
>chr4:1116438-1116577
>chr4:1116612-1116981
>chr4:1117721-1117903
>chr4:1118262-1120939
>chr4:1121047-1121141
>chr4:1121348-1122054
>chr4:1122134-1122423
>chr4:1123423-1125071
>chr4:1125816-1125870
>chr4:1126124-1127632
>chr4:1128637-1129459
>chr4:1129620-1129669
>chr4:1129828-1130106
>chr4:1130517-1131350
>chr4:1131545-1131719
>chr4:1132416-1132882
>chr4:1132987-1133045
>chr4:1133817-1133942
>chr4:1134322-1134491
>chr4:1134913-1135081
>chr4:1135579-1136539
>chr4:1137408-1137611
>chr4:1137840-1137995
>chr4:1138534-1139467
>chr4:1139603-1140157
>chr4:1140279-1140394
>chr4:1140482-1140539
>chr4:1141005-1141580
>chr4:1142202-1143693
>chr4:1144403-1144766
>chr4:1145758-1146180
>chr4:1146644-1147563
>chr4:1147659-1147937
>chr4:1148856-1150176
>chr4:1150309-1150347
>chr4:1150908-1151011
>chr4:1151408-1151484
>chr4:1151578-1151766
>chr4:1151853-1152010
>chr4:1152078-1152128
>chr4:1152279-1153260
>chr4:1153712-1153836
>chr4:1154493-1154568
>chr4:1154991-1155161
>chr4:1155501-1156056
>chr4:1156713-1159706
>chr4:1160608-1160701
>chr4:1161595-1161844
>chr4:1162138-1162226
>chr4:1162682-1163054
>chr4:1164207-1164677
>chr4:1166563-1166597
>chr4:1167165-1167417
>chr4:1167557-1167628
>chr4:1169045-1169278
>chr4:1169428-1174333
>chr4:1174698-1178733
>chr4:1180184-1180231
>chr4:1180349-1180433
>chr4:1181138-1181205
>chr4:1182762-1182943
>chr4:1183170-1183626
>chr4:1183858-1204112
