# Supplementary material for: Red: an intelligent, rapid, accurate tool for detecting repeats de-novo on the genomic scale
Source: BMC Bioinformatics. 2015 Jul 24;16:227. doi: 10.1186/s12859-015-0654-5 (PMC4513396; doi:10.1186/s12859-015-0654-5)
Supplement: Additional file 10 — Supplementary data set 9 — Red’s repeats of the Plasmodium falciparum genome. The command “tar -xzf file” results in a directory that contains the locations of repeats found by Red in the genome of the Plasmodium falciparum. [file 12859_2015_654_MOESM10_ESM.gz › GnmRptPf/chr5.rpt]

>chr5:0-20913
>chr5:21320-21729
>chr5:21856-22053
>chr5:23296-23333
>chr5:23553-23704
>chr5:24550-24611
>chr5:24738-24866
>chr5:25869-25928
>chr5:26290-29913
>chr5:30413-32474
>chr5:32588-32940
>chr5:33050-33221
>chr5:33686-34037
>chr5:34118-35730
>chr5:35906-36148
>chr5:36212-36591
>chr5:36956-38003
>chr5:38158-38539
>chr5:39028-39576
>chr5:41576-42735
>chr5:43720-44039
>chr5:44207-44274
>chr5:44340-46375
>chr5:46714-47016
>chr5:47497-47602
>chr5:47752-48098
>chr5:48192-48348
>chr5:48461-48703
>chr5:49112-49345
>chr5:49621-50692
>chr5:51813-51938
>chr5:52220-52317
>chr5:52466-53022
>chr5:53114-53213
>chr5:53296-55239
>chr5:55582-55843
>chr5:56035-56138
>chr5:56875-57191
>chr5:57578-57868
>chr5:58614-58729
>chr5:59144-59351
>chr5:59434-61358
>chr5:61467-61986
>chr5:62074-62167
>chr5:62379-62723
>chr5:63106-64066
>chr5:64159-64328
>chr5:65485-65535
>chr5:65651-65710
>chr5:65805-66653
>chr5:66773-67633
>chr5:67790-68852
>chr5:69653-69984
>chr5:70243-72106
>chr5:72251-72482
>chr5:72642-73212
>chr5:73343-74483
>chr5:75183-78365
>chr5:78756-79545
>chr5:79904-80630
>chr5:80821-81116
>chr5:82284-82619
>chr5:82709-83240
>chr5:83456-84035
>chr5:85186-86587
>chr5:86646-86692
>chr5:87882-88373
>chr5:88712-88871
>chr5:89198-89389
>chr5:90036-91364
>chr5:91591-91670
>chr5:92593-92736
>chr5:92934-92991
>chr5:93641-94097
>chr5:94599-95148
>chr5:96136-96235
>chr5:96702-97939
>chr5:98117-98320
>chr5:98702-98858
>chr5:99326-99400
>chr5:99931-99987
>chr5:100752-101108
>chr5:101504-101634
>chr5:101914-102140
>chr5:102359-102863
>chr5:102963-104422
>chr5:105726-105781
>chr5:105938-106037
>chr5:106210-107079
>chr5:107155-107219
>chr5:107305-107661
>chr5:107936-108802
>chr5:108869-108940
>chr5:109251-109331
>chr5:109696-109947
>chr5:110760-110951
>chr5:111036-111214
>chr5:111283-111505
>chr5:111687-112193
>chr5:112319-113219
>chr5:113299-113436
>chr5:113526-113884
>chr5:114006-114064
>chr5:115211-116235
>chr5:116306-116412
>chr5:116922-117014
>chr5:117184-117255
>chr5:117346-117637
>chr5:117692-117851
>chr5:118045-118626
>chr5:118836-118954
>chr5:119433-120099
>chr5:120658-120813
>chr5:120986-121158
>chr5:121654-121904
>chr5:122163-122407
>chr5:122863-123362
>chr5:123533-123587
>chr5:123687-123835
>chr5:123919-124073
>chr5:124225-124437
>chr5:124513-124746
>chr5:124839-125630
>chr5:125766-125847
>chr5:126020-126109
>chr5:126491-127053
>chr5:128684-128933
>chr5:128992-129083
>chr5:129289-130418
>chr5:131081-131272
>chr5:131546-131600
>chr5:131966-132248
>chr5:132519-132575
>chr5:133377-134137
>chr5:134250-134537
>chr5:134677-135079
>chr5:135929-136444
>chr5:136588-138024
>chr5:138629-140693
>chr5:140952-141170
>chr5:141226-141306
>chr5:141552-142257
>chr5:142596-142864
>chr5:144191-144456
>chr5:145408-146559
>chr5:146871-147088
>chr5:147502-147652
>chr5:147856-148057
>chr5:148653-148716
>chr5:149098-149208
>chr5:149383-149472
>chr5:150136-150565
>chr5:150626-150981
>chr5:151119-151400
>chr5:151987-153521
>chr5:153607-153921
>chr5:154128-154252
>chr5:154364-154424
>chr5:154774-154949
>chr5:155251-155427
>chr5:155788-156352
>chr5:156405-157090
>chr5:157140-157290
>chr5:157471-157605
>chr5:158839-158945
>chr5:159840-160052
>chr5:161151-161227
>chr5:161484-161722
>chr5:163000-163061
>chr5:164549-164627
>chr5:164941-165230
>chr5:165385-165432
>chr5:165926-166322
>chr5:166664-167702
>chr5:168241-168420
>chr5:169187-169322
>chr5:169459-169915
>chr5:170181-170704
>chr5:170798-171027
>chr5:171206-171360
>chr5:171478-171858
>chr5:171968-172101
>chr5:172405-172540
>chr5:172778-172891
>chr5:174493-174885
>chr5:175098-175242
>chr5:175316-175438
>chr5:175697-175767
>chr5:176219-176403
>chr5:176463-177397
>chr5:178570-179162
>chr5:179341-179629
>chr5:179784-180418
>chr5:180581-180967
>chr5:181591-181751
>chr5:181961-182287
>chr5:183204-185909
>chr5:186506-186774
>chr5:187182-187821
>chr5:187988-188166
>chr5:189137-189743
>chr5:189797-190010
>chr5:190163-191082
>chr5:191480-191819
>chr5:193492-193700
>chr5:194709-194757
>chr5:195654-195883
>chr5:196083-196274
>chr5:196443-196575
>chr5:196710-196757
>chr5:197749-197816
>chr5:198202-198297
>chr5:198357-198621
>chr5:199181-199643
>chr5:199862-200048
>chr5:200325-200410
>chr5:200600-200783
>chr5:201060-201159
>chr5:201297-201416
>chr5:201570-201818
>chr5:202715-202823
>chr5:203218-203376
>chr5:204343-204499
>chr5:204776-205158
>chr5:205344-206681
>chr5:206809-206901
>chr5:207005-207093
>chr5:207168-207374
>chr5:207635-207782
>chr5:207856-207988
>chr5:208154-208987
>chr5:209149-209346
>chr5:209512-209836
>chr5:210215-210360
>chr5:211262-211510
>chr5:211795-212269
>chr5:212570-212832
>chr5:213853-214246
>chr5:214514-214672
>chr5:215212-215662
>chr5:215751-215919
>chr5:216477-216663
>chr5:217104-217259
>chr5:217371-217574
>chr5:218209-218698
>chr5:218926-220363
>chr5:220439-220880
>chr5:222206-222375
>chr5:223028-223199
>chr5:223864-224421
>chr5:224809-224896
>chr5:225912-226061
>chr5:226664-226968
>chr5:227343-227441
>chr5:227664-227793
>chr5:228879-228971
>chr5:229269-229799
>chr5:229885-230132
>chr5:230295-230627
>chr5:231143-231263
>chr5:232417-232991
>chr5:233088-233551
>chr5:233654-233769
>chr5:234362-234529
>chr5:234816-234989
>chr5:235193-235347
>chr5:235510-236109
>chr5:237955-238476
>chr5:238703-239485
>chr5:240272-240410
>chr5:242115-242281
>chr5:243927-246261
>chr5:246905-247537
>chr5:247652-247728
>chr5:247998-248254
>chr5:249173-249364
>chr5:249607-249955
>chr5:250045-250734
>chr5:250794-251455
>chr5:251667-251828
>chr5:251891-252053
>chr5:252155-252401
>chr5:252597-253858
>chr5:253960-254298
>chr5:254354-254616
>chr5:254710-254797
>chr5:255060-255206
>chr5:255391-256233
>chr5:256758-256911
>chr5:257328-258068
>chr5:258608-259871
>chr5:259961-260230
>chr5:260732-260971
>chr5:261619-261828
>chr5:262209-262622
>chr5:262738-262867
>chr5:263162-263348
>chr5:263683-263729
>chr5:263963-264028
>chr5:264311-264869
>chr5:265119-265579
>chr5:265897-266204
>chr5:266270-266341
>chr5:266558-266696
>chr5:267439-267763
>chr5:267876-268207
>chr5:268440-269249
>chr5:269374-270098
>chr5:270232-271261
>chr5:271898-271968
>chr5:272069-272215
>chr5:272578-272959
>chr5:273746-273919
>chr5:274112-274193
>chr5:275068-275361
>chr5:275685-275739
>chr5:276301-277150
>chr5:278045-278184
>chr5:278311-278492
>chr5:278668-278779
>chr5:279010-279047
>chr5:279316-279428
>chr5:279615-281025
>chr5:281383-281464
>chr5:283335-284782
>chr5:285023-285192
>chr5:287144-287401
>chr5:287635-287921
>chr5:288014-288755
>chr5:290453-290944
>chr5:291176-291297
>chr5:291443-292719
>chr5:292800-293109
>chr5:293531-294003
>chr5:294167-294677
>chr5:295904-297784
>chr5:297838-298441
>chr5:299182-299546
>chr5:299764-299864
>chr5:300302-300367
>chr5:300419-300480
>chr5:300794-301294
>chr5:301375-302206
>chr5:303256-303562
>chr5:304171-304411
>chr5:304534-304779
>chr5:304976-305446
>chr5:305583-305898
>chr5:306381-306547
>chr5:306659-306804
>chr5:306915-307483
>chr5:308570-308714
>chr5:309145-309312
>chr5:309558-310231
>chr5:310349-310651
>chr5:310882-311264
>chr5:311437-311657
>chr5:311805-313169
>chr5:313599-313752
>chr5:314979-315811
>chr5:316044-316662
>chr5:317842-318119
>chr5:318400-319413
>chr5:319662-319719
>chr5:319986-320067
>chr5:320259-322272
>chr5:322908-323303
>chr5:323659-323935
>chr5:324347-324498
>chr5:325084-325155
>chr5:325255-325491
>chr5:325693-325893
>chr5:326899-327652
>chr5:327729-327861
>chr5:328038-328201
>chr5:328321-328783
>chr5:329762-329975
>chr5:330065-331638
>chr5:332118-332284
>chr5:332632-332769
>chr5:334274-334352
>chr5:334860-335042
>chr5:336428-336534
>chr5:336769-336953
>chr5:337109-337456
>chr5:337809-337921
>chr5:338173-338329
>chr5:338627-338695
>chr5:339038-340303
>chr5:340411-342176
>chr5:343252-343297
>chr5:343389-343477
>chr5:343656-344263
>chr5:344580-344792
>chr5:345419-345524
>chr5:345626-345676
>chr5:346700-347212
>chr5:348485-348702
>chr5:349650-349758
>chr5:349906-350254
>chr5:350691-350807
>chr5:351141-351518
>chr5:353774-353837
>chr5:354046-354158
>chr5:354409-354578
>chr5:354981-355588
>chr5:355679-356157
>chr5:356498-356955
>chr5:357040-358179
>chr5:358291-358543
>chr5:358746-358836
>chr5:358905-358993
>chr5:359069-359313
>chr5:359445-359656
>chr5:359918-360037
>chr5:361568-361649
>chr5:362212-362332
>chr5:362729-363554
>chr5:363749-363837
>chr5:364656-365628
>chr5:365738-366145
>chr5:366253-367001
>chr5:367341-367499
>chr5:367900-368124
>chr5:369014-369580
>chr5:369748-369939
>chr5:370263-370352
>chr5:371123-371178
>chr5:371529-371681
>chr5:372251-372395
>chr5:372509-372697
>chr5:373131-373752
>chr5:374034-374139
>chr5:374473-375327
>chr5:375565-375755
>chr5:376108-376225
>chr5:376397-376829
>chr5:377218-377377
>chr5:377451-377518
>chr5:377742-377799
>chr5:377961-378278
>chr5:378408-379098
>chr5:379281-379329
>chr5:379427-379707
>chr5:379835-381061
>chr5:381569-381921
>chr5:382536-383216
>chr5:383790-384264
>chr5:384300-384671
>chr5:384855-385041
>chr5:385216-385606
>chr5:386234-387138
>chr5:387340-387770
>chr5:388001-388153
>chr5:388431-388619
>chr5:388648-388890
>chr5:389003-389095
>chr5:389154-389488
>chr5:389708-389935
>chr5:390013-390184
>chr5:390309-390420
>chr5:390917-391311
>chr5:391372-391768
>chr5:392292-392702
>chr5:393974-394199
>chr5:394637-394931
>chr5:397530-397894
>chr5:398222-398367
>chr5:399032-400289
>chr5:400438-400664
>chr5:400855-401127
>chr5:401362-401457
>chr5:401681-401849
>chr5:402097-402324
>chr5:402773-402923
>chr5:403223-403331
>chr5:403642-403777
>chr5:404147-404315
>chr5:404463-404545
>chr5:405669-405942
>chr5:406098-406211
>chr5:406475-406796
>chr5:407302-407443
>chr5:407647-407819
>chr5:407938-407985
>chr5:408154-408318
>chr5:408487-408812
>chr5:408964-410272
>chr5:410485-410802
>chr5:411094-411308
>chr5:412861-412969
>chr5:413110-413275
>chr5:413366-413556
>chr5:413913-414138
>chr5:414438-414538
>chr5:414853-415020
>chr5:415146-415207
>chr5:415368-416307
>chr5:416646-416699
>chr5:416819-417024
>chr5:417349-418051
>chr5:418248-418296
>chr5:418372-418512
>chr5:418794-418837
>chr5:419199-419449
>chr5:419922-420137
>chr5:420312-420389
>chr5:420574-420750
>chr5:421047-421107
>chr5:421230-422836
>chr5:423215-423866
>chr5:423935-424636
>chr5:425107-425777
>chr5:426386-426458
>chr5:426898-427301
>chr5:427567-427773
>chr5:427960-428460
>chr5:428974-429085
>chr5:429562-429662
>chr5:430366-430694
>chr5:430830-432830
>chr5:432889-434817
>chr5:434920-435820
>chr5:436029-436753
>chr5:436982-437542
>chr5:437595-437694
>chr5:437784-437888
>chr5:438090-438206
>chr5:439700-439929
>chr5:440174-440257
>chr5:440496-440716
>chr5:441479-441695
>chr5:441857-442171
>chr5:442450-442876
>chr5:443379-443932
>chr5:444014-444243
>chr5:444829-445233
>chr5:445624-446001
>chr5:447649-447731
>chr5:448204-448309
>chr5:448500-448757
>chr5:448858-449663
>chr5:449794-449900
>chr5:450105-450276
>chr5:450790-450935
>chr5:451442-452102
>chr5:452492-452633
>chr5:453569-453615
>chr5:454746-454793
>chr5:455282-458048
>chr5:458323-458471
>chr5:458970-459335
>chr5:460519-460959
>chr5:461136-461440
>chr5:462028-462134
>chr5:463493-463537
>chr5:463877-463999
>chr5:464627-464730
>chr5:464994-465583
>chr5:465704-465785
>chr5:466095-466401
>chr5:466491-466556
>chr5:466925-467575
>chr5:468080-469260
>chr5:469810-470087
>chr5:470180-471067
>chr5:471420-471737
>chr5:472149-472241
>chr5:474066-474473
>chr5:474929-475045
>chr5:475192-475237
>chr5:476748-476851
>chr5:477060-477431
>chr5:478306-478420
>chr5:478699-479081
>chr5:479220-479715
>chr5:479859-480640
>chr5:480749-480814
>chr5:481043-481299
>chr5:481884-482008
>chr5:482153-482339
>chr5:482573-483473
>chr5:483536-483631
>chr5:483837-484847
>chr5:485034-486591
>chr5:486784-487073
>chr5:487387-487512
>chr5:487895-488434
>chr5:488691-488761
>chr5:489043-489182
>chr5:489702-489989
>chr5:490484-490598
>chr5:491558-491681
>chr5:491891-492442
>chr5:493141-493386
>chr5:494229-494408
>chr5:496916-496987
>chr5:497881-498394
>chr5:498671-498864
>chr5:499013-499240
>chr5:499618-499868
>chr5:500489-500663
>chr5:500896-501118
>chr5:501311-501498
>chr5:501598-501804
>chr5:502148-502371
>chr5:502710-503283
>chr5:504310-505054
>chr5:505092-505341
>chr5:505522-505608
>chr5:506060-506346
>chr5:506743-506940
>chr5:508423-508638
>chr5:509391-511039
>chr5:511228-511720
>chr5:511894-512524
>chr5:512898-513072
>chr5:513143-513306
>chr5:514251-515069
>chr5:515321-515386
>chr5:515902-515948
>chr5:516292-516410
>chr5:516538-516865
>chr5:517025-517331
>chr5:517506-518120
>chr5:518379-518447
>chr5:518596-519069
>chr5:519315-519423
>chr5:519643-519909
>chr5:520116-520616
>chr5:521488-521635
>chr5:522724-524003
>chr5:524466-524982
>chr5:525087-525405
>chr5:525972-526279
>chr5:526547-527048
>chr5:527172-527592
>chr5:527729-527889
>chr5:527964-528083
>chr5:528308-529095
>chr5:529367-529934
>chr5:531262-531363
>chr5:531418-531495
>chr5:531901-531972
>chr5:532033-532440
>chr5:532522-533497
>chr5:534313-534827
>chr5:534871-534926
>chr5:535126-535295
>chr5:535581-535839
>chr5:536008-536272
>chr5:537024-537435
>chr5:538470-538647
>chr5:539280-539587
>chr5:539943-540313
>chr5:540422-540486
>chr5:541218-541341
>chr5:541680-541915
>chr5:542372-542819
>chr5:542973-544785
>chr5:544862-545276
>chr5:545374-545476
>chr5:545592-545709
>chr5:546040-546686
>chr5:546965-547143
>chr5:547393-547495
>chr5:547581-547891
>chr5:548023-548456
>chr5:549284-549371
>chr5:549510-549715
>chr5:551163-551277
>chr5:551603-551818
>chr5:552462-552835
>chr5:553463-553946
>chr5:554522-554721
>chr5:554784-555248
>chr5:556069-556123
>chr5:556182-556782
>chr5:556912-557048
>chr5:557102-557152
>chr5:557750-557924
>chr5:558011-559445
>chr5:559708-560238
>chr5:560759-560909
>chr5:561508-561600
>chr5:561798-562438
>chr5:562738-562831
>chr5:563581-563881
>chr5:564031-564406
>chr5:564612-564832
>chr5:565092-565450
>chr5:565629-565725
>chr5:565996-566185
>chr5:567970-568171
>chr5:568280-568337
>chr5:568439-569178
>chr5:569963-570787
>chr5:570948-571081
>chr5:571314-571544
>chr5:571828-571945
>chr5:572062-572614
>chr5:572688-572789
>chr5:572976-573386
>chr5:573664-573947
>chr5:574219-574875
>chr5:575645-575718
>chr5:577698-577863
>chr5:578259-578419
>chr5:578512-580997
>chr5:581118-581235
>chr5:581932-582515
>chr5:584194-584521
>chr5:584626-584686
>chr5:584871-584948
>chr5:585020-585351
>chr5:586017-586523
>chr5:586809-586957
>chr5:587058-587307
>chr5:587416-587972
>chr5:588403-589175
>chr5:589832-589893
>chr5:590179-590288
>chr5:590408-590504
>chr5:590806-591354
>chr5:591685-592211
>chr5:593017-593149
>chr5:593853-593951
>chr5:594400-594696
>chr5:594763-594981
>chr5:595669-596934
>chr5:597128-597268
>chr5:597639-597792
>chr5:597852-597912
>chr5:598829-598948
>chr5:599035-599398
>chr5:599463-600047
>chr5:600412-600590
>chr5:601280-601794
>chr5:602220-602501
>chr5:602748-602965
>chr5:603539-603756
>chr5:604084-604720
>chr5:604898-605044
>chr5:605144-605217
>chr5:605317-605473
>chr5:605546-605816
>chr5:606015-606084
>chr5:606300-607136
>chr5:607653-607739
>chr5:607817-608020
>chr5:608172-608299
>chr5:608473-609014
>chr5:609109-609457
>chr5:609857-610052
>chr5:610536-610783
>chr5:610965-611116
>chr5:611383-611541
>chr5:611822-612027
>chr5:612430-612580
>chr5:612782-613670
>chr5:613924-614044
>chr5:614303-614419
>chr5:614730-615340
>chr5:616324-616552
>chr5:617021-617201
>chr5:617906-618628
>chr5:619022-619380
>chr5:619627-619671
>chr5:620014-620236
>chr5:620468-620591
>chr5:620715-620795
>chr5:621820-622101
>chr5:622466-622697
>chr5:622861-624719
>chr5:624803-624884
>chr5:625086-625164
>chr5:625537-626330
>chr5:626529-627339
>chr5:627605-627868
>chr5:627925-628043
>chr5:628085-628190
>chr5:628291-628972
>chr5:629521-629955
>chr5:630668-630852
>chr5:631021-631527
>chr5:631686-631969
>chr5:633163-633376
>chr5:633522-633833
>chr5:635376-636159
>chr5:636455-636748
>chr5:636854-637845
>chr5:637993-638159
>chr5:638322-638404
>chr5:639062-639883
>chr5:640072-640141
>chr5:640441-641130
>chr5:641550-641773
>chr5:642511-642794
>chr5:643188-643308
>chr5:643923-644574
>chr5:644809-645834
>chr5:645919-646609
>chr5:646738-647019
>chr5:647115-647532
>chr5:647607-647769
>chr5:647888-647969
>chr5:648247-648668
>chr5:649209-649363
>chr5:649589-649865
>chr5:650504-650887
>chr5:651061-651168
>chr5:651631-651688
>chr5:651734-651870
>chr5:652120-652931
>chr5:653390-653921
>chr5:655368-656921
>chr5:657099-657379
>chr5:657992-658392
>chr5:658701-659930
>chr5:660023-660136
>chr5:661043-661428
>chr5:661570-662763
>chr5:663064-663503
>chr5:664234-664503
>chr5:664815-664984
>chr5:666705-666804
>chr5:666927-667185
>chr5:667347-667432
>chr5:667964-668155
>chr5:669086-669171
>chr5:669369-669634
>chr5:670345-670602
>chr5:671136-671279
>chr5:671793-672393
>chr5:672478-672662
>chr5:672967-673156
>chr5:673479-673540
>chr5:674450-674499
>chr5:674659-674798
>chr5:674863-675829
>chr5:675924-676024
>chr5:676215-676434
>chr5:676606-678298
>chr5:678313-679117
>chr5:680172-680438
>chr5:680978-681438
>chr5:681964-682086
>chr5:682469-683122
>chr5:683238-683296
>chr5:683515-683734
>chr5:683805-684003
>chr5:684094-684248
>chr5:684349-684453
>chr5:684510-684655
>chr5:685505-685714
>chr5:686014-686814
>chr5:687475-687727
>chr5:688705-688791
>chr5:689473-689847
>chr5:690004-690193
>chr5:690593-690702
>chr5:691645-692213
>chr5:692352-692681
>chr5:692758-694491
>chr5:695177-695309
>chr5:696356-696425
>chr5:696508-696586
>chr5:697115-697288
>chr5:697597-697988
>chr5:698788-699383
>chr5:699566-699745
>chr5:699870-700100
>chr5:700533-700709
>chr5:700770-701031
>chr5:702025-702573
>chr5:702756-702903
>chr5:703140-703222
>chr5:703686-703856
>chr5:705162-705590
>chr5:706196-706296
>chr5:706718-706869
>chr5:707246-707834
>chr5:707886-708289
>chr5:708337-708875
>chr5:709204-709658
>chr5:709819-710370
>chr5:710445-710617
>chr5:710680-710953
>chr5:711109-712757
>chr5:713539-714546
>chr5:714639-715037
>chr5:715199-715301
>chr5:715399-715770
>chr5:716216-718297
>chr5:718364-718446
>chr5:718979-719234
>chr5:720095-720489
>chr5:721362-721467
>chr5:721959-722250
>chr5:722723-723341
>chr5:723582-724036
>chr5:724123-724675
>chr5:725032-725229
>chr5:725748-728832
>chr5:729042-729873
>chr5:730078-731399
>chr5:732703-733031
>chr5:733139-733311
>chr5:734631-734831
>chr5:734974-735160
>chr5:735221-735710
>chr5:735797-735886
>chr5:737425-737478
>chr5:738432-738608
>chr5:738705-738768
>chr5:739015-739661
>chr5:739858-739967
>chr5:740074-740165
>chr5:741059-743120
>chr5:745340-745794
>chr5:746464-746560
>chr5:746807-746991
>chr5:747383-747667
>chr5:749156-749350
>chr5:749714-750510
>chr5:750754-751062
>chr5:751402-751481
>chr5:751724-751798
>chr5:752254-752381
>chr5:752435-753275
>chr5:753637-753698
>chr5:753860-754057
>chr5:754196-754246
>chr5:754480-754656
>chr5:754771-754886
>chr5:755716-755891
>chr5:756385-756552
>chr5:757224-757328
>chr5:757568-758064
>chr5:758900-759807
>chr5:760261-760372
>chr5:760465-760586
>chr5:760682-760884
>chr5:760995-761316
>chr5:761433-761579
>chr5:761684-762120
>chr5:762844-763510
>chr5:765067-765259
>chr5:765671-766073
>chr5:766169-766371
>chr5:766571-767847
>chr5:767908-768094
>chr5:768181-768343
>chr5:768427-769295
>chr5:769936-770121
>chr5:770582-770658
>chr5:770920-771020
>chr5:771658-771996
>chr5:773039-773073
>chr5:773187-773349
>chr5:773517-774049
>chr5:774320-774552
>chr5:774826-775159
>chr5:775636-776210
>chr5:776764-776975
>chr5:777283-777393
>chr5:777754-778106
>chr5:778498-778602
>chr5:778853-779144
>chr5:779402-779619
>chr5:779895-782041
>chr5:782158-782554
>chr5:783090-783742
>chr5:783993-784320
>chr5:784410-784716
>chr5:785006-785135
>chr5:785381-785659
>chr5:786151-786234
>chr5:786577-787276
>chr5:787586-788314
>chr5:789262-789717
>chr5:790035-790355
>chr5:790779-791912
>chr5:792044-792191
>chr5:792301-792397
>chr5:792575-792859
>chr5:792940-794461
>chr5:794912-795381
>chr5:795476-795543
>chr5:795716-795896
>chr5:797521-798021
>chr5:798084-798402
>chr5:798772-800142
>chr5:800274-800362
>chr5:800439-801296
>chr5:802417-802543
>chr5:803495-803541
>chr5:803854-804059
>chr5:805473-805834
>chr5:806699-807886
>chr5:807982-808614
>chr5:809060-809185
>chr5:809264-809353
>chr5:809485-809672
>chr5:809837-810963
>chr5:811079-811309
>chr5:811446-812620
>chr5:812696-812837
>chr5:813752-813963
>chr5:814465-814615
>chr5:814904-815194
>chr5:815357-817061
>chr5:817175-817414
>chr5:817532-817696
>chr5:818143-818509
>chr5:818938-819004
>chr5:819207-820110
>chr5:820211-820496
>chr5:820654-820705
>chr5:821312-821451
>chr5:821922-822294
>chr5:822376-822518
>chr5:822748-823874
>chr5:823929-824688
>chr5:824767-825193
>chr5:825300-825809
>chr5:826726-826826
>chr5:826983-827210
>chr5:827453-828009
>chr5:828078-828950
>chr5:829039-829232
>chr5:829347-829447
>chr5:829837-830617
>chr5:830738-831615
>chr5:831672-831809
>chr5:832422-832576
>chr5:833152-833263
>chr5:833602-833709
>chr5:834003-834119
>chr5:834183-834400
>chr5:834586-835108
>chr5:837421-838207
>chr5:838498-838544
>chr5:838708-838940
>chr5:839056-839664
>chr5:840553-841700
>chr5:842634-842784
>chr5:842969-843631
>chr5:843680-843738
>chr5:843950-844142
>chr5:844510-845799
>chr5:846439-846566
>chr5:846764-846930
>chr5:848994-849546
>chr5:849654-849799
>chr5:850507-850615
>chr5:851555-851655
>chr5:852306-852461
>chr5:852504-852693
>chr5:853484-853555
>chr5:854421-854530
>chr5:855671-855744
>chr5:855969-857065
>chr5:858459-858562
>chr5:858804-859282
>chr5:859859-859933
>chr5:860192-860442
>chr5:860520-861625
>chr5:862475-862612
>chr5:863660-863771
>chr5:864414-864528
>chr5:864799-864875
>chr5:865555-865653
>chr5:866668-866752
>chr5:867004-867261
>chr5:867628-868004
>chr5:868221-869432
>chr5:869920-870159
>chr5:870238-870357
>chr5:870418-870710
>chr5:870788-870965
>chr5:871270-871664
>chr5:871876-872066
>chr5:872354-872590
>chr5:872812-873826
>chr5:874269-874451
>chr5:874505-875262
>chr5:875522-875791
>chr5:877053-877272
>chr5:877576-878071
>chr5:878442-878625
>chr5:879032-879139
>chr5:879755-880099
>chr5:880344-880510
>chr5:880627-881225
>chr5:881362-881732
>chr5:881811-882283
>chr5:884905-885695
>chr5:885964-886065
>chr5:887579-887639
>chr5:887794-887868
>chr5:888101-888163
>chr5:888258-888375
>chr5:889481-890114
>chr5:891257-891344
>chr5:891761-892366
>chr5:892846-893006
>chr5:893779-893957
>chr5:894071-894200
>chr5:894283-895110
>chr5:895287-896275
>chr5:896477-896523
>chr5:896613-897476
>chr5:898510-898576
>chr5:898671-898757
>chr5:898992-899205
>chr5:900169-901393
>chr5:901471-901586
>chr5:901768-901870
>chr5:902151-902782
>chr5:902833-903136
>chr5:903428-903493
>chr5:903747-903857
>chr5:904144-904304
>chr5:904616-904790
>chr5:904834-905589
>chr5:905693-905904
>chr5:906196-906244
>chr5:906439-907173
>chr5:907626-907748
>chr5:907972-908082
>chr5:909169-909237
>chr5:909548-909676
>chr5:910617-910731
>chr5:911063-911158
>chr5:911953-912263
>chr5:913615-914090
>chr5:915551-915606
>chr5:915962-916277
>chr5:916865-917144
>chr5:918481-918982
>chr5:920849-921041
>chr5:921407-921561
>chr5:921720-921838
>chr5:922456-922785
>chr5:922956-922999
>chr5:923216-923331
>chr5:923792-923865
>chr5:923961-924188
>chr5:924394-924812
>chr5:925982-926133
>chr5:926530-927029
>chr5:927084-927218
>chr5:927641-927761
>chr5:928271-928379
>chr5:928668-928801
>chr5:929265-929348
>chr5:929633-929839
>chr5:930006-930134
>chr5:931166-931328
>chr5:931999-932184
>chr5:932318-932545
>chr5:932851-933232
>chr5:935320-935410
>chr5:936437-936715
>chr5:936894-937258
>chr5:937441-937560
>chr5:938024-938546
>chr5:938736-940283
>chr5:941733-942712
>chr5:943001-943040
>chr5:943309-943460
>chr5:943619-943719
>chr5:943890-944138
>chr5:944243-944402
>chr5:944571-944708
>chr5:944934-945410
>chr5:945879-946072
>chr5:946330-947530
>chr5:947583-947990
>chr5:948101-948232
>chr5:948333-948617
>chr5:949446-949650
>chr5:951554-951633
>chr5:951717-951925
>chr5:952245-952317
>chr5:952833-953043
>chr5:953644-953871
>chr5:953932-954425
>chr5:954621-955564
>chr5:955704-957876
>chr5:959771-959873
>chr5:962150-962213
>chr5:962420-962961
>chr5:964487-964658
>chr5:965062-965651
>chr5:965830-966163
>chr5:966701-966820
>chr5:967555-967740
>chr5:969324-969470
>chr5:969758-970249
>chr5:970656-970825
>chr5:970990-971878
>chr5:971983-974117
>chr5:975689-976626
>chr5:976813-977182
>chr5:977318-978639
>chr5:979464-979691
>chr5:979984-980482
>chr5:980672-980735
>chr5:981286-981574
>chr5:983164-983881
>chr5:984294-984687
>chr5:984936-985074
>chr5:985254-986478
>chr5:986674-989407
>chr5:989680-990010
>chr5:990447-990603
>chr5:992061-992142
>chr5:992280-992797
>chr5:992986-993123
>chr5:993874-994047
>chr5:994201-994513
>chr5:994569-995199
>chr5:995276-995550
>chr5:995696-996442
>chr5:996616-998649
>chr5:998677-998754
>chr5:1002108-1002662
>chr5:1002722-1003519
>chr5:1003674-1003867
>chr5:1003954-1004370
>chr5:1004557-1004753
>chr5:1005572-1005701
>chr5:1006551-1006635
>chr5:1007906-1007995
>chr5:1008158-1008590
>chr5:1008824-1008956
>chr5:1009026-1009099
>chr5:1009375-1010050
>chr5:1010239-1010348
>chr5:1010695-1011218
>chr5:1011437-1011586
>chr5:1011796-1011904
>chr5:1012188-1012554
>chr5:1012643-1013297
>chr5:1013339-1013440
>chr5:1014554-1014899
>chr5:1015002-1016192
>chr5:1016500-1017894
>chr5:1018604-1019363
>chr5:1019499-1019582
>chr5:1019906-1020811
>chr5:1020924-1021375
>chr5:1021861-1022131
>chr5:1022913-1023002
>chr5:1023245-1023560
>chr5:1023901-1024036
>chr5:1024305-1024485
>chr5:1024523-1025569
>chr5:1025635-1025987
>chr5:1026136-1027368
>chr5:1027527-1028113
>chr5:1028582-1028624
>chr5:1028988-1029109
>chr5:1030393-1031129
>chr5:1031224-1032139
>chr5:1032251-1033799
>chr5:1033912-1035285
>chr5:1035380-1035651
>chr5:1035815-1036242
>chr5:1036698-1036810
>chr5:1038319-1039326
>chr5:1039482-1039622
>chr5:1039770-1041509
>chr5:1041626-1041733
>chr5:1043785-1044027
>chr5:1044143-1044875
>chr5:1044942-1045713
>chr5:1045796-1046040
>chr5:1046558-1047001
>chr5:1047311-1048232
>chr5:1048760-1048862
>chr5:1048957-1049432
>chr5:1049631-1049793
>chr5:1050056-1050462
>chr5:1050860-1051004
>chr5:1051147-1051201
>chr5:1051350-1051643
>chr5:1051965-1052696
>chr5:1053012-1053196
>chr5:1053360-1053460
>chr5:1053855-1056413
>chr5:1056514-1057023
>chr5:1057089-1057486
>chr5:1057563-1057745
>chr5:1057988-1058205
>chr5:1059042-1059228
>chr5:1059550-1059881
>chr5:1060600-1060904
>chr5:1061237-1061295
>chr5:1061509-1061670
>chr5:1062070-1062303
>chr5:1062617-1062789
>chr5:1062991-1063323
>chr5:1063475-1063820
>chr5:1064066-1064253
>chr5:1065505-1066416
>chr5:1066617-1066743
>chr5:1067205-1067296
>chr5:1067695-1067797
>chr5:1068216-1068441
>chr5:1068936-1069121
>chr5:1069579-1069791
>chr5:1069972-1071231
>chr5:1072191-1072644
>chr5:1073254-1073650
>chr5:1073754-1073852
>chr5:1074001-1074271
>chr5:1074374-1074557
>chr5:1074661-1074767
>chr5:1074889-1075057
>chr5:1075181-1075337
>chr5:1075710-1075873
>chr5:1076349-1076506
>chr5:1076556-1076642
>chr5:1076993-1077272
>chr5:1077490-1077646
>chr5:1077836-1078004
>chr5:1078494-1078633
>chr5:1078875-1079636
>chr5:1079998-1080082
>chr5:1080555-1080946
>chr5:1081017-1081542
>chr5:1081687-1082281
>chr5:1082929-1083031
>chr5:1083173-1083403
>chr5:1083479-1083586
>chr5:1083814-1083901
>chr5:1084218-1085620
>chr5:1086672-1086844
>chr5:1086975-1088435
>chr5:1089375-1089720
>chr5:1089863-1090733
>chr5:1090793-1090909
>chr5:1092792-1093224
>chr5:1094348-1094496
>chr5:1095067-1095837
>chr5:1096087-1096377
>chr5:1096625-1097247
>chr5:1097325-1097412
>chr5:1097911-1098043
>chr5:1098399-1098952
>chr5:1099123-1099746
>chr5:1099953-1100936
>chr5:1102965-1103222
>chr5:1103654-1104114
>chr5:1104877-1105023
>chr5:1106070-1107308
>chr5:1110053-1111382
>chr5:1113646-1113855
>chr5:1113946-1114034
>chr5:1114251-1114408
>chr5:1114854-1114924
>chr5:1115792-1116019
>chr5:1116083-1116228
>chr5:1116340-1116747
>chr5:1116821-1116899
>chr5:1117073-1117259
>chr5:1117747-1117834
>chr5:1118313-1118916
>chr5:1119645-1120625
>chr5:1121722-1122922
>chr5:1123034-1123667
>chr5:1123785-1124076
>chr5:1124322-1124448
>chr5:1124596-1125074
>chr5:1125232-1125395
>chr5:1125520-1125762
>chr5:1128148-1129856
>chr5:1130177-1130271
>chr5:1130372-1130480
>chr5:1130623-1132276
>chr5:1132396-1132891
>chr5:1133779-1134021
>chr5:1134422-1134509
>chr5:1134649-1134746
>chr5:1134847-1135964
>chr5:1136488-1136655
>chr5:1136988-1137699
>chr5:1137875-1139340
>chr5:1139935-1140353
>chr5:1140543-1140621
>chr5:1141157-1141701
>chr5:1142105-1142726
>chr5:1142832-1143790
>chr5:1143888-1143993
>chr5:1144159-1144291
>chr5:1144744-1144793
>chr5:1144909-1145157
>chr5:1145374-1146007
>chr5:1146177-1146591
>chr5:1146770-1146967
>chr5:1147560-1147650
>chr5:1147719-1147826
>chr5:1147891-1148074
>chr5:1148156-1148237
>chr5:1148619-1148933
>chr5:1148996-1149426
>chr5:1149529-1150194
>chr5:1150299-1151177
>chr5:1151326-1152319
>chr5:1152501-1152735
>chr5:1153193-1153618
>chr5:1153805-1154005
>chr5:1155674-1156227
>chr5:1156608-1157259
>chr5:1157459-1157822
>chr5:1157894-1158035
>chr5:1158155-1158277
>chr5:1158609-1158697
>chr5:1158822-1158989
>chr5:1159053-1159211
>chr5:1159270-1159390
>chr5:1159655-1159766
>chr5:1161575-1162763
>chr5:1162927-1163526
>chr5:1164859-1164980
>chr5:1165042-1166515
>chr5:1167647-1167744
>chr5:1167998-1169298
>chr5:1169421-1170419
>chr5:1170481-1170911
>chr5:1171067-1171322
>chr5:1171404-1171695
>chr5:1171749-1171827
>chr5:1172254-1172338
>chr5:1172492-1172570
>chr5:1173285-1173397
>chr5:1173472-1173639
>chr5:1173689-1174649
>chr5:1174991-1175482
>chr5:1175584-1175693
>chr5:1175893-1176042
>chr5:1176109-1176231
>chr5:1176339-1176724
>chr5:1176811-1176966
>chr5:1177162-1178272
>chr5:1178900-1180339
>chr5:1181501-1181699
>chr5:1182076-1183432
>chr5:1183595-1183917
>chr5:1184219-1184625
>chr5:1185031-1185383
>chr5:1185668-1186665
>chr5:1187522-1187627
>chr5:1188932-1189639
>chr5:1189761-1190758
>chr5:1190858-1191149
>chr5:1191614-1192294
>chr5:1192558-1192619
>chr5:1192912-1193277
>chr5:1193401-1193515
>chr5:1193692-1193824
>chr5:1193972-1194119
>chr5:1194855-1194932
>chr5:1195334-1195821
>chr5:1195900-1196303
>chr5:1197059-1197183
>chr5:1197365-1199141
>chr5:1199355-1199533
>chr5:1199618-1199923
>chr5:1200096-1200222
>chr5:1200803-1200929
>chr5:1201396-1201506
>chr5:1201900-1202200
>chr5:1202607-1202984
>chr5:1203511-1203610
>chr5:1203836-1204079
>chr5:1204369-1204769
>chr5:1205236-1206463
>chr5:1206544-1206890
>chr5:1207033-1207115
>chr5:1207262-1207366
>chr5:1207434-1207595
>chr5:1207687-1208366
>chr5:1208484-1209219
>chr5:1210238-1210511
>chr5:1211669-1211898
>chr5:1212237-1214113
>chr5:1214276-1214590
>chr5:1214905-1214996
>chr5:1215171-1215278
>chr5:1216122-1216245
>chr5:1216665-1216991
>chr5:1217215-1217412
>chr5:1217752-1218022
>chr5:1218129-1218213
>chr5:1218627-1219023
>chr5:1219535-1220777
>chr5:1221238-1221342
>chr5:1221730-1222209
>chr5:1222283-1225476
>chr5:1225686-1226589
>chr5:1227179-1227376
>chr5:1227755-1228134
>chr5:1228393-1229080
>chr5:1230744-1232072
>chr5:1232190-1232811
>chr5:1232913-1233451
>chr5:1234373-1234681
>chr5:1235235-1235486
>chr5:1236784-1237139
>chr5:1237485-1237586
>chr5:1237686-1237769
>chr5:1237889-1238611
>chr5:1238829-1239170
>chr5:1239544-1239901
>chr5:1240070-1240493
>chr5:1241103-1241177
>chr5:1241833-1242138
>chr5:1242434-1242556
>chr5:1243969-1244752
>chr5:1246463-1246819
>chr5:1246963-1247074
>chr5:1247212-1247273
>chr5:1247467-1247590
>chr5:1247840-1247941
>chr5:1248143-1248379
>chr5:1248500-1248743
>chr5:1249053-1249157
>chr5:1249316-1249638
>chr5:1249802-1249877
>chr5:1250034-1250719
>chr5:1251440-1251604
>chr5:1252145-1252272
>chr5:1252971-1253132
>chr5:1253440-1253918
>chr5:1254840-1255580
>chr5:1255658-1255851
>chr5:1256003-1256086
>chr5:1256609-1256781
>chr5:1256916-1257040
>chr5:1257125-1257202
>chr5:1257561-1257765
>chr5:1259826-1259878
>chr5:1260262-1260584
>chr5:1261712-1261801
>chr5:1261933-1262000
>chr5:1262142-1262227
>chr5:1262774-1262898
>chr5:1264214-1264389
>chr5:1265071-1265172
>chr5:1265672-1266722
>chr5:1266829-1267037
>chr5:1267211-1267379
>chr5:1269547-1270010
>chr5:1270244-1270348
>chr5:1270832-1270913
>chr5:1271046-1271239
>chr5:1271544-1271605
>chr5:1272420-1272588
>chr5:1273457-1273762
>chr5:1275597-1276058
>chr5:1276861-1276935
>chr5:1277388-1277557
>chr5:1278514-1278599
>chr5:1278831-1278956
>chr5:1279020-1279154
>chr5:1279417-1279490
>chr5:1279618-1279994
>chr5:1280588-1281277
>chr5:1281344-1281442
>chr5:1282279-1282589
>chr5:1283231-1283385
>chr5:1283672-1283812
>chr5:1284263-1284375
>chr5:1285697-1286763
>chr5:1286854-1287401
>chr5:1287639-1288308
>chr5:1288576-1289016
>chr5:1289179-1290224
>chr5:1290449-1292508
>chr5:1292616-1293540
>chr5:1293615-1294164
>chr5:1294263-1294410
>chr5:1294511-1295144
>chr5:1295267-1295989
>chr5:1296144-1296819
>chr5:1297212-1298547
>chr5:1298674-1301221
>chr5:1301342-1301443
>chr5:1301829-1302674
>chr5:1302805-1303671
>chr5:1304278-1304426
>chr5:1304551-1305784
>chr5:1306123-1306266
>chr5:1306319-1307881
>chr5:1308020-1308272
>chr5:1308473-1308599
>chr5:1309947-1310491
>chr5:1310641-1312426
>chr5:1312682-1312759
>chr5:1313945-1315248
>chr5:1315422-1315868
>chr5:1315960-1316494
>chr5:1316938-1317862
>chr5:1318255-1318417
>chr5:1318893-1319185
>chr5:1319297-1319535
>chr5:1319939-1320475
>chr5:1321149-1321865
>chr5:1323249-1323366
>chr5:1323761-1324287
>chr5:1324811-1326888
>chr5:1327309-1329866
>chr5:1330008-1330216
>chr5:1330689-1333116
>chr5:1334046-1334104
>chr5:1342895-1343552
