# Supplementary material for: Red: an intelligent, rapid, accurate tool for detecting repeats de-novo on the genomic scale
Source: BMC Bioinformatics. 2015 Jul 24;16:227. doi: 10.1186/s12859-015-0654-5 (PMC4513396; doi:10.1186/s12859-015-0654-5)
Supplement: Additional file 10 — Supplementary data set 9 — Red’s repeats of the Plasmodium falciparum genome. The command “tar -xzf file” results in a directory that contains the locations of repeats found by Red in the genome of the Plasmodium falciparum. [file 12859_2015_654_MOESM10_ESM.gz › GnmRptPf/chr6.rpt]

>chr6:0-715
>chr6:1783-3494
>chr6:6371-6447
>chr6:10880-15188
>chr6:15743-19704
>chr6:19844-19978
>chr6:23021-24134
>chr6:24466-27289
>chr6:27703-32107
>chr6:32514-35561
>chr6:35970-38832
>chr6:39262-48089
>chr6:48131-53537
>chr6:53865-54135
>chr6:54251-54801
>chr6:55241-56921
>chr6:57098-62841
>chr6:63116-63947
>chr6:64511-64622
>chr6:64828-64899
>chr6:65277-65618
>chr6:65964-66231
>chr6:67070-67233
>chr6:67402-67921
>chr6:68378-68829
>chr6:69294-69548
>chr6:69737-70285
>chr6:70427-70947
>chr6:71097-71207
>chr6:71987-72045
>chr6:72177-72796
>chr6:73385-73540
>chr6:73917-74264
>chr6:74400-74967
>chr6:75116-75471
>chr6:75774-76515
>chr6:76804-78192
>chr6:78447-78579
>chr6:79065-79698
>chr6:79805-79875
>chr6:80252-81058
>chr6:81416-82610
>chr6:83181-83526
>chr6:83772-84044
>chr6:84181-84365
>chr6:84485-84543
>chr6:84618-84941
>chr6:85125-85218
>chr6:85760-85803
>chr6:86286-86401
>chr6:86936-87310
>chr6:87752-88413
>chr6:88574-88931
>chr6:89066-90624
>chr6:90840-90969
>chr6:91156-93023
>chr6:95885-96022
>chr6:96420-96528
>chr6:96648-97892
>chr6:98033-98124
>chr6:98464-98613
>chr6:98735-98796
>chr6:98977-99639
>chr6:99705-99821
>chr6:100705-100851
>chr6:100940-101608
>chr6:101702-101785
>chr6:101905-101973
>chr6:102234-102370
>chr6:104462-104811
>chr6:104886-105488
>chr6:106624-106930
>chr6:107131-107577
>chr6:108062-108158
>chr6:108425-108574
>chr6:108917-109079
>chr6:109303-109723
>chr6:109851-110245
>chr6:110375-110732
>chr6:111117-112518
>chr6:112659-113837
>chr6:114002-114920
>chr6:115320-116073
>chr6:117222-118594
>chr6:119078-119204
>chr6:119320-120137
>chr6:120256-120659
>chr6:120902-122584
>chr6:123559-123958
>chr6:124250-125133
>chr6:125215-125464
>chr6:125774-125992
>chr6:126974-127322
>chr6:127459-127582
>chr6:127938-128093
>chr6:128313-128647
>chr6:130103-130298
>chr6:131514-131664
>chr6:132112-133080
>chr6:134384-134797
>chr6:135108-135267
>chr6:135482-135555
>chr6:135716-136213
>chr6:136393-137788
>chr6:137882-138401
>chr6:138550-139180
>chr6:140506-141060
>chr6:141205-141386
>chr6:143003-143407
>chr6:143717-144057
>chr6:144347-144544
>chr6:145792-146203
>chr6:146351-146832
>chr6:147597-148155
>chr6:148900-150104
>chr6:150228-150428
>chr6:150563-150747
>chr6:150822-151004
>chr6:152885-153001
>chr6:153090-153182
>chr6:153429-153644
>chr6:153953-154147
>chr6:155395-155598
>chr6:156324-156401
>chr6:156827-156890
>chr6:156946-157052
>chr6:157290-157592
>chr6:158012-158158
>chr6:158563-158667
>chr6:158939-159101
>chr6:159188-159342
>chr6:159493-159534
>chr6:160011-160159
>chr6:160575-160913
>chr6:161043-161262
>chr6:161542-161913
>chr6:162527-163751
>chr6:164608-164653
>chr6:165014-165193
>chr6:165290-165365
>chr6:165834-166081
>chr6:166233-166454
>chr6:166908-167368
>chr6:168388-168776
>chr6:169886-171275
>chr6:171441-171616
>chr6:171830-172216
>chr6:172657-172742
>chr6:173248-173746
>chr6:174286-174673
>chr6:174921-175000
>chr6:175490-175587
>chr6:176132-176240
>chr6:176811-176921
>chr6:177231-177832
>chr6:177902-179760
>chr6:179903-180032
>chr6:180417-180488
>chr6:181077-181183
>chr6:181254-181396
>chr6:181609-182213
>chr6:182627-182870
>chr6:183214-183591
>chr6:183796-184067
>chr6:184550-185038
>chr6:185197-187081
>chr6:187172-188846
>chr6:188950-189034
>chr6:189556-189963
>chr6:190388-190480
>chr6:190730-190944
>chr6:191061-191401
>chr6:191787-192017
>chr6:192160-192425
>chr6:193290-193399
>chr6:193551-194031
>chr6:194367-194447
>chr6:195112-195284
>chr6:195493-195585
>chr6:195911-195960
>chr6:196153-196506
>chr6:196658-197133
>chr6:197374-197748
>chr6:197788-197917
>chr6:198027-198934
>chr6:200590-200928
>chr6:201209-201557
>chr6:202343-202584
>chr6:203256-203633
>chr6:204287-204664
>chr6:204808-204950
>chr6:205107-205226
>chr6:205496-205601
>chr6:205781-205875
>chr6:206256-206510
>chr6:206723-206871
>chr6:207121-207506
>chr6:207715-207775
>chr6:208878-209049
>chr6:209263-209393
>chr6:209750-210183
>chr6:210400-210654
>chr6:211167-212244
>chr6:212797-212957
>chr6:213100-213445
>chr6:214164-214313
>chr6:214498-216494
>chr6:216805-217080
>chr6:217930-218316
>chr6:218860-219178
>chr6:219472-219943
>chr6:220036-220382
>chr6:220444-220527
>chr6:220872-221010
>chr6:221127-221224
>chr6:221351-221403
>chr6:221805-222711
>chr6:223111-223300
>chr6:223378-223505
>chr6:224285-224600
>chr6:225110-225304
>chr6:225410-225649
>chr6:226253-226500
>chr6:226709-226858
>chr6:227452-227536
>chr6:227695-228075
>chr6:228776-229014
>chr6:229406-229533
>chr6:230938-231056
>chr6:232189-232305
>chr6:232871-233054
>chr6:233802-234020
>chr6:234191-234322
>chr6:234467-234574
>chr6:235185-235707
>chr6:235837-235919
>chr6:236057-236386
>chr6:236892-237035
>chr6:237276-237759
>chr6:238348-238527
>chr6:238958-239386
>chr6:240210-240384
>chr6:240473-240698
>chr6:241068-241687
>chr6:242328-243051
>chr6:243670-243945
>chr6:244512-245299
>chr6:245417-245647
>chr6:245772-247572
>chr6:248000-248072
>chr6:248233-248326
>chr6:248521-248725
>chr6:248856-248991
>chr6:249438-249885
>chr6:250060-250581
>chr6:251728-251855
>chr6:251942-251982
>chr6:252066-252154
>chr6:252549-252646
>chr6:252898-253006
>chr6:253118-253223
>chr6:253400-253510
>chr6:253762-254061
>chr6:254190-255876
>chr6:256209-257587
>chr6:257733-258096
>chr6:258326-258390
>chr6:258463-258699
>chr6:259316-259503
>chr6:259958-260698
>chr6:260745-261051
>chr6:261239-261366
>chr6:261957-263113
>chr6:263179-263635
>chr6:263814-263905
>chr6:264157-264292
>chr6:264400-265074
>chr6:265164-265386
>chr6:265521-265664
>chr6:265925-265994
>chr6:266654-266767
>chr6:266913-267026
>chr6:267504-267617
>chr6:267965-268211
>chr6:268402-269335
>chr6:269479-270473
>chr6:271200-271274
>chr6:272544-272941
>chr6:273143-273377
>chr6:273608-273756
>chr6:274097-274247
>chr6:274445-274576
>chr6:275057-275484
>chr6:275624-275867
>chr6:276534-276659
>chr6:277591-277648
>chr6:277748-278018
>chr6:278264-280207
>chr6:280510-282039
>chr6:283446-283658
>chr6:286261-286433
>chr6:286531-286726
>chr6:286870-287682
>chr6:287744-288130
>chr6:288182-288378
>chr6:289385-289917
>chr6:290070-290390
>chr6:290571-290619
>chr6:291128-293580
>chr6:293634-293894
>chr6:294127-294241
>chr6:294305-294530
>chr6:294743-295028
>chr6:296905-296994
>chr6:297067-297921
>chr6:298017-298089
>chr6:298263-298355
>chr6:298529-298640
>chr6:298783-299093
>chr6:299164-299281
>chr6:299572-299638
>chr6:299857-300205
>chr6:300338-300416
>chr6:300593-300810
>chr6:301015-301105
>chr6:301181-301271
>chr6:301387-301702
>chr6:302074-302196
>chr6:302283-302429
>chr6:303154-303234
>chr6:303317-304460
>chr6:304782-304956
>chr6:306052-306512
>chr6:306576-306719
>chr6:306782-306849
>chr6:306989-307149
>chr6:307366-307523
>chr6:307752-308157
>chr6:308272-308391
>chr6:308681-308808
>chr6:309138-309560
>chr6:310149-310371
>chr6:310492-311517
>chr6:312019-312183
>chr6:313062-313112
>chr6:313379-313819
>chr6:313941-314026
>chr6:314085-314167
>chr6:314289-314341
>chr6:314523-314598
>chr6:314745-315526
>chr6:315750-315855
>chr6:316353-316615
>chr6:317033-318457
>chr6:318602-320413
>chr6:320550-321229
>chr6:321828-322078
>chr6:322151-322478
>chr6:322616-322774
>chr6:323322-323428
>chr6:323918-324207
>chr6:325129-325459
>chr6:325567-325667
>chr6:325921-326148
>chr6:326617-326734
>chr6:326851-327212
>chr6:327535-327723
>chr6:328204-328293
>chr6:329003-329078
>chr6:329248-329508
>chr6:329788-329955
>chr6:330607-331070
>chr6:331739-331896
>chr6:332005-332350
>chr6:332504-332706
>chr6:333214-333331
>chr6:333472-333835
>chr6:334163-334365
>chr6:334795-335198
>chr6:335395-335557
>chr6:335670-335732
>chr6:335843-335914
>chr6:335967-336064
>chr6:336147-336245
>chr6:336296-336351
>chr6:337151-337295
>chr6:337355-337707
>chr6:337870-337950
>chr6:338477-338599
>chr6:338777-338900
>chr6:338961-339129
>chr6:339401-339914
>chr6:340515-340771
>chr6:341059-341333
>chr6:341556-342126
>chr6:342214-342732
>chr6:342779-343199
>chr6:343607-343756
>chr6:343854-344034
>chr6:344086-344554
>chr6:344651-344701
>chr6:345129-345228
>chr6:345759-345883
>chr6:345968-346323
>chr6:346729-347003
>chr6:347369-348062
>chr6:349368-349570
>chr6:349671-349814
>chr6:350017-350188
>chr6:350495-350718
>chr6:350887-351745
>chr6:352387-352659
>chr6:352772-353753
>chr6:353831-354367
>chr6:354803-355820
>chr6:356238-356807
>chr6:356894-358364
>chr6:359890-360076
>chr6:360260-361124
>chr6:361268-362436
>chr6:363889-364043
>chr6:364187-364359
>chr6:364521-364781
>chr6:364871-365253
>chr6:365640-365782
>chr6:366378-366885
>chr6:367275-367367
>chr6:368228-370021
>chr6:370112-370159
>chr6:370735-370929
>chr6:372525-372705
>chr6:373988-374174
>chr6:374275-374512
>chr6:374749-374831
>chr6:375300-375372
>chr6:375494-375920
>chr6:376595-377162
>chr6:377727-377805
>chr6:378318-378469
>chr6:378587-379031
>chr6:379563-379769
>chr6:380355-380894
>chr6:381041-381452
>chr6:381645-381916
>chr6:382371-382463
>chr6:383034-383380
>chr6:383573-383634
>chr6:384428-384603
>chr6:385059-385300
>chr6:385534-385582
>chr6:385776-385952
>chr6:386106-386227
>chr6:387112-388085
>chr6:388521-388964
>chr6:389530-389724
>chr6:390250-390326
>chr6:390752-391390
>chr6:391467-393150
>chr6:393197-393441
>chr6:393850-393942
>chr6:394151-394282
>chr6:394647-394836
>chr6:394953-395261
>chr6:395397-395804
>chr6:395905-396184
>chr6:396736-396923
>chr6:397144-397244
>chr6:397813-398051
>chr6:398205-398531
>chr6:399068-399181
>chr6:399266-399799
>chr6:400225-400257
>chr6:401421-401545
>chr6:401650-402450
>chr6:402594-402921
>chr6:403119-403541
>chr6:403709-403783
>chr6:403889-404011
>chr6:404166-404243
>chr6:404389-404565
>chr6:404762-404877
>chr6:405151-405312
>chr6:407254-407711
>chr6:407936-408007
>chr6:410361-410468
>chr6:411972-413315
>chr6:413716-413806
>chr6:413938-414117
>chr6:414391-414633
>chr6:415138-415352
>chr6:415668-415819
>chr6:416607-416663
>chr6:417129-417281
>chr6:417576-417739
>chr6:418677-418907
>chr6:419181-419240
>chr6:419510-419707
>chr6:419924-420624
>chr6:420704-421133
>chr6:421269-421409
>chr6:421939-422131
>chr6:422322-422466
>chr6:422746-424444
>chr6:424630-425159
>chr6:425276-425608
>chr6:425703-425797
>chr6:426693-426868
>chr6:427092-427213
>chr6:427334-427481
>chr6:427618-427863
>chr6:428464-428850
>chr6:429248-429333
>chr6:429828-429930
>chr6:430835-431056
>chr6:431847-432726
>chr6:432949-433081
>chr6:433468-433582
>chr6:434030-434119
>chr6:434188-434835
>chr6:435055-435131
>chr6:435522-435696
>chr6:435968-436100
>chr6:436216-436301
>chr6:436452-437630
>chr6:437891-438977
>chr6:439152-440101
>chr6:440538-441569
>chr6:442177-442334
>chr6:442482-443604
>chr6:443808-444735
>chr6:445275-445476
>chr6:445637-445746
>chr6:446048-446255
>chr6:446364-446478
>chr6:446761-446954
>chr6:447093-447376
>chr6:447522-449156
>chr6:449228-449425
>chr6:450575-450946
>chr6:451204-451289
>chr6:451523-453568
>chr6:455720-455850
>chr6:455948-456054
>chr6:456211-456349
>chr6:457242-457562
>chr6:459005-459101
>chr6:459978-461972
>chr6:462123-462274
>chr6:462570-462762
>chr6:462886-463531
>chr6:463688-463810
>chr6:464311-466049
>chr6:466475-466771
>chr6:466889-467318
>chr6:468376-468997
>chr6:469152-470222
>chr6:470731-470889
>chr6:471274-471567
>chr6:471658-471711
>chr6:472125-472497
>chr6:472628-472989
>chr6:474147-475607
>chr6:476221-476328
>chr6:477542-477655
>chr6:478301-478420
>chr6:478494-481215
>chr6:481311-481388
>chr6:482153-482508
>chr6:483951-484345
>chr6:484535-485114
>chr6:485759-485952
>chr6:486110-486383
>chr6:486737-486863
>chr6:487031-487941
>chr6:488241-488338
>chr6:488382-488437
>chr6:488624-488726
>chr6:488983-490239
>chr6:490451-490822
>chr6:490960-491300
>chr6:491420-491557
>chr6:491651-491721
>chr6:492280-492473
>chr6:493068-493194
>chr6:494062-494140
>chr6:494537-494785
>chr6:494911-495624
>chr6:495778-495919
>chr6:496207-496456
>chr6:496681-496985
>chr6:497118-497213
>chr6:497317-497399
>chr6:497936-499313
>chr6:499391-499758
>chr6:500120-500779
>chr6:501221-501286
>chr6:501379-504454
>chr6:504593-505300
>chr6:505415-505874
>chr6:506142-506350
>chr6:506970-507150
>chr6:507258-507575
>chr6:507778-508198
>chr6:508299-508501
>chr6:508677-509138
>chr6:509229-509450
>chr6:511121-513179
>chr6:513384-513854
>chr6:514018-514172
>chr6:514267-514747
>chr6:514881-515492
>chr6:516162-516427
>chr6:516723-516807
>chr6:517202-517597
>chr6:518051-518212
>chr6:518715-518889
>chr6:519036-519183
>chr6:519584-520713
>chr6:521385-521754
>chr6:522023-522356
>chr6:522663-522949
>chr6:523114-523633
>chr6:524058-524521
>chr6:525097-525353
>chr6:525474-526008
>chr6:527239-527553
>chr6:527627-528013
>chr6:528424-528652
>chr6:529200-529586
>chr6:529773-530955
>chr6:532613-532687
>chr6:533179-533893
>chr6:533979-534209
>chr6:534265-534590
>chr6:534663-534732
>chr6:535025-535171
>chr6:535395-536051
>chr6:536192-536528
>chr6:536724-537695
>chr6:537833-537996
>chr6:538083-538354
>chr6:538417-538525
>chr6:538625-539071
>chr6:539659-539978
>chr6:540199-540292
>chr6:540666-541521
>chr6:541641-541747
>chr6:542996-543119
>chr6:543924-544090
>chr6:544286-544401
>chr6:544480-544558
>chr6:544720-545522
>chr6:545578-545826
>chr6:546022-546120
>chr6:546481-547006
>chr6:547160-547345
>chr6:547886-548233
>chr6:549363-549452
>chr6:549626-549871
>chr6:551178-551433
>chr6:552447-553042
>chr6:553126-553271
>chr6:553336-555232
>chr6:556061-556319
>chr6:556585-556746
>chr6:557317-557382
>chr6:558302-559333
>chr6:559914-559977
>chr6:560442-560528
>chr6:560701-560830
>chr6:561471-562682
>chr6:562756-565294
>chr6:565475-566174
>chr6:566657-566889
>chr6:566976-567126
>chr6:567397-567727
>chr6:568816-568915
>chr6:569467-569708
>chr6:569850-570016
>chr6:570341-570713
>chr6:570922-571049
>chr6:571219-571310
>chr6:571646-572283
>chr6:572550-573353
>chr6:573550-573601
>chr6:575037-575309
>chr6:575473-575680
>chr6:575895-576115
>chr6:576286-576923
>chr6:577125-577220
>chr6:577863-578031
>chr6:578467-578605
>chr6:579025-579413
>chr6:579930-579983
>chr6:580177-580228
>chr6:580730-580920
>chr6:581150-581198
>chr6:581291-582170
>chr6:582708-582774
>chr6:584832-585094
>chr6:585911-586189
>chr6:586246-587027
>chr6:587509-587679
>chr6:588748-588872
>chr6:588976-589466
>chr6:590179-590331
>chr6:590771-590925
>chr6:591165-591413
>chr6:591768-591953
>chr6:592133-593116
>chr6:594141-594366
>chr6:594740-594811
>chr6:595160-595331
>chr6:595957-596806
>chr6:596944-597526
>chr6:597622-597815
>chr6:597882-597997
>chr6:598119-598279
>chr6:598439-598527
>chr6:599315-599497
>chr6:600605-603044
>chr6:603119-603387
>chr6:603467-603689
>chr6:603838-604269
>chr6:604341-604567
>chr6:605133-605483
>chr6:605662-605966
>chr6:606577-606880
>chr6:606969-608249
>chr6:608395-609341
>chr6:609540-609779
>chr6:610159-610490
>chr6:610600-612475
>chr6:613071-613236
>chr6:613672-613723
>chr6:614196-615325
>chr6:616007-617750
>chr6:617830-618043
>chr6:618382-618927
>chr6:619129-619329
>chr6:619770-619879
>chr6:619974-620197
>chr6:620964-621134
>chr6:621545-622267
>chr6:622705-622877
>chr6:622945-623033
>chr6:623209-623332
>chr6:624010-624125
>chr6:624314-624390
>chr6:624492-624951
>chr6:625016-625709
>chr6:625822-626369
>chr6:626520-626681
>chr6:626813-627279
>chr6:627404-627665
>chr6:628045-628384
>chr6:629127-629436
>chr6:629525-629900
>chr6:629960-630071
>chr6:630310-630820
>chr6:631036-632042
>chr6:632139-632205
>chr6:632973-633038
>chr6:634014-634306
>chr6:634618-634691
>chr6:634966-635116
>chr6:635386-635521
>chr6:636340-637144
>chr6:637328-637403
>chr6:637779-638622
>chr6:638789-639013
>chr6:639652-639747
>chr6:639957-642706
>chr6:642893-643429
>chr6:643573-643857
>chr6:644913-645190
>chr6:646148-646628
>chr6:646691-646848
>chr6:647067-647184
>chr6:647773-648050
>chr6:648252-648450
>chr6:649606-650110
>chr6:650409-650544
>chr6:650762-650979
>chr6:651838-652053
>chr6:652571-652751
>chr6:653313-653681
>chr6:653826-653943
>chr6:654287-654502
>chr6:654573-654659
>chr6:654842-655088
>chr6:655264-655528
>chr6:655598-656340
>chr6:656404-657072
>chr6:657153-657954
>chr6:658254-658360
>chr6:658904-659221
>chr6:659629-660121
>chr6:660508-660673
>chr6:660912-661068
>chr6:661537-661664
>chr6:661855-662472
>chr6:662947-663253
>chr6:663583-663701
>chr6:663866-664119
>chr6:665249-665512
>chr6:665772-666382
>chr6:666635-667704
>chr6:667881-668022
>chr6:668096-668603
>chr6:668666-669854
>chr6:670215-670569
>chr6:671421-672096
>chr6:672145-672343
>chr6:672422-672495
>chr6:672832-674127
>chr6:674718-675159
>chr6:675690-675854
>chr6:675993-676120
>chr6:676173-676304
>chr6:676376-676557
>chr6:676658-677200
>chr6:677340-677500
>chr6:677558-678286
>chr6:678910-678970
>chr6:679211-679509
>chr6:679837-679904
>chr6:681381-681972
>chr6:682237-682416
>chr6:682586-682883
>chr6:683458-683556
>chr6:683641-683785
>chr6:684010-684295
>chr6:684487-684584
>chr6:684638-684715
>chr6:686370-686587
>chr6:686877-686937
>chr6:687529-687784
>chr6:688092-688195
>chr6:688316-688517
>chr6:688848-689264
>chr6:689738-689832
>chr6:690396-690755
>chr6:690886-691080
>chr6:691299-691711
>chr6:692145-692438
>chr6:693132-693195
>chr6:693318-693917
>chr6:693995-694769
>chr6:695040-695823
>chr6:697492-697703
>chr6:697781-698186
>chr6:698524-699327
>chr6:699461-699820
>chr6:699918-700002
>chr6:700314-700997
>chr6:701392-702048
>chr6:702862-702992
>chr6:703256-703809
>chr6:705165-706854
>chr6:707573-709940
>chr6:710656-711106
>chr6:711347-711517
>chr6:712077-712220
>chr6:712800-712877
>chr6:713030-713104
>chr6:713417-713564
>chr6:713744-713839
>chr6:714065-714144
>chr6:714192-715284
>chr6:715324-716842
>chr6:716956-717225
>chr6:717741-717944
>chr6:718201-718516
>chr6:718697-718834
>chr6:718915-719630
>chr6:719828-720538
>chr6:720650-720819
>chr6:721015-721178
>chr6:721284-722090
>chr6:722434-722830
>chr6:723201-723657
>chr6:723737-723950
>chr6:724085-725356
>chr6:727673-727792
>chr6:730313-730388
>chr6:730838-730969
>chr6:731772-731885
>chr6:731952-733359
>chr6:733502-733779
>chr6:733939-734024
>chr6:735050-735289
>chr6:736492-737379
>chr6:737624-737781
>chr6:738259-738320
>chr6:738891-739902
>chr6:740283-740548
>chr6:740895-741001
>chr6:741084-741152
>chr6:741287-741345
>chr6:741896-742014
>chr6:742186-742781
>chr6:743135-743695
>chr6:744043-744212
>chr6:745266-745717
>chr6:746499-746685
>chr6:747938-748418
>chr6:748823-749683
>chr6:749772-751255
>chr6:751459-751890
>chr6:752250-752671
>chr6:752882-754393
>chr6:754826-756422
>chr6:756658-756707
>chr6:757092-757385
>chr6:757460-758569
>chr6:758966-759735
>chr6:761010-761919
>chr6:762178-762284
>chr6:763519-763796
>chr6:764150-764376
>chr6:764472-764655
>chr6:765260-766406
>chr6:766832-766967
>chr6:767298-767459
>chr6:767563-768791
>chr6:768942-769174
>chr6:769455-770220
>chr6:770385-770455
>chr6:770656-770734
>chr6:771067-771237
>chr6:772555-772872
>chr6:773149-774523
>chr6:775465-775970
>chr6:776077-776205
>chr6:776359-776591
>chr6:776708-776808
>chr6:777003-777203
>chr6:777347-777656
>chr6:777828-779072
>chr6:779537-779836
>chr6:780097-780201
>chr6:780315-780427
>chr6:780513-780640
>chr6:781294-781680
>chr6:781854-782313
>chr6:782426-782614
>chr6:783290-784035
>chr6:784193-784335
>chr6:784530-784905
>chr6:785235-785667
>chr6:786237-786367
>chr6:786472-786584
>chr6:786826-787396
>chr6:787549-787897
>chr6:788025-788645
>chr6:788789-788926
>chr6:789032-789163
>chr6:789563-789747
>chr6:789803-789935
>chr6:790031-790274
>chr6:790409-790472
>chr6:790517-790751
>chr6:791000-791066
>chr6:791339-792163
>chr6:792877-793366
>chr6:793589-794064
>chr6:794669-794920
>chr6:795112-795213
>chr6:795394-795494
>chr6:795807-796574
>chr6:796773-796934
>chr6:797012-797147
>chr6:797534-797660
>chr6:797807-798057
>chr6:798269-799391
>chr6:799872-800051
>chr6:801047-801122
>chr6:801365-801682
>chr6:801806-802207
>chr6:802723-803417
>chr6:803664-803836
>chr6:803889-804032
>chr6:804093-804230
>chr6:804299-804459
>chr6:804540-804627
>chr6:805140-805232
>chr6:805834-805990
>chr6:806326-806744
>chr6:807284-807453
>chr6:808435-808686
>chr6:809235-809772
>chr6:809808-810204
>chr6:810555-810909
>chr6:811145-811564
>chr6:812619-813039
>chr6:813200-813281
>chr6:813446-813638
>chr6:814539-815027
>chr6:815110-815604
>chr6:815822-815982
>chr6:817806-817943
>chr6:818217-819008
>chr6:819121-820046
>chr6:820638-820813
>chr6:821225-821279
>chr6:822059-822305
>chr6:822405-822602
>chr6:823143-823361
>chr6:823673-823742
>chr6:824279-824447
>chr6:824825-824971
>chr6:825067-825155
>chr6:825323-825750
>chr6:826016-826188
>chr6:826400-826667
>chr6:827778-828187
>chr6:828393-828500
>chr6:829385-829933
>chr6:830286-830821
>chr6:830876-831014
>chr6:831084-831454
>chr6:831588-831690
>chr6:832257-832595
>chr6:832838-832967
>chr6:833148-833284
>chr6:834037-834635
>chr6:835038-835374
>chr6:835707-835878
>chr6:836106-836374
>chr6:836589-836749
>chr6:837120-837314
>chr6:837590-837718
>chr6:838528-838766
>chr6:839021-839222
>chr6:839331-840523
>chr6:841259-841551
>chr6:841734-841834
>chr6:842083-842247
>chr6:842677-842891
>chr6:843300-843856
>chr6:843950-844213
>chr6:844307-844690
>chr6:845315-845571
>chr6:845756-845813
>chr6:846140-846823
>chr6:847472-847719
>chr6:847791-848550
>chr6:848866-849041
>chr6:849924-850188
>chr6:850840-851327
>chr6:852300-852831
>chr6:853001-853276
>chr6:853346-853840
>chr6:854198-854293
>chr6:854521-855125
>chr6:855311-855384
>chr6:855796-855957
>chr6:856113-856280
>chr6:857213-857354
>chr6:857486-857682
>chr6:857832-857952
>chr6:858160-858412
>chr6:858632-859019
>chr6:859262-859353
>chr6:859557-859772
>chr6:860096-860996
>chr6:861350-861644
>chr6:862023-862199
>chr6:862346-862747
>chr6:863469-863702
>chr6:864108-864570
>chr6:865140-865318
>chr6:865407-865799
>chr6:866734-866814
>chr6:867200-867376
>chr6:868871-869012
>chr6:869958-871291
>chr6:872176-873783
>chr6:873898-874351
>chr6:875014-875066
>chr6:875611-875840
>chr6:876186-876677
>chr6:877006-877109
>chr6:877353-877607
>chr6:877897-878006
>chr6:878135-878799
>chr6:879632-879712
>chr6:879798-879856
>chr6:880612-880698
>chr6:880838-882007
>chr6:882324-882513
>chr6:882997-883549
>chr6:883645-883886
>chr6:883929-884024
>chr6:884095-884246
>chr6:884334-884447
>chr6:884569-884629
>chr6:884937-885280
>chr6:886812-886897
>chr6:888924-889032
>chr6:889135-889231
>chr6:889288-890084
>chr6:890131-892001
>chr6:892539-892636
>chr6:892807-893325
>chr6:893870-893973
>chr6:894188-894268
>chr6:894400-894747
>chr6:895515-896961
>chr6:897388-897705
>chr6:897856-898625
>chr6:899022-899113
>chr6:899690-900007
>chr6:900476-901060
>chr6:901185-901634
>chr6:902463-903030
>chr6:903122-903222
>chr6:903344-903748
>chr6:904950-905055
>chr6:905251-905406
>chr6:905665-905862
>chr6:906009-907268
>chr6:907528-907812
>chr6:907915-908274
>chr6:908351-908461
>chr6:909565-909865
>chr6:910712-910808
>chr6:910888-910983
>chr6:911172-911468
>chr6:911837-912464
>chr6:913796-913889
>chr6:914016-914614
>chr6:914784-914889
>chr6:914952-915172
>chr6:915292-915387
>chr6:915587-916091
>chr6:916935-917491
>chr6:917595-918991
>chr6:919135-919680
>chr6:920623-920820
>chr6:921085-921239
>chr6:923330-923598
>chr6:924018-925417
>chr6:925844-926011
>chr6:926809-926916
>chr6:927060-928002
>chr6:929320-929458
>chr6:929547-929590
>chr6:929685-930250
>chr6:930654-932302
>chr6:932380-933404
>chr6:933475-934906
>chr6:935102-935894
>chr6:936063-936320
>chr6:936595-936692
>chr6:936943-937044
>chr6:938723-939626
>chr6:939999-940509
>chr6:940585-940709
>chr6:940807-941221
>chr6:941435-941622
>chr6:942009-942478
>chr6:942857-943199
>chr6:943384-943519
>chr6:943700-944892
>chr6:944970-945813
>chr6:945870-946117
>chr6:947630-947778
>chr6:947843-947982
>chr6:948237-948305
>chr6:948695-949343
>chr6:949445-950240
>chr6:950645-950711
>chr6:951154-951794
>chr6:951899-953060
>chr6:953160-953259
>chr6:953394-953485
>chr6:953625-953836
>chr6:953948-954248
>chr6:954333-954491
>chr6:954661-956263
>chr6:956334-956726
>chr6:958023-958233
>chr6:958470-958629
>chr6:958734-959138
>chr6:959447-959531
>chr6:960076-960138
>chr6:960773-960820
>chr6:961328-961570
>chr6:961969-962038
>chr6:962597-962739
>chr6:962797-963725
>chr6:964602-964812
>chr6:965144-965343
>chr6:966611-966710
>chr6:967131-967252
>chr6:967360-967590
>chr6:968154-968281
>chr6:968601-968909
>chr6:969491-969688
>chr6:969758-969990
>chr6:970070-970227
>chr6:970564-975350
>chr6:975689-975849
>chr6:975965-976070
>chr6:976551-976856
>chr6:977103-977185
>chr6:978039-978186
>chr6:978400-978623
>chr6:978788-978943
>chr6:979185-980909
>chr6:982557-982647
>chr6:982735-983622
>chr6:983781-983948
>chr6:984742-984938
>chr6:985396-985486
>chr6:985576-985766
>chr6:985861-985896
>chr6:986035-986129
>chr6:986412-986533
>chr6:986896-987759
>chr6:987915-988210
>chr6:988281-988615
>chr6:989147-989340
>chr6:989460-989605
>chr6:989726-990290
>chr6:990815-990955
>chr6:991267-991637
>chr6:991949-992026
>chr6:992137-992478
>chr6:992607-992899
>chr6:993238-994257
>chr6:994551-994624
>chr6:994769-995161
>chr6:995363-995521
>chr6:995796-996245
>chr6:996493-999501
>chr6:1001116-1001229
>chr6:1002081-1002696
>chr6:1003462-1003546
>chr6:1003688-1003725
>chr6:1004255-1004303
>chr6:1004995-1005185
>chr6:1005243-1005359
>chr6:1005642-1005757
>chr6:1005946-1006105
>chr6:1006234-1006419
>chr6:1006505-1006733
>chr6:1007031-1007111
>chr6:1007366-1007532
>chr6:1007701-1009682
>chr6:1009863-1009913
>chr6:1010025-1010112
>chr6:1010733-1010853
>chr6:1011046-1011263
>chr6:1011346-1011471
>chr6:1012767-1013072
>chr6:1013237-1013380
>chr6:1013503-1013603
>chr6:1013848-1013941
>chr6:1014405-1014511
>chr6:1014641-1015216
>chr6:1015440-1015716
>chr6:1015961-1016369
>chr6:1016835-1017085
>chr6:1017986-1018062
>chr6:1018190-1019351
>chr6:1019490-1020147
>chr6:1020308-1020401
>chr6:1021375-1021449
>chr6:1021580-1021642
>chr6:1021891-1022268
>chr6:1022315-1022450
>chr6:1022524-1022712
>chr6:1022843-1022934
>chr6:1023796-1023916
>chr6:1024204-1024312
>chr6:1024444-1025520
>chr6:1025629-1025780
>chr6:1025922-1026077
>chr6:1026379-1026825
>chr6:1028095-1028518
>chr6:1028584-1028734
>chr6:1029210-1029556
>chr6:1029776-1030279
>chr6:1030431-1030501
>chr6:1030708-1030929
>chr6:1031244-1032277
>chr6:1032337-1032450
>chr6:1032883-1033119
>chr6:1033178-1033585
>chr6:1033809-1035314
>chr6:1035372-1036004
>chr6:1036342-1036417
>chr6:1036515-1039183
>chr6:1039305-1039654
>chr6:1041415-1041891
>chr6:1042108-1042290
>chr6:1043054-1043556
>chr6:1043748-1044147
>chr6:1045042-1045991
>chr6:1046379-1046739
>chr6:1046972-1047047
>chr6:1047555-1047719
>chr6:1047901-1047983
>chr6:1048104-1048568
>chr6:1049438-1049600
>chr6:1050770-1050932
>chr6:1051037-1051102
>chr6:1051456-1052135
>chr6:1052661-1052932
>chr6:1053284-1053482
>chr6:1053958-1056054
>chr6:1056148-1056365
>chr6:1056624-1056687
>chr6:1056843-1056943
>chr6:1057054-1057173
>chr6:1057586-1057704
>chr6:1057853-1057925
>chr6:1058347-1058452
>chr6:1058533-1058674
>chr6:1059279-1060083
>chr6:1060142-1060416
>chr6:1060592-1060763
>chr6:1060885-1061122
>chr6:1062374-1062547
>chr6:1062708-1062753
>chr6:1062882-1063184
>chr6:1063500-1063593
>chr6:1063880-1065197
>chr6:1066425-1067179
>chr6:1067339-1067416
>chr6:1067515-1067772
>chr6:1068639-1069504
>chr6:1069647-1069960
>chr6:1070108-1070630
>chr6:1070852-1071393
>chr6:1071499-1071707
>chr6:1071828-1072351
>chr6:1072833-1073446
>chr6:1073921-1074001
>chr6:1074133-1074305
>chr6:1074480-1074569
>chr6:1074694-1075011
>chr6:1076263-1076544
>chr6:1076675-1077174
>chr6:1077292-1077466
>chr6:1077760-1078999
>chr6:1079205-1079468
>chr6:1080190-1080301
>chr6:1080567-1080651
>chr6:1081300-1081466
>chr6:1081712-1081919
>chr6:1082046-1082175
>chr6:1082350-1082897
>chr6:1083145-1083467
>chr6:1083532-1083686
>chr6:1084046-1084560
>chr6:1084939-1085323
>chr6:1085512-1088303
>chr6:1088461-1088966
>chr6:1089494-1089754
>chr6:1091681-1092088
>chr6:1092756-1092884
>chr6:1092982-1093038
>chr6:1094377-1094777
>chr6:1094942-1095024
>chr6:1095220-1095305
>chr6:1095668-1095738
>chr6:1095981-1096161
>chr6:1096242-1097254
>chr6:1097825-1097927
>chr6:1098135-1098351
>chr6:1098435-1098489
>chr6:1098579-1099683
>chr6:1099957-1100277
>chr6:1100914-1101736
>chr6:1102213-1103163
>chr6:1103359-1103500
>chr6:1103654-1104161
>chr6:1104502-1104684
>chr6:1105223-1106102
>chr6:1106181-1107627
>chr6:1107711-1108199
>chr6:1109383-1109705
>chr6:1111633-1112095
>chr6:1112146-1113561
>chr6:1113641-1114065
>chr6:1114127-1114374
>chr6:1116073-1116120
>chr6:1116187-1116406
>chr6:1117544-1118348
>chr6:1118725-1118904
>chr6:1119030-1119151
>chr6:1119283-1119634
>chr6:1119925-1120153
>chr6:1120603-1120684
>chr6:1120874-1121570
>chr6:1122217-1122680
>chr6:1123753-1123888
>chr6:1125880-1126020
>chr6:1128298-1128454
>chr6:1128875-1128985
>chr6:1129463-1129603
>chr6:1130463-1130615
>chr6:1130859-1130999
>chr6:1131839-1132141
>chr6:1133582-1133699
>chr6:1134062-1134228
>chr6:1135889-1136102
>chr6:1137183-1137268
>chr6:1138112-1138188
>chr6:1138527-1138644
>chr6:1139917-1140054
>chr6:1141182-1141411
>chr6:1141679-1141756
>chr6:1142832-1142958
>chr6:1143640-1143750
>chr6:1144326-1144423
>chr6:1144913-1145004
>chr6:1147344-1147385
>chr6:1148564-1148723
>chr6:1149759-1149869
>chr6:1151179-1151440
>chr6:1151889-1152010
>chr6:1153034-1153106
>chr6:1153660-1153882
>chr6:1154073-1154224
>chr6:1154328-1154523
>chr6:1155070-1155574
>chr6:1155720-1155971
>chr6:1156008-1156301
>chr6:1156815-1157171
>chr6:1157362-1158003
>chr6:1158089-1159653
>chr6:1160385-1160559
>chr6:1161429-1161791
>chr6:1162709-1163003
>chr6:1163395-1163739
>chr6:1164504-1164648
>chr6:1164940-1165158
>chr6:1165833-1166158
>chr6:1166948-1167024
>chr6:1167293-1167511
>chr6:1167858-1168151
>chr6:1169113-1169718
>chr6:1169806-1170746
>chr6:1171061-1171180
>chr6:1171299-1171427
>chr6:1171674-1171767
>chr6:1171978-1172133
>chr6:1172244-1172350
>chr6:1172428-1172494
>chr6:1172618-1172710
>chr6:1173044-1173562
>chr6:1173669-1174021
>chr6:1174182-1176190
>chr6:1176588-1176741
>chr6:1176836-1177149
>chr6:1178086-1178384
>chr6:1178525-1178626
>chr6:1178835-1179049
>chr6:1179223-1179419
>chr6:1180040-1180178
>chr6:1180309-1180574
>chr6:1180861-1180905
>chr6:1181168-1181343
>chr6:1182053-1182324
>chr6:1182365-1182462
>chr6:1182603-1182994
>chr6:1183069-1183835
>chr6:1184253-1184301
>chr6:1184912-1184998
>chr6:1185538-1185956
>chr6:1187712-1188283
>chr6:1188643-1188768
>chr6:1188829-1189484
>chr6:1190927-1191416
>chr6:1192370-1192468
>chr6:1193532-1193618
>chr6:1193685-1193759
>chr6:1193978-1194415
>chr6:1194738-1194813
>chr6:1195268-1195864
>chr6:1195965-1196061
>chr6:1198072-1199856
>chr6:1201168-1201267
>chr6:1201371-1202598
>chr6:1202808-1203527
>chr6:1203693-1203822
>chr6:1204005-1204478
>chr6:1204559-1205118
>chr6:1205500-1206034
>chr6:1206298-1206495
>chr6:1207769-1210491
>chr6:1211063-1211425
>chr6:1212129-1212252
>chr6:1212323-1212564
>chr6:1212800-1213302
>chr6:1213367-1213968
>chr6:1214055-1214330
>chr6:1216049-1216122
>chr6:1216201-1216366
>chr6:1216437-1217870
>chr6:1218060-1218547
>chr6:1219020-1219667
>chr6:1219874-1219911
>chr6:1219992-1220155
>chr6:1220301-1220429
>chr6:1220572-1222375
>chr6:1223259-1223324
>chr6:1223649-1223750
>chr6:1224346-1224459
>chr6:1224570-1225411
>chr6:1225720-1225839
>chr6:1226613-1226789
>chr6:1227748-1227850
>chr6:1227929-1228685
>chr6:1228896-1228973
>chr6:1230024-1230360
>chr6:1232141-1232370
>chr6:1232806-1233043
>chr6:1233336-1233450
>chr6:1233603-1233829
>chr6:1234823-1234924
>chr6:1237901-1238605
>chr6:1239580-1239824
>chr6:1240172-1240415
>chr6:1240569-1240929
>chr6:1241480-1241759
>chr6:1241842-1241976
>chr6:1242206-1242295
>chr6:1242718-1242854
>chr6:1242927-1243150
>chr6:1243278-1243696
>chr6:1244076-1244380
>chr6:1246887-1247006
>chr6:1247243-1250418
>chr6:1251065-1251199
>chr6:1251346-1251469
>chr6:1251654-1251959
>chr6:1252192-1252256
>chr6:1252347-1252528
>chr6:1252855-1252975
>chr6:1253364-1253461
>chr6:1253938-1254173
>chr6:1254283-1254846
>chr6:1255038-1255229
>chr6:1255454-1255932
>chr6:1256723-1257081
>chr6:1257132-1257902
>chr6:1258031-1258283
>chr6:1258473-1258626
>chr6:1258748-1258920
>chr6:1259519-1259560
>chr6:1260107-1260402
>chr6:1260634-1260775
>chr6:1262305-1262695
>chr6:1263392-1263666
>chr6:1263887-1264361
>chr6:1264477-1264880
>chr6:1264959-1265086
>chr6:1266859-1267051
>chr6:1268704-1268990
>chr6:1269287-1269354
>chr6:1269646-1269703
>chr6:1269790-1270007
>chr6:1270077-1271240
>chr6:1271385-1271544
>chr6:1271659-1272180
>chr6:1272623-1272802
>chr6:1273594-1273868
>chr6:1274021-1274359
>chr6:1274438-1276615
>chr6:1277079-1277299
>chr6:1277877-1278233
>chr6:1278639-1279818
>chr6:1279931-1280050
>chr6:1281289-1281494
>chr6:1281537-1281851
>chr6:1282410-1282502
>chr6:1283109-1283173
>chr6:1283389-1283677
>chr6:1284102-1284600
>chr6:1284646-1285054
>chr6:1286286-1286357
>chr6:1287045-1287567
>chr6:1287935-1288094
>chr6:1288208-1288807
>chr6:1288992-1289426
>chr6:1289627-1289717
>chr6:1289838-1290000
>chr6:1290266-1290335
>chr6:1290439-1291086
>chr6:1291182-1291316
>chr6:1291662-1291745
>chr6:1292546-1293956
>chr6:1294301-1294522
>chr6:1294644-1294717
>chr6:1294944-1295429
>chr6:1295614-1295869
>chr6:1296334-1296787
>chr6:1297240-1297759
>chr6:1297932-1298093
>chr6:1298932-1299196
>chr6:1299557-1299879
>chr6:1300258-1300331
>chr6:1300537-1300648
>chr6:1301218-1302001
>chr6:1302320-1309189
>chr6:1309366-1311360
>chr6:1311899-1312356
>chr6:1312472-1312742
>chr6:1313069-1313664
>chr6:1314034-1327354
>chr6:1327755-1328036
>chr6:1328685-1330320
>chr6:1330806-1333156
>chr6:1333254-1333689
>chr6:1333911-1334140
>chr6:1334925-1335506
>chr6:1335711-1336883
>chr6:1337367-1338068
>chr6:1338208-1338300
>chr6:1338776-1338976
>chr6:1339053-1340754
>chr6:1340883-1341418
>chr6:1342052-1344456
>chr6:1344553-1345401
>chr6:1345497-1347938
>chr6:1348390-1348866
>chr6:1348957-1351482
>chr6:1351963-1356063
>chr6:1364264-1364502
>chr6:1364612-1365906
>chr6:1366486-1368530
>chr6:1368966-1372220
>chr6:1372731-1377408
>chr6:1378934-1378997
>chr6:1379560-1379688
>chr6:1379770-1379869
>chr6:1381358-1381491
>chr6:1381596-1381747
>chr6:1382007-1382088
>chr6:1382716-1412355
>chr6:1412417-1418244
