# Supplementary material for: Red: an intelligent, rapid, accurate tool for detecting repeats de-novo on the genomic scale
Source: BMC Bioinformatics. 2015 Jul 24;16:227. doi: 10.1186/s12859-015-0654-5 (PMC4513396; doi:10.1186/s12859-015-0654-5)
Supplement: Additional file 10 — Supplementary data set 9 — Red’s repeats of the Plasmodium falciparum genome. The command “tar -xzf file” results in a directory that contains the locations of repeats found by Red in the genome of the Plasmodium falciparum. [file 12859_2015_654_MOESM10_ESM.gz › GnmRptPf/chr7.rpt]

>chr7:0-30679
>chr7:30932-31088
>chr7:31269-31412
>chr7:31559-31887
>chr7:32154-32217
>chr7:32565-32763
>chr7:33600-33673
>chr7:34506-34638
>chr7:36051-40323
>chr7:40787-46178
>chr7:46635-49087
>chr7:49180-52764
>chr7:53144-55438
>chr7:55959-57775
>chr7:58057-58438
>chr7:58677-58799
>chr7:59042-61935
>chr7:62351-62550
>chr7:62659-64552
>chr7:65755-66291
>chr7:66363-66827
>chr7:67040-67555
>chr7:68614-68690
>chr7:68863-69647
>chr7:69790-70491
>chr7:70686-70885
>chr7:71283-71727
>chr7:72062-72869
>chr7:73094-73445
>chr7:73602-73784
>chr7:74280-74432
>chr7:74609-74957
>chr7:75131-75787
>chr7:75895-76185
>chr7:76707-76773
>chr7:76863-77431
>chr7:78266-78654
>chr7:78731-79061
>chr7:79256-79412
>chr7:79518-79824
>chr7:80605-80790
>chr7:81526-81661
>chr7:81792-82985
>chr7:83086-83405
>chr7:83763-83995
>chr7:84685-85036
>chr7:85222-85423
>chr7:85679-85895
>chr7:87217-87346
>chr7:87442-87681
>chr7:88034-88161
>chr7:88260-88607
>chr7:88895-89039
>chr7:89146-89505
>chr7:91356-91600
>chr7:91974-92145
>chr7:93145-93387
>chr7:93563-94136
>chr7:94282-94429
>chr7:94593-95264
>chr7:95518-97012
>chr7:97195-97638
>chr7:97928-98665
>chr7:98778-98889
>chr7:98981-99896
>chr7:100017-100401
>chr7:100618-100742
>chr7:100912-101365
>chr7:102256-102927
>chr7:103462-105789
>chr7:105982-106540
>chr7:108549-109154
>chr7:109825-110363
>chr7:112763-112875
>chr7:113070-113186
>chr7:113384-113507
>chr7:113650-113739
>chr7:113849-113952
>chr7:114730-114848
>chr7:115126-115290
>chr7:115804-116581
>chr7:116769-117830
>chr7:118260-127060
>chr7:127151-129814
>chr7:129909-131413
>chr7:131840-132073
>chr7:132221-132775
>chr7:132915-133393
>chr7:134456-135263
>chr7:136838-137018
>chr7:137497-137791
>chr7:138052-138199
>chr7:138500-139771
>chr7:139936-140133
>chr7:140193-140344
>chr7:140969-141416
>chr7:141604-142426
>chr7:142568-143987
>chr7:144131-144420
>chr7:146274-146404
>chr7:146532-147227
>chr7:148556-148619
>chr7:148695-150377
>chr7:150466-151279
>chr7:151400-151472
>chr7:151608-152077
>chr7:152198-152420
>chr7:152958-153026
>chr7:153264-153748
>chr7:154120-155182
>chr7:155259-155892
>chr7:156172-157045
>chr7:157347-157564
>chr7:157645-159248
>chr7:159453-160314
>chr7:160921-161196
>chr7:161449-162595
>chr7:162764-162912
>chr7:163036-164000
>chr7:164094-164152
>chr7:164326-164392
>chr7:164834-165238
>chr7:165770-166845
>chr7:167079-167411
>chr7:167496-168454
>chr7:168548-168658
>chr7:168805-169087
>chr7:169358-170195
>chr7:170248-170543
>chr7:170864-171106
>chr7:171433-171671
>chr7:172147-172220
>chr7:172451-172621
>chr7:174297-174602
>chr7:174788-174981
>chr7:175478-175706
>chr7:176141-176795
>chr7:177302-177842
>chr7:179206-179515
>chr7:179709-179808
>chr7:180182-180304
>chr7:180674-180799
>chr7:181286-181556
>chr7:181717-182031
>chr7:182451-182590
>chr7:182656-183675
>chr7:184425-184818
>chr7:186364-186542
>chr7:186750-187073
>chr7:187341-187750
>chr7:187812-188219
>chr7:188320-190913
>chr7:191533-191632
>chr7:191740-192643
>chr7:194222-194459
>chr7:195196-195274
>chr7:197873-198536
>chr7:198791-199481
>chr7:199546-199711
>chr7:199811-200397
>chr7:200522-200627
>chr7:200704-201238
>chr7:201372-202030
>chr7:202495-202693
>chr7:202771-203093
>chr7:203140-204314
>chr7:204484-204689
>chr7:204759-205082
>chr7:205159-205269
>chr7:205705-206653
>chr7:207141-207621
>chr7:207736-208181
>chr7:208394-208704
>chr7:209081-209147
>chr7:209674-209956
>chr7:210882-210998
>chr7:211101-211393
>chr7:212165-212534
>chr7:213218-214034
>chr7:214216-214680
>chr7:215243-215537
>chr7:216410-216546
>chr7:216839-217199
>chr7:217278-217403
>chr7:217766-218549
>chr7:218801-218856
>chr7:219244-219290
>chr7:219696-219875
>chr7:220595-220676
>chr7:220833-221193
>chr7:221769-222890
>chr7:223440-223515
>chr7:223984-224334
>chr7:225869-226039
>chr7:226261-226500
>chr7:227740-228567
>chr7:229380-229508
>chr7:229927-230054
>chr7:230302-230418
>chr7:230692-230816
>chr7:231079-231168
>chr7:231287-231394
>chr7:232681-233490
>chr7:233668-234412
>chr7:234573-235388
>chr7:235641-236156
>chr7:237220-237561
>chr7:239016-239242
>chr7:239530-239756
>chr7:240082-240686
>chr7:241503-241646
>chr7:241698-242041
>chr7:242098-242219
>chr7:242705-242820
>chr7:243309-243598
>chr7:244197-244420
>chr7:245160-245309
>chr7:245576-245831
>chr7:246106-246198
>chr7:246316-246669
>chr7:246904-247152
>chr7:248047-248220
>chr7:250370-250477
>chr7:250612-251433
>chr7:251589-253049
>chr7:253890-253960
>chr7:254840-255101
>chr7:255289-255627
>chr7:256036-256272
>chr7:256537-256592
>chr7:256617-256726
>chr7:256827-256874
>chr7:257367-257674
>chr7:258164-258333
>chr7:258445-258538
>chr7:258595-260099
>chr7:263152-264070
>chr7:264875-264935
>chr7:265720-265945
>chr7:266353-266709
>chr7:267006-267124
>chr7:267799-268205
>chr7:268532-268678
>chr7:268820-271297
>chr7:271437-271741
>chr7:271881-272051
>chr7:272176-272261
>chr7:272457-272615
>chr7:272739-272799
>chr7:272956-273265
>chr7:273677-273752
>chr7:273929-274093
>chr7:274756-275130
>chr7:276162-276381
>chr7:276511-276920
>chr7:277818-277940
>chr7:278059-278160
>chr7:278528-278602
>chr7:279114-279573
>chr7:279933-280405
>chr7:280607-280725
>chr7:280976-281117
>chr7:281704-281879
>chr7:282301-282440
>chr7:282680-282768
>chr7:283514-283833
>chr7:283989-284039
>chr7:284185-284329
>chr7:284455-284628
>chr7:284712-285390
>chr7:285451-286138
>chr7:286291-286890
>chr7:286936-288245
>chr7:288335-288581
>chr7:288635-288791
>chr7:289045-289107
>chr7:289518-289750
>chr7:290551-290717
>chr7:290953-291362
>chr7:291536-291578
>chr7:291912-292351
>chr7:292695-293458
>chr7:293756-293827
>chr7:294980-295081
>chr7:295210-295328
>chr7:296058-296204
>chr7:296709-297191
>chr7:297467-298467
>chr7:298692-298775
>chr7:298997-299157
>chr7:299681-299778
>chr7:300388-300932
>chr7:301211-301641
>chr7:302188-302420
>chr7:303397-303743
>chr7:304068-304255
>chr7:304392-305100
>chr7:305613-306131
>chr7:306429-306595
>chr7:306751-307663
>chr7:308237-308331
>chr7:308857-308952
>chr7:309182-309548
>chr7:310625-310910
>chr7:311057-311156
>chr7:312098-312309
>chr7:312475-312638
>chr7:313133-313342
>chr7:313839-314328
>chr7:315261-315500
>chr7:316062-317175
>chr7:317756-317861
>chr7:318132-318194
>chr7:318413-318566
>chr7:318695-318752
>chr7:319960-320277
>chr7:322823-324060
>chr7:324456-325446
>chr7:325582-325628
>chr7:326018-326223
>chr7:327867-328138
>chr7:328830-328913
>chr7:329418-329509
>chr7:330328-330571
>chr7:331009-331169
>chr7:332210-332419
>chr7:332836-332956
>chr7:333272-333344
>chr7:334093-334710
>chr7:334801-336569
>chr7:337582-337678
>chr7:339118-339311
>chr7:339399-340641
>chr7:340871-341015
>chr7:341304-341496
>chr7:341549-342485
>chr7:342655-342953
>chr7:343060-343441
>chr7:343537-343588
>chr7:343854-344034
>chr7:344315-344719
>chr7:344856-345610
>chr7:345737-345897
>chr7:346066-346331
>chr7:346539-348269
>chr7:348313-348483
>chr7:348572-348788
>chr7:350657-351018
>chr7:352183-352273
>chr7:352476-352790
>chr7:353069-353158
>chr7:353658-353753
>chr7:354106-354178
>chr7:354595-355285
>chr7:356081-356299
>chr7:356592-356666
>chr7:357509-357712
>chr7:357782-357910
>chr7:357986-358235
>chr7:358523-358796
>chr7:359047-359663
>chr7:360003-360812
>chr7:360890-361028
>chr7:361087-362255
>chr7:362510-363423
>chr7:363571-363838
>chr7:363885-365261
>chr7:365880-366438
>chr7:366716-366806
>chr7:367130-367264
>chr7:367588-368186
>chr7:368320-368410
>chr7:368548-368829
>chr7:369098-369233
>chr7:369448-369597
>chr7:369845-370713
>chr7:370798-371848
>chr7:372068-372286
>chr7:372433-373194
>chr7:373246-374651
>chr7:374737-375232
>chr7:375330-375637
>chr7:376113-376203
>chr7:376594-376860
>chr7:377244-377322
>chr7:377766-378048
>chr7:379124-379224
>chr7:379556-379756
>chr7:380858-381444
>chr7:381518-382112
>chr7:382188-382793
>chr7:383020-383216
>chr7:383311-384373
>chr7:384520-385323
>chr7:385652-386010
>chr7:386561-386675
>chr7:386775-386955
>chr7:387084-387526
>chr7:387629-387805
>chr7:388454-388757
>chr7:388811-388926
>chr7:389213-389484
>chr7:389951-390048
>chr7:390861-391649
>chr7:391745-392370
>chr7:392606-394264
>chr7:394393-395068
>chr7:395347-395502
>chr7:395650-395796
>chr7:396396-396541
>chr7:396768-396814
>chr7:396870-397114
>chr7:397272-398184
>chr7:398509-399150
>chr7:399865-400026
>chr7:401310-403246
>chr7:403294-403603
>chr7:404088-404159
>chr7:404322-404547
>chr7:404924-405170
>chr7:405403-405644
>chr7:406355-406602
>chr7:407191-407368
>chr7:407678-407753
>chr7:407961-408161
>chr7:408456-408772
>chr7:408831-409770
>chr7:410096-410378
>chr7:410546-410694
>chr7:410834-412757
>chr7:413201-413504
>chr7:413718-414067
>chr7:414174-414306
>chr7:414630-414806
>chr7:415983-416672
>chr7:417055-417360
>chr7:417712-418005
>chr7:418331-418513
>chr7:419442-419519
>chr7:419826-420128
>chr7:420822-420923
>chr7:420982-421089
>chr7:421178-422305
>chr7:423082-423988
>chr7:425540-425628
>chr7:426391-426581
>chr7:426857-426961
>chr7:427014-427699
>chr7:427968-428110
>chr7:428545-429634
>chr7:429823-430026
>chr7:430431-430717
>chr7:431148-431257
>chr7:431867-432167
>chr7:432412-432676
>chr7:432776-432882
>chr7:433042-433369
>chr7:433462-433546
>chr7:434097-434198
>chr7:434282-434451
>chr7:434534-436949
>chr7:437625-437911
>chr7:438393-438497
>chr7:438953-439183
>chr7:440029-440462
>chr7:440621-440956
>chr7:441397-441642
>chr7:441797-442190
>chr7:442553-442986
>chr7:443171-443420
>chr7:443729-444518
>chr7:444584-444657
>chr7:445572-445727
>chr7:446078-446438
>chr7:446558-446828
>chr7:447607-448250
>chr7:448468-448867
>chr7:449090-450675
>chr7:450792-451088
>chr7:452743-452839
>chr7:453162-453250
>chr7:453514-454678
>chr7:455277-456098
>chr7:456164-456565
>chr7:456686-456990
>chr7:457134-457457
>chr7:457567-458082
>chr7:458193-458448
>chr7:458696-458856
>chr7:459204-459304
>chr7:459441-459658
>chr7:459803-460139
>chr7:460228-460321
>chr7:460625-460710
>chr7:460842-460919
>chr7:461011-461132
>chr7:461250-461397
>chr7:461444-463618
>chr7:463841-463974
>chr7:464254-464485
>chr7:465597-465728
>chr7:466922-467144
>chr7:467317-467746
>chr7:467974-468145
>chr7:468523-468801
>chr7:469180-469686
>chr7:470035-470409
>chr7:470985-471124
>chr7:471233-471315
>chr7:472123-472195
>chr7:472274-472691
>chr7:474181-474399
>chr7:475190-475693
>chr7:477132-477186
>chr7:477342-478241
>chr7:478393-478627
>chr7:478828-478859
>chr7:479442-479907
>chr7:480001-480146
>chr7:480477-480625
>chr7:481351-481522
>chr7:481717-481962
>chr7:482533-484139
>chr7:484301-484514
>chr7:484715-485214
>chr7:485313-485395
>chr7:485800-485924
>chr7:486947-487157
>chr7:488007-488122
>chr7:488625-488730
>chr7:489079-490256
>chr7:490415-490487
>chr7:491576-491738
>chr7:491883-493279
>chr7:493483-493961
>chr7:495122-495241
>chr7:495924-496177
>chr7:496298-496522
>chr7:496719-496994
>chr7:497503-497616
>chr7:497892-498056
>chr7:498746-498855
>chr7:499287-499477
>chr7:499706-499983
>chr7:500171-500251
>chr7:500799-502237
>chr7:502433-502904
>chr7:503356-503502
>chr7:503847-504041
>chr7:504325-504936
>chr7:505462-506605
>chr7:506733-506907
>chr7:508146-508379
>chr7:508563-508809
>chr7:509598-509817
>chr7:509931-510392
>chr7:510690-510854
>chr7:511106-511342
>chr7:511439-511543
>chr7:511641-512040
>chr7:512334-515436
>chr7:516885-518492
>chr7:519115-519314
>chr7:519458-519665
>chr7:519899-519964
>chr7:520214-520692
>chr7:521226-521343
>chr7:521577-522752
>chr7:522992-523051
>chr7:523457-524628
>chr7:525034-525686
>chr7:525824-525984
>chr7:526313-526414
>chr7:526514-526763
>chr7:527200-527920
>chr7:528052-528143
>chr7:528321-528381
>chr7:528627-528690
>chr7:528923-529384
>chr7:529508-530040
>chr7:530180-530628
>chr7:531181-531439
>chr7:531571-531715
>chr7:531806-531878
>chr7:532156-532244
>chr7:532484-532604
>chr7:532954-533867
>chr7:534134-534355
>chr7:534516-535780
>chr7:535871-536462
>chr7:536616-537013
>chr7:537067-537607
>chr7:537792-538092
>chr7:538483-538896
>chr7:539080-540100
>chr7:540323-540423
>chr7:541465-542636
>chr7:542803-542868
>chr7:543668-543812
>chr7:545363-545824
>chr7:546191-546618
>chr7:546695-547173
>chr7:547414-547939
>chr7:548572-550565
>chr7:550873-551053
>chr7:551530-551921
>chr7:552162-552250
>chr7:552535-552731
>chr7:553644-554543
>chr7:554909-554989
>chr7:555062-555219
>chr7:555324-555772
>chr7:556842-557004
>chr7:557113-557428
>chr7:557664-557786
>chr7:557968-558330
>chr7:558414-559034
>chr7:559264-560657
>chr7:561057-561132
>chr7:562175-562279
>chr7:562805-563322
>chr7:563431-569616
>chr7:571089-571194
>chr7:571703-571803
>chr7:571891-571992
>chr7:572037-572094
>chr7:572859-572998
>chr7:573065-573897
>chr7:574052-574273
>chr7:574700-574871
>chr7:575130-578820
>chr7:579005-579772
>chr7:579999-581168
>chr7:581505-585111
>chr7:585745-585937
>chr7:586464-586725
>chr7:587154-587266
>chr7:587918-587979
>chr7:588442-588873
>chr7:588972-589069
>chr7:589249-589560
>chr7:589820-589942
>chr7:590447-592652
>chr7:592778-593039
>chr7:593541-594230
>chr7:594381-594497
>chr7:594891-595116
>chr7:595281-595481
>chr7:595588-595660
>chr7:595925-595990
>chr7:596319-596482
>chr7:596670-597216
>chr7:597592-597773
>chr7:597975-599017
>chr7:599264-600567
>chr7:601223-601572
>chr7:601948-602192
>chr7:602711-602826
>chr7:603040-603088
>chr7:603641-603779
>chr7:603882-604062
>chr7:604151-604465
>chr7:604707-604990
>chr7:605105-605376
>chr7:605423-605562
>chr7:605970-609572
>chr7:613499-613562
>chr7:613691-613959
>chr7:614476-615953
>chr7:616094-616433
>chr7:616706-616862
>chr7:617131-617375
>chr7:617798-618389
>chr7:618954-619185
>chr7:619525-620417
>chr7:621083-622235
>chr7:622485-622955
>chr7:623049-624469
>chr7:625120-625430
>chr7:625925-625983
>chr7:626831-626953
>chr7:627078-627113
>chr7:627725-627914
>chr7:628072-628193
>chr7:628419-628729
>chr7:628900-629245
>chr7:629574-632437
>chr7:632705-639171
>chr7:639219-639258
>chr7:639346-639403
>chr7:639747-639857
>chr7:640615-640683
>chr7:640899-640943
>chr7:641495-641601
>chr7:641673-641748
>chr7:643363-643428
>chr7:643654-643768
>chr7:644312-647898
>chr7:648499-648674
>chr7:649359-649425
>chr7:649780-649884
>chr7:650158-650251
>chr7:650535-650592
>chr7:651070-651590
>chr7:651868-652201
>chr7:652322-652376
>chr7:652498-652745
>chr7:653006-653067
>chr7:653697-654574
>chr7:654702-655036
>chr7:655385-655635
>chr7:655773-656260
>chr7:656374-656945
>chr7:657035-657571
>chr7:657852-658176
>chr7:658623-658729
>chr7:658836-659052
>chr7:659149-659710
>chr7:659847-661617
>chr7:661760-662039
>chr7:662205-662499
>chr7:662758-663025
>chr7:663510-664679
>chr7:666108-666818
>chr7:666894-667725
>chr7:667777-667832
>chr7:669112-669550
>chr7:669905-670123
>chr7:670224-670288
>chr7:670529-670686
>chr7:671049-671753
>chr7:672268-672398
>chr7:672635-673322
>chr7:673582-673703
>chr7:673914-674021
>chr7:674088-674233
>chr7:675100-675247
>chr7:675373-675494
>chr7:676266-676709
>chr7:676930-677087
>chr7:677221-677467
>chr7:677566-677871
>chr7:677949-678313
>chr7:678407-678969
>chr7:679094-680196
>chr7:680684-680732
>chr7:680928-681176
>chr7:681507-682380
>chr7:682549-682669
>chr7:682851-683165
>chr7:683504-683601
>chr7:683845-684027
>chr7:684633-685406
>chr7:685796-686061
>chr7:686555-686627
>chr7:686814-686941
>chr7:687045-687271
>chr7:688129-688675
>chr7:688872-689329
>chr7:689540-689652
>chr7:689970-690284
>chr7:690490-690617
>chr7:690783-691344
>chr7:691696-691923
>chr7:692439-692922
>chr7:693111-693598
>chr7:693805-694453
>chr7:694643-695227
>chr7:695370-696695
>chr7:697123-697390
>chr7:697524-698424
>chr7:698842-700370
>chr7:700520-700648
>chr7:700725-701370
>chr7:701498-701657
>chr7:701771-701865
>chr7:701957-702055
>chr7:702864-703148
>chr7:703509-703910
>chr7:704161-704243
>chr7:704423-704608
>chr7:704808-705375
>chr7:705686-706085
>chr7:706277-706529
>chr7:706988-707100
>chr7:707451-707524
>chr7:708747-709642
>chr7:709851-710084
>chr7:710363-710741
>chr7:711229-712276
>chr7:712371-712501
>chr7:712681-712772
>chr7:712908-713025
>chr7:713234-713595
>chr7:714218-714372
>chr7:715008-715267
>chr7:715598-715960
>chr7:716106-716264
>chr7:717181-717573
>chr7:717847-717917
>chr7:718121-718402
>chr7:718555-718633
>chr7:718964-719173
>chr7:719368-719879
>chr7:719948-720233
>chr7:720343-720526
>chr7:720691-720830
>chr7:721555-721642
>chr7:721842-722102
>chr7:722152-723715
>chr7:723844-724460
>chr7:724850-724969
>chr7:725143-725451
>chr7:725582-726155
>chr7:726242-726473
>chr7:726721-727018
>chr7:727108-728031
>chr7:728215-728733
>chr7:729793-729919
>chr7:730106-730317
>chr7:730620-731440
>chr7:733356-733539
>chr7:733906-733978
>chr7:734060-734322
>chr7:734678-734770
>chr7:734871-735164
>chr7:735268-735492
>chr7:735787-736044
>chr7:736348-736617
>chr7:736976-737381
>chr7:737649-737831
>chr7:738065-739552
>chr7:739602-739849
>chr7:739943-740117
>chr7:740237-740333
>chr7:740593-740779
>chr7:742091-742286
>chr7:742360-742637
>chr7:742697-742989
>chr7:743062-743265
>chr7:743332-743502
>chr7:744201-744336
>chr7:744395-745084
>chr7:745575-746029
>chr7:746101-746368
>chr7:748737-748813
>chr7:748976-749158
>chr7:749242-749564
>chr7:749676-749933
>chr7:750249-751053
>chr7:752381-754208
>chr7:754306-754543
>chr7:755423-755753
>chr7:756297-756454
>chr7:756582-757113
>chr7:757663-758621
>chr7:758691-759141
>chr7:759484-759581
>chr7:759846-760027
>chr7:760561-760644
>chr7:761468-761700
>chr7:762043-763058
>chr7:763194-763346
>chr7:763476-764162
>chr7:764815-765042
>chr7:765634-766052
>chr7:766204-767552
>chr7:767622-767841
>chr7:768295-768641
>chr7:768734-768892
>chr7:769362-769557
>chr7:770333-772643
>chr7:773100-773401
>chr7:773737-773992
>chr7:774078-774207
>chr7:774327-775263
>chr7:775441-775507
>chr7:775600-776034
>chr7:776198-776425
>chr7:776511-776626
>chr7:776700-776782
>chr7:776847-777349
>chr7:777537-778066
>chr7:778260-778383
>chr7:778521-778577
>chr7:778728-779091
>chr7:779333-779454
>chr7:779530-779665
>chr7:779753-779929
>chr7:780158-780741
>chr7:780975-781250
>chr7:782557-783465
>chr7:784439-784627
>chr7:786498-786566
>chr7:786640-787469
>chr7:788279-788787
>chr7:788860-790201
>chr7:790262-791007
>chr7:791300-791556
>chr7:792776-793344
>chr7:793465-793563
>chr7:793638-794224
>chr7:794322-794702
>chr7:794824-795151
>chr7:795250-795632
>chr7:795691-796516
>chr7:796583-797386
>chr7:797577-797677
>chr7:799135-799318
>chr7:800091-800160
>chr7:800329-800540
>chr7:800743-800876
>chr7:801265-801612
>chr7:801725-802172
>chr7:802282-802915
>chr7:803010-803971
>chr7:804121-804357
>chr7:804870-805012
>chr7:805261-805514
>chr7:806070-807348
>chr7:807736-807796
>chr7:808193-808369
>chr7:809280-809360
>chr7:809537-809637
>chr7:809694-809878
>chr7:810050-810174
>chr7:810387-811067
>chr7:812216-812280
>chr7:813135-814027
>chr7:814125-814519
>chr7:814793-814884
>chr7:815062-815167
>chr7:815253-815339
>chr7:815543-815801
>chr7:816259-816472
>chr7:816753-816836
>chr7:817305-817388
>chr7:818176-818339
>chr7:818666-819393
>chr7:819498-819862
>chr7:819907-820037
>chr7:821227-821325
>chr7:821768-822704
>chr7:823033-823158
>chr7:823517-823652
>chr7:824656-824782
>chr7:825439-825908
>chr7:826113-826586
>chr7:826695-826874
>chr7:827326-827462
>chr7:827536-828628
>chr7:828838-828921
>chr7:829000-829069
>chr7:829238-829294
>chr7:829553-829718
>chr7:829883-829929
>chr7:830085-830336
>chr7:830559-831508
>chr7:831632-831835
>chr7:832166-832640
>chr7:833038-833543
>chr7:833633-833774
>chr7:834331-834667
>chr7:834767-834972
>chr7:835155-835262
>chr7:835548-835920
>chr7:836010-836210
>chr7:836458-836757
>chr7:836846-836993
>chr7:837436-837582
>chr7:838258-838666
>chr7:838856-839435
>chr7:839881-840089
>chr7:841009-841432
>chr7:841559-841631
>chr7:842085-842144
>chr7:842682-842802
>chr7:842884-843276
>chr7:843460-843727
>chr7:843817-843989
>chr7:844261-844491
>chr7:845194-845294
>chr7:845477-845548
>chr7:846019-846187
>chr7:846385-846505
>chr7:846646-847011
>chr7:847197-847318
>chr7:847600-847864
>chr7:849292-849409
>chr7:849566-850238
>chr7:850532-850640
>chr7:850726-851008
>chr7:851102-851364
>chr7:851488-851632
>chr7:851720-851889
>chr7:852274-852782
>chr7:853341-853392
>chr7:854353-854438
>chr7:855249-855334
>chr7:855600-855705
>chr7:856675-856990
>chr7:857073-857388
>chr7:858002-858185
>chr7:858458-858580
>chr7:860117-860651
>chr7:861120-861239
>chr7:861573-861720
>chr7:862142-862363
>chr7:862995-863247
>chr7:864614-867649
>chr7:872784-872887
>chr7:874157-874286
>chr7:875024-875116
>chr7:875329-875480
>chr7:875837-876495
>chr7:876584-877566
>chr7:877998-878070
>chr7:878468-878663
>chr7:879053-879261
>chr7:879580-879827
>chr7:880155-880489
>chr7:880614-880735
>chr7:881350-882091
>chr7:882366-883242
>chr7:883324-883552
>chr7:884779-885068
>chr7:885597-885813
>chr7:886641-886918
>chr7:888378-888529
>chr7:888628-888936
>chr7:889173-889320
>chr7:889570-889669
>chr7:889869-890106
>chr7:890278-891314
>chr7:891750-891888
>chr7:892324-893218
>chr7:893356-893506
>chr7:893960-894386
>chr7:894991-895086
>chr7:895151-895806
>chr7:896029-896371
>chr7:896569-896670
>chr7:896760-896884
>chr7:896987-897133
>chr7:897272-897383
>chr7:897709-897772
>chr7:897899-898038
>chr7:898215-898652
>chr7:898758-899827
>chr7:900925-901017
>chr7:901208-901258
>chr7:901638-901720
>chr7:902043-902304
>chr7:903080-903179
>chr7:903345-903802
>chr7:904505-904901
>chr7:906088-906489
>chr7:906548-906634
>chr7:907974-908033
>chr7:908202-908522
>chr7:908567-908712
>chr7:909003-910332
>chr7:911015-911223
>chr7:911595-912314
>chr7:912381-914126
>chr7:914565-915956
>chr7:916060-917377
>chr7:917526-917673
>chr7:917888-918291
>chr7:918337-918883
>chr7:920085-920422
>chr7:920615-920756
>chr7:920982-921851
>chr7:921987-922073
>chr7:922952-923069
>chr7:923196-923301
>chr7:923682-923897
>chr7:926051-926130
>chr7:926517-926914
>chr7:926979-927035
>chr7:927179-927224
>chr7:928604-928651
>chr7:928935-929053
>chr7:929343-929562
>chr7:931128-931176
>chr7:931484-932042
>chr7:932651-932774
>chr7:932894-933271
>chr7:933717-933818
>chr7:934010-934085
>chr7:934216-934828
>chr7:935061-935186
>chr7:935329-935395
>chr7:935488-935851
>chr7:936069-936145
>chr7:936316-936388
>chr7:936473-936729
>chr7:936839-937199
>chr7:937568-937730
>chr7:937901-938322
>chr7:939895-939991
>chr7:940351-941722
>chr7:941971-942293
>chr7:942502-942817
>chr7:942907-943399
>chr7:943565-943737
>chr7:943801-943907
>chr7:944022-944355
>chr7:944463-944679
>chr7:944773-946191
>chr7:946259-947318
>chr7:947558-947866
>chr7:948105-948177
>chr7:948404-948558
>chr7:949262-949553
>chr7:949790-949889
>chr7:949993-950140
>chr7:950452-950586
>chr7:951021-951089
>chr7:951386-951539
>chr7:951792-952210
>chr7:952561-952737
>chr7:953680-954013
>chr7:954068-954230
>chr7:954431-955410
>chr7:955759-955847
>chr7:955916-956016
>chr7:956062-956266
>chr7:956394-956936
>chr7:956993-957160
>chr7:957239-957335
>chr7:957520-957776
>chr7:957937-958020
>chr7:958217-958600
>chr7:958686-959523
>chr7:959735-960249
>chr7:960380-960996
>chr7:961235-961522
>chr7:961823-962191
>chr7:962782-962916
>chr7:963128-963231
>chr7:963429-963506
>chr7:963871-964120
>chr7:964348-964883
>chr7:965413-965508
>chr7:965782-966100
>chr7:966361-966645
>chr7:967411-967702
>chr7:967961-968132
>chr7:968638-968840
>chr7:970041-971059
>chr7:971111-971501
>chr7:971621-971744
>chr7:972053-972236
>chr7:972610-973088
>chr7:973149-973360
>chr7:973798-973868
>chr7:973957-974589
>chr7:974715-975011
>chr7:975108-975469
>chr7:976230-977367
>chr7:977474-977584
>chr7:977874-978065
>chr7:978746-978836
>chr7:979072-979208
>chr7:979450-979593
>chr7:980336-980662
>chr7:980822-981067
>chr7:981150-981995
>chr7:982141-982400
>chr7:982453-982526
>chr7:982691-982775
>chr7:982889-982943
>chr7:983169-983258
>chr7:983441-983890
>chr7:984477-984889
>chr7:985095-985431
>chr7:985649-986024
>chr7:986190-986796
>chr7:987337-987462
>chr7:987721-988633
>chr7:988729-988938
>chr7:989109-989303
>chr7:989846-990061
>chr7:990188-990796
>chr7:992514-992833
>chr7:992889-993522
>chr7:994014-994490
>chr7:994672-995101
>chr7:995342-995465
>chr7:995602-995703
>chr7:996003-996893
>chr7:996968-997040
>chr7:997236-997421
>chr7:997909-998439
>chr7:998602-998849
>chr7:998906-999014
>chr7:999108-999185
>chr7:1000132-1000276
>chr7:1000741-1001081
>chr7:1001152-1001244
>chr7:1001301-1001764
>chr7:1001810-1001965
>chr7:1002031-1002384
>chr7:1002459-1002661
>chr7:1002962-1003175
>chr7:1003825-1004592
>chr7:1004678-1004839
>chr7:1004885-1005550
>chr7:1005946-1006139
>chr7:1007082-1007210
>chr7:1007643-1007867
>chr7:1008064-1008208
>chr7:1008470-1010307
>chr7:1010455-1010633
>chr7:1011767-1012122
>chr7:1012170-1012636
>chr7:1013212-1013333
>chr7:1013536-1014181
>chr7:1014294-1014416
>chr7:1015437-1015735
>chr7:1016076-1016134
>chr7:1016221-1017410
>chr7:1018015-1018209
>chr7:1018407-1018614
>chr7:1019274-1019348
>chr7:1020880-1021053
>chr7:1021146-1021230
>chr7:1021693-1021801
>chr7:1021873-1022041
>chr7:1022216-1022452
>chr7:1023175-1023739
>chr7:1023914-1024005
>chr7:1024316-1024429
>chr7:1025128-1025643
>chr7:1025722-1025894
>chr7:1026578-1026628
>chr7:1027324-1027423
>chr7:1027476-1027561
>chr7:1027709-1027865
>chr7:1028379-1028495
>chr7:1028558-1028783
>chr7:1028862-1029054
>chr7:1029675-1030808
>chr7:1030865-1031108
>chr7:1031890-1032012
>chr7:1032361-1033477
>chr7:1033809-1034314
>chr7:1034552-1034818
>chr7:1034938-1035069
>chr7:1035480-1035838
>chr7:1036788-1037087
>chr7:1037175-1037435
>chr7:1038014-1038411
>chr7:1038547-1040108
>chr7:1040840-1040934
>chr7:1041164-1041427
>chr7:1041553-1041975
>chr7:1042262-1042390
>chr7:1042459-1042592
>chr7:1042737-1043203
>chr7:1043279-1043570
>chr7:1043929-1044166
>chr7:1045108-1045230
>chr7:1045759-1045976
>chr7:1046759-1048656
>chr7:1048892-1049307
>chr7:1049642-1049722
>chr7:1050239-1050279
>chr7:1050627-1050916
>chr7:1050949-1050988
>chr7:1051044-1051132
>chr7:1051332-1051691
>chr7:1051943-1052294
>chr7:1053327-1053609
>chr7:1053742-1054581
>chr7:1054808-1055001
>chr7:1055206-1055293
>chr7:1055382-1055459
>chr7:1055652-1056087
>chr7:1056131-1056218
>chr7:1056412-1056494
>chr7:1058603-1058795
>chr7:1058879-1059032
>chr7:1059280-1059605
>chr7:1059681-1060094
>chr7:1060225-1061708
>chr7:1061768-1061818
>chr7:1062063-1062224
>chr7:1063077-1063125
>chr7:1064082-1064140
>chr7:1064905-1065216
>chr7:1065660-1065740
>chr7:1066499-1067147
>chr7:1067597-1068764
>chr7:1068999-1070097
>chr7:1070443-1070681
>chr7:1070819-1071036
>chr7:1071160-1071952
>chr7:1072070-1072482
>chr7:1072509-1074009
>chr7:1074239-1074671
>chr7:1075117-1075266
>chr7:1076154-1076870
>chr7:1077461-1077536
>chr7:1077689-1077806
>chr7:1078072-1078356
>chr7:1078428-1079013
>chr7:1079331-1079444
>chr7:1079640-1080150
>chr7:1080461-1080615
>chr7:1080922-1081107
>chr7:1081341-1081403
>chr7:1081548-1081839
>chr7:1081886-1081987
>chr7:1082071-1082173
>chr7:1082325-1082437
>chr7:1082596-1082732
>chr7:1083328-1083525
>chr7:1083831-1083998
>chr7:1084204-1085771
>chr7:1085941-1086526
>chr7:1086609-1086932
>chr7:1087119-1087496
>chr7:1087695-1088188
>chr7:1088436-1089609
>chr7:1090004-1090449
>chr7:1090559-1090727
>chr7:1090844-1090922
>chr7:1091019-1091155
>chr7:1091401-1091720
>chr7:1092017-1092530
>chr7:1092654-1093320
>chr7:1094147-1094281
>chr7:1094480-1094738
>chr7:1095400-1096247
>chr7:1096628-1097432
>chr7:1098292-1098526
>chr7:1099658-1099814
>chr7:1099936-1100091
>chr7:1100542-1100711
>chr7:1100815-1101088
>chr7:1101749-1103089
>chr7:1103158-1103361
>chr7:1103526-1103608
>chr7:1104420-1104660
>chr7:1104765-1105390
>chr7:1105474-1105727
>chr7:1106484-1106963
>chr7:1107188-1107254
>chr7:1107425-1107824
>chr7:1108280-1108454
>chr7:1108967-1109039
>chr7:1109398-1109506
>chr7:1110319-1110478
>chr7:1110733-1111051
>chr7:1111637-1111765
>chr7:1112701-1112833
>chr7:1113635-1114040
>chr7:1114872-1114947
>chr7:1115520-1115715
>chr7:1117430-1117699
>chr7:1118356-1120143
>chr7:1120290-1120594
>chr7:1121289-1121634
>chr7:1121814-1122052
>chr7:1122291-1122394
>chr7:1122535-1122594
>chr7:1122698-1122996
>chr7:1123174-1123427
>chr7:1123559-1123669
>chr7:1123988-1124196
>chr7:1125177-1125258
>chr7:1125306-1125408
>chr7:1125632-1126316
>chr7:1126587-1126732
>chr7:1127009-1127083
>chr7:1127213-1127464
>chr7:1127578-1127904
>chr7:1128527-1128784
>chr7:1129265-1129440
>chr7:1129828-1129924
>chr7:1130136-1131188
>chr7:1131249-1131764
>chr7:1132054-1132521
>chr7:1132680-1132859
>chr7:1132967-1133466
>chr7:1134045-1134180
>chr7:1134447-1134650
>chr7:1134710-1135234
>chr7:1135468-1135995
>chr7:1136037-1137369
>chr7:1137548-1137670
>chr7:1138008-1138422
>chr7:1138511-1139767
>chr7:1139989-1141229
>chr7:1141541-1142051
>chr7:1142158-1143081
>chr7:1143155-1143705
>chr7:1143804-1143951
>chr7:1144052-1144685
>chr7:1144808-1145530
>chr7:1145685-1146463
>chr7:1146551-1146963
>chr7:1147175-1147649
>chr7:1147766-1147859
>chr7:1148118-1148517
>chr7:1148592-1148756
>chr7:1148841-1148944
>chr7:1149566-1149837
>chr7:1150167-1150235
>chr7:1150333-1150621
>chr7:1151188-1151299
>chr7:1151458-1153892
>chr7:1154006-1155170
>chr7:1155346-1155458
>chr7:1155616-1155747
>chr7:1155939-1156332
>chr7:1157302-1157509
>chr7:1158143-1158258
>chr7:1158342-1159190
>chr7:1159334-1159554
>chr7:1161460-1162132
>chr7:1162356-1162503
>chr7:1163347-1163426
>chr7:1163766-1164183
>chr7:1164299-1164536
>chr7:1165162-1165269
>chr7:1165646-1166324
>chr7:1166432-1166545
>chr7:1167001-1167134
>chr7:1168228-1168354
>chr7:1168499-1168619
>chr7:1168882-1168937
>chr7:1170889-1171021
>chr7:1171318-1171444
>chr7:1171611-1172094
>chr7:1172230-1172823
>chr7:1173276-1173865
>chr7:1174128-1174272
>chr7:1174772-1174947
>chr7:1175253-1175468
>chr7:1175826-1176373
>chr7:1176582-1176922
>chr7:1177195-1177369
>chr7:1177725-1177810
>chr7:1178378-1178620
>chr7:1179057-1179152
>chr7:1179465-1179640
>chr7:1179849-1181718
>chr7:1181804-1182155
>chr7:1182315-1182463
>chr7:1182572-1182686
>chr7:1183804-1184015
>chr7:1184496-1184719
>chr7:1184974-1185637
>chr7:1185709-1185831
>chr7:1186414-1186633
>chr7:1186806-1186935
>chr7:1187630-1187883
>chr7:1189863-1189908
>chr7:1190259-1190412
>chr7:1190865-1190933
>chr7:1191623-1191773
>chr7:1191911-1195067
>chr7:1195218-1195869
>chr7:1196443-1196687
>chr7:1196791-1196929
>chr7:1197529-1197767
>chr7:1198084-1198260
>chr7:1198395-1198767
>chr7:1199284-1199387
>chr7:1199717-1199900
>chr7:1200083-1200362
>chr7:1200448-1200887
>chr7:1202582-1202929
>chr7:1203612-1203851
>chr7:1204065-1204652
>chr7:1205175-1205506
>chr7:1206055-1206127
>chr7:1206185-1206385
>chr7:1206473-1207448
>chr7:1207825-1207936
>chr7:1208116-1208474
>chr7:1208983-1209180
>chr7:1209879-1210437
>chr7:1210640-1211113
>chr7:1211216-1212128
>chr7:1214073-1214162
>chr7:1214221-1215095
>chr7:1216716-1216889
>chr7:1217211-1218340
>chr7:1218415-1218502
>chr7:1219251-1219575
>chr7:1219689-1219846
>chr7:1220526-1220629
>chr7:1222085-1222778
>chr7:1223664-1223780
>chr7:1224032-1224166
>chr7:1225771-1225866
>chr7:1226055-1226150
>chr7:1226225-1226719
>chr7:1227633-1227834
>chr7:1228652-1229111
>chr7:1229525-1231964
>chr7:1233262-1233688
>chr7:1234328-1234446
>chr7:1234688-1234978
>chr7:1237100-1237554
>chr7:1237690-1237813
>chr7:1238055-1238112
>chr7:1238269-1239362
>chr7:1239493-1239729
>chr7:1240122-1240295
>chr7:1241640-1241792
>chr7:1242493-1242648
>chr7:1243633-1244053
>chr7:1244928-1245054
>chr7:1245558-1246654
>chr7:1247418-1247511
>chr7:1247719-1248951
>chr7:1250354-1250492
>chr7:1251165-1251813
>chr7:1251904-1252026
>chr7:1252621-1253171
>chr7:1253262-1253512
>chr7:1253935-1254105
>chr7:1254793-1255346
>chr7:1256357-1256554
>chr7:1256658-1256813
>chr7:1257435-1257572
>chr7:1257931-1258152
>chr7:1258500-1258687
>chr7:1259029-1259505
>chr7:1259639-1259952
>chr7:1260649-1260808
>chr7:1261492-1261627
>chr7:1262014-1262483
>chr7:1262773-1262907
>chr7:1263400-1263527
>chr7:1264143-1264287
>chr7:1264545-1264628
>chr7:1264884-1265543
>chr7:1265717-1266441
>chr7:1266522-1267313
>chr7:1268133-1268489
>chr7:1268923-1269316
>chr7:1269879-1270414
>chr7:1270621-1270975
>chr7:1271159-1271922
>chr7:1272086-1273412
>chr7:1274550-1274709
>chr7:1275853-1276030
>chr7:1276391-1276583
>chr7:1276670-1276837
>chr7:1278060-1278537
>chr7:1278764-1278942
>chr7:1279327-1279780
>chr7:1279902-1280154
>chr7:1280479-1280622
>chr7:1280716-1281396
>chr7:1281796-1282308
>chr7:1282894-1282980
>chr7:1284091-1284374
>chr7:1284545-1284912
>chr7:1284988-1285174
>chr7:1285279-1285747
>chr7:1285863-1286674
>chr7:1287327-1287620
>chr7:1287764-1288167
>chr7:1288722-1288993
>chr7:1289103-1289173
>chr7:1289894-1290864
>chr7:1291102-1291442
>chr7:1291507-1291637
>chr7:1291734-1291794
>chr7:1291925-1292751
>chr7:1292941-1293810
>chr7:1294327-1294450
>chr7:1294640-1294862
>chr7:1294962-1295339
>chr7:1295776-1296255
>chr7:1297665-1297732
>chr7:1298106-1298342
>chr7:1298695-1299175
>chr7:1299426-1299678
>chr7:1299988-1300148
>chr7:1301562-1301735
>chr7:1301810-1301899
>chr7:1302065-1302803
>chr7:1302904-1303131
>chr7:1303640-1304191
>chr7:1304295-1304416
>chr7:1304688-1304793
>chr7:1304846-1304907
>chr7:1305979-1306274
>chr7:1306354-1307496
>chr7:1307563-1307827
>chr7:1307956-1308246
>chr7:1308347-1308629
>chr7:1309383-1310815
>chr7:1311745-1312052
>chr7:1313032-1313098
>chr7:1313276-1313876
>chr7:1314044-1314238
>chr7:1314591-1314662
>chr7:1314790-1314878
>chr7:1315006-1315617
>chr7:1316679-1316851
>chr7:1317390-1317560
>chr7:1318052-1318596
>chr7:1318909-1319278
>chr7:1319502-1319934
>chr7:1320110-1320780
>chr7:1320845-1321240
>chr7:1321435-1321536
>chr7:1324294-1324478
>chr7:1327906-1327980
>chr7:1328803-1328937
>chr7:1332255-1332355
>chr7:1333968-1334085
>chr7:1335333-1335403
>chr7:1335879-1335978
>chr7:1336223-1336479
>chr7:1336869-1337087
>chr7:1337375-1337556
>chr7:1337616-1338206
>chr7:1338446-1338773
>chr7:1339497-1339643
>chr7:1340849-1341399
>chr7:1341789-1342100
>chr7:1342957-1343374
>chr7:1344204-1344259
>chr7:1344556-1344724
>chr7:1344786-1345687
>chr7:1345807-1346108
>chr7:1346295-1346327
>chr7:1346515-1347963
>chr7:1348096-1349072
>chr7:1349318-1352839
>chr7:1353760-1353833
>chr7:1354221-1354400
>chr7:1354611-1355063
>chr7:1355347-1355448
>chr7:1356342-1356486
>chr7:1356843-1357495
>chr7:1357694-1358583
>chr7:1358709-1359073
>chr7:1359267-1359706
>chr7:1359922-1360315
>chr7:1360478-1360718
>chr7:1360800-1361502
>chr7:1362796-1363160
>chr7:1363583-1364120
>chr7:1364398-1364512
>chr7:1364620-1364693
>chr7:1365908-1366075
>chr7:1366239-1366397
>chr7:1366916-1367013
>chr7:1367615-1368220
>chr7:1368495-1368735
>chr7:1369539-1370169
>chr7:1370310-1371664
>chr7:1372126-1373360
>chr7:1373477-1373916
>chr7:1374058-1374357
>chr7:1374486-1374960
>chr7:1375073-1375177
>chr7:1375265-1375494
>chr7:1375598-1375902
>chr7:1376011-1376677
>chr7:1376765-1376927
>chr7:1377455-1378641
>chr7:1378871-1380209
>chr7:1380367-1380556
>chr7:1381800-1382124
>chr7:1382357-1383788
>chr7:1384186-1385935
>chr7:1386432-1387124
>chr7:1387182-1387261
>chr7:1387614-1388789
>chr7:1389294-1389462
>chr7:1389631-1390242
>chr7:1390416-1390655
>chr7:1390878-1391395
>chr7:1391738-1392575
>chr7:1392660-1393566
>chr7:1393621-1393979
>chr7:1394081-1394206
>chr7:1394611-1394706
>chr7:1397166-1397451
>chr7:1397517-1397806
>chr7:1397944-1398005
>chr7:1398974-1399197
>chr7:1399403-1399914
>chr7:1400003-1400742
>chr7:1401035-1401137
>chr7:1401923-1402223
>chr7:1402562-1403876
>chr7:1404033-1404959
>chr7:1405121-1405381
>chr7:1405506-1405669
>chr7:1406422-1409115
>chr7:1410053-1410158
>chr7:1410630-1410775
>chr7:1411166-1411601
>chr7:1411770-1412740
>chr7:1412958-1413421
>chr7:1417702-1417823
>chr7:1417894-1418220
>chr7:1418342-1419047
>chr7:1419256-1419392
>chr7:1419569-1419925
>chr7:1420313-1420428
>chr7:1420669-1421666
>chr7:1421749-1422395
>chr7:1422664-1423514
>chr7:1425747-1426824
>chr7:1427177-1427258
>chr7:1427354-1427613
>chr7:1428176-1428963
>chr7:1429075-1429289
>chr7:1429892-1429952
>chr7:1431148-1431327
>chr7:1431522-1432086
>chr7:1432214-1433553
>chr7:1433713-1433874
>chr7:1434082-1434179
>chr7:1435633-1436062
>chr7:1436144-1436667
>chr7:1436833-1437200
>chr7:1437371-1438335
>chr7:1438783-1441678
>chr7:1441862-1443276
>chr7:1443356-1446647
>chr7:1447253-1448739
>chr7:1448864-1450691
>chr7:1450762-1451944
>chr7:1452487-1452557
>chr7:1452776-1454962
>chr7:1455436-1455754
>chr7:1455913-1456440
>chr7:1456757-1457091
>chr7:1457299-1457738
>chr7:1457988-1458138
>chr7:1458662-1460671
>chr7:1461058-1461168
>chr7:1461221-1464747
>chr7:1465217-1466356
>chr7:1466421-1470529
>chr7:1470924-1475326
>chr7:1478233-1478388
>chr7:1478469-1478522
>chr7:1478633-1478724
>chr7:1478790-1478856
>chr7:1479045-1479085
>chr7:1479281-1479395
>chr7:1479577-1479941
>chr7:1480253-1480711
>chr7:1480782-1480846
>chr7:1481186-1481232
>chr7:1481694-1501717
