# Supplementary material for: Red: an intelligent, rapid, accurate tool for detecting repeats de-novo on the genomic scale
Source: BMC Bioinformatics. 2015 Jul 24;16:227. doi: 10.1186/s12859-015-0654-5 (PMC4513396; doi:10.1186/s12859-015-0654-5)
Supplement: Additional file 10 — Supplementary data set 9 — Red’s repeats of the Plasmodium falciparum genome. The command “tar -xzf file” results in a directory that contains the locations of repeats found by Red in the genome of the Plasmodium falciparum. [file 12859_2015_654_MOESM10_ESM.gz › GnmRptPf/chr8.rpt]

>chr8:0-4215
>chr8:4310-22361
>chr8:22901-22937
>chr8:23115-23179
>chr8:23275-23367
>chr8:25020-25059
>chr8:25739-25833
>chr8:25944-26013
>chr8:27348-28940
>chr8:29051-31773
>chr8:31859-32650
>chr8:37485-37553
>chr8:38866-38917
>chr8:39059-39118
>chr8:40390-41891
>chr8:42528-42576
>chr8:43112-43284
>chr8:44798-44930
>chr8:45122-45204
>chr8:46839-46987
>chr8:47217-47270
>chr8:47993-48053
>chr8:49554-53915
>chr8:54325-56565
>chr8:56637-57379
>chr8:57489-57666
>chr8:58002-60719
>chr8:61233-61526
>chr8:62135-62355
>chr8:63128-63660
>chr8:63728-64025
>chr8:64291-64415
>chr8:64587-65025
>chr8:65184-65756
>chr8:65931-66658
>chr8:67729-68078
>chr8:68393-70245
>chr8:70448-71175
>chr8:71409-71672
>chr8:72048-72105
>chr8:72912-73050
>chr8:73167-73627
>chr8:73767-74342
>chr8:74611-75452
>chr8:75617-76196
>chr8:76654-76762
>chr8:77246-77628
>chr8:78164-78795
>chr8:79008-79564
>chr8:79802-80363
>chr8:80589-80630
>chr8:80722-81204
>chr8:81755-82002
>chr8:82369-82471
>chr8:82540-84458
>chr8:84990-85507
>chr8:86819-87729
>chr8:87944-88000
>chr8:88142-88381
>chr8:89122-89302
>chr8:89544-91524
>chr8:91640-92507
>chr8:93220-93653
>chr8:93855-94165
>chr8:95174-95249
>chr8:96085-96436
>chr8:96765-96991
>chr8:97151-97583
>chr8:97838-97921
>chr8:98045-98227
>chr8:98757-98879
>chr8:99079-99163
>chr8:100465-100590
>chr8:100765-100829
>chr8:100924-101034
>chr8:101289-102515
>chr8:102585-103079
>chr8:103965-104526
>chr8:104592-104699
>chr8:104812-105116
>chr8:105393-105547
>chr8:105742-105848
>chr8:106016-106094
>chr8:106176-107072
>chr8:107172-107232
>chr8:107337-107694
>chr8:108304-108582
>chr8:109356-109906
>chr8:109948-110308
>chr8:110598-110779
>chr8:110856-110978
>chr8:111029-112040
>chr8:112371-112983
>chr8:113185-113361
>chr8:113694-113864
>chr8:113927-114052
>chr8:114410-114511
>chr8:114637-114745
>chr8:114981-115240
>chr8:116048-116254
>chr8:117352-117557
>chr8:117929-118470
>chr8:118732-118857
>chr8:119039-119422
>chr8:119579-119867
>chr8:119969-120148
>chr8:121149-121415
>chr8:121854-121977
>chr8:122611-123088
>chr8:123205-123342
>chr8:123388-125835
>chr8:125931-127678
>chr8:127809-127891
>chr8:127945-129527
>chr8:129591-129909
>chr8:130611-131226
>chr8:131665-132078
>chr8:132905-132998
>chr8:133436-133561
>chr8:134049-134324
>chr8:134638-134864
>chr8:135107-135279
>chr8:135657-135770
>chr8:136123-136338
>chr8:136851-137302
>chr8:137416-137550
>chr8:138003-138062
>chr8:138631-138882
>chr8:139941-140019
>chr8:140324-140910
>chr8:141141-141176
>chr8:141310-141640
>chr8:141805-141894
>chr8:141993-142247
>chr8:142698-142864
>chr8:143318-143721
>chr8:143926-144509
>chr8:144616-145983
>chr8:146130-146522
>chr8:146648-146771
>chr8:146930-147226
>chr8:149771-149826
>chr8:150841-150911
>chr8:151405-151677
>chr8:151814-152062
>chr8:152109-152955
>chr8:153091-153197
>chr8:153883-154004
>chr8:154303-154427
>chr8:154629-154694
>chr8:155746-156222
>chr8:156533-156768
>chr8:157191-157496
>chr8:158282-158388
>chr8:158635-158795
>chr8:159616-159755
>chr8:160380-160713
>chr8:160806-161491
>chr8:161614-163179
>chr8:163250-163465
>chr8:163510-163835
>chr8:163894-165094
>chr8:165151-165337
>chr8:165433-166537
>chr8:167214-167714
>chr8:168505-168720
>chr8:170519-170728
>chr8:171678-172763
>chr8:172913-173090
>chr8:173300-173507
>chr8:174400-174593
>chr8:175028-175248
>chr8:175325-175755
>chr8:176075-176829
>chr8:177277-177591
>chr8:178091-178295
>chr8:179566-179660
>chr8:180082-180794
>chr8:180858-181698
>chr8:181777-181842
>chr8:181978-182051
>chr8:182191-182310
>chr8:182560-182793
>chr8:183277-183574
>chr8:185440-185543
>chr8:185718-185774
>chr8:185874-186119
>chr8:186780-186993
>chr8:187703-188119
>chr8:188545-188589
>chr8:189099-189677
>chr8:190234-190497
>chr8:191159-191358
>chr8:191573-191623
>chr8:191787-191994
>chr8:192257-192805
>chr8:192874-193102
>chr8:193213-193472
>chr8:194567-194951
>chr8:195218-195400
>chr8:195509-196168
>chr8:196237-196471
>chr8:196780-197719
>chr8:198447-198578
>chr8:199241-199306
>chr8:199409-199553
>chr8:199830-200341
>chr8:200438-201248
>chr8:201470-202486
>chr8:203274-203494
>chr8:203671-203735
>chr8:203845-205368
>chr8:205599-205837
>chr8:205952-206333
>chr8:206673-207406
>chr8:207815-208021
>chr8:208166-208963
>chr8:209009-209523
>chr8:210177-210267
>chr8:210853-210963
>chr8:211448-212707
>chr8:212799-213047
>chr8:213110-213176
>chr8:213258-213379
>chr8:214856-215050
>chr8:215828-215938
>chr8:216269-216470
>chr8:217170-217513
>chr8:217563-217761
>chr8:217951-217982
>chr8:218029-218694
>chr8:218849-219003
>chr8:219105-219202
>chr8:219877-220154
>chr8:220698-220782
>chr8:222053-222322
>chr8:222813-223187
>chr8:223443-224646
>chr8:224749-224834
>chr8:225005-225165
>chr8:225596-225658
>chr8:225778-225903
>chr8:226102-226178
>chr8:226333-226991
>chr8:227123-227211
>chr8:227439-227499
>chr8:227586-228003
>chr8:228450-228576
>chr8:229115-229366
>chr8:231368-232502
>chr8:233981-234557
>chr8:234909-235033
>chr8:235289-235429
>chr8:235542-236805
>chr8:236917-236998
>chr8:237118-237261
>chr8:237343-237562
>chr8:237691-238979
>chr8:239026-239105
>chr8:239200-239524
>chr8:240078-240184
>chr8:240818-240992
>chr8:241159-241278
>chr8:242204-243225
>chr8:243292-243495
>chr8:244281-244371
>chr8:245374-246867
>chr8:246976-247073
>chr8:247518-247635
>chr8:249152-250961
>chr8:251040-251161
>chr8:251664-252034
>chr8:252352-252590
>chr8:252807-253305
>chr8:253814-253929
>chr8:254042-254212
>chr8:255403-255935
>chr8:257521-257782
>chr8:257948-258198
>chr8:258684-258804
>chr8:259321-259530
>chr8:259916-260076
>chr8:260635-260733
>chr8:261291-261777
>chr8:261931-262011
>chr8:262406-262612
>chr8:262974-263100
>chr8:263538-263694
>chr8:263751-263990
>chr8:264080-264227
>chr8:264455-264564
>chr8:265094-265386
>chr8:265724-266210
>chr8:266722-266824
>chr8:267036-267131
>chr8:267410-267667
>chr8:267748-268316
>chr8:268694-268827
>chr8:269569-270001
>chr8:270056-270213
>chr8:271091-271550
>chr8:271675-272532
>chr8:273323-273543
>chr8:273656-274441
>chr8:274556-275559
>chr8:275640-275747
>chr8:276200-276639
>chr8:277018-277134
>chr8:277331-277933
>chr8:278144-278313
>chr8:278454-279598
>chr8:280139-280816
>chr8:281159-281222
>chr8:281383-281649
>chr8:281800-281860
>chr8:282292-282457
>chr8:282684-284176
>chr8:284323-284448
>chr8:284546-284637
>chr8:284759-285067
>chr8:285124-285245
>chr8:285391-285467
>chr8:286067-287804
>chr8:289759-290374
>chr8:290905-292025
>chr8:292276-293064
>chr8:293983-294247
>chr8:294349-294501
>chr8:294998-295233
>chr8:295727-296055
>chr8:296625-296760
>chr8:297544-297711
>chr8:298005-298423
>chr8:298948-299103
>chr8:299331-299406
>chr8:299890-303049
>chr8:303988-304506
>chr8:304982-305171
>chr8:306103-306401
>chr8:307412-307535
>chr8:308405-308698
>chr8:308817-308982
>chr8:309261-311468
>chr8:311769-313060
>chr8:314225-315293
>chr8:315382-315522
>chr8:316757-316927
>chr8:317431-317804
>chr8:318585-319019
>chr8:319133-319241
>chr8:319360-319675
>chr8:319916-320111
>chr8:320212-320550
>chr8:320838-321250
>chr8:321508-322471
>chr8:322666-323351
>chr8:323892-324274
>chr8:324828-324904
>chr8:325073-325375
>chr8:325437-325627
>chr8:325718-326001
>chr8:326314-326523
>chr8:326588-326701
>chr8:326843-327549
>chr8:328931-329089
>chr8:329430-329910
>chr8:330316-330566
>chr8:331002-331681
>chr8:332085-332144
>chr8:332336-332598
>chr8:333142-333401
>chr8:333823-334036
>chr8:334154-334501
>chr8:334596-334862
>chr8:334930-335016
>chr8:335274-335397
>chr8:335473-335755
>chr8:335836-336110
>chr8:336417-336672
>chr8:337256-337477
>chr8:338813-338996
>chr8:339467-339554
>chr8:340944-341323
>chr8:342998-343096
>chr8:344378-344456
>chr8:344533-345387
>chr8:345996-346378
>chr8:346461-346559
>chr8:348063-348313
>chr8:348573-350357
>chr8:350643-350797
>chr8:351297-351456
>chr8:351585-351774
>chr8:351956-352073
>chr8:352217-352316
>chr8:352360-352437
>chr8:352646-352801
>chr8:353047-353204
>chr8:353866-354006
>chr8:354178-354446
>chr8:354487-355535
>chr8:356022-356157
>chr8:357540-358132
>chr8:358256-359411
>chr8:359519-359840
>chr8:360266-360331
>chr8:361171-361443
>chr8:363054-363137
>chr8:363206-363287
>chr8:363511-363646
>chr8:363991-364337
>chr8:364870-364950
>chr8:367541-367764
>chr8:367848-369591
>chr8:369668-369749
>chr8:370203-370516
>chr8:370882-371790
>chr8:372109-372289
>chr8:372773-372853
>chr8:372964-373247
>chr8:373374-373543
>chr8:373638-374097
>chr8:374379-374530
>chr8:374769-375166
>chr8:376034-376762
>chr8:377900-379068
>chr8:379247-379373
>chr8:379522-379732
>chr8:380696-382975
>chr8:383047-383246
>chr8:383425-383609
>chr8:384020-385402
>chr8:385635-386077
>chr8:386219-386372
>chr8:386634-388347
>chr8:388457-388527
>chr8:388947-389126
>chr8:389487-390563
>chr8:390763-390878
>chr8:391257-391589
>chr8:392508-392784
>chr8:393071-393956
>chr8:394341-394703
>chr8:394949-396767
>chr8:397518-397599
>chr8:398127-398248
>chr8:398690-398863
>chr8:399177-399355
>chr8:399394-399819
>chr8:399912-400118
>chr8:400326-400532
>chr8:400610-400736
>chr8:400930-401328
>chr8:402069-402228
>chr8:402473-402645
>chr8:402758-403643
>chr8:403931-404206
>chr8:404907-405071
>chr8:405212-405997
>chr8:406440-406572
>chr8:406825-406860
>chr8:407538-407758
>chr8:408506-408644
>chr8:409293-409366
>chr8:409487-410116
>chr8:410271-410808
>chr8:410901-411053
>chr8:411500-411728
>chr8:413272-413578
>chr8:413720-413835
>chr8:414138-414445
>chr8:414800-415323
>chr8:415467-415582
>chr8:415829-417410
>chr8:418554-418694
>chr8:419206-419417
>chr8:419566-420046
>chr8:420107-420260
>chr8:420365-420507
>chr8:420551-421532
>chr8:421630-422360
>chr8:422566-422909
>chr8:423018-423133
>chr8:423960-424838
>chr8:424968-425082
>chr8:425655-425924
>chr8:426096-426190
>chr8:426260-427094
>chr8:427199-427461
>chr8:427701-427829
>chr8:428080-428268
>chr8:428383-429433
>chr8:430318-430371
>chr8:430784-431399
>chr8:431568-431827
>chr8:432131-432281
>chr8:432844-433053
>chr8:433197-433405
>chr8:433463-433600
>chr8:434803-434846
>chr8:435974-436111
>chr8:437586-441448
>chr8:442046-442296
>chr8:442422-442484
>chr8:442842-443008
>chr8:443257-443442
>chr8:443964-444006
>chr8:444872-444935
>chr8:445136-445248
>chr8:446619-446689
>chr8:446837-450256
>chr8:450852-451176
>chr8:451310-451748
>chr8:452117-452278
>chr8:452846-454931
>chr8:455283-455382
>chr8:455939-456334
>chr8:456450-456575
>chr8:457082-458515
>chr8:458597-458913
>chr8:459010-459245
>chr8:459591-460439
>chr8:460956-461070
>chr8:461169-461206
>chr8:461359-461657
>chr8:463850-463911
>chr8:465420-467412
>chr8:467684-468646
>chr8:468721-468947
>chr8:469417-469995
>chr8:470618-470735
>chr8:470894-471426
>chr8:471824-472002
>chr8:472158-472403
>chr8:472464-472573
>chr8:472961-474286
>chr8:474338-474466
>chr8:474777-474832
>chr8:474945-475880
>chr8:476129-476605
>chr8:476860-477175
>chr8:477588-477769
>chr8:478573-478705
>chr8:479122-479321
>chr8:479526-479657
>chr8:479959-480313
>chr8:480659-480742
>chr8:481345-481545
>chr8:481834-481958
>chr8:482311-482412
>chr8:482797-482972
>chr8:483080-483474
>chr8:483549-483816
>chr8:484285-484527
>chr8:484998-485098
>chr8:485318-485373
>chr8:485486-485562
>chr8:486426-486565
>chr8:486994-487141
>chr8:487630-487679
>chr8:488087-488158
>chr8:488669-489366
>chr8:490078-490695
>chr8:491383-491550
>chr8:492022-492330
>chr8:492981-493139
>chr8:493951-494174
>chr8:495187-495304
>chr8:495806-496196
>chr8:497546-497821
>chr8:498982-499056
>chr8:499150-500703
>chr8:500830-501318
>chr8:501443-501582
>chr8:501903-502027
>chr8:502392-502547
>chr8:502710-503039
>chr8:503235-503422
>chr8:503576-503688
>chr8:503735-503877
>chr8:504142-504256
>chr8:505144-505449
>chr8:505942-506257
>chr8:506351-506807
>chr8:507046-507692
>chr8:507796-507921
>chr8:508008-508440
>chr8:508596-509331
>chr8:509728-509817
>chr8:509895-509987
>chr8:510140-510273
>chr8:510739-511174
>chr8:512056-512163
>chr8:512663-512820
>chr8:513045-513354
>chr8:513548-514234
>chr8:514299-515498
>chr8:515595-516664
>chr8:516727-517990
>chr8:518188-518546
>chr8:518839-519898
>chr8:520002-520289
>chr8:520604-520757
>chr8:521404-521993
>chr8:522163-522306
>chr8:522590-522639
>chr8:522688-522964
>chr8:523423-523562
>chr8:523810-523877
>chr8:525158-525460
>chr8:525535-526182
>chr8:526311-526390
>chr8:526596-526710
>chr8:527055-527347
>chr8:527843-527927
>chr8:528057-528351
>chr8:528721-529148
>chr8:529267-532385
>chr8:532542-533533
>chr8:533789-534175
>chr8:534432-534566
>chr8:535141-535597
>chr8:535917-536042
>chr8:536429-536554
>chr8:537024-537128
>chr8:537739-538204
>chr8:538329-538494
>chr8:538591-539294
>chr8:539492-539698
>chr8:539846-541236
>chr8:541434-541542
>chr8:541682-542840
>chr8:543379-543484
>chr8:543661-543824
>chr8:545458-545603
>chr8:545934-546250
>chr8:546302-547438
>chr8:547809-547945
>chr8:548001-548088
>chr8:548186-548419
>chr8:548487-548780
>chr8:548866-549330
>chr8:549458-549563
>chr8:550042-550333
>chr8:551762-551873
>chr8:552032-552142
>chr8:553041-553205
>chr8:553340-554044
>chr8:554101-554465
>chr8:554775-554949
>chr8:555391-555517
>chr8:557960-558201
>chr8:558467-558648
>chr8:558747-558999
>chr8:560056-560240
>chr8:560325-560396
>chr8:560513-561922
>chr8:562181-562268
>chr8:562762-562955
>chr8:564031-564171
>chr8:564803-564872
>chr8:565434-565773
>chr8:565972-568674
>chr8:568809-568890
>chr8:569777-570006
>chr8:570812-570877
>chr8:571501-571638
>chr8:571796-572020
>chr8:572308-573075
>chr8:573505-573680
>chr8:574271-575861
>chr8:575994-576960
>chr8:577040-577282
>chr8:577494-577569
>chr8:578824-578894
>chr8:579139-579299
>chr8:579488-580452
>chr8:582437-582530
>chr8:583335-584109
>chr8:587649-590277
>chr8:590578-591011
>chr8:591275-591526
>chr8:591662-591721
>chr8:593045-593126
>chr8:593721-594112
>chr8:594485-595090
>chr8:595166-595332
>chr8:595596-595685
>chr8:595891-596260
>chr8:596602-597026
>chr8:597147-597296
>chr8:597396-597519
>chr8:597721-597849
>chr8:598875-599214
>chr8:599783-599893
>chr8:600460-600571
>chr8:600637-600933
>chr8:601077-601141
>chr8:601269-602016
>chr8:602747-603121
>chr8:603372-603950
>chr8:604206-605284
>chr8:605415-605727
>chr8:605841-606030
>chr8:606751-607272
>chr8:607888-608037
>chr8:609204-609306
>chr8:610708-610917
>chr8:611548-611664
>chr8:613211-613691
>chr8:614030-614665
>chr8:614832-614932
>chr8:615307-615496
>chr8:615621-615826
>chr8:616098-616614
>chr8:616903-617239
>chr8:617289-617352
>chr8:617842-617925
>chr8:618167-618301
>chr8:618610-618662
>chr8:619005-619284
>chr8:619468-619518
>chr8:619563-619953
>chr8:621403-621782
>chr8:622230-622927
>chr8:624570-626273
>chr8:626560-627026
>chr8:627124-627184
>chr8:627306-627399
>chr8:627803-628051
>chr8:628405-628716
>chr8:628849-629098
>chr8:629602-631736
>chr8:631877-632089
>chr8:632265-632758
>chr8:633347-634739
>chr8:634812-635075
>chr8:635589-635709
>chr8:635973-636663
>chr8:636865-637302
>chr8:637490-637675
>chr8:637948-638145
>chr8:638838-638961
>chr8:639937-640373
>chr8:642145-642200
>chr8:642581-643252
>chr8:643350-643592
>chr8:643764-644063
>chr8:644136-644220
>chr8:644742-645009
>chr8:645348-645583
>chr8:646059-648230
>chr8:648275-648408
>chr8:649472-649990
>chr8:650467-650987
>chr8:651033-651633
>chr8:651863-652090
>chr8:652295-652524
>chr8:652621-652737
>chr8:653060-653180
>chr8:653406-653478
>chr8:654066-654186
>chr8:654306-655240
>chr8:655542-655670
>chr8:656032-656521
>chr8:656801-657662
>chr8:657716-657812
>chr8:658264-658522
>chr8:658843-658968
>chr8:659361-659419
>chr8:659663-659752
>chr8:659849-659972
>chr8:660101-660811
>chr8:660852-661246
>chr8:661960-662199
>chr8:662975-663374
>chr8:663419-665413
>chr8:665577-665803
>chr8:665862-665987
>chr8:666282-666880
>chr8:667253-667926
>chr8:668288-669042
>chr8:669295-670994
>chr8:671302-671484
>chr8:671945-672476
>chr8:672896-673496
>chr8:673843-673951
>chr8:674193-674354
>chr8:675278-675402
>chr8:675748-676264
>chr8:676705-677073
>chr8:677202-677324
>chr8:678602-679121
>chr8:679510-680997
>chr8:681082-682009
>chr8:682324-682514
>chr8:682867-683413
>chr8:683529-683592
>chr8:684050-684220
>chr8:684322-684525
>chr8:684706-685084
>chr8:685243-685333
>chr8:685759-686263
>chr8:686326-688469
>chr8:689211-689702
>chr8:689858-690549
>chr8:690713-691158
>chr8:691395-692059
>chr8:693652-693749
>chr8:695161-695430
>chr8:695617-696523
>chr8:697019-697245
>chr8:698071-698275
>chr8:698666-698914
>chr8:699022-700025
>chr8:700083-701498
>chr8:701892-702115
>chr8:702338-702644
>chr8:702725-703017
>chr8:703586-703717
>chr8:703789-704395
>chr8:704548-704633
>chr8:705802-706185
>chr8:706318-706659
>chr8:706964-707157
>chr8:708214-709350
>chr8:709969-710335
>chr8:710589-710785
>chr8:711800-712403
>chr8:712505-712856
>chr8:713866-713968
>chr8:715139-715507
>chr8:715563-715689
>chr8:715804-718239
>chr8:720951-721666
>chr8:721833-722316
>chr8:722676-722923
>chr8:723428-723909
>chr8:725047-725151
>chr8:725460-725750
>chr8:726297-726415
>chr8:726551-726879
>chr8:727692-728758
>chr8:728880-729012
>chr8:729426-729564
>chr8:729895-729976
>chr8:730832-730981
>chr8:731071-731192
>chr8:731305-731478
>chr8:731544-731711
>chr8:731760-731899
>chr8:731967-732079
>chr8:732257-732335
>chr8:732395-732480
>chr8:732879-734389
>chr8:734505-734620
>chr8:735641-736098
>chr8:736360-736797
>chr8:737337-737482
>chr8:737744-737891
>chr8:738691-738877
>chr8:739312-739448
>chr8:739850-740308
>chr8:740740-740782
>chr8:740905-741257
>chr8:741406-741828
>chr8:741886-742196
>chr8:742338-742995
>chr8:743072-743571
>chr8:743964-744030
>chr8:744066-744618
>chr8:745163-745269
>chr8:746720-747142
>chr8:748091-748352
>chr8:748719-749730
>chr8:750096-750238
>chr8:750376-750519
>chr8:750829-751285
>chr8:752045-752930
>chr8:753611-753888
>chr8:754298-754491
>chr8:755431-755676
>chr8:755985-756545
>chr8:756707-756937
>chr8:757073-757607
>chr8:757699-758315
>chr8:758871-758984
>chr8:759117-759305
>chr8:759614-761180
>chr8:761376-761457
>chr8:761823-762228
>chr8:762333-762524
>chr8:762747-763188
>chr8:766503-768243
>chr8:768349-768799
>chr8:768905-768997
>chr8:769125-769257
>chr8:769389-769488
>chr8:769647-769750
>chr8:770133-770217
>chr8:770917-771162
>chr8:771350-771438
>chr8:771809-772345
>chr8:772896-773098
>chr8:773158-773701
>chr8:774924-775415
>chr8:776013-776080
>chr8:776874-777005
>chr8:777956-778401
>chr8:778840-779235
>chr8:779789-780317
>chr8:780821-782357
>chr8:782630-783399
>chr8:783586-784079
>chr8:784388-784510
>chr8:784716-784849
>chr8:784920-785004
>chr8:785143-785299
>chr8:785378-785522
>chr8:785739-785993
>chr8:786556-787164
>chr8:787346-787482
>chr8:787824-788046
>chr8:788170-788262
>chr8:789358-789632
>chr8:789949-790066
>chr8:790500-790705
>chr8:790767-796776
>chr8:796944-797249
>chr8:798026-798398
>chr8:798598-798741
>chr8:799014-799893
>chr8:799980-800139
>chr8:800263-800533
>chr8:800820-800919
>chr8:801083-801169
>chr8:801338-801733
>chr8:801788-802027
>chr8:802990-803040
>chr8:804815-805046
>chr8:805209-805964
>chr8:806031-806906
>chr8:807038-807162
>chr8:807275-807383
>chr8:807808-807914
>chr8:808078-808235
>chr8:808331-808419
>chr8:808657-808914
>chr8:808981-809266
>chr8:809490-809668
>chr8:809721-809778
>chr8:810054-810176
>chr8:810570-810781
>chr8:811617-811685
>chr8:811811-812104
>chr8:812233-812363
>chr8:812443-812585
>chr8:812655-812768
>chr8:812824-813034
>chr8:813189-813243
>chr8:813437-813527
>chr8:813725-813906
>chr8:813982-814082
>chr8:814185-814474
>chr8:814596-815044
>chr8:815147-815601
>chr8:815759-816266
>chr8:816424-817118
>chr8:817274-817341
>chr8:817529-817975
>chr8:818249-818462
>chr8:818565-818634
>chr8:818839-821175
>chr8:821350-822388
>chr8:823149-823409
>chr8:823574-823860
>chr8:823993-824487
>chr8:824561-825212
>chr8:825334-825686
>chr8:827230-828039
>chr8:828368-831131
>chr8:831217-831328
>chr8:831421-831524
>chr8:831623-831745
>chr8:832340-832554
>chr8:832778-833663
>chr8:833971-834320
>chr8:834415-834481
>chr8:835018-835278
>chr8:836063-836161
>chr8:836334-837034
>chr8:837576-837631
>chr8:837705-838899
>chr8:839273-843376
>chr8:843443-843763
>chr8:843887-843951
>chr8:844289-844432
>chr8:844551-844987
>chr8:845236-845486
>chr8:845614-845723
>chr8:846049-846288
>chr8:846542-846577
>chr8:846741-846807
>chr8:847018-847094
>chr8:847162-847250
>chr8:847372-847696
>chr8:847761-847828
>chr8:848067-848318
>chr8:848613-849337
>chr8:849397-849735
>chr8:849908-850003
>chr8:850268-850354
>chr8:850417-850565
>chr8:850821-851070
>chr8:851646-852022
>chr8:852478-852636
>chr8:853012-853095
>chr8:853557-853926
>chr8:854151-855411
>chr8:855518-855737
>chr8:855833-856703
>chr8:856934-857169
>chr8:857838-860247
>chr8:860594-861480
>chr8:863373-863426
>chr8:863517-864569
>chr8:864909-865107
>chr8:865233-865404
>chr8:866055-866351
>chr8:866567-867368
>chr8:867700-867826
>chr8:867888-868036
>chr8:868624-868876
>chr8:869265-869411
>chr8:869663-870387
>chr8:870477-870834
>chr8:871571-871915
>chr8:872056-872174
>chr8:872285-872521
>chr8:874613-874818
>chr8:875218-875276
>chr8:875643-875773
>chr8:875863-876200
>chr8:876976-877233
>chr8:877578-877665
>chr8:878652-879475
>chr8:880413-880474
>chr8:881540-882686
>chr8:882965-883642
>chr8:883995-884121
>chr8:884400-884654
>chr8:884781-885037
>chr8:885292-885381
>chr8:885537-886140
>chr8:886266-886582
>chr8:886685-886770
>chr8:887233-887654
>chr8:887695-887752
>chr8:888005-888098
>chr8:888207-888943
>chr8:889027-889228
>chr8:889710-890018
>chr8:890201-890789
>chr8:891228-891376
>chr8:891547-891933
>chr8:892010-892342
>chr8:892480-892541
>chr8:892629-893041
>chr8:893586-893662
>chr8:893933-894319
>chr8:894562-895151
>chr8:895242-895431
>chr8:895539-895975
>chr8:896451-896542
>chr8:896711-896907
>chr8:897079-897480
>chr8:897572-897668
>chr8:897806-898187
>chr8:898270-898383
>chr8:898498-898798
>chr8:898900-899060
>chr8:899196-899381
>chr8:899744-900109
>chr8:900159-900278
>chr8:900402-900514
>chr8:900624-901270
>chr8:901416-901830
>chr8:902045-902141
>chr8:903346-903427
>chr8:904321-904414
>chr8:904498-904697
>chr8:906332-906878
>chr8:907025-907377
>chr8:907873-907937
>chr8:908030-908146
>chr8:908199-908272
>chr8:908363-908640
>chr8:908856-910309
>chr8:910431-910557
>chr8:910595-910837
>chr8:910974-911089
>chr8:911860-912641
>chr8:912798-913367
>chr8:913591-913834
>chr8:914548-914662
>chr8:915343-917276
>chr8:917379-919706
>chr8:919764-919887
>chr8:920015-920216
>chr8:920867-921074
>chr8:921135-921318
>chr8:921911-922173
>chr8:922303-923281
>chr8:923587-923957
>chr8:924382-924846
>chr8:925009-926190
>chr8:926661-927052
>chr8:927179-927321
>chr8:927888-928027
>chr8:928775-929332
>chr8:929409-930213
>chr8:930731-930892
>chr8:931328-931474
>chr8:931967-933411
>chr8:933613-933762
>chr8:936764-937490
>chr8:937879-938059
>chr8:938260-938413
>chr8:938618-938926
>chr8:939441-939529
>chr8:939658-939802
>chr8:940117-940672
>chr8:941092-941352
>chr8:941996-942107
>chr8:942598-943699
>chr8:943793-944204
>chr8:944455-944663
>chr8:944786-944985
>chr8:945511-945603
>chr8:945679-946202
>chr8:946345-946840
>chr8:946947-948246
>chr8:948308-949200
>chr8:949301-949835
>chr8:950984-951148
>chr8:951265-951347
>chr8:951461-951558
>chr8:951755-951888
>chr8:952080-954480
>chr8:954910-954990
>chr8:955119-955297
>chr8:956360-956532
>chr8:956742-956818
>chr8:957403-957595
>chr8:957916-958509
>chr8:959219-959580
>chr8:960101-960326
>chr8:960668-960750
>chr8:961094-961452
>chr8:962586-962841
>chr8:963021-963725
>chr8:964155-967415
>chr8:967761-968981
>chr8:969591-970309
>chr8:970396-970662
>chr8:971392-971525
>chr8:972047-972212
>chr8:972786-973109
>chr8:973241-974664
>chr8:974835-974971
>chr8:975108-975231
>chr8:975389-977342
>chr8:977536-977640
>chr8:977751-978428
>chr8:978611-978967
>chr8:979049-979196
>chr8:979384-979539
>chr8:979641-979746
>chr8:979795-980119
>chr8:981447-981575
>chr8:981736-982193
>chr8:982923-983160
>chr8:983205-983663
>chr8:984077-984176
>chr8:984297-985708
>chr8:985982-986536
>chr8:987777-987835
>chr8:988367-988632
>chr8:988719-988859
>chr8:989107-989318
>chr8:989634-989768
>chr8:989836-990508
>chr8:990679-991589
>chr8:992062-992176
>chr8:992294-992444
>chr8:992893-993088
>chr8:993265-993899
>chr8:994032-994107
>chr8:994511-995009
>chr8:995061-995603
>chr8:995668-997886
>chr8:998028-998138
>chr8:998494-998625
>chr8:1000634-1002106
>chr8:1002439-1002740
>chr8:1003167-1003390
>chr8:1004350-1004731
>chr8:1004787-1005016
>chr8:1005103-1005583
>chr8:1005667-1006608
>chr8:1006645-1006886
>chr8:1007893-1008515
>chr8:1008597-1008844
>chr8:1009791-1010059
>chr8:1011246-1012080
>chr8:1012420-1013045
>chr8:1013286-1013388
>chr8:1013542-1014073
>chr8:1014505-1014642
>chr8:1015017-1015116
>chr8:1015420-1015523
>chr8:1015740-1015857
>chr8:1016119-1016165
>chr8:1016259-1016597
>chr8:1016858-1017245
>chr8:1017424-1017536
>chr8:1017697-1017960
>chr8:1018118-1018277
>chr8:1018450-1018686
>chr8:1018818-1019147
>chr8:1019272-1019319
>chr8:1019977-1020138
>chr8:1020336-1020775
>chr8:1021119-1023645
>chr8:1024058-1024169
>chr8:1024602-1024715
>chr8:1024911-1027997
>chr8:1028160-1030045
>chr8:1030249-1030569
>chr8:1030694-1031038
>chr8:1031320-1031457
>chr8:1031666-1031799
>chr8:1032300-1032755
>chr8:1033210-1033290
>chr8:1033731-1033817
>chr8:1034323-1034423
>chr8:1034593-1034722
>chr8:1034967-1035472
>chr8:1036011-1036079
>chr8:1036829-1036977
>chr8:1037215-1037282
>chr8:1037512-1038041
>chr8:1038103-1038149
>chr8:1039747-1039967
>chr8:1040120-1040359
>chr8:1040909-1041149
>chr8:1042077-1042817
>chr8:1043271-1044769
>chr8:1045946-1046087
>chr8:1046895-1047065
>chr8:1047152-1047481
>chr8:1047714-1048393
>chr8:1049688-1050326
>chr8:1050778-1050865
>chr8:1051784-1052042
>chr8:1052929-1053300
>chr8:1053448-1053679
>chr8:1055170-1055639
>chr8:1055736-1055826
>chr8:1056045-1056138
>chr8:1056236-1056514
>chr8:1056937-1057004
>chr8:1057345-1057597
>chr8:1057983-1058085
>chr8:1058905-1059033
>chr8:1059722-1059842
>chr8:1059898-1060024
>chr8:1060077-1060174
>chr8:1060857-1061097
>chr8:1061550-1061631
>chr8:1062164-1062317
>chr8:1062642-1063408
>chr8:1065126-1065529
>chr8:1065619-1065865
>chr8:1066230-1067222
>chr8:1067534-1067773
>chr8:1068522-1069636
>chr8:1070104-1070236
>chr8:1070505-1070649
>chr8:1070843-1071630
>chr8:1071735-1072063
>chr8:1072311-1072389
>chr8:1072579-1072670
>chr8:1072866-1072964
>chr8:1073220-1073720
>chr8:1074019-1074109
>chr8:1074233-1074337
>chr8:1074709-1074778
>chr8:1075125-1075811
>chr8:1075917-1076141
>chr8:1076236-1077332
>chr8:1077542-1077644
>chr8:1077704-1077867
>chr8:1078364-1078542
>chr8:1078815-1078893
>chr8:1078980-1079059
>chr8:1080198-1080334
>chr8:1080896-1081304
>chr8:1081678-1081740
>chr8:1083547-1083869
>chr8:1084112-1084943
>chr8:1085149-1085253
>chr8:1085683-1087105
>chr8:1087410-1087502
>chr8:1087583-1087797
>chr8:1087911-1088157
>chr8:1088694-1088932
>chr8:1089649-1089772
>chr8:1090401-1090566
>chr8:1091730-1092249
>chr8:1092337-1093074
>chr8:1093278-1093461
>chr8:1093746-1093924
>chr8:1094067-1094161
>chr8:1094276-1094795
>chr8:1095111-1095185
>chr8:1095274-1095339
>chr8:1095567-1096391
>chr8:1096588-1096803
>chr8:1097027-1097732
>chr8:1097848-1097928
>chr8:1098313-1098380
>chr8:1098554-1099837
>chr8:1100028-1100304
>chr8:1100570-1100986
>chr8:1101172-1101246
>chr8:1101400-1101897
>chr8:1102177-1102946
>chr8:1103527-1103745
>chr8:1103878-1104209
>chr8:1104292-1104548
>chr8:1104613-1104836
>chr8:1105772-1105928
>chr8:1106182-1106402
>chr8:1106456-1106527
>chr8:1106583-1106657
>chr8:1107014-1107103
>chr8:1107477-1107611
>chr8:1107720-1107843
>chr8:1108304-1108421
>chr8:1108563-1108672
>chr8:1109085-1109644
>chr8:1109872-1110000
>chr8:1110176-1110318
>chr8:1110647-1110913
>chr8:1111127-1111761
>chr8:1112482-1112680
>chr8:1113535-1113767
>chr8:1113895-1114407
>chr8:1115757-1115863
>chr8:1115976-1116400
>chr8:1116453-1116525
>chr8:1116704-1116759
>chr8:1117155-1117469
>chr8:1117732-1117801
>chr8:1117895-1118217
>chr8:1118462-1118626
>chr8:1119371-1119553
>chr8:1119801-1119955
>chr8:1120067-1120312
>chr8:1120810-1121038
>chr8:1121211-1121508
>chr8:1121579-1121860
>chr8:1122107-1122255
>chr8:1122928-1123467
>chr8:1123978-1124559
>chr8:1124772-1125348
>chr8:1125586-1125642
>chr8:1125877-1126237
>chr8:1126892-1127089
>chr8:1127674-1127745
>chr8:1128354-1128516
>chr8:1129300-1129595
>chr8:1129729-1129820
>chr8:1130442-1130643
>chr8:1130824-1131031
>chr8:1131512-1131580
>chr8:1132499-1132703
>chr8:1133482-1133557
>chr8:1134655-1134760
>chr8:1136875-1136973
>chr8:1137706-1137807
>chr8:1137954-1138106
>chr8:1139734-1139893
>chr8:1140193-1140467
>chr8:1140584-1142974
>chr8:1143444-1143573
>chr8:1144587-1145065
>chr8:1145115-1145320
>chr8:1145376-1145543
>chr8:1145671-1147240
>chr8:1147473-1147553
>chr8:1148569-1149083
>chr8:1149236-1149293
>chr8:1149479-1149726
>chr8:1149893-1150032
>chr8:1150126-1150526
>chr8:1150655-1150740
>chr8:1151015-1151114
>chr8:1151216-1151272
>chr8:1151342-1151672
>chr8:1151760-1152137
>chr8:1152303-1153250
>chr8:1156356-1156506
>chr8:1157196-1158374
>chr8:1159227-1160464
>chr8:1160522-1161240
>chr8:1162080-1162226
>chr8:1162533-1162648
>chr8:1162781-1164129
>chr8:1164194-1164685
>chr8:1164917-1165026
>chr8:1165186-1165304
>chr8:1165535-1165611
>chr8:1165668-1166071
>chr8:1166715-1166856
>chr8:1167209-1167508
>chr8:1168277-1168815
>chr8:1168963-1169239
>chr8:1169462-1170220
>chr8:1172029-1173180
>chr8:1173331-1173401
>chr8:1173628-1174155
>chr8:1174197-1174281
>chr8:1175571-1175761
>chr8:1176518-1176795
>chr8:1177675-1178220
>chr8:1178502-1178948
>chr8:1179318-1179466
>chr8:1179648-1179811
>chr8:1180053-1180369
>chr8:1180621-1180884
>chr8:1180978-1181292
>chr8:1181393-1182403
>chr8:1182661-1182758
>chr8:1183068-1183159
>chr8:1183377-1183624
>chr8:1183762-1184184
>chr8:1184690-1184806
>chr8:1184948-1185040
>chr8:1185096-1185171
>chr8:1185593-1185654
>chr8:1186310-1187176
>chr8:1188179-1188436
>chr8:1188598-1188712
>chr8:1188947-1189252
>chr8:1189632-1189730
>chr8:1190401-1190684
>chr8:1191225-1191670
>chr8:1191898-1192006
>chr8:1192331-1192500
>chr8:1193030-1193148
>chr8:1193651-1194199
>chr8:1194370-1194974
>chr8:1195417-1195671
>chr8:1195933-1196310
>chr8:1196384-1196456
>chr8:1197742-1198022
>chr8:1198239-1198301
>chr8:1198362-1198594
>chr8:1198670-1198939
>chr8:1199043-1200362
>chr8:1200473-1200661
>chr8:1201736-1202028
>chr8:1203070-1203140
>chr8:1203198-1203494
>chr8:1203821-1204027
>chr8:1204199-1204404
>chr8:1204613-1205069
>chr8:1205943-1206043
>chr8:1207192-1207871
>chr8:1209146-1209289
>chr8:1209419-1210776
>chr8:1211207-1211305
>chr8:1211385-1211744
>chr8:1212168-1212263
>chr8:1212979-1213533
>chr8:1214797-1214965
>chr8:1216423-1216520
>chr8:1216747-1216885
>chr8:1217122-1217315
>chr8:1218462-1218722
>chr8:1218918-1219074
>chr8:1219471-1219653
>chr8:1220330-1220446
>chr8:1221013-1221351
>chr8:1221769-1222189
>chr8:1222581-1222772
>chr8:1223306-1223520
>chr8:1223644-1223743
>chr8:1224000-1224983
>chr8:1225103-1225185
>chr8:1226157-1226299
>chr8:1226562-1226703
>chr8:1226981-1227820
>chr8:1228152-1228304
>chr8:1228517-1228586
>chr8:1229051-1229160
>chr8:1229242-1229427
>chr8:1229519-1230801
>chr8:1230910-1230962
>chr8:1232240-1232310
>chr8:1232392-1232547
>chr8:1232665-1233136
>chr8:1233201-1234070
>chr8:1234160-1234435
>chr8:1234901-1235955
>chr8:1236102-1236614
>chr8:1237006-1237396
>chr8:1237541-1238398
>chr8:1239208-1239468
>chr8:1240312-1240464
>chr8:1240609-1240692
>chr8:1240806-1241615
>chr8:1241816-1242059
>chr8:1242149-1242312
>chr8:1242383-1243035
>chr8:1243413-1243518
>chr8:1243794-1243908
>chr8:1244177-1244523
>chr8:1244569-1244958
>chr8:1245279-1246281
>chr8:1246718-1247094
>chr8:1247552-1247642
>chr8:1247803-1248013
>chr8:1248491-1248600
>chr8:1248892-1249135
>chr8:1249542-1249764
>chr8:1250373-1250521
>chr8:1251525-1251762
>chr8:1252072-1253090
>chr8:1253348-1253416
>chr8:1253835-1254388
>chr8:1254470-1254637
>chr8:1254748-1255586
>chr8:1256435-1256782
>chr8:1256826-1257578
>chr8:1257668-1257750
>chr8:1257908-1258000
>chr8:1258097-1258195
>chr8:1258262-1258800
>chr8:1260184-1261139
>chr8:1261424-1263445
>chr8:1263542-1264024
>chr8:1264263-1264739
>chr8:1264918-1265262
>chr8:1265656-1267062
>chr8:1267474-1267671
>chr8:1267761-1267939
>chr8:1268098-1268631
>chr8:1269030-1269342
>chr8:1269546-1270272
>chr8:1270809-1271091
>chr8:1271399-1272090
>chr8:1272430-1272513
>chr8:1273020-1273513
>chr8:1273755-1273934
>chr8:1274462-1274608
>chr8:1275377-1275478
>chr8:1276275-1276435
>chr8:1276540-1276907
>chr8:1277948-1278048
>chr8:1278324-1278833
>chr8:1279047-1279403
>chr8:1279857-1280481
>chr8:1281238-1281497
>chr8:1281587-1282045
>chr8:1282886-1283006
>chr8:1284564-1285730
>chr8:1286003-1286119
>chr8:1286189-1286917
>chr8:1287017-1287217
>chr8:1287313-1287427
>chr8:1287540-1287777
>chr8:1288237-1289003
>chr8:1289216-1290010
>chr8:1290358-1290898
>chr8:1291137-1291325
>chr8:1292031-1292139
>chr8:1292308-1293164
>chr8:1293363-1294240
>chr8:1294426-1294490
>chr8:1294709-1295100
>chr8:1295282-1295527
>chr8:1295780-1297193
>chr8:1297952-1298006
>chr8:1299028-1299222
>chr8:1299434-1300709
>chr8:1300863-1301136
>chr8:1301205-1301284
>chr8:1301431-1301517
>chr8:1302017-1302162
>chr8:1302264-1302536
>chr8:1303119-1304376
>chr8:1305440-1305517
>chr8:1305911-1306510
>chr8:1306686-1306854
>chr8:1306947-1307035
>chr8:1307176-1308054
>chr8:1308242-1308356
>chr8:1308959-1310351
>chr8:1310398-1311346
>chr8:1313374-1313649
>chr8:1313831-1314052
>chr8:1314482-1314891
>chr8:1315660-1315914
>chr8:1316531-1316841
>chr8:1317293-1317397
>chr8:1317650-1317795
>chr8:1317991-1318645
>chr8:1319182-1320065
>chr8:1320191-1320309
>chr8:1321032-1322307
>chr8:1322404-1322507
>chr8:1322733-1322821
>chr8:1323110-1323265
>chr8:1323574-1323744
>chr8:1323848-1324036
>chr8:1324481-1324583
>chr8:1324722-1325552
>chr8:1327087-1327240
>chr8:1327490-1327641
>chr8:1327846-1328774
>chr8:1328943-1331161
>chr8:1331216-1331359
>chr8:1332269-1332810
>chr8:1333208-1334086
>chr8:1334468-1334591
>chr8:1337263-1337673
>chr8:1337857-1337906
>chr8:1338099-1338375
>chr8:1338601-1338703
>chr8:1338966-1339737
>chr8:1339906-1340146
>chr8:1340614-1340726
>chr8:1340844-1340990
>chr8:1341164-1341854
>chr8:1342530-1342580
>chr8:1343375-1343632
>chr8:1344424-1345556
>chr8:1346308-1346461
>chr8:1346547-1346816
>chr8:1346852-1347058
>chr8:1347171-1347484
>chr8:1347710-1348789
>chr8:1349691-1349784
>chr8:1350678-1350927
>chr8:1351221-1351309
>chr8:1351765-1352137
>chr8:1353290-1353760
>chr8:1355646-1355680
>chr8:1356248-1356500
>chr8:1356640-1356711
>chr8:1358128-1358361
>chr8:1358511-1363430
>chr8:1363838-1368002
>chr8:1368192-1368880
>chr8:1369180-1369391
>chr8:1369517-1370458
>chr8:1370596-1372970
>chr8:1373717-1373813
>chr8:1373927-1374245
>chr8:1374826-1375252
>chr8:1376484-1376537
>chr8:1376710-1377551
>chr8:1377726-1378234
>chr8:1378310-1378651
>chr8:1379122-1381599
>chr8:1381697-1382283
>chr8:1382493-1385406
>chr8:1385858-1385982
>chr8:1386639-1386714
>chr8:1387137-1387307
>chr8:1387647-1388202
>chr8:1388784-1389125
>chr8:1389166-1392119
>chr8:1392167-1393767
>chr8:1394008-1394087
>chr8:1394598-1394709
>chr8:1395257-1395330
>chr8:1395764-1395810
>chr8:1396622-1396670
>chr8:1397540-1398311
>chr8:1398458-1398526
>chr8:1398756-1399013
>chr8:1399150-1411076
>chr8:1411134-1419563
