# Supplementary material for: Red: an intelligent, rapid, accurate tool for detecting repeats de-novo on the genomic scale
Source: BMC Bioinformatics. 2015 Jul 24;16:227. doi: 10.1186/s12859-015-0654-5 (PMC4513396; doi:10.1186/s12859-015-0654-5)
Supplement: Additional file 10 — Supplementary data set 9 — Red’s repeats of the Plasmodium falciparum genome. The command “tar -xzf file” results in a directory that contains the locations of repeats found by Red in the genome of the Plasmodium falciparum. [file 12859_2015_654_MOESM10_ESM.gz › GnmRptPf/chr9.rpt]

>chr9:0-7524
>chr9:7608-20064
>chr9:20613-20720
>chr9:20985-21166
>chr9:21887-22199
>chr9:22922-22961
>chr9:23037-23097
>chr9:23187-23277
>chr9:23844-23910
>chr9:25455-29924
>chr9:30327-33714
>chr9:34173-40275
>chr9:40571-43050
>chr9:43520-46035
>chr9:46567-48703
>chr9:48775-48911
>chr9:49054-49308
>chr9:49625-49749
>chr9:50242-55207
>chr9:55428-55531
>chr9:55603-58289
>chr9:58654-61170
>chr9:61280-61420
>chr9:62077-63519
>chr9:63662-63978
>chr9:64285-68004
>chr9:68462-68796
>chr9:69107-71177
>chr9:71634-72961
>chr9:73071-75094
>chr9:75638-75915
>chr9:76111-77869
>chr9:78082-78234
>chr9:78410-78499
>chr9:78806-80319
>chr9:80536-80821
>chr9:80905-81890
>chr9:82271-83587
>chr9:84033-84309
>chr9:84428-84586
>chr9:84713-85001
>chr9:85648-85934
>chr9:88068-88420
>chr9:88603-89599
>chr9:91085-91224
>chr9:91386-91586
>chr9:91711-91960
>chr9:92096-93211
>chr9:93514-93782
>chr9:93901-94035
>chr9:95332-95429
>chr9:95626-96290
>chr9:96487-96573
>chr9:96725-96780
>chr9:97336-98412
>chr9:99670-99789
>chr9:100198-100256
>chr9:100362-100469
>chr9:100522-101272
>chr9:101433-102411
>chr9:102575-102727
>chr9:104066-104226
>chr9:104357-104489
>chr9:104684-105353
>chr9:105459-105526
>chr9:105693-106644
>chr9:108187-108374
>chr9:108625-108784
>chr9:109409-109505
>chr9:110818-110883
>chr9:111187-112741
>chr9:113172-113403
>chr9:113528-113693
>chr9:114331-114604
>chr9:115324-115505
>chr9:115601-116530
>chr9:116836-117074
>chr9:117408-117763
>chr9:118002-118044
>chr9:118164-118559
>chr9:118799-118884
>chr9:119265-119441
>chr9:120442-120530
>chr9:120770-121575
>chr9:123671-123781
>chr9:123892-124144
>chr9:124718-125316
>chr9:125638-126068
>chr9:126252-126371
>chr9:126519-126710
>chr9:126916-127342
>chr9:127735-127955
>chr9:128117-129104
>chr9:129696-130126
>chr9:130192-130299
>chr9:130927-132822
>chr9:133093-133482
>chr9:133538-133706
>chr9:133825-133914
>chr9:134078-134224
>chr9:134550-134679
>chr9:134956-135032
>chr9:135599-136836
>chr9:137152-137286
>chr9:137608-137700
>chr9:137812-138185
>chr9:138262-140091
>chr9:140204-140892
>chr9:141163-141258
>chr9:141525-141720
>chr9:142232-142411
>chr9:144639-145144
>chr9:145813-146134
>chr9:147913-148228
>chr9:149468-149740
>chr9:149844-150003
>chr9:150088-150174
>chr9:150747-150999
>chr9:151155-151408
>chr9:151584-151661
>chr9:152187-152391
>chr9:154735-154848
>chr9:156841-156998
>chr9:158677-158805
>chr9:159558-160879
>chr9:160981-161216
>chr9:161549-162708
>chr9:163138-163205
>chr9:164319-164361
>chr9:164656-164811
>chr9:165039-165105
>chr9:165262-165318
>chr9:166962-167098
>chr9:167149-167312
>chr9:167591-167775
>chr9:167901-168510
>chr9:168796-168911
>chr9:169040-169168
>chr9:169327-169690
>chr9:169797-170230
>chr9:170546-170592
>chr9:171025-171885
>chr9:171954-172073
>chr9:172201-172429
>chr9:172750-173770
>chr9:173999-175535
>chr9:175630-175831
>chr9:176196-176261
>chr9:177462-178199
>chr9:178444-178711
>chr9:178952-179172
>chr9:181373-181512
>chr9:181816-181972
>chr9:183190-183305
>chr9:184082-184263
>chr9:184539-185807
>chr9:185913-186070
>chr9:186373-186539
>chr9:186833-187636
>chr9:188636-190243
>chr9:190367-190663
>chr9:190719-191339
>chr9:191422-191591
>chr9:191998-192455
>chr9:192566-192779
>chr9:193661-193938
>chr9:195288-195425
>chr9:195513-196211
>chr9:196304-196807
>chr9:197152-197414
>chr9:197536-197870
>chr9:198352-199039
>chr9:199263-199467
>chr9:201068-201270
>chr9:201401-201525
>chr9:201947-202100
>chr9:202587-202724
>chr9:203839-204477
>chr9:205969-206074
>chr9:206273-206429
>chr9:206871-206982
>chr9:207151-207326
>chr9:207472-207622
>chr9:207837-208129
>chr9:208742-208951
>chr9:209001-210100
>chr9:210291-210428
>chr9:210606-210975
>chr9:211062-212530
>chr9:212800-213336
>chr9:213710-213832
>chr9:214292-214600
>chr9:214784-215370
>chr9:215427-215615
>chr9:215783-215867
>chr9:216026-216237
>chr9:216535-216709
>chr9:217733-217879
>chr9:217974-218809
>chr9:219091-219291
>chr9:219476-219966
>chr9:220027-220423
>chr9:220615-220937
>chr9:221044-221198
>chr9:221443-222232
>chr9:222360-222707
>chr9:224242-224694
>chr9:224892-225054
>chr9:225368-225481
>chr9:226430-226546
>chr9:228068-228217
>chr9:228352-230187
>chr9:230468-230554
>chr9:231058-231230
>chr9:231703-231915
>chr9:232448-232534
>chr9:232824-233011
>chr9:233205-234556
>chr9:235335-235767
>chr9:235860-236342
>chr9:236840-236981
>chr9:237352-237625
>chr9:238793-238863
>chr9:239074-239221
>chr9:239516-239802
>chr9:240368-240492
>chr9:242875-243537
>chr9:243599-244563
>chr9:245070-245169
>chr9:246846-247157
>chr9:247351-247490
>chr9:248281-248342
>chr9:248875-249246
>chr9:249318-251317
>chr9:253998-254155
>chr9:256988-257195
>chr9:259081-259299
>chr9:259512-259655
>chr9:261946-262094
>chr9:263032-263180
>chr9:263361-263438
>chr9:264670-265175
>chr9:265397-265527
>chr9:265709-266041
>chr9:266599-267005
>chr9:268165-268492
>chr9:268650-268854
>chr9:269025-269183
>chr9:269736-269957
>chr9:270081-270711
>chr9:271400-271515
>chr9:272317-272507
>chr9:272578-272671
>chr9:272808-273019
>chr9:274006-274413
>chr9:274570-274651
>chr9:274808-277013
>chr9:277274-278368
>chr9:279074-279776
>chr9:280639-280724
>chr9:282696-282825
>chr9:283100-283151
>chr9:283385-283625
>chr9:284009-284204
>chr9:284318-284449
>chr9:284512-284619
>chr9:284907-284949
>chr9:285036-285102
>chr9:285260-285814
>chr9:286116-286245
>chr9:286410-286995
>chr9:287157-287544
>chr9:287653-287985
>chr9:288589-289581
>chr9:290359-290502
>chr9:290595-290694
>chr9:290807-290847
>chr9:291210-291279
>chr9:291701-291779
>chr9:291825-291920
>chr9:292372-292673
>chr9:292766-293483
>chr9:293686-293916
>chr9:295006-295116
>chr9:296587-297762
>chr9:297904-298643
>chr9:298949-299124
>chr9:299286-299542
>chr9:299695-299899
>chr9:301219-301324
>chr9:301798-302007
>chr9:302110-302513
>chr9:302813-303196
>chr9:303595-303972
>chr9:304288-305145
>chr9:305347-305525
>chr9:305848-305897
>chr9:306292-306365
>chr9:306617-307106
>chr9:307169-307292
>chr9:308074-308441
>chr9:309067-309676
>chr9:309855-310712
>chr9:311115-311168
>chr9:312006-312400
>chr9:313224-313505
>chr9:313889-314836
>chr9:315045-315163
>chr9:315359-315777
>chr9:315907-316142
>chr9:316414-317281
>chr9:317429-317550
>chr9:317711-318036
>chr9:318094-318302
>chr9:318515-318804
>chr9:319571-319823
>chr9:320003-320591
>chr9:320723-320819
>chr9:320988-321057
>chr9:321331-321493
>chr9:321728-322153
>chr9:322491-322648
>chr9:323193-326743
>chr9:326833-327188
>chr9:327283-330462
>chr9:330573-330699
>chr9:331477-332758
>chr9:333356-333843
>chr9:334153-334305
>chr9:334617-335113
>chr9:335293-335832
>chr9:336783-337555
>chr9:337726-337832
>chr9:337916-338148
>chr9:338245-338337
>chr9:339940-340078
>chr9:341956-342057
>chr9:342514-342745
>chr9:342956-343182
>chr9:343566-343947
>chr9:344196-346153
>chr9:346336-346575
>chr9:347699-347816
>chr9:348285-348430
>chr9:348815-349104
>chr9:349275-350450
>chr9:350797-350901
>chr9:350957-351903
>chr9:353947-354113
>chr9:354438-354499
>chr9:354704-356103
>chr9:356154-356272
>chr9:356575-356643
>chr9:356749-356969
>chr9:357090-357188
>chr9:357509-357567
>chr9:357841-359158
>chr9:359272-359463
>chr9:359544-359631
>chr9:359729-360239
>chr9:360608-360803
>chr9:361396-362048
>chr9:362444-362524
>chr9:363346-364041
>chr9:364898-365238
>chr9:365325-366148
>chr9:366243-366540
>chr9:366769-366890
>chr9:367035-367127
>chr9:367517-367852
>chr9:368317-368520
>chr9:368819-368922
>chr9:369215-369610
>chr9:370193-370482
>chr9:371435-371496
>chr9:371555-373744
>chr9:374061-374178
>chr9:374242-374313
>chr9:374569-375057
>chr9:375613-377315
>chr9:377367-378035
>chr9:378398-378549
>chr9:378729-378885
>chr9:379420-379753
>chr9:380079-380225
>chr9:381373-381500
>chr9:381726-381974
>chr9:382409-382523
>chr9:382667-382940
>chr9:383050-383930
>chr9:384004-384142
>chr9:384285-384359
>chr9:384486-384622
>chr9:384784-384949
>chr9:385167-385380
>chr9:385516-385640
>chr9:385755-387307
>chr9:387460-387906
>chr9:387979-388182
>chr9:388541-388679
>chr9:388736-389588
>chr9:389862-390153
>chr9:391023-391208
>chr9:391433-391771
>chr9:391868-391990
>chr9:392248-392380
>chr9:392816-392898
>chr9:394226-394330
>chr9:394569-394636
>chr9:394770-394871
>chr9:395073-395190
>chr9:395273-395416
>chr9:395618-395815
>chr9:396480-396650
>chr9:396990-397251
>chr9:397397-397480
>chr9:397649-397730
>chr9:397876-398928
>chr9:399092-399179
>chr9:399438-399521
>chr9:400718-400861
>chr9:400913-401599
>chr9:401743-401894
>chr9:401999-402261
>chr9:402423-402473
>chr9:402574-402671
>chr9:402877-402982
>chr9:403264-403316
>chr9:403518-404324
>chr9:404382-404739
>chr9:404963-405046
>chr9:405378-405728
>chr9:405985-406183
>chr9:406655-406906
>chr9:407097-407378
>chr9:408073-408296
>chr9:408431-408909
>chr9:409397-409494
>chr9:409726-410289
>chr9:410716-410816
>chr9:410968-411030
>chr9:411162-411289
>chr9:411478-411535
>chr9:412177-412897
>chr9:413380-413542
>chr9:413841-414136
>chr9:414222-414415
>chr9:414740-415167
>chr9:415624-416474
>chr9:417098-417254
>chr9:417658-417880
>chr9:417997-418290
>chr9:419444-419706
>chr9:420010-420454
>chr9:420695-420752
>chr9:420857-421104
>chr9:421324-421466
>chr9:421678-423572
>chr9:423758-424154
>chr9:425957-426029
>chr9:426938-427114
>chr9:427549-427653
>chr9:428115-428160
>chr9:428347-428729
>chr9:429105-429341
>chr9:429540-430328
>chr9:430486-430556
>chr9:430970-431599
>chr9:432029-432180
>chr9:432246-432684
>chr9:432951-433213
>chr9:433984-434162
>chr9:434786-434964
>chr9:435090-435246
>chr9:435422-438554
>chr9:438650-439748
>chr9:440014-440752
>chr9:441243-441484
>chr9:442246-442313
>chr9:443611-444859
>chr9:445018-445779
>chr9:446042-446146
>chr9:446316-447920
>chr9:448538-448757
>chr9:449573-449686
>chr9:450863-451067
>chr9:451998-452345
>chr9:453168-453249
>chr9:453668-453920
>chr9:454362-454643
>chr9:454926-455022
>chr9:455354-455416
>chr9:455773-456016
>chr9:456246-456457
>chr9:456910-457131
>chr9:457196-457301
>chr9:459071-459169
>chr9:461022-461225
>chr9:461321-461568
>chr9:461675-461852
>chr9:461974-463966
>chr9:464038-464245
>chr9:464310-464559
>chr9:464988-465245
>chr9:466026-466527
>chr9:466597-466766
>chr9:467448-468327
>chr9:468459-468954
>chr9:469381-469683
>chr9:469982-470053
>chr9:470294-470463
>chr9:470941-471398
>chr9:471761-471895
>chr9:472097-472416
>chr9:473121-473255
>chr9:473785-473974
>chr9:474257-474449
>chr9:474634-475640
>chr9:477209-477758
>chr9:478583-478794
>chr9:479705-479773
>chr9:479997-480963
>chr9:481380-482480
>chr9:482917-483045
>chr9:483356-483724
>chr9:484315-484539
>chr9:485726-485839
>chr9:487007-487092
>chr9:487548-489102
>chr9:489188-489280
>chr9:489812-489878
>chr9:490220-490310
>chr9:490394-490588
>chr9:490703-491267
>chr9:491688-491748
>chr9:491847-492039
>chr9:493040-494159
>chr9:494275-494338
>chr9:495530-495953
>chr9:496042-496127
>chr9:497124-497253
>chr9:497796-498238
>chr9:498299-498985
>chr9:499050-500423
>chr9:500477-500636
>chr9:500766-501112
>chr9:501341-501456
>chr9:501521-501641
>chr9:501742-502069
>chr9:502199-502270
>chr9:502382-502472
>chr9:502768-503323
>chr9:503556-504038
>chr9:504104-504404
>chr9:504786-505213
>chr9:505955-506054
>chr9:506656-506770
>chr9:507332-507536
>chr9:508122-509665
>chr9:509844-509908
>chr9:510522-510980
>chr9:511064-511108
>chr9:511359-511495
>chr9:511630-511843
>chr9:513435-513510
>chr9:513961-514234
>chr9:515357-515470
>chr9:517174-517285
>chr9:517658-517790
>chr9:520076-520261
>chr9:520920-521073
>chr9:521485-522148
>chr9:524637-524772
>chr9:524871-524934
>chr9:525172-525438
>chr9:525767-525849
>chr9:526000-527078
>chr9:527181-527502
>chr9:527651-527851
>chr9:527967-528236
>chr9:528298-528939
>chr9:529330-529893
>chr9:530730-530948
>chr9:531429-532244
>chr9:532601-532704
>chr9:533963-534310
>chr9:535598-535833
>chr9:536065-536131
>chr9:536724-537124
>chr9:537242-538199
>chr9:539405-539632
>chr9:539682-540682
>chr9:540739-541340
>chr9:541845-542016
>chr9:542666-542838
>chr9:543005-543327
>chr9:543727-544506
>chr9:545035-545139
>chr9:545792-546294
>chr9:546428-546771
>chr9:546871-546958
>chr9:547489-547535
>chr9:547612-547789
>chr9:548135-549071
>chr9:549868-550199
>chr9:550455-550994
>chr9:551107-551415
>chr9:552065-552431
>chr9:553109-553341
>chr9:553419-554739
>chr9:554806-555935
>chr9:556023-556082
>chr9:556165-556731
>chr9:557147-557745
>chr9:558349-558987
>chr9:559790-559911
>chr9:560156-560275
>chr9:560780-560903
>chr9:561477-561764
>chr9:562017-562434
>chr9:562910-563339
>chr9:563666-563780
>chr9:564002-564169
>chr9:564437-564612
>chr9:565192-566272
>chr9:566401-567308
>chr9:567794-568133
>chr9:568506-569016
>chr9:569734-569821
>chr9:569908-570259
>chr9:570357-571193
>chr9:571601-571969
>chr9:572173-572285
>chr9:573333-573632
>chr9:573864-575633
>chr9:575978-576132
>chr9:576479-576964
>chr9:577660-577754
>chr9:578300-578394
>chr9:578744-578862
>chr9:578944-579222
>chr9:579544-580747
>chr9:581059-581191
>chr9:581560-582317
>chr9:582931-583012
>chr9:583104-583280
>chr9:583627-583737
>chr9:583918-584284
>chr9:584342-584674
>chr9:584803-585233
>chr9:585983-586069
>chr9:586150-586279
>chr9:586738-587193
>chr9:587391-587563
>chr9:587876-588066
>chr9:588413-588834
>chr9:588932-589257
>chr9:589638-589880
>chr9:590569-590726
>chr9:591182-592723
>chr9:592870-592910
>chr9:593001-593096
>chr9:593270-593456
>chr9:593570-593839
>chr9:593950-594171
>chr9:594551-594854
>chr9:595476-595585
>chr9:595679-595800
>chr9:596123-596228
>chr9:596479-596601
>chr9:597261-597646
>chr9:598269-598480
>chr9:598583-598864
>chr9:598940-599155
>chr9:600546-601056
>chr9:601561-601780
>chr9:602098-602216
>chr9:602612-602995
>chr9:603253-603320
>chr9:604565-608028
>chr9:608632-608806
>chr9:609452-609709
>chr9:610133-613146
>chr9:613413-613818
>chr9:613960-614051
>chr9:615496-615649
>chr9:615984-616174
>chr9:616311-616530
>chr9:616798-617582
>chr9:617689-617962
>chr9:618015-618120
>chr9:618211-618404
>chr9:618513-618660
>chr9:618707-618787
>chr9:618869-619344
>chr9:619528-619608
>chr9:619772-620795
>chr9:621681-621752
>chr9:622480-622762
>chr9:623688-623815
>chr9:624028-624106
>chr9:624248-624859
>chr9:625545-626030
>chr9:626103-627661
>chr9:627852-628082
>chr9:628264-628373
>chr9:628430-629290
>chr9:629427-629562
>chr9:629697-630647
>chr9:632173-632228
>chr9:632411-633566
>chr9:634223-634304
>chr9:634421-634546
>chr9:634679-636596
>chr9:637462-637595
>chr9:637922-638166
>chr9:638572-639296
>chr9:639416-639661
>chr9:641123-641168
>chr9:641275-642942
>chr9:643173-643225
>chr9:643347-643467
>chr9:643550-643646
>chr9:643782-643893
>chr9:644028-644087
>chr9:644145-645238
>chr9:646044-646261
>chr9:646364-646457
>chr9:646613-647076
>chr9:648011-648148
>chr9:648637-648695
>chr9:649127-649463
>chr9:649563-649707
>chr9:650001-650601
>chr9:654353-654451
>chr9:654830-656037
>chr9:656151-656671
>chr9:656862-657119
>chr9:657299-657380
>chr9:657496-657646
>chr9:657931-658065
>chr9:658199-658299
>chr9:658418-658767
>chr9:659519-660460
>chr9:660604-660766
>chr9:660945-661551
>chr9:661961-662209
>chr9:662537-662607
>chr9:662784-663571
>chr9:663655-663906
>chr9:664548-664992
>chr9:665108-666077
>chr9:666190-667179
>chr9:667487-667589
>chr9:668411-668624
>chr9:669552-669726
>chr9:669926-670506
>chr9:670713-670904
>chr9:670991-671452
>chr9:672009-672238
>chr9:672294-673275
>chr9:673359-673586
>chr9:673773-674054
>chr9:674184-674419
>chr9:674503-674567
>chr9:674742-674794
>chr9:675002-675238
>chr9:675423-675888
>chr9:676091-676283
>chr9:677031-677622
>chr9:678836-678925
>chr9:679575-679855
>chr9:680068-680274
>chr9:680578-680739
>chr9:680798-680947
>chr9:681146-681424
>chr9:681555-681690
>chr9:681783-681851
>chr9:681985-683818
>chr9:684161-684430
>chr9:685003-685554
>chr9:686333-687407
>chr9:688109-688299
>chr9:688543-688737
>chr9:688990-689094
>chr9:689633-689980
>chr9:690294-690536
>chr9:690724-690926
>chr9:691129-691734
>chr9:691860-691998
>chr9:692117-692166
>chr9:692326-692462
>chr9:692573-692708
>chr9:693015-693086
>chr9:693296-694232
>chr9:694352-694559
>chr9:695251-695796
>chr9:695930-696778
>chr9:697771-698523
>chr9:698662-700265
>chr9:700395-701151
>chr9:701328-701670
>chr9:702151-702242
>chr9:702473-703370
>chr9:703656-703953
>chr9:704174-705352
>chr9:705549-706224
>chr9:706342-706590
>chr9:706667-706891
>chr9:707274-707343
>chr9:707694-708076
>chr9:708857-708953
>chr9:709463-709596
>chr9:711104-711247
>chr9:711622-711775
>chr9:711886-712004
>chr9:712128-713205
>chr9:713328-713553
>chr9:714179-714343
>chr9:714640-714896
>chr9:715156-715400
>chr9:715503-715868
>chr9:716539-716623
>chr9:716851-717012
>chr9:717492-717574
>chr9:717820-717904
>chr9:718112-718312
>chr9:719536-719700
>chr9:719911-720078
>chr9:720703-720761
>chr9:722140-722575
>chr9:722687-722773
>chr9:723343-723493
>chr9:724931-725007
>chr9:725084-725144
>chr9:725306-725471
>chr9:725653-725986
>chr9:726110-726683
>chr9:727053-727159
>chr9:728096-728184
>chr9:728760-728803
>chr9:728875-729139
>chr9:729213-729618
>chr9:732242-732934
>chr9:733667-733783
>chr9:733995-734620
>chr9:735956-736867
>chr9:736971-737986
>chr9:738091-738340
>chr9:740268-740822
>chr9:740889-741211
>chr9:741556-742002
>chr9:742089-742517
>chr9:743717-745525
>chr9:745583-746005
>chr9:746088-746897
>chr9:746991-747261
>chr9:747920-748084
>chr9:748260-748351
>chr9:748465-748644
>chr9:748977-749218
>chr9:749595-749726
>chr9:750088-750520
>chr9:750572-751333
>chr9:752054-752155
>chr9:752489-753520
>chr9:753764-754434
>chr9:754595-754670
>chr9:755446-755639
>chr9:755936-756003
>chr9:756345-756510
>chr9:757274-757361
>chr9:757870-758179
>chr9:758264-758430
>chr9:760354-760591
>chr9:760731-760905
>chr9:761129-761962
>chr9:762203-762421
>chr9:762481-762635
>chr9:762696-762849
>chr9:763435-763653
>chr9:763821-763962
>chr9:764072-764457
>chr9:764591-764651
>chr9:764727-764868
>chr9:765529-765650
>chr9:766867-767121
>chr9:767285-768747
>chr9:768980-769424
>chr9:769731-770042
>chr9:770415-770737
>chr9:770829-770984
>chr9:771438-771542
>chr9:771946-772029
>chr9:772118-772424
>chr9:772474-772598
>chr9:773995-775797
>chr9:775850-777549
>chr9:778291-778474
>chr9:779712-779786
>chr9:780732-780929
>chr9:781036-781514
>chr9:782062-782421
>chr9:782502-782611
>chr9:782656-784659
>chr9:784744-784903
>chr9:785164-786113
>chr9:786246-786795
>chr9:786989-787048
>chr9:787179-787291
>chr9:787477-787603
>chr9:788397-789487
>chr9:790192-790383
>chr9:790798-791269
>chr9:791480-791872
>chr9:791907-791957
>chr9:792298-793193
>chr9:793325-793493
>chr9:793636-793773
>chr9:794133-794299
>chr9:794565-795616
>chr9:796460-796633
>chr9:797161-797380
>chr9:797630-798434
>chr9:799914-799994
>chr9:800161-800755
>chr9:801203-801279
>chr9:802105-803019
>chr9:803775-803874
>chr9:803967-804206
>chr9:804280-804384
>chr9:804748-804835
>chr9:805515-805614
>chr9:805959-806136
>chr9:806292-806444
>chr9:806727-807095
>chr9:807535-808148
>chr9:808213-809137
>chr9:809260-809917
>chr9:809987-810258
>chr9:810735-811052
>chr9:811539-811821
>chr9:812176-812460
>chr9:812565-813482
>chr9:813851-815068
>chr9:815176-815894
>chr9:815996-816515
>chr9:816931-817196
>chr9:817928-818124
>chr9:819006-819295
>chr9:819580-819733
>chr9:819909-822137
>chr9:822238-822363
>chr9:822481-822643
>chr9:824692-825223
>chr9:825410-825525
>chr9:825784-825834
>chr9:825931-826043
>chr9:826177-826288
>chr9:826387-826538
>chr9:826802-827691
>chr9:828643-828872
>chr9:829955-830059
>chr9:830782-831103
>chr9:831466-831645
>chr9:831981-832216
>chr9:832472-832548
>chr9:832725-833719
>chr9:834149-834220
>chr9:834706-834995
>chr9:835190-835372
>chr9:835495-835915
>chr9:836022-836253
>chr9:837964-838161
>chr9:839303-841026
>chr9:841158-841487
>chr9:841714-841813
>chr9:841893-841985
>chr9:842173-842258
>chr9:842404-842532
>chr9:842606-843119
>chr9:843250-843539
>chr9:843782-844121
>chr9:844378-844838
>chr9:844944-845061
>chr9:845543-845721
>chr9:846582-846696
>chr9:847603-848993
>chr9:849111-849397
>chr9:849705-850076
>chr9:850308-850419
>chr9:850646-850762
>chr9:851302-851528
>chr9:851647-852376
>chr9:854038-855495
>chr9:855603-855807
>chr9:856242-856583
>chr9:857003-857437
>chr9:857537-857807
>chr9:857949-858035
>chr9:858604-858907
>chr9:859022-859849
>chr9:860007-860300
>chr9:860412-861402
>chr9:861551-862064
>chr9:862390-862745
>chr9:862995-863171
>chr9:863355-863438
>chr9:863579-863768
>chr9:863850-863923
>chr9:864757-864893
>chr9:865474-865641
>chr9:865823-866246
>chr9:866616-866893
>chr9:867917-868163
>chr9:868656-868804
>chr9:869040-869149
>chr9:869296-869427
>chr9:869562-869762
>chr9:869833-870024
>chr9:870479-870554
>chr9:870674-871392
>chr9:871494-871851
>chr9:872052-872169
>chr9:873502-873945
>chr9:874134-874392
>chr9:874954-875371
>chr9:876822-878071
>chr9:878254-878539
>chr9:878901-879155
>chr9:879331-879498
>chr9:879579-879870
>chr9:880945-881288
>chr9:881633-881784
>chr9:882395-882536
>chr9:883123-883495
>chr9:883711-883855
>chr9:884131-884198
>chr9:884460-885332
>chr9:885425-886057
>chr9:886158-886303
>chr9:886402-886543
>chr9:887345-887437
>chr9:887560-887709
>chr9:888045-888526
>chr9:888748-888904
>chr9:889314-889876
>chr9:889963-890090
>chr9:890164-890252
>chr9:890410-890494
>chr9:890648-890915
>chr9:890981-891063
>chr9:891124-891308
>chr9:891492-892067
>chr9:892828-892926
>chr9:893251-893735
>chr9:894254-895200
>chr9:895422-895779
>chr9:896111-896199
>chr9:896513-896935
>chr9:897289-897443
>chr9:898787-898849
>chr9:898910-899458
>chr9:899704-899818
>chr9:900253-901586
>chr9:901668-903298
>chr9:904540-904716
>chr9:904780-905844
>chr9:906261-906606
>chr9:906876-906979
>chr9:907138-907264
>chr9:907425-907572
>chr9:907712-907887
>chr9:908179-908255
>chr9:908336-908661
>chr9:909325-909423
>chr9:910602-910665
>chr9:911424-911530
>chr9:911732-913208
>chr9:914483-914749
>chr9:914844-916526
>chr9:916609-916907
>chr9:918474-918563
>chr9:918747-919101
>chr9:919239-919500
>chr9:919573-919678
>chr9:919761-919839
>chr9:919991-920530
>chr9:920615-922256
>chr9:922468-923081
>chr9:923286-923541
>chr9:923856-924128
>chr9:924587-924972
>chr9:926219-926454
>chr9:926739-927232
>chr9:928312-928595
>chr9:929162-929471
>chr9:929759-930096
>chr9:930793-931148
>chr9:931362-932033
>chr9:932670-932901
>chr9:932980-933105
>chr9:933562-933625
>chr9:934171-934257
>chr9:934334-934665
>chr9:934864-934942
>chr9:935108-936368
>chr9:936550-936766
>chr9:936951-937071
>chr9:937259-937326
>chr9:938147-938234
>chr9:938329-938774
>chr9:939017-939333
>chr9:939854-939908
>chr9:940544-940826
>chr9:941397-941805
>chr9:942263-942700
>chr9:942770-942913
>chr9:942981-943514
>chr9:945298-945439
>chr9:946477-946994
>chr9:949643-950583
>chr9:951375-951610
>chr9:951729-952120
>chr9:952356-952407
>chr9:952523-952936
>chr9:953231-953383
>chr9:953711-957546
>chr9:957814-958729
>chr9:959271-959399
>chr9:959909-960174
>chr9:960238-960312
>chr9:960514-960657
>chr9:960750-960888
>chr9:961069-961113
>chr9:961388-961478
>chr9:961661-961886
>chr9:963760-965065
>chr9:965144-966495
>chr9:966558-966796
>chr9:966865-967019
>chr9:967120-967466
>chr9:967574-967950
>chr9:968049-969821
>chr9:969925-970516
>chr9:970698-970981
>chr9:971167-972255
>chr9:972357-972476
>chr9:972797-973035
>chr9:973647-973922
>chr9:975247-975428
>chr9:975482-975727
>chr9:976269-976441
>chr9:976664-977353
>chr9:977556-977866
>chr9:978071-978529
>chr9:978711-978918
>chr9:979334-979492
>chr9:979612-981331
>chr9:982224-982563
>chr9:984306-984782
>chr9:986097-986179
>chr9:986361-986720
>chr9:986853-988107
>chr9:988172-989380
>chr9:989661-989927
>chr9:990712-990955
>chr9:991221-991375
>chr9:991567-991624
>chr9:991957-992216
>chr9:992475-992551
>chr9:992927-993213
>chr9:993292-993372
>chr9:993820-994074
>chr9:994389-994612
>chr9:995191-995646
>chr9:996042-996109
>chr9:996523-996940
>chr9:997709-997758
>chr9:997975-999547
>chr9:999963-1000129
>chr9:1000249-1000307
>chr9:1000667-1001366
>chr9:1001473-1001797
>chr9:1002566-1002690
>chr9:1003158-1003327
>chr9:1003562-1003956
>chr9:1004823-1004878
>chr9:1005013-1005250
>chr9:1005583-1005694
>chr9:1005837-1006186
>chr9:1006256-1006785
>chr9:1007282-1007375
>chr9:1007890-1007959
>chr9:1008059-1008150
>chr9:1008536-1009037
>chr9:1009268-1009481
>chr9:1009597-1009666
>chr9:1009736-1009874
>chr9:1010173-1010333
>chr9:1010452-1010909
>chr9:1011002-1011078
>chr9:1011296-1012336
>chr9:1012590-1012868
>chr9:1012929-1013134
>chr9:1013272-1013350
>chr9:1013422-1013604
>chr9:1013847-1014208
>chr9:1014911-1015183
>chr9:1015510-1016229
>chr9:1016359-1016453
>chr9:1016571-1016984
>chr9:1017122-1017850
>chr9:1018460-1018556
>chr9:1018658-1018699
>chr9:1018935-1019184
>chr9:1020049-1020272
>chr9:1020860-1021124
>chr9:1021254-1021853
>chr9:1022582-1022900
>chr9:1023609-1025011
>chr9:1025066-1025409
>chr9:1025559-1025704
>chr9:1025854-1025937
>chr9:1026388-1026457
>chr9:1026591-1027047
>chr9:1027205-1027350
>chr9:1027709-1028626
>chr9:1030076-1030587
>chr9:1030638-1032381
>chr9:1032520-1032615
>chr9:1032755-1033341
>chr9:1033686-1034743
>chr9:1034868-1035054
>chr9:1035228-1035408
>chr9:1035580-1035777
>chr9:1036221-1036381
>chr9:1036723-1037125
>chr9:1038169-1038266
>chr9:1038633-1038971
>chr9:1039069-1040046
>chr9:1040140-1040940
>chr9:1041524-1042298
>chr9:1042463-1042654
>chr9:1042858-1043326
>chr9:1043644-1043781
>chr9:1043890-1043980
>chr9:1044141-1044236
>chr9:1044641-1044846
>chr9:1045314-1045363
>chr9:1045517-1045664
>chr9:1045950-1046038
>chr9:1046877-1046981
>chr9:1047767-1048224
>chr9:1049318-1049464
>chr9:1049874-1050119
>chr9:1050358-1050505
>chr9:1050746-1050855
>chr9:1051108-1051368
>chr9:1052263-1052595
>chr9:1052901-1053298
>chr9:1053585-1053655
>chr9:1053849-1054083
>chr9:1054334-1054725
>chr9:1054863-1055399
>chr9:1055572-1055760
>chr9:1055939-1056550
>chr9:1056636-1056918
>chr9:1057277-1060656
>chr9:1060792-1061779
>chr9:1061841-1063044
>chr9:1063238-1063344
>chr9:1063650-1065236
>chr9:1065371-1065460
>chr9:1065550-1065604
>chr9:1065758-1065887
>chr9:1066149-1066199
>chr9:1066521-1066601
>chr9:1066896-1067539
>chr9:1067659-1067807
>chr9:1067905-1067953
>chr9:1068096-1068401
>chr9:1068678-1068979
>chr9:1069103-1069194
>chr9:1069432-1069545
>chr9:1069812-1069944
>chr9:1070026-1070144
>chr9:1070260-1070612
>chr9:1070837-1070946
>chr9:1071578-1071757
>chr9:1072466-1073522
>chr9:1073595-1073808
>chr9:1074333-1074386
>chr9:1074559-1074962
>chr9:1075035-1075086
>chr9:1075524-1075661
>chr9:1075731-1075912
>chr9:1076426-1076576
>chr9:1077096-1077147
>chr9:1078087-1078323
>chr9:1078866-1079022
>chr9:1079383-1079473
>chr9:1079727-1080178
>chr9:1081436-1081809
>chr9:1081892-1082091
>chr9:1082415-1083611
>chr9:1083738-1083925
>chr9:1083987-1084373
>chr9:1085436-1085488
>chr9:1085710-1085970
>chr9:1086603-1086683
>chr9:1086905-1086952
>chr9:1088783-1088907
>chr9:1089011-1089071
>chr9:1089129-1089549
>chr9:1089689-1089884
>chr9:1092499-1092796
>chr9:1093492-1093580
>chr9:1094003-1094435
>chr9:1094898-1095390
>chr9:1095594-1096456
>chr9:1096591-1097300
>chr9:1097504-1097587
>chr9:1098290-1099232
>chr9:1099769-1100192
>chr9:1100716-1101271
>chr9:1101520-1101853
>chr9:1102041-1102416
>chr9:1102725-1103476
>chr9:1103613-1106520
>chr9:1106760-1107308
>chr9:1107414-1107507
>chr9:1107726-1107802
>chr9:1108217-1108352
>chr9:1109331-1109603
>chr9:1109733-1110058
>chr9:1110777-1110924
>chr9:1111528-1111654
>chr9:1112430-1112565
>chr9:1112718-1112902
>chr9:1112970-1113320
>chr9:1113500-1113561
>chr9:1113675-1113958
>chr9:1114698-1114812
>chr9:1116106-1116402
>chr9:1116880-1116980
>chr9:1117375-1117478
>chr9:1118192-1118423
>chr9:1119069-1119566
>chr9:1119763-1120109
>chr9:1120181-1120354
>chr9:1120444-1120494
>chr9:1120860-1121244
>chr9:1121435-1121774
>chr9:1121901-1122003
>chr9:1122142-1123242
>chr9:1123396-1124163
>chr9:1124399-1124680
>chr9:1125105-1125211
>chr9:1125866-1126903
>chr9:1127916-1128864
>chr9:1129259-1129459
>chr9:1129949-1130248
>chr9:1130419-1130529
>chr9:1130597-1130895
>chr9:1132128-1132655
>chr9:1132706-1133770
>chr9:1134062-1134651
>chr9:1134723-1135104
>chr9:1135196-1135544
>chr9:1135652-1135837
>chr9:1136012-1136097
>chr9:1136179-1136269
>chr9:1136371-1137099
>chr9:1137184-1137659
>chr9:1138178-1138317
>chr9:1138546-1139262
>chr9:1139519-1139904
>chr9:1140386-1140550
>chr9:1140872-1141213
>chr9:1142059-1142262
>chr9:1142329-1142600
>chr9:1142682-1143170
>chr9:1143296-1143417
>chr9:1143475-1143574
>chr9:1143739-1143825
>chr9:1143983-1144076
>chr9:1144263-1145355
>chr9:1146053-1146314
>chr9:1146382-1146768
>chr9:1146892-1148163
>chr9:1148507-1150647
>chr9:1151299-1152138
>chr9:1152356-1152485
>chr9:1153329-1153419
>chr9:1154727-1154957
>chr9:1155154-1155641
>chr9:1155839-1156186
>chr9:1156708-1156959
>chr9:1157737-1158048
>chr9:1158703-1159497
>chr9:1159674-1159858
>chr9:1160049-1160155
>chr9:1160473-1161482
>chr9:1161588-1161733
>chr9:1162236-1162339
>chr9:1162539-1162822
>chr9:1162891-1162997
>chr9:1163346-1163519
>chr9:1163625-1163705
>chr9:1164447-1164597
>chr9:1164784-1164878
>chr9:1165004-1165351
>chr9:1165449-1167857
>chr9:1167971-1168167
>chr9:1168273-1168366
>chr9:1168545-1168858
>chr9:1169034-1169204
>chr9:1169348-1169436
>chr9:1169566-1169990
>chr9:1170051-1170496
>chr9:1170588-1171310
>chr9:1171522-1171823
>chr9:1171932-1172119
>chr9:1172917-1173164
>chr9:1173447-1175190
>chr9:1176389-1176491
>chr9:1176906-1177028
>chr9:1177124-1177208
>chr9:1177270-1177446
>chr9:1177947-1178074
>chr9:1178390-1178652
>chr9:1179242-1179417
>chr9:1179543-1179666
>chr9:1180486-1180564
>chr9:1180826-1181489
>chr9:1181969-1182196
>chr9:1182277-1182574
>chr9:1183292-1183337
>chr9:1183904-1184078
>chr9:1184136-1185156
>chr9:1186257-1186727
>chr9:1186904-1187019
>chr9:1187122-1187266
>chr9:1187368-1187657
>chr9:1187865-1188010
>chr9:1188090-1188264
>chr9:1188520-1188578
>chr9:1188685-1189064
>chr9:1189239-1189603
>chr9:1191357-1191800
>chr9:1192279-1192463
>chr9:1192829-1193067
>chr9:1193671-1193790
>chr9:1194172-1194544
>chr9:1194715-1194916
>chr9:1195273-1195638
>chr9:1195920-1196065
>chr9:1196354-1196794
>chr9:1197000-1197303
>chr9:1197451-1197558
>chr9:1197697-1197977
>chr9:1198074-1198168
>chr9:1198542-1199107
>chr9:1199177-1199462
>chr9:1199939-1201781
>chr9:1201984-1202095
>chr9:1206986-1207808
>chr9:1207997-1208917
>chr9:1209067-1209446
>chr9:1209606-1209825
>chr9:1209890-1210021
>chr9:1210098-1210178
>chr9:1210301-1210390
>chr9:1210540-1210597
>chr9:1210946-1211240
>chr9:1211460-1211589
>chr9:1211673-1212403
>chr9:1212636-1213073
>chr9:1213229-1213314
>chr9:1213984-1214217
>chr9:1214555-1214841
>chr9:1215375-1215966
>chr9:1216273-1216431
>chr9:1216508-1218635
>chr9:1218699-1219129
>chr9:1219380-1219522
>chr9:1219926-1220189
>chr9:1220597-1220843
>chr9:1221131-1221999
>chr9:1222105-1222411
>chr9:1223087-1223170
>chr9:1223412-1223491
>chr9:1223601-1224515
>chr9:1224615-1224779
>chr9:1224891-1225523
>chr9:1225736-1225830
>chr9:1227071-1227159
>chr9:1227499-1227560
>chr9:1228592-1229403
>chr9:1229907-1230121
>chr9:1230980-1231092
>chr9:1232353-1232412
>chr9:1233104-1233341
>chr9:1233926-1234059
>chr9:1237612-1238036
>chr9:1238712-1238798
>chr9:1239392-1239757
>chr9:1241399-1241533
>chr9:1241920-1241990
>chr9:1242136-1244623
>chr9:1245711-1246197
>chr9:1246333-1246554
>chr9:1246678-1246733
>chr9:1247066-1247289
>chr9:1247929-1248209
>chr9:1248325-1248784
>chr9:1249388-1249512
>chr9:1250740-1251033
>chr9:1251208-1251700
>chr9:1251959-1252282
>chr9:1252342-1253269
>chr9:1253341-1254806
>chr9:1255472-1255675
>chr9:1256032-1256443
>chr9:1256497-1256763
>chr9:1256933-1257051
>chr9:1257207-1258530
>chr9:1259260-1259881
>chr9:1260000-1260242
>chr9:1260370-1260479
>chr9:1260663-1261025
>chr9:1261374-1261575
>chr9:1261897-1262089
>chr9:1262203-1262316
>chr9:1262491-1263500
>chr9:1263569-1263794
>chr9:1263871-1263947
>chr9:1264025-1264229
>chr9:1264629-1265000
>chr9:1265293-1265809
>chr9:1266112-1267086
>chr9:1267238-1268119
>chr9:1268664-1268743
>chr9:1268827-1268906
>chr9:1269431-1269518
>chr9:1269671-1269926
>chr9:1270563-1270681
>chr9:1270945-1271127
>chr9:1271575-1271938
>chr9:1272153-1272314
>chr9:1272630-1273049
>chr9:1273981-1274071
>chr9:1274138-1275539
>chr9:1276060-1276127
>chr9:1276476-1276748
>chr9:1276811-1277924
>chr9:1278049-1278216
>chr9:1278290-1278585
>chr9:1278896-1279210
>chr9:1279257-1279386
>chr9:1279469-1279573
>chr9:1279788-1279849
>chr9:1280224-1280323
>chr9:1280725-1280998
>chr9:1281180-1281538
>chr9:1281849-1281995
>chr9:1282188-1282500
>chr9:1282851-1283127
>chr9:1283532-1283757
>chr9:1283870-1284868
>chr9:1284939-1285588
>chr9:1285694-1285967
>chr9:1286020-1286999
>chr9:1287146-1287259
>chr9:1287349-1287418
>chr9:1287502-1287668
>chr9:1288001-1288817
>chr9:1288900-1289313
>chr9:1290133-1290338
>chr9:1291023-1291098
>chr9:1291169-1291569
>chr9:1291628-1291773
>chr9:1292070-1292132
>chr9:1292958-1293065
>chr9:1293637-1293977
>chr9:1294058-1294176
>chr9:1294558-1294670
>chr9:1294748-1294835
>chr9:1294886-1294962
>chr9:1295180-1295698
>chr9:1295988-1296074
>chr9:1296353-1296466
>chr9:1296655-1297266
>chr9:1297362-1297499
>chr9:1297866-1298028
>chr9:1298148-1298308
>chr9:1298392-1298881
>chr9:1299305-1299442
>chr9:1299523-1299582
>chr9:1300599-1300823
>chr9:1301211-1301599
>chr9:1302658-1303381
>chr9:1303467-1303636
>chr9:1303966-1304150
>chr9:1304853-1304954
>chr9:1305740-1306211
>chr9:1306409-1306718
>chr9:1306877-1306964
>chr9:1307237-1307309
>chr9:1307793-1309485
>chr9:1309652-1309876
>chr9:1309984-1310810
>chr9:1310865-1311311
>chr9:1312942-1313003
>chr9:1313397-1313516
>chr9:1313718-1314261
>chr9:1314443-1314520
>chr9:1314933-1315388
>chr9:1315593-1315758
>chr9:1315876-1315963
>chr9:1316115-1316331
>chr9:1317051-1317169
>chr9:1317590-1317744
>chr9:1317827-1318502
>chr9:1318676-1318828
>chr9:1318983-1319091
>chr9:1319243-1319341
>chr9:1319457-1319629
>chr9:1319728-1320137
>chr9:1320476-1320805
>chr9:1320954-1321138
>chr9:1322366-1322529
>chr9:1322643-1322880
>chr9:1323245-1323887
>chr9:1324745-1325034
>chr9:1325084-1325193
>chr9:1325427-1325640
>chr9:1326734-1327048
>chr9:1329088-1329457
>chr9:1329758-1330641
>chr9:1330805-1330891
>chr9:1330961-1331308
>chr9:1332841-1333063
>chr9:1333248-1334028
>chr9:1334293-1334410
>chr9:1334825-1335125
>chr9:1335318-1335559
>chr9:1336193-1336480
>chr9:1337430-1337657
>chr9:1337935-1338365
>chr9:1338751-1339031
>chr9:1339152-1339914
>chr9:1340011-1340077
>chr9:1340672-1341011
>chr9:1341203-1341542
>chr9:1341981-1342284
>chr9:1342382-1342535
>chr9:1342602-1343291
>chr9:1344941-1345155
>chr9:1346596-1346744
>chr9:1347273-1347388
>chr9:1347480-1347992
>chr9:1348420-1348778
>chr9:1348982-1349025
>chr9:1349185-1349713
>chr9:1350380-1350750
>chr9:1351534-1351693
>chr9:1351753-1351807
>chr9:1351951-1354587
>chr9:1354654-1354834
>chr9:1355047-1355209
>chr9:1355480-1356798
>chr9:1357026-1357457
>chr9:1357554-1357605
>chr9:1357703-1358115
>chr9:1358736-1358970
>chr9:1359247-1359495
>chr9:1359613-1360719
>chr9:1360978-1361222
>chr9:1361368-1361427
>chr9:1361506-1361917
>chr9:1361992-1362227
>chr9:1362351-1362568
>chr9:1363120-1363437
>chr9:1363835-1364286
>chr9:1364790-1364895
>chr9:1365374-1365479
>chr9:1365707-1365849
>chr9:1366007-1366527
>chr9:1367149-1367404
>chr9:1367633-1368564
>chr9:1369566-1369680
>chr9:1369858-1370552
>chr9:1370830-1371089
>chr9:1371166-1371224
>chr9:1372019-1373585
>chr9:1373862-1374010
>chr9:1374173-1374454
>chr9:1374496-1375624
>chr9:1375905-1376564
>chr9:1376691-1377647
>chr9:1377694-1377757
>chr9:1377803-1377947
>chr9:1379708-1380018
>chr9:1380093-1383208
>chr9:1383366-1384032
>chr9:1384189-1384278
>chr9:1384348-1388023
>chr9:1388157-1388239
>chr9:1388325-1391310
>chr9:1391549-1392100
>chr9:1392332-1392848
>chr9:1392877-1393209
>chr9:1393466-1393718
>chr9:1393833-1394802
>chr9:1394868-1395059
>chr9:1395184-1395364
>chr9:1395747-1396328
>chr9:1396537-1397338
>chr9:1397557-1398574
>chr9:1398714-1400317
>chr9:1400454-1400776
>chr9:1401097-1401181
>chr9:1401897-1401974
>chr9:1402035-1403185
>chr9:1403328-1405514
>chr9:1405857-1406136
>chr9:1407154-1407426
>chr9:1407452-1408813
>chr9:1409008-1409065
>chr9:1409191-1409475
>chr9:1410207-1410566
>chr9:1410877-1411389
>chr9:1411960-1413640
>chr9:1414280-1414368
>chr9:1414895-1414951
>chr9:1415723-1415981
>chr9:1416290-1416925
>chr9:1417419-1417465
>chr9:1418252-1418441
>chr9:1419721-1420052
>chr9:1420183-1420693
>chr9:1420874-1421503
>chr9:1422439-1422598
>chr9:1422917-1426152
>chr9:1426316-1427097
>chr9:1427720-1427815
>chr9:1428067-1428991
>chr9:1429053-1430190
>chr9:1430318-1430592
>chr9:1431216-1432319
>chr9:1432390-1432721
>chr9:1432875-1433315
>chr9:1433834-1433960
>chr9:1434192-1435201
>chr9:1435469-1436118
>chr9:1436230-1436740
>chr9:1437353-1437451
>chr9:1437580-1437641
>chr9:1437762-1437891
>chr9:1437969-1438586
>chr9:1438688-1439824
>chr9:1439912-1440961
>chr9:1441018-1441107
>chr9:1441645-1442142
>chr9:1442626-1442706
>chr9:1442930-1443933
>chr9:1444534-1444635
>chr9:1444896-1445133
>chr9:1445708-1446914
>chr9:1447085-1447262
>chr9:1447931-1448249
>chr9:1448529-1449355
>chr9:1449524-1449894
>chr9:1450389-1450440
>chr9:1450622-1451422
>chr9:1451707-1451769
>chr9:1451911-1452381
>chr9:1452450-1454398
>chr9:1455666-1456237
>chr9:1456306-1456666
>chr9:1456915-1458280
>chr9:1458539-1458844
>chr9:1459547-1459743
>chr9:1459926-1460928
>chr9:1460972-1461055
>chr9:1461181-1461553
>chr9:1461624-1461808
>chr9:1462163-1462393
>chr9:1462581-1462640
>chr9:1463658-1464058
>chr9:1464288-1464677
>chr9:1464865-1465399
>chr9:1465944-1466026
>chr9:1467074-1467253
>chr9:1467343-1467438
>chr9:1467635-1467882
>chr9:1468019-1468534
>chr9:1468754-1468833
>chr9:1469242-1469494
>chr9:1469553-1470376
>chr9:1470663-1471069
>chr9:1471200-1471816
>chr9:1472888-1473278
>chr9:1473408-1475064
>chr9:1475516-1475608
>chr9:1475883-1478066
>chr9:1478578-1481061
>chr9:1481655-1484269
>chr9:1484826-1484978
>chr9:1485098-1485791
>chr9:1488769-1488916
>chr9:1489056-1493137
>chr9:1493547-1496165
>chr9:1496264-1498016
>chr9:1498737-1499036
>chr9:1499564-1499634
>chr9:1500061-1500102
>chr9:1500266-1500346
>chr9:1500393-1500454
>chr9:1500774-1500835
>chr9:1501358-1501470
>chr9:1501562-1502387
>chr9:1502734-1503030
>chr9:1503337-1506137
>chr9:1506230-1533105
>chr9:1533150-1541723
