# Supplementary material for: Red: an intelligent, rapid, accurate tool for detecting repeats de-novo on the genomic scale
Source: BMC Bioinformatics. 2015 Jul 24;16:227. doi: 10.1186/s12859-015-0654-5 (PMC4513396; doi:10.1186/s12859-015-0654-5)
Supplement: Additional file 11 — Supplementary data set 10 — Red’s repeats of the Dictyostelium discoideum genome. The command “tar -xzf file” results in a directory that contains the locations of repeats found by Red in the genome of the Dictyostelium discoideum. [file 12859_2015_654_MOESM11_ESM.gz]

Archive with 9 entries (8 files):
- GnmRptDd
- GnmRptDd/chr1.rpt
- GnmRptDd/chr2.rpt
- GnmRptDd/chr2F.rpt
- GnmRptDd/chr3.rpt
- GnmRptDd/chr3F.rpt
- GnmRptDd/chr4.rpt
- GnmRptDd/chr5.rpt
- GnmRptDd/chr6.rpt
