# Supplementary material for: Red: an intelligent, rapid, accurate tool for detecting repeats de-novo on the genomic scale
Source: BMC Bioinformatics. 2015 Jul 24;16:227. doi: 10.1186/s12859-015-0654-5 (PMC4513396; doi:10.1186/s12859-015-0654-5)
Supplement: Additional file 11 — Supplementary data set 10 — Red’s repeats of the Dictyostelium discoideum genome. The command “tar -xzf file” results in a directory that contains the locations of repeats found by Red in the genome of the Dictyostelium discoideum. [file 12859_2015_654_MOESM11_ESM.gz › GnmRptDd/chr1.rpt]

>chr1:100-112
>chr1:1015-1129
>chr1:1298-1470
>chr1:1901-15329
>chr1:16239-17229
>chr1:17335-17528
>chr1:20234-26868
>chr1:27827-35831
>chr1:36844-37037
>chr1:37318-37773
>chr1:39896-44820
>chr1:45644-50481
>chr1:51581-62537
>chr1:62836-63603
>chr1:63894-68152
>chr1:68385-72949
>chr1:73923-93989
>chr1:94182-98617
>chr1:100129-100751
>chr1:101606-101744
>chr1:102011-102646
>chr1:103395-113977
>chr1:114114-118567
>chr1:118698-125957
>chr1:127111-136753
>chr1:138275-141169
>chr1:141267-142801
>chr1:142903-142989
>chr1:143093-143176
>chr1:143271-143768
>chr1:144467-144507
>chr1:144986-148783
>chr1:151999-152083
>chr1:152612-160806
>chr1:160996-161539
>chr1:161648-174493
>chr1:174593-175917
>chr1:177439-180333
>chr1:180431-181965
>chr1:182067-182153
>chr1:182257-182340
>chr1:182435-182932
>chr1:183631-183671
>chr1:184150-186469
>chr1:186569-192251
>chr1:192397-197943
>chr1:198006-198645
>chr1:198771-198990
>chr1:199226-199525
>chr1:199653-199863
>chr1:200488-201219
>chr1:201355-201444
>chr1:202145-202258
>chr1:203236-203429
>chr1:204134-204218
>chr1:204392-204465
>chr1:204953-205080
>chr1:205382-205531
>chr1:206230-206367
>chr1:206538-206841
>chr1:206964-207176
>chr1:207262-207591
>chr1:207841-208232
>chr1:208380-208473
>chr1:208802-208962
>chr1:209058-209185
>chr1:209376-209533
>chr1:209685-210384
>chr1:211038-211283
>chr1:211455-211634
>chr1:212548-212745
>chr1:214447-214603
>chr1:214889-215607
>chr1:217180-217292
>chr1:217581-217754
>chr1:217990-218685
>chr1:218758-218915
>chr1:219489-219740
>chr1:222066-222496
>chr1:223610-223696
>chr1:225996-226303
>chr1:227057-227169
>chr1:227854-227970
>chr1:228352-229135
>chr1:230007-230176
>chr1:230734-231337
>chr1:231877-232911
>chr1:232977-234852
>chr1:235008-235061
>chr1:235581-235730
>chr1:236079-236577
>chr1:236732-237064
>chr1:237383-237516
>chr1:238427-238727
>chr1:238801-238888
>chr1:239117-239784
>chr1:241902-241967
>chr1:242590-243050
>chr1:243548-243746
>chr1:245008-245506
>chr1:246602-246771
>chr1:246997-248013
>chr1:248240-248327
>chr1:248445-249410
>chr1:250563-250903
>chr1:251033-251522
>chr1:251634-251777
>chr1:252193-252690
>chr1:252889-253996
>chr1:254045-254098
>chr1:254159-254492
>chr1:254667-254875
>chr1:255247-255628
>chr1:256240-256324
>chr1:256467-256609
>chr1:256863-257139
>chr1:257289-257715
>chr1:258631-259100
>chr1:259943-260174
>chr1:260271-260460
>chr1:260783-260986
>chr1:261341-261734
>chr1:261873-262808
>chr1:262951-263226
>chr1:264939-265134
>chr1:265719-266693
>chr1:267716-268127
>chr1:268233-268401
>chr1:268621-269465
>chr1:269592-269640
>chr1:269940-270321
>chr1:270457-270629
>chr1:270751-270812
>chr1:270999-271405
>chr1:271642-271777
>chr1:271894-272089
>chr1:272196-272897
>chr1:273112-273239
>chr1:273380-274177
>chr1:274991-275096
>chr1:275300-275462
>chr1:275568-276757
>chr1:277350-277666
>chr1:277758-278051
>chr1:278319-278476
>chr1:278625-279669
>chr1:280568-280742
>chr1:280907-281026
>chr1:281784-282068
>chr1:282153-282278
>chr1:282336-283793
>chr1:284663-285087
>chr1:285304-285945
>chr1:286121-286374
>chr1:286836-286990
>chr1:287147-287432
>chr1:287729-288029
>chr1:288088-288502
>chr1:289045-290163
>chr1:291019-291764
>chr1:291911-292058
>chr1:292138-292225
>chr1:292591-292802
>chr1:292922-292992
>chr1:293109-294226
>chr1:294690-294846
>chr1:295030-295173
>chr1:295450-296004
>chr1:296303-296807
>chr1:296850-296912
>chr1:297015-297221
>chr1:297289-297508
>chr1:297595-298571
>chr1:300337-301282
>chr1:301357-301485
>chr1:302099-302229
>chr1:302761-302850
>chr1:303213-304243
>chr1:304464-304769
>chr1:304866-305511
>chr1:306079-306173
>chr1:306492-306603
>chr1:306728-307161
>chr1:307412-308069
>chr1:308807-309392
>chr1:309517-310764
>chr1:310904-311332
>chr1:311459-311554
>chr1:311655-311739
>chr1:311993-312219
>chr1:312434-312565
>chr1:312674-313195
>chr1:313469-313957
>chr1:314146-314633
>chr1:314753-314932
>chr1:315379-316038
>chr1:316176-316460
>chr1:316634-317008
>chr1:317073-317383
>chr1:317475-317920
>chr1:318079-318269
>chr1:318369-318478
>chr1:319519-319641
>chr1:319989-320694
>chr1:320848-321016
>chr1:321179-322394
>chr1:322720-323430
>chr1:323756-323933
>chr1:324513-324861
>chr1:324950-325234
>chr1:325630-325890
>chr1:326287-327198
>chr1:327973-328209
>chr1:329053-329521
>chr1:329666-329977
>chr1:330169-330447
>chr1:330605-331475
>chr1:331688-331769
>chr1:332168-333708
>chr1:333905-335368
>chr1:335545-336610
>chr1:336979-337159
>chr1:337546-338106
>chr1:338244-338414
>chr1:338732-338991
>chr1:339080-339666
>chr1:339835-340018
>chr1:340193-340502
>chr1:341289-342359
>chr1:343490-343932
>chr1:344884-344952
>chr1:345722-345812
>chr1:346085-346428
>chr1:346613-347385
>chr1:347712-348528
>chr1:349464-349721
>chr1:351263-351732
>chr1:351813-352009
>chr1:353390-353611
>chr1:353718-354079
>chr1:354497-355211
>chr1:355763-355944
>chr1:356232-356342
>chr1:356550-356608
>chr1:356666-357064
>chr1:357203-358659
>chr1:358742-358997
>chr1:360109-360164
>chr1:360296-360402
>chr1:360810-361560
>chr1:361692-361831
>chr1:362046-362220
>chr1:362421-362737
>chr1:362931-363629
>chr1:364133-364270
>chr1:364592-364772
>chr1:364979-365160
>chr1:365275-365882
>chr1:366231-366467
>chr1:366725-367357
>chr1:367468-367776
>chr1:367844-368161
>chr1:368375-368563
>chr1:368692-368823
>chr1:368936-369414
>chr1:369566-369779
>chr1:369951-370634
>chr1:370721-371017
>chr1:371166-371489
>chr1:371696-371913
>chr1:372098-372265
>chr1:372993-373294
>chr1:374005-374213
>chr1:374441-374795
>chr1:374944-375463
>chr1:375695-375882
>chr1:376119-376442
>chr1:376668-376996
>chr1:378254-379055
>chr1:379271-379687
>chr1:379784-381034
>chr1:382494-383301
>chr1:383361-383687
>chr1:385126-386303
>chr1:386542-386631
>chr1:386708-387348
>chr1:387419-387692
>chr1:389097-389865
>chr1:389987-390466
>chr1:390643-390870
>chr1:391524-391834
>chr1:391971-392600
>chr1:392683-392779
>chr1:393959-394330
>chr1:394612-394757
>chr1:394927-395773
>chr1:396753-397428
>chr1:397654-398482
>chr1:399115-399176
>chr1:399465-400428
>chr1:401290-401695
>chr1:404592-405223
>chr1:405732-406548
>chr1:406587-406728
>chr1:406802-406932
>chr1:407928-408723
>chr1:408802-409035
>chr1:409257-409378
>chr1:409572-409676
>chr1:410173-410973
>chr1:411033-411812
>chr1:412411-413753
>chr1:414276-414981
>chr1:415123-415275
>chr1:415465-415600
>chr1:416527-418456
>chr1:418789-418925
>chr1:419326-419471
>chr1:419741-420315
>chr1:420476-420704
>chr1:421027-421213
>chr1:421341-421740
>chr1:421785-422053
>chr1:422336-422527
>chr1:422759-423782
>chr1:423845-424450
>chr1:425544-425676
>chr1:425852-426115
>chr1:426812-426990
>chr1:427587-427892
>chr1:429187-429320
>chr1:430450-430536
>chr1:430605-430718
>chr1:431859-431989
>chr1:432087-432642
>chr1:432870-433057
>chr1:433470-434260
>chr1:434876-436376
>chr1:437294-438243
>chr1:438608-439209
>chr1:439336-439602
>chr1:440689-440960
>chr1:441288-441582
>chr1:442738-443138
>chr1:443196-443952
>chr1:444735-445483
>chr1:446234-447380
>chr1:447922-451999
>chr1:452146-453340
>chr1:453805-453947
>chr1:454056-455125
>chr1:455191-455690
>chr1:455712-456036
>chr1:456123-456233
>chr1:456498-456544
>chr1:456693-457007
>chr1:457052-459281
>chr1:459380-460599
>chr1:460676-460785
>chr1:460880-461023
>chr1:461111-461831
>chr1:461884-462001
>chr1:462086-462354
>chr1:462510-465024
>chr1:465322-465626
>chr1:465883-466299
>chr1:466856-467272
>chr1:468278-468643
>chr1:469735-469881
>chr1:469990-470933
>chr1:471299-471601
>chr1:471857-472038
>chr1:472207-472302
>chr1:472496-473342
>chr1:473495-473880
>chr1:474066-475812
>chr1:475918-476407
>chr1:476598-476662
>chr1:476928-477311
>chr1:477586-477793
>chr1:478237-478557
>chr1:478662-478744
>chr1:478803-478976
>chr1:479394-481694
>chr1:481993-482156
>chr1:482262-482371
>chr1:483010-483149
>chr1:483239-483468
>chr1:483660-484255
>chr1:484397-485093
>chr1:485383-485448
>chr1:485673-485910
>chr1:486621-486896
>chr1:487185-487403
>chr1:487474-487560
>chr1:487687-487779
>chr1:488067-488176
>chr1:488375-488962
>chr1:489062-489436
>chr1:489806-491055
>chr1:491306-491432
>chr1:491606-491692
>chr1:491747-492677
>chr1:492798-493610
>chr1:494346-494501
>chr1:494609-495376
>chr1:495471-495749
>chr1:495983-496139
>chr1:496427-497090
>chr1:497335-497444
>chr1:498252-498579
>chr1:500288-500453
>chr1:500636-500831
>chr1:500887-501944
>chr1:502167-502404
>chr1:502558-502911
>chr1:503382-504181
>chr1:504559-505820
>chr1:506037-507872
>chr1:508232-509505
>chr1:509719-511547
>chr1:511975-512111
>chr1:512210-513142
>chr1:513391-515363
>chr1:515810-516974
>chr1:517223-517725
>chr1:518375-518575
>chr1:518629-518720
>chr1:519278-519423
>chr1:519980-521117
>chr1:521718-521904
>chr1:522149-522263
>chr1:522396-523193
>chr1:523293-523615
>chr1:523924-524055
>chr1:524685-525108
>chr1:525227-525452
>chr1:525496-525830
>chr1:526126-526643
>chr1:526783-527516
>chr1:527644-527765
>chr1:527883-527949
>chr1:528123-528612
>chr1:528716-529192
>chr1:529454-530406
>chr1:530678-533359
>chr1:533685-533940
>chr1:534558-535089
>chr1:536687-537019
>chr1:537156-537295
>chr1:537475-537920
>chr1:538017-538273
>chr1:538481-539455
>chr1:539557-539706
>chr1:540051-540324
>chr1:540528-540693
>chr1:540881-545239
>chr1:545465-545542
>chr1:545868-546009
>chr1:546292-546468
>chr1:547419-548963
>chr1:549130-549441
>chr1:549812-550067
>chr1:550293-551018
>chr1:551337-551554
>chr1:551807-551990
>chr1:552135-552294
>chr1:552474-552635
>chr1:553038-553152
>chr1:553363-553644
>chr1:553864-554110
>chr1:554307-554675
>chr1:555823-556028
>chr1:556091-556552
>chr1:557219-557855
>chr1:558029-558118
>chr1:558382-558545
>chr1:558728-558861
>chr1:559037-559128
>chr1:559179-559476
>chr1:559526-559630
>chr1:560055-560142
>chr1:560741-561588
>chr1:561880-562074
>chr1:562282-562946
>chr1:564042-564263
>chr1:564382-564490
>chr1:565306-565685
>chr1:565753-565893
>chr1:566100-566816
>chr1:567151-567306
>chr1:567494-567591
>chr1:568144-568433
>chr1:568611-568708
>chr1:568783-569017
>chr1:569315-569670
>chr1:569905-570866
>chr1:570983-571639
>chr1:571702-572373
>chr1:572472-573086
>chr1:573135-573358
>chr1:575160-575373
>chr1:575614-575711
>chr1:575863-576035
>chr1:576136-577113
>chr1:577216-577254
>chr1:577323-577468
>chr1:577548-577820
>chr1:578058-578430
>chr1:579683-580435
>chr1:580589-582004
>chr1:582593-582725
>chr1:583157-583553
>chr1:583728-583903
>chr1:584243-584288
>chr1:584568-584643
>chr1:584721-585003
>chr1:585291-585626
>chr1:586507-586759
>chr1:589157-589413
>chr1:589508-589761
>chr1:590078-590714
>chr1:590921-591759
>chr1:592659-593667
>chr1:593880-594230
>chr1:594858-596531
>chr1:596836-597208
>chr1:597311-597721
>chr1:597870-598117
>chr1:598291-598354
>chr1:598533-599057
>chr1:599142-599727
>chr1:599890-600298
>chr1:600439-600540
>chr1:600742-600932
>chr1:601536-601715
>chr1:603255-603795
>chr1:603919-604105
>chr1:604239-605033
>chr1:605260-605369
>chr1:605540-605855
>chr1:606135-606363
>chr1:607877-608397
>chr1:608533-608713
>chr1:608791-609180
>chr1:609629-609729
>chr1:610065-610212
>chr1:611324-611720
>chr1:612256-612906
>chr1:613199-613386
>chr1:613627-613953
>chr1:614147-614497
>chr1:614645-615095
>chr1:615359-615951
>chr1:616692-616847
>chr1:616981-617766
>chr1:617883-618201
>chr1:618266-620959
>chr1:621086-623149
>chr1:623226-623541
>chr1:623618-623821
>chr1:623914-624013
>chr1:624132-624667
>chr1:624874-625468
>chr1:625686-625953
>chr1:626190-626476
>chr1:626677-627423
>chr1:627812-628042
>chr1:628214-628413
>chr1:629578-630072
>chr1:633243-633561
>chr1:634297-634742
>chr1:635242-635609
>chr1:635832-635939
>chr1:636214-636514
>chr1:636615-638194
>chr1:638736-638847
>chr1:638926-639375
>chr1:639555-639756
>chr1:640743-641122
>chr1:641190-642329
>chr1:642434-642844
>chr1:642909-643743
>chr1:644671-644875
>chr1:646860-647140
>chr1:652081-652164
>chr1:652920-653206
>chr1:653348-653539
>chr1:654650-654841
>chr1:658444-658588
>chr1:658691-658799
>chr1:659013-659331
>chr1:660144-660551
>chr1:660616-660902
>chr1:660970-661012
>chr1:661119-661722
>chr1:661999-662164
>chr1:662702-662959
>chr1:663102-664130
>chr1:664532-664612
>chr1:664926-665352
>chr1:665491-665702
>chr1:665909-666000
>chr1:666133-666272
>chr1:666368-666603
>chr1:666798-668131
>chr1:668240-668820
>chr1:668875-669013
>chr1:669189-669287
>chr1:669361-669760
>chr1:669844-670006
>chr1:670107-670305
>chr1:670393-670759
>chr1:670850-671013
>chr1:671179-671477
>chr1:671604-671943
>chr1:672042-672091
>chr1:672161-673319
>chr1:673467-673568
>chr1:673728-674078
>chr1:674973-675419
>chr1:675567-675616
>chr1:675962-676211
>chr1:676314-676675
>chr1:676933-677111
>chr1:677350-678059
>chr1:678418-679484
>chr1:679642-681070
>chr1:681200-682160
>chr1:682274-683794
>chr1:685492-685870
>chr1:686671-686986
>chr1:687255-687516
>chr1:687647-688121
>chr1:688303-688511
>chr1:688804-688918
>chr1:689039-689237
>chr1:689832-690488
>chr1:691389-691977
>chr1:692420-692761
>chr1:693375-694085
>chr1:694493-695599
>chr1:695714-695786
>chr1:695978-696110
>chr1:696266-696452
>chr1:696862-696972
>chr1:697421-697837
>chr1:697883-698267
>chr1:698426-698541
>chr1:699316-699451
>chr1:700125-701637
>chr1:702609-704056
>chr1:704633-704818
>chr1:705222-705310
>chr1:705380-705485
>chr1:705614-705676
>chr1:705796-706152
>chr1:706217-706620
>chr1:706840-707212
>chr1:707321-707544
>chr1:707629-708137
>chr1:708170-708444
>chr1:708598-709263
>chr1:709444-709648
>chr1:709802-710557
>chr1:710707-711525
>chr1:711680-712314
>chr1:712510-713232
>chr1:713571-713713
>chr1:713813-713983
>chr1:714986-715149
>chr1:715375-717187
>chr1:717319-717557
>chr1:717722-718028
>chr1:718101-719429
>chr1:719686-719829
>chr1:720577-720930
>chr1:721088-721160
>chr1:721356-721421
>chr1:722956-723777
>chr1:724824-725023
>chr1:725796-725923
>chr1:726212-726352
>chr1:726515-727609
>chr1:727771-728214
>chr1:728358-728826
>chr1:729346-729985
>chr1:730093-730239
>chr1:731925-733523
>chr1:733734-733829
>chr1:733973-734330
>chr1:734380-746634
>chr1:746809-747069
>chr1:747128-747221
>chr1:748054-748749
>chr1:748858-749123
>chr1:749231-749315
>chr1:749421-751702
>chr1:751785-751972
>chr1:752138-752465
>chr1:752794-752961
>chr1:756859-757330
>chr1:757481-757780
>chr1:757840-757883
>chr1:757985-758050
>chr1:758104-758880
>chr1:759064-759168
>chr1:760231-760331
>chr1:763939-764125
>chr1:764213-765031
>chr1:765429-765534
>chr1:766010-766262
>chr1:766839-767219
>chr1:767572-767698
>chr1:767986-768453
>chr1:768605-769198
>chr1:769359-769690
>chr1:769872-770061
>chr1:770341-770717
>chr1:771451-771662
>chr1:771835-772672
>chr1:772869-773476
>chr1:773570-774844
>chr1:775622-776554
>chr1:777621-777939
>chr1:778238-778360
>chr1:778489-778910
>chr1:779094-779336
>chr1:779537-780375
>chr1:780485-781046
>chr1:781217-781630
>chr1:781803-782024
>chr1:782750-784080
>chr1:784344-784482
>chr1:785304-785431
>chr1:785638-785729
>chr1:785918-786261
>chr1:786449-786668
>chr1:787343-787878
>chr1:787999-788563
>chr1:788754-789366
>chr1:789476-789670
>chr1:789867-790200
>chr1:790297-790513
>chr1:791058-791244
>chr1:791995-792610
>chr1:793045-793165
>chr1:793402-793781
>chr1:794178-794491
>chr1:795620-796275
>chr1:796641-796953
>chr1:797092-797463
>chr1:797616-797897
>chr1:798000-798102
>chr1:799081-799393
>chr1:799468-800024
>chr1:800193-800347
>chr1:800536-800619
>chr1:800787-801206
>chr1:801275-801838
>chr1:801909-802079
>chr1:802387-802522
>chr1:802620-802810
>chr1:803071-803190
>chr1:803383-803584
>chr1:804347-804678
>chr1:804780-804879
>chr1:805192-805305
>chr1:805969-806276
>chr1:806434-806848
>chr1:808965-809254
>chr1:809325-809766
>chr1:809939-810040
>chr1:810444-810669
>chr1:810910-811048
>chr1:811445-811741
>chr1:812161-812419
>chr1:812571-812765
>chr1:812960-813657
>chr1:814119-814358
>chr1:814661-814843
>chr1:814944-815304
>chr1:815524-816242
>chr1:816792-817421
>chr1:817636-818813
>chr1:818898-819009
>chr1:819070-820269
>chr1:820938-821065
>chr1:821684-822042
>chr1:822168-822273
>chr1:822327-823397
>chr1:823533-824005
>chr1:824073-824932
>chr1:825045-825461
>chr1:825843-826085
>chr1:826961-827770
>chr1:828143-828233
>chr1:831263-831465
>chr1:831592-831839
>chr1:831969-832314
>chr1:832443-833348
>chr1:835445-840455
>chr1:840781-840973
>chr1:841202-841326
>chr1:841571-842216
>chr1:842331-848618
>chr1:849056-849186
>chr1:849227-850033
>chr1:850096-850300
>chr1:850544-852170
>chr1:853298-853430
>chr1:853472-853742
>chr1:853908-854605
>chr1:854669-854820
>chr1:854925-855012
>chr1:855479-857217
>chr1:857308-857705
>chr1:858023-858366
>chr1:858736-858818
>chr1:859013-860710
>chr1:861971-863772
>chr1:863933-864095
>chr1:864875-865088
>chr1:865750-866818
>chr1:867774-868345
>chr1:868420-868621
>chr1:868848-870716
>chr1:871551-871920
>chr1:872173-872511
>chr1:872677-872834
>chr1:872936-873028
>chr1:873236-874216
>chr1:874541-874629
>chr1:875167-875651
>chr1:876032-877851
>chr1:878288-878435
>chr1:878679-879012
>chr1:879273-879654
>chr1:879768-880658
>chr1:880789-881323
>chr1:881395-881751
>chr1:881862-882259
>chr1:882402-882611
>chr1:883190-884077
>chr1:884338-885400
>chr1:885511-885608
>chr1:885871-885991
>chr1:886128-886222
>chr1:886517-886703
>chr1:888126-888405
>chr1:888978-889669
>chr1:889799-889981
>chr1:890426-890685
>chr1:891045-891165
>chr1:891495-891971
>chr1:892168-892529
>chr1:893297-894064
>chr1:894109-894185
>chr1:894322-895301
>chr1:895434-896616
>chr1:896730-897475
>chr1:897580-897636
>chr1:897702-897799
>chr1:897951-898666
>chr1:898736-899547
>chr1:900046-900150
>chr1:900278-900769
>chr1:901044-901591
>chr1:901872-902033
>chr1:902241-902492
>chr1:902580-902667
>chr1:902763-903454
>chr1:903656-903922
>chr1:904402-905045
>chr1:905394-905842
>chr1:906057-906449
>chr1:906518-907723
>chr1:908360-908629
>chr1:908888-909096
>chr1:909200-909387
>chr1:909524-909730
>chr1:910023-910804
>chr1:911140-911373
>chr1:912255-912497
>chr1:912600-913685
>chr1:913969-914077
>chr1:914167-914433
>chr1:914870-915129
>chr1:915349-916511
>chr1:917013-917203
>chr1:917324-917491
>chr1:917625-917783
>chr1:918171-918367
>chr1:918537-919602
>chr1:920207-921039
>chr1:921189-921291
>chr1:921690-922139
>chr1:922699-922777
>chr1:923194-923398
>chr1:923725-924155
>chr1:924431-924741
>chr1:924909-925544
>chr1:925756-926941
>chr1:927137-927220
>chr1:927519-927608
>chr1:927988-928319
>chr1:928395-928673
>chr1:928896-929065
>chr1:929394-929888
>chr1:930037-930364
>chr1:930433-930563
>chr1:930834-931001
>chr1:931716-931789
>chr1:932069-932731
>chr1:933193-933429
>chr1:933568-934185
>chr1:934376-934943
>chr1:935043-936037
>chr1:936626-937234
>chr1:937404-937478
>chr1:937576-938048
>chr1:938105-939200
>chr1:940358-940966
>chr1:941622-941875
>chr1:941984-942457
>chr1:942792-943374
>chr1:944710-945746
>chr1:945875-946178
>chr1:946261-948363
>chr1:948611-949440
>chr1:949603-950084
>chr1:952669-954617
>chr1:954711-955096
>chr1:955539-956790
>chr1:956982-957744
>chr1:957907-958097
>chr1:958253-958538
>chr1:958739-959062
>chr1:959224-959530
>chr1:960408-960536
>chr1:960688-961212
>chr1:961381-961481
>chr1:961549-961757
>chr1:962226-962486
>chr1:962585-962912
>chr1:963066-963188
>chr1:963256-963354
>chr1:963862-963996
>chr1:964064-964513
>chr1:964756-964927
>chr1:965413-965787
>chr1:966010-966117
>chr1:966327-966560
>chr1:966799-967470
>chr1:967651-968145
>chr1:968276-968436
>chr1:968887-969708
>chr1:969844-970372
>chr1:970472-970792
>chr1:971137-971392
>chr1:972009-972200
>chr1:972327-972470
>chr1:972576-972644
>chr1:972966-973107
>chr1:973266-973409
>chr1:973524-973604
>chr1:973774-974398
>chr1:974540-974667
>chr1:975010-975095
>chr1:975660-975735
>chr1:976406-977952
>chr1:978208-978571
>chr1:979918-981619
>chr1:981866-982090
>chr1:982981-983826
>chr1:983990-985676
>chr1:985877-986031
>chr1:986283-986506
>chr1:986677-986969
>chr1:987031-987249
>chr1:987383-988337
>chr1:988570-988792
>chr1:988861-989012
>chr1:989184-989928
>chr1:990063-990523
>chr1:990895-991064
>chr1:991115-991459
>chr1:991539-991917
>chr1:992040-992778
>chr1:994406-994759
>chr1:994841-995989
>chr1:996196-996339
>chr1:996571-996667
>chr1:996910-997310
>chr1:998032-1000897
>chr1:1000972-1001117
>chr1:1001161-1001864
>chr1:1002005-1002789
>chr1:1002856-1003367
>chr1:1003731-1004126
>chr1:1004233-1005074
>chr1:1005215-1005443
>chr1:1005890-1006231
>chr1:1006329-1006420
>chr1:1006501-1007089
>chr1:1007216-1007331
>chr1:1007675-1007787
>chr1:1008075-1008163
>chr1:1008459-1008530
>chr1:1009268-1009388
>chr1:1009920-1010096
>chr1:1011813-1012707
>chr1:1012988-1013243
>chr1:1013357-1013537
>chr1:1013811-1013983
>chr1:1014405-1014817
>chr1:1015218-1016219
>chr1:1016335-1016989
>chr1:1017227-1017735
>chr1:1018463-1018652
>chr1:1018957-1020499
>chr1:1020733-1021064
>chr1:1021436-1021561
>chr1:1022062-1022349
>chr1:1022447-1022896
>chr1:1023008-1023242
>chr1:1023433-1023532
>chr1:1023973-1024742
>chr1:1024915-1025645
>chr1:1025940-1026307
>chr1:1026951-1027136
>chr1:1027432-1027790
>chr1:1028063-1028505
>chr1:1028862-1029330
>chr1:1029589-1030243
>chr1:1030544-1030777
>chr1:1030993-1032127
>chr1:1032342-1032457
>chr1:1032729-1032969
>chr1:1033875-1034832
>chr1:1035614-1035765
>chr1:1036103-1036344
>chr1:1036696-1036802
>chr1:1036990-1037496
>chr1:1037987-1038559
>chr1:1038834-1039021
>chr1:1039310-1039388
>chr1:1039548-1039750
>chr1:1039943-1040592
>chr1:1040631-1040907
>chr1:1041305-1042247
>chr1:1042343-1042894
>chr1:1043181-1043698
>chr1:1044070-1044366
>chr1:1044429-1045336
>chr1:1045621-1046560
>chr1:1046912-1047760
>chr1:1047919-1048097
>chr1:1048166-1049010
>chr1:1049073-1049969
>chr1:1050081-1051446
>chr1:1051971-1052625
>chr1:1053221-1053510
>chr1:1053572-1053849
>chr1:1055100-1055467
>chr1:1055580-1055775
>chr1:1055965-1056087
>chr1:1056168-1056930
>chr1:1057170-1057510
>chr1:1057856-1057968
>chr1:1058179-1059369
>chr1:1059650-1059967
>chr1:1060187-1061269
>chr1:1061498-1061686
>chr1:1061911-1062118
>chr1:1062750-1063146
>chr1:1063314-1063399
>chr1:1063747-1063874
>chr1:1064174-1064329
>chr1:1064515-1064706
>chr1:1065204-1065388
>chr1:1065731-1065950
>chr1:1066547-1068218
>chr1:1068428-1068483
>chr1:1068565-1069460
>chr1:1069566-1069656
>chr1:1069993-1070027
>chr1:1070065-1070246
>chr1:1070316-1071269
>chr1:1071351-1072210
>chr1:1072335-1073361
>chr1:1073588-1073779
>chr1:1074039-1074241
>chr1:1074534-1075054
>chr1:1075186-1075786
>chr1:1076197-1076512
>chr1:1076842-1077315
>chr1:1077357-1077678
>chr1:1078531-1078709
>chr1:1078965-1079488
>chr1:1080058-1080163
>chr1:1080451-1080512
>chr1:1080643-1080941
>chr1:1080995-1081257
>chr1:1081456-1081573
>chr1:1082122-1082742
>chr1:1082930-1083265
>chr1:1083537-1084303
>chr1:1085435-1086176
>chr1:1086645-1086804
>chr1:1088355-1088556
>chr1:1088861-1089379
>chr1:1089678-1090045
>chr1:1090540-1091952
>chr1:1092197-1092588
>chr1:1093057-1093528
>chr1:1093759-1094086
>chr1:1094402-1095918
>chr1:1096673-1098680
>chr1:1098776-1098920
>chr1:1099279-1099820
>chr1:1100056-1100334
>chr1:1100536-1100833
>chr1:1101466-1101808
>chr1:1103689-1103815
>chr1:1104024-1104224
>chr1:1105669-1105871
>chr1:1106014-1106727
>chr1:1106983-1107144
>chr1:1107270-1107467
>chr1:1107880-1108164
>chr1:1108292-1108494
>chr1:1108538-1108986
>chr1:1109401-1109476
>chr1:1109915-1110225
>chr1:1110537-1110618
>chr1:1110701-1110883
>chr1:1111097-1111308
>chr1:1111810-1111893
>chr1:1111988-1112182
>chr1:1112350-1112764
>chr1:1113239-1113308
>chr1:1113492-1113619
>chr1:1113823-1113903
>chr1:1114198-1114643
>chr1:1114743-1114802
>chr1:1115238-1115412
>chr1:1115552-1115844
>chr1:1116311-1116605
>chr1:1116774-1117056
>chr1:1117234-1117420
>chr1:1117474-1118044
>chr1:1118107-1119648
>chr1:1119731-1120246
>chr1:1121084-1121616
>chr1:1121694-1121804
>chr1:1122015-1122712
>chr1:1123360-1123583
>chr1:1125899-1127774
>chr1:1127851-1128400
>chr1:1128543-1128639
>chr1:1128982-1129055
>chr1:1129199-1129746
>chr1:1129913-1130054
>chr1:1132702-1133157
>chr1:1133205-1134044
>chr1:1134264-1134596
>chr1:1134755-1135156
>chr1:1135322-1136112
>chr1:1136368-1136644
>chr1:1136952-1137880
>chr1:1138577-1138660
>chr1:1138815-1139242
>chr1:1139418-1139804
>chr1:1140146-1140271
>chr1:1140478-1141227
>chr1:1141279-1141518
>chr1:1141598-1141668
>chr1:1142693-1143810
>chr1:1144062-1144576
>chr1:1144661-1145289
>chr1:1145417-1145555
>chr1:1146148-1146361
>chr1:1146589-1148122
>chr1:1148676-1148872
>chr1:1149378-1152847
>chr1:1152971-1154433
>chr1:1154586-1154894
>chr1:1155115-1155508
>chr1:1155862-1156046
>chr1:1156391-1156922
>chr1:1157014-1157415
>chr1:1157754-1157949
>chr1:1158102-1158266
>chr1:1158366-1159564
>chr1:1159649-1159939
>chr1:1160266-1160451
>chr1:1161024-1161174
>chr1:1161415-1162045
>chr1:1162152-1162398
>chr1:1162977-1163403
>chr1:1163737-1164163
>chr1:1164444-1164502
>chr1:1164745-1164999
>chr1:1165187-1165577
>chr1:1165766-1166180
>chr1:1166242-1166386
>chr1:1166566-1166694
>chr1:1167577-1167633
>chr1:1167997-1168652
>chr1:1169931-1170284
>chr1:1170419-1171883
>chr1:1172151-1172822
>chr1:1173358-1173456
>chr1:1173649-1174186
>chr1:1174442-1175758
>chr1:1175861-1176075
>chr1:1176194-1176963
>chr1:1177031-1177523
>chr1:1178014-1178117
>chr1:1178402-1179369
>chr1:1179546-1179797
>chr1:1180296-1180541
>chr1:1181435-1182330
>chr1:1182642-1183316
>chr1:1183480-1183976
>chr1:1184145-1184635
>chr1:1184756-1185146
>chr1:1185300-1185450
>chr1:1185729-1185873
>chr1:1185956-1186440
>chr1:1186610-1186798
>chr1:1187142-1187306
>chr1:1187530-1188017
>chr1:1188497-1188882
>chr1:1189030-1189262
>chr1:1189380-1189827
>chr1:1190472-1191789
>chr1:1191939-1192139
>chr1:1192322-1192433
>chr1:1192499-1192626
>chr1:1192955-1194810
>chr1:1195046-1195622
>chr1:1196161-1196452
>chr1:1196710-1197411
>chr1:1198430-1198573
>chr1:1198773-1199304
>chr1:1199445-1200110
>chr1:1201438-1202716
>chr1:1202865-1203058
>chr1:1205872-1207290
>chr1:1207875-1208045
>chr1:1208925-1209195
>chr1:1209465-1209558
>chr1:1209653-1209926
>chr1:1210451-1210510
>chr1:1211077-1212498
>chr1:1212801-1213172
>chr1:1213514-1213719
>chr1:1213869-1214171
>chr1:1214978-1215560
>chr1:1215861-1216335
>chr1:1216828-1217015
>chr1:1217080-1217779
>chr1:1218099-1218200
>chr1:1218505-1218832
>chr1:1218938-1219074
>chr1:1219196-1219970
>chr1:1220021-1220839
>chr1:1221131-1221433
>chr1:1222080-1222668
>chr1:1222758-1222891
>chr1:1224502-1225309
>chr1:1225456-1225797
>chr1:1225992-1226237
>chr1:1227449-1227549
>chr1:1228069-1228610
>chr1:1229932-1230134
>chr1:1230325-1230633
>chr1:1231452-1232092
>chr1:1232358-1232475
>chr1:1235901-1236197
>chr1:1237296-1239175
>chr1:1240148-1241036
>chr1:1241338-1241693
>chr1:1241728-1242222
>chr1:1242301-1242724
>chr1:1242864-1242943
>chr1:1243134-1243180
>chr1:1243285-1243879
>chr1:1243939-1244282
>chr1:1244347-1244646
>chr1:1245353-1246161
>chr1:1246842-1247054
>chr1:1247294-1247420
>chr1:1247548-1248282
>chr1:1249536-1250431
>chr1:1252149-1252333
>chr1:1252586-1253675
>chr1:1253799-1253903
>chr1:1254044-1254390
>chr1:1254777-1254932
>chr1:1255120-1255363
>chr1:1256994-1257356
>chr1:1259344-1259750
>chr1:1259868-1260542
>chr1:1260697-1263105
>chr1:1263256-1264753
>chr1:1265576-1265659
>chr1:1266391-1267709
>chr1:1267879-1269228
>chr1:1269974-1270601
>chr1:1270673-1270792
>chr1:1271013-1271717
>chr1:1272017-1272625
>chr1:1273439-1273638
>chr1:1273761-1273969
>chr1:1274069-1274184
>chr1:1274514-1274584
>chr1:1274740-1275306
>chr1:1275502-1276120
>chr1:1276162-1276956
>chr1:1277267-1277894
>chr1:1278859-1279063
>chr1:1279180-1279514
>chr1:1279772-1279905
>chr1:1280068-1280261
>chr1:1280850-1280963
>chr1:1282966-1283640
>chr1:1283687-1283972
>chr1:1284067-1284541
>chr1:1285201-1285450
>chr1:1285508-1286576
>chr1:1286761-1286948
>chr1:1287126-1287620
>chr1:1287727-1288723
>chr1:1288968-1289060
>chr1:1289209-1290670
>chr1:1291727-1293348
>chr1:1294134-1294566
>chr1:1295127-1295998
>chr1:1296111-1296342
>chr1:1296857-1297155
>chr1:1297479-1297915
>chr1:1298151-1298417
>chr1:1298561-1298663
>chr1:1298806-1298981
>chr1:1299131-1299201
>chr1:1299341-1299649
>chr1:1299720-1300580
>chr1:1300699-1301051
>chr1:1301198-1301737
>chr1:1302073-1302216
>chr1:1302480-1302887
>chr1:1302961-1303217
>chr1:1303389-1303508
>chr1:1303762-1305017
>chr1:1305120-1305940
>chr1:1306022-1306270
>chr1:1306337-1308308
>chr1:1309267-1309813
>chr1:1310303-1310445
>chr1:1310508-1310898
>chr1:1311125-1311508
>chr1:1313089-1313480
>chr1:1313581-1313670
>chr1:1313743-1315107
>chr1:1315795-1315981
>chr1:1316240-1317396
>chr1:1317784-1317870
>chr1:1318552-1319017
>chr1:1319263-1320204
>chr1:1321091-1321228
>chr1:1321392-1321529
>chr1:1321650-1321833
>chr1:1322038-1322692
>chr1:1323137-1323330
>chr1:1323503-1323964
>chr1:1324037-1324119
>chr1:1324242-1324653
>chr1:1324740-1325292
>chr1:1327575-1328269
>chr1:1328433-1329268
>chr1:1329375-1329739
>chr1:1331075-1331245
>chr1:1332255-1332360
>chr1:1332915-1333340
>chr1:1333443-1333623
>chr1:1334193-1334828
>chr1:1335391-1336931
>chr1:1337356-1337623
>chr1:1337889-1338030
>chr1:1338137-1339112
>chr1:1339250-1339326
>chr1:1339545-1339618
>chr1:1339948-1340552
>chr1:1341366-1341535
>chr1:1342023-1342475
>chr1:1343215-1343606
>chr1:1343671-1344340
>chr1:1344405-1344581
>chr1:1344779-1346133
>chr1:1346280-1346777
>chr1:1347178-1347882
>chr1:1347986-1348166
>chr1:1348746-1348877
>chr1:1349612-1349730
>chr1:1349911-1350326
>chr1:1350529-1351607
>chr1:1351707-1352421
>chr1:1353279-1353345
>chr1:1353865-1353955
>chr1:1354160-1354827
>chr1:1355215-1355413
>chr1:1355594-1356299
>chr1:1356411-1356793
>chr1:1357144-1357248
>chr1:1357737-1358207
>chr1:1358442-1358760
>chr1:1359161-1359290
>chr1:1359566-1359984
>chr1:1360112-1360382
>chr1:1360544-1361187
>chr1:1361414-1361523
>chr1:1361697-1361780
>chr1:1361844-1362080
>chr1:1362276-1362473
>chr1:1362625-1362917
>chr1:1362994-1366277
>chr1:1366828-1366901
>chr1:1367211-1367365
>chr1:1367563-1367642
>chr1:1367993-1368403
>chr1:1368447-1368761
>chr1:1369018-1369266
>chr1:1369772-1370059
>chr1:1370480-1371512
>chr1:1372283-1372394
>chr1:1372485-1373523
>chr1:1373777-1374192
>chr1:1374673-1375266
>chr1:1375451-1376314
>chr1:1376487-1376622
>chr1:1376885-1377494
>chr1:1377951-1378113
>chr1:1378309-1379008
>chr1:1379147-1380483
>chr1:1380598-1381221
>chr1:1383202-1383381
>chr1:1383573-1384549
>chr1:1384696-1385051
>chr1:1385705-1385759
>chr1:1386502-1386695
>chr1:1387303-1387512
>chr1:1387783-1387887
>chr1:1388171-1388916
>chr1:1389585-1390851
>chr1:1390951-1391808
>chr1:1392460-1393045
>chr1:1393149-1393629
>chr1:1393857-1394058
>chr1:1394169-1394911
>chr1:1395157-1396575
>chr1:1397441-1398509
>chr1:1398745-1398951
>chr1:1399267-1399594
>chr1:1399761-1400218
>chr1:1400822-1401673
>chr1:1401785-1401988
>chr1:1402151-1402574
>chr1:1402642-1403140
>chr1:1403364-1403916
>chr1:1404252-1404941
>chr1:1405041-1405137
>chr1:1405210-1405394
>chr1:1405583-1406063
>chr1:1406200-1406299
>chr1:1406482-1406903
>chr1:1407092-1407450
>chr1:1407802-1408355
>chr1:1408452-1408659
>chr1:1410228-1411154
>chr1:1411358-1412596
>chr1:1412710-1413427
>chr1:1413495-1414129
>chr1:1414308-1414379
>chr1:1415138-1415980
>chr1:1416140-1416235
>chr1:1416343-1416560
>chr1:1416807-1417132
>chr1:1417280-1417327
>chr1:1417412-1417966
>chr1:1418268-1418403
>chr1:1418915-1419485
>chr1:1419588-1420346
>chr1:1422213-1423625
>chr1:1423799-1424553
>chr1:1424606-1425086
>chr1:1426342-1426619
>chr1:1427066-1427348
>chr1:1428501-1428644
>chr1:1428811-1428964
>chr1:1429851-1430765
>chr1:1431008-1431130
>chr1:1431342-1432292
>chr1:1432353-1432967
>chr1:1434056-1434229
>chr1:1435410-1435500
>chr1:1436080-1436127
>chr1:1436286-1436493
>chr1:1436665-1436719
>chr1:1436918-1437171
>chr1:1437624-1437954
>chr1:1438298-1439542
>chr1:1439716-1440097
>chr1:1440769-1440930
>chr1:1441177-1441428
>chr1:1441518-1442240
>chr1:1442284-1442431
>chr1:1442559-1443159
>chr1:1443540-1443684
>chr1:1444391-1444838
>chr1:1444952-1445227
>chr1:1445729-1446627
>chr1:1446912-1447039
>chr1:1447357-1447474
>chr1:1447792-1448037
>chr1:1448319-1448435
>chr1:1449117-1450254
>chr1:1450323-1451178
>chr1:1452436-1452596
>chr1:1452773-1453063
>chr1:1454315-1455083
>chr1:1455425-1456020
>chr1:1456213-1456383
>chr1:1456546-1457242
>chr1:1457956-1458066
>chr1:1458242-1458537
>chr1:1458791-1458923
>chr1:1459225-1459503
>chr1:1459643-1459746
>chr1:1460455-1460782
>chr1:1460861-1461459
>chr1:1461527-1461651
>chr1:1461835-1461982
>chr1:1463275-1464426
>chr1:1464555-1465161
>chr1:1465227-1465346
>chr1:1465705-1465794
>chr1:1466190-1467036
>chr1:1467378-1469090
>chr1:1471299-1471767
>chr1:1472446-1472756
>chr1:1472926-1473832
>chr1:1474042-1474185
>chr1:1474364-1474775
>chr1:1474894-1474962
>chr1:1475163-1475937
>chr1:1476015-1476650
>chr1:1477012-1477891
>chr1:1478082-1478652
>chr1:1478881-1479196
>chr1:1479399-1479686
>chr1:1479998-1480135
>chr1:1480368-1480556
>chr1:1480824-1481447
>chr1:1483234-1483435
>chr1:1483705-1484219
>chr1:1484631-1485150
>chr1:1485315-1485361
>chr1:1485804-1486653
>chr1:1486838-1486997
>chr1:1487486-1487687
>chr1:1487735-1487774
>chr1:1487834-1488156
>chr1:1488498-1488563
>chr1:1489032-1489562
>chr1:1490041-1490249
>chr1:1490300-1490473
>chr1:1490816-1491010
>chr1:1491325-1491555
>chr1:1491798-1492052
>chr1:1492162-1492802
>chr1:1493693-1494428
>chr1:1495122-1495286
>chr1:1495781-1495902
>chr1:1495973-1496099
>chr1:1496488-1497255
>chr1:1497385-1497618
>chr1:1497912-1498144
>chr1:1498537-1498640
>chr1:1499259-1499519
>chr1:1500214-1500718
>chr1:1501047-1501398
>chr1:1501983-1502188
>chr1:1503337-1503707
>chr1:1503936-1504261
>chr1:1504459-1504715
>chr1:1506363-1508128
>chr1:1508508-1508778
>chr1:1509027-1509412
>chr1:1509893-1509976
>chr1:1510082-1510408
>chr1:1510854-1511103
>chr1:1511222-1511971
>chr1:1512080-1512442
>chr1:1512574-1512651
>chr1:1513831-1514259
>chr1:1514395-1514634
>chr1:1514800-1514980
>chr1:1515317-1515625
>chr1:1515885-1518037
>chr1:1518608-1518762
>chr1:1519342-1520604
>chr1:1521157-1521652
>chr1:1521924-1522198
>chr1:1522523-1522635
>chr1:1523927-1524342
>chr1:1524595-1525034
>chr1:1525200-1525449
>chr1:1525792-1525933
>chr1:1526026-1526198
>chr1:1526477-1526648
>chr1:1526732-1527042
>chr1:1527311-1527501
>chr1:1528185-1528270
>chr1:1528514-1528582
>chr1:1528955-1529148
>chr1:1530477-1530832
>chr1:1530962-1531112
>chr1:1531395-1532336
>chr1:1532478-1532777
>chr1:1533421-1533620
>chr1:1534971-1535038
>chr1:1535487-1536316
>chr1:1536397-1536690
>chr1:1536796-1537091
>chr1:1537280-1537471
>chr1:1537757-1538393
>chr1:1538531-1538769
>chr1:1539420-1539622
>chr1:1539897-1540747
>chr1:1542142-1542459
>chr1:1543308-1544841
>chr1:1544964-1545904
>chr1:1546626-1546962
>chr1:1547252-1547375
>chr1:1548117-1548961
>chr1:1549539-1549603
>chr1:1549855-1549944
>chr1:1550163-1551861
>chr1:1552148-1552935
>chr1:1553686-1553810
>chr1:1554051-1554329
>chr1:1554597-1555879
>chr1:1555991-1556733
>chr1:1557478-1558492
>chr1:1558609-1558811
>chr1:1559041-1559624
>chr1:1559855-1560865
>chr1:1560984-1561174
>chr1:1561338-1563134
>chr1:1564103-1564305
>chr1:1564429-1564987
>chr1:1565139-1565948
>chr1:1569001-1569285
>chr1:1570136-1570296
>chr1:1570625-1571383
>chr1:1571427-1572453
>chr1:1572543-1572739
>chr1:1572797-1573199
>chr1:1573459-1573726
>chr1:1573892-1575234
>chr1:1575987-1576515
>chr1:1576581-1577363
>chr1:1577701-1577888
>chr1:1578078-1578341
>chr1:1578428-1581124
>chr1:1581273-1581615
>chr1:1581988-1582414
>chr1:1583131-1583313
>chr1:1583443-1584237
>chr1:1584661-1584837
>chr1:1585429-1585620
>chr1:1586033-1586660
>chr1:1586887-1587334
>chr1:1587645-1587926
>chr1:1588247-1589219
>chr1:1589530-1589957
>chr1:1590178-1590806
>chr1:1591855-1592138
>chr1:1592956-1593551
>chr1:1593776-1594700
>chr1:1594885-1595375
>chr1:1595543-1595797
>chr1:1596023-1597545
>chr1:1597711-1598430
>chr1:1598597-1600784
>chr1:1601095-1601552
>chr1:1601788-1601962
>chr1:1602165-1602562
>chr1:1602726-1602879
>chr1:1603304-1603668
>chr1:1604660-1604805
>chr1:1605044-1605345
>chr1:1605744-1606176
>chr1:1607097-1607758
>chr1:1608748-1609120
>chr1:1609339-1610649
>chr1:1610879-1615390
>chr1:1615507-1615753
>chr1:1616488-1616686
>chr1:1617593-1618218
>chr1:1618450-1618791
>chr1:1618983-1619857
>chr1:1619992-1620396
>chr1:1620458-1620764
>chr1:1620971-1622039
>chr1:1622264-1623363
>chr1:1623593-1623705
>chr1:1625175-1625284
>chr1:1625579-1626233
>chr1:1626477-1626534
>chr1:1627017-1627565
>chr1:1627610-1628063
>chr1:1628231-1628849
>chr1:1628962-1629121
>chr1:1629236-1629290
>chr1:1629356-1629408
>chr1:1629455-1629735
>chr1:1629827-1630307
>chr1:1630462-1630742
>chr1:1632031-1632160
>chr1:1632271-1632460
>chr1:1632769-1632854
>chr1:1632993-1633420
>chr1:1634116-1634442
>chr1:1634845-1635515
>chr1:1635668-1635851
>chr1:1636382-1637436
>chr1:1637703-1637987
>chr1:1638503-1638690
>chr1:1638875-1639021
>chr1:1639885-1640072
>chr1:1640519-1640752
>chr1:1640820-1641079
>chr1:1641421-1641517
>chr1:1641894-1642992
>chr1:1643287-1643508
>chr1:1645076-1645598
>chr1:1645812-1646078
>chr1:1646298-1646855
>chr1:1646926-1647348
>chr1:1647563-1647699
>chr1:1647892-1648000
>chr1:1648406-1648991
>chr1:1649142-1649583
>chr1:1649790-1649885
>chr1:1651223-1651471
>chr1:1651535-1651847
>chr1:1652155-1653458
>chr1:1653684-1654753
>chr1:1654974-1655156
>chr1:1655314-1655577
>chr1:1656331-1656646
>chr1:1656776-1656884
>chr1:1657244-1657563
>chr1:1657988-1658469
>chr1:1659090-1659393
>chr1:1659830-1660561
>chr1:1660670-1660795
>chr1:1660862-1661434
>chr1:1661497-1661847
>chr1:1661953-1662302
>chr1:1663590-1664178
>chr1:1665330-1665439
>chr1:1665997-1666638
>chr1:1666773-1666969
>chr1:1667234-1667410
>chr1:1667759-1668793
>chr1:1669171-1669325
>chr1:1671049-1672064
>chr1:1672200-1672561
>chr1:1672809-1673024
>chr1:1673312-1673783
>chr1:1673891-1675525
>chr1:1675695-1676785
>chr1:1676903-1677318
>chr1:1677655-1677748
>chr1:1677925-1678093
>chr1:1680160-1680943
>chr1:1681594-1682209
>chr1:1682320-1684404
>chr1:1684944-1685100
>chr1:1685252-1685563
>chr1:1685911-1686324
>chr1:1686477-1687011
>chr1:1687642-1687832
>chr1:1687927-1692612
>chr1:1692720-1692848
>chr1:1693105-1693346
>chr1:1693940-1694071
>chr1:1694436-1694504
>chr1:1694730-1694810
>chr1:1694963-1695573
>chr1:1696170-1696546
>chr1:1696663-1697613
>chr1:1698800-1699117
>chr1:1699442-1699817
>chr1:1699880-1700927
>chr1:1701200-1701292
>chr1:1701618-1701901
>chr1:1702048-1702524
>chr1:1702765-1703054
>chr1:1703556-1703768
>chr1:1704074-1704349
>chr1:1704727-1705334
>chr1:1706343-1706582
>chr1:1706862-1707095
>chr1:1707388-1707464
>chr1:1707841-1709431
>chr1:1709822-1712184
>chr1:1712450-1712681
>chr1:1713027-1713797
>chr1:1713996-1714281
>chr1:1714486-1714583
>chr1:1714812-1715787
>chr1:1717070-1719798
>chr1:1719946-1720175
>chr1:1720330-1720760
>chr1:1720985-1721058
>chr1:1721313-1721471
>chr1:1721556-1721850
>chr1:1721989-1722940
>chr1:1723119-1723424
>chr1:1723841-1724114
>chr1:1724610-1725364
>chr1:1725584-1725767
>chr1:1725874-1726840
>chr1:1726908-1727195
>chr1:1727745-1727989
>chr1:1728584-1729034
>chr1:1729409-1729710
>chr1:1729963-1730374
>chr1:1730551-1731153
>chr1:1731477-1731906
>chr1:1732033-1732781
>chr1:1732950-1733183
>chr1:1733331-1733892
>chr1:1735359-1736918
>chr1:1737295-1737497
>chr1:1737930-1739741
>chr1:1740047-1740482
>chr1:1741283-1741535
>chr1:1742315-1742416
>chr1:1742546-1742814
>chr1:1743150-1743536
>chr1:1744428-1746276
>chr1:1746387-1747007
>chr1:1747095-1748192
>chr1:1749089-1750674
>chr1:1750770-1752326
>chr1:1752914-1753380
>chr1:1753895-1754110
>chr1:1754483-1755593
>chr1:1755663-1755848
>chr1:1755953-1756792
>chr1:1757077-1757648
>chr1:1757790-1758110
>chr1:1758648-1758850
>chr1:1759080-1759220
>chr1:1759269-1759617
>chr1:1759763-1759846
>chr1:1760322-1760552
>chr1:1760677-1761069
>chr1:1761185-1761413
>chr1:1761623-1762724
>chr1:1763711-1766836
>chr1:1767852-1768457
>chr1:1769556-1771309
>chr1:1771556-1771646
>chr1:1772388-1772888
>chr1:1773072-1784138
>chr1:1785095-1786115
>chr1:1786278-1787023
>chr1:1788315-1789045
>chr1:1789234-1792928
>chr1:1793028-1795779
>chr1:1796163-1798992
>chr1:1799074-1799336
>chr1:1799677-1800340
>chr1:1800809-1801128
>chr1:1801665-1802000
>chr1:1802385-1802598
>chr1:1802916-1803309
>chr1:1803548-1803728
>chr1:1804045-1804313
>chr1:1804522-1804643
>chr1:1804705-1805203
>chr1:1805357-1806162
>chr1:1806293-1806354
>chr1:1806633-1808051
>chr1:1808315-1808438
>chr1:1808782-1809561
>chr1:1809786-1810207
>chr1:1810950-1811135
>chr1:1811881-1812154
>chr1:1813513-1813684
>chr1:1814244-1814320
>chr1:1815120-1815224
>chr1:1815474-1816269
>chr1:1816833-1817324
>chr1:1817375-1817601
>chr1:1817648-1818652
>chr1:1818827-1819094
>chr1:1819350-1819412
>chr1:1819677-1819793
>chr1:1822379-1822914
>chr1:1823092-1823316
>chr1:1824204-1824518
>chr1:1825494-1826202
>chr1:1826369-1827055
>chr1:1827447-1827766
>chr1:1827876-1828713
>chr1:1829015-1829240
>chr1:1829362-1829610
>chr1:1829693-1829869
>chr1:1830163-1830273
>chr1:1830441-1830785
>chr1:1830854-1831439
>chr1:1831683-1833152
>chr1:1833245-1833964
>chr1:1834119-1834540
>chr1:1834717-1834842
>chr1:1836273-1836936
>chr1:1837052-1837172
>chr1:1837235-1837428
>chr1:1837611-1837991
>chr1:1838125-1840620
>chr1:1840815-1841553
>chr1:1841820-1842115
>chr1:1842213-1842328
>chr1:1842460-1842528
>chr1:1842596-1843228
>chr1:1843544-1843599
>chr1:1843691-1843792
>chr1:1843858-1844227
>chr1:1844315-1844691
>chr1:1845095-1845255
>chr1:1845752-1846152
>chr1:1846511-1846616
>chr1:1847288-1847447
>chr1:1847546-1847677
>chr1:1847857-1848346
>chr1:1848970-1849297
>chr1:1849574-1849785
>chr1:1850011-1850166
>chr1:1850296-1850713
>chr1:1850878-1851317
>chr1:1852125-1852393
>chr1:1852501-1853055
>chr1:1856225-1857174
>chr1:1857326-1857854
>chr1:1858114-1858241
>chr1:1858526-1858768
>chr1:1859589-1860154
>chr1:1860353-1862060
>chr1:1862191-1862304
>chr1:1862376-1862483
>chr1:1863030-1863106
>chr1:1863228-1863746
>chr1:1863815-1863926
>chr1:1864216-1864384
>chr1:1864777-1865387
>chr1:1865427-1866394
>chr1:1866452-1866584
>chr1:1867767-1867847
>chr1:1868638-1869163
>chr1:1869587-1869645
>chr1:1870329-1870495
>chr1:1871102-1871252
>chr1:1871318-1871492
>chr1:1871598-1872315
>chr1:1872972-1873415
>chr1:1874292-1875064
>chr1:1875443-1875564
>chr1:1875924-1876101
>chr1:1877638-1877928
>chr1:1878064-1878673
>chr1:1879675-1881130
>chr1:1881979-1882781
>chr1:1885753-1886373
>chr1:1886962-1887310
>chr1:1887650-1888892
>chr1:1888989-1889432
>chr1:1890699-1891580
>chr1:1891987-1892037
>chr1:1892308-1892618
>chr1:1892778-1893133
>chr1:1893369-1894022
>chr1:1894268-1895397
>chr1:1895521-1895686
>chr1:1895777-1897170
>chr1:1897326-1897734
>chr1:1897903-1898002
>chr1:1898398-1898752
>chr1:1898858-1899424
>chr1:1899710-1899786
>chr1:1899964-1900109
>chr1:1900493-1900596
>chr1:1900758-1900862
>chr1:1901010-1902166
>chr1:1902288-1902373
>chr1:1902586-1902657
>chr1:1902976-1903170
>chr1:1903712-1903793
>chr1:1904011-1904468
>chr1:1904523-1904902
>chr1:1904996-1905132
>chr1:1905324-1905443
>chr1:1906810-1907154
>chr1:1907237-1907626
>chr1:1907723-1907814
>chr1:1907895-1909011
>chr1:1909069-1909660
>chr1:1910293-1910490
>chr1:1910631-1910738
>chr1:1911373-1911659
>chr1:1911748-1912176
>chr1:1913399-1913517
>chr1:1913884-1914133
>chr1:1914310-1914409
>chr1:1914665-1915317
>chr1:1915427-1915945
>chr1:1916236-1916687
>chr1:1916842-1916946
>chr1:1917341-1917639
>chr1:1917826-1918220
>chr1:1918559-1918840
>chr1:1919248-1919982
>chr1:1920056-1920256
>chr1:1920971-1922060
>chr1:1922344-1922544
>chr1:1922674-1922800
>chr1:1924097-1924695
>chr1:1924834-1925856
>chr1:1925969-1926628
>chr1:1926786-1927867
>chr1:1928032-1928357
>chr1:1928479-1929536
>chr1:1929634-1929902
>chr1:1930177-1930621
>chr1:1930695-1931775
>chr1:1932104-1932194
>chr1:1933478-1935496
>chr1:1935547-1935722
>chr1:1936196-1936328
>chr1:1937309-1937903
>chr1:1937969-1938183
>chr1:1938398-1938804
>chr1:1939204-1939395
>chr1:1939657-1939761
>chr1:1939871-1940047
>chr1:1940377-1941102
>chr1:1941373-1941524
>chr1:1941844-1942004
>chr1:1942129-1942578
>chr1:1943100-1943962
>chr1:1944279-1945309
>chr1:1945619-1945986
>chr1:1946706-1947197
>chr1:1947717-1947954
>chr1:1948200-1948387
>chr1:1948522-1948904
>chr1:1949357-1949624
>chr1:1949811-1949985
>chr1:1950105-1956824
>chr1:1956980-1957165
>chr1:1957592-1957757
>chr1:1957997-1958568
>chr1:1959515-1960105
>chr1:1960434-1961107
>chr1:1961458-1961563
>chr1:1961830-1962448
>chr1:1962616-1963674
>chr1:1963876-1964076
>chr1:1964176-1964455
>chr1:1964592-1964773
>chr1:1964947-1965089
>chr1:1965298-1965477
>chr1:1965567-1966374
>chr1:1966456-1966840
>chr1:1966948-1967025
>chr1:1967125-1967387
>chr1:1967609-1968635
>chr1:1968815-1969516
>chr1:1969676-1975876
>chr1:1975976-1977388
>chr1:1977504-1977616
>chr1:1978769-1979549
>chr1:1979952-1980030
>chr1:1980083-1980582
>chr1:1981546-1981663
>chr1:1982084-1982203
>chr1:1982402-1982810
>chr1:1982962-1983147
>chr1:1983235-1983391
>chr1:1983647-1983852
>chr1:1984011-1984260
>chr1:1984313-1985782
>chr1:1985879-1986114
>chr1:1986555-1986842
>chr1:1986950-1987377
>chr1:1987576-1987686
>chr1:1988286-1988968
>chr1:1989482-1990075
>chr1:1990310-1990831
>chr1:1990889-1991177
>chr1:1991293-1991732
>chr1:1993066-1994293
>chr1:1994412-1994622
>chr1:1994778-1995125
>chr1:1995243-1995394
>chr1:1995484-1996697
>chr1:1996797-2002144
>chr1:2002339-2002402
>chr1:2002871-2003301
>chr1:2005141-2005293
>chr1:2005551-2005862
>chr1:2005940-2006142
>chr1:2006418-2007027
>chr1:2008260-2008440
>chr1:2009037-2009253
>chr1:2009682-2009924
>chr1:2010193-2014801
>chr1:2015062-2015257
>chr1:2015478-2016574
>chr1:2016998-2017332
>chr1:2017583-2017899
>chr1:2018791-2018920
>chr1:2019636-2021248
>chr1:2021340-2023551
>chr1:2024398-2025273
>chr1:2025416-2026413
>chr1:2027272-2028135
>chr1:2029084-2029208
>chr1:2029359-2030280
>chr1:2030391-2030907
>chr1:2031070-2031155
>chr1:2031348-2031494
>chr1:2031724-2032960
>chr1:2033223-2033286
>chr1:2033474-2033712
>chr1:2033856-2034311
>chr1:2034439-2035138
>chr1:2035667-2035918
>chr1:2036087-2037421
>chr1:2037889-2038073
>chr1:2038154-2038803
>chr1:2038891-2039128
>chr1:2039213-2039336
>chr1:2039813-2040088
>chr1:2040214-2040413
>chr1:2040501-2041022
>chr1:2041373-2042161
>chr1:2042334-2042442
>chr1:2042687-2042781
>chr1:2043092-2043216
>chr1:2043520-2043811
>chr1:2043862-2044129
>chr1:2044232-2044333
>chr1:2044363-2045503
>chr1:2045637-2045819
>chr1:2046900-2047391
>chr1:2047599-2048304
>chr1:2048420-2048501
>chr1:2048638-2048914
>chr1:2049022-2049142
>chr1:2049336-2049476
>chr1:2049689-2049851
>chr1:2050430-2050775
>chr1:2050899-2050998
>chr1:2051651-2052256
>chr1:2053081-2053171
>chr1:2053229-2054184
>chr1:2054354-2054433
>chr1:2054720-2055292
>chr1:2055651-2055751
>chr1:2056128-2056673
>chr1:2056897-2057009
>chr1:2057153-2057602
>chr1:2057714-2057858
>chr1:2058033-2058097
>chr1:2058418-2058620
>chr1:2058912-2059312
>chr1:2059589-2059840
>chr1:2059981-2060891
>chr1:2060987-2061172
>chr1:2061263-2061498
>chr1:2061830-2062117
>chr1:2062365-2062446
>chr1:2063400-2064710
>chr1:2065006-2066084
>chr1:2066298-2066559
>chr1:2066747-2067215
>chr1:2067334-2067669
>chr1:2068112-2068301
>chr1:2068547-2068932
>chr1:2070518-2073338
>chr1:2073507-2074073
>chr1:2074168-2075381
>chr1:2076282-2076446
>chr1:2076780-2077157
>chr1:2077427-2077655
>chr1:2077770-2078273
>chr1:2078434-2078580
>chr1:2078691-2079072
>chr1:2079261-2079532
>chr1:2079857-2080115
>chr1:2080286-2080792
>chr1:2080933-2081184
>chr1:2081409-2081703
>chr1:2081845-2082927
>chr1:2083103-2083669
>chr1:2084224-2084841
>chr1:2085825-2086567
>chr1:2086733-2086883
>chr1:2087001-2087572
>chr1:2087635-2089757
>chr1:2090003-2090290
>chr1:2091062-2093249
>chr1:2093659-2093960
>chr1:2094104-2094341
>chr1:2094711-2094909
>chr1:2095032-2095482
>chr1:2095793-2096449
>chr1:2097155-2097803
>chr1:2098152-2098498
>chr1:2098899-2099747
>chr1:2100265-2100446
>chr1:2100590-2100856
>chr1:2101117-2101217
>chr1:2101461-2101760
>chr1:2101868-2101974
>chr1:2102085-2103465
>chr1:2103588-2104005
>chr1:2104217-2104661
>chr1:2104853-2104966
>chr1:2105170-2105315
>chr1:2105419-2105822
>chr1:2105974-2106087
>chr1:2106326-2106473
>chr1:2106675-2106722
>chr1:2106865-2107642
>chr1:2107775-2107828
>chr1:2107879-2108142
>chr1:2108549-2108866
>chr1:2109042-2109579
>chr1:2110009-2110250
>chr1:2110636-2110776
>chr1:2111379-2111469
>chr1:2111580-2111685
>chr1:2111864-2113101
>chr1:2113239-2115026
>chr1:2115776-2116076
>chr1:2116143-2118120
>chr1:2118269-2118572
>chr1:2119013-2120495
>chr1:2120717-2121250
>chr1:2121458-2121621
>chr1:2121796-2122080
>chr1:2122269-2123341
>chr1:2124059-2124142
>chr1:2124458-2125201
>chr1:2125410-2126468
>chr1:2126640-2126879
>chr1:2127002-2127971
>chr1:2128132-2128553
>chr1:2128773-2129270
>chr1:2129518-2129724
>chr1:2130095-2130249
>chr1:2130527-2130767
>chr1:2130954-2131218
>chr1:2131528-2131712
>chr1:2131913-2132516
>chr1:2132586-2132975
>chr1:2133030-2133505
>chr1:2133778-2133883
>chr1:2133964-2134051
>chr1:2134968-2135106
>chr1:2135179-2135501
>chr1:2135707-2135809
>chr1:2135961-2137167
>chr1:2137221-2137349
>chr1:2139936-2140067
>chr1:2140175-2140533
>chr1:2141034-2141232
>chr1:2141552-2142043
>chr1:2142305-2142400
>chr1:2142623-2142792
>chr1:2142942-2143297
>chr1:2143652-2144868
>chr1:2144982-2146516
>chr1:2147529-2147676
>chr1:2149451-2150392
>chr1:2150480-2150618
>chr1:2151088-2151557
>chr1:2151721-2151907
>chr1:2152324-2152591
>chr1:2153381-2154388
>chr1:2154747-2155823
>chr1:2156079-2157473
>chr1:2157598-2157759
>chr1:2157877-2159312
>chr1:2159535-2159611
>chr1:2159994-2160775
>chr1:2161051-2161262
>chr1:2161695-2164772
>chr1:2164850-2165202
>chr1:2165647-2165808
>chr1:2166440-2166521
>chr1:2166632-2167082
>chr1:2167441-2167652
>chr1:2168168-2168618
>chr1:2168776-2168950
>chr1:2169250-2170181
>chr1:2170414-2170566
>chr1:2170709-2171506
>chr1:2171719-2171889
>chr1:2172078-2172203
>chr1:2172358-2172476
>chr1:2172645-2172855
>chr1:2173090-2173187
>chr1:2173386-2173956
>chr1:2174123-2174531
>chr1:2174832-2175023
>chr1:2175276-2175433
>chr1:2175750-2175906
>chr1:2176128-2176215
>chr1:2176268-2177407
>chr1:2177477-2177564
>chr1:2177607-2177785
>chr1:2177922-2178067
>chr1:2178127-2178479
>chr1:2178537-2179076
>chr1:2179446-2179922
>chr1:2180288-2180418
>chr1:2180476-2180811
>chr1:2181808-2182046
>chr1:2182268-2182772
>chr1:2183073-2183253
>chr1:2183860-2184501
>chr1:2185254-2186305
>chr1:2186563-2186872
>chr1:2186942-2187334
>chr1:2187458-2187664
>chr1:2187716-2188142
>chr1:2188378-2189171
>chr1:2189457-2190040
>chr1:2190079-2190246
>chr1:2190553-2190709
>chr1:2190803-2191171
>chr1:2191248-2191618
>chr1:2191898-2192111
>chr1:2192163-2192649
>chr1:2192940-2193111
>chr1:2193165-2194142
>chr1:2194377-2194743
>chr1:2195154-2195607
>chr1:2196824-2197215
>chr1:2197601-2198010
>chr1:2198040-2198483
>chr1:2198851-2199655
>chr1:2199874-2200082
>chr1:2200314-2200651
>chr1:2201424-2201852
>chr1:2202336-2203046
>chr1:2204159-2204450
>chr1:2204506-2204624
>chr1:2204865-2205088
>chr1:2205367-2205517
>chr1:2205677-2205885
>chr1:2206190-2206316
>chr1:2206517-2206618
>chr1:2207309-2207643
>chr1:2208133-2208339
>chr1:2208863-2209273
>chr1:2210289-2210424
>chr1:2210850-2210993
>chr1:2211251-2211462
>chr1:2211674-2211822
>chr1:2211895-2212366
>chr1:2212665-2212803
>chr1:2212979-2213978
>chr1:2214190-2214511
>chr1:2215000-2215099
>chr1:2215438-2215605
>chr1:2215800-2216452
>chr1:2216619-2217059
>chr1:2217727-2218581
>chr1:2218841-2219371
>chr1:2219643-2220100
>chr1:2220347-2221153
>chr1:2221371-2221469
>chr1:2222538-2222592
>chr1:2222769-2223074
>chr1:2223289-2223406
>chr1:2223567-2223691
>chr1:2224578-2225479
>chr1:2225557-2225760
>chr1:2225975-2226201
>chr1:2229291-2229401
>chr1:2229783-2230051
>chr1:2231166-2231301
>chr1:2231890-2231940
>chr1:2234077-2235140
>chr1:2235209-2235356
>chr1:2235558-2235762
>chr1:2239320-2239542
>chr1:2243529-2244138
>chr1:2244214-2244355
>chr1:2244637-2244673
>chr1:2248339-2248535
>chr1:2248839-2248921
>chr1:2252505-2252851
>chr1:2254547-2255389
>chr1:2255682-2256064
>chr1:2256191-2256373
>chr1:2257751-2258667
>chr1:2258758-2259401
>chr1:2260728-2262327
>chr1:2263495-2263716
>chr1:2263843-2264546
>chr1:2265032-2265462
>chr1:2265524-2265711
>chr1:2265786-2266976
>chr1:2267305-2267415
>chr1:2268133-2268602
>chr1:2268695-2268736
>chr1:2269143-2269614
>chr1:2269879-2271051
>chr1:2272516-2272632
>chr1:2272957-2273931
>chr1:2274103-2274407
>chr1:2274484-2274838
>chr1:2274950-2275322
>chr1:2275769-2276442
>chr1:2276905-2277029
>chr1:2277642-2277941
>chr1:2278093-2278191
>chr1:2278269-2278494
>chr1:2278549-2278615
>chr1:2278710-2279181
>chr1:2279416-2280897
>chr1:2281374-2281738
>chr1:2282044-2282128
>chr1:2284411-2284601
>chr1:2284778-2286530
>chr1:2287210-2288242
>chr1:2288435-2288614
>chr1:2288724-2288849
>chr1:2289244-2289304
>chr1:2289436-2289535
>chr1:2289668-2289748
>chr1:2290059-2290199
>chr1:2290315-2290513
>chr1:2290908-2291074
>chr1:2291208-2291320
>chr1:2291519-2292096
>chr1:2292959-2293490
>chr1:2293943-2294062
>chr1:2294192-2294385
>chr1:2294596-2295243
>chr1:2295417-2295602
>chr1:2296245-2296539
>chr1:2296591-2296812
>chr1:2297607-2298196
>chr1:2298398-2298596
>chr1:2298716-2298770
>chr1:2300547-2300718
>chr1:2301105-2301412
>chr1:2302083-2302338
>chr1:2302590-2303111
>chr1:2303171-2303861
>chr1:2303934-2303981
>chr1:2304172-2304530
>chr1:2304611-2304769
>chr1:2305543-2305631
>chr1:2305781-2306470
>chr1:2306655-2306719
>chr1:2307517-2307720
>chr1:2307834-2309235
>chr1:2309284-2309486
>chr1:2309559-2309642
>chr1:2310005-2311250
>chr1:2311413-2311723
>chr1:2311949-2312257
>chr1:2314040-2314172
>chr1:2314813-2315101
>chr1:2315248-2315338
>chr1:2315837-2316023
>chr1:2317617-2317785
>chr1:2317932-2318102
>chr1:2322688-2322733
>chr1:2323948-2324271
>chr1:2328139-2328438
>chr1:2328555-2328862
>chr1:2329154-2329417
>chr1:2329617-2329830
>chr1:2330266-2330333
>chr1:2330446-2330559
>chr1:2330810-2331081
>chr1:2331123-2331519
>chr1:2331620-2331896
>chr1:2332487-2333205
>chr1:2333489-2333759
>chr1:2333946-2334125
>chr1:2334274-2334503
>chr1:2335151-2336345
>chr1:2336521-2336665
>chr1:2337124-2337282
>chr1:2338316-2338439
>chr1:2339364-2339968
>chr1:2340124-2340576
>chr1:2340800-2341677
>chr1:2341787-2341984
>chr1:2342892-2343148
>chr1:2343348-2345064
>chr1:2345535-2346272
>chr1:2346329-2346798
>chr1:2347039-2347565
>chr1:2347839-2348420
>chr1:2348633-2348801
>chr1:2348908-2349321
>chr1:2349430-2351182
>chr1:2351244-2351651
>chr1:2351709-2352305
>chr1:2352446-2352629
>chr1:2352750-2354714
>chr1:2354983-2355170
>chr1:2355309-2355572
>chr1:2355738-2356246
>chr1:2356427-2357208
>chr1:2357546-2357685
>chr1:2357931-2358053
>chr1:2358356-2358440
>chr1:2358725-2358853
>chr1:2359606-2359742
>chr1:2361315-2361549
>chr1:2361760-2362108
>chr1:2362189-2362339
>chr1:2362429-2362712
>chr1:2362984-2363325
>chr1:2363876-2364260
>chr1:2364544-2364648
>chr1:2364865-2365578
>chr1:2366380-2367760
>chr1:2368203-2368437
>chr1:2368745-2369187
>chr1:2369612-2370867
>chr1:2370992-2371093
>chr1:2371155-2371599
>chr1:2372567-2372667
>chr1:2372714-2373180
>chr1:2375279-2375545
>chr1:2375686-2375849
>chr1:2375926-2376744
>chr1:2376823-2377111
>chr1:2377476-2377747
>chr1:2378402-2378643
>chr1:2379189-2379738
>chr1:2380181-2380379
>chr1:2380995-2381785
>chr1:2382341-2382650
>chr1:2383088-2383283
>chr1:2383841-2383906
>chr1:2383956-2384603
>chr1:2385110-2385663
>chr1:2385713-2386134
>chr1:2386249-2386646
>chr1:2386883-2387603
>chr1:2388156-2388469
>chr1:2388735-2389907
>chr1:2390146-2390275
>chr1:2390361-2393659
>chr1:2393803-2393907
>chr1:2394427-2395277
>chr1:2395435-2395483
>chr1:2395559-2395996
>chr1:2396082-2396575
>chr1:2396715-2396967
>chr1:2397023-2397534
>chr1:2398005-2402819
>chr1:2402919-2407532
>chr1:2407767-2408025
>chr1:2408098-2408612
>chr1:2409026-2409219
>chr1:2409336-2412903
>chr1:2413078-2413205
>chr1:2413465-2414298
>chr1:2414387-2415314
>chr1:2415401-2415905
>chr1:2416258-2416412
>chr1:2416502-2416908
>chr1:2417135-2418770
>chr1:2419003-2420946
>chr1:2423773-2424121
>chr1:2424549-2428436
>chr1:2428789-2428909
>chr1:2428959-2429325
>chr1:2429453-2429729
>chr1:2430252-2430520
>chr1:2430880-2431571
>chr1:2431640-2431777
>chr1:2432965-2433138
>chr1:2433280-2433921
>chr1:2434164-2434619
>chr1:2435010-2435165
>chr1:2435608-2436547
>chr1:2436747-2436994
>chr1:2438111-2438300
>chr1:2438385-2438548
>chr1:2439011-2439373
>chr1:2439747-2439954
>chr1:2440011-2440227
>chr1:2440433-2440500
>chr1:2440637-2440713
>chr1:2440818-2442323
>chr1:2442498-2442912
>chr1:2443236-2443441
>chr1:2443873-2444318
>chr1:2445188-2445629
>chr1:2445717-2446142
>chr1:2446835-2447217
>chr1:2447535-2447874
>chr1:2447974-2448670
>chr1:2448837-2449419
>chr1:2449539-2449942
>chr1:2450525-2450937
>chr1:2451150-2451914
>chr1:2452069-2452151
>chr1:2452655-2452921
>chr1:2453066-2453577
>chr1:2453770-2454155
>chr1:2454273-2454955
>chr1:2455253-2455404
>chr1:2455521-2455703
>chr1:2455875-2456222
>chr1:2456291-2456717
>chr1:2457238-2457720
>chr1:2458214-2458445
>chr1:2459167-2459721
>chr1:2460345-2460993
>chr1:2462616-2462981
>chr1:2463330-2463578
>chr1:2464603-2465328
>chr1:2466308-2466408
>chr1:2466497-2466684
>chr1:2467003-2467366
>chr1:2467691-2468624
>chr1:2468712-2468894
>chr1:2469565-2470026
>chr1:2470290-2470350
>chr1:2470406-2470687
>chr1:2471348-2471494
>chr1:2471744-2472027
>chr1:2472299-2472756
>chr1:2472865-2472958
>chr1:2473120-2473210
>chr1:2473444-2473592
>chr1:2474032-2474707
>chr1:2474834-2475016
>chr1:2475267-2475385
>chr1:2476037-2476658
>chr1:2477531-2477713
>chr1:2478484-2478532
>chr1:2478935-2479224
>chr1:2479319-2479559
>chr1:2479760-2479895
>chr1:2480099-2480735
>chr1:2480816-2481113
>chr1:2481200-2481487
>chr1:2481599-2482193
>chr1:2482581-2482989
>chr1:2483132-2483259
>chr1:2483575-2483764
>chr1:2483891-2484125
>chr1:2484307-2484643
>chr1:2484857-2485355
>chr1:2485820-2486009
>chr1:2487045-2487280
>chr1:2487409-2487564
>chr1:2487983-2488612
>chr1:2488852-2489136
>chr1:2489308-2489452
>chr1:2490194-2490448
>chr1:2490561-2491022
>chr1:2491261-2491399
>chr1:2493740-2494059
>chr1:2494481-2494748
>chr1:2495403-2495492
>chr1:2496117-2496301
>chr1:2496438-2497424
>chr1:2497782-2498521
>chr1:2499280-2499639
>chr1:2499862-2500372
>chr1:2500548-2501098
>chr1:2501256-2503661
>chr1:2503766-2504115
>chr1:2504430-2504526
>chr1:2504703-2504802
>chr1:2505194-2505352
>chr1:2505575-2506288
>chr1:2506706-2507383
>chr1:2507533-2508094
>chr1:2508434-2509706
>chr1:2510212-2510280
>chr1:2510392-2511802
>chr1:2512255-2512708
>chr1:2513035-2514306
>chr1:2514709-2515645
>chr1:2515742-2517612
>chr1:2517680-2517934
>chr1:2518724-2518894
>chr1:2518976-2519341
>chr1:2519681-2520391
>chr1:2520472-2521222
>chr1:2521481-2522113
>chr1:2522642-2522991
>chr1:2523160-2526784
>chr1:2527748-2528125
>chr1:2528521-2529219
>chr1:2529300-2529365
>chr1:2529638-2531018
>chr1:2531116-2531167
>chr1:2531553-2532137
>chr1:2532306-2532821
>chr1:2533242-2535163
>chr1:2535365-2535815
>chr1:2536142-2536849
>chr1:2537252-2538174
>chr1:2538277-2539256
>chr1:2539353-2542019
>chr1:2542825-2544077
>chr1:2544261-2544693
>chr1:2544899-2545091
>chr1:2545367-2545522
>chr1:2545621-2545780
>chr1:2545848-2546397
>chr1:2546526-2546701
>chr1:2546797-2546910
>chr1:2547018-2548411
>chr1:2548652-2548731
>chr1:2548977-2549251
>chr1:2549354-2549566
>chr1:2549728-2549973
>chr1:2550182-2550321
>chr1:2550488-2551340
>chr1:2551607-2551817
>chr1:2551912-2553186
>chr1:2553668-2553756
>chr1:2553792-2554666
>chr1:2554808-2555034
>chr1:2555284-2555448
>chr1:2555646-2555800
>chr1:2556034-2556223
>chr1:2556483-2556679
>chr1:2556824-2556926
>chr1:2557399-2557533
>chr1:2557783-2558033
>chr1:2558075-2558307
>chr1:2558513-2558765
>chr1:2558891-2560883
>chr1:2561106-2561564
>chr1:2562176-2562498
>chr1:2563861-2564305
>chr1:2564554-2564780
>chr1:2564944-2565982
>chr1:2566732-2567389
>chr1:2567592-2567720
>chr1:2567903-2568165
>chr1:2568418-2568551
>chr1:2568968-2569052
>chr1:2569543-2570053
>chr1:2570256-2570815
>chr1:2571696-2571934
>chr1:2572088-2572406
>chr1:2572598-2573026
>chr1:2573380-2574051
>chr1:2574368-2574524
>chr1:2575214-2576043
>chr1:2576161-2576334
>chr1:2576654-2576725
>chr1:2576998-2577107
>chr1:2577267-2577381
>chr1:2577612-2578620
>chr1:2580635-2581001
>chr1:2581392-2581657
>chr1:2582101-2582362
>chr1:2582856-2583046
>chr1:2583106-2583247
>chr1:2583459-2583528
>chr1:2584251-2584395
>chr1:2584506-2584641
>chr1:2584758-2584874
>chr1:2585536-2589411
>chr1:2589560-2590831
>chr1:2590895-2591244
>chr1:2591471-2591521
>chr1:2591708-2592032
>chr1:2592265-2592414
>chr1:2592726-2592867
>chr1:2593093-2593210
>chr1:2593872-2594075
>chr1:2594213-2594842
>chr1:2594948-2595570
>chr1:2595771-2595830
>chr1:2595921-2596125
>chr1:2596260-2596406
>chr1:2596523-2596762
>chr1:2606457-2607018
>chr1:2607310-2607518
>chr1:2607604-2607977
>chr1:2608247-2608377
>chr1:2608555-2608637
>chr1:2609053-2609340
>chr1:2610081-2610337
>chr1:2610811-2611404
>chr1:2611536-2611793
>chr1:2612020-2612109
>chr1:2612225-2612486
>chr1:2613590-2613658
>chr1:2613842-2614018
>chr1:2616426-2616510
>chr1:2617298-2617412
>chr1:2617520-2617674
>chr1:2617909-2618092
>chr1:2618487-2618560
>chr1:2620141-2620219
>chr1:2620333-2620645
>chr1:2621728-2621843
>chr1:2622092-2623433
>chr1:2623497-2623604
>chr1:2623705-2623793
>chr1:2623886-2624750
>chr1:2624908-2625665
>chr1:2625823-2626937
>chr1:2627005-2627415
>chr1:2627591-2628076
>chr1:2628486-2629506
>chr1:2629687-2629890
>chr1:2630160-2630748
>chr1:2631022-2631102
>chr1:2631246-2631365
>chr1:2631406-2631504
>chr1:2631795-2632241
>chr1:2632555-2632826
>chr1:2632985-2633523
>chr1:2633926-2634077
>chr1:2634230-2634550
>chr1:2634750-2635155
>chr1:2635695-2635840
>chr1:2636006-2636802
>chr1:2637073-2637222
>chr1:2637298-2637601
>chr1:2637667-2638299
>chr1:2638592-2640313
>chr1:2640722-2640795
>chr1:2641811-2642071
>chr1:2642155-2642381
>chr1:2642498-2642659
>chr1:2643429-2644327
>chr1:2645331-2645756
>chr1:2648876-2649024
>chr1:2649633-2649975
>chr1:2650039-2650604
>chr1:2650783-2653264
>chr1:2654483-2654613
>chr1:2654788-2655587
>chr1:2656660-2657424
>chr1:2657562-2657802
>chr1:2658848-2659103
>chr1:2662451-2662522
>chr1:2662970-2663051
>chr1:2663793-2664151
>chr1:2664653-2664832
>chr1:2665053-2665125
>chr1:2665399-2665840
>chr1:2666168-2666369
>chr1:2666452-2666983
>chr1:2667156-2668566
>chr1:2670606-2670827
>chr1:2670935-2671692
>chr1:2671763-2672015
>chr1:2672075-2672766
>chr1:2672862-2673576
>chr1:2673663-2675023
>chr1:2675112-2676199
>chr1:2676382-2676815
>chr1:2677013-2677141
>chr1:2677468-2678067
>chr1:2679265-2679501
>chr1:2680877-2681167
>chr1:2681327-2682486
>chr1:2682600-2682853
>chr1:2683079-2683278
>chr1:2684044-2684220
>chr1:2684473-2687351
>chr1:2687414-2687775
>chr1:2688372-2688502
>chr1:2688611-2688837
>chr1:2688966-2689077
>chr1:2689434-2689542
>chr1:2689823-2690313
>chr1:2690398-2691121
>chr1:2691277-2697550
>chr1:2697727-2697984
>chr1:2698137-2698533
>chr1:2698655-2699034
>chr1:2699124-2699215
>chr1:2699948-2700293
>chr1:2700752-2700914
>chr1:2701032-2701334
>chr1:2701712-2701898
>chr1:2702063-2702591
>chr1:2702703-2702970
>chr1:2703460-2703775
>chr1:2703983-2704257
>chr1:2704409-2704938
>chr1:2705108-2706454
>chr1:2706556-2707042
>chr1:2707127-2707421
>chr1:2707543-2709211
>chr1:2709388-2710221
>chr1:2710428-2710531
>chr1:2710622-2710795
>chr1:2711094-2711505
>chr1:2711752-2711906
>chr1:2712273-2712872
>chr1:2713002-2713721
>chr1:2713925-2714079
>chr1:2714248-2715298
>chr1:2715396-2715601
>chr1:2716194-2716819
>chr1:2717291-2717480
>chr1:2717704-2718069
>chr1:2718191-2718632
>chr1:2718853-2719513
>chr1:2719569-2719974
>chr1:2720823-2723341
>chr1:2723642-2724207
>chr1:2724278-2724477
>chr1:2725605-2725918
>chr1:2726555-2727373
>chr1:2727560-2727716
>chr1:2728117-2728380
>chr1:2728920-2729499
>chr1:2729738-2729780
>chr1:2729918-2730103
>chr1:2730454-2730711
>chr1:2731419-2731960
>chr1:2732537-2732730
>chr1:2732953-2733194
>chr1:2733691-2733864
>chr1:2734049-2734433
>chr1:2735595-2735769
>chr1:2736208-2738044
>chr1:2738205-2738494
>chr1:2738659-2739081
>chr1:2739803-2740112
>chr1:2740781-2741269
>chr1:2741851-2742257
>chr1:2742403-2743327
>chr1:2744153-2744351
>chr1:2744929-2745563
>chr1:2746224-2746850
>chr1:2746998-2747190
>chr1:2747529-2748537
>chr1:2748899-2748951
>chr1:2749212-2749339
>chr1:2749401-2750098
>chr1:2750556-2750895
>chr1:2751045-2751349
>chr1:2752061-2752592
>chr1:2752917-2753059
>chr1:2753197-2754031
>chr1:2754292-2754420
>chr1:2755590-2755715
>chr1:2756176-2756263
>chr1:2756372-2756613
>chr1:2756680-2757805
>chr1:2758151-2758295
>chr1:2759477-2759569
>chr1:2760240-2760793
>chr1:2761050-2761176
>chr1:2761392-2762299
>chr1:2762482-2762559
>chr1:2762872-2763651
>chr1:2763771-2764361
>chr1:2764545-2764613
>chr1:2764926-2766015
>chr1:2766287-2766538
>chr1:2767092-2767483
>chr1:2768102-2768509
>chr1:2768842-2769355
>chr1:2770111-2771541
>chr1:2771950-2773217
>chr1:2773307-2773525
>chr1:2773629-2774458
>chr1:2774857-2775161
>chr1:2775440-2775649
>chr1:2775933-2777331
>chr1:2777411-2777486
>chr1:2777962-2778533
>chr1:2778898-2779113
>chr1:2779538-2779850
>chr1:2780088-2780204
>chr1:2781941-2782101
>chr1:2782164-2782457
>chr1:2782868-2783089
>chr1:2783284-2783883
>chr1:2784128-2784709
>chr1:2785737-2785996
>chr1:2786318-2786873
>chr1:2787119-2788139
>chr1:2788209-2788468
>chr1:2788637-2788789
>chr1:2789392-2789519
>chr1:2789892-2790053
>chr1:2790293-2790508
>chr1:2790652-2791103
>chr1:2791298-2791484
>chr1:2792684-2792800
>chr1:2793030-2793735
>chr1:2793822-2794125
>chr1:2794568-2794761
>chr1:2795132-2795759
>chr1:2797107-2797532
>chr1:2797650-2798113
>chr1:2798197-2798436
>chr1:2798802-2799518
>chr1:2799830-2800072
>chr1:2801472-2801690
>chr1:2802210-2802703
>chr1:2802766-2802927
>chr1:2803142-2803208
>chr1:2803279-2803488
>chr1:2803981-2804227
>chr1:2804326-2805073
>chr1:2805254-2805361
>chr1:2806425-2806881
>chr1:2806981-2807335
>chr1:2807890-2808092
>chr1:2808800-2809334
>chr1:2809563-2809787
>chr1:2809857-2810486
>chr1:2810683-2810930
>chr1:2811051-2812494
>chr1:2813079-2813401
>chr1:2813484-2814171
>chr1:2814292-2814845
>chr1:2815934-2816144
>chr1:2816210-2816919
>chr1:2817064-2817507
>chr1:2817696-2817764
>chr1:2818375-2818708
>chr1:2818998-2819163
>chr1:2819406-2820546
>chr1:2820649-2821352
>chr1:2821445-2821649
>chr1:2822244-2822658
>chr1:2823067-2823262
>chr1:2823401-2823689
>chr1:2824002-2824084
>chr1:2824227-2824395
>chr1:2824700-2824898
>chr1:2825142-2825528
>chr1:2825676-2825932
>chr1:2826780-2826980
>chr1:2827987-2828336
>chr1:2828547-2828630
>chr1:2833006-2833104
>chr1:2833194-2833801
>chr1:2833850-2834707
>chr1:2834918-2835028
>chr1:2835100-2836800
>chr1:2837328-2837456
>chr1:2837695-2837894
>chr1:2838026-2839154
>chr1:2839672-2840099
>chr1:2840216-2840591
>chr1:2840659-2840767
>chr1:2840905-2841002
>chr1:2841177-2841253
>chr1:2841552-2841659
>chr1:2842002-2842138
>chr1:2842359-2842566
>chr1:2842885-2843034
>chr1:2843376-2844047
>chr1:2844123-2844546
>chr1:2845598-2846384
>chr1:2846505-2847058
>chr1:2847153-2847559
>chr1:2847718-2847867
>chr1:2848049-2850138
>chr1:2850248-2850359
>chr1:2851127-2851899
>chr1:2851969-2852586
>chr1:2852825-2852963
>chr1:2854829-2855000
>chr1:2855101-2858071
>chr1:2858375-2859076
>chr1:2859821-2860236
>chr1:2860312-2860396
>chr1:2860663-2861173
>chr1:2861449-2861802
>chr1:2861983-2862071
>chr1:2862314-2862584
>chr1:2863478-2863722
>chr1:2863854-2863965
>chr1:2864090-2864576
>chr1:2865547-2866412
>chr1:2866493-2866662
>chr1:2866737-2867300
>chr1:2867487-2867815
>chr1:2868031-2868928
>chr1:2869162-2870599
>chr1:2870875-2870994
>chr1:2871220-2871568
>chr1:2871857-2872041
>chr1:2872143-2873023
>chr1:2873250-2873926
>chr1:2874851-2876536
>chr1:2876869-2877832
>chr1:2878320-2878523
>chr1:2878669-2878958
>chr1:2879477-2879709
>chr1:2879762-2879835
>chr1:2880273-2881485
>chr1:2881531-2881707
>chr1:2881865-2883201
>chr1:2883495-2883908
>chr1:2884001-2884125
>chr1:2884299-2884689
>chr1:2885399-2885586
>chr1:2886031-2887483
>chr1:2887735-2887878
>chr1:2888407-2888775
>chr1:2889064-2889387
>chr1:2889604-2890523
>chr1:2890793-2891054
>chr1:2891263-2891445
>chr1:2891608-2891985
>chr1:2892594-2892780
>chr1:2893100-2893218
>chr1:2894291-2895174
>chr1:2895244-2896408
>chr1:2897148-2897408
>chr1:2897646-2897728
>chr1:2897784-2897903
>chr1:2898490-2903213
>chr1:2904219-2904344
>chr1:2904503-2905348
>chr1:2905444-2905832
>chr1:2906042-2906127
>chr1:2906230-2906290
>chr1:2906388-2906863
>chr1:2907056-2907968
>chr1:2908160-2908290
>chr1:2908362-2908763
>chr1:2908890-2909511
>chr1:2909724-2911015
>chr1:2911326-2911484
>chr1:2911551-2911796
>chr1:2911888-2912398
>chr1:2912778-2912827
>chr1:2913215-2913476
>chr1:2913583-2913947
>chr1:2916741-2916976
>chr1:2918226-2918464
>chr1:2918731-2918817
>chr1:2918947-2919129
>chr1:2919230-2919273
>chr1:2922087-2922144
>chr1:2925459-2926028
>chr1:2926116-2926209
>chr1:2928704-2928802
>chr1:2930147-2930336
>chr1:2930662-2930723
>chr1:2930872-2930974
>chr1:2931247-2931534
>chr1:2932393-2933077
>chr1:2933173-2933679
>chr1:2934024-2934902
>chr1:2935252-2935444
>chr1:2935830-2935936
>chr1:2936141-2936552
>chr1:2936807-2937136
>chr1:2937600-2937883
>chr1:2937972-2938660
>chr1:2938987-2939136
>chr1:2939206-2939296
>chr1:2939350-2939693
>chr1:2939916-2940077
>chr1:2940480-2940842
>chr1:2941049-2941537
>chr1:2941748-2941805
>chr1:2941913-2942561
>chr1:2942731-2942841
>chr1:2942923-2943376
>chr1:2943471-2943602
>chr1:2944001-2944322
>chr1:2944407-2944547
>chr1:2944786-2944868
>chr1:2945196-2945712
>chr1:2945828-2946631
>chr1:2947804-2948474
>chr1:2948705-2948979
>chr1:2949946-2950453
>chr1:2950781-2951478
>chr1:2951620-2951949
>chr1:2952524-2952820
>chr1:2953529-2954433
>chr1:2955016-2955286
>chr1:2955680-2955769
>chr1:2956078-2961123
>chr1:2961182-2963242
>chr1:2966069-2966328
>chr1:2966863-2966991
>chr1:2967074-2967317
>chr1:2968490-2969019
>chr1:2969111-2969257
>chr1:2969633-2969761
>chr1:2969869-2970021
>chr1:2970148-2970488
>chr1:2971512-2971843
>chr1:2972327-2972591
>chr1:2973016-2973569
>chr1:2973983-2974421
>chr1:2974578-2974653
>chr1:2975065-2975137
>chr1:2975442-2975808
>chr1:2976222-2976378
>chr1:2976591-2976676
>chr1:2977082-2977726
>chr1:2977927-2978413
>chr1:2978819-2979305
>chr1:2980229-2981074
>chr1:2981134-2981281
>chr1:2981555-2982200
>chr1:2982463-2983087
>chr1:2983248-2983493
>chr1:2983724-2983936
>chr1:2983990-2984152
>chr1:2984245-2984593
>chr1:2984816-2985002
>chr1:2985402-2985564
>chr1:2986123-2986419
>chr1:2986680-2986997
>chr1:2987859-2988257
>chr1:2988580-2988738
>chr1:2988900-2989288
>chr1:2989799-2989846
>chr1:2990136-2990409
>chr1:2992080-2992520
>chr1:2992684-2992826
>chr1:2992977-2993935
>chr1:2994012-2994476
>chr1:2994518-2994662
>chr1:2995034-2995176
>chr1:2995496-2996137
>chr1:2996232-2996421
>chr1:2996585-2996719
>chr1:2996960-2997423
>chr1:2997691-2997956
>chr1:2998184-2999920
>chr1:3000900-3001176
>chr1:3001253-3001744
>chr1:3001824-3002273
>chr1:3002626-3002807
>chr1:3003076-3003470
>chr1:3005000-3005588
>chr1:3006720-3007593
>chr1:3007868-3007994
>chr1:3008076-3008313
>chr1:3008384-3008864
>chr1:3009460-3009508
>chr1:3009592-3010677
>chr1:3010789-3011164
>chr1:3012682-3013625
>chr1:3014238-3014582
>chr1:3014687-3015002
>chr1:3015384-3015848
>chr1:3015928-3016396
>chr1:3016576-3016820
>chr1:3017019-3018134
>chr1:3018433-3019072
>chr1:3019234-3019503
>chr1:3019713-3019959
>chr1:3020427-3020966
>chr1:3021511-3021834
>chr1:3022078-3022267
>chr1:3022326-3022465
>chr1:3022641-3023092
>chr1:3023848-3024005
>chr1:3024065-3024229
>chr1:3024726-3025466
>chr1:3025590-3026595
>chr1:3026657-3027555
>chr1:3027727-3028172
>chr1:3028268-3028747
>chr1:3029126-3029589
>chr1:3029938-3030168
>chr1:3030552-3030926
>chr1:3032456-3033044
>chr1:3034176-3034496
>chr1:3034619-3034901
>chr1:3037735-3038107
>chr1:3039317-3039396
>chr1:3039543-3040183
>chr1:3040268-3041051
>chr1:3041901-3042519
>chr1:3042635-3042884
>chr1:3043325-3043476
>chr1:3044239-3044311
>chr1:3044501-3044684
>chr1:3045061-3045538
>chr1:3045792-3045940
>chr1:3046047-3046341
>chr1:3046575-3047671
>chr1:3047759-3048043
>chr1:3048226-3048330
>chr1:3048713-3048833
>chr1:3049317-3049890
>chr1:3050571-3050822
>chr1:3052401-3052893
>chr1:3053068-3053175
>chr1:3053286-3053397
>chr1:3053744-3053818
>chr1:3053898-3054690
>chr1:3055640-3056234
>chr1:3056419-3056697
>chr1:3056927-3057198
>chr1:3057648-3059146
>chr1:3060241-3060473
>chr1:3060997-3061113
>chr1:3061347-3061464
>chr1:3061863-3063066
>chr1:3063246-3064082
>chr1:3064621-3064753
>chr1:3065015-3065109
>chr1:3065337-3065808
>chr1:3065900-3065956
>chr1:3066036-3066210
>chr1:3066356-3066530
>chr1:3067231-3067532
>chr1:3067726-3067936
>chr1:3067983-3068026
>chr1:3068065-3068593
>chr1:3068749-3069385
>chr1:3069449-3071031
>chr1:3071980-3072243
>chr1:3072369-3073001
>chr1:3073177-3073345
>chr1:3074088-3074338
>chr1:3074437-3074922
>chr1:3075027-3076032
>chr1:3076189-3076466
>chr1:3077187-3077331
>chr1:3078450-3078947
>chr1:3081299-3081864
>chr1:3081981-3082119
>chr1:3083054-3083639
>chr1:3083860-3084167
>chr1:3084320-3084423
>chr1:3085189-3087290
>chr1:3087573-3087642
>chr1:3087825-3087993
>chr1:3089969-3091141
>chr1:3091455-3091825
>chr1:3091988-3093116
>chr1:3093197-3093450
>chr1:3093557-3094576
>chr1:3094826-3095609
>chr1:3095690-3096569
>chr1:3096818-3096979
>chr1:3097053-3097120
>chr1:3098102-3098705
>chr1:3098756-3098928
>chr1:3099538-3099663
>chr1:3099773-3099886
>chr1:3100005-3100358
>chr1:3100584-3100649
>chr1:3103685-3103804
>chr1:3108184-3108671
>chr1:3108784-3109169
>chr1:3109516-3109649
>chr1:3109925-3110179
>chr1:3110840-3111179
>chr1:3111561-3113409
>chr1:3113447-3113736
>chr1:3113900-3114081
>chr1:3114666-3115431
>chr1:3116586-3116977
>chr1:3118892-3119137
>chr1:3119383-3119439
>chr1:3121643-3121791
>chr1:3122011-3122214
>chr1:3123850-3123929
>chr1:3124178-3124493
>chr1:3126589-3126693
>chr1:3127696-3128124
>chr1:3128385-3128807
>chr1:3129911-3129982
>chr1:3130066-3130196
>chr1:3130291-3130839
>chr1:3130922-3131101
>chr1:3131250-3131644
>chr1:3131863-3131985
>chr1:3132129-3132388
>chr1:3132806-3133143
>chr1:3134119-3134438
>chr1:3134578-3135431
>chr1:3135590-3136146
>chr1:3136272-3136931
>chr1:3137258-3137395
>chr1:3137732-3137897
>chr1:3138149-3138288
>chr1:3138366-3138616
>chr1:3138826-3138950
>chr1:3139188-3139605
>chr1:3140214-3140288
>chr1:3141480-3141829
>chr1:3142411-3142652
>chr1:3142790-3142903
>chr1:3143012-3143134
>chr1:3143301-3143522
>chr1:3143641-3143763
>chr1:3144095-3144262
>chr1:3144551-3145405
>chr1:3145450-3146235
>chr1:3146489-3146734
>chr1:3147188-3147355
>chr1:3147526-3147822
>chr1:3147957-3148099
>chr1:3148209-3148672
>chr1:3148751-3148899
>chr1:3149072-3149950
>chr1:3150021-3150724
>chr1:3151846-3152417
>chr1:3152493-3152819
>chr1:3153017-3153164
>chr1:3153254-3153632
>chr1:3153763-3155891
>chr1:3157020-3157200
>chr1:3158508-3158785
>chr1:3158847-3160303
>chr1:3160478-3160527
>chr1:3161045-3162117
>chr1:3162347-3162464
>chr1:3162613-3162709
>chr1:3162891-3164070
>chr1:3164711-3164928
>chr1:3165153-3165332
>chr1:3165409-3165513
>chr1:3165579-3166157
>chr1:3166247-3166704
>chr1:3167178-3167337
>chr1:3168217-3169497
>chr1:3169633-3170470
>chr1:3172231-3172489
>chr1:3172588-3172740
>chr1:3173552-3174163
>chr1:3174356-3175142
>chr1:3175337-3176612
>chr1:3176836-3176998
>chr1:3177341-3177557
>chr1:3177831-3178176
>chr1:3179541-3179653
>chr1:3181085-3181403
>chr1:3181994-3182082
>chr1:3182414-3182707
>chr1:3182794-3182910
>chr1:3183318-3183564
>chr1:3184717-3185250
>chr1:3185546-3186033
>chr1:3186152-3186532
>chr1:3186774-3187052
>chr1:3187785-3188144
>chr1:3188196-3189051
>chr1:3189223-3189643
>chr1:3190021-3190946
>chr1:3191079-3191568
>chr1:3191738-3192031
>chr1:3192580-3192787
>chr1:3193541-3194608
>chr1:3195023-3195980
>chr1:3196212-3196945
>chr1:3197045-3197263
>chr1:3197710-3198001
>chr1:3198660-3199188
>chr1:3199863-3200131
>chr1:3200392-3200475
>chr1:3200848-3201180
>chr1:3201259-3201325
>chr1:3201401-3201640
>chr1:3201998-3202231
>chr1:3202817-3202869
>chr1:3202981-3203314
>chr1:3203433-3204005
>chr1:3204318-3204454
>chr1:3204687-3205395
>chr1:3205694-3205835
>chr1:3206077-3206717
>chr1:3206800-3206968
>chr1:3207245-3207330
>chr1:3207537-3208078
>chr1:3208161-3208492
>chr1:3208599-3208834
>chr1:3208907-3209304
>chr1:3209486-3209669
>chr1:3209734-3210104
>chr1:3210361-3210536
>chr1:3210946-3211047
>chr1:3211357-3211499
>chr1:3211632-3211712
>chr1:3212291-3212519
>chr1:3212763-3213566
>chr1:3213657-3213744
>chr1:3213845-3214227
>chr1:3214298-3215097
>chr1:3215599-3216008
>chr1:3216340-3216455
>chr1:3216720-3217099
>chr1:3217245-3217383
>chr1:3217561-3217724
>chr1:3217818-3217870
>chr1:3217993-3218787
>chr1:3219284-3222908
>chr1:3222989-3223276
>chr1:3223332-3223436
>chr1:3223515-3223664
>chr1:3223780-3224028
>chr1:3224178-3224479
>chr1:3224684-3225374
>chr1:3225616-3225742
>chr1:3225890-3226618
>chr1:3227067-3227150
>chr1:3227800-3228025
>chr1:3228721-3228800
>chr1:3229051-3229356
>chr1:3229385-3230287
>chr1:3230612-3231020
>chr1:3231433-3231881
>chr1:3232025-3232085
>chr1:3232274-3233874
>chr1:3234046-3234487
>chr1:3234596-3234707
>chr1:3234745-3234913
>chr1:3235442-3236457
>chr1:3236626-3237184
>chr1:3237293-3237571
>chr1:3237940-3239412
>chr1:3239475-3239828
>chr1:3239990-3240133
>chr1:3240247-3240353
>chr1:3240517-3240581
>chr1:3240721-3240815
>chr1:3241294-3241818
>chr1:3241879-3242140
>chr1:3242311-3242741
>chr1:3242857-3243735
>chr1:3243907-3244080
>chr1:3246293-3246411
>chr1:3246531-3247238
>chr1:3247303-3248030
>chr1:3248237-3248402
>chr1:3248670-3248876
>chr1:3249494-3249706
>chr1:3250262-3250948
>chr1:3251268-3251947
>chr1:3252101-3252162
>chr1:3252456-3253103
>chr1:3253510-3253773
>chr1:3254140-3254888
>chr1:3254983-3255150
>chr1:3255258-3255415
>chr1:3255637-3255689
>chr1:3256024-3256339
>chr1:3256788-3258237
>chr1:3258338-3258640
>chr1:3258856-3259032
>chr1:3259205-3259831
>chr1:3260204-3260248
>chr1:3260677-3260804
>chr1:3261366-3261720
>chr1:3262703-3262818
>chr1:3263144-3263814
>chr1:3263944-3265401
>chr1:3265771-3265868
>chr1:3266195-3267320
>chr1:3267396-3267438
>chr1:3267557-3267637
>chr1:3267738-3267818
>chr1:3268112-3268184
>chr1:3268393-3269050
>chr1:3269309-3269908
>chr1:3270013-3270177
>chr1:3270831-3271729
>chr1:3271986-3272167
>chr1:3272245-3272402
>chr1:3272663-3273710
>chr1:3273894-3274239
>chr1:3274766-3274893
>chr1:3275419-3275578
>chr1:3277050-3277467
>chr1:3277563-3278326
>chr1:3278563-3279585
>chr1:3279983-3280363
>chr1:3280728-3280916
>chr1:3281227-3282536
>chr1:3282701-3283394
>chr1:3283603-3283880
>chr1:3283934-3284342
>chr1:3284418-3287300
>chr1:3287420-3287536
>chr1:3287715-3287927
>chr1:3289021-3289244
>chr1:3289358-3289735
>chr1:3289931-3290527
>chr1:3290814-3292140
>chr1:3292809-3293447
>chr1:3293703-3293796
>chr1:3294219-3294352
>chr1:3294736-3294856
>chr1:3294957-3295200
>chr1:3295338-3295391
>chr1:3295616-3295706
>chr1:3296210-3296387
>chr1:3296562-3296995
>chr1:3297036-3297206
>chr1:3297434-3298493
>chr1:3298650-3299668
>chr1:3299713-3299809
>chr1:3299966-3300487
>chr1:3300703-3300975
>chr1:3301035-3301384
>chr1:3303065-3303389
>chr1:3304998-3306029
>chr1:3306218-3306340
>chr1:3306411-3306824
>chr1:3306970-3308240
>chr1:3308598-3309682
>chr1:3310004-3310055
>chr1:3310568-3311104
>chr1:3311534-3312040
>chr1:3312133-3312252
>chr1:3312842-3313615
>chr1:3313728-3313959
>chr1:3314082-3314195
>chr1:3314439-3314997
>chr1:3316003-3316177
>chr1:3316256-3317557
>chr1:3318067-3318462
>chr1:3318707-3319483
>chr1:3319540-3319955
>chr1:3320311-3321540
>chr1:3321877-3322032
>chr1:3322369-3322472
>chr1:3322597-3322759
>chr1:3322903-3323741
>chr1:3324028-3324527
>chr1:3325308-3325712
>chr1:3325815-3326093
>chr1:3326340-3326945
>chr1:3327026-3327105
>chr1:3327334-3327427
>chr1:3327556-3328092
>chr1:3328269-3328871
>chr1:3329347-3329509
>chr1:3329766-3330625
>chr1:3331099-3331729
>chr1:3331856-3331962
>chr1:3332045-3332254
>chr1:3332533-3332707
>chr1:3332972-3333053
>chr1:3333417-3333793
>chr1:3334180-3334617
>chr1:3334732-3334835
>chr1:3334940-3335049
>chr1:3335168-3335408
>chr1:3336016-3336335
>chr1:3336373-3336526
>chr1:3336634-3337286
>chr1:3337579-3337783
>chr1:3338103-3338693
>chr1:3338906-3339065
>chr1:3340129-3340255
>chr1:3340565-3341060
>chr1:3341296-3341464
>chr1:3341984-3342070
>chr1:3343122-3343258
>chr1:3343507-3343665
>chr1:3343826-3345624
>chr1:3345920-3346382
>chr1:3346470-3346928
>chr1:3346974-3347119
>chr1:3347207-3347488
>chr1:3347694-3348188
>chr1:3349254-3349606
>chr1:3349726-3349799
>chr1:3350505-3350732
>chr1:3351275-3351466
>chr1:3351582-3352163
>chr1:3352393-3352568
>chr1:3353144-3353299
>chr1:3354491-3354776
>chr1:3354908-3355034
>chr1:3355173-3355517
>chr1:3355941-3356533
>chr1:3356727-3356864
>chr1:3357127-3357463
>chr1:3357982-3358154
>chr1:3358438-3358528
>chr1:3358590-3360126
>chr1:3360175-3360370
>chr1:3360442-3360658
>chr1:3361257-3361699
>chr1:3362928-3363006
>chr1:3363140-3364048
>chr1:3364206-3364443
>chr1:3364677-3364857
>chr1:3365489-3365610
>chr1:3365849-3365887
>chr1:3366045-3366107
>chr1:3366210-3366761
>chr1:3366922-3367104
>chr1:3367183-3367557
>chr1:3367708-3368117
>chr1:3368297-3368415
>chr1:3368526-3368759
>chr1:3368948-3369738
>chr1:3370795-3370896
>chr1:3371068-3371538
>chr1:3371618-3371729
>chr1:3371815-3371856
>chr1:3371943-3372037
>chr1:3372311-3372423
>chr1:3372536-3373113
>chr1:3373246-3374330
>chr1:3374386-3374715
>chr1:3374931-3375207
>chr1:3375382-3375576
>chr1:3375686-3375805
>chr1:3376011-3376378
>chr1:3376480-3377237
>chr1:3377389-3378251
>chr1:3378477-3379054
>chr1:3379148-3379686
>chr1:3379801-3379920
>chr1:3380658-3380961
>chr1:3381198-3381338
>chr1:3381445-3381657
>chr1:3381772-3383094
>chr1:3383236-3383749
>chr1:3384008-3384296
>chr1:3384488-3385182
>chr1:3385770-3385866
>chr1:3386126-3386542
>chr1:3386995-3387583
>chr1:3388076-3388902
>chr1:3389334-3389444
>chr1:3390019-3390583
>chr1:3390654-3391073
>chr1:3391172-3391336
>chr1:3391445-3391650
>chr1:3391978-3392099
>chr1:3392816-3392939
>chr1:3393034-3394032
>chr1:3394717-3394904
>chr1:3395016-3395098
>chr1:3395155-3396627
>chr1:3396747-3397019
>chr1:3397311-3397401
>chr1:3398107-3399234
>chr1:3399452-3399574
>chr1:3399703-3399784
>chr1:3400225-3400317
>chr1:3400676-3401018
>chr1:3401470-3402129
>chr1:3402365-3402784
>chr1:3402919-3403770
>chr1:3403856-3403945
>chr1:3404169-3404357
>chr1:3404571-3404939
>chr1:3405349-3405870
>chr1:3406093-3409963
>chr1:3410075-3410231
>chr1:3410426-3410840
>chr1:3410951-3411244
>chr1:3411549-3411704
>chr1:3412248-3412412
>chr1:3412618-3412854
>chr1:3413015-3413508
>chr1:3413586-3414350
>chr1:3415060-3416853
>chr1:3416890-3417343
>chr1:3417464-3418034
>chr1:3418116-3419743
>chr1:3419914-3420764
>chr1:3421598-3421748
>chr1:3422740-3422907
>chr1:3423100-3423394
>chr1:3423484-3423758
>chr1:3423849-3424400
>chr1:3424532-3424767
>chr1:3424934-3425057
>chr1:3425567-3425786
>chr1:3426568-3426665
>chr1:3426897-3427831
>chr1:3428199-3428355
>chr1:3428567-3428755
>chr1:3428987-3429280
>chr1:3429505-3430147
>chr1:3430240-3430925
>chr1:3431037-3432383
>chr1:3432592-3432745
>chr1:3433088-3433341
>chr1:3434294-3434543
>chr1:3434793-3435487
>chr1:3435575-3435849
>chr1:3435958-3436614
>chr1:3436783-3437115
>chr1:3437243-3438045
>chr1:3438136-3438233
>chr1:3438332-3438484
>chr1:3438615-3438729
>chr1:3439199-3439565
>chr1:3439670-3439824
>chr1:3440157-3440430
>chr1:3441843-3442172
>chr1:3442670-3443414
>chr1:3443611-3444485
>chr1:3444537-3444631
>chr1:3445949-3446028
>chr1:3446143-3447063
>chr1:3447245-3447718
>chr1:3447970-3448114
>chr1:3448292-3448626
>chr1:3449672-3450197
>chr1:3450290-3450491
>chr1:3450742-3452121
>chr1:3452349-3452483
>chr1:3452798-3453424
>chr1:3453657-3453835
>chr1:3454009-3454116
>chr1:3454316-3454889
>chr1:3454997-3455219
>chr1:3455686-3455795
>chr1:3456344-3458570
>chr1:3459642-3460085
>chr1:3460460-3461006
>chr1:3461127-3461473
>chr1:3461633-3461700
>chr1:3461806-3461970
>chr1:3462040-3462209
>chr1:3462386-3463359
>chr1:3463705-3463821
>chr1:3464419-3464569
>chr1:3465697-3466263
>chr1:3466345-3466649
>chr1:3466735-3466816
>chr1:3467201-3467302
>chr1:3467496-3467578
>chr1:3467790-3467899
>chr1:3468287-3468543
>chr1:3468690-3469031
>chr1:3469436-3469702
>chr1:3469900-3470051
>chr1:3470353-3470690
>chr1:3471211-3471554
>chr1:3471880-3472218
>chr1:3472395-3472707
>chr1:3472817-3473152
>chr1:3474396-3475617
>chr1:3475938-3476740
>chr1:3478080-3478235
>chr1:3478548-3478814
>chr1:3479151-3479312
>chr1:3479403-3479504
>chr1:3479613-3480701
>chr1:3481049-3481152
>chr1:3481497-3482290
>chr1:3483528-3483860
>chr1:3484122-3485050
>chr1:3485356-3485461
>chr1:3485513-3485834
>chr1:3486141-3486246
>chr1:3486483-3486601
>chr1:3486718-3486886
>chr1:3487107-3488436
>chr1:3489062-3489340
>chr1:3489716-3489972
>chr1:3490951-3491307
>chr1:3491408-3491793
>chr1:3492080-3492339
>chr1:3492605-3493010
>chr1:3493172-3493510
>chr1:3493706-3493995
>chr1:3494304-3494489
>chr1:3494776-3495137
>chr1:3496626-3496965
>chr1:3497190-3498037
>chr1:3498286-3498517
>chr1:3498689-3498975
>chr1:3499118-3499285
>chr1:3500127-3500595
>chr1:3503164-3503229
>chr1:3503777-3505297
>chr1:3505360-3505674
>chr1:3505774-3506975
>chr1:3507131-3507446
>chr1:3507494-3508113
>chr1:3508237-3508823
>chr1:3509153-3511043
>chr1:3511812-3512095
>chr1:3514351-3516235
>chr1:3517185-3517432
>chr1:3517490-3517618
>chr1:3517886-3518425
>chr1:3518749-3518940
>chr1:3519020-3519173
>chr1:3519416-3519594
>chr1:3519752-3520059
>chr1:3520186-3520340
>chr1:3520459-3521177
>chr1:3522684-3523246
>chr1:3523666-3523789
>chr1:3524097-3524236
>chr1:3524577-3524677
>chr1:3524943-3525815
>chr1:3526016-3526181
>chr1:3526663-3527112
>chr1:3527270-3528096
>chr1:3528177-3528527
>chr1:3529142-3530340
>chr1:3530657-3530959
>chr1:3531043-3531214
>chr1:3531523-3531591
>chr1:3531712-3531879
>chr1:3532112-3532649
>chr1:3532729-3533231
>chr1:3533322-3533389
>chr1:3533563-3534692
>chr1:3537539-3538166
>chr1:3539033-3539132
>chr1:3539370-3539591
>chr1:3540564-3540621
>chr1:3541170-3541585
>chr1:3541773-3542014
>chr1:3542379-3542469
>chr1:3542871-3543004
>chr1:3543096-3543369
>chr1:3543435-3544449
>chr1:3544562-3544703
>chr1:3544847-3545411
>chr1:3545507-3546138
>chr1:3546329-3546812
>chr1:3546967-3547523
>chr1:3547764-3547904
>chr1:3548313-3548592
>chr1:3548785-3549387
>chr1:3549508-3549628
>chr1:3549741-3550015
>chr1:3550078-3550212
>chr1:3550505-3550680
>chr1:3550863-3550945
>chr1:3551121-3551260
>chr1:3551642-3551736
>chr1:3551961-3552181
>chr1:3552330-3552663
>chr1:3552759-3552903
>chr1:3553061-3553403
>chr1:3554131-3554457
>chr1:3554674-3555283
>chr1:3555587-3555831
>chr1:3556054-3556792
>chr1:3557225-3557747
>chr1:3557788-3558146
>chr1:3558322-3558442
>chr1:3559067-3559643
>chr1:3559831-3559909
>chr1:3560493-3561055
>chr1:3561183-3561341
>chr1:3561955-3562071
>chr1:3562496-3563235
>chr1:3563315-3563637
>chr1:3563862-3563982
>chr1:3564104-3564264
>chr1:3566402-3579845
>chr1:3580134-3580309
>chr1:3580431-3580579
>chr1:3580665-3581935
>chr1:3582829-3582928
>chr1:3583191-3583253
>chr1:3583537-3583718
>chr1:3583962-3584110
>chr1:3584298-3584426
>chr1:3584687-3586374
>chr1:3586766-3586878
>chr1:3587419-3587604
>chr1:3588282-3588487
>chr1:3588789-3589214
>chr1:3589741-3590415
>chr1:3590561-3591114
>chr1:3591686-3591996
>chr1:3592077-3592374
>chr1:3592934-3594469
>chr1:3594577-3597263
>chr1:3597768-3598026
>chr1:3598362-3599588
>chr1:3599669-3599734
>chr1:3600007-3600791
>chr1:3600946-3601564
>chr1:3602118-3602467
>chr1:3602636-3603151
>chr1:3603572-3605496
>chr1:3605698-3606151
>chr1:3606313-3607185
>chr1:3607588-3608513
>chr1:3608616-3609595
>chr1:3609687-3610374
>chr1:3610798-3611738
>chr1:3611877-3611950
>chr1:3612316-3612522
>chr1:3612845-3613190
>chr1:3613392-3613725
>chr1:3613816-3615819
>chr1:3616017-3616213
>chr1:3616739-3617444
>chr1:3618080-3618144
>chr1:3618699-3618988
>chr1:3620421-3621939
>chr1:3622291-3622744
>chr1:3623115-3623778
>chr1:3624181-3624866
>chr1:3625269-3626203
>chr1:3626328-3626528
>chr1:3626746-3627224
>chr1:3627529-3627622
>chr1:3627823-3628130
>chr1:3628548-3629002
>chr1:3629309-3629619
>chr1:3630017-3630186
>chr1:3630288-3630427
>chr1:3630772-3630881
>chr1:3631040-3631870
>chr1:3632466-3632694
>chr1:3633394-3633890
>chr1:3634279-3634885
>chr1:3636198-3637364
>chr1:3637427-3637562
>chr1:3637636-3638428
>chr1:3638589-3644073
>chr1:3644179-3644384
>chr1:3646644-3647042
>chr1:3647092-3647502
>chr1:3647874-3648056
>chr1:3648398-3649936
>chr1:3652396-3652802
>chr1:3652982-3653393
>chr1:3653698-3653933
>chr1:3654124-3654502
>chr1:3654983-3655223
>chr1:3655422-3655936
>chr1:3656126-3656261
>chr1:3656619-3657143
>chr1:3657259-3657409
>chr1:3657675-3658370
>chr1:3658465-3658783
>chr1:3659150-3659501
>chr1:3659610-3660391
>chr1:3661431-3661726
>chr1:3662525-3662695
>chr1:3663093-3663245
>chr1:3663529-3663621
>chr1:3663904-3664104
>chr1:3664324-3664986
>chr1:3665121-3665214
>chr1:3665550-3666202
>chr1:3666368-3666685
>chr1:3666887-3668455
>chr1:3668582-3669647
>chr1:3670900-3671558
>chr1:3671726-3671967
>chr1:3672071-3672629
>chr1:3672970-3674040
>chr1:3674381-3674489
>chr1:3674754-3675171
>chr1:3675218-3675634
>chr1:3675959-3676061
>chr1:3676224-3676966
>chr1:3677055-3677212
>chr1:3677260-3677436
>chr1:3677904-3679265
>chr1:3679489-3681036
>chr1:3682031-3682769
>chr1:3682978-3683415
>chr1:3683590-3683824
>chr1:3684137-3684372
>chr1:3684593-3686349
>chr1:3686518-3686678
>chr1:3687055-3687208
>chr1:3687745-3688548
>chr1:3688701-3688772
>chr1:3689117-3690071
>chr1:3690143-3690401
>chr1:3690470-3691107
>chr1:3691393-3691504
>chr1:3691687-3691925
>chr1:3692191-3694014
>chr1:3694326-3694632
>chr1:3695808-3696300
>chr1:3696477-3697379
>chr1:3697664-3697734
>chr1:3697991-3698519
>chr1:3698600-3698913
>chr1:3699123-3699672
>chr1:3699791-3700560
>chr1:3700757-3701087
>chr1:3701713-3702518
>chr1:3702671-3702850
>chr1:3703036-3703164
>chr1:3703322-3704186
>chr1:3704601-3705059
>chr1:3705290-3705371
>chr1:3705576-3705658
>chr1:3705907-3706285
>chr1:3706487-3706742
>chr1:3706932-3707844
>chr1:3707890-3708617
>chr1:3708733-3708881
>chr1:3708929-3709447
>chr1:3709768-3710364
>chr1:3710728-3710802
>chr1:3710868-3711385
>chr1:3711465-3711665
>chr1:3711954-3712091
>chr1:3712287-3712387
>chr1:3712720-3712878
>chr1:3713058-3713650
>chr1:3713957-3714041
>chr1:3714159-3714254
>chr1:3714388-3714473
>chr1:3714684-3714835
>chr1:3715313-3715543
>chr1:3716156-3716305
>chr1:3716949-3717077
>chr1:3718544-3719260
>chr1:3719556-3719628
>chr1:3722587-3722688
>chr1:3722788-3722849
>chr1:3722957-3723192
>chr1:3723293-3723434
>chr1:3723795-3723874
>chr1:3724044-3724129
>chr1:3724480-3724551
>chr1:3724806-3724868
>chr1:3725407-3725587
>chr1:3726388-3726511
>chr1:3727461-3727553
>chr1:3727780-3728394
>chr1:3728936-3729523
>chr1:3729890-3730346
>chr1:3730422-3730753
>chr1:3730906-3731253
>chr1:3731833-3731926
>chr1:3732153-3732245
>chr1:3734168-3734529
>chr1:3734694-3735083
>chr1:3735215-3735679
>chr1:3735964-3737042
>chr1:3737331-3737781
>chr1:3738799-3739335
>chr1:3739384-3739640
>chr1:3739826-3740882
>chr1:3741239-3741412
>chr1:3741512-3741626
>chr1:3741729-3741889
>chr1:3742725-3742972
>chr1:3743055-3743985
>chr1:3744894-3745302
>chr1:3745506-3745940
>chr1:3746121-3746272
>chr1:3746425-3747095
>chr1:3747227-3747501
>chr1:3747658-3747981
>chr1:3750216-3750416
>chr1:3750634-3751758
>chr1:3752702-3752900
>chr1:3753241-3754168
>chr1:3754516-3754808
>chr1:3755174-3756551
>chr1:3756879-3757109
>chr1:3757380-3757559
>chr1:3757683-3757764
>chr1:3757921-3758199
>chr1:3758697-3759005
>chr1:3759141-3759704
>chr1:3759875-3760091
>chr1:3760617-3761280
>chr1:3761742-3761843
>chr1:3762894-3763018
>chr1:3763101-3763455
>chr1:3763811-3763964
>chr1:3764532-3764640
>chr1:3764861-3765026
>chr1:3765182-3765868
>chr1:3766004-3766308
>chr1:3766856-3767174
>chr1:3767412-3767611
>chr1:3768224-3768497
>chr1:3768604-3768771
>chr1:3768999-3769187
>chr1:3769676-3770048
>chr1:3770133-3772080
>chr1:3772927-3773822
>chr1:3773935-3774023
>chr1:3774546-3774645
>chr1:3775033-3775694
>chr1:3775924-3776255
>chr1:3776386-3776571
>chr1:3777081-3777308
>chr1:3777727-3778155
>chr1:3778224-3778355
>chr1:3778604-3778978
>chr1:3779134-3779400
>chr1:3779659-3780525
>chr1:3780893-3782098
>chr1:3782304-3782345
>chr1:3782744-3784435
>chr1:3785192-3785700
>chr1:3786542-3786844
>chr1:3786917-3787308
>chr1:3787386-3787684
>chr1:3788201-3789014
>chr1:3789085-3789416
>chr1:3789878-3789992
>chr1:3790145-3791063
>chr1:3792432-3792665
>chr1:3793033-3793295
>chr1:3793395-3793453
>chr1:3793544-3793689
>chr1:3793799-3793847
>chr1:3794135-3794313
>chr1:3794449-3795206
>chr1:3795281-3795448
>chr1:3795644-3795713
>chr1:3796140-3797022
>chr1:3797553-3798027
>chr1:3798176-3798341
>chr1:3798810-3799036
>chr1:3799199-3799603
>chr1:3799871-3800002
>chr1:3800368-3801326
>chr1:3802091-3802960
>chr1:3803390-3803806
>chr1:3803954-3804163
>chr1:3804580-3805538
>chr1:3805650-3805910
>chr1:3806332-3806558
>chr1:3807934-3808437
>chr1:3808505-3809056
>chr1:3809154-3809491
>chr1:3809859-3810812
>chr1:3810947-3811270
>chr1:3811387-3811535
>chr1:3812231-3812496
>chr1:3813751-3814199
>chr1:3815301-3815615
>chr1:3816121-3816275
>chr1:3816396-3817652
>chr1:3818885-3819164
>chr1:3819242-3819758
>chr1:3819797-3820454
>chr1:3821200-3821475
>chr1:3821625-3821769
>chr1:3823194-3824336
>chr1:3824522-3824891
>chr1:3825001-3825223
>chr1:3825405-3825587
>chr1:3826035-3826511
>chr1:3827603-3827672
>chr1:3827828-3828197
>chr1:3828599-3828726
>chr1:3828856-3829259
>chr1:3829502-3829665
>chr1:3830316-3830442
>chr1:3830624-3831129
>chr1:3831419-3831733
>chr1:3832216-3832312
>chr1:3832505-3832648
>chr1:3832909-3833503
>chr1:3833571-3834877
>chr1:3836806-3837051
>chr1:3837102-3837551
>chr1:3838077-3838162
>chr1:3838500-3838592
>chr1:3839907-3840083
>chr1:3840278-3840537
>chr1:3841653-3842343
>chr1:3842826-3842923
>chr1:3844564-3845568
>chr1:3845634-3845746
>chr1:3845942-3846071
>chr1:3846668-3847202
>chr1:3847264-3847493
>chr1:3848480-3848528
>chr1:3848573-3848919
>chr1:3850088-3850300
>chr1:3851017-3852138
>chr1:3853138-3853243
>chr1:3853760-3854545
>chr1:3854608-3855253
>chr1:3855443-3855778
>chr1:3857487-3857898
>chr1:3858222-3858270
>chr1:3858366-3858571
>chr1:3858640-3858845
>chr1:3858919-3859415
>chr1:3859890-3861107
>chr1:3861294-3861431
>chr1:3861637-3861927
>chr1:3862017-3862652
>chr1:3862722-3862882
>chr1:3863284-3863765
>chr1:3863836-3864125
>chr1:3864369-3864449
>chr1:3864921-3865064
>chr1:3865271-3865369
>chr1:3865843-3866049
>chr1:3866684-3866838
>chr1:3867106-3867193
>chr1:3867502-3868612
>chr1:3869488-3870216
>chr1:3870919-3871210
>chr1:3871291-3871951
>chr1:3872983-3873275
>chr1:3874705-3875489
>chr1:3875607-3875913
>chr1:3876143-3876195
>chr1:3876363-3876759
>chr1:3877034-3877177
>chr1:3877552-3877671
>chr1:3878429-3878588
>chr1:3879738-3880008
>chr1:3880280-3880553
>chr1:3880818-3881002
>chr1:3881445-3881577
>chr1:3881646-3881872
>chr1:3882171-3883208
>chr1:3883560-3884119
>chr1:3884394-3884497
>chr1:3884616-3884712
>chr1:3885267-3885466
>chr1:3885591-3886310
>chr1:3886568-3887625
>chr1:3887721-3888181
>chr1:3888840-3889033
>chr1:3889647-3889725
>chr1:3890535-3890626
>chr1:3890806-3892185
>chr1:3892346-3892546
>chr1:3892739-3892858
>chr1:3893077-3893365
>chr1:3894312-3894453
>chr1:3894678-3894913
>chr1:3895026-3895233
>chr1:3895423-3895691
>chr1:3895840-3897216
>chr1:3897364-3897707
>chr1:3897746-3897968
>chr1:3898080-3898215
>chr1:3898346-3898502
>chr1:3898752-3898910
>chr1:3899102-3899318
>chr1:3903335-3903970
>chr1:3904174-3904277
>chr1:3904458-3904569
>chr1:3904754-3904922
>chr1:3905779-3905864
>chr1:3906112-3906648
>chr1:3907418-3907570
>chr1:3907838-3908071
>chr1:3908301-3908611
>chr1:3909623-3910261
>chr1:3910508-3911023
>chr1:3911200-3911291
>chr1:3911433-3911705
>chr1:3911800-3911962
>chr1:3912076-3913014
>chr1:3913336-3914306
>chr1:3914518-3914610
>chr1:3914772-3914845
>chr1:3915240-3915360
>chr1:3915561-3915663
>chr1:3915798-3916374
>chr1:3916455-3917170
>chr1:3917406-3917540
>chr1:3918242-3918384
>chr1:3919960-3920620
>chr1:3921234-3921645
>chr1:3921833-3922618
>chr1:3922806-3923360
>chr1:3923508-3923693
>chr1:3924592-3924649
>chr1:3925199-3925344
>chr1:3925952-3926499
>chr1:3926629-3928024
>chr1:3928147-3928673
>chr1:3929470-3930482
>chr1:3930871-3931047
>chr1:3931276-3932195
>chr1:3932365-3932688
>chr1:3933309-3934051
>chr1:3934364-3934447
>chr1:3934660-3935379
>chr1:3935511-3935963
>chr1:3936279-3936724
>chr1:3936769-3937074
>chr1:3937306-3937718
>chr1:3937970-3938892
>chr1:3939393-3940078
>chr1:3940604-3940681
>chr1:3940868-3941784
>chr1:3943933-3944459
>chr1:3944690-3944793
>chr1:3944989-3945376
>chr1:3946277-3947066
>chr1:3947489-3948973
>chr1:3949030-3949943
>chr1:3950626-3951043
>chr1:3951514-3952202
>chr1:3952873-3953047
>chr1:3953130-3953219
>chr1:3953373-3954137
>chr1:3954269-3954328
>chr1:3954383-3955366
>chr1:3955546-3956933
>chr1:3957606-3957944
>chr1:3959007-3959351
>chr1:3959494-3960055
>chr1:3961431-3962214
>chr1:3962681-3962982
>chr1:3963228-3963685
>chr1:3966024-3966176
>chr1:3970261-3970711
>chr1:3971370-3971461
>chr1:3972065-3972903
>chr1:3973521-3973702
>chr1:3973980-3974576
>chr1:3974739-3975961
>chr1:3976081-3976332
>chr1:3976507-3977715
>chr1:3978324-3978561
>chr1:3978716-3978807
>chr1:3979022-3979379
>chr1:3979746-3979996
>chr1:3980803-3980877
>chr1:3981318-3981533
>chr1:3981758-3981869
>chr1:3982196-3982728
>chr1:3983177-3983420
>chr1:3983656-3983975
>chr1:3984109-3984283
>chr1:3984632-3985106
>chr1:3985337-3985422
>chr1:3985589-3986159
>chr1:3986440-3986528
>chr1:3986858-3988335
>chr1:3988542-3988583
>chr1:3988685-3988814
>chr1:3989271-3989898
>chr1:3990393-3990830
>chr1:3990940-3991005
>chr1:3991233-3991836
>chr1:3992102-3993115
>chr1:3993185-3993446
>chr1:3993566-3993787
>chr1:3993983-3994458
>chr1:3994763-3995544
>chr1:3996164-3997378
>chr1:3998009-3998146
>chr1:3998624-3999184
>chr1:3999279-3999646
>chr1:3999967-4000106
>chr1:4000196-4000451
>chr1:4000654-4001497
>chr1:4002044-4002872
>chr1:4004718-4004890
>chr1:4005236-4005615
>chr1:4005866-4009553
>chr1:4009680-4009820
>chr1:4010172-4010735
>chr1:4011311-4011454
>chr1:4011884-4012795
>chr1:4013800-4014613
>chr1:4014930-4015584
>chr1:4015777-4016011
>chr1:4016601-4017150
>chr1:4017339-4018143
>chr1:4018417-4018617
>chr1:4019300-4019528
>chr1:4019839-4020242
>chr1:4021453-4022710
>chr1:4022884-4023625
>chr1:4023687-4024399
>chr1:4024564-4024667
>chr1:4024831-4025703
>chr1:4025823-4026328
>chr1:4026451-4026540
>chr1:4026811-4026970
>chr1:4027223-4027662
>chr1:4027804-4027853
>chr1:4027932-4028753
>chr1:4028992-4029148
>chr1:4029271-4029593
>chr1:4029979-4030665
>chr1:4031173-4032295
>chr1:4032742-4032946
>chr1:4033087-4033561
>chr1:4033969-4034591
>chr1:4034701-4034810
>chr1:4035073-4035270
>chr1:4035442-4035566
>chr1:4035790-4036035
>chr1:4037637-4038110
>chr1:4038266-4038353
>chr1:4038439-4038698
>chr1:4038953-4039687
>chr1:4039796-4040703
>chr1:4040850-4041629
>chr1:4042202-4043073
>chr1:4043201-4043409
>chr1:4043507-4043876
>chr1:4045322-4045582
>chr1:4045663-4046325
>chr1:4046434-4046646
>chr1:4046719-4048887
>chr1:4049226-4049363
>chr1:4049593-4049663
>chr1:4049932-4050161
>chr1:4050963-4051190
>chr1:4051357-4052004
>chr1:4052711-4053154
>chr1:4054556-4054970
>chr1:4055217-4056065
>chr1:4056178-4057108
>chr1:4057323-4057674
>chr1:4057867-4058271
>chr1:4058347-4058777
>chr1:4059063-4059278
>chr1:4059925-4060199
>chr1:4060502-4060722
>chr1:4061372-4061677
>chr1:4061809-4062644
>chr1:4062797-4063019
>chr1:4065519-4065599
>chr1:4065905-4065979
>chr1:4066167-4067107
>chr1:4067381-4067551
>chr1:4067599-4068514
>chr1:4069189-4069593
>chr1:4069643-4070150
>chr1:4070228-4070646
>chr1:4070763-4071112
>chr1:4071381-4071555
>chr1:4071717-4072370
>chr1:4072446-4072748
>chr1:4072879-4072936
>chr1:4073087-4073323
>chr1:4074494-4075019
>chr1:4075381-4075582
>chr1:4075744-4075841
>chr1:4076062-4076809
>chr1:4077617-4078316
>chr1:4078485-4078900
>chr1:4079467-4079753
>chr1:4080297-4080945
>chr1:4081579-4081719
>chr1:4081810-4081842
>chr1:4081979-4082486
>chr1:4087666-4087805
>chr1:4087917-4088055
>chr1:4088207-4088548
>chr1:4089132-4090116
>chr1:4090359-4090456
>chr1:4090665-4090815
>chr1:4090879-4090964
>chr1:4091323-4091669
>chr1:4091974-4092206
>chr1:4092533-4092908
>chr1:4093041-4094442
>chr1:4094664-4094874
>chr1:4095004-4095263
>chr1:4095917-4095995
>chr1:4096116-4096619
>chr1:4096763-4096840
>chr1:4097552-4098004
>chr1:4098402-4098670
>chr1:4098820-4099002
>chr1:4099317-4099401
>chr1:4099717-4099870
>chr1:4100197-4100285
>chr1:4100631-4100727
>chr1:4101955-4102165
>chr1:4102733-4103425
>chr1:4104696-4105424
>chr1:4105506-4105841
>chr1:4106175-4106281
>chr1:4106526-4106688
>chr1:4106758-4107016
>chr1:4107457-4107564
>chr1:4108261-4108412
>chr1:4108642-4108749
>chr1:4108883-4110410
>chr1:4110679-4110808
>chr1:4111104-4111319
>chr1:4111439-4112298
>chr1:4112669-4112972
>chr1:4113011-4113921
>chr1:4114367-4114587
>chr1:4115370-4115612
>chr1:4115865-4117288
>chr1:4117549-4117979
>chr1:4118126-4118646
>chr1:4118768-4125299
>chr1:4125514-4125576
>chr1:4125629-4125801
>chr1:4126362-4126766
>chr1:4127322-4127528
>chr1:4127847-4128420
>chr1:4128481-4128727
>chr1:4129303-4129379
>chr1:4129737-4130297
>chr1:4130415-4130713
>chr1:4130899-4131168
>chr1:4131392-4131920
>chr1:4132174-4132868
>chr1:4132966-4133291
>chr1:4133645-4134364
>chr1:4134659-4135212
>chr1:4135278-4136433
>chr1:4138111-4138344
>chr1:4138416-4138751
>chr1:4138819-4139074
>chr1:4141803-4142077
>chr1:4142245-4142343
>chr1:4142468-4142631
>chr1:4142717-4142778
>chr1:4142851-4142961
>chr1:4143065-4143571
>chr1:4144504-4144626
>chr1:4145339-4145396
>chr1:4147166-4147564
>chr1:4147822-4147973
>chr1:4148056-4148587
>chr1:4149538-4149661
>chr1:4150368-4150447
>chr1:4152199-4152879
>chr1:4153211-4153821
>chr1:4154021-4154457
>chr1:4155287-4155981
>chr1:4156327-4156441
>chr1:4156850-4157007
>chr1:4157280-4157411
>chr1:4157658-4163516
>chr1:4163570-4164115
>chr1:4167874-4168204
>chr1:4170736-4170992
>chr1:4171070-4171289
>chr1:4171368-4171855
>chr1:4172737-4173190
>chr1:4173710-4173989
>chr1:4174163-4174405
>chr1:4175142-4175728
>chr1:4176008-4176168
>chr1:4176447-4176603
>chr1:4176809-4177071
>chr1:4177153-4177259
>chr1:4177599-4177757
>chr1:4178131-4178245
>chr1:4178364-4178761
>chr1:4179328-4180250
>chr1:4180410-4180644
>chr1:4181829-4182551
>chr1:4182925-4183478
>chr1:4183697-4183824
>chr1:4183944-4184296
>chr1:4184632-4184975
>chr1:4185070-4185134
>chr1:4185196-4186772
>chr1:4186870-4187151
>chr1:4188435-4188596
>chr1:4188688-4190386
>chr1:4190728-4193007
>chr1:4193231-4193535
>chr1:4193794-4194193
>chr1:4194626-4194768
>chr1:4194831-4195435
>chr1:4196056-4196241
>chr1:4197105-4198198
>chr1:4198414-4199198
>chr1:4199734-4200108
>chr1:4200284-4200806
>chr1:4201370-4201623
>chr1:4202437-4203545
>chr1:4203593-4204123
>chr1:4204726-4204852
>chr1:4205150-4205454
>chr1:4206224-4206378
>chr1:4207222-4208364
>chr1:4208419-4208922
>chr1:4209442-4210912
>chr1:4211078-4211364
>chr1:4211452-4211950
>chr1:4212018-4212293
>chr1:4213322-4213500
>chr1:4213561-4214158
>chr1:4214560-4214614
>chr1:4214665-4216269
>chr1:4216382-4216562
>chr1:4216857-4216977
>chr1:4218058-4218212
>chr1:4219029-4219429
>chr1:4219530-4219823
>chr1:4220095-4220347
>chr1:4220597-4220796
>chr1:4220896-4221171
>chr1:4221374-4222423
>chr1:4223682-4224299
>chr1:4224469-4225949
>chr1:4226037-4226257
>chr1:4227174-4227894
>chr1:4227957-4228079
>chr1:4230720-4230830
>chr1:4231836-4232023
>chr1:4232294-4232463
>chr1:4232639-4233096
>chr1:4233221-4233261
>chr1:4233567-4234607
>chr1:4234696-4235609
>chr1:4237222-4237618
>chr1:4237684-4238146
>chr1:4238238-4238934
>chr1:4239167-4239808
>chr1:4240654-4240747
>chr1:4241693-4242342
>chr1:4242474-4242846
>chr1:4242948-4243062
>chr1:4243747-4244517
>chr1:4245830-4245956
>chr1:4246259-4246499
>chr1:4246791-4246945
>chr1:4247127-4249418
>chr1:4249790-4249926
>chr1:4250528-4250661
>chr1:4250984-4251613
>chr1:4251982-4252192
>chr1:4252285-4252509
>chr1:4252887-4253874
>chr1:4253967-4254064
>chr1:4254222-4254688
>chr1:4254734-4256419
>chr1:4256529-4256631
>chr1:4256773-4257000
>chr1:4257139-4257939
>chr1:4259345-4260003
>chr1:4260076-4260349
>chr1:4260865-4261011
>chr1:4261184-4262267
>chr1:4262384-4262611
>chr1:4263082-4263566
>chr1:4263790-4264376
>chr1:4264426-4264661
>chr1:4264935-4265241
>chr1:4265479-4265732
>chr1:4266160-4266213
>chr1:4266468-4266612
>chr1:4266809-4267075
>chr1:4267175-4268041
>chr1:4268182-4268340
>chr1:4268750-4269107
>chr1:4269527-4269959
>chr1:4270102-4272279
>chr1:4272508-4273469
>chr1:4273552-4273919
>chr1:4274626-4274916
>chr1:4275125-4275751
>chr1:4275915-4276290
>chr1:4276418-4276534
>chr1:4276641-4277169
>chr1:4277652-4279940
>chr1:4280421-4280794
>chr1:4280928-4282008
>chr1:4282454-4283746
>chr1:4284049-4285740
>chr1:4285895-4286223
>chr1:4286423-4286835
>chr1:4287304-4287706
>chr1:4287893-4288168
>chr1:4288285-4288457
>chr1:4289268-4289516
>chr1:4289617-4289890
>chr1:4290058-4290208
>chr1:4290326-4290476
>chr1:4290716-4290840
>chr1:4291089-4292552
>chr1:4292767-4292900
>chr1:4292987-4293835
>chr1:4293976-4294390
>chr1:4295607-4296123
>chr1:4296562-4297036
>chr1:4297499-4297772
>chr1:4298113-4299049
>chr1:4299553-4300346
>chr1:4300842-4300987
>chr1:4301063-4301144
>chr1:4301362-4301675
>chr1:4301776-4301849
>chr1:4302138-4302732
>chr1:4303485-4303590
>chr1:4303670-4304008
>chr1:4304115-4304285
>chr1:4305545-4305691
>chr1:4305914-4306616
>chr1:4306684-4306887
>chr1:4306935-4307777
>chr1:4307990-4308087
>chr1:4308498-4309066
>chr1:4309111-4310206
>chr1:4310267-4310678
>chr1:4310843-4311019
>chr1:4311190-4311815
>chr1:4312213-4312426
>chr1:4312668-4312749
>chr1:4313083-4313241
>chr1:4313362-4313670
>chr1:4313803-4313954
>chr1:4314177-4314382
>chr1:4314937-4315785
>chr1:4315886-4316068
>chr1:4316171-4316506
>chr1:4316577-4316796
>chr1:4317095-4317531
>chr1:4317782-4318231
>chr1:4318343-4318542
>chr1:4318960-4319413
>chr1:4319719-4319935
>chr1:4320299-4320366
>chr1:4320436-4320724
>chr1:4320945-4321481
>chr1:4321600-4321950
>chr1:4323766-4324643
>chr1:4324797-4325636
>chr1:4325712-4325782
>chr1:4325865-4327229
>chr1:4327485-4327640
>chr1:4327962-4328109
>chr1:4328610-4329492
>chr1:4330566-4330992
>chr1:4331218-4331324
>chr1:4331640-4333067
>chr1:4333654-4334064
>chr1:4334369-4334642
>chr1:4334903-4336095
>chr1:4336344-4336531
>chr1:4336835-4336984
>chr1:4337283-4337932
>chr1:4338065-4338302
>chr1:4338512-4338984
>chr1:4339179-4339221
>chr1:4339423-4339511
>chr1:4340222-4341003
>chr1:4341411-4341492
>chr1:4342307-4342481
>chr1:4342987-4345440
>chr1:4346596-4346988
>chr1:4347679-4347991
>chr1:4348130-4348272
>chr1:4348518-4348998
>chr1:4349138-4349451
>chr1:4349760-4350348
>chr1:4350515-4350714
>chr1:4351017-4351265
>chr1:4351371-4351658
>chr1:4351943-4352070
>chr1:4352446-4352605
>chr1:4352924-4353451
>chr1:4353503-4354600
>chr1:4354689-4356662
>chr1:4356784-4356987
>chr1:4357102-4357221
>chr1:4358186-4359220
>chr1:4359377-4359480
>chr1:4359798-4360881
>chr1:4361097-4361180
>chr1:4361334-4361426
>chr1:4361486-4362006
>chr1:4362337-4362399
>chr1:4362810-4363320
>chr1:4363795-4364171
>chr1:4364609-4364818
>chr1:4364864-4365267
>chr1:4365866-4365972
>chr1:4366121-4366526
>chr1:4366669-4366771
>chr1:4366875-4367003
>chr1:4367127-4368157
>chr1:4368676-4369133
>chr1:4369190-4370352
>chr1:4370492-4370773
>chr1:4371043-4371520
>chr1:4372083-4373293
>chr1:4374042-4374527
>chr1:4374698-4374878
>chr1:4375368-4376075
>chr1:4376830-4377575
>chr1:4377786-4377991
>chr1:4378813-4379298
>chr1:4379646-4379771
>chr1:4380042-4380116
>chr1:4380448-4381283
>chr1:4381442-4381686
>chr1:4381886-4382129
>chr1:4382221-4382421
>chr1:4382600-4382740
>chr1:4383212-4383321
>chr1:4383494-4383588
>chr1:4383791-4384085
>chr1:4384182-4384240
>chr1:4384398-4384630
>chr1:4385758-4385903
>chr1:4386397-4387253
>chr1:4387356-4387453
>chr1:4387560-4388733
>chr1:4388821-4388936
>chr1:4388981-4389263
>chr1:4389442-4389572
>chr1:4389685-4389848
>chr1:4390166-4390269
>chr1:4390822-4391158
>chr1:4391347-4391411
>chr1:4391546-4391705
>chr1:4391821-4392643
>chr1:4392819-4392914
>chr1:4393126-4393790
>chr1:4393960-4394042
>chr1:4394221-4394335
>chr1:4394542-4394752
>chr1:4394860-4395001
>chr1:4395325-4396152
>chr1:4396251-4396606
>chr1:4396753-4397467
>chr1:4398065-4398240
>chr1:4398507-4398922
>chr1:4398981-4400188
>chr1:4400671-4401552
>chr1:4401607-4401840
>chr1:4401982-4402079
>chr1:4402606-4402684
>chr1:4403269-4403954
>chr1:4404047-4404422
>chr1:4404623-4404743
>chr1:4404963-4405156
>chr1:4405433-4405850
>chr1:4406218-4406471
>chr1:4407008-4407056
>chr1:4407183-4407955
>chr1:4408121-4409076
>chr1:4409206-4409627
>chr1:4409693-4409831
>chr1:4411953-4412591
>chr1:4412664-4416322
>chr1:4416862-4417009
>chr1:4417219-4417979
>chr1:4418014-4418572
>chr1:4419112-4419251
>chr1:4419461-4422176
>chr1:4422397-4423805
>chr1:4424042-4424140
>chr1:4426376-4429911
>chr1:4430130-4430253
>chr1:4430549-4430641
>chr1:4430793-4431167
>chr1:4431287-4432157
>chr1:4432210-4432692
>chr1:4433079-4433156
>chr1:4433379-4434092
>chr1:4435267-4435775
>chr1:4436071-4436442
>chr1:4436585-4438287
>chr1:4438572-4438797
>chr1:4439027-4440004
>chr1:4440116-4440201
>chr1:4440378-4441578
>chr1:4441692-4442154
>chr1:4443018-4443518
>chr1:4443686-4445259
>chr1:4445580-4445708
>chr1:4446097-4446636
>chr1:4447075-4447377
>chr1:4447455-4447653
>chr1:4447937-4448261
>chr1:4448334-4448894
>chr1:4449107-4451072
>chr1:4451179-4451498
>chr1:4451566-4453148
>chr1:4453220-4453273
>chr1:4453365-4453479
>chr1:4453586-4453835
>chr1:4453935-4454097
>chr1:4454311-4455174
>chr1:4455230-4455279
>chr1:4455565-4456833
>chr1:4457080-4457471
>chr1:4457628-4458436
>chr1:4458876-4459132
>chr1:4459672-4460108
>chr1:4460336-4460638
>chr1:4460905-4462045
>chr1:4462241-4462312
>chr1:4462422-4462610
>chr1:4462846-4463051
>chr1:4463116-4463647
>chr1:4463779-4464806
>chr1:4464892-4465812
>chr1:4466348-4467290
>chr1:4467504-4467688
>chr1:4467975-4469406
>chr1:4469792-4470650
>chr1:4470915-4471151
>chr1:4471288-4471547
>chr1:4472025-4472130
>chr1:4472502-4472715
>chr1:4472990-4474467
>chr1:4474632-4474866
>chr1:4475353-4475646
>chr1:4475868-4476174
>chr1:4476370-4476465
>chr1:4476747-4477258
>chr1:4477497-4477632
>chr1:4477733-4477859
>chr1:4477982-4478193
>chr1:4478438-4478537
>chr1:4478814-4479637
>chr1:4480272-4480330
>chr1:4480492-4480626
>chr1:4480718-4481333
>chr1:4481424-4481689
>chr1:4481985-4483307
>chr1:4483966-4484053
>chr1:4484287-4484808
>chr1:4485058-4485251
>chr1:4485549-4486617
>chr1:4488026-4488154
>chr1:4490001-4490188
>chr1:4491105-4491881
>chr1:4492090-4492253
>chr1:4492321-4492594
>chr1:4492784-4492926
>chr1:4493064-4493241
>chr1:4493694-4493776
>chr1:4493876-4494000
>chr1:4494811-4494939
>chr1:4495730-4495863
>chr1:4497366-4497452
>chr1:4497644-4498530
>chr1:4498735-4499723
>chr1:4501399-4501650
>chr1:4502245-4502972
>chr1:4503035-4503127
>chr1:4503317-4503623
>chr1:4503700-4503894
>chr1:4503975-4504145
>chr1:4504700-4504864
>chr1:4504932-4505177
>chr1:4507255-4507486
>chr1:4507553-4508033
>chr1:4508744-4508795
>chr1:4509114-4510304
>chr1:4510522-4511202
>chr1:4511391-4512105
>chr1:4512229-4514000
>chr1:4514212-4514485
>chr1:4514608-4514923
>chr1:4515068-4515355
>chr1:4515567-4515657
>chr1:4515761-4515834
>chr1:4516090-4516660
>chr1:4516799-4516922
>chr1:4517105-4518469
>chr1:4518545-4518819
>chr1:4518872-4518991
>chr1:4519183-4519430
>chr1:4519602-4519703
>chr1:4520557-4520730
>chr1:4520812-4521911
>chr1:4522091-4522351
>chr1:4522606-4523938
>chr1:4524075-4525184
>chr1:4525367-4526403
>chr1:4526520-4527239
>chr1:4527702-4528427
>chr1:4528518-4528949
>chr1:4529180-4529267
>chr1:4529374-4529944
>chr1:4530142-4530261
>chr1:4530421-4530747
>chr1:4531097-4531876
>chr1:4532085-4532221
>chr1:4533202-4533869
>chr1:4534018-4534486
>chr1:4534666-4534824
>chr1:4535071-4535524
>chr1:4535722-4536660
>chr1:4536708-4536789
>chr1:4536869-4537068
>chr1:4537249-4537548
>chr1:4537859-4540074
>chr1:4540163-4540259
>chr1:4540335-4540650
>chr1:4540930-4541135
>chr1:4541925-4542238
>chr1:4542360-4542699
>chr1:4543163-4543231
>chr1:4543533-4544389
>chr1:4544471-4544938
>chr1:4545125-4545411
>chr1:4545881-4546065
>chr1:4548134-4548602
>chr1:4548861-4549125
>chr1:4549267-4549563
>chr1:4549651-4551606
>chr1:4551713-4552542
>chr1:4552780-4552850
>chr1:4552962-4553079
>chr1:4553377-4554024
>chr1:4556537-4557809
>chr1:4557859-4559313
>chr1:4559405-4559683
>chr1:4561718-4561915
>chr1:4562000-4562195
>chr1:4562414-4562487
>chr1:4562667-4562747
>chr1:4564203-4564347
>chr1:4564706-4564973
>chr1:4565034-4566268
>chr1:4566397-4566486
>chr1:4566902-4566969
>chr1:4567060-4567280
>chr1:4567361-4567699
>chr1:4567910-4568590
>chr1:4568647-4568750
>chr1:4568905-4570071
>chr1:4570630-4570946
>chr1:4573394-4575203
>chr1:4575303-4576668
>chr1:4576713-4576956
>chr1:4577418-4577827
>chr1:4577882-4578002
>chr1:4578096-4578161
>chr1:4578290-4578663
>chr1:4578813-4579190
>chr1:4579248-4579746
>chr1:4580741-4581403
>chr1:4581633-4582086
>chr1:4583162-4584069
>chr1:4584252-4585266
>chr1:4585331-4585637
>chr1:4585770-4585959
>chr1:4586007-4586195
>chr1:4586373-4586502
>chr1:4586819-4587057
>chr1:4587306-4587851
>chr1:4588020-4588439
>chr1:4588595-4588709
>chr1:4589461-4589765
>chr1:4589872-4591583
>chr1:4592620-4592725
>chr1:4592832-4594423
>chr1:4594841-4595408
>chr1:4595561-4595793
>chr1:4596176-4598366
>chr1:4598410-4598584
>chr1:4598706-4599020
>chr1:4599189-4599623
>chr1:4600410-4601065
>chr1:4602039-4604061
>chr1:4604397-4604996
>chr1:4605254-4605350
>chr1:4605449-4606076
>chr1:4606509-4607397
>chr1:4607638-4607808
>chr1:4608037-4608957
>chr1:4609259-4610345
>chr1:4611093-4611870
>chr1:4612120-4612203
>chr1:4612663-4614969
>chr1:4615363-4615422
>chr1:4615660-4616351
>chr1:4616428-4616907
>chr1:4617173-4617382
>chr1:4617735-4617934
>chr1:4618098-4618414
>chr1:4618632-4618672
>chr1:4618894-4619264
>chr1:4619757-4620241
>chr1:4620332-4620546
>chr1:4620614-4620737
>chr1:4620955-4621821
>chr1:4625393-4625697
>chr1:4626082-4626234
>chr1:4626389-4626651
>chr1:4627117-4627845
>chr1:4628021-4628426
>chr1:4629405-4629822
>chr1:4630269-4630440
>chr1:4630732-4630961
>chr1:4631002-4631214
>chr1:4631347-4631505
>chr1:4631681-4631900
>chr1:4632000-4632069
>chr1:4632247-4632348
>chr1:4632690-4632992
>chr1:4633082-4633572
>chr1:4634412-4635078
>chr1:4635275-4635727
>chr1:4636149-4636340
>chr1:4636496-4636693
>chr1:4636968-4637131
>chr1:4637443-4638565
>chr1:4638624-4638838
>chr1:4639537-4639768
>chr1:4640244-4640340
>chr1:4640463-4641382
>chr1:4641437-4641798
>chr1:4642528-4642726
>chr1:4642837-4643143
>chr1:4643866-4644691
>chr1:4644894-4645144
>chr1:4645652-4645877
>chr1:4646182-4646847
>chr1:4646966-4647072
>chr1:4647929-4648020
>chr1:4648907-4650035
>chr1:4650103-4650278
>chr1:4650934-4651976
>chr1:4652535-4652842
>chr1:4653943-4654072
>chr1:4654198-4654429
>chr1:4654633-4654798
>chr1:4655609-4655728
>chr1:4656628-4657082
>chr1:4657185-4657396
>chr1:4657887-4658133
>chr1:4658478-4658545
>chr1:4658947-4659011
>chr1:4659166-4659342
>chr1:4659792-4659927
>chr1:4660134-4660278
>chr1:4660672-4662510
>chr1:4664749-4665025
>chr1:4665271-4665366
>chr1:4665488-4665634
>chr1:4665875-4665951
>chr1:4666177-4666333
>chr1:4666594-4666705
>chr1:4666792-4667006
>chr1:4667436-4667615
>chr1:4668068-4668190
>chr1:4668678-4669044
>chr1:4669171-4669426
>chr1:4669614-4669757
>chr1:4669852-4670326
>chr1:4670411-4670708
>chr1:4671741-4671981
>chr1:4672975-4673073
>chr1:4673675-4674285
>chr1:4674598-4674967
>chr1:4675121-4675754
>chr1:4675951-4676356
>chr1:4676684-4676770
>chr1:4676998-4678091
>chr1:4678159-4678562
>chr1:4678758-4678813
>chr1:4678857-4679867
>chr1:4680006-4680415
>chr1:4680495-4680625
>chr1:4680725-4680938
>chr1:4681376-4681784
>chr1:4681926-4682277
>chr1:4682409-4682732
>chr1:4683618-4683961
>chr1:4684145-4684549
>chr1:4685744-4686338
>chr1:4686617-4686739
>chr1:4686801-4686910
>chr1:4687993-4688109
>chr1:4688371-4690604
>chr1:4691130-4691700
>chr1:4691951-4692395
>chr1:4692476-4693516
>chr1:4693778-4693931
>chr1:4695423-4696046
>chr1:4696510-4696732
>chr1:4696826-4696872
>chr1:4696969-4697626
>chr1:4698215-4698365
>chr1:4698480-4698562
>chr1:4698915-4699590
>chr1:4699788-4699904
>chr1:4700325-4701265
>chr1:4701546-4701725
>chr1:4702102-4702462
>chr1:4702820-4703191
>chr1:4703386-4703422
>chr1:4703679-4710245
>chr1:4710335-4710586
>chr1:4710867-4710941
>chr1:4711069-4712260
>chr1:4713024-4713592
>chr1:4713660-4713796
>chr1:4714325-4714870
>chr1:4715073-4715206
>chr1:4715565-4715739
>chr1:4715827-4716466
>chr1:4716734-4716825
>chr1:4716970-4718098
>chr1:4718974-4719069
>chr1:4719511-4719692
>chr1:4719765-4720058
>chr1:4720133-4720670
>chr1:4721768-4722108
>chr1:4722686-4723808
>chr1:4723894-4728205
>chr1:4729807-4730294
>chr1:4730656-4731033
>chr1:4731265-4732515
>chr1:4732663-4732747
>chr1:4733189-4733247
>chr1:4733444-4733882
>chr1:4733982-4734270
>chr1:4734658-4734832
>chr1:4734947-4735018
>chr1:4735112-4735726
>chr1:4735846-4735914
>chr1:4736181-4736361
>chr1:4737012-4737228
>chr1:4737408-4737675
>chr1:4737947-4738018
>chr1:4738642-4738830
>chr1:4739546-4739841
>chr1:4740060-4740342
>chr1:4740709-4740979
>chr1:4741075-4742610
>chr1:4743234-4743641
>chr1:4744786-4745120
>chr1:4745183-4745541
>chr1:4745613-4746215
>chr1:4746282-4746365
>chr1:4746828-4746976
>chr1:4748121-4748808
>chr1:4748948-4749181
>chr1:4749338-4749492
>chr1:4750580-4750732
>chr1:4751294-4751515
>chr1:4751607-4752685
>chr1:4753158-4753314
>chr1:4753983-4754442
>chr1:4755023-4755279
>chr1:4756988-4757078
>chr1:4757196-4758254
>chr1:4758407-4758991
>chr1:4760183-4760645
>chr1:4762411-4762676
>chr1:4763112-4764130
>chr1:4764211-4764379
>chr1:4764596-4764741
>chr1:4764989-4765229
>chr1:4765791-4765922
>chr1:4766213-4766359
>chr1:4766665-4766876
>chr1:4767376-4767715
>chr1:4767898-4768202
>chr1:4768306-4769134
>chr1:4769532-4769602
>chr1:4769824-4769936
>chr1:4769998-4770109
>chr1:4771073-4771259
>chr1:4771394-4773091
>chr1:4773583-4774149
>chr1:4774912-4775379
>chr1:4775715-4776142
>chr1:4776362-4776901
>chr1:4777510-4777816
>chr1:4777993-4778172
>chr1:4779358-4779595
>chr1:4779783-4779931
>chr1:4780436-4781197
>chr1:4781354-4781727
>chr1:4781914-4782103
>chr1:4782168-4782284
>chr1:4782525-4782829
>chr1:4782913-4783750
>chr1:4783852-4783908
>chr1:4784165-4784279
>chr1:4784344-4784538
>chr1:4784642-4784769
>chr1:4784861-4785089
>chr1:4786377-4786867
>chr1:4788323-4788576
>chr1:4789436-4789963
>chr1:4790731-4791109
>chr1:4791346-4791461
>chr1:4791639-4792464
>chr1:4792619-4793280
>chr1:4793592-4793826
>chr1:4794144-4795192
>chr1:4795499-4795803
>chr1:4796008-4796079
>chr1:4796334-4797247
>chr1:4797473-4797634
>chr1:4797867-4797955
>chr1:4798109-4800519
>chr1:4801765-4802150
>chr1:4802442-4803134
>chr1:4803298-4803562
>chr1:4805189-4805439
>chr1:4805553-4806138
>chr1:4806265-4806413
>chr1:4806661-4807295
>chr1:4807386-4808477
>chr1:4808724-4808946
>chr1:4809548-4810300
>chr1:4811501-4811661
>chr1:4811761-4811946
>chr1:4812056-4812167
>chr1:4812251-4812341
>chr1:4812879-4813069
>chr1:4813376-4813568
>chr1:4813744-4814021
>chr1:4814193-4814379
>chr1:4814668-4814867
>chr1:4815287-4815495
>chr1:4815864-4815992
>chr1:4816684-4817524
>chr1:4817712-4817806
>chr1:4818028-4818141
>chr1:4818309-4818558
>chr1:4818667-4819140
>chr1:4819188-4819872
>chr1:4820086-4820220
>chr1:4821589-4822230
>chr1:4822470-4822564
>chr1:4822700-4822821
>chr1:4823092-4823751
>chr1:4823934-4824009
>chr1:4824172-4824263
>chr1:4824652-4824855
>chr1:4825071-4825208
>chr1:4825296-4825345
>chr1:4825519-4825589
>chr1:4825857-4826158
>chr1:4826357-4826720
>chr1:4826975-4827412
>chr1:4827684-4828122
>chr1:4828280-4829562
>chr1:4830007-4830426
>chr1:4830759-4830932
>chr1:4831103-4831193
>chr1:4831277-4831781
>chr1:4834272-4834322
>chr1:4834424-4834529
>chr1:4836246-4837117
>chr1:4837809-4839681
>chr1:4839856-4840385
>chr1:4841049-4841310
>chr1:4841409-4841698
>chr1:4841752-4841908
>chr1:4842040-4842300
>chr1:4843636-4845011
>chr1:4845420-4845908
>chr1:4846413-4846581
>chr1:4846727-4847123
>chr1:4847188-4847389
>chr1:4847498-4847786
>chr1:4847973-4848111
>chr1:4848342-4848457
>chr1:4848761-4849660
>chr1:4850343-4851025
>chr1:4851123-4851595
>chr1:4851950-4852636
>chr1:4852839-4852904
>chr1:4853001-4853499
>chr1:4853574-4853802
>chr1:4854048-4854225
>chr1:4854596-4854703
>chr1:4854789-4855177
>chr1:4855634-4856088
>chr1:4856651-4857164
>chr1:4857204-4857349
>chr1:4858295-4858404
>chr1:4858904-4859094
>chr1:4859487-4859752
>chr1:4859933-4860088
>chr1:4860203-4860816
>chr1:4860943-4861403
>chr1:4861502-4861979
>chr1:4862026-4862312
>chr1:4862561-4862678
>chr1:4863234-4863317
>chr1:4863735-4863805
>chr1:4866605-4867309
>chr1:4867539-4867741
>chr1:4868279-4868493
>chr1:4868634-4869013
>chr1:4869200-4869398
>chr1:4869816-4869931
>chr1:4870327-4870412
>chr1:4870913-4871399
>chr1:4871624-4871789
>chr1:4872135-4872269
>chr1:4872542-4873155
>chr1:4873228-4873629
>chr1:4873744-4873845
>chr1:4873912-4874063
>chr1:4874760-4875777
>chr1:4875913-4876036
>chr1:4876135-4876557
>chr1:4876608-4876719
>chr1:4876834-4877241
>chr1:4877490-4877544
>chr1:4877718-4877920
>chr1:4878074-4878148
>chr1:4878263-4878498
>chr1:4878562-4879220
>chr1:4879667-4879792
>chr1:4879916-4880222
>chr1:4880593-4881170
>chr1:4881442-4881592
>chr1:4881751-4882142
>chr1:4882326-4882543
>chr1:4882724-4882868
>chr1:4883705-4883846
>chr1:4884192-4884312
>chr1:4884496-4884969
>chr1:4885120-4885437
>chr1:4886976-4887436
>chr1:4887492-4887734
>chr1:4887942-4888060
>chr1:4888199-4888311
>chr1:4888735-4888954
>chr1:4889259-4889430
>chr1:4889917-4890359
>chr1:4891172-4891935
>chr1:4893299-4893387
>chr1:4894366-4894856
>chr1:4895067-4895430
>chr1:4895655-4895866
>chr1:4895977-4896364
>chr1:4896547-4896782
>chr1:4897133-4897235
>chr1:4897310-4897789
>chr1:4897900-4898514
>chr1:4898701-4898922
>chr1:4899373-4899462
>chr1:4899768-4900103
>chr1:4900284-4900554
>chr1:4900929-4901070
>chr1:4901485-4901591
>chr1:4901831-4902707
>chr1:4902983-4903266
>chr1:4903564-4903679
>chr1:4904042-4904193
>chr1:4904600-4904956
>chr1:4905233-4905670
>chr1:4905845-4906303
>chr1:4906792-4906955
>chr1:4907070-4907780
>chr1:4907996-4908250
>chr1:4908668-4908998
>chr1:4909221-4909853
>chr1:4910002-4920710
>chr1:4920901-4921078
>chr1:4921518-4921640
>chr1:4922211-4922417
