# Supplementary material for: Red: an intelligent, rapid, accurate tool for detecting repeats de-novo on the genomic scale
Source: BMC Bioinformatics. 2015 Jul 24;16:227. doi: 10.1186/s12859-015-0654-5 (PMC4513396; doi:10.1186/s12859-015-0654-5)
Supplement: Additional file 11 — Supplementary data set 10 — Red’s repeats of the Dictyostelium discoideum genome. The command “tar -xzf file” results in a directory that contains the locations of repeats found by Red in the genome of the Dictyostelium discoideum. [file 12859_2015_654_MOESM11_ESM.gz › GnmRptDd/chr2.rpt]

>chr2:100-5759
>chr2:6252-6402
>chr2:6464-7782
>chr2:7922-8110
>chr2:8229-8321
>chr2:9715-9824
>chr2:9905-10009
>chr2:10094-10462
>chr2:10759-11256
>chr2:11873-13421
>chr2:13669-13896
>chr2:14045-14618
>chr2:14752-14805
>chr2:14847-15001
>chr2:15086-16115
>chr2:16257-16513
>chr2:17033-17279
>chr2:17606-18029
>chr2:18299-18810
>chr2:19122-19539
>chr2:19814-20488
>chr2:21807-22011
>chr2:22089-22446
>chr2:22726-22965
>chr2:23024-23091
>chr2:23573-23984
>chr2:24074-24177
>chr2:25256-25746
>chr2:25898-26045
>chr2:26401-26497
>chr2:26690-27306
>chr2:27468-27511
>chr2:27795-28881
>chr2:29172-29474
>chr2:29560-29734
>chr2:29851-30228
>chr2:30504-30733
>chr2:31060-32492
>chr2:32663-32878
>chr2:32941-33723
>chr2:34176-34340
>chr2:34509-34635
>chr2:34766-35058
>chr2:35292-35489
>chr2:35659-35755
>chr2:35919-36179
>chr2:36277-37244
>chr2:37572-37767
>chr2:37900-38763
>chr2:38863-38939
>chr2:39045-39618
>chr2:40229-41037
>chr2:41595-41807
>chr2:42630-43496
>chr2:43620-43720
>chr2:43818-44207
>chr2:44352-44504
>chr2:44597-45067
>chr2:45162-45496
>chr2:45646-45983
>chr2:46146-46411
>chr2:47419-48393
>chr2:49024-49145
>chr2:49233-49774
>chr2:49855-49958
>chr2:50341-53396
>chr2:53768-54398
>chr2:55000-56324
>chr2:57028-57336
>chr2:57393-57583
>chr2:57960-58681
>chr2:59139-59384
>chr2:60731-62768
>chr2:62921-63459
>chr2:64537-64949
>chr2:65273-65648
>chr2:65839-66716
>chr2:66981-67066
>chr2:67443-67536
>chr2:67604-67691
>chr2:67793-68487
>chr2:69477-69799
>chr2:70553-70806
>chr2:71036-71191
>chr2:71379-71704
>chr2:71823-72252
>chr2:72529-72696
>chr2:72937-73369
>chr2:73520-73724
>chr2:74053-74218
>chr2:74839-74943
>chr2:74998-75249
>chr2:75444-76514
>chr2:76592-76727
>chr2:77252-77300
>chr2:77628-77713
>chr2:78011-78146
>chr2:78847-79512
>chr2:79595-79826
>chr2:80093-80343
>chr2:80498-80672
>chr2:80790-81193
>chr2:81339-81490
>chr2:81577-82113
>chr2:82412-82568
>chr2:82829-82954
>chr2:83108-83386
>chr2:83802-84164
>chr2:84687-85549
>chr2:85844-85959
>chr2:86062-86320
>chr2:86399-86940
>chr2:87154-88013
>chr2:88374-88566
>chr2:88662-89131
>chr2:89658-90001
>chr2:90260-90813
>chr2:90950-91606
>chr2:92622-93377
>chr2:93690-94411
>chr2:94656-94866
>chr2:95375-95594
>chr2:95693-96772
>chr2:96899-97162
>chr2:97367-97470
>chr2:97562-98173
>chr2:98763-98924
>chr2:99222-100216
>chr2:100456-101422
>chr2:101724-102210
>chr2:102431-102891
>chr2:103249-103335
>chr2:103428-103874
>chr2:105107-105228
>chr2:105320-105560
>chr2:106372-107177
>chr2:107275-107960
>chr2:108181-108366
>chr2:108480-108946
>chr2:109198-109747
>chr2:109801-110052
>chr2:110273-110543
>chr2:110735-110955
>chr2:112992-113070
>chr2:113243-113512
>chr2:113610-114190
>chr2:114343-115333
>chr2:115633-115790
>chr2:116058-117716
>chr2:117974-118179
>chr2:119160-119329
>chr2:119523-119628
>chr2:120397-120517
>chr2:120681-120875
>chr2:121016-121315
>chr2:121650-122880
>chr2:124160-124746
>chr2:124876-124981
>chr2:125089-125539
>chr2:125651-125770
>chr2:126630-126822
>chr2:126951-127253
>chr2:127315-127529
>chr2:128932-129181
>chr2:129533-129954
>chr2:130813-131030
>chr2:131463-132339
>chr2:132947-133235
>chr2:133317-133364
>chr2:133784-133884
>chr2:133952-134557
>chr2:134662-135056
>chr2:135272-135546
>chr2:136281-136505
>chr2:136942-137918
>chr2:138728-140027
>chr2:140108-140339
>chr2:141303-141700
>chr2:142419-142698
>chr2:142916-143490
>chr2:143594-143660
>chr2:144304-144355
>chr2:144409-145144
>chr2:145442-145565
>chr2:145818-146066
>chr2:146498-147326
>chr2:147512-147950
>chr2:148438-149057
>chr2:149250-149501
>chr2:149781-149907
>chr2:149992-150087
>chr2:150251-150373
>chr2:150689-151458
>chr2:151656-152349
>chr2:152400-153171
>chr2:153344-154054
>chr2:154235-154310
>chr2:154475-154663
>chr2:155399-155634
>chr2:155817-155887
>chr2:156003-156327
>chr2:156688-156796
>chr2:157121-157195
>chr2:157256-157365
>chr2:157524-158161
>chr2:158299-159668
>chr2:159850-160139
>chr2:160824-160991
>chr2:161271-161539
>chr2:161587-161682
>chr2:162039-163203
>chr2:163591-163772
>chr2:163904-164030
>chr2:164342-164477
>chr2:164587-164654
>chr2:164724-165066
>chr2:165147-165544
>chr2:166874-169288
>chr2:169506-169783
>chr2:170945-171074
>chr2:171348-171589
>chr2:171671-171801
>chr2:172300-172655
>chr2:172866-173028
>chr2:173077-173586
>chr2:173626-174897
>chr2:176010-176300
>chr2:177287-177544
>chr2:177753-178227
>chr2:178696-178904
>chr2:179164-179618
>chr2:179949-180017
>chr2:180563-181358
>chr2:181782-183871
>chr2:184049-184324
>chr2:184805-185174
>chr2:185432-185564
>chr2:185792-185936
>chr2:186820-187223
>chr2:187708-187783
>chr2:188334-188714
>chr2:188860-190795
>chr2:191224-191357
>chr2:191564-191754
>chr2:191986-192539
>chr2:192685-193338
>chr2:194100-194326
>chr2:195802-196078
>chr2:196187-196880
>chr2:197556-198121
>chr2:199039-199111
>chr2:199220-199299
>chr2:199658-199914
>chr2:200231-201307
>chr2:201955-202247
>chr2:202420-202545
>chr2:202739-203446
>chr2:203593-205938
>chr2:206583-207193
>chr2:207297-207786
>chr2:207830-207976
>chr2:208757-209607
>chr2:209671-210569
>chr2:211181-211413
>chr2:211587-213323
>chr2:213408-213523
>chr2:213643-213813
>chr2:213916-214120
>chr2:214603-214986
>chr2:215067-216326
>chr2:216414-217027
>chr2:218381-219242
>chr2:219437-219921
>chr2:220116-220453
>chr2:220606-220774
>chr2:221432-221761
>chr2:221962-222159
>chr2:222464-222919
>chr2:225150-225477
>chr2:225746-225831
>chr2:226032-226177
>chr2:226251-226973
>chr2:227852-228056
>chr2:228597-228772
>chr2:229264-229810
>chr2:230020-230864
>chr2:231282-231401
>chr2:231598-231976
>chr2:232244-232461
>chr2:233267-233478
>chr2:233901-234148
>chr2:234263-234775
>chr2:234875-235409
>chr2:235691-235813
>chr2:236251-236639
>chr2:236738-237073
>chr2:237243-239189
>chr2:239384-241558
>chr2:242521-242802
>chr2:242997-243648
>chr2:243807-244596
>chr2:245536-245900
>chr2:247507-248677
>chr2:251580-251646
>chr2:251786-252817
>chr2:255981-256739
>chr2:257276-257400
>chr2:257523-257647
>chr2:257857-259076
>chr2:259166-261027
>chr2:261134-263569
>chr2:263809-263984
>chr2:264109-264279
>chr2:264866-264951
>chr2:265327-266222
>chr2:266375-266604
>chr2:267084-267168
>chr2:267879-268257
>chr2:270618-271017
>chr2:271568-271899
>chr2:272726-273737
>chr2:273919-275061
>chr2:275160-275492
>chr2:275616-275983
>chr2:277288-277691
>chr2:277966-278224
>chr2:278956-280227
>chr2:280332-280719
>chr2:280784-282167
>chr2:282233-282290
>chr2:282465-283466
>chr2:283523-285749
>chr2:285829-287384
>chr2:287763-287859
>chr2:288032-289039
>chr2:289109-289608
>chr2:289669-290514
>chr2:291058-291669
>chr2:291807-292753
>chr2:294061-294180
>chr2:294337-298507
>chr2:298777-299481
>chr2:299612-300578
>chr2:300835-300990
>chr2:301043-302126
>chr2:302222-302311
>chr2:302705-302829
>chr2:303103-303221
>chr2:303338-303607
>chr2:303730-305398
>chr2:305565-306262
>chr2:306525-306674
>chr2:306778-308251
>chr2:308697-308804
>chr2:308910-309131
>chr2:309233-309349
>chr2:309443-317948
>chr2:318348-319240
>chr2:319505-319629
>chr2:319793-320838
>chr2:321368-321630
>chr2:321935-322005
>chr2:322514-322582
>chr2:322742-324375
>chr2:324723-325412
>chr2:325485-325587
>chr2:326021-327302
>chr2:327497-328644
>chr2:328823-329728
>chr2:330026-330415
>chr2:330895-331209
>chr2:331380-332158
>chr2:332773-333807
>chr2:333961-335160
>chr2:335395-335512
>chr2:335752-336647
>chr2:337995-338070
>chr2:338191-338479
>chr2:338584-338624
>chr2:338761-338921
>chr2:339037-339289
>chr2:339369-339727
>chr2:339983-341114
>chr2:341226-341324
>chr2:341598-341671
>chr2:341747-341917
>chr2:342142-342259
>chr2:342425-343613
>chr2:343925-344119
>chr2:344239-344442
>chr2:346015-346397
>chr2:346746-347848
>chr2:348020-350589
>chr2:350654-350983
>chr2:351147-352512
>chr2:352878-353165
>chr2:353653-353799
>chr2:354462-354796
>chr2:354928-355391
>chr2:355438-355730
>chr2:357087-357194
>chr2:357368-358413
>chr2:359177-359462
>chr2:360510-361020
>chr2:361416-361819
>chr2:362659-363036
>chr2:363200-363463
>chr2:363779-364325
>chr2:364817-365084
>chr2:365294-365747
>chr2:366231-370210
>chr2:370906-371681
>chr2:371837-372029
>chr2:372196-374504
>chr2:374949-375549
>chr2:375774-376417
>chr2:376519-376708
>chr2:376850-376959
>chr2:377162-377415
>chr2:377592-390230
>chr2:390315-390829
>chr2:391580-391770
>chr2:392322-394844
>chr2:395592-398485
>chr2:398690-398870
>chr2:399285-399862
>chr2:399949-400321
>chr2:401239-402450
>chr2:402711-402996
>chr2:403232-405229
>chr2:406154-406957
>chr2:407481-407955
>chr2:408096-409896
>chr2:410011-411986
>chr2:412349-413116
>chr2:413271-414963
>chr2:415091-416752
>chr2:417490-418280
>chr2:418353-418648
>chr2:421759-423123
>chr2:423193-423533
>chr2:423907-424188
>chr2:424278-425465
>chr2:425575-426264
>chr2:426542-427710
>chr2:427806-427897
>chr2:428060-428316
>chr2:428605-428712
>chr2:428942-429039
>chr2:429101-429210
>chr2:429332-429691
>chr2:429770-430025
>chr2:430372-430609
>chr2:430783-431546
>chr2:431632-432008
>chr2:432133-432818
>chr2:433693-433784
>chr2:434034-434962
>chr2:435050-436042
>chr2:436248-436391
>chr2:438650-438869
>chr2:439266-439719
>chr2:439836-440357
>chr2:441348-441632
>chr2:441953-442844
>chr2:442985-443554
>chr2:445157-445447
>chr2:445531-445845
>chr2:446580-447249
>chr2:447511-447735
>chr2:447947-448804
>chr2:449743-450224
>chr2:450416-450660
>chr2:450928-451985
>chr2:453051-453128
>chr2:454679-454924
>chr2:455017-455195
>chr2:455351-455538
>chr2:455968-456071
>chr2:457396-457570
>chr2:457631-457783
>chr2:458362-459204
>chr2:459321-459538
>chr2:459834-460402
>chr2:460585-460954
>chr2:461004-461704
>chr2:461934-462315
>chr2:462621-463518
>chr2:463724-464723
>chr2:465466-465541
>chr2:466365-466536
>chr2:466852-466908
>chr2:467100-467574
>chr2:467668-468510
>chr2:469132-469421
>chr2:469511-469605
>chr2:469783-469906
>chr2:470985-471044
>chr2:471356-472150
>chr2:472402-472522
>chr2:472724-473518
>chr2:473636-475063
>chr2:475214-475406
>chr2:475860-477122
>chr2:477343-477412
>chr2:477549-479025
>chr2:479072-479723
>chr2:479769-480294
>chr2:480576-480895
>chr2:481090-481275
>chr2:481467-481689
>chr2:481856-482009
>chr2:482238-482279
>chr2:482524-482727
>chr2:482807-482863
>chr2:483176-483289
>chr2:483772-484071
>chr2:484359-485409
>chr2:486112-486305
>chr2:486609-486837
>chr2:487974-488095
>chr2:488466-488842
>chr2:490293-490490
>chr2:490554-490688
>chr2:491033-491280
>chr2:491392-491509
>chr2:491611-491999
>chr2:492652-493187
>chr2:493302-494556
>chr2:495313-495789
>chr2:496207-496563
>chr2:496735-496962
>chr2:497112-497219
>chr2:497719-497827
>chr2:498060-498398
>chr2:498793-499594
>chr2:499853-502398
>chr2:502574-502707
>chr2:503058-503593
>chr2:503727-503846
>chr2:504083-506156
>chr2:506282-506477
>chr2:506700-507240
>chr2:507332-510195
>chr2:510300-510960
>chr2:511076-512210
>chr2:512410-515164
>chr2:515306-515701
>chr2:515881-516175
>chr2:516319-516572
>chr2:516670-517102
>chr2:517273-517416
>chr2:517966-518056
>chr2:518111-518306
>chr2:518479-519180
>chr2:519364-519417
>chr2:519481-527296
>chr2:527376-527834
>chr2:528145-528760
>chr2:528800-530388
>chr2:530451-530687
>chr2:530819-532841
>chr2:532915-534248
>chr2:534339-540289
>chr2:540484-540754
>chr2:541064-541202
>chr2:541304-544169
>chr2:544385-547414
>chr2:547464-549065
>chr2:549250-549681
>chr2:549851-550438
>chr2:551243-551472
>chr2:551806-551955
>chr2:552173-552689
>chr2:552734-553314
>chr2:553479-554252
>chr2:554378-555544
>chr2:555758-555937
>chr2:556233-556415
>chr2:556608-556778
>chr2:556981-557479
>chr2:557552-557860
>chr2:558146-558462
>chr2:558531-558874
>chr2:559519-559707
>chr2:559830-559911
>chr2:559990-560086
>chr2:560186-560735
>chr2:560886-561169
>chr2:561638-561726
>chr2:561873-561951
>chr2:562100-563029
>chr2:563182-563260
>chr2:563317-563549
>chr2:563677-563903
>chr2:563993-564210
>chr2:564412-565099
>chr2:565310-565400
>chr2:565552-565719
>chr2:565974-566376
>chr2:567429-568097
>chr2:568252-568705
>chr2:568819-568919
>chr2:569068-569263
>chr2:569785-569904
>chr2:570082-570193
>chr2:570323-570969
>chr2:571091-572371
>chr2:572422-572478
>chr2:572615-572729
>chr2:574836-574918
>chr2:575079-575576
>chr2:577211-577874
>chr2:578001-578163
>chr2:578267-579040
>chr2:579108-579465
>chr2:579644-579886
>chr2:580020-581348
>chr2:582143-582272
>chr2:582750-583243
>chr2:583398-583552
>chr2:583743-583982
>chr2:585498-587035
>chr2:587207-587300
>chr2:587412-587872
>chr2:588774-588880
>chr2:589391-590165
>chr2:590217-590674
>chr2:591869-591953
>chr2:592144-592349
>chr2:592900-592952
>chr2:593011-593717
>chr2:594034-594203
>chr2:594293-594439
>chr2:595616-596830
>chr2:596909-597009
>chr2:597147-597236
>chr2:597382-597656
>chr2:597853-598069
>chr2:598217-598553
>chr2:598756-599888
>chr2:600008-600259
>chr2:600356-600574
>chr2:600834-601293
>chr2:601447-602522
>chr2:602881-603102
>chr2:604220-604446
>chr2:604558-605114
>chr2:605189-605963
>chr2:607100-608326
>chr2:609168-609646
>chr2:609755-610027
>chr2:610277-610660
>chr2:610905-611050
>chr2:611468-611670
>chr2:611929-614219
>chr2:614289-614476
>chr2:614753-615315
>chr2:615459-615649
>chr2:616043-616333
>chr2:616599-616929
>chr2:617078-617434
>chr2:617522-617859
>chr2:618048-619878
>chr2:620019-620586
>chr2:620924-621046
>chr2:621368-621561
>chr2:621662-622353
>chr2:622629-622797
>chr2:624904-625837
>chr2:626158-626531
>chr2:627461-627559
>chr2:627765-627882
>chr2:628160-628996
>chr2:629236-629514
>chr2:630121-630289
>chr2:630535-630654
>chr2:630784-632219
>chr2:632368-632734
>chr2:633346-633747
>chr2:633826-633975
>chr2:634051-634229
>chr2:634331-634388
>chr2:634719-634923
>chr2:635186-635284
>chr2:635562-636463
>chr2:636505-637358
>chr2:637499-637655
>chr2:639552-639736
>chr2:639829-641202
>chr2:641322-641931
>chr2:642026-642666
>chr2:643833-644057
>chr2:644627-644763
>chr2:647180-647459
>chr2:647606-647930
>chr2:649382-649730
>chr2:650340-650748
>chr2:651147-651522
>chr2:653726-654149
>chr2:654592-654780
>chr2:654909-655262
>chr2:655521-655723
>chr2:655786-656300
>chr2:656763-657001
>chr2:659387-659629
>chr2:660426-660764
>chr2:660945-661659
>chr2:662812-663486
>chr2:663785-664037
>chr2:664157-664211
>chr2:664873-665048
>chr2:665190-665585
>chr2:665679-666580
>chr2:666733-667100
>chr2:667172-667501
>chr2:667649-668024
>chr2:668103-669017
>chr2:669460-669718
>chr2:669899-670247
>chr2:670349-670525
>chr2:670705-670980
>chr2:671321-671468
>chr2:671803-672171
>chr2:672297-672543
>chr2:673103-673276
>chr2:673706-674218
>chr2:674556-675172
>chr2:675833-676136
>chr2:676617-676780
>chr2:677026-677209
>chr2:677546-678026
>chr2:678800-678868
>chr2:679049-679250
>chr2:681338-681740
>chr2:681961-682069
>chr2:682413-682699
>chr2:682744-682869
>chr2:683232-683421
>chr2:684273-684435
>chr2:684660-685463
>chr2:686438-686564
>chr2:686921-687805
>chr2:688026-688108
>chr2:688885-689153
>chr2:689366-689480
>chr2:689722-689898
>chr2:690131-690395
>chr2:691274-691752
>chr2:692615-692840
>chr2:693346-693656
>chr2:693765-693932
>chr2:695201-695630
>chr2:695743-696628
>chr2:697083-697187
>chr2:697459-697820
>chr2:697890-698293
>chr2:698683-699274
>chr2:699326-699392
>chr2:699461-699701
>chr2:699806-702348
>chr2:702437-702634
>chr2:702743-702902
>chr2:703204-704258
>chr2:704427-704722
>chr2:704932-705087
>chr2:705133-705755
>chr2:705844-706985
>chr2:707044-707224
>chr2:707338-707574
>chr2:708134-708367
>chr2:708528-709107
>chr2:709296-710895
>chr2:711089-711527
>chr2:712242-712383
>chr2:712610-712761
>chr2:713023-713487
>chr2:713957-714292
>chr2:714472-715297
>chr2:715800-716609
>chr2:717693-718884
>chr2:718944-719058
>chr2:719418-719632
>chr2:719823-720605
>chr2:720671-721406
>chr2:721532-721690
>chr2:721988-722099
>chr2:722236-722806
>chr2:723444-723641
>chr2:724116-724452
>chr2:724886-725529
>chr2:726149-726343
>chr2:726488-727029
>chr2:727084-727210
>chr2:728293-728765
>chr2:728963-729055
>chr2:729186-729806
>chr2:729992-730918
>chr2:731516-732848
>chr2:733878-734597
>chr2:734760-735119
>chr2:736344-736693
>chr2:736822-737327
>chr2:737739-738061
>chr2:739123-739223
>chr2:739432-739657
>chr2:739847-741001
>chr2:741614-741696
>chr2:741891-741957
>chr2:742048-742171
>chr2:742482-742618
>chr2:742802-743442
>chr2:743615-743705
>chr2:743902-743976
>chr2:744505-745004
>chr2:745193-745439
>chr2:745625-746535
>chr2:746715-746826
>chr2:746905-747425
>chr2:747625-747739
>chr2:748173-748392
>chr2:748604-748741
>chr2:748858-749196
>chr2:749392-749602
>chr2:749673-749942
>chr2:750021-750368
>chr2:751661-751842
>chr2:752032-752173
>chr2:752332-753346
>chr2:753453-753566
>chr2:753865-754071
>chr2:754377-755284
>chr2:755573-756112
>chr2:756266-756861
>chr2:757126-757250
>chr2:757362-757451
>chr2:757689-757977
>chr2:758237-758440
>chr2:758770-759096
>chr2:762548-762744
>chr2:762907-763561
>chr2:763784-763887
>chr2:764560-764671
>chr2:764726-765044
>chr2:765565-766082
>chr2:766150-766339
>chr2:766549-766813
>chr2:766928-768592
>chr2:768906-769705
>chr2:769789-769949
>chr2:770082-770483
>chr2:770632-771082
>chr2:771352-771578
>chr2:772071-772813
>chr2:773012-773243
>chr2:773391-773514
>chr2:773659-773815
>chr2:774292-774747
>chr2:775488-776386
>chr2:777381-777654
>chr2:778574-779047
>chr2:779230-779976
>chr2:780056-780163
>chr2:780935-781134
>chr2:782132-782877
>chr2:783009-783861
>chr2:784664-785462
>chr2:785721-787265
>chr2:787465-788190
>chr2:788460-788705
>chr2:789118-789226
>chr2:789481-789683
>chr2:790171-790513
>chr2:791640-792551
>chr2:792743-793059
>chr2:793332-793940
>chr2:794645-794931
>chr2:795211-795584
>chr2:795775-795895
>chr2:796041-796215
>chr2:796488-796703
>chr2:796837-797241
>chr2:797969-798443
>chr2:798686-798901
>chr2:799178-799298
>chr2:799533-799689
>chr2:800352-800491
>chr2:802759-803156
>chr2:803387-803688
>chr2:803936-804353
>chr2:804531-805323
>chr2:806445-806909
>chr2:807044-807337
>chr2:807442-808185
>chr2:808250-808606
>chr2:808718-808983
>chr2:809151-809936
>chr2:810021-810173
>chr2:811764-812738
>chr2:813699-813992
>chr2:814329-814932
>chr2:815039-815213
>chr2:815623-815864
>chr2:815966-817650
>chr2:817770-818035
>chr2:818067-818139
>chr2:818274-818466
>chr2:819680-821183
>chr2:821258-821345
>chr2:821649-822530
>chr2:822604-824089
>chr2:824203-825390
>chr2:826483-826723
>chr2:826871-826967
>chr2:827368-827514
>chr2:827878-828516
>chr2:829059-829517
>chr2:829675-830370
>chr2:830518-830977
>chr2:832017-832149
>chr2:833015-833254
>chr2:833389-834855
>chr2:835033-835631
>chr2:835802-835942
>chr2:836172-836411
>chr2:836499-837563
>chr2:837741-837865
>chr2:838585-839754
>chr2:839889-840209
>chr2:840444-841271
>chr2:841428-842010
>chr2:842205-842804
>chr2:842939-843100
>chr2:843771-844759
>chr2:844873-845062
>chr2:845700-845960
>chr2:846864-848114
>chr2:848666-849541
>chr2:850917-851187
>chr2:851538-851656
>chr2:852710-853063
>chr2:853323-853765
>chr2:853822-854254
>chr2:854343-854894
>chr2:855169-856657
>chr2:856871-857665
>chr2:857770-858004
>chr2:858077-858818
>chr2:859545-860075
>chr2:860452-860611
>chr2:860774-861380
>chr2:862225-862664
>chr2:862791-863414
>chr2:863635-864367
>chr2:864505-864623
>chr2:864814-865670
>chr2:865836-866853
>chr2:867075-868219
>chr2:868583-868842
>chr2:869151-869585
>chr2:869883-870274
>chr2:870566-870768
>chr2:871038-871364
>chr2:872209-872403
>chr2:872711-873308
>chr2:875102-876779
>chr2:876908-877294
>chr2:877401-877825
>chr2:878174-878623
>chr2:878689-880330
>chr2:880539-880843
>chr2:880898-881560
>chr2:881651-882437
>chr2:882646-882728
>chr2:883329-883409
>chr2:883801-883974
>chr2:884335-884414
>chr2:885350-885413
>chr2:885625-885971
>chr2:886152-886399
>chr2:886920-887156
>chr2:887354-888408
>chr2:888859-888950
>chr2:889263-889572
>chr2:889753-890480
>chr2:890672-891201
>chr2:891277-891500
>chr2:891648-892526
>chr2:892602-892718
>chr2:892899-892940
>chr2:893002-894879
>chr2:894977-895244
>chr2:895303-895420
>chr2:896921-897036
>chr2:897206-897249
>chr2:897324-897543
>chr2:897668-898000
>chr2:898777-899054
>chr2:899189-899805
>chr2:900008-900279
>chr2:901009-901154
>chr2:901395-901649
>chr2:901989-902122
>chr2:903200-903587
>chr2:903707-904100
>chr2:904692-905215
>chr2:905278-905358
>chr2:905610-905717
>chr2:906131-906205
>chr2:906364-906531
>chr2:906867-907219
>chr2:907584-907743
>chr2:908057-908333
>chr2:908556-909023
>chr2:909239-909598
>chr2:910067-910938
>chr2:911536-912580
>chr2:913283-913396
>chr2:914088-914913
>chr2:915591-915728
>chr2:916234-916532
>chr2:916661-917168
>chr2:917593-917863
>chr2:918055-918760
>chr2:919025-919189
>chr2:919492-919891
>chr2:919951-921481
>chr2:921657-921793
>chr2:921861-921977
>chr2:922319-922436
>chr2:923027-923101
>chr2:923323-923698
>chr2:924089-924283
>chr2:924383-924665
>chr2:925121-925432
>chr2:925776-925968
>chr2:926042-926428
>chr2:926785-927814
>chr2:928569-930601
>chr2:930765-930931
>chr2:931186-931310
>chr2:931445-931586
>chr2:932108-932186
>chr2:932405-932900
>chr2:933181-933391
>chr2:933525-933618
>chr2:934223-934738
>chr2:934811-934970
>chr2:935155-935350
>chr2:935456-935624
>chr2:935735-936483
>chr2:936545-936798
>chr2:936912-937738
>chr2:937825-938313
>chr2:938427-940239
>chr2:940367-940648
>chr2:941223-941376
>chr2:941444-942089
>chr2:942434-942553
>chr2:942820-944112
>chr2:944618-944659
>chr2:944808-945102
>chr2:945401-946534
>chr2:946622-946657
>chr2:946685-946876
>chr2:947590-948622
>chr2:948728-950469
>chr2:950551-950671
>chr2:950717-953244
>chr2:953339-955510
>chr2:955731-957170
>chr2:957426-957691
>chr2:957957-958103
>chr2:958651-958824
>chr2:959022-959352
>chr2:959441-960105
>chr2:960281-961117
>chr2:961267-961341
>chr2:961668-962197
>chr2:962285-962415
>chr2:963741-964057
>chr2:964253-964402
>chr2:964583-965154
>chr2:965336-965448
>chr2:965697-965769
>chr2:966007-966120
>chr2:966305-966612
>chr2:966790-967300
>chr2:967784-967930
>chr2:968066-968257
>chr2:968695-968813
>chr2:968942-969110
>chr2:969226-969641
>chr2:969831-969924
>chr2:970434-970716
>chr2:971782-972128
>chr2:972430-973232
>chr2:973288-973877
>chr2:974826-975848
>chr2:975944-976026
>chr2:976219-976303
>chr2:976584-976774
>chr2:976902-977495
>chr2:977945-978020
>chr2:979594-980316
>chr2:980521-980921
>chr2:981739-982053
>chr2:983023-983470
>chr2:983905-984192
>chr2:984324-984488
>chr2:984828-985852
>chr2:985947-986364
>chr2:986987-987201
>chr2:987315-988233
>chr2:989784-990331
>chr2:990487-990740
>chr2:990796-998688
>chr2:999543-999858
>chr2:1000044-1000445
>chr2:1001203-1001381
>chr2:1001460-1001946
>chr2:1002000-1002197
>chr2:1002662-1003006
>chr2:1003058-1003398
>chr2:1003501-1004048
>chr2:1004158-1004335
>chr2:1005600-1006811
>chr2:1006885-1007697
>chr2:1007956-1008077
>chr2:1008658-1009576
>chr2:1009685-1009861
>chr2:1010237-1010656
>chr2:1010937-1011118
>chr2:1011252-1011640
>chr2:1012355-1012576
>chr2:1012763-1013228
>chr2:1013812-1014849
>chr2:1015003-1015626
>chr2:1015969-1016392
>chr2:1017120-1018739
>chr2:1018919-1019061
>chr2:1019137-1019343
>chr2:1019562-1019732
>chr2:1020076-1020318
>chr2:1020483-1021064
>chr2:1021471-1021640
>chr2:1021927-1022709
>chr2:1022935-1024735
>chr2:1025228-1025714
>chr2:1025853-1026089
>chr2:1026257-1026381
>chr2:1026570-1026968
>chr2:1027165-1027688
>chr2:1027825-1028966
>chr2:1029099-1029373
>chr2:1029441-1029803
>chr2:1029843-1030638
>chr2:1031109-1031202
>chr2:1031961-1032078
>chr2:1032305-1033099
>chr2:1033234-1033508
>chr2:1034428-1035107
>chr2:1035578-1035808
>chr2:1035915-1037225
>chr2:1037534-1037644
>chr2:1039382-1039731
>chr2:1039942-1040285
>chr2:1040324-1040458
>chr2:1040608-1041475
>chr2:1041619-1042001
>chr2:1042180-1043337
>chr2:1043479-1044205
>chr2:1045387-1045884
>chr2:1047374-1047836
>chr2:1047917-1048765
>chr2:1048990-1049037
>chr2:1050760-1050805
>chr2:1051026-1052833
>chr2:1053217-1053540
>chr2:1053650-1054343
>chr2:1054498-1054737
>chr2:1054947-1055336
>chr2:1055568-1055956
>chr2:1056633-1056828
>chr2:1058156-1058958
>chr2:1060587-1062949
>chr2:1063779-1064345
>chr2:1064610-1065465
>chr2:1065739-1065990
>chr2:1066416-1067339
>chr2:1067849-1070912
>chr2:1071149-1071322
>chr2:1071806-1072112
>chr2:1073247-1073904
>chr2:1074076-1074801
>chr2:1074993-1076035
>chr2:1076909-1078056
>chr2:1078163-1078401
>chr2:1079859-1080490
>chr2:1081567-1082879
>chr2:1083409-1083535
>chr2:1083646-1084011
>chr2:1084477-1084946
>chr2:1085526-1086165
>chr2:1086567-1086696
>chr2:1087012-1087429
>chr2:1087885-1088263
>chr2:1088411-1088489
>chr2:1088652-1088980
>chr2:1090675-1090918
>chr2:1091140-1091353
>chr2:1091462-1091681
>chr2:1091824-1092112
>chr2:1092391-1092565
>chr2:1092811-1093148
>chr2:1093687-1094078
>chr2:1094274-1094483
>chr2:1094557-1095332
>chr2:1095407-1095478
>chr2:1096194-1096314
>chr2:1097655-1098075
>chr2:1098767-1099110
>chr2:1099195-1099610
>chr2:1100090-1100906
>chr2:1101328-1101672
>chr2:1101915-1102160
>chr2:1102338-1102745
>chr2:1102876-1103712
>chr2:1103919-1104016
>chr2:1104366-1104714
>chr2:1104811-1104870
>chr2:1105316-1105410
>chr2:1105954-1107304
>chr2:1107445-1107526
>chr2:1107735-1107779
>chr2:1107964-1108040
>chr2:1108246-1108508
>chr2:1108576-1108878
>chr2:1109490-1109936
>chr2:1110030-1110420
>chr2:1110474-1110626
>chr2:1111032-1111087
>chr2:1111904-1113336
>chr2:1113486-1113697
>chr2:1113902-1114006
>chr2:1114348-1114978
>chr2:1115334-1115686
>chr2:1116124-1117321
>chr2:1117427-1117872
>chr2:1118314-1118846
>chr2:1119273-1120370
>chr2:1120430-1120497
>chr2:1120638-1120785
>chr2:1121428-1121698
>chr2:1121986-1122123
>chr2:1122405-1122757
>chr2:1122970-1123101
>chr2:1123550-1123785
>chr2:1123879-1124087
>chr2:1124312-1124697
>chr2:1124958-1125375
>chr2:1125822-1125992
>chr2:1126170-1127664
>chr2:1127871-1128002
>chr2:1128171-1128402
>chr2:1128540-1128602
>chr2:1128705-1129171
>chr2:1129380-1129489
>chr2:1129831-1130083
>chr2:1130276-1131068
>chr2:1131273-1131512
>chr2:1131650-1132404
>chr2:1132587-1133034
>chr2:1134844-1135778
>chr2:1136066-1136223
>chr2:1136744-1137503
>chr2:1137687-1138523
>chr2:1138617-1138671
>chr2:1139323-1139887
>chr2:1140407-1140579
>chr2:1140773-1140826
>chr2:1141188-1142705
>chr2:1142975-1143618
>chr2:1143768-1143898
>chr2:1144054-1145126
>chr2:1146107-1146166
>chr2:1146402-1147520
>chr2:1147590-1148328
>chr2:1148773-1149533
>chr2:1149585-1149757
>chr2:1149918-1150514
>chr2:1150619-1150717
>chr2:1150869-1151271
>chr2:1151584-1151780
>chr2:1152040-1152166
>chr2:1152419-1152720
>chr2:1152881-1153070
>chr2:1153367-1153490
>chr2:1153675-1153786
>chr2:1153863-1154125
>chr2:1154793-1154990
>chr2:1155381-1155589
>chr2:1156636-1156844
>chr2:1157062-1157304
>chr2:1158003-1158281
>chr2:1158811-1159128
>chr2:1159864-1160293
>chr2:1160834-1161601
>chr2:1161743-1161973
>chr2:1162079-1162269
>chr2:1162769-1162862
>chr2:1163502-1163606
>chr2:1163788-1164194
>chr2:1164619-1164808
>chr2:1164941-1165028
>chr2:1165202-1165688
>chr2:1165991-1166259
>chr2:1166727-1166820
>chr2:1167026-1167847
>chr2:1167987-1168229
>chr2:1168546-1169106
>chr2:1169200-1169320
>chr2:1169624-1170177
>chr2:1170223-1170467
>chr2:1170577-1170952
>chr2:1171123-1171302
>chr2:1171399-1171499
>chr2:1171935-1172338
>chr2:1173252-1173388
>chr2:1173590-1173724
>chr2:1173927-1174923
>chr2:1175002-1175164
>chr2:1175259-1175622
>chr2:1176085-1176287
>chr2:1176594-1176767
>chr2:1177561-1178168
>chr2:1178379-1179283
>chr2:1179411-1179587
>chr2:1179808-1179953
>chr2:1180361-1180505
>chr2:1180926-1181245
>chr2:1181768-1182052
>chr2:1182617-1182791
>chr2:1183008-1183183
>chr2:1183239-1183711
>chr2:1184102-1184318
>chr2:1184413-1184925
>chr2:1185123-1185452
>chr2:1185546-1185822
>chr2:1186215-1187054
>chr2:1187111-1187183
>chr2:1187989-1188065
>chr2:1189144-1189292
>chr2:1189355-1189656
>chr2:1189942-1190028
>chr2:1190300-1190804
>chr2:1190998-1191854
>chr2:1192485-1192553
>chr2:1193067-1193475
>chr2:1194533-1194814
>chr2:1195330-1196068
>chr2:1196721-1197149
>chr2:1197414-1198294
>chr2:1198758-1198950
>chr2:1199011-1199424
>chr2:1199639-1199869
>chr2:1200187-1200295
>chr2:1200749-1200839
>chr2:1201143-1201221
>chr2:1201479-1201650
>chr2:1201824-1202497
>chr2:1202690-1204408
>chr2:1206901-1207240
>chr2:1207888-1208214
>chr2:1208824-1209039
>chr2:1209188-1209465
>chr2:1209992-1210585
>chr2:1210757-1210807
>chr2:1210982-1211323
>chr2:1211468-1211657
>chr2:1212338-1212467
>chr2:1212710-1214233
>chr2:1215107-1215257
>chr2:1215387-1215598
>chr2:1215909-1216142
>chr2:1216632-1216898
>chr2:1217742-1217847
>chr2:1218141-1219192
>chr2:1219306-1220694
>chr2:1221272-1221387
>chr2:1221885-1222050
>chr2:1222815-1223293
>chr2:1223346-1223655
>chr2:1224102-1224200
>chr2:1226082-1226600
>chr2:1226766-1226930
>chr2:1227108-1227576
>chr2:1227863-1228014
>chr2:1229044-1229207
>chr2:1229406-1230038
>chr2:1231282-1232227
>chr2:1233231-1234272
>chr2:1234613-1234709
>chr2:1236076-1236276
>chr2:1236322-1236456
>chr2:1236743-1236975
>chr2:1237069-1237231
>chr2:1237538-1237668
>chr2:1237761-1238451
>chr2:1238625-1239078
>chr2:1239761-1240084
>chr2:1240222-1240859
>chr2:1241040-1242009
>chr2:1242592-1242945
>chr2:1243282-1243555
>chr2:1243717-1243978
>chr2:1244095-1245113
>chr2:1245191-1245925
>chr2:1245991-1246186
>chr2:1246264-1246457
>chr2:1246586-1246687
>chr2:1246828-1247043
>chr2:1247147-1247304
>chr2:1247394-1247573
>chr2:1247657-1247700
>chr2:1247913-1248054
>chr2:1248445-1248505
>chr2:1248717-1249044
>chr2:1249276-1249417
>chr2:1249685-1249868
>chr2:1250006-1250226
>chr2:1250468-1250879
>chr2:1250959-1251065
>chr2:1251148-1251921
>chr2:1252789-1253022
>chr2:1253085-1253380
>chr2:1253746-1253997
>chr2:1254360-1254594
>chr2:1254754-1255075
>chr2:1255234-1255604
>chr2:1255714-1255812
>chr2:1255929-1256594
>chr2:1256723-1256944
>chr2:1257060-1257202
>chr2:1257378-1258003
>chr2:1258260-1258540
>chr2:1258675-1258851
>chr2:1259040-1259426
>chr2:1259552-1259777
>chr2:1260046-1260308
>chr2:1261105-1261209
>chr2:1261437-1261877
>chr2:1263400-1263548
>chr2:1263763-1264554
>chr2:1265216-1265454
>chr2:1266202-1266368
>chr2:1266868-1267043
>chr2:1269123-1269331
>chr2:1269384-1270298
>chr2:1270618-1270983
>chr2:1271074-1272285
>chr2:1274289-1274334
>chr2:1275971-1276779
>chr2:1276881-1278817
>chr2:1278968-1279230
>chr2:1279405-1279549
>chr2:1280622-1280824
>chr2:1280999-1281333
>chr2:1281458-1281529
>chr2:1281684-1281748
>chr2:1281938-1282101
>chr2:1282330-1283920
>chr2:1284684-1285369
>chr2:1286360-1286519
>chr2:1286588-1287171
>chr2:1287275-1287423
>chr2:1288008-1288454
>chr2:1288852-1288943
>chr2:1289614-1290145
>chr2:1290218-1290472
>chr2:1291570-1291677
>chr2:1291896-1292069
>chr2:1292201-1292735
>chr2:1292945-1293878
>chr2:1294366-1294748
>chr2:1294896-1295304
>chr2:1295787-1295888
>chr2:1295940-1296070
>chr2:1296208-1297103
>chr2:1298177-1298662
>chr2:1299067-1299142
>chr2:1299425-1299763
>chr2:1299886-1300033
>chr2:1300280-1300752
>chr2:1300819-1300925
>chr2:1301044-1301129
>chr2:1301782-1301884
>chr2:1302339-1302491
>chr2:1303102-1304924
>chr2:1305032-1305682
>chr2:1305941-1306064
>chr2:1306136-1306233
>chr2:1307044-1307186
>chr2:1307601-1309825
>chr2:1310179-1310289
>chr2:1310616-1311889
>chr2:1312227-1312307
>chr2:1312444-1312596
>chr2:1313769-1315442
>chr2:1315590-1315675
>chr2:1315873-1316083
>chr2:1316242-1316739
>chr2:1316853-1317035
>chr2:1317196-1317455
>chr2:1317580-1317848
>chr2:1317996-1318260
>chr2:1318418-1318531
>chr2:1319188-1319368
>chr2:1319594-1319871
>chr2:1320685-1322392
>chr2:1322477-1322542
>chr2:1322983-1323026
>chr2:1323358-1323441
>chr2:1324025-1324396
>chr2:1324553-1326370
>chr2:1326465-1326658
>chr2:1328072-1328300
>chr2:1328734-1329029
>chr2:1330032-1330093
>chr2:1330792-1331304
>chr2:1331472-1331960
>chr2:1332918-1333156
>chr2:1333362-1333864
>chr2:1333941-1334512
>chr2:1335252-1335324
>chr2:1336046-1336139
>chr2:1336253-1337177
>chr2:1337270-1337869
>chr2:1337955-1338747
>chr2:1340057-1340175
>chr2:1340407-1340823
>chr2:1341126-1341745
>chr2:1342272-1342521
>chr2:1342822-1342959
>chr2:1344535-1344887
>chr2:1345543-1346711
>chr2:1349464-1349978
>chr2:1351127-1351255
>chr2:1351680-1351864
>chr2:1353402-1353586
>chr2:1354091-1354228
>chr2:1354598-1354802
>chr2:1355241-1355423
>chr2:1356143-1356219
>chr2:1356282-1356605
>chr2:1356750-1356887
>chr2:1357037-1357209
>chr2:1357445-1357546
>chr2:1357870-1358080
>chr2:1358478-1358833
>chr2:1359321-1359546
>chr2:1359686-1360326
>chr2:1360454-1361309
>chr2:1361424-1362052
>chr2:1362387-1362539
>chr2:1362623-1363529
>chr2:1364586-1364680
>chr2:1365129-1365323
>chr2:1365571-1365643
>chr2:1365936-1366014
>chr2:1366223-1366582
>chr2:1366865-1367138
>chr2:1367281-1367877
>chr2:1368177-1368252
>chr2:1368455-1368712
>chr2:1369893-1370238
>chr2:1370298-1372484
>chr2:1372660-1373579
>chr2:1374166-1374344
>chr2:1374615-1375039
>chr2:1375806-1375892
>chr2:1375962-1376817
>chr2:1377105-1377228
>chr2:1377506-1377638
>chr2:1377727-1378070
>chr2:1378144-1378291
>chr2:1378398-1378533
>chr2:1380377-1380472
>chr2:1381069-1381634
>chr2:1382766-1382816
>chr2:1385138-1385473
>chr2:1387320-1388093
>chr2:1388231-1388966
>chr2:1389482-1389799
>chr2:1389868-1390561
>chr2:1390916-1391100
>chr2:1391231-1391352
>chr2:1391561-1392198
>chr2:1392707-1392921
>chr2:1394151-1394470
>chr2:1394618-1395036
>chr2:1395122-1395308
>chr2:1395859-1396099
>chr2:1396741-1397223
>chr2:1397493-1397604
>chr2:1398229-1398596
>chr2:1398770-1399288
>chr2:1399499-1399609
>chr2:1399722-1399857
>chr2:1400300-1401305
>chr2:1402317-1402747
>chr2:1402938-1403198
>chr2:1403630-1403886
>chr2:1403989-1405719
>chr2:1405817-1405934
>chr2:1406132-1407329
>chr2:1408696-1409265
>chr2:1409952-1410114
>chr2:1410895-1411197
>chr2:1411313-1412576
>chr2:1413951-1415875
>chr2:1416031-1416252
>chr2:1417255-1417844
>chr2:1417919-1418070
>chr2:1418206-1419324
>chr2:1419423-1421591
>chr2:1421953-1422051
>chr2:1422710-1423260
>chr2:1423556-1423723
>chr2:1423911-1424394
>chr2:1426566-1426824
>chr2:1427205-1427294
>chr2:1427693-1427880
>chr2:1428032-1428505
>chr2:1428554-1430145
>chr2:1430372-1430425
>chr2:1430475-1431437
>chr2:1431521-1432802
>chr2:1433059-1433151
>chr2:1433307-1433405
>chr2:1433618-1433927
>chr2:1434077-1434448
>chr2:1434870-1435070
>chr2:1435584-1435763
>chr2:1435825-1435865
>chr2:1435904-1436341
>chr2:1436691-1436868
>chr2:1437097-1438012
>chr2:1438513-1438879
>chr2:1439023-1440506
>chr2:1440725-1441483
>chr2:1441619-1442516
>chr2:1442560-1443119
>chr2:1443394-1443528
>chr2:1443645-1443895
>chr2:1443983-1444736
>chr2:1445189-1445327
>chr2:1445701-1445818
>chr2:1445910-1446369
>chr2:1446487-1447271
>chr2:1447446-1447563
>chr2:1447707-1448097
>chr2:1448355-1448608
>chr2:1448708-1448780
>chr2:1448871-1449248
>chr2:1449620-1449776
>chr2:1450370-1451106
>chr2:1451314-1452135
>chr2:1452792-1452917
>chr2:1453058-1453261
>chr2:1454523-1454683
>chr2:1455341-1455729
>chr2:1458085-1458366
>chr2:1458948-1459328
>chr2:1459443-1459592
>chr2:1459917-1466149
>chr2:1466309-1466541
>chr2:1466717-1467060
>chr2:1467229-1467379
>chr2:1467797-1467891
>chr2:1468114-1468524
>chr2:1468644-1469873
>chr2:1470086-1470192
>chr2:1470264-1470647
>chr2:1470740-1470793
>chr2:1470914-1471728
>chr2:1471894-1472560
>chr2:1472626-1473072
>chr2:1473150-1473605
>chr2:1473772-1474359
>chr2:1474472-1475381
>chr2:1476197-1476452
>chr2:1476505-1476946
>chr2:1477029-1477486
>chr2:1477612-1478142
>chr2:1478704-1479163
>chr2:1479427-1479671
>chr2:1480310-1481065
>chr2:1481327-1481451
>chr2:1481593-1481915
>chr2:1482093-1482252
>chr2:1482432-1482753
>chr2:1482794-1483409
>chr2:1483507-1483694
>chr2:1483781-1484042
>chr2:1484319-1485788
>chr2:1485879-1486310
>chr2:1486473-1486614
>chr2:1486678-1486785
>chr2:1487085-1487356
>chr2:1487893-1488044
>chr2:1488711-1489065
>chr2:1489592-1490190
>chr2:1490705-1491137
>chr2:1491569-1491826
>chr2:1492204-1494415
>chr2:1496426-1496776
>chr2:1496956-1497064
>chr2:1497350-1497461
>chr2:1498775-1499080
>chr2:1499549-1500003
>chr2:1500260-1500472
>chr2:1501655-1501905
>chr2:1502551-1502763
>chr2:1503034-1503834
>chr2:1503922-1504017
>chr2:1504113-1504319
>chr2:1504479-1506002
>chr2:1506129-1506723
>chr2:1506806-1507230
>chr2:1507480-1507950
>chr2:1508849-1509313
>chr2:1509346-1509585
>chr2:1509803-1509995
>chr2:1511017-1511156
>chr2:1511825-1512425
>chr2:1512473-1513248
>chr2:1513310-1513578
>chr2:1514445-1514781
>chr2:1514863-1515542
>chr2:1515669-1515756
>chr2:1518005-1518515
>chr2:1519167-1519404
>chr2:1519599-1520002
>chr2:1520152-1520384
>chr2:1520560-1520771
>chr2:1521223-1521543
>chr2:1521609-1521860
>chr2:1522182-1522356
>chr2:1522455-1522976
>chr2:1523559-1523841
>chr2:1524236-1524695
>chr2:1524775-1524961
>chr2:1525549-1525639
>chr2:1525911-1526066
>chr2:1526379-1526662
>chr2:1526781-1528086
>chr2:1529187-1529390
>chr2:1529475-1530120
>chr2:1530951-1531322
>chr2:1531446-1532299
>chr2:1533504-1533948
>chr2:1534307-1535489
>chr2:1535943-1536042
>chr2:1536427-1536633
>chr2:1536828-1537080
>chr2:1537669-1537839
>chr2:1537930-1538235
>chr2:1539363-1540329
>chr2:1540958-1541133
>chr2:1541631-1541809
>chr2:1542024-1542469
>chr2:1542795-1542878
>chr2:1543012-1543634
>chr2:1544099-1544643
>chr2:1544743-1544812
>chr2:1544959-1545096
>chr2:1545276-1545489
>chr2:1545981-1546080
>chr2:1546877-1547122
>chr2:1547614-1547878
>chr2:1547969-1548173
>chr2:1548740-1549318
>chr2:1549929-1550089
>chr2:1551177-1551455
>chr2:1551946-1552614
>chr2:1553176-1554165
>chr2:1554253-1554608
>chr2:1555121-1555996
>chr2:1556439-1557133
>chr2:1557210-1558417
>chr2:1559415-1559740
>chr2:1559909-1560540
>chr2:1560870-1561138
>chr2:1561496-1561612
>chr2:1561870-1562720
>chr2:1562874-1563013
>chr2:1563192-1563409
>chr2:1563734-1563879
>chr2:1564069-1564500
>chr2:1564605-1564705
>chr2:1568165-1568324
>chr2:1568595-1568819
>chr2:1568973-1569065
>chr2:1569164-1569272
>chr2:1569353-1569493
>chr2:1569714-1569778
>chr2:1569873-1570179
>chr2:1570333-1570937
>chr2:1571452-1572373
>chr2:1572456-1572947
>chr2:1572995-1573384
>chr2:1573501-1573606
>chr2:1573896-1573973
>chr2:1574159-1575144
>chr2:1575251-1575903
>chr2:1576659-1577111
>chr2:1578921-1579772
>chr2:1580248-1580414
>chr2:1580573-1581747
>chr2:1581795-1582492
>chr2:1583058-1583117
>chr2:1583287-1584535
>chr2:1584586-1585202
>chr2:1585440-1585711
>chr2:1585907-1586110
>chr2:1587120-1587513
>chr2:1587838-1587937
>chr2:1588299-1590818
>chr2:1591125-1591340
>chr2:1592261-1592806
>chr2:1592981-1593027
>chr2:1593684-1594206
>chr2:1595028-1595995
>chr2:1596293-1596554
>chr2:1597561-1598314
>chr2:1598634-1598702
>chr2:1598819-1598896
>chr2:1599141-1599227
>chr2:1599317-1599637
>chr2:1599819-1600307
>chr2:1600470-1600740
>chr2:1600827-1600956
>chr2:1601338-1601422
>chr2:1601511-1601682
>chr2:1602647-1602896
>chr2:1603237-1603622
>chr2:1603748-1603917
>chr2:1604917-1605079
>chr2:1605182-1605402
>chr2:1605894-1606339
>chr2:1606717-1609293
>chr2:1610149-1615465
>chr2:1615519-1615676
>chr2:1616218-1616637
>chr2:1616825-1617186
>chr2:1620086-1620480
>chr2:1620819-1621118
>chr2:1621547-1621646
>chr2:1621902-1622445
>chr2:1624368-1624820
>chr2:1624920-1625642
>chr2:1625759-1626406
>chr2:1628243-1628292
>chr2:1628941-1629352
>chr2:1629467-1629771
>chr2:1630906-1632724
>chr2:1632845-1632963
>chr2:1633090-1633571
>chr2:1633646-1633785
>chr2:1636464-1636704
>chr2:1636923-1637002
>chr2:1637336-1637575
>chr2:1638077-1638333
>chr2:1638466-1638623
>chr2:1638704-1638824
>chr2:1638961-1639276
>chr2:1639542-1640175
>chr2:1640428-1640550
>chr2:1640783-1640845
>chr2:1641046-1641265
>chr2:1641549-1641717
>chr2:1641957-1642265
>chr2:1642334-1642817
>chr2:1643316-1643581
>chr2:1643694-1643837
>chr2:1644021-1644179
>chr2:1644504-1644724
>chr2:1645136-1645238
>chr2:1645388-1646917
>chr2:1648009-1648492
>chr2:1648557-1649092
>chr2:1649306-1651012
>chr2:1651202-1651328
>chr2:1651640-1651871
>chr2:1651973-1652184
>chr2:1652603-1652691
>chr2:1652886-1654219
>chr2:1654278-1655029
>chr2:1655264-1655391
>chr2:1655617-1655774
>chr2:1656222-1656487
>chr2:1656702-1656854
>chr2:1657193-1657286
>chr2:1657619-1658418
>chr2:1658628-1658863
>chr2:1658998-1659284
>chr2:1659538-1659941
>chr2:1660106-1660295
>chr2:1660489-1661229
>chr2:1663104-1663531
>chr2:1663846-1664024
>chr2:1664860-1665542
>chr2:1667564-1667726
>chr2:1668060-1668441
>chr2:1668753-1669090
>chr2:1669156-1669282
>chr2:1669366-1669737
>chr2:1669811-1669975
>chr2:1670070-1670317
>chr2:1671340-1671484
>chr2:1671667-1672478
>chr2:1673676-1674053
>chr2:1674385-1674547
>chr2:1674911-1676980
>chr2:1677034-1677311
>chr2:1677479-1678311
>chr2:1678373-1678538
>chr2:1679348-1679549
>chr2:1680122-1680674
>chr2:1680924-1681512
>chr2:1681622-1681682
>chr2:1681941-1682221
>chr2:1682340-1682952
>chr2:1683785-1683938
>chr2:1684178-1684643
>chr2:1684815-1684993
>chr2:1685071-1685289
>chr2:1686199-1686278
>chr2:1686530-1688108
>chr2:1688236-1688529
>chr2:1688626-1688717
>chr2:1688857-1690703
>chr2:1691988-1692822
>chr2:1693024-1693686
>chr2:1693991-1694199
>chr2:1694506-1694732
>chr2:1696425-1696911
>chr2:1697010-1697108
>chr2:1697182-1697510
>chr2:1697633-1697873
>chr2:1697920-1698448
>chr2:1698543-1699652
>chr2:1699692-1700692
>chr2:1700900-1701059
>chr2:1702626-1703118
>chr2:1703923-1704785
>chr2:1704858-1705525
>chr2:1705797-1706238
>chr2:1707220-1708364
>chr2:1709456-1709568
>chr2:1709724-1709949
>chr2:1710327-1711131
>chr2:1711285-1711894
>chr2:1712126-1712215
>chr2:1712550-1712700
>chr2:1713138-1713314
>chr2:1714377-1715890
>chr2:1716061-1716292
>chr2:1716601-1717867
>chr2:1718107-1718707
>chr2:1718816-1718974
>chr2:1719781-1720385
>chr2:1720495-1720685
>chr2:1721076-1721331
>chr2:1721471-1721699
>chr2:1721821-1721998
>chr2:1722077-1722215
>chr2:1722250-1722387
>chr2:1724007-1724166
>chr2:1724276-1724529
>chr2:1724614-1725146
>chr2:1725221-1726053
>chr2:1726185-1726397
>chr2:1727478-1728026
>chr2:1728188-1728438
>chr2:1729446-1729731
>chr2:1731753-1731954
>chr2:1732066-1732854
>chr2:1732989-1733095
>chr2:1733421-1734143
>chr2:1734306-1734605
>chr2:1734907-1735088
>chr2:1735519-1735606
>chr2:1736004-1736674
>chr2:1736781-1736982
>chr2:1737158-1737521
>chr2:1737681-1740318
>chr2:1740714-1740760
>chr2:1740824-1740866
>chr2:1741225-1741639
>chr2:1742622-1742776
>chr2:1743797-1744166
>chr2:1744237-1744364
>chr2:1744432-1744477
>chr2:1744601-1745114
>chr2:1745161-1745726
>chr2:1746145-1746388
>chr2:1746844-1747130
>chr2:1747397-1747947
>chr2:1748141-1748277
>chr2:1748480-1749800
>chr2:1749909-1750090
>chr2:1750236-1750670
>chr2:1750717-1751547
>chr2:1751708-1752012
>chr2:1752486-1752993
>chr2:1753045-1754051
>chr2:1754167-1754347
>chr2:1754588-1754821
>chr2:1754919-1755080
>chr2:1755460-1756003
>chr2:1756222-1756657
>chr2:1756840-1757078
>chr2:1757341-1758178
>chr2:1758787-1758998
>chr2:1759567-1759656
>chr2:1760078-1760635
>chr2:1760943-1761134
>chr2:1762175-1762807
>chr2:1762953-1763980
>chr2:1764034-1764380
>chr2:1764606-1765101
>chr2:1765201-1765697
>chr2:1765792-1766678
>chr2:1766963-1767401
>chr2:1767536-1767806
>chr2:1767956-1768094
>chr2:1768178-1768234
>chr2:1768578-1769162
>chr2:1769314-1769641
>chr2:1769689-1769763
>chr2:1769862-1769979
>chr2:1770044-1770582
>chr2:1770668-1771135
>chr2:1771424-1771750
>chr2:1772101-1772206
>chr2:1772427-1772567
>chr2:1772895-1773298
>chr2:1773756-1773916
>chr2:1774226-1774315
>chr2:1774759-1774917
>chr2:1775424-1775504
>chr2:1776216-1776472
>chr2:1776667-1776917
>chr2:1777033-1777350
>chr2:1778594-1778867
>chr2:1779367-1779733
>chr2:1779967-1780094
>chr2:1780475-1782554
>chr2:1782697-1783002
>chr2:1783075-1783263
>chr2:1784557-1785415
>chr2:1786137-1786602
>chr2:1787803-1788600
>chr2:1788832-1788969
>chr2:1789174-1789293
>chr2:1789743-1790055
>chr2:1790262-1791651
>chr2:1791807-1792132
>chr2:1792191-1792332
>chr2:1793415-1793570
>chr2:1793735-1794088
>chr2:1794517-1795789
>chr2:1795999-1796535
>chr2:1796731-1796879
>chr2:1797056-1797169
>chr2:1798001-1798500
>chr2:1798639-1799836
>chr2:1799993-1800324
>chr2:1801299-1801563
>chr2:1801808-1802771
>chr2:1802905-1804194
>chr2:1804819-1804938
>chr2:1805223-1806010
>chr2:1806062-1807028
>chr2:1807910-1808146
>chr2:1808193-1808707
>chr2:1808809-1808889
>chr2:1809072-1810083
>chr2:1810233-1811278
>chr2:1811335-1811874
>chr2:1813515-1813737
>chr2:1814044-1814330
>chr2:1814459-1814645
>chr2:1814956-1815073
>chr2:1815437-1815687
>chr2:1815810-1815902
>chr2:1815991-1816531
>chr2:1816764-1817722
>chr2:1817921-1818150
>chr2:1818334-1819435
>chr2:1819749-1819868
>chr2:1820144-1820295
>chr2:1821048-1821262
>chr2:1821852-1822384
>chr2:1822609-1822704
>chr2:1823165-1825674
>chr2:1825908-1826105
>chr2:1826172-1826524
>chr2:1827373-1827873
>chr2:1828123-1828744
>chr2:1829179-1829239
>chr2:1829383-1829465
>chr2:1829633-1829697
>chr2:1829842-1830067
>chr2:1830406-1831365
>chr2:1831484-1832263
>chr2:1832425-1833009
>chr2:1833959-1834058
>chr2:1834210-1834283
>chr2:1834469-1840722
>chr2:1840795-1841394
>chr2:1841446-1841726
>chr2:1842211-1842427
>chr2:1842649-1842719
>chr2:1843097-1843848
>chr2:1843979-1844811
>chr2:1845774-1846162
>chr2:1848000-1848367
>chr2:1848988-1849688
>chr2:1849786-1850905
>chr2:1850963-1851355
>chr2:1851512-1851627
>chr2:1851922-1852233
>chr2:1852480-1853757
>chr2:1853890-1854239
>chr2:1854450-1854549
>chr2:1854620-1854986
>chr2:1855157-1855300
>chr2:1855352-1855498
>chr2:1855677-1857453
>chr2:1857752-1858633
>chr2:1860543-1860876
>chr2:1861204-1861380
>chr2:1861483-1861790
>chr2:1862391-1862776
>chr2:1863061-1863483
>chr2:1863792-1864017
>chr2:1864112-1864789
>chr2:1864887-1865664
>chr2:1866940-1867236
>chr2:1867551-1867642
>chr2:1868176-1868485
>chr2:1868701-1868797
>chr2:1868840-1869247
>chr2:1869414-1869560
>chr2:1869911-1870115
>chr2:1870276-1870657
>chr2:1870924-1871165
>chr2:1871275-1871535
>chr2:1871596-1871889
>chr2:1872103-1872398
>chr2:1872507-1873528
>chr2:1873592-1873658
>chr2:1873751-1874142
>chr2:1874854-1875183
>chr2:1875500-1876195
>chr2:1876359-1876547
>chr2:1876726-1876968
>chr2:1877101-1877827
>chr2:1878051-1878517
>chr2:1879311-1879459
>chr2:1880106-1880514
>chr2:1881193-1881244
>chr2:1881519-1881586
>chr2:1881850-1882089
>chr2:1882923-1883070
>chr2:1883411-1883528
>chr2:1883854-1884736
>chr2:1885271-1885390
>chr2:1886132-1886441
>chr2:1886521-1886867
>chr2:1887123-1887773
>chr2:1887995-1888211
>chr2:1888301-1888650
>chr2:1888899-1889693
>chr2:1890123-1890355
>chr2:1890425-1890796
>chr2:1891656-1892066
>chr2:1892487-1892550
>chr2:1892870-1892981
>chr2:1893146-1893298
>chr2:1893709-1894601
>chr2:1895135-1895433
>chr2:1895569-1895684
>chr2:1896151-1896685
>chr2:1896823-1896908
>chr2:1897165-1897303
>chr2:1897587-1897788
>chr2:1897923-1898231
>chr2:1898377-1898479
>chr2:1899122-1899515
>chr2:1899684-1900094
>chr2:1900926-1901179
>chr2:1901403-1901860
>chr2:1901994-1902097
>chr2:1902720-1902927
>chr2:1903421-1903488
>chr2:1903835-1904124
>chr2:1904363-1904526
>chr2:1904874-1906134
>chr2:1906534-1906784
>chr2:1907148-1907260
>chr2:1907415-1907562
>chr2:1907711-1908095
>chr2:1908377-1908716
>chr2:1908892-1909152
>chr2:1909440-1909757
>chr2:1910223-1910566
>chr2:1910769-1910851
>chr2:1911215-1911551
>chr2:1912606-1912814
>chr2:1912922-1913182
>chr2:1913706-1914218
>chr2:1914337-1915037
>chr2:1915736-1915973
>chr2:1916567-1916679
>chr2:1916797-1917006
>chr2:1917125-1917493
>chr2:1917753-1918769
>chr2:1919241-1919508
>chr2:1919867-1919974
>chr2:1922380-1923286
>chr2:1924649-1924829
>chr2:1924892-1925053
>chr2:1925232-1925869
>chr2:1926201-1926286
>chr2:1926787-1926977
>chr2:1927225-1927396
>chr2:1927803-1928220
>chr2:1928673-1929395
>chr2:1929737-1929867
>chr2:1930180-1930482
>chr2:1931083-1931311
>chr2:1931611-1931818
>chr2:1932141-1932443
>chr2:1933221-1933546
>chr2:1933874-1933938
>chr2:1934290-1934728
>chr2:1934989-1935124
>chr2:1935520-1935650
>chr2:1937321-1937433
>chr2:1938068-1938244
>chr2:1938575-1938833
>chr2:1939377-1939821
>chr2:1939909-1941070
>chr2:1941691-1941821
>chr2:1942233-1943043
>chr2:1943115-1943647
>chr2:1943826-1944018
>chr2:1944099-1944817
>chr2:1944977-1945445
>chr2:1945603-1946808
>chr2:1946981-1947090
>chr2:1948154-1948455
>chr2:1948761-1949586
>chr2:1949673-1949785
>chr2:1950053-1950647
>chr2:1950969-1952175
>chr2:1952305-1952617
>chr2:1953206-1953484
>chr2:1953719-1955234
>chr2:1955880-1955982
>chr2:1956226-1957487
>chr2:1957861-1957979
>chr2:1958242-1958409
>chr2:1958937-1959220
>chr2:1959329-1959745
>chr2:1959878-1960088
>chr2:1960234-1960719
>chr2:1961020-1961220
>chr2:1961350-1962378
>chr2:1962459-1963796
>chr2:1963917-1964230
>chr2:1964459-1964793
>chr2:1965167-1965345
>chr2:1965667-1966275
>chr2:1966529-1967404
>chr2:1967624-1967811
>chr2:1967914-1968288
>chr2:1968485-1968817
>chr2:1968873-1968959
>chr2:1969137-1969337
>chr2:1969535-1969877
>chr2:1969944-1970367
>chr2:1970475-1970761
>chr2:1971361-1972223
>chr2:1972320-1973088
>chr2:1973221-1974058
>chr2:1974103-1974260
>chr2:1974376-1974647
>chr2:1974850-1975158
>chr2:1975594-1975692
>chr2:1976346-1976672
>chr2:1976738-1978791
>chr2:1978938-1980224
>chr2:1980981-1981864
>chr2:1983019-1984611
>chr2:1984914-1984996
>chr2:1985153-1985323
>chr2:1985755-1986906
>chr2:1987433-1987892
>chr2:1988049-1988110
>chr2:1988351-1988937
>chr2:1989329-1989635
>chr2:1990737-1990964
>chr2:1991258-1992805
>chr2:1992931-1993118
>chr2:1993337-1994125
>chr2:1994220-1994481
>chr2:1994973-1995116
>chr2:1995659-1995962
>chr2:1996046-1996357
>chr2:1996862-1997076
>chr2:1997285-1997442
>chr2:1998216-1998709
>chr2:1999755-2000064
>chr2:2000367-2000469
>chr2:2000593-2001282
>chr2:2001674-2001982
>chr2:2002098-2003242
>chr2:2003318-2003675
>chr2:2003770-2003833
>chr2:2004476-2005107
>chr2:2005757-2005864
>chr2:2006136-2006189
>chr2:2006854-2007610
>chr2:2007805-2007886
>chr2:2008148-2008226
>chr2:2008408-2008509
>chr2:2009327-2009478
>chr2:2010025-2010728
>chr2:2011636-2011768
>chr2:2012037-2012752
>chr2:2012860-2013008
>chr2:2013325-2013444
>chr2:2013757-2013962
>chr2:2014735-2014806
>chr2:2015364-2015792
>chr2:2017002-2017694
>chr2:2017910-2018561
>chr2:2018776-2018869
>chr2:2020382-2020792
>chr2:2020899-2021114
>chr2:2021403-2021537
>chr2:2023091-2023852
>chr2:2024763-2024971
>chr2:2025169-2025602
>chr2:2026572-2026745
>chr2:2027027-2027591
>chr2:2027765-2027832
>chr2:2028007-2028268
>chr2:2028364-2028983
>chr2:2029099-2029327
>chr2:2029472-2029728
>chr2:2029918-2030106
>chr2:2030221-2030650
>chr2:2030901-2031274
>chr2:2031417-2031839
>chr2:2032151-2032305
>chr2:2032481-2032545
>chr2:2032842-2034021
>chr2:2034114-2035090
>chr2:2036583-2036823
>chr2:2036931-2037390
>chr2:2037581-2037967
>chr2:2038475-2038661
>chr2:2038978-2039124
>chr2:2039643-2040116
>chr2:2040246-2042398
>chr2:2042577-2042927
>chr2:2043201-2043454
>chr2:2044006-2044269
>chr2:2044744-2044806
>chr2:2045038-2045337
>chr2:2045956-2046562
>chr2:2046655-2046948
>chr2:2047257-2047604
>chr2:2047794-2048229
>chr2:2048611-2049102
>chr2:2049355-2051976
>chr2:2052208-2052778
>chr2:2053677-2053792
>chr2:2054004-2054089
>chr2:2054227-2056039
>chr2:2056120-2056799
>chr2:2057306-2057650
>chr2:2058147-2058256
>chr2:2059113-2059415
>chr2:2059626-2059867
>chr2:2060093-2060146
>chr2:2060362-2061506
>chr2:2062838-2063372
>chr2:2063461-2063650
>chr2:2063750-2063913
>chr2:2064425-2064613
>chr2:2064752-2065312
>chr2:2066175-2066512
>chr2:2067334-2067706
>chr2:2067841-2068095
>chr2:2068235-2068766
>chr2:2068877-2068983
>chr2:2069235-2069778
>chr2:2069959-2070056
>chr2:2071149-2071503
>chr2:2071755-2072159
>chr2:2073278-2073511
>chr2:2074074-2074331
>chr2:2074536-2075020
>chr2:2075887-2076221
>chr2:2077308-2077623
>chr2:2077783-2078248
>chr2:2078542-2078651
>chr2:2080436-2080587
>chr2:2080862-2080904
>chr2:2081240-2081296
>chr2:2081430-2081663
>chr2:2081805-2082857
>chr2:2083010-2083143
>chr2:2083300-2084056
>chr2:2084268-2084328
>chr2:2084393-2085130
>chr2:2085320-2085731
>chr2:2085806-2086706
>chr2:2086962-2087254
>chr2:2087388-2088070
>chr2:2088692-2088909
>chr2:2089195-2089281
>chr2:2089436-2089523
>chr2:2089759-2089866
>chr2:2090050-2090171
>chr2:2090373-2090490
>chr2:2090794-2092072
>chr2:2092414-2092542
>chr2:2092635-2093178
>chr2:2093367-2094457
>chr2:2094848-2095072
>chr2:2095157-2095568
>chr2:2095627-2096624
>chr2:2097256-2097416
>chr2:2097746-2097799
>chr2:2098016-2098519
>chr2:2098616-2098708
>chr2:2098785-2098944
>chr2:2099097-2099950
>chr2:2101318-2101610
>chr2:2101724-2102136
>chr2:2102434-2102576
>chr2:2102928-2103920
>chr2:2104198-2104713
>chr2:2104944-2105065
>chr2:2105080-2105172
>chr2:2105386-2105698
>chr2:2105991-2106775
>chr2:2107506-2108131
>chr2:2108305-2108369
>chr2:2108506-2108683
>chr2:2108886-2109048
>chr2:2109421-2109539
>chr2:2109805-2110029
>chr2:2111058-2111193
>chr2:2111400-2111554
>chr2:2112454-2112656
>chr2:2113476-2113574
>chr2:2113697-2115003
>chr2:2115205-2116360
>chr2:2116487-2118094
>chr2:2118525-2118677
>chr2:2118752-2119103
>chr2:2119345-2120134
>chr2:2120377-2121813
>chr2:2122016-2122124
>chr2:2122571-2122691
>chr2:2122774-2122889
>chr2:2123034-2123125
>chr2:2123305-2123951
>chr2:2124856-2125167
>chr2:2125883-2126206
>chr2:2126492-2127243
>chr2:2127450-2128237
>chr2:2128403-2128802
>chr2:2129267-2129817
>chr2:2130372-2131132
>chr2:2131340-2131815
>chr2:2131909-2132405
>chr2:2132786-2132960
>chr2:2133359-2133488
>chr2:2133600-2134076
>chr2:2134354-2135610
>chr2:2135809-2136053
>chr2:2136296-2137233
>chr2:2137286-2138213
>chr2:2138512-2138589
>chr2:2138801-2139024
>chr2:2140544-2140875
>chr2:2141865-2142021
>chr2:2143035-2143633
>chr2:2143696-2143918
>chr2:2144002-2144241
>chr2:2144323-2144399
>chr2:2144688-2144778
>chr2:2144942-2145281
>chr2:2145502-2146180
>chr2:2146663-2146856
>chr2:2148184-2148603
>chr2:2148736-2149459
>chr2:2149865-2150242
>chr2:2150581-2150939
>chr2:2151075-2151151
>chr2:2151226-2152387
>chr2:2152758-2153015
>chr2:2153154-2153230
>chr2:2153305-2154103
>chr2:2154252-2154560
>chr2:2155864-2156144
>chr2:2157073-2157192
>chr2:2158032-2158162
>chr2:2158490-2158798
>chr2:2158910-2159438
>chr2:2159994-2160812
>chr2:2161445-2162785
>chr2:2163968-2164182
>chr2:2164472-2165241
>chr2:2165303-2165410
>chr2:2165465-2165710
>chr2:2166091-2166227
>chr2:2166995-2167217
>chr2:2168234-2168391
>chr2:2169607-2170366
>chr2:2170646-2170702
>chr2:2170859-2171006
>chr2:2171200-2171273
>chr2:2171390-2171532
>chr2:2171604-2172067
>chr2:2172354-2172489
>chr2:2173134-2173279
>chr2:2173645-2173922
>chr2:2174076-2174171
>chr2:2175129-2175242
>chr2:2175611-2175770
>chr2:2175891-2176225
>chr2:2176316-2176580
>chr2:2177387-2177554
>chr2:2177683-2178378
>chr2:2178902-2179033
>chr2:2179121-2179398
>chr2:2179469-2179569
>chr2:2179856-2180151
>chr2:2180653-2180897
>chr2:2181741-2182037
>chr2:2182498-2182592
>chr2:2182871-2183019
>chr2:2183506-2184460
>chr2:2184582-2184877
>chr2:2186108-2186299
>chr2:2186707-2188117
>chr2:2188398-2188925
>chr2:2189022-2189191
>chr2:2189491-2189575
>chr2:2189655-2189928
>chr2:2190009-2190432
>chr2:2190519-2190700
>chr2:2191336-2191578
>chr2:2192360-2192461
>chr2:2192715-2192912
>chr2:2193018-2193823
>chr2:2193893-2194219
>chr2:2194263-2194486
>chr2:2194669-2195018
>chr2:2195100-2195478
>chr2:2195634-2195803
>chr2:2196095-2196278
>chr2:2196721-2197189
>chr2:2197693-2198294
>chr2:2199530-2199626
>chr2:2200502-2200757
>chr2:2201478-2201601
>chr2:2201679-2202289
>chr2:2202606-2202769
>chr2:2203052-2203149
>chr2:2205936-2206770
>chr2:2206932-2207032
>chr2:2207081-2207415
>chr2:2207711-2207827
>chr2:2208123-2208241
>chr2:2210604-2210695
>chr2:2210989-2211171
>chr2:2211751-2211860
>chr2:2211940-2212307
>chr2:2212917-2213148
>chr2:2213604-2214478
>chr2:2214662-2216845
>chr2:2217035-2217205
>chr2:2217721-2217832
>chr2:2217947-2218281
>chr2:2218686-2218992
>chr2:2219552-2219740
>chr2:2219811-2220282
>chr2:2220615-2220706
>chr2:2221035-2221179
>chr2:2221391-2221956
>chr2:2222124-2222236
>chr2:2222495-2222754
>chr2:2223239-2223710
>chr2:2225316-2226005
>chr2:2226172-2227196
>chr2:2228150-2228789
>chr2:2228908-2229029
>chr2:2229156-2229667
>chr2:2229757-2229986
>chr2:2230122-2230283
>chr2:2230755-2230830
>chr2:2230865-2231197
>chr2:2231245-2231459
>chr2:2231604-2231746
>chr2:2232223-2232972
>chr2:2234588-2234915
>chr2:2234961-2235754
>chr2:2235860-2236609
>chr2:2237867-2238739
>chr2:2238933-2239626
>chr2:2239711-2239894
>chr2:2240263-2241741
>chr2:2242782-2243442
>chr2:2243636-2243829
>chr2:2244033-2244229
>chr2:2245179-2245270
>chr2:2245515-2245610
>chr2:2245807-2246849
>chr2:2247302-2247415
>chr2:2247527-2247768
>chr2:2247828-2247950
>chr2:2248118-2248631
>chr2:2248716-2248799
>chr2:2248833-2248879
>chr2:2249011-2249788
>chr2:2249983-2250036
>chr2:2250122-2250687
>chr2:2250800-2250863
>chr2:2251184-2251767
>chr2:2252322-2252453
>chr2:2253051-2253780
>chr2:2254096-2255163
>chr2:2255413-2255664
>chr2:2255712-2256746
>chr2:2256787-2258576
>chr2:2258703-2260360
>chr2:2260645-2261774
>chr2:2261886-2262323
>chr2:2262421-2262737
>chr2:2262823-2263031
>chr2:2263788-2263837
>chr2:2264682-2264740
>chr2:2265136-2265776
>chr2:2265888-2266325
>chr2:2266423-2266739
>chr2:2266825-2267117
>chr2:2267271-2268469
>chr2:2268692-2268802
>chr2:2269440-2269633
>chr2:2269708-2269841
>chr2:2269916-2270269
>chr2:2270666-2271265
>chr2:2271517-2272800
>chr2:2273288-2273582
>chr2:2273713-2274039
>chr2:2274136-2274280
>chr2:2274329-2274684
>chr2:2275235-2275495
>chr2:2275775-2276144
>chr2:2276526-2276678
>chr2:2276776-2277350
>chr2:2277414-2277797
>chr2:2277911-2277989
>chr2:2278330-2278796
>chr2:2279641-2279736
>chr2:2279881-2280704
>chr2:2280880-2281329
>chr2:2281344-2282218
>chr2:2282488-2282639
>chr2:2282860-2283077
>chr2:2283809-2283903
>chr2:2283980-2284826
>chr2:2285436-2287732
>chr2:2287809-2287943
>chr2:2288058-2288947
>chr2:2289360-2290183
>chr2:2290640-2291001
>chr2:2291499-2291595
>chr2:2291789-2292388
>chr2:2292581-2292734
>chr2:2292948-2293702
>chr2:2294342-2295042
>chr2:2295162-2295719
>chr2:2296923-2297287
>chr2:2297552-2298031
>chr2:2298276-2298833
>chr2:2299031-2299764
>chr2:2299981-2300376
>chr2:2300579-2301435
>chr2:2301484-2302045
>chr2:2302120-2303718
>chr2:2303913-2304297
>chr2:2304490-2304667
>chr2:2304783-2306696
>chr2:2306762-2307789
>chr2:2307940-2308027
>chr2:2308228-2308443
>chr2:2308707-2309930
>chr2:2310235-2310574
>chr2:2310616-2310820
>chr2:2310972-2311661
>chr2:2311974-2312639
>chr2:2312732-2313527
>chr2:2313985-2314712
>chr2:2315931-2316248
>chr2:2316327-2316740
>chr2:2317031-2317831
>chr2:2318616-2318865
>chr2:2319460-2319934
>chr2:2320177-2321107
>chr2:2321193-2321374
>chr2:2321692-2321789
>chr2:2322125-2322375
>chr2:2322483-2323075
>chr2:2323233-2323473
>chr2:2323674-2324186
>chr2:2324264-2324404
>chr2:2324539-2325268
>chr2:2325365-2326481
>chr2:2326525-2327101
>chr2:2327207-2327447
>chr2:2327636-2328581
>chr2:2328703-2329029
>chr2:2329169-2329676
>chr2:2330000-2330410
>chr2:2330569-2331209
>chr2:2331344-2331596
>chr2:2331722-2331815
>chr2:2331942-2332067
>chr2:2332166-2332407
>chr2:2332833-2333305
>chr2:2333517-2333782
>chr2:2333946-2334244
>chr2:2334318-2334436
>chr2:2335238-2335408
>chr2:2335528-2335900
>chr2:2336037-2336245
>chr2:2336739-2337221
>chr2:2337263-2337449
>chr2:2337618-2338350
>chr2:2338654-2339354
>chr2:2339854-2340129
>chr2:2340832-2340959
>chr2:2341276-2341877
>chr2:2342056-2342185
>chr2:2342605-2343085
>chr2:2343474-2343552
>chr2:2343932-2344272
>chr2:2344648-2344958
>chr2:2345200-2346160
>chr2:2346265-2347061
>chr2:2347674-2347728
>chr2:2348044-2348622
>chr2:2349010-2349173
>chr2:2349925-2350685
>chr2:2350790-2350932
>chr2:2351277-2351351
>chr2:2351416-2351506
>chr2:2352544-2352813
>chr2:2353357-2353570
>chr2:2354554-2354932
>chr2:2355039-2355937
>chr2:2356056-2356239
>chr2:2356429-2356625
>chr2:2357155-2357685
>chr2:2357774-2357977
>chr2:2358139-2358272
>chr2:2360063-2360415
>chr2:2360747-2361051
>chr2:2361229-2361289
>chr2:2361447-2361898
>chr2:2362525-2362812
>chr2:2363028-2363420
>chr2:2363489-2363845
>chr2:2363919-2364425
>chr2:2364543-2364696
>chr2:2364835-2364962
>chr2:2365852-2366083
>chr2:2366935-2367316
>chr2:2367450-2367971
>chr2:2368106-2368502
>chr2:2368636-2368765
>chr2:2368970-2369789
>chr2:2369978-2370292
>chr2:2370547-2370864
>chr2:2371125-2371225
>chr2:2371409-2372306
>chr2:2372341-2372753
>chr2:2372856-2373256
>chr2:2373344-2373719
>chr2:2373778-2374412
>chr2:2374530-2374879
>chr2:2375095-2375612
>chr2:2375781-2376193
>chr2:2376772-2376910
>chr2:2377478-2377978
>chr2:2378565-2379318
>chr2:2380060-2380374
>chr2:2380511-2380606
>chr2:2380673-2380888
>chr2:2381297-2382195
>chr2:2382795-2383406
>chr2:2383883-2383968
>chr2:2384170-2385393
>chr2:2385497-2385613
>chr2:2386857-2387206
>chr2:2387463-2387968
>chr2:2388348-2388481
>chr2:2388594-2388677
>chr2:2389965-2390498
>chr2:2391248-2391382
>chr2:2391580-2391871
>chr2:2392431-2392586
>chr2:2393024-2393204
>chr2:2393543-2393789
>chr2:2394110-2395021
>chr2:2396152-2396637
>chr2:2396733-2396881
>chr2:2397156-2398260
>chr2:2398344-2398443
>chr2:2398673-2398898
>chr2:2399101-2399340
>chr2:2399444-2399919
>chr2:2400025-2400271
>chr2:2400596-2400785
>chr2:2401027-2401204
>chr2:2401452-2401733
>chr2:2401871-2402046
>chr2:2402672-2402938
>chr2:2403713-2405172
>chr2:2405230-2405418
>chr2:2406721-2407161
>chr2:2407523-2408138
>chr2:2408502-2408833
>chr2:2409220-2409284
>chr2:2409552-2409647
>chr2:2409920-2410070
>chr2:2411183-2411525
>chr2:2412102-2413904
>chr2:2413933-2414228
>chr2:2414568-2414729
>chr2:2414991-2415103
>chr2:2415350-2415554
>chr2:2416606-2416819
>chr2:2417615-2418691
>chr2:2418769-2419103
>chr2:2419348-2419612
>chr2:2419877-2420406
>chr2:2420482-2420860
>chr2:2421203-2421688
>chr2:2421907-2422063
>chr2:2422344-2422565
>chr2:2422825-2422962
>chr2:2423287-2423834
>chr2:2424463-2425946
>chr2:2426311-2426422
>chr2:2427356-2427639
>chr2:2427906-2428478
>chr2:2428633-2429860
>chr2:2429937-2431052
>chr2:2431731-2432287
>chr2:2432889-2433082
>chr2:2433372-2433494
>chr2:2433785-2433971
>chr2:2434251-2434364
>chr2:2434647-2435744
>chr2:2436856-2436945
>chr2:2437005-2437358
>chr2:2437494-2437756
>chr2:2438603-2439415
>chr2:2439595-2439830
>chr2:2439914-2440033
>chr2:2440185-2440263
>chr2:2440613-2441017
>chr2:2442074-2443254
>chr2:2443309-2444114
>chr2:2444364-2444549
>chr2:2444917-2445065
>chr2:2445641-2445791
>chr2:2445932-2446086
>chr2:2446377-2446714
>chr2:2447100-2447375
>chr2:2447442-2447548
>chr2:2448134-2448282
>chr2:2448842-2449250
>chr2:2450319-2450422
>chr2:2450626-2451710
>chr2:2451959-2452119
>chr2:2452711-2452969
>chr2:2453201-2453347
>chr2:2453442-2453656
>chr2:2453767-2454094
>chr2:2454159-2454507
>chr2:2455040-2455153
>chr2:2455291-2455610
>chr2:2455824-2456940
>chr2:2457303-2458358
>chr2:2458779-2459351
>chr2:2459446-2459524
>chr2:2460066-2460585
>chr2:2461080-2461211
>chr2:2461358-2461548
>chr2:2461677-2461789
>chr2:2462125-2462362
>chr2:2462796-2462899
>chr2:2463774-2463850
>chr2:2464204-2464784
>chr2:2465043-2466036
>chr2:2466487-2466743
>chr2:2467034-2467529
>chr2:2467800-2468522
>chr2:2468599-2469591
>chr2:2469864-2470101
>chr2:2470259-2470493
>chr2:2470549-2470861
>chr2:2471281-2472466
>chr2:2473280-2473550
>chr2:2473668-2474211
>chr2:2474478-2474616
>chr2:2475379-2476243
>chr2:2476464-2476890
>chr2:2476997-2477406
>chr2:2477517-2477782
>chr2:2478055-2479410
>chr2:2479600-2479900
>chr2:2480007-2480109
>chr2:2480163-2480368
>chr2:2480741-2481014
>chr2:2481256-2481675
>chr2:2481885-2482204
>chr2:2482350-2482776
>chr2:2482830-2483035
>chr2:2483282-2483438
>chr2:2483581-2483734
>chr2:2483995-2484256
>chr2:2484452-2484619
>chr2:2484774-2485638
>chr2:2485974-2486911
>chr2:2487055-2487398
>chr2:2487511-2487682
>chr2:2487946-2488096
>chr2:2488360-2488539
>chr2:2489218-2490501
>chr2:2490635-2490716
>chr2:2490908-2491539
>chr2:2491627-2496768
>chr2:2496963-2498680
>chr2:2498753-2500029
>chr2:2500393-2501120
>chr2:2501356-2502018
>chr2:2502075-2504266
>chr2:2504393-2504955
>chr2:2505117-2505514
>chr2:2505777-2505885
>chr2:2506484-2506532
>chr2:2506620-2506743
>chr2:2506989-2507454
>chr2:2508130-2508367
>chr2:2508901-2509988
>chr2:2510749-2511472
>chr2:2512260-2515006
>chr2:2515246-2515674
>chr2:2515868-2516279
>chr2:2516315-2521628
>chr2:2521767-2522335
>chr2:2523054-2523354
>chr2:2523772-2524106
>chr2:2524543-2525273
>chr2:2525456-2525974
>chr2:2526170-2528450
>chr2:2528666-2528740
>chr2:2529130-2529612
>chr2:2529925-2530497
>chr2:2530585-2531439
>chr2:2532359-2532924
>chr2:2533784-2533880
>chr2:2534052-2534224
>chr2:2534491-2534966
>chr2:2535059-2535902
>chr2:2536267-2537353
>chr2:2537650-2537826
>chr2:2538293-2538909
>chr2:2539504-2540185
>chr2:2540889-2542120
>chr2:2542732-2543119
>chr2:2543760-2544880
>chr2:2545363-2546002
>chr2:2546453-2546666
>chr2:2546988-2547039
>chr2:2547305-2548223
>chr2:2548327-2549407
>chr2:2549550-2550472
>chr2:2550958-2551907
>chr2:2551973-2552341
>chr2:2552483-2553065
>chr2:2553239-2554601
>chr2:2554853-2557313
>chr2:2557375-2557470
>chr2:2557930-2558631
>chr2:2558908-2559785
>chr2:2560014-2560342
>chr2:2560701-2561439
>chr2:2561570-2561707
>chr2:2561751-2562095
>chr2:2562388-2562775
>chr2:2564815-2565946
>chr2:2566556-2567007
>chr2:2567915-2569488
>chr2:2569637-2569853
>chr2:2570037-2570738
>chr2:2572206-2572812
>chr2:2574132-2574639
>chr2:2574729-2574959
>chr2:2575199-2575885
>chr2:2575988-2576277
>chr2:2576634-2576839
>chr2:2577112-2577231
>chr2:2577463-2578285
>chr2:2578415-2579135
>chr2:2579235-2579711
>chr2:2579917-2580496
>chr2:2580579-2580746
>chr2:2580943-2581995
>chr2:2582269-2583173
>chr2:2583246-2583539
>chr2:2583646-2584301
>chr2:2584447-2584722
>chr2:2585446-2586824
>chr2:2587023-2587170
>chr2:2587808-2587949
>chr2:2588046-2588181
>chr2:2588479-2589366
>chr2:2589451-2589907
>chr2:2589993-2590047
>chr2:2590143-2590737
>chr2:2591350-2591783
>chr2:2592272-2592426
>chr2:2592821-2593000
>chr2:2593123-2593304
>chr2:2593516-2593817
>chr2:2594244-2594870
>chr2:2594949-2595328
>chr2:2595842-2596341
>chr2:2596696-2596792
>chr2:2597095-2597224
>chr2:2597356-2597504
>chr2:2597803-2598052
>chr2:2598159-2598428
>chr2:2598640-2599214
>chr2:2599288-2599335
>chr2:2599402-2599719
>chr2:2600399-2600537
>chr2:2600917-2601489
>chr2:2601761-2602257
>chr2:2602287-2603009
>chr2:2603233-2603352
>chr2:2603637-2604189
>chr2:2604807-2605230
>chr2:2607704-2608019
>chr2:2608348-2608443
>chr2:2608763-2608851
>chr2:2609133-2609260
>chr2:2609499-2609697
>chr2:2609991-2610523
>chr2:2611074-2611490
>chr2:2611563-2611933
>chr2:2611997-2612283
>chr2:2612557-2612848
>chr2:2613201-2613562
>chr2:2613688-2613787
>chr2:2613943-2614040
>chr2:2614462-2615326
>chr2:2615978-2616086
>chr2:2616263-2616804
>chr2:2617751-2618052
>chr2:2618109-2618241
>chr2:2618680-2618935
>chr2:2619211-2619395
>chr2:2619545-2620115
>chr2:2620345-2620620
>chr2:2620797-2621980
>chr2:2622173-2622332
>chr2:2622599-2622852
>chr2:2623100-2623369
>chr2:2623501-2623611
>chr2:2624493-2625242
>chr2:2626493-2626743
>chr2:2627137-2627232
>chr2:2627710-2628366
>chr2:2629270-2629561
>chr2:2629615-2630265
>chr2:2631707-2631857
>chr2:2634196-2634420
>chr2:2634644-2635286
>chr2:2635403-2635685
>chr2:2635739-2636268
>chr2:2636448-2636594
>chr2:2637008-2637152
>chr2:2637293-2638633
>chr2:2638893-2638969
>chr2:2639070-2639458
>chr2:2639710-2640209
>chr2:2640291-2640568
>chr2:2640665-2640878
>chr2:2641054-2641961
>chr2:2642268-2642778
>chr2:2642878-2642988
>chr2:2643298-2645265
>chr2:2645434-2646177
>chr2:2646572-2646651
>chr2:2646908-2647124
>chr2:2647329-2647525
>chr2:2647655-2648290
>chr2:2649056-2651538
>chr2:2651901-2652962
>chr2:2653041-2653134
>chr2:2653332-2653433
>chr2:2653614-2661791
>chr2:2662640-2663294
>chr2:2663543-2664582
>chr2:2664774-2665527
>chr2:2665696-2666738
>chr2:2666920-2667941
>chr2:2668113-2668559
>chr2:2668653-2668725
>chr2:2670732-2670881
>chr2:2671179-2671650
>chr2:2671766-2671979
>chr2:2672863-2674097
>chr2:2674465-2675465
>chr2:2675723-2675954
>chr2:2677088-2677384
>chr2:2677443-2677919
>chr2:2678093-2679270
>chr2:2680434-2680627
>chr2:2681122-2681354
>chr2:2681543-2681852
>chr2:2682043-2682121
>chr2:2682273-2682383
>chr2:2682430-2683357
>chr2:2683630-2684155
>chr2:2684469-2684727
>chr2:2685116-2685251
>chr2:2685533-2685900
>chr2:2686249-2686408
>chr2:2686641-2688699
>chr2:2689012-2689171
>chr2:2689707-2689853
>chr2:2689934-2690233
>chr2:2690438-2690726
>chr2:2692506-2693145
>chr2:2694751-2694839
>chr2:2695093-2696183
>chr2:2696411-2696683
>chr2:2697019-2698249
>chr2:2698573-2698865
>chr2:2699289-2699445
>chr2:2699695-2700013
>chr2:2700275-2700379
>chr2:2700632-2700899
>chr2:2701491-2701541
>chr2:2702282-2703450
>chr2:2703670-2704389
>chr2:2704471-2704550
>chr2:2705094-2705258
>chr2:2705856-2706677
>chr2:2707073-2707990
>chr2:2708153-2708531
>chr2:2708764-2708932
>chr2:2709559-2709706
>chr2:2709865-2710138
>chr2:2710418-2711489
>chr2:2711949-2711995
>chr2:2712350-2712550
>chr2:2712704-2712935
>chr2:2713190-2713270
>chr2:2713855-2713918
>chr2:2714224-2714333
>chr2:2714827-2715172
>chr2:2715336-2715455
>chr2:2715688-2716125
>chr2:2716585-2716787
>chr2:2717348-2719351
>chr2:2719728-2719817
>chr2:2720149-2722433
>chr2:2723177-2724521
>chr2:2724882-2725578
>chr2:2725669-2725865
>chr2:2726160-2727457
>chr2:2728018-2728354
>chr2:2728472-2728902
>chr2:2729407-2729665
>chr2:2729832-2729877
>chr2:2730297-2730804
>chr2:2731140-2731878
>chr2:2731935-2732624
>chr2:2733235-2733301
>chr2:2733361-2733831
>chr2:2733933-2734859
>chr2:2735077-2737471
>chr2:2737603-2737914
>chr2:2738039-2738238
>chr2:2738437-2738539
>chr2:2738616-2739790
>chr2:2740332-2740825
>chr2:2740887-2742490
>chr2:2742664-2743512
>chr2:2743612-2744419
>chr2:2745244-2745322
>chr2:2745487-2747080
>chr2:2747968-2748799
>chr2:2749075-2749330
>chr2:2749457-2749831
>chr2:2749935-2750610
>chr2:2750717-2751818
>chr2:2752706-2754256
>chr2:2754373-2754959
>chr2:2755281-2756030
>chr2:2756110-2756406
>chr2:2756969-2757299
>chr2:2758104-2758217
>chr2:2758324-2758710
>chr2:2759412-2759554
>chr2:2759929-2760509
>chr2:2760944-2761521
>chr2:2761809-2762088
>chr2:2762547-2762770
>chr2:2762858-2763582
>chr2:2763654-2764275
>chr2:2764721-2765417
>chr2:2768106-2768439
>chr2:2768560-2768850
>chr2:2769213-2770268
>chr2:2770446-2770570
>chr2:2770619-2771220
>chr2:2771487-2771744
>chr2:2772042-2772412
>chr2:2772946-2773055
>chr2:2773289-2774290
>chr2:2774369-2774485
>chr2:2774608-2775064
>chr2:2775282-2775556
>chr2:2777081-2777409
>chr2:2777741-2777842
>chr2:2778726-2778807
>chr2:2779811-2780023
>chr2:2780100-2780346
>chr2:2780638-2780877
>chr2:2781094-2781348
>chr2:2781579-2781632
>chr2:2781823-2782194
>chr2:2782323-2782834
>chr2:2782887-2784963
>chr2:2785139-2785436
>chr2:2785488-2785848
>chr2:2786043-2786170
>chr2:2786397-2786823
>chr2:2786958-2787911
>chr2:2788139-2788454
>chr2:2789450-2790116
>chr2:2790299-2791827
>chr2:2791949-2792284
>chr2:2792710-2794589
>chr2:2797797-2798004
>chr2:2798960-2799717
>chr2:2799782-2800042
>chr2:2800110-2800331
>chr2:2800536-2800967
>chr2:2801068-2802864
>chr2:2803076-2803496
>chr2:2803784-2803861
>chr2:2803937-2804360
>chr2:2804693-2804803
>chr2:2805038-2805582
>chr2:2805742-2806174
>chr2:2806251-2806714
>chr2:2806784-2806870
>chr2:2806929-2807932
>chr2:2808023-2808073
>chr2:2808125-2808923
>chr2:2809004-2809286
>chr2:2809345-2810550
>chr2:2810713-2811703
>chr2:2811799-2811858
>chr2:2811957-2812200
>chr2:2812253-2812410
>chr2:2812519-2812738
>chr2:2813070-2813938
>chr2:2814192-2814551
>chr2:2814674-2814955
>chr2:2815025-2815145
>chr2:2815617-2815674
>chr2:2815812-2816081
>chr2:2816161-2816500
>chr2:2816553-2816901
>chr2:2816983-2817462
>chr2:2817716-2819080
>chr2:2819379-2819572
>chr2:2820192-2820428
>chr2:2820794-2820999
>chr2:2821200-2821681
>chr2:2821746-2822004
>chr2:2822320-2822403
>chr2:2823327-2823495
>chr2:2823865-2824501
>chr2:2824577-2824930
>chr2:2825011-2825386
>chr2:2825450-2825564
>chr2:2825729-2825977
>chr2:2826197-2826784
>chr2:2827273-2827917
>chr2:2828221-2828430
>chr2:2828521-2828760
>chr2:2829225-2829692
>chr2:2829741-2829819
>chr2:2830259-2831069
>chr2:2831323-2831894
>chr2:2832167-2832264
>chr2:2832456-2832669
>chr2:2833152-2833362
>chr2:2833867-2834118
>chr2:2834705-2835344
>chr2:2835662-2835845
>chr2:2836588-2837098
>chr2:2837401-2838058
>chr2:2838263-2838411
>chr2:2838641-2839217
>chr2:2839575-2839727
>chr2:2839816-2840492
>chr2:2840584-2840902
>chr2:2841572-2842148
>chr2:2842728-2842980
>chr2:2843123-2843472
>chr2:2843692-2843868
>chr2:2844133-2844717
>chr2:2844824-2845004
>chr2:2845194-2845390
>chr2:2845454-2846960
>chr2:2847339-2847491
>chr2:2847675-2848084
>chr2:2848174-2848709
>chr2:2850638-2851113
>chr2:2851163-2851916
>chr2:2852045-2853068
>chr2:2853267-2853547
>chr2:2853705-2854118
>chr2:2854263-2854999
>chr2:2855151-2855326
>chr2:2855706-2855787
>chr2:2856136-2857260
>chr2:2857548-2857700
>chr2:2857849-2858626
>chr2:2858743-2859174
>chr2:2859210-2859901
>chr2:2860101-2860397
>chr2:2860584-2861368
>chr2:2861414-2861510
>chr2:2862102-2862185
>chr2:2862461-2863164
>chr2:2863334-2863962
>chr2:2864426-2865059
>chr2:2865124-2865349
>chr2:2865478-2865578
>chr2:2865694-2866010
>chr2:2866161-2866899
>chr2:2868600-2870360
>chr2:2870483-2871180
>chr2:2872365-2872622
>chr2:2872684-2872910
>chr2:2873116-2873218
>chr2:2873874-2874697
>chr2:2874999-2875214
>chr2:2875410-2875911
>chr2:2877174-2877353
>chr2:2877554-2878557
>chr2:2878685-2878884
>chr2:2879009-2879876
>chr2:2880098-2880317
>chr2:2880653-2880843
>chr2:2881033-2881406
>chr2:2881533-2883228
>chr2:2883778-2883938
>chr2:2884356-2884748
>chr2:2884845-2885361
>chr2:2885748-2886405
>chr2:2886571-2887270
>chr2:2887372-2888074
>chr2:2888174-2888590
>chr2:2888781-2889250
>chr2:2889490-2889621
>chr2:2889757-2890006
>chr2:2890167-2890581
>chr2:2890640-2890823
>chr2:2890952-2891086
>chr2:2891335-2891991
>chr2:2892052-2892174
>chr2:2892677-2892824
>chr2:2893097-2893478
>chr2:2893551-2893647
>chr2:2893739-2894051
>chr2:2894252-2894733
>chr2:2894969-2895237
>chr2:2896904-2897469
>chr2:2899046-2899227
>chr2:2899607-2900203
>chr2:2900456-2900722
>chr2:2901300-2901566
>chr2:2901729-2901878
>chr2:2902276-2902684
>chr2:2907447-2907744
>chr2:2910007-2910116
>chr2:2911152-2911414
>chr2:2911599-2911889
>chr2:2911925-2913044
>chr2:2913199-2913315
>chr2:2914108-2915190
>chr2:2915269-2915372
>chr2:2915926-2916071
>chr2:2916378-2916495
>chr2:2916664-2916831
>chr2:2917091-2917825
>chr2:2918195-2918339
>chr2:2918799-2918911
>chr2:2919182-2919282
>chr2:2919453-2919532
>chr2:2920310-2920602
>chr2:2920793-2921093
>chr2:2921493-2922595
>chr2:2922801-2923206
>chr2:2923854-2924310
>chr2:2925424-2925508
>chr2:2925696-2926115
>chr2:2926203-2926719
>chr2:2927348-2927705
>chr2:2927908-2928160
>chr2:2928414-2928659
>chr2:2928761-2928926
>chr2:2929421-2929770
>chr2:2930265-2930682
>chr2:2930911-2931342
>chr2:2931395-2931512
>chr2:2931701-2933138
>chr2:2933354-2933641
>chr2:2933769-2933936
>chr2:2934039-2934188
>chr2:2934349-2934522
>chr2:2934574-2935970
>chr2:2936300-2936550
>chr2:2936759-2936963
>chr2:2937048-2937179
>chr2:2937463-2937601
>chr2:2937881-2938092
>chr2:2938446-2938619
>chr2:2938806-2938961
>chr2:2939088-2940529
>chr2:2941080-2941874
>chr2:2941935-2942256
>chr2:2942411-2943415
>chr2:2943707-2944007
>chr2:2944696-2944852
>chr2:2945022-2945292
>chr2:2945399-2945692
>chr2:2945788-2946188
>chr2:2946465-2947002
>chr2:2947116-2948152
>chr2:2948209-2948606
>chr2:2948707-2949854
>chr2:2949945-2951033
>chr2:2951220-2951423
>chr2:2951643-2951980
>chr2:2952337-2952815
>chr2:2952972-2955185
>chr2:2955472-2955636
>chr2:2955988-2956300
>chr2:2956824-2957026
>chr2:2958350-2958993
>chr2:2959180-2959450
>chr2:2959644-2959880
>chr2:2960189-2960767
>chr2:2960893-2961017
>chr2:2961102-2961722
>chr2:2962325-2962470
>chr2:2962632-2962695
>chr2:2962764-2962985
>chr2:2963063-2963128
>chr2:2963502-2963800
>chr2:2963839-2964536
>chr2:2965177-2965407
>chr2:2965690-2966199
>chr2:2966265-2966471
>chr2:2966578-2966774
>chr2:2966875-2967416
>chr2:2967523-2968279
>chr2:2968423-2968840
>chr2:2968953-2969322
>chr2:2969613-2969699
>chr2:2970170-2970405
>chr2:2970579-2970745
>chr2:2971587-2972260
>chr2:2972363-2972864
>chr2:2973088-2973317
>chr2:2973564-2973939
>chr2:2974379-2974608
>chr2:2974867-2974979
>chr2:2975245-2975460
>chr2:2975566-2975854
>chr2:2975937-2976060
>chr2:2977004-2977707
>chr2:2977770-2978226
>chr2:2978372-2978681
>chr2:2978972-2979097
>chr2:2979315-2979416
>chr2:2979641-2979766
>chr2:2979936-2980126
>chr2:2980309-2980584
>chr2:2980762-2981138
>chr2:2981480-2981811
>chr2:2982170-2982512
>chr2:2982818-2982918
>chr2:2983707-2984050
>chr2:2984169-2984258
>chr2:2984929-2984975
>chr2:2985587-2986875
>chr2:2987210-2987584
>chr2:2987613-2987648
>chr2:2987742-2988332
>chr2:2988569-2989044
>chr2:2989549-2989830
>chr2:2989935-2990124
>chr2:2990215-2990361
>chr2:2990601-2990828
>chr2:2990973-2991054
>chr2:2991378-2991700
>chr2:2991775-2992298
>chr2:2992455-2992554
>chr2:2993591-2993959
>chr2:2994325-2994766
>chr2:2994854-2995427
>chr2:2995830-2995917
>chr2:2996354-2996583
>chr2:2996703-2996991
>chr2:2997034-2997209
>chr2:2997899-2998199
>chr2:2998334-2998647
>chr2:2998905-2999135
>chr2:2999577-2999658
>chr2:2999975-3000986
>chr2:3001844-3002029
>chr2:3002779-3002841
>chr2:3003025-3003155
>chr2:3003385-3003521
>chr2:3003701-3003946
>chr2:3004345-3004537
>chr2:3004633-3005180
>chr2:3005307-3006159
>chr2:3006566-3007047
>chr2:3007282-3007776
>chr2:3007853-3007905
>chr2:3007974-3008616
>chr2:3008779-3009476
>chr2:3009988-3010206
>chr2:3010983-3011242
>chr2:3011538-3011708
>chr2:3012201-3012972
>chr2:3013337-3013430
>chr2:3013771-3014138
>chr2:3014444-3014571
>chr2:3014928-3015518
>chr2:3016267-3016857
>chr2:3017214-3017341
>chr2:3017647-3018014
>chr2:3018355-3018448
>chr2:3018813-3019584
>chr2:3020077-3020255
>chr2:3020543-3020802
>chr2:3021579-3021797
>chr2:3022309-3023006
>chr2:3023173-3023811
>chr2:3023865-3023932
>chr2:3024006-3024503
>chr2:3024738-3025219
>chr2:3025626-3026476
>chr2:3026647-3027152
>chr2:3027229-3027440
>chr2:3027839-3028084
>chr2:3028264-3028401
>chr2:3028630-3028760
>chr2:3028944-3029006
>chr2:3029777-3029941
>chr2:3030799-3031810
>chr2:3032127-3032208
>chr2:3032657-3032880
>chr2:3033138-3033451
>chr2:3033586-3033886
>chr2:3034576-3034741
>chr2:3034796-3035082
>chr2:3035202-3035431
>chr2:3035870-3035982
>chr2:3036358-3036931
>chr2:3037017-3037460
>chr2:3037826-3038194
>chr2:3039231-3039330
>chr2:3039486-3040010
>chr2:3040085-3040407
>chr2:3040957-3041184
>chr2:3041424-3041572
>chr2:3041661-3041850
>chr2:3041955-3042236
>chr2:3042741-3043216
>chr2:3043453-3044041
>chr2:3044137-3044172
>chr2:3044201-3044575
>chr2:3044910-3046198
>chr2:3046810-3046860
>chr2:3047527-3047616
>chr2:3047735-3048078
>chr2:3048867-3048967
>chr2:3049273-3049615
>chr2:3049974-3050305
>chr2:3050647-3051023
>chr2:3051201-3051476
>chr2:3051659-3051849
>chr2:3052018-3052144
>chr2:3052369-3052470
>chr2:3052688-3052845
>chr2:3053104-3053413
>chr2:3053559-3054015
>chr2:3054078-3054781
>chr2:3055725-3055848
>chr2:3055933-3056219
>chr2:3056325-3056540
>chr2:3056806-3056918
>chr2:3057177-3057406
>chr2:3057846-3058221
>chr2:3058466-3058697
>chr2:3058904-3059422
>chr2:3059525-3060198
>chr2:3061040-3061206
>chr2:3061380-3061616
>chr2:3062086-3062172
>chr2:3062463-3062832
>chr2:3062945-3063299
>chr2:3063504-3064262
>chr2:3064369-3064910
>chr2:3065011-3065207
>chr2:3065314-3065520
>chr2:3065586-3066095
>chr2:3066378-3066608
>chr2:3067249-3067947
>chr2:3067985-3068283
>chr2:3068657-3068722
>chr2:3068800-3069021
>chr2:3069090-3069153
>chr2:3069315-3069460
>chr2:3070063-3070683
>chr2:3070768-3070892
>chr2:3071019-3071596
>chr2:3071904-3072141
>chr2:3072335-3072605
>chr2:3072842-3073435
>chr2:3074760-3074961
>chr2:3075485-3075797
>chr2:3076159-3076322
>chr2:3076600-3078813
>chr2:3078970-3079448
>chr2:3079805-3080143
>chr2:3080362-3080687
>chr2:3080752-3081840
>chr2:3081931-3083058
>chr2:3083179-3083576
>chr2:3083636-3084669
>chr2:3084783-3085323
>chr2:3085597-3085997
>chr2:3086094-3086386
>chr2:3086493-3086763
>chr2:3086933-3087089
>chr2:3087778-3088078
>chr2:3088370-3089374
>chr2:3089529-3089850
>chr2:3089911-3090705
>chr2:3091256-3092697
>chr2:3092824-3092979
>chr2:3093166-3093339
>chr2:3093693-3093904
>chr2:3094184-3094322
>chr2:3094606-3094728
>chr2:3094822-3095027
>chr2:3095235-3095485
>chr2:3095815-3097211
>chr2:3097263-3097435
>chr2:3097597-3097746
>chr2:3097850-3098015
>chr2:3098145-3098432
>chr2:3098626-3098844
>chr2:3098926-3100084
>chr2:3100273-3100390
>chr2:3100443-3100874
>chr2:3101103-3101520
>chr2:3102015-3102364
>chr2:3102859-3103024
>chr2:3103126-3103371
>chr2:3103625-3103877
>chr2:3104080-3104437
>chr2:3105066-3105582
>chr2:3105670-3106089
>chr2:3106277-3106361
>chr2:3107475-3107931
>chr2:3108580-3108981
>chr2:3109191-3110292
>chr2:3110691-3110989
>chr2:3111183-3111475
>chr2:3112256-3112329
>chr2:3112503-3112627
>chr2:3112875-3112986
>chr2:3113446-3113589
>chr2:3113970-3114694
>chr2:3114954-3115121
>chr2:3115290-3115407
>chr2:3115714-3115859
>chr2:3116413-3116516
>chr2:3116595-3117657
>chr2:3118470-3118586
>chr2:3118741-3119860
>chr2:3119896-3120186
>chr2:3120373-3120630
>chr2:3121670-3121778
>chr2:3124041-3124338
>chr2:3129101-3129509
>chr2:3129907-3130056
>chr2:3130219-3130485
>chr2:3131063-3131329
>chr2:3131582-3132178
>chr2:3132558-3132739
>chr2:3134316-3134881
>chr2:3136548-3136816
>chr2:3137052-3137535
>chr2:3137734-3138046
>chr2:3138138-3138234
>chr2:3138307-3138688
>chr2:3138961-3139108
>chr2:3139611-3139733
>chr2:3139794-3140475
>chr2:3140699-3140833
>chr2:3140962-3141618
>chr2:3141779-3142028
>chr2:3142164-3142295
>chr2:3142535-3143004
>chr2:3143195-3143611
>chr2:3143711-3144413
>chr2:3144515-3145240
>chr2:3145380-3146037
>chr2:3146424-3146940
>chr2:3147037-3147429
>chr2:3147848-3148007
>chr2:3148557-3150253
>chr2:3150379-3150752
>chr2:3150942-3151132
>chr2:3151468-3151687
>chr2:3151909-3152776
>chr2:3152895-3153100
>chr2:3153228-3154231
>chr2:3154432-3154611
>chr2:3155874-3156375
>chr2:3156571-3156786
>chr2:3157088-3157911
>chr2:3158567-3158669
>chr2:3158875-3159101
>chr2:3159163-3159420
>chr2:3160605-3161302
>chr2:3161425-3163185
>chr2:3164886-3165624
>chr2:3165775-3166091
>chr2:3166207-3166661
>chr2:3166732-3167359
>chr2:3167823-3168451
>chr2:3168621-3169324
>chr2:3169600-3169683
>chr2:3170275-3170371
>chr2:3170417-3171201
>chr2:3171388-3171684
>chr2:3171889-3172568
>chr2:3172611-3173042
>chr2:3173159-3173931
>chr2:3174085-3174242
>chr2:3174525-3175649
>chr2:3175998-3176078
>chr2:3176452-3176634
>chr2:3176786-3177514
>chr2:3177667-3178088
>chr2:3178309-3178519
>chr2:3178717-3179739
>chr2:3179869-3180622
>chr2:3180672-3181147
>chr2:3183076-3183610
>chr2:3183698-3184110
>chr2:3184294-3184446
>chr2:3184825-3186331
>chr2:3186395-3186591
>chr2:3186781-3186961
>chr2:3187068-3187652
>chr2:3187919-3188093
>chr2:3188313-3188662
>chr2:3188807-3189057
>chr2:3189637-3190213
>chr2:3190883-3191201
>chr2:3191293-3191969
>chr2:3192058-3192210
>chr2:3192567-3193144
>chr2:3193374-3193522
>chr2:3193727-3194384
>chr2:3194689-3195197
>chr2:3195940-3196123
>chr2:3196441-3197080
>chr2:3197667-3197918
>chr2:3198423-3198633
>chr2:3199118-3199329
>chr2:3199520-3199618
>chr2:3199891-3200462
>chr2:3200716-3201526
>chr2:3201950-3202045
>chr2:3202094-3202551
>chr2:3203025-3203262
>chr2:3203355-3203565
>chr2:3203868-3204512
>chr2:3205001-3205588
>chr2:3205808-3206056
>chr2:3206221-3206335
>chr2:3206399-3206768
>chr2:3206855-3207208
>chr2:3207284-3207920
>chr2:3208288-3208458
>chr2:3209382-3209468
>chr2:3209781-3210039
>chr2:3210114-3210579
>chr2:3210786-3210991
>chr2:3211357-3211594
>chr2:3212213-3212406
>chr2:3212705-3214069
>chr2:3214323-3214802
>chr2:3214884-3215232
>chr2:3215285-3215624
>chr2:3215704-3215973
>chr2:3216111-3216165
>chr2:3216640-3216760
>chr2:3216830-3217111
>chr2:3217250-3217593
>chr2:3217847-3218715
>chr2:3219047-3219266
>chr2:3219375-3219532
>chr2:3219585-3219828
>chr2:3219927-3219986
>chr2:3220082-3221072
>chr2:3221255-3222440
>chr2:3222499-3222781
>chr2:3222862-3223660
>chr2:3223712-3223762
>chr2:3223853-3224856
>chr2:3224915-3225001
>chr2:3225071-3225534
>chr2:3225611-3226043
>chr2:3226203-3226747
>chr2:3226982-3227092
>chr2:3227425-3227848
>chr2:3227924-3228001
>chr2:3228289-3228709
>chr2:3228921-3230717
>chr2:3230817-3231250
>chr2:3231454-3231675
>chr2:3231744-3232003
>chr2:3232068-3232825
>chr2:3233781-3233988
>chr2:3237196-3239075
>chr2:3239501-3239836
>chr2:3239945-3241490
>chr2:3241669-3242335
>chr2:3243331-3243646
>chr2:3243874-3244866
>chr2:3244962-3245388
>chr2:3245615-3245742
>chr2:3245937-3246297
>chr2:3246349-3246646
>chr2:3246822-3248898
>chr2:3248951-3249462
>chr2:3249591-3249962
>chr2:3250151-3250206
>chr2:3250445-3250691
>chr2:3250905-3251095
>chr2:3251439-3251685
>chr2:3251762-3251974
>chr2:3252978-3253059
>chr2:3253943-3254044
>chr2:3254376-3254681
>chr2:3256227-3256503
>chr2:3256721-3257177
>chr2:3257299-3257416
>chr2:3257495-3257825
>chr2:3257911-3258496
>chr2:3258730-3258839
>chr2:3259373-3259756
>chr2:3260041-3260298
>chr2:3260565-3261166
>chr2:3261215-3261335
>chr2:3261517-3262572
>chr2:3262935-3263225
>chr2:3263346-3263679
>chr2:3266368-3267064
>chr2:3267510-3268129
>chr2:3268203-3268927
>chr2:3269015-3269236
>chr2:3269697-3269978
>chr2:3270264-3270841
>chr2:3271276-3271856
>chr2:3272239-3272373
>chr2:3273075-3273461
>chr2:3273568-3273681
>chr2:3274486-3274816
>chr2:3275379-3275675
>chr2:3275755-3276504
>chr2:3276826-3277420
>chr2:3277529-3279079
>chr2:3279967-3281068
>chr2:3281175-3281848
>chr2:3281954-3282328
>chr2:3282455-3282710
>chr2:3282986-3283817
>chr2:3284705-3286298
>chr2:3286463-3286541
>chr2:3287366-3288172
>chr2:3288274-3289121
>chr2:3289295-3290865
>chr2:3290960-3291453
>chr2:3291995-3293166
>chr2:3293246-3293348
>chr2:3293547-3293746
>chr2:3293871-3294182
>chr2:3294314-3296708
>chr2:3296926-3297852
>chr2:3297954-3298424
>chr2:3298484-3298550
>chr2:3299161-3299850
>chr2:3299907-3300645
>chr2:3300981-3301467
>chr2:3302120-3302378
>chr2:3302883-3303338
>chr2:3303431-3303767
>chr2:3304328-3305625
>chr2:3305920-3306116
>chr2:3306207-3306903
>chr2:3307264-3308608
>chr2:3309352-3311636
>chr2:3311968-3312057
>chr2:3312434-3314437
>chr2:3314998-3315200
>chr2:3315660-3316097
>chr2:3316333-3316449
>chr2:3316613-3316958
>chr2:3317452-3317561
>chr2:3317867-3317930
>chr2:3318515-3318595
>chr2:3318850-3319081
>chr2:3319235-3319435
>chr2:3320296-3321367
>chr2:3321647-3321920
>chr2:3322079-3322227
>chr2:3322853-3323021
>chr2:3323254-3323705
>chr2:3323795-3324712
>chr2:3325108-3325929
>chr2:3326527-3326691
>chr2:3327235-3327314
>chr2:3327396-3328115
>chr2:3328334-3329503
>chr2:3330244-3330293
>chr2:3330886-3331153
>chr2:3331406-3331510
>chr2:3331772-3332090
>chr2:3332340-3332496
>chr2:3332920-3333210
>chr2:3333536-3334766
>chr2:3335102-3335392
>chr2:3335602-3336692
>chr2:3336946-3337034
>chr2:3338640-3339279
>chr2:3341059-3341347
>chr2:3341552-3341851
>chr2:3341932-3342078
>chr2:3342614-3342772
>chr2:3343086-3345144
>chr2:3345375-3345536
>chr2:3345885-3346252
>chr2:3346534-3346669
>chr2:3347063-3347317
>chr2:3347630-3348155
>chr2:3348428-3349348
>chr2:3349402-3349512
>chr2:3349664-3349742
>chr2:3349933-3350242
>chr2:3350431-3350663
>chr2:3351158-3351351
>chr2:3352515-3353692
>chr2:3353891-3354342
>chr2:3354401-3354697
>chr2:3355831-3356062
>chr2:3356320-3357320
>chr2:3357688-3358922
>chr2:3359806-3360019
>chr2:3360135-3360606
>chr2:3360921-3361053
>chr2:3363060-3363132
>chr2:3363217-3363672
>chr2:3363844-3364867
>chr2:3365047-3366085
>chr2:3366258-3367011
>chr2:3367203-3368242
>chr2:3368491-3369145
>chr2:3369994-3378171
>chr2:3378352-3378453
>chr2:3378651-3378744
>chr2:3378823-3379884
>chr2:3380247-3382729
>chr2:3383495-3384130
>chr2:3384260-3384456
>chr2:3384661-3384877
>chr2:3385134-3385213
>chr2:3385608-3386351
>chr2:3386520-3388487
>chr2:3388790-3388907
>chr2:3389007-3389516
>chr2:3389824-3390731
>chr2:3390907-3391120
>chr2:3391217-3391494
>chr2:3391576-3392075
>chr2:3392327-3392718
>chr2:3392816-3392892
>chr2:3393152-3394492
>chr2:3394633-3394777
>chr2:3395191-3395337
>chr2:3395517-3396045
>chr2:3396100-3396380
>chr2:3396499-3397141
>chr2:3397346-3397589
>chr2:3399928-3400078
>chr2:3401521-3402172
>chr2:3402227-3402515
>chr2:3403434-3404075
>chr2:3404553-3404648
>chr2:3405042-3405292
>chr2:3406543-3407292
>chr2:3408174-3408283
>chr2:3408416-3408685
>chr2:3408933-3409185
>chr2:3409453-3409612
>chr2:3409805-3410988
>chr2:3411162-3411441
>chr2:3411670-3412240
>chr2:3412353-3412574
>chr2:3412850-3413105
>chr2:3413544-3413676
>chr2:3413733-3414034
>chr2:3414981-3415522
>chr2:3415699-3415807
>chr2:3416459-3417323
>chr2:3417745-3417842
>chr2:3417998-3418097
>chr2:3418223-3418584
>chr2:3418936-3419228
>chr2:3419502-3419788
>chr2:3419852-3420711
>chr2:3421262-3421788
>chr2:3422088-3422286
>chr2:3422525-3422654
>chr2:3422934-3423022
>chr2:3423342-3423437
>chr2:3423766-3424081
>chr2:3426559-3426980
>chr2:3427596-3428147
>chr2:3428433-3428552
>chr2:3428776-3429500
>chr2:3429528-3430022
>chr2:3430296-3430868
>chr2:3431248-3431386
>chr2:3432066-3432383
>chr2:3432571-3433152
>chr2:3433357-3433615
>chr2:3433733-3433982
>chr2:3434280-3434429
>chr2:3434561-3434690
>chr2:3434993-3435088
>chr2:3435444-3435943
>chr2:3436457-3436836
>chr2:3436915-3437541
>chr2:3437968-3438269
>chr2:3438478-3438662
>chr2:3438785-3438964
>chr2:3439372-3439513
>chr2:3440002-3440435
>chr2:3441048-3441642
>chr2:3441738-3441792
>chr2:3441877-3442334
>chr2:3442419-3443306
>chr2:3443604-3443739
>chr2:3443836-3443977
>chr2:3444615-3444762
>chr2:3444968-3446339
>chr2:3447063-3447338
>chr2:3447461-3448139
>chr2:3448246-3448539
>chr2:3448614-3449516
>chr2:3449790-3450842
>chr2:3451039-3451206
>chr2:3451289-3451868
>chr2:3451933-3452002
>chr2:3452083-3452550
>chr2:3452650-3453370
>chr2:3453490-3454322
>chr2:3454554-3454673
>chr2:3454946-3455151
>chr2:3455468-3455797
>chr2:3455900-3456586
>chr2:3456826-3457056
>chr2:3457146-3457653
>chr2:3458973-3459579
>chr2:3461047-3461748
>chr2:3461934-3462148
>chr2:3462297-3463870
>chr2:3464778-3465229
>chr2:3465839-3466970
>chr2:3469010-3469397
>chr2:3469690-3470216
>chr2:3470350-3471084
>chr2:3471443-3471771
>chr2:3472000-3472877
>chr2:3473154-3473855
>chr2:3474315-3474410
>chr2:3474472-3476932
>chr2:3477184-3478546
>chr2:3478720-3479302
>chr2:3479408-3479810
>chr2:3479878-3480827
>chr2:3481313-3482235
>chr2:3482378-3483458
>chr2:3483562-3483974
>chr2:3484034-3484480
>chr2:3484746-3484797
>chr2:3485119-3485329
>chr2:3485783-3486422
>chr2:3486905-3488025
>chr2:3488666-3489053
>chr2:3489665-3490896
>chr2:3491600-3492281
>chr2:3492876-3493493
>chr2:3493959-3494141
>chr2:3494432-3495518
>chr2:3495735-3495811
>chr2:3495887-3496726
>chr2:3496819-3497294
>chr2:3497399-3497437
>chr2:3497561-3497733
>chr2:3497905-3498001
>chr2:3498861-3499426
>chr2:3500346-3501200
>chr2:3501288-3501860
>chr2:3502173-3502655
>chr2:3503045-3503119
>chr2:3503335-3505556
>chr2:3505811-3506329
>chr2:3506512-3507242
>chr2:3507679-3508013
>chr2:3508431-3508731
>chr2:3509450-3510018
>chr2:3510157-3515470
>chr2:3515506-3515917
>chr2:3516111-3516539
>chr2:3516779-3519525
>chr2:3520313-3521036
>chr2:3521797-3522884
>chr2:3523421-3523735
>chr2:3524331-3524796
>chr2:3525045-3525165
>chr2:3525900-3526008
>chr2:3526271-3526668
>chr2:3526830-3527392
>chr2:3527519-3529710
>chr2:3529763-3530448
>chr2:3530665-3531392
>chr2:3531756-3533039
>chr2:3533105-3534822
>chr2:3535017-3540172
>chr2:3540246-3540877
>chr2:3541069-3541150
>chr2:3541284-3542567
>chr2:3543246-3543425
>chr2:3543689-3543859
>chr2:3544103-3544274
>chr2:3544387-3544730
>chr2:3544870-3545810
>chr2:3546147-3547011
>chr2:3547166-3547333
>chr2:3547529-3547774
>chr2:3548051-3548205
>chr2:3548347-3548503
>chr2:3548750-3548956
>chr2:3549009-3549435
>chr2:3549581-3549900
>chr2:3550108-3550529
>chr2:3550771-3551044
>chr2:3551417-3551622
>chr2:3551675-3551778
>chr2:3551885-3552185
>chr2:3552375-3553730
>chr2:3554003-3554268
>chr2:3554379-3554788
>chr2:3554895-3555321
>chr2:3555542-3556406
>chr2:3557169-3557307
>chr2:3557573-3558114
>chr2:3558235-3558505
>chr2:3559319-3560504
>chr2:3560924-3561236
>chr2:3561283-3561526
>chr2:3561684-3561921
>chr2:3562194-3563186
>chr2:3563263-3564069
>chr2:3564256-3564752
>chr2:3565042-3565298
>chr2:3565749-3566742
>chr2:3567001-3567581
>chr2:3567935-3568007
>chr2:3568552-3568644
>chr2:3568886-3568989
>chr2:3569422-3569660
>chr2:3569996-3570108
>chr2:3570237-3570427
>chr2:3570574-3570705
>chr2:3571200-3571719
>chr2:3572261-3572339
>chr2:3572434-3573006
>chr2:3573427-3574482
>chr2:3574845-3575961
>chr2:3576175-3576494
>chr2:3576632-3576745
>chr2:3576807-3576881
>chr2:3577278-3577628
>chr2:3577691-3578018
>chr2:3578128-3578343
>chr2:3578438-3578584
>chr2:3578816-3579074
>chr2:3579666-3579826
>chr2:3580075-3581159
>chr2:3581363-3581466
>chr2:3582535-3582943
>chr2:3583503-3583651
>chr2:3584237-3584343
>chr2:3584410-3584685
>chr2:3585073-3585408
>chr2:3585699-3585853
>chr2:3585994-3586118
>chr2:3586720-3586868
>chr2:3587236-3587421
>chr2:3587671-3588476
>chr2:3588531-3589711
>chr2:3590768-3591172
>chr2:3591522-3591600
>chr2:3591752-3591871
>chr2:3591955-3592190
>chr2:3592370-3593182
>chr2:3594029-3594292
>chr2:3594427-3594780
>chr2:3594840-3594929
>chr2:3596041-3597138
>chr2:3597421-3597533
>chr2:3597814-3598000
>chr2:3598292-3598413
>chr2:3598703-3598896
>chr2:3599498-3600054
>chr2:3600733-3601848
>chr2:3601925-3603152
>chr2:3603310-3603879
>chr2:3604146-3604429
>chr2:3605363-3605474
>chr2:3605839-3607322
>chr2:3607951-3608498
>chr2:3608823-3608960
>chr2:3609220-3609441
>chr2:3609722-3609878
>chr2:3610097-3610582
>chr2:3610929-3611303
>chr2:3611379-3611908
>chr2:3612173-3612437
>chr2:3612682-3613017
>chr2:3613094-3614170
>chr2:3614966-3615179
>chr2:3616231-3616435
>chr2:3616682-3616794
>chr2:3617064-3617217
>chr2:3617554-3617847
>chr2:3617881-3619683
>chr2:3620260-3620602
>chr2:3621715-3621865
>chr2:3622138-3622233
>chr2:3622501-3622564
>chr2:3622959-3623284
>chr2:3623647-3624262
>chr2:3624588-3625064
>chr2:3626367-3626555
>chr2:3626613-3628072
>chr2:3628847-3629113
>chr2:3629739-3629914
>chr2:3630052-3630333
>chr2:3630576-3630758
>chr2:3631000-3631189
>chr2:3631514-3631760
>chr2:3631866-3632341
>chr2:3632444-3632684
>chr2:3632887-3633112
>chr2:3633342-3633441
>chr2:3633525-3634629
>chr2:3634913-3635019
>chr2:3635148-3635633
>chr2:3636764-3637675
>chr2:3637996-3638242
>chr2:3638581-3638761
>chr2:3639196-3639354
>chr2:3639914-3640205
>chr2:3640403-3640537
>chr2:3641287-3641850
>chr2:3643104-3643195
>chr2:3643304-3643437
>chr2:3643822-3644322
>chr2:3644579-3644928
>chr2:3646172-3647615
>chr2:3647816-3647902
>chr2:3648387-3648990
>chr2:3649590-3650488
>chr2:3650897-3651112
>chr2:3651179-3651250
>chr2:3651411-3651725
>chr2:3652425-3653220
>chr2:3653799-3654307
>chr2:3654875-3655013
>chr2:3655592-3656004
>chr2:3656173-3656690
>chr2:3656906-3657254
>chr2:3657373-3658007
>chr2:3658066-3658441
>chr2:3658529-3658927
>chr2:3659032-3659444
>chr2:3659479-3660376
>chr2:3660574-3660660
>chr2:3660921-3661238
>chr2:3661495-3661807
>chr2:3661996-3662815
>chr2:3663020-3663150
>chr2:3663283-3663679
>chr2:3663814-3664335
>chr2:3664469-3664850
>chr2:3665717-3665933
>chr2:3666823-3666950
>chr2:3667076-3667239
>chr2:3667444-3667866
>chr2:3667940-3668296
>chr2:3668365-3668757
>chr2:3668973-3669260
>chr2:3669887-3670338
>chr2:3670496-3670556
>chr2:3670734-3671038
>chr2:3671370-3671730
>chr2:3673516-3673646
>chr2:3673808-3674008
>chr2:3674100-3674630
>chr2:3675160-3675370
>chr2:3675565-3675729
>chr2:3675848-3676746
>chr2:3676859-3677231
>chr2:3678215-3678429
>chr2:3678972-3679236
>chr2:3680280-3680367
>chr2:3680434-3680508
>chr2:3680853-3680995
>chr2:3681118-3681860
>chr2:3682612-3682775
>chr2:3683163-3683741
>chr2:3684057-3684111
>chr2:3684724-3685520
>chr2:3685625-3686585
>chr2:3686827-3687137
>chr2:3687513-3687853
>chr2:3688233-3688311
>chr2:3688700-3689180
>chr2:3689600-3689731
>chr2:3689908-3690509
>chr2:3690830-3690953
>chr2:3691656-3691931
>chr2:3692431-3693131
>chr2:3693435-3694167
>chr2:3694336-3694522
>chr2:3694564-3695046
>chr2:3695540-3695752
>chr2:3695885-3696257
>chr2:3696377-3696547
>chr2:3697349-3697467
>chr2:3697541-3697839
>chr2:3698003-3698268
>chr2:3698480-3698952
>chr2:3699378-3699619
>chr2:3699718-3699843
>chr2:3699970-3700063
>chr2:3700189-3700441
>chr2:3700576-3701216
>chr2:3701375-3701785
>chr2:3702109-3702616
>chr2:3702780-3703082
>chr2:3703204-3704149
>chr2:3704335-3704559
>chr2:3704684-3705258
>chr2:3705304-3706421
>chr2:3706517-3707246
>chr2:3707381-3707519
>chr2:3707599-3708111
>chr2:3708312-3708552
>chr2:3708710-3709302
>chr2:3709411-3709660
>chr2:3709996-3710094
>chr2:3710429-3710592
>chr2:3710679-3711610
>chr2:3711851-3712325
>chr2:3712920-3713169
>chr2:3713954-3714754
>chr2:3715046-3715458
>chr2:3715537-3715854
>chr2:3717074-3717800
>chr2:3718258-3719052
>chr2:3719146-3719811
>chr2:3720124-3720813
>chr2:3720964-3721169
>chr2:3721211-3721550
>chr2:3721855-3723041
>chr2:3723342-3723557
>chr2:3723758-3723845
>chr2:3723996-3725015
>chr2:3725089-3727002
>chr2:3727118-3727274
>chr2:3727488-3727872
>chr2:3728067-3728239
>chr2:3728374-3729630
>chr2:3729740-3729811
>chr2:3729887-3731206
>chr2:3731409-3731804
>chr2:3732021-3732754
>chr2:3732952-3733509
>chr2:3733754-3734233
>chr2:3734498-3734862
>chr2:3736066-3736623
>chr2:3736744-3737443
>chr2:3738083-3738837
>chr2:3739051-3739204
>chr2:3739397-3739996
>chr2:3740190-3740286
>chr2:3740784-3741145
>chr2:3741602-3742425
>chr2:3742838-3743727
>chr2:3743841-3743976
>chr2:3744053-3746349
>chr2:3746959-3747805
>chr2:3747882-3747976
>chr2:3748708-3748959
>chr2:3749146-3749297
>chr2:3749564-3750394
>chr2:3750456-3750906
>chr2:3751081-3751904
>chr2:3752049-3752141
>chr2:3752989-3753455
>chr2:3753796-3753874
>chr2:3753988-3754371
>chr2:3754435-3755009
>chr2:3755110-3755258
>chr2:3755641-3756007
>chr2:3756290-3756551
>chr2:3757101-3757456
>chr2:3757505-3757649
>chr2:3757746-3758076
>chr2:3758206-3758497
>chr2:3758985-3760268
>chr2:3760520-3761119
>chr2:3761516-3761869
>chr2:3761944-3762077
>chr2:3762154-3762345
>chr2:3762983-3763093
>chr2:3763316-3764513
>chr2:3764668-3764718
>chr2:3764757-3764953
>chr2:3765046-3765362
>chr2:3765460-3765894
>chr2:3766009-3766649
>chr2:3767948-3767997
>chr2:3768754-3772665
>chr2:3772985-3773302
>chr2:3774483-3776720
>chr2:3777012-3777415
>chr2:3777454-3777509
>chr2:3777723-3777928
>chr2:3778907-3779087
>chr2:3779132-3780060
>chr2:3780609-3781242
>chr2:3781642-3781859
>chr2:3782015-3782864
>chr2:3782911-3783017
>chr2:3784887-3785018
>chr2:3785356-3785536
>chr2:3786644-3786831
>chr2:3787073-3787161
>chr2:3787875-3788395
>chr2:3788571-3788740
>chr2:3789164-3790270
>chr2:3790374-3790539
>chr2:3790705-3790893
>chr2:3791301-3791916
>chr2:3792853-3793285
>chr2:3793404-3793731
>chr2:3794051-3794114
>chr2:3794357-3794881
>chr2:3795042-3795178
>chr2:3795302-3795436
>chr2:3795682-3796046
>chr2:3796178-3796578
>chr2:3796729-3796952
>chr2:3797522-3797793
>chr2:3798059-3798948
>chr2:3799207-3799770
>chr2:3799883-3800197
>chr2:3801311-3801406
>chr2:3801845-3802049
>chr2:3802604-3802834
>chr2:3803260-3804326
>chr2:3804375-3804724
>chr2:3804850-3805090
>chr2:3805483-3805621
>chr2:3805994-3806236
>chr2:3806807-3807050
>chr2:3807116-3807732
>chr2:3807834-3807925
>chr2:3808533-3809582
>chr2:3809860-3810205
>chr2:3810332-3810671
>chr2:3810963-3811219
>chr2:3811958-3812108
>chr2:3812534-3812801
>chr2:3813123-3813280
>chr2:3814420-3814917
>chr2:3815005-3815125
>chr2:3815529-3815616
>chr2:3815809-3816311
>chr2:3816628-3816750
>chr2:3816892-3817344
>chr2:3817550-3817647
>chr2:3817979-3818266
>chr2:3819042-3819373
>chr2:3819675-3820365
>chr2:3820638-3820782
>chr2:3821260-3821314
>chr2:3821552-3822816
>chr2:3822896-3823151
>chr2:3823585-3823688
>chr2:3824721-3824928
>chr2:3825012-3825237
>chr2:3825313-3825667
>chr2:3825926-3826078
>chr2:3826379-3826753
>chr2:3827054-3827221
>chr2:3827291-3827528
>chr2:3827711-3828111
>chr2:3829403-3829681
>chr2:3830030-3830290
>chr2:3831145-3832130
>chr2:3832352-3832588
>chr2:3832943-3833272
>chr2:3833782-3834279
>chr2:3834383-3834485
>chr2:3834755-3836067
>chr2:3836399-3836536
>chr2:3837030-3837142
>chr2:3837666-3839685
>chr2:3840110-3840457
>chr2:3840905-3841242
>chr2:3841353-3841592
>chr2:3841746-3842407
>chr2:3843427-3843518
>chr2:3843815-3844047
>chr2:3844161-3844240
>chr2:3845398-3845509
>chr2:3845836-3845885
>chr2:3846035-3846116
>chr2:3846836-3846911
>chr2:3847807-3853433
>chr2:3853736-3853997
>chr2:3854146-3854314
>chr2:3854709-3855311
>chr2:3855507-3856661
>chr2:3856750-3857245
>chr2:3857439-3857653
>chr2:3859194-3859251
>chr2:3859377-3860097
>chr2:3860440-3860566
>chr2:3860693-3860750
>chr2:3861084-3861299
>chr2:3861387-3862072
>chr2:3862484-3862609
>chr2:3863312-3863571
>chr2:3863748-3863879
>chr2:3864095-3864626
>chr2:3865011-3865125
>chr2:3865407-3866051
>chr2:3866193-3866773
>chr2:3866917-3867998
>chr2:3868120-3868324
>chr2:3868745-3869123
>chr2:3869312-3869383
>chr2:3870442-3870619
>chr2:3870792-3871965
>chr2:3872864-3873000
>chr2:3873856-3874064
>chr2:3875055-3875115
>chr2:3875320-3875500
>chr2:3876419-3876774
>chr2:3877645-3878855
>chr2:3879114-3879348
>chr2:3879833-3880253
>chr2:3880584-3880801
>chr2:3881021-3881439
>chr2:3882252-3882422
>chr2:3882507-3882795
>chr2:3883149-3883562
>chr2:3883683-3884069
>chr2:3884594-3885481
>chr2:3885622-3885750
>chr2:3886031-3886085
>chr2:3886179-3887024
>chr2:3887142-3887290
>chr2:3887721-3887938
>chr2:3888144-3888449
>chr2:3888675-3889261
>chr2:3889951-3890067
>chr2:3890259-3891088
>chr2:3891643-3891837
>chr2:3892546-3892666
>chr2:3892832-3892994
>chr2:3893120-3893266
>chr2:3893646-3893855
>chr2:3894075-3894123
>chr2:3894456-3894596
>chr2:3894882-3894984
>chr2:3895194-3895235
>chr2:3895494-3895784
>chr2:3895852-3896105
>chr2:3896291-3898312
>chr2:3898381-3898533
>chr2:3899681-3899861
>chr2:3899956-3900151
>chr2:3900846-3901292
>chr2:3901601-3901774
>chr2:3902002-3902289
>chr2:3902822-3903381
>chr2:3903520-3904018
>chr2:3904083-3904608
>chr2:3906187-3906269
>chr2:3906568-3907042
>chr2:3907141-3907174
>chr2:3907215-3907375
>chr2:3907586-3907886
>chr2:3907990-3908496
>chr2:3909285-3909493
>chr2:3909852-3910067
>chr2:3910142-3911358
>chr2:3911792-3913031
>chr2:3913706-3914414
>chr2:3914590-3914945
>chr2:3915095-3915195
>chr2:3915446-3915564
>chr2:3915685-3916470
>chr2:3916552-3916653
>chr2:3916715-3917068
>chr2:3917346-3918072
>chr2:3918284-3918460
>chr2:3919322-3921263
>chr2:3921894-3922010
>chr2:3922218-3922569
>chr2:3922614-3922678
>chr2:3922725-3922781
>chr2:3923004-3923134
>chr2:3924219-3924481
>chr2:3924607-3924689
>chr2:3924769-3924918
>chr2:3925030-3925144
>chr2:3925213-3925287
>chr2:3925416-3925952
>chr2:3926191-3926346
>chr2:3926625-3927055
>chr2:3927576-3928558
>chr2:3929279-3929785
>chr2:3930471-3930589
>chr2:3931075-3931147
>chr2:3931617-3931886
>chr2:3932232-3932333
>chr2:3932766-3933732
>chr2:3933980-3934081
>chr2:3934893-3935394
>chr2:3935517-3935729
>chr2:3935827-3936952
>chr2:3937375-3937461
>chr2:3937720-3938015
>chr2:3938175-3938241
>chr2:3938409-3938570
>chr2:3938634-3938973
>chr2:3939067-3939164
>chr2:3939353-3939429
>chr2:3939619-3939943
>chr2:3940174-3940266
>chr2:3940517-3941818
>chr2:3942292-3942553
>chr2:3942627-3944484
>chr2:3945048-3945148
>chr2:3945377-3945540
>chr2:3945923-3947101
>chr2:3947753-3948013
>chr2:3948407-3948502
>chr2:3948652-3950058
>chr2:3950739-3950944
>chr2:3951516-3952149
>chr2:3952471-3952994
>chr2:3953148-3953328
>chr2:3953688-3954744
>chr2:3956228-3956348
>chr2:3956708-3956855
>chr2:3957206-3958038
>chr2:3958446-3958760
>chr2:3959520-3960295
>chr2:3960431-3960563
>chr2:3961082-3961287
>chr2:3962767-3962907
>chr2:3963056-3963258
>chr2:3963394-3963576
>chr2:3963733-3963849
>chr2:3963965-3964178
>chr2:3964785-3965525
>chr2:3965584-3967267
>chr2:3967462-3967605
>chr2:3967798-3967961
>chr2:3968172-3968334
>chr2:3968701-3968781
>chr2:3968944-3969183
>chr2:3970875-3971112
>chr2:3971272-3971719
>chr2:3971816-3972262
>chr2:3972813-3973043
>chr2:3973356-3973800
>chr2:3974811-3974981
>chr2:3975093-3975197
>chr2:3975287-3975881
>chr2:3975959-3977252
>chr2:3977847-3978092
>chr2:3979498-3980164
>chr2:3980406-3980506
>chr2:3980907-3981592
>chr2:3981950-3982564
>chr2:3983717-3984134
>chr2:3984295-3984800
>chr2:3984935-3985012
>chr2:3985333-3985892
>chr2:3986058-3986190
>chr2:3986471-3986622
>chr2:3986972-3987189
>chr2:3987850-3987994
>chr2:3988201-3988387
>chr2:3988652-3990089
>chr2:3990169-3990285
>chr2:3991150-3991544
>chr2:3991677-3991995
>chr2:3992297-3992360
>chr2:3992652-3993228
>chr2:3993350-3994867
>chr2:3995051-3995788
>chr2:3995940-3996537
>chr2:3997057-3997140
>chr2:3997288-3997390
>chr2:3997490-3998018
>chr2:3998252-3998398
>chr2:3998566-3998649
>chr2:3998732-3999970
>chr2:4000084-4000315
>chr2:4000480-4000690
>chr2:4000923-4001508
>chr2:4001681-4001840
>chr2:4001927-4002033
>chr2:4002379-4003094
>chr2:4003206-4003673
>chr2:4003751-4004283
>chr2:4004475-4004526
>chr2:4005312-4005607
>chr2:4005837-4005962
>chr2:4006158-4006854
>chr2:4006987-4007408
>chr2:4007604-4008121
>chr2:4008430-4008703
>chr2:4008802-4009426
>chr2:4009721-4010087
>chr2:4010922-4011043
>chr2:4011139-4011473
>chr2:4011546-4012562
>chr2:4013017-4013312
>chr2:4013671-4013749
>chr2:4013801-4014189
>chr2:4015061-4015265
>chr2:4015699-4016129
>chr2:4016800-4017821
>chr2:4018389-4018723
>chr2:4019046-4019155
>chr2:4019646-4019814
>chr2:4020015-4020113
>chr2:4020561-4020754
>chr2:4020975-4021409
>chr2:4021644-4021987
>chr2:4022197-4022338
>chr2:4022449-4022760
>chr2:4022897-4024122
>chr2:4024269-4025108
>chr2:4025375-4026614
>chr2:4026672-4027230
>chr2:4027916-4028465
>chr2:4028785-4030386
>chr2:4030611-4031146
>chr2:4031472-4031961
>chr2:4032601-4033130
>chr2:4033208-4033973
>chr2:4034083-4034483
>chr2:4035671-4035837
>chr2:4035934-4036242
>chr2:4036785-4036853
>chr2:4037154-4038026
>chr2:4038262-4038411
>chr2:4038648-4038809
>chr2:4039084-4039298
>chr2:4039455-4039591
>chr2:4040053-4040440
>chr2:4040486-4041101
>chr2:4041906-4043466
>chr2:4043574-4043783
>chr2:4044040-4044130
>chr2:4044416-4044562
>chr2:4044735-4044914
>chr2:4045508-4045725
>chr2:4045933-4046884
>chr2:4046950-4047361
>chr2:4047587-4049536
>chr2:4049778-4050260
>chr2:4051800-4057483
>chr2:4058187-4058771
>chr2:4058900-4060031
>chr2:4060185-4060991
>chr2:4061278-4061576
>chr2:4062077-4062613
>chr2:4063203-4063770
>chr2:4064355-4065425
>chr2:4065851-4065891
>chr2:4066173-4066614
>chr2:4066952-4067502
>chr2:4067658-4068295
>chr2:4068725-4068919
>chr2:4069168-4069410
>chr2:4069913-4070648
>chr2:4070994-4071519
>chr2:4071723-4072012
>chr2:4072215-4072398
>chr2:4072650-4072967
>chr2:4073040-4073542
>chr2:4073601-4074494
>chr2:4074657-4075552
>chr2:4075826-4075957
>chr2:4076073-4076484
>chr2:4077064-4077732
>chr2:4077965-4078182
>chr2:4078445-4078542
>chr2:4078773-4078878
>chr2:4080710-4081422
>chr2:4081464-4081763
>chr2:4081893-4082005
>chr2:4082892-4083397
>chr2:4083570-4083864
>chr2:4084178-4084504
>chr2:4084634-4084935
>chr2:4085149-4085695
>chr2:4085777-4085842
>chr2:4086175-4086392
>chr2:4086453-4087450
>chr2:4087554-4087622
>chr2:4087757-4088672
>chr2:4088859-4089520
>chr2:4089739-4089910
>chr2:4090019-4090157
>chr2:4091777-4092069
>chr2:4092931-4093006
>chr2:4093669-4093958
>chr2:4094473-4094889
>chr2:4095127-4095271
>chr2:4096027-4096426
>chr2:4096823-4097969
>chr2:4098149-4098352
>chr2:4098573-4098728
>chr2:4098843-4099328
>chr2:4099637-4099995
>chr2:4100449-4100622
>chr2:4100731-4103444
>chr2:4103594-4106356
>chr2:4106512-4106608
>chr2:4106693-4109672
>chr2:4109856-4110174
>chr2:4110371-4110741
>chr2:4110878-4111009
>chr2:4111183-4111422
>chr2:4111509-4111844
>chr2:4112060-4112419
>chr2:4112603-4112891
>chr2:4112930-4113364
>chr2:4113466-4113742
>chr2:4114724-4114909
>chr2:4115323-4115532
>chr2:4115601-4116112
>chr2:4116295-4116717
>chr2:4116877-4117117
>chr2:4117211-4117394
>chr2:4117538-4118398
>chr2:4118567-4119613
>chr2:4119777-4119871
>chr2:4119965-4120020
>chr2:4120117-4120733
>chr2:4120950-4121340
>chr2:4121511-4121597
>chr2:4121823-4122083
>chr2:4122298-4122353
>chr2:4122660-4123286
>chr2:4123464-4123735
>chr2:4123857-4124741
>chr2:4124840-4124979
>chr2:4125200-4126552
>chr2:4126888-4127151
>chr2:4128499-4128730
>chr2:4129636-4129839
>chr2:4130122-4130386
>chr2:4130704-4130819
>chr2:4131041-4131732
>chr2:4131905-4131998
>chr2:4132305-4132475
>chr2:4132931-4133232
>chr2:4133891-4134916
>chr2:4135098-4135313
>chr2:4135697-4136016
>chr2:4136137-4137573
>chr2:4138853-4139220
>chr2:4139836-4140672
>chr2:4140977-4141117
>chr2:4141160-4141625
>chr2:4141693-4142267
>chr2:4142370-4142748
>chr2:4142845-4143290
>chr2:4143404-4143566
>chr2:4143654-4143762
>chr2:4143827-4144033
>chr2:4144466-4144623
>chr2:4144850-4146331
>chr2:4146557-4146969
>chr2:4147513-4147645
>chr2:4147975-4148105
>chr2:4148577-4148702
>chr2:4148832-4149012
>chr2:4149288-4151423
>chr2:4152354-4152858
>chr2:4152983-4153278
>chr2:4153498-4153596
>chr2:4153879-4154514
>chr2:4154622-4154712
>chr2:4154780-4155936
>chr2:4156088-4156241
>chr2:4156729-4157039
>chr2:4157372-4157441
>chr2:4159025-4159413
>chr2:4160446-4160688
>chr2:4161486-4161599
>chr2:4161819-4163369
>chr2:4163426-4163928
>chr2:4164118-4164668
>chr2:4164726-4165485
>chr2:4165976-4167404
>chr2:4167689-4167876
>chr2:4167938-4168069
>chr2:4168212-4168362
>chr2:4168481-4168627
>chr2:4168955-4169053
>chr2:4169388-4170021
>chr2:4170821-4171414
>chr2:4171698-4172155
>chr2:4173137-4173841
>chr2:4173896-4174362
>chr2:4174644-4174686
>chr2:4175103-4175362
>chr2:4176038-4176914
>chr2:4177050-4177228
>chr2:4177346-4177486
>chr2:4177741-4178089
>chr2:4178564-4178724
>chr2:4179085-4179400
>chr2:4179726-4179917
>chr2:4180040-4180131
>chr2:4180337-4180711
>chr2:4180855-4181194
>chr2:4181493-4182178
>chr2:4182830-4182960
>chr2:4183383-4185172
>chr2:4185352-4185465
>chr2:4185660-4185787
>chr2:4186118-4186292
>chr2:4186369-4186601
>chr2:4186789-4186934
>chr2:4186996-4187281
>chr2:4187443-4187628
>chr2:4188014-4188458
>chr2:4188628-4188761
>chr2:4188850-4189342
>chr2:4189474-4189940
>chr2:4190085-4190416
>chr2:4190491-4190790
>chr2:4191397-4192421
>chr2:4192616-4193701
>chr2:4193906-4194164
>chr2:4194288-4195142
>chr2:4195376-4195454
>chr2:4195552-4195696
>chr2:4195770-4196218
>chr2:4196335-4197130
>chr2:4197198-4197272
>chr2:4197539-4197791
>chr2:4198143-4198487
>chr2:4199186-4199711
>chr2:4199968-4200337
>chr2:4200957-4201189
>chr2:4201419-4201970
>chr2:4202052-4202116
>chr2:4202215-4202964
>chr2:4203302-4203369
>chr2:4204261-4204520
>chr2:4204556-4205711
>chr2:4205756-4205844
>chr2:4206363-4206722
>chr2:4207001-4207512
>chr2:4207600-4208001
>chr2:4208315-4208566
>chr2:4208767-4208945
>chr2:4209422-4209652
>chr2:4209762-4211684
>chr2:4212130-4212592
>chr2:4212789-4213494
>chr2:4213639-4213806
>chr2:4213924-4214045
>chr2:4214570-4214977
>chr2:4215272-4215863
>chr2:4216715-4216822
>chr2:4217594-4218193
>chr2:4218231-4218611
>chr2:4218939-4219063
>chr2:4219292-4221695
>chr2:4222263-4222902
>chr2:4223036-4223141
>chr2:4223258-4223353
>chr2:4223556-4223948
>chr2:4224353-4224806
>chr2:4224877-4225639
>chr2:4225972-4226325
>chr2:4226503-4227133
>chr2:4227320-4227450
>chr2:4227940-4228724
>chr2:4229462-4229574
>chr2:4229770-4230176
>chr2:4230356-4230409
>chr2:4230532-4230744
>chr2:4230903-4231909
>chr2:4231988-4232220
>chr2:4232511-4232773
>chr2:4232860-4233521
>chr2:4234128-4234337
>chr2:4234677-4234979
>chr2:4235140-4235492
>chr2:4235756-4236018
>chr2:4236105-4236508
>chr2:4237299-4237455
>chr2:4237805-4238185
>chr2:4238262-4239281
>chr2:4239542-4240023
>chr2:4240758-4241012
>chr2:4241106-4244414
>chr2:4244557-4245091
>chr2:4245360-4245657
>chr2:4245827-4246510
>chr2:4246634-4246722
>chr2:4246988-4248481
>chr2:4248571-4248799
>chr2:4248872-4248945
>chr2:4249688-4250173
>chr2:4250339-4250462
>chr2:4250616-4251697
>chr2:4251814-4252848
>chr2:4253376-4253851
>chr2:4254033-4254276
>chr2:4254707-4254861
>chr2:4255024-4255786
>chr2:4255875-4256366
>chr2:4256511-4256824
>chr2:4256988-4257437
>chr2:4257659-4258197
>chr2:4259397-4259545
>chr2:4259656-4259856
>chr2:4260061-4260312
>chr2:4260510-4260702
>chr2:4260888-4261112
>chr2:4261218-4261378
>chr2:4261455-4261579
>chr2:4261644-4261811
>chr2:4261986-4262244
>chr2:4262319-4262599
>chr2:4262651-4263445
>chr2:4263585-4264115
>chr2:4264291-4264807
>chr2:4264904-4265468
>chr2:4265663-4265816
>chr2:4266177-4266282
>chr2:4266471-4267338
>chr2:4267496-4268107
>chr2:4268904-4269048
>chr2:4269268-4269724
>chr2:4270792-4270852
>chr2:4271105-4271328
>chr2:4272017-4272116
>chr2:4272357-4273703
>chr2:4274677-4274903
>chr2:4275154-4275337
>chr2:4275474-4275928
>chr2:4276938-4277521
>chr2:4277651-4278574
>chr2:4279014-4279120
>chr2:4279389-4279530
>chr2:4279613-4279687
>chr2:4279949-4280870
>chr2:4280950-4281233
>chr2:4282864-4283269
>chr2:4283761-4283816
>chr2:4283902-4285454
>chr2:4285584-4285814
>chr2:4285891-4286022
>chr2:4286102-4286348
>chr2:4286569-4287123
>chr2:4287230-4287476
>chr2:4287695-4287932
>chr2:4288220-4288317
>chr2:4288539-4288834
>chr2:4288954-4289998
>chr2:4290611-4290935
>chr2:4291113-4291677
>chr2:4291743-4292504
>chr2:4293350-4293592
>chr2:4293870-4294052
>chr2:4296169-4297107
>chr2:4297230-4297438
>chr2:4297903-4298966
>chr2:4299060-4299462
>chr2:4299516-4299635
>chr2:4299888-4300001
>chr2:4300556-4301428
>chr2:4301679-4302376
>chr2:4302783-4302908
>chr2:4303486-4304246
>chr2:4304499-4304795
>chr2:4305256-4305488
>chr2:4306012-4306488
>chr2:4306564-4306985
>chr2:4307254-4307325
>chr2:4307753-4308202
>chr2:4308716-4308762
>chr2:4308897-4309325
>chr2:4309386-4310106
>chr2:4310259-4310565
>chr2:4310817-4311761
>chr2:4312393-4312495
>chr2:4312889-4313320
>chr2:4313521-4314161
>chr2:4314464-4315248
>chr2:4315387-4315875
>chr2:4316107-4316194
>chr2:4316553-4316641
>chr2:4316779-4316913
>chr2:4317115-4317442
>chr2:4317559-4317886
>chr2:4317945-4318057
>chr2:4318207-4318326
>chr2:4318408-4318780
>chr2:4319188-4319401
>chr2:4319667-4320221
>chr2:4320448-4320851
>chr2:4322660-4322926
>chr2:4322994-4324699
>chr2:4325167-4325304
>chr2:4325494-4325947
>chr2:4329582-4329731
>chr2:4330105-4330577
>chr2:4330845-4330956
>chr2:4331264-4331344
>chr2:4331641-4331738
>chr2:4332233-4332381
>chr2:4333692-4334268
>chr2:4335590-4336079
>chr2:4336132-4336188
>chr2:4336653-4336761
>chr2:4337482-4338110
>chr2:4338388-4339338
>chr2:4340759-4341292
>chr2:4341382-4342181
>chr2:4342272-4342365
>chr2:4342755-4343232
>chr2:4343513-4343767
>chr2:4343904-4344080
>chr2:4344330-4345209
>chr2:4345442-4345535
>chr2:4345782-4345928
>chr2:4345972-4346194
>chr2:4346311-4346919
>chr2:4346970-4347510
>chr2:4347575-4347911
>chr2:4348145-4349143
>chr2:4349284-4349393
>chr2:4349529-4349737
>chr2:4350331-4350441
>chr2:4350822-4350949
>chr2:4351088-4351383
>chr2:4351915-4352123
>chr2:4352507-4352617
>chr2:4352699-4352820
>chr2:4352974-4356095
>chr2:4356268-4356648
>chr2:4356810-4357031
>chr2:4358339-4359138
>chr2:4360776-4361197
>chr2:4361426-4361883
>chr2:4362013-4362766
>chr2:4362848-4363011
>chr2:4363925-4364464
>chr2:4365227-4365415
>chr2:4365905-4366010
>chr2:4366138-4366283
>chr2:4366441-4366714
>chr2:4366876-4367631
>chr2:4367775-4368025
>chr2:4368085-4368655
>chr2:4368839-4368995
>chr2:4369502-4369664
>chr2:4370039-4370390
>chr2:4370764-4370947
>chr2:4371150-4371401
>chr2:4371602-4371730
>chr2:4372059-4372150
>chr2:4372421-4372616
>chr2:4372826-4372940
>chr2:4373147-4374587
>chr2:4374712-4375544
>chr2:4375743-4377020
>chr2:4377261-4377451
>chr2:4377744-4377871
>chr2:4378089-4379342
>chr2:4379612-4379734
>chr2:4379880-4380001
>chr2:4380301-4380918
>chr2:4381095-4381204
>chr2:4381456-4381748
>chr2:4381905-4382076
>chr2:4382289-4382382
>chr2:4382483-4382660
>chr2:4382771-4384581
>chr2:4385483-4386405
>chr2:4386877-4386989
>chr2:4387282-4387352
>chr2:4387517-4387860
>chr2:4388260-4388362
>chr2:4389269-4389434
>chr2:4389668-4389924
>chr2:4390448-4392253
>chr2:4392378-4392513
>chr2:4392632-4393408
>chr2:4393636-4394174
>chr2:4394284-4394828
>chr2:4394987-4395361
>chr2:4395570-4396088
>chr2:4396625-4397727
>chr2:4397765-4397994
>chr2:4398623-4399003
>chr2:4399134-4399331
>chr2:4399583-4399645
>chr2:4399722-4399966
>chr2:4400184-4400776
>chr2:4402712-4404163
>chr2:4404290-4404869
>chr2:4404984-4405688
>chr2:4406036-4406601
>chr2:4406741-4406972
>chr2:4407027-4407313
>chr2:4408635-4408836
>chr2:4410224-4410712
>chr2:4410767-4411958
>chr2:4412553-4412900
>chr2:4413035-4413215
>chr2:4413435-4414013
>chr2:4414326-4414483
>chr2:4414633-4415150
>chr2:4415516-4415813
>chr2:4416220-4416435
>chr2:4416620-4416732
>chr2:4416952-4418311
>chr2:4418357-4419912
>chr2:4420968-4422367
>chr2:4422655-4423353
>chr2:4423480-4423920
>chr2:4426870-4426950
>chr2:4427221-4427376
>chr2:4427798-4428301
>chr2:4428434-4429143
>chr2:4429357-4430959
>chr2:4431115-4431456
>chr2:4431692-4432144
>chr2:4432323-4432739
>chr2:4432985-4433114
>chr2:4434404-4434552
>chr2:4434649-4434911
>chr2:4434964-4435245
>chr2:4435356-4435876
>chr2:4436115-4436253
>chr2:4437513-4437711
>chr2:4438248-4438347
>chr2:4438769-4438908
>chr2:4440460-4441504
>chr2:4441559-4442411
>chr2:4442588-4442914
>chr2:4443156-4443250
>chr2:4443349-4443784
>chr2:4444294-4444473
>chr2:4444892-4445045
>chr2:4445258-4445369
>chr2:4445509-4446059
>chr2:4446403-4447217
>chr2:4447489-4448145
>chr2:4448198-4448454
>chr2:4448835-4449570
>chr2:4449971-4450056
>chr2:4450293-4450836
>chr2:4450970-4451061
>chr2:4451255-4451402
>chr2:4451574-4452251
>chr2:4452468-4452667
>chr2:4452789-4452968
>chr2:4453167-4453993
>chr2:4454295-4454538
>chr2:4454668-4457038
>chr2:4457097-4457265
>chr2:4458374-4458494
>chr2:4459138-4459447
>chr2:4460359-4460491
>chr2:4461038-4461260
>chr2:4461585-4461787
>chr2:4462178-4462887
>chr2:4463120-4463519
>chr2:4463883-4464308
>chr2:4465211-4465761
>chr2:4465871-4467203
>chr2:4467826-4467952
>chr2:4468234-4468837
>chr2:4469134-4469331
>chr2:4469569-4469709
>chr2:4469870-4470260
>chr2:4470403-4470861
>chr2:4470973-4471045
>chr2:4471294-4471613
>chr2:4471788-4471982
>chr2:4472197-4472319
>chr2:4472955-4473326
>chr2:4473535-4473883
>chr2:4475127-4475285
>chr2:4475380-4475587
>chr2:4475701-4476452
>chr2:4476882-4476999
>chr2:4477980-4478414
>chr2:4478823-4479792
>chr2:4480362-4480735
>chr2:4480962-4481764
>chr2:4482489-4482757
>chr2:4482875-4483157
>chr2:4483286-4484072
>chr2:4484289-4485400
>chr2:4485594-4485857
>chr2:4486415-4488022
>chr2:4488206-4488663
>chr2:4489263-4489932
>chr2:4490151-4490486
>chr2:4491452-4492333
>chr2:4492715-4492873
>chr2:4493012-4494018
>chr2:4494361-4494714
>chr2:4494840-4496735
>chr2:4497386-4497569
>chr2:4497675-4497790
>chr2:4497899-4499368
>chr2:4499898-4499998
>chr2:4500214-4500311
>chr2:4500749-4500908
>chr2:4501180-4501362
>chr2:4501540-4501683
>chr2:4501905-4502487
>chr2:4502985-4503484
>chr2:4503655-4503874
>chr2:4504166-4504250
>chr2:4504559-4504759
>chr2:4504881-4505121
>chr2:4505512-4506209
>chr2:4506428-4506686
>chr2:4506991-4507372
>chr2:4507618-4508528
>chr2:4508643-4508740
>chr2:4509869-4510723
>chr2:4513132-4513374
>chr2:4513514-4513961
>chr2:4514550-4514665
>chr2:4514981-4515162
>chr2:4515338-4515425
>chr2:4515816-4519180
>chr2:4520202-4520340
>chr2:4521267-4521519
>chr2:4521784-4521867
>chr2:4521972-4523064
>chr2:4523495-4523685
>chr2:4523875-4524660
>chr2:4524898-4525332
>chr2:4525482-4525577
>chr2:4525971-4526759
>chr2:4527436-4527731
>chr2:4528143-4528395
>chr2:4528501-4529284
>chr2:4529666-4530109
>chr2:4530931-4531673
>chr2:4532366-4532818
>chr2:4532895-4532971
>chr2:4533053-4533403
>chr2:4533482-4533635
>chr2:4533762-4534415
>chr2:4534947-4535126
>chr2:4535350-4535600
>chr2:4535771-4536054
>chr2:4537751-4538075
>chr2:4539875-4540220
>chr2:4541843-4542180
>chr2:4542524-4542667
>chr2:4542911-4543016
>chr2:4543298-4543454
>chr2:4544116-4544309
>chr2:4544482-4544704
>chr2:4546835-4546990
>chr2:4547040-4547303
>chr2:4548272-4548944
>chr2:4549070-4549321
>chr2:4549467-4550589
>chr2:4550749-4551205
>chr2:4551357-4552548
>chr2:4553032-4553122
>chr2:4553167-4554830
>chr2:4554916-4555955
>chr2:4556330-4556512
>chr2:4556736-4556961
>chr2:4557082-4558287
>chr2:4559951-4561530
>chr2:4561649-4563185
>chr2:4563308-4563744
>chr2:4564252-4564639
>chr2:4564747-4565363
>chr2:4567357-4567788
>chr2:4568164-4569966
>chr2:4570201-4570344
>chr2:4570702-4570787
>chr2:4570945-4571511
>chr2:4571621-4571751
>chr2:4571949-4572052
>chr2:4572848-4573556
>chr2:4573825-4574362
>chr2:4574492-4574605
>chr2:4574841-4574999
>chr2:4576207-4577281
>chr2:4577336-4577508
>chr2:4577979-4578217
>chr2:4578589-4579146
>chr2:4579241-4579776
>chr2:4579962-4580343
>chr2:4580919-4581944
>chr2:4582040-4582133
>chr2:4582674-4582972
>chr2:4583397-4583775
>chr2:4584108-4584217
>chr2:4584683-4584862
>chr2:4585152-4585412
>chr2:4585765-4585868
>chr2:4585966-4586140
>chr2:4586209-4586476
>chr2:4586603-4586784
>chr2:4586910-4586962
>chr2:4587026-4587291
>chr2:4587635-4587738
>chr2:4587818-4588475
>chr2:4588623-4588780
>chr2:4589222-4589312
>chr2:4589557-4589634
>chr2:4590925-4591044
>chr2:4591258-4591747
>chr2:4591889-4591975
>chr2:4592087-4592191
>chr2:4592365-4592444
>chr2:4593183-4593602
>chr2:4594358-4594566
>chr2:4594691-4595074
>chr2:4595176-4595996
>chr2:4596114-4596259
>chr2:4596418-4596618
>chr2:4596863-4596987
>chr2:4597208-4597426
>chr2:4597647-4597872
>chr2:4597998-4598681
>chr2:4599077-4600472
>chr2:4600574-4601140
>chr2:4601365-4602133
>chr2:4602241-4602875
>chr2:4603032-4604378
>chr2:4604490-4604774
>chr2:4604856-4605266
>chr2:4605595-4605902
>chr2:4605974-4606321
>chr2:4606554-4606649
>chr2:4606721-4606824
>chr2:4607571-4607655
>chr2:4608687-4609069
>chr2:4609892-4610162
>chr2:4610853-4610963
>chr2:4611220-4611368
>chr2:4611644-4611767
>chr2:4612015-4612169
>chr2:4612478-4612716
>chr2:4612810-4612895
>chr2:4613079-4613309
>chr2:4614304-4614491
>chr2:4615976-4616082
>chr2:4616347-4616438
>chr2:4616806-4616977
>chr2:4617265-4617382
>chr2:4617667-4617797
>chr2:4618070-4618626
>chr2:4618705-4618836
>chr2:4619453-4619876
>chr2:4620042-4620309
>chr2:4620479-4620596
>chr2:4620720-4620849
>chr2:4621334-4621725
>chr2:4621973-4622159
>chr2:4622315-4622551
>chr2:4622864-4623994
>chr2:4624107-4624554
>chr2:4624770-4625301
>chr2:4625530-4625856
>chr2:4626454-4626531
>chr2:4626892-4627141
>chr2:4627312-4627545
>chr2:4627612-4627785
>chr2:4628594-4628852
>chr2:4629189-4629432
>chr2:4629754-4630080
>chr2:4630328-4630863
>chr2:4631150-4631228
>chr2:4631353-4631686
>chr2:4633086-4633985
>chr2:4634327-4634482
>chr2:4635360-4635601
>chr2:4635946-4637251
>chr2:4638214-4638333
>chr2:4638666-4639352
>chr2:4639491-4640384
>chr2:4642143-4642253
>chr2:4642551-4642670
>chr2:4642794-4642829
>chr2:4643060-4643759
>chr2:4644038-4644097
>chr2:4645124-4645996
>chr2:4646420-4646709
>chr2:4647444-4649560
>chr2:4649696-4649900
>chr2:4650746-4651607
>chr2:4651698-4652451
>chr2:4652772-4653007
>chr2:4653212-4653722
>chr2:4654348-4654760
>chr2:4654829-4656590
>chr2:4657149-4657298
>chr2:4657476-4658070
>chr2:4658258-4658347
>chr2:4658613-4659102
>chr2:4659266-4659344
>chr2:4659577-4659786
>chr2:4660392-4660778
>chr2:4661224-4661593
>chr2:4661896-4662152
>chr2:4662344-4662412
>chr2:4662601-4663787
>chr2:4663821-4664017
>chr2:4664317-4665220
>chr2:4665632-4665758
>chr2:4666430-4666622
>chr2:4667226-4667961
>chr2:4668308-4669028
>chr2:4669183-4669718
>chr2:4670330-4670669
>chr2:4671355-4671468
>chr2:4671843-4672865
>chr2:4673059-4674137
>chr2:4674279-4674422
>chr2:4674697-4674959
>chr2:4675111-4675592
>chr2:4675882-4676249
>chr2:4676392-4676580
>chr2:4676665-4677136
>chr2:4677796-4677908
>chr2:4679134-4679766
>chr2:4679829-4679961
>chr2:4680115-4680186
>chr2:4680312-4680358
>chr2:4680674-4681300
>chr2:4681569-4681671
>chr2:4682000-4682161
>chr2:4684090-4684272
>chr2:4684364-4684634
>chr2:4684964-4685046
>chr2:4685093-4685757
>chr2:4685915-4686302
>chr2:4687898-4688425
>chr2:4688794-4689326
>chr2:4689646-4689810
>chr2:4689965-4690258
>chr2:4690547-4690738
>chr2:4690839-4690975
>chr2:4691252-4691780
>chr2:4693044-4693134
>chr2:4693326-4693451
>chr2:4693648-4694374
>chr2:4694480-4694855
>chr2:4695069-4695281
>chr2:4695564-4695698
>chr2:4695758-4696044
>chr2:4696136-4696194
>chr2:4696234-4696300
>chr2:4696771-4696916
>chr2:4697416-4697583
>chr2:4697725-4697845
>chr2:4699223-4699486
>chr2:4699693-4699825
>chr2:4700545-4700683
>chr2:4700831-4701013
>chr2:4702564-4703239
>chr2:4709017-4709224
>chr2:4709630-4709793
>chr2:4710292-4710794
>chr2:4711097-4711703
>chr2:4711849-4711901
>chr2:4712159-4712361
>chr2:4712432-4712587
>chr2:4712626-4712912
>chr2:4713763-4714685
>chr2:4715089-4715509
>chr2:4716777-4717240
>chr2:4717381-4717952
>chr2:4718224-4720849
>chr2:4721502-4723817
>chr2:4724182-4725281
>chr2:4725428-4725594
>chr2:4725709-4725853
>chr2:4725933-4726212
>chr2:4726471-4726945
>chr2:4727021-4727466
>chr2:4727671-4728449
>chr2:4728499-4728819
>chr2:4729218-4729458
>chr2:4730191-4730358
>chr2:4730532-4730827
>chr2:4734408-4734596
>chr2:4734754-4735163
>chr2:4735268-4735924
>chr2:4736058-4736351
>chr2:4736452-4736612
>chr2:4736790-4736850
>chr2:4736956-4737217
>chr2:4737288-4737495
>chr2:4737591-4737717
>chr2:4737956-4738245
>chr2:4738461-4738705
>chr2:4739116-4739426
>chr2:4740673-4740742
>chr2:4743241-4743382
>chr2:4748801-4749358
>chr2:4749820-4750004
>chr2:4750269-4750534
>chr2:4750701-4751148
>chr2:4752595-4752724
>chr2:4752879-4753582
>chr2:4753639-4754219
>chr2:4754805-4754959
>chr2:4756535-4756799
>chr2:4756922-4757456
>chr2:4757548-4757872
>chr2:4758632-4758707
>chr2:4759292-4759401
>chr2:4759571-4759987
>chr2:4760113-4760645
>chr2:4761004-4761096
>chr2:4761601-4761655
>chr2:4762019-4762294
>chr2:4762455-4762985
>chr2:4763067-4764175
>chr2:4765348-4765395
>chr2:4765766-4766028
>chr2:4766860-4767038
>chr2:4767195-4767646
>chr2:4767736-4768206
>chr2:4768347-4768613
>chr2:4768991-4769082
>chr2:4770273-4770887
>chr2:4771910-4773231
>chr2:4773451-4776396
>chr2:4776648-4776729
>chr2:4776936-4777213
>chr2:4777523-4779127
>chr2:4779309-4779582
>chr2:4779733-4780079
>chr2:4780194-4780517
>chr2:4780719-4781028
>chr2:4781183-4781510
>chr2:4781824-4781888
>chr2:4782104-4783217
>chr2:4783683-4783761
>chr2:4784108-4784349
>chr2:4784534-4784610
>chr2:4784657-4784895
>chr2:4785628-4785933
>chr2:4786348-4786461
>chr2:4786517-4786907
>chr2:4787481-4789360
>chr2:4790100-4790603
>chr2:4791350-4791679
>chr2:4791831-4792202
>chr2:4792402-4792577
>chr2:4792747-4793326
>chr2:4793591-4793731
>chr2:4794049-4794549
>chr2:4794738-4795613
>chr2:4795747-4796504
>chr2:4797398-4798082
>chr2:4798341-4798602
>chr2:4799075-4799242
>chr2:4799392-4800595
>chr2:4801098-4801572
>chr2:4801638-4802208
>chr2:4802340-4803762
>chr2:4804003-4804305
>chr2:4804427-4806119
>chr2:4806223-4806968
>chr2:4808042-4808200
>chr2:4808353-4808598
>chr2:4809351-4809785
>chr2:4810119-4810887
>chr2:4810979-4811258
>chr2:4812242-4812396
>chr2:4812507-4813265
>chr2:4813392-4813757
>chr2:4813860-4814202
>chr2:4814663-4814856
>chr2:4814988-4815217
>chr2:4816383-4816963
>chr2:4817061-4817278
>chr2:4817800-4818485
>chr2:4818691-4819014
>chr2:4819524-4819735
>chr2:4821786-4821986
>chr2:4822266-4823318
>chr2:4823393-4823508
>chr2:4823662-4823917
>chr2:4824051-4824220
>chr2:4824488-4825251
>chr2:4825481-4825631
>chr2:4825761-4825864
>chr2:4825996-4826051
>chr2:4826182-4826248
>chr2:4826873-4827123
>chr2:4827471-4827586
>chr2:4827660-4827777
>chr2:4827907-4828909
>chr2:4828975-4829647
>chr2:4830235-4830967
>chr2:4831016-4831365
>chr2:4831509-4831583
>chr2:4832317-4832481
>chr2:4832560-4832683
>chr2:4832863-4832928
>chr2:4833043-4833320
>chr2:4833573-4833861
>chr2:4833939-4834111
>chr2:4834315-4834416
>chr2:4835091-4835186
>chr2:4837382-4837477
>chr2:4839317-4839514
>chr2:4840991-4841697
>chr2:4841864-4841943
>chr2:4842104-4842780
>chr2:4842853-4843153
>chr2:4843194-4844307
>chr2:4844481-4845125
>chr2:4845232-4845503
>chr2:4845624-4846209
>chr2:4846379-4846518
>chr2:4846689-4847145
>chr2:4848093-4848339
>chr2:4848711-4849140
>chr2:4849689-4850028
>chr2:4850891-4851189
>chr2:4851427-4852125
>chr2:4852481-4853659
>chr2:4854736-4854840
>chr2:4854932-4855020
>chr2:4855115-4856331
>chr2:4857599-4857920
>chr2:4858201-4859083
>chr2:4859132-4859293
>chr2:4859348-4859498
>chr2:4859592-4860071
>chr2:4861322-4861476
>chr2:4862206-4862423
>chr2:4864208-4864994
>chr2:4865040-4865157
>chr2:4865341-4865587
>chr2:4868834-4869353
>chr2:4869609-4870322
>chr2:4870474-4871103
>chr2:4871248-4871381
>chr2:4871585-4871744
>chr2:4872056-4872373
>chr2:4872555-4873725
>chr2:4874325-4874731
>chr2:4874896-4876421
>chr2:4876902-4876993
>chr2:4877441-4877530
>chr2:4877658-4878034
>chr2:4878892-4879382
>chr2:4879494-4879673
>chr2:4880759-4881023
>chr2:4881134-4881591
>chr2:4881712-4881904
>chr2:4881948-4883535
>chr2:4883756-4884444
>chr2:4884566-4885032
>chr2:4887806-4887918
>chr2:4888581-4888815
>chr2:4888898-4889447
>chr2:4890360-4890480
>chr2:4891418-4891827
>chr2:4892227-4893192
>chr2:4893491-4893730
>chr2:4894411-4894628
>chr2:4895391-4895563
>chr2:4895722-4895847
>chr2:4896056-4896705
>chr2:4896823-4897003
>chr2:4897297-4898021
>chr2:4898106-4898260
>chr2:4898307-4898602
>chr2:4898783-4898903
>chr2:4899211-4899544
>chr2:4900024-4900571
>chr2:4900661-4900954
>chr2:4901485-4901828
>chr2:4902193-4902774
>chr2:4903085-4903713
>chr2:4903806-4904232
>chr2:4904652-4905112
>chr2:4905387-4905494
>chr2:4907055-4909687
>chr2:4909890-4909963
>chr2:4910086-4910340
>chr2:4911068-4911140
>chr2:4911332-4912370
>chr2:4912437-4912581
>chr2:4912752-4912841
>chr2:4912939-4913216
>chr2:4913563-4913796
>chr2:4914311-4914474
>chr2:4914734-4915137
>chr2:4915216-4915418
>chr2:4915641-4916420
>chr2:4916479-4916960
>chr2:4917277-4917465
>chr2:4917640-4917738
>chr2:4917953-4918029
>chr2:4918379-4918475
>chr2:4918551-4918694
>chr2:4918795-4919063
>chr2:4919165-4920268
>chr2:4920356-4920546
>chr2:4921070-4921488
>chr2:4921680-4922032
>chr2:4922560-4922984
>chr2:4923791-4924434
>chr2:4924524-4924696
>chr2:4924969-4925312
>chr2:4925631-4926024
>chr2:4926164-4926535
>chr2:4926669-4927246
>chr2:4927344-4928358
>chr2:4928469-4928976
>chr2:4929054-4929960
>chr2:4930102-4930625
>chr2:4930792-4931114
>chr2:4931314-4931948
>chr2:4932037-4932734
>chr2:4932817-4932865
>chr2:4932946-4934278
>chr2:4934376-4934988
>chr2:4935116-4935517
>chr2:4935587-4935648
>chr2:4936029-4936102
>chr2:4936193-4936608
>chr2:4936801-4936981
>chr2:4937999-4938123
>chr2:4938624-4939302
>chr2:4939605-4940205
>chr2:4940344-4940590
>chr2:4941646-4942682
>chr2:4942848-4943537
>chr2:4943706-4944700
>chr2:4944768-4945473
>chr2:4945801-4946114
>chr2:4946423-4946491
>chr2:4947121-4947259
>chr2:4947778-4948119
>chr2:4949058-4949273
>chr2:4950064-4950769
>chr2:4952986-4953575
>chr2:4953651-4954079
>chr2:4954265-4954342
>chr2:4954405-4955127
>chr2:4955304-4955878
>chr2:4956142-4956329
>chr2:4956561-4956739
>chr2:4957469-4958240
>chr2:4958418-4958840
>chr2:4959192-4959520
>chr2:4960098-4960296
>chr2:4960466-4960818
>chr2:4962490-4963638
>chr2:4963886-4963997
>chr2:4964283-4965233
>chr2:4965926-4965991
>chr2:4966582-4966698
>chr2:4966937-4967117
>chr2:4967176-4967520
>chr2:4967720-4973434
>chr2:4973512-4975062
>chr2:4976022-4978457
>chr2:4978709-4979684
>chr2:4979820-4980172
>chr2:4980479-4980665
>chr2:4981247-4983638
>chr2:4983745-4983799
>chr2:4984018-4984449
>chr2:4984733-4984906
>chr2:4985072-4985163
>chr2:4985318-4985721
>chr2:4985924-4986335
>chr2:4986983-4987102
>chr2:4987249-4988374
>chr2:4988487-4988649
>chr2:4988772-4989508
>chr2:4989790-4990226
>chr2:4990486-4990680
>chr2:4991155-4991437
>chr2:4991475-4991706
>chr2:4991794-4991893
>chr2:4992774-4992936
>chr2:4993460-4993612
>chr2:4993822-4994247
>chr2:4994359-4995046
>chr2:4995314-4995770
>chr2:4996083-4996218
>chr2:4996998-4998295
>chr2:4999222-4999493
>chr2:4999987-5001000
>chr2:5001127-5002087
>chr2:5002486-5002659
>chr2:5002981-5003371
>chr2:5003528-5003789
>chr2:5003872-5004290
>chr2:5004518-5004741
>chr2:5004932-5005268
>chr2:5005350-5005719
>chr2:5005947-5006572
>chr2:5006681-5007312
>chr2:5007506-5007599
>chr2:5007701-5008591
>chr2:5009079-5009222
>chr2:5009309-5010279
>chr2:5010396-5010842
>chr2:5011123-5011476
>chr2:5011782-5012663
>chr2:5012856-5013894
>chr2:5014742-5014902
>chr2:5014987-5015209
>chr2:5015473-5015672
>chr2:5015839-5016185
>chr2:5016758-5017960
>chr2:5018306-5018492
>chr2:5018589-5018935
>chr2:5019098-5019246
>chr2:5019568-5019727
>chr2:5019829-5020318
>chr2:5020537-5021882
>chr2:5022056-5022162
>chr2:5022257-5022402
>chr2:5022500-5023413
>chr2:5023529-5023614
>chr2:5023907-5024128
>chr2:5024356-5024439
>chr2:5024581-5025236
>chr2:5025368-5025627
>chr2:5025708-5026244
>chr2:5027050-5027157
>chr2:5027371-5028116
>chr2:5028343-5028519
>chr2:5028677-5028792
>chr2:5028866-5028984
>chr2:5029020-5029550
>chr2:5029733-5029793
>chr2:5030179-5030867
>chr2:5030945-5031361
>chr2:5031600-5031793
>chr2:5032259-5032489
>chr2:5032627-5032899
>chr2:5033253-5033366
>chr2:5033865-5034109
>chr2:5034305-5035382
>chr2:5035828-5035913
>chr2:5036168-5037309
>chr2:5037617-5037703
>chr2:5038153-5038674
>chr2:5040813-5041650
>chr2:5042011-5042627
>chr2:5042859-5042948
>chr2:5043246-5044222
>chr2:5045270-5045610
>chr2:5045720-5046220
>chr2:5046661-5046765
>chr2:5046825-5046967
>chr2:5047136-5047338
>chr2:5047503-5047748
>chr2:5047856-5047955
>chr2:5047995-5048429
>chr2:5049194-5049333
>chr2:5049975-5051568
>chr2:5051773-5053208
>chr2:5053255-5053541
>chr2:5053639-5054064
>chr2:5054228-5054368
>chr2:5054782-5054893
>chr2:5055075-5055277
>chr2:5055385-5056251
>chr2:5056870-5056928
>chr2:5057763-5058087
>chr2:5058259-5058919
>chr2:5059326-5060136
>chr2:5060385-5060503
>chr2:5061972-5062088
>chr2:5062276-5062498
>chr2:5063074-5063242
>chr2:5063744-5064343
>chr2:5064435-5064615
>chr2:5065189-5065632
>chr2:5066134-5066337
>chr2:5067481-5067957
>chr2:5068072-5068644
>chr2:5068744-5068901
>chr2:5069186-5069279
>chr2:5069553-5070226
>chr2:5070464-5071196
>chr2:5071432-5072141
>chr2:5072309-5072483
>chr2:5072646-5073006
>chr2:5073403-5073663
>chr2:5073859-5074609
>chr2:5074689-5074845
>chr2:5074989-5075776
>chr2:5075933-5076080
>chr2:5077466-5077658
>chr2:5077969-5078994
>chr2:5079186-5079299
>chr2:5079606-5079823
>chr2:5080161-5080827
>chr2:5080938-5081951
>chr2:5082513-5082662
>chr2:5083015-5083567
>chr2:5083677-5084184
>chr2:5084236-5084415
>chr2:5084563-5084637
>chr2:5084751-5084870
>chr2:5085156-5085288
>chr2:5086312-5086703
>chr2:5086965-5087037
>chr2:5087673-5088072
>chr2:5088230-5088500
>chr2:5088547-5089435
>chr2:5089501-5089786
>chr2:5089871-5089994
>chr2:5090120-5090490
>chr2:5090752-5090881
>chr2:5091512-5091885
>chr2:5092546-5093098
>chr2:5093485-5093634
>chr2:5093780-5093921
>chr2:5094261-5094623
>chr2:5095281-5095722
>chr2:5095799-5096997
>chr2:5098096-5098185
>chr2:5100611-5100884
>chr2:5101626-5102008
>chr2:5102083-5102417
>chr2:5102467-5102752
>chr2:5102810-5102994
>chr2:5103156-5103461
>chr2:5103946-5104136
>chr2:5105263-5105551
>chr2:5105831-5106233
>chr2:5106468-5106605
>chr2:5106836-5107757
>chr2:5107934-5108108
>chr2:5108508-5109232
>chr2:5109307-5110514
>chr2:5110832-5111010
>chr2:5114229-5114701
>chr2:5114903-5115859
>chr2:5118291-5118377
>chr2:5118512-5118773
>chr2:5118956-5119034
>chr2:5119394-5119578
>chr2:5119884-5119979
>chr2:5120313-5120474
>chr2:5120551-5120734
>chr2:5120960-5121680
>chr2:5121922-5122256
>chr2:5122430-5122823
>chr2:5122947-5123387
>chr2:5123546-5125426
>chr2:5125600-5125732
>chr2:5125808-5126429
>chr2:5126658-5126757
>chr2:5127133-5127255
>chr2:5127794-5128414
>chr2:5128476-5128692
>chr2:5129894-5130333
>chr2:5130435-5130586
>chr2:5130695-5131162
>chr2:5131437-5131680
>chr2:5132095-5132247
>chr2:5132680-5132726
>chr2:5133014-5133110
>chr2:5133534-5133709
>chr2:5134097-5134398
>chr2:5134522-5134608
>chr2:5137040-5137999
>chr2:5138439-5138676
>chr2:5141895-5142033
>chr2:5142292-5142699
>chr2:5142842-5142982
>chr2:5143005-5143737
>chr2:5144305-5144354
>chr2:5144686-5144992
>chr2:5145545-5145720
>chr2:5146423-5146594
>chr2:5146772-5147796
>chr2:5148100-5148826
>chr2:5149176-5149571
>chr2:5149781-5150113
>chr2:5150283-5150455
>chr2:5150536-5151192
>chr2:5151346-5151884
>chr2:5151976-5152550
>chr2:5152748-5153312
>chr2:5153642-5154690
>chr2:5154876-5155429
>chr2:5155529-5156012
>chr2:5156529-5156917
>chr2:5157527-5159390
>chr2:5159736-5160292
>chr2:5160397-5161040
>chr2:5161255-5161520
>chr2:5161666-5161990
>chr2:5162097-5162320
>chr2:5162468-5162605
>chr2:5162967-5163343
>chr2:5163405-5164099
>chr2:5164354-5165040
>chr2:5165214-5165427
>chr2:5165536-5165941
>chr2:5166112-5166273
>chr2:5166737-5166850
>chr2:5166911-5167441
>chr2:5167512-5167800
>chr2:5167843-5168214
>chr2:5168570-5168721
>chr2:5169416-5169934
>chr2:5170037-5170543
>chr2:5171136-5171765
>chr2:5172036-5172500
>chr2:5172641-5172875
>chr2:5173571-5174167
>chr2:5174579-5175196
>chr2:5175318-5176022
>chr2:5176186-5176795
>chr2:5176956-5177050
>chr2:5177354-5178008
>chr2:5178329-5178414
>chr2:5178462-5178712
>chr2:5178863-5179260
>chr2:5179783-5180134
>chr2:5180655-5181196
>chr2:5181280-5181981
>chr2:5182748-5183371
>chr2:5184610-5186346
>chr2:5186820-5186899
>chr2:5187440-5188189
>chr2:5188587-5188799
>chr2:5189048-5190026
>chr2:5190285-5190388
>chr2:5191068-5192674
>chr2:5193171-5193382
>chr2:5193670-5194123
>chr2:5194343-5194758
>chr2:5195010-5195302
>chr2:5195715-5196297
>chr2:5196365-5196514
>chr2:5196575-5198109
>chr2:5198184-5198905
>chr2:5199340-5199626
>chr2:5200004-5200189
>chr2:5200247-5201324
>chr2:5201618-5201919
>chr2:5202031-5202320
>chr2:5202836-5203354
>chr2:5203929-5204983
>chr2:5205101-5205289
>chr2:5206193-5206463
>chr2:5206839-5207445
>chr2:5207847-5208401
>chr2:5209138-5209214
>chr2:5209633-5209753
>chr2:5210076-5210937
>chr2:5211115-5211444
>chr2:5211527-5211774
>chr2:5211949-5212035
>chr2:5212146-5212276
>chr2:5212360-5212614
>chr2:5212836-5213034
>chr2:5213240-5213583
>chr2:5214359-5214602
>chr2:5216511-5216633
>chr2:5216983-5217321
>chr2:5217544-5217672
>chr2:5217880-5218635
>chr2:5218961-5219173
>chr2:5219510-5219636
>chr2:5221390-5222303
>chr2:5222614-5224271
>chr2:5224365-5225550
>chr2:5225588-5226428
>chr2:5226914-5227073
>chr2:5227382-5227821
>chr2:5227920-5228588
>chr2:5228665-5230831
>chr2:5231098-5231626
>chr2:5231942-5232011
>chr2:5232930-5233808
>chr2:5234983-5235313
>chr2:5235383-5235501
>chr2:5235649-5236451
>chr2:5238287-5238387
>chr2:5238739-5239473
>chr2:5240360-5240521
>chr2:5240744-5241519
>chr2:5241926-5242510
>chr2:5242638-5243220
>chr2:5243287-5243425
>chr2:5243955-5244171
>chr2:5244428-5245942
>chr2:5246006-5246199
>chr2:5246262-5246354
>chr2:5246499-5246567
>chr2:5246891-5247230
>chr2:5247485-5248179
>chr2:5248828-5249450
>chr2:5249589-5249930
>chr2:5250528-5250738
>chr2:5251010-5251369
>chr2:5251480-5251534
>chr2:5251679-5253260
>chr2:5254023-5254243
>chr2:5254526-5254872
>chr2:5255057-5255707
>chr2:5255825-5256554
>chr2:5256720-5256787
>chr2:5257008-5257178
>chr2:5257616-5257780
>chr2:5257857-5257944
>chr2:5258024-5258463
>chr2:5258629-5258872
>chr2:5259002-5260161
>chr2:5260395-5260815
>chr2:5262157-5262778
>chr2:5262957-5263467
>chr2:5263959-5264115
>chr2:5264421-5264592
>chr2:5265128-5266597
>chr2:5266663-5266792
>chr2:5267759-5268086
>chr2:5268239-5268720
>chr2:5268865-5269933
>chr2:5270025-5270124
>chr2:5270190-5270340
>chr2:5270598-5270680
>chr2:5270785-5270919
>chr2:5271446-5271506
>chr2:5271600-5272322
>chr2:5272795-5273021
>chr2:5273340-5273472
>chr2:5273566-5273847
>chr2:5274462-5274635
>chr2:5274704-5275091
>chr2:5275166-5275255
>chr2:5275848-5275963
>chr2:5276132-5276931
>chr2:5277666-5278090
>chr2:5278154-5278322
>chr2:5278789-5278923
>chr2:5279442-5279532
>chr2:5280569-5281491
>chr2:5282469-5282834
>chr2:5285030-5285631
>chr2:5286004-5286184
>chr2:5286958-5288535
>chr2:5288956-5289020
>chr2:5289168-5289517
>chr2:5290011-5290115
>chr2:5290457-5290635
>chr2:5293616-5293776
>chr2:5296072-5296469
>chr2:5297796-5298014
>chr2:5298670-5298888
>chr2:5299411-5299899
>chr2:5300060-5300313
>chr2:5300496-5300626
>chr2:5300726-5302522
>chr2:5302781-5302966
>chr2:5303214-5303767
>chr2:5305205-5305456
>chr2:5307875-5308086
>chr2:5309829-5310304
>chr2:5310894-5311128
>chr2:5311276-5311725
>chr2:5311777-5312056
>chr2:5313133-5313269
>chr2:5313336-5313428
>chr2:5313671-5314313
>chr2:5314583-5315984
>chr2:5316345-5316525
>chr2:5316601-5316976
>chr2:5317259-5317500
>chr2:5317636-5317798
>chr2:5318484-5318839
>chr2:5318975-5319273
>chr2:5319456-5319549
>chr2:5319802-5320791
>chr2:5320973-5323080
>chr2:5323317-5324064
>chr2:5324166-5324894
>chr2:5325085-5325179
>chr2:5325933-5326521
>chr2:5326982-5327232
>chr2:5327488-5327682
>chr2:5327940-5328876
>chr2:5328974-5329828
>chr2:5330495-5330616
>chr2:5330997-5331110
>chr2:5331339-5331454
>chr2:5331559-5331833
>chr2:5332586-5332740
>chr2:5333743-5333869
>chr2:5334514-5334677
>chr2:5334992-5335082
>chr2:5335541-5335785
>chr2:5335860-5335961
>chr2:5336184-5336744
>chr2:5336958-5337314
>chr2:5337391-5337504
>chr2:5337654-5337734
>chr2:5338142-5338250
>chr2:5338358-5338526
>chr2:5338580-5339602
>chr2:5340248-5340598
>chr2:5340755-5341343
>chr2:5341411-5341566
>chr2:5342296-5342878
>chr2:5343025-5343316
>chr2:5343365-5345190
>chr2:5345295-5345502
>chr2:5345571-5346063
>chr2:5346203-5346427
>chr2:5347597-5350769
>chr2:5351102-5351292
>chr2:5351491-5352760
>chr2:5352883-5353008
>chr2:5353099-5353898
>chr2:5354205-5354565
>chr2:5354924-5355044
>chr2:5355784-5356277
>chr2:5356687-5356886
>chr2:5356980-5357850
>chr2:5358309-5358686
>chr2:5359194-5359476
>chr2:5361580-5361663
>chr2:5362330-5362737
>chr2:5362961-5363671
>chr2:5363974-5364476
>chr2:5364537-5364612
>chr2:5364716-5365282
>chr2:5365581-5365941
>chr2:5366251-5366353
>chr2:5366610-5366679
>chr2:5366840-5366969
>chr2:5367439-5367603
>chr2:5368343-5368759
>chr2:5368898-5369009
>chr2:5369098-5369253
>chr2:5369467-5369692
>chr2:5369865-5370005
>chr2:5370149-5370683
>chr2:5370760-5370923
>chr2:5371430-5372529
>chr2:5372603-5372850
>chr2:5372945-5375721
>chr2:5376145-5376544
>chr2:5376647-5377409
>chr2:5378469-5378690
>chr2:5379806-5379921
>chr2:5380721-5381422
>chr2:5381691-5382114
>chr2:5382181-5382333
>chr2:5382414-5383224
>chr2:5383344-5383671
>chr2:5383956-5384234
>chr2:5384373-5384978
>chr2:5385035-5385454
>chr2:5385666-5386187
>chr2:5386411-5386465
>chr2:5386569-5386981
>chr2:5387229-5387340
>chr2:5387567-5387623
>chr2:5388189-5388383
>chr2:5388463-5389298
>chr2:5389493-5389829
>chr2:5390256-5390546
>chr2:5390734-5391100
>chr2:5391614-5392048
>chr2:5392391-5392796
>chr2:5392975-5393162
>chr2:5393815-5394425
>chr2:5395407-5395710
>chr2:5395858-5396046
>chr2:5396096-5396768
>chr2:5396841-5397198
>chr2:5397449-5398105
>chr2:5398209-5398414
>chr2:5398659-5398758
>chr2:5399158-5399364
>chr2:5399542-5399761
>chr2:5400757-5401396
>chr2:5401732-5402410
>chr2:5402462-5402682
>chr2:5402968-5403282
>chr2:5403481-5403626
>chr2:5403888-5403975
>chr2:5404719-5406109
>chr2:5406661-5406884
>chr2:5407955-5409955
>chr2:5410192-5410460
>chr2:5410792-5411038
>chr2:5411597-5412662
>chr2:5412876-5413407
>chr2:5413495-5413765
>chr2:5415735-5416153
>chr2:5416761-5416969
>chr2:5417120-5417698
>chr2:5417969-5418718
>chr2:5418822-5420207
>chr2:5420312-5420638
>chr2:5420741-5420873
>chr2:5420978-5421254
>chr2:5421447-5422196
>chr2:5422522-5422764
>chr2:5422806-5422990
>chr2:5423291-5423407
>chr2:5423595-5424574
>chr2:5425880-5426500
>chr2:5426608-5426733
>chr2:5427067-5428349
>chr2:5428427-5428814
>chr2:5429039-5429157
>chr2:5429506-5429746
>chr2:5430676-5431306
>chr2:5431414-5431597
>chr2:5432304-5433908
>chr2:5433960-5434701
>chr2:5434938-5435757
>chr2:5435849-5436334
>chr2:5437186-5437404
>chr2:5437569-5437941
>chr2:5438017-5438230
>chr2:5438326-5439096
>chr2:5439420-5440387
>chr2:5440604-5441497
>chr2:5441739-5441865
>chr2:5442980-5443133
>chr2:5443787-5443932
>chr2:5446914-5447072
>chr2:5448852-5449146
>chr2:5449241-5449366
>chr2:5449942-5450412
>chr2:5450730-5451233
>chr2:5451450-5451641
>chr2:5452092-5452406
>chr2:5452560-5452633
>chr2:5453715-5453916
>chr2:5454620-5454903
>chr2:5456352-5456850
>chr2:5457193-5457374
>chr2:5457466-5457545
>chr2:5457648-5458268
>chr2:5458330-5458584
>chr2:5458716-5458895
>chr2:5459088-5459788
>chr2:5459957-5460111
>chr2:5460309-5460413
>chr2:5460465-5461685
>chr2:5463199-5464494
>chr2:5464673-5464820
>chr2:5465095-5465151
>chr2:5465421-5465854
>chr2:5466174-5466415
>chr2:5466762-5466938
>chr2:5467098-5468789
>chr2:5469101-5469566
>chr2:5469811-5470084
>chr2:5470381-5470780
>chr2:5471274-5472151
>chr2:5472462-5472593
>chr2:5473079-5473310
>chr2:5473537-5474215
>chr2:5474468-5474583
>chr2:5474678-5474770
>chr2:5474888-5475811
>chr2:5476087-5476205
>chr2:5476503-5477089
>chr2:5477295-5477854
>chr2:5478008-5479328
>chr2:5479504-5480039
>chr2:5480159-5480309
>chr2:5480451-5480575
>chr2:5480706-5482195
>chr2:5482515-5482635
>chr2:5482936-5483334
>chr2:5483476-5484273
>chr2:5484470-5486145
>chr2:5486358-5487241
>chr2:5487426-5487699
>chr2:5487960-5489746
>chr2:5489898-5490849
>chr2:5490920-5491056
>chr2:5491297-5492502
>chr2:5492722-5493030
>chr2:5493405-5494089
>chr2:5494678-5495149
>chr2:5495450-5495673
>chr2:5495755-5500292
>chr2:5500400-5500596
>chr2:5500680-5501475
>chr2:5501555-5502854
>chr2:5503243-5503415
>chr2:5503531-5503854
>chr2:5504148-5504248
>chr2:5504369-5504872
>chr2:5505327-5507416
>chr2:5507504-5507594
>chr2:5507705-5508012
>chr2:5508345-5508833
>chr2:5509301-5509696
>chr2:5509830-5510884
>chr2:5511022-5511149
>chr2:5511326-5511680
>chr2:5512173-5512769
>chr2:5512812-5513503
>chr2:5515808-5516023
>chr2:5516074-5516162
>chr2:5516285-5517189
>chr2:5517528-5518315
>chr2:5519411-5519867
>chr2:5520513-5522201
>chr2:5522310-5522402
>chr2:5522755-5523136
>chr2:5523312-5523459
>chr2:5523614-5524143
>chr2:5524750-5524815
>chr2:5525076-5526041
>chr2:5526359-5526889
>chr2:5527008-5527590
>chr2:5528635-5529309
>chr2:5529467-5529693
>chr2:5529779-5530224
>chr2:5530519-5530863
>chr2:5531004-5531505
>chr2:5531953-5532105
>chr2:5532934-5533038
>chr2:5533678-5533881
>chr2:5534646-5534870
>chr2:5535339-5536867
>chr2:5538239-5538529
>chr2:5538812-5539452
>chr2:5539609-5540602
>chr2:5540920-5541240
>chr2:5541465-5542368
>chr2:5542485-5542637
>chr2:5542910-5543151
>chr2:5543894-5545023
>chr2:5545304-5546108
>chr2:5546262-5546577
>chr2:5548181-5548557
>chr2:5549496-5550036
>chr2:5550101-5550164
>chr2:5550306-5550576
>chr2:5551044-5551121
>chr2:5551416-5551753
>chr2:5552763-5553839
>chr2:5554004-5554069
>chr2:5554471-5554996
>chr2:5555232-5555372
>chr2:5555774-5555859
>chr2:5556402-5556745
>chr2:5556809-5557139
>chr2:5557307-5557752
>chr2:5558136-5559215
>chr2:5559319-5560118
>chr2:5560217-5560407
>chr2:5560556-5561397
>chr2:5561520-5561629
>chr2:5561956-5562778
>chr2:5562974-5563062
>chr2:5563296-5563650
>chr2:5563782-5564000
>chr2:5564145-5564270
>chr2:5564827-5565682
>chr2:5565802-5566084
>chr2:5566983-5567121
>chr2:5567387-5567487
>chr2:5567711-5567887
>chr2:5568266-5568580
>chr2:5568962-5569430
>chr2:5569551-5570953
>chr2:5571107-5571208
>chr2:5571731-5572038
>chr2:5572562-5572710
>chr2:5573114-5573414
>chr2:5573589-5573792
>chr2:5573988-5574217
>chr2:5574385-5574787
>chr2:5574975-5575225
>chr2:5575430-5575541
>chr2:5576040-5576220
>chr2:5576650-5577062
>chr2:5577118-5577291
>chr2:5577467-5577815
>chr2:5577863-5578064
>chr2:5578307-5578676
>chr2:5579258-5580088
>chr2:5580163-5580474
>chr2:5580732-5581251
>chr2:5581796-5582068
>chr2:5582377-5582585
>chr2:5582790-5583797
>chr2:5584238-5584477
>chr2:5584553-5584624
>chr2:5585443-5585816
>chr2:5586070-5586231
>chr2:5586608-5586715
>chr2:5587499-5588041
>chr2:5588852-5589478
>chr2:5589685-5589890
>chr2:5590351-5590544
>chr2:5591014-5591896
>chr2:5592618-5592719
>chr2:5593045-5593130
>chr2:5593681-5594863
>chr2:5595045-5596347
>chr2:5596718-5596869
>chr2:5597196-5597868
>chr2:5598016-5598139
>chr2:5598443-5598764
>chr2:5598889-5599060
>chr2:5599113-5600660
>chr2:5601107-5601234
>chr2:5603942-5604563
>chr2:5604625-5604713
>chr2:5605054-5605594
>chr2:5606373-5606857
>chr2:5607027-5607093
>chr2:5608064-5608195
>chr2:5608318-5608764
>chr2:5608940-5609306
>chr2:5609550-5609589
>chr2:5609911-5610451
>chr2:5610688-5611795
>chr2:5612358-5612449
>chr2:5612638-5612860
>chr2:5612941-5613077
>chr2:5613153-5614123
>chr2:5614839-5615141
>chr2:5615333-5615947
>chr2:5616578-5616710
>chr2:5617021-5617225
>chr2:5617432-5617625
>chr2:5617708-5618757
>chr2:5619038-5619203
>chr2:5619724-5620303
>chr2:5620471-5620748
>chr2:5623333-5623650
>chr2:5623904-5624546
>chr2:5624649-5624728
>chr2:5624826-5625001
>chr2:5627159-5627378
>chr2:5627516-5627685
>chr2:5628413-5628645
>chr2:5628819-5628975
>chr2:5629347-5629540
>chr2:5629750-5629997
>chr2:5630597-5631113
>chr2:5632027-5632242
>chr2:5633595-5633828
>chr2:5634070-5634200
>chr2:5634959-5635098
>chr2:5637005-5637473
>chr2:5639827-5639883
>chr2:5641982-5642091
>chr2:5642662-5642862
>chr2:5643669-5643807
>chr2:5644324-5644749
>chr2:5644972-5645156
>chr2:5645449-5647040
>chr2:5647140-5647623
>chr2:5647749-5647798
>chr2:5648270-5648911
>chr2:5649212-5649405
>chr2:5649530-5650192
>chr2:5651093-5651258
>chr2:5652377-5652452
>chr2:5652572-5653382
>chr2:5654486-5654691
>chr2:5655066-5655951
>chr2:5656190-5656733
>chr2:5656959-5658018
>chr2:5659027-5659258
>chr2:5659689-5661719
>chr2:5661789-5662064
>chr2:5662127-5663206
>chr2:5663318-5663402
>chr2:5663688-5664514
>chr2:5664648-5665855
>chr2:5666123-5666273
>chr2:5666451-5667230
>chr2:5667314-5667484
>chr2:5667612-5667773
>chr2:5668146-5668299
>chr2:5668764-5668931
>chr2:5669060-5669150
>chr2:5669234-5669521
>chr2:5669790-5670145
>chr2:5671331-5671451
>chr2:5671730-5671938
>chr2:5672503-5672875
>chr2:5673082-5673453
>chr2:5673522-5673649
>chr2:5673881-5674774
>chr2:5675290-5675350
>chr2:5675616-5676140
>chr2:5676306-5676366
>chr2:5676526-5677016
>chr2:5677196-5677377
>chr2:5677518-5678495
>chr2:5678690-5678875
>chr2:5679050-5679325
>chr2:5679755-5680206
>chr2:5680357-5680511
>chr2:5680558-5681706
>chr2:5681797-5681932
>chr2:5682161-5682464
>chr2:5682676-5682768
>chr2:5683304-5683494
>chr2:5684038-5684622
>chr2:5684741-5685003
>chr2:5685224-5685392
>chr2:5685653-5685969
>chr2:5686142-5686582
>chr2:5686760-5687414
>chr2:5688360-5689141
>chr2:5689251-5689429
>chr2:5689549-5689656
>chr2:5689786-5689833
>chr2:5690244-5690425
>chr2:5690907-5691260
>chr2:5692135-5692881
>chr2:5693332-5693415
>chr2:5693860-5694873
>chr2:5695213-5696106
>chr2:5696650-5697027
>chr2:5697212-5697481
>chr2:5697572-5697783
>chr2:5698307-5698647
>chr2:5698787-5699466
>chr2:5699704-5699962
>chr2:5700140-5700341
>chr2:5700536-5700981
>chr2:5701131-5702000
>chr2:5702172-5702378
>chr2:5702873-5703181
>chr2:5703403-5703738
>chr2:5703993-5705944
>chr2:5706199-5706598
>chr2:5706645-5707333
>chr2:5707559-5707615
>chr2:5707683-5707861
>chr2:5707948-5708451
>chr2:5708639-5708762
>chr2:5708868-5709222
>chr2:5709327-5709635
>chr2:5709897-5710125
>chr2:5710220-5710438
>chr2:5710649-5711014
>chr2:5711346-5711670
>chr2:5711888-5712177
>chr2:5713230-5713371
>chr2:5713445-5713534
>chr2:5713703-5713977
>chr2:5714175-5714619
>chr2:5714728-5716582
>chr2:5717157-5717320
>chr2:5717769-5717921
>chr2:5718025-5718887
>chr2:5718925-5719443
>chr2:5719752-5720653
>chr2:5720740-5721138
>chr2:5721243-5721646
>chr2:5721808-5722096
>chr2:5722271-5722391
>chr2:5722554-5722651
>chr2:5722721-5723399
>chr2:5723465-5724714
>chr2:5724791-5725019
>chr2:5725191-5725271
>chr2:5725515-5725598
>chr2:5725650-5725893
>chr2:5726059-5726420
>chr2:5726913-5727093
>chr2:5727174-5727786
>chr2:5728211-5728326
>chr2:5728530-5728830
>chr2:5728904-5729090
>chr2:5729208-5729773
>chr2:5729977-5730371
>chr2:5730638-5731928
>chr2:5732488-5733306
>chr2:5733403-5733654
>chr2:5733932-5734016
>chr2:5734405-5735425
>chr2:5735695-5736952
>chr2:5737089-5737258
>chr2:5737661-5739763
>chr2:5740128-5740536
>chr2:5740872-5741046
>chr2:5741242-5741778
>chr2:5742017-5742102
>chr2:5742708-5742862
>chr2:5743589-5743820
>chr2:5744158-5744318
>chr2:5744789-5745048
>chr2:5745185-5745755
>chr2:5746411-5746657
>chr2:5747035-5747740
>chr2:5748134-5748204
>chr2:5748383-5748716
>chr2:5749234-5749380
>chr2:5749542-5749872
>chr2:5749991-5750169
>chr2:5750319-5750476
>chr2:5750616-5751047
>chr2:5751345-5751902
>chr2:5752032-5752398
>chr2:5752455-5752588
>chr2:5752853-5753881
>chr2:5753941-5754253
>chr2:5754501-5754893
>chr2:5755824-5756080
>chr2:5758171-5758302
>chr2:5758445-5758697
>chr2:5758967-5759106
>chr2:5759465-5760017
>chr2:5760323-5760600
>chr2:5763821-5764078
>chr2:5764255-5764335
>chr2:5764770-5765167
>chr2:5765263-5766406
>chr2:5766539-5766959
>chr2:5767021-5767365
>chr2:5767672-5767886
>chr2:5768008-5768661
>chr2:5768850-5769031
>chr2:5769878-5771022
>chr2:5771595-5771762
>chr2:5771922-5773229
>chr2:5774306-5776543
>chr2:5776721-5776832
>chr2:5776907-5777068
>chr2:5777599-5777929
>chr2:5778307-5778417
>chr2:5778532-5778865
>chr2:5779137-5780151
>chr2:5780308-5780697
>chr2:5780861-5781008
>chr2:5782969-5783742
>chr2:5783877-5784101
>chr2:5784227-5784602
>chr2:5785549-5787555
>chr2:5787776-5787897
>chr2:5788132-5788232
>chr2:5788530-5788924
>chr2:5789032-5789545
>chr2:5790433-5791262
>chr2:5792073-5792314
>chr2:5792685-5794990
>chr2:5795443-5795851
>chr2:5796082-5796414
>chr2:5797935-5798085
>chr2:5798504-5798790
>chr2:5799174-5799373
>chr2:5799928-5800460
>chr2:5800561-5800796
>chr2:5800983-5801076
>chr2:5801211-5801386
>chr2:5801697-5801980
>chr2:5802336-5802962
>chr2:5803221-5803585
>chr2:5803796-5804069
>chr2:5804385-5804581
>chr2:5804680-5805560
>chr2:5805662-5806400
>chr2:5806545-5807138
>chr2:5807287-5807459
>chr2:5807556-5807796
>chr2:5807904-5808496
>chr2:5808680-5808915
>chr2:5809000-5809167
>chr2:5812783-5812917
>chr2:5813643-5813932
>chr2:5814759-5815636
>chr2:5816129-5816213
>chr2:5817053-5817233
>chr2:5817657-5819539
>chr2:5819669-5819989
>chr2:5820418-5820491
>chr2:5820959-5821927
>chr2:5822091-5822325
>chr2:5822537-5822932
>chr2:5824046-5825316
>chr2:5825408-5826346
>chr2:5826377-5828026
>chr2:5828159-5828355
>chr2:5828454-5828813
>chr2:5828999-5829578
>chr2:5829845-5830049
>chr2:5830520-5830907
>chr2:5831308-5832191
>chr2:5832277-5832597
>chr2:5832769-5833264
>chr2:5833502-5834865
>chr2:5835171-5835889
>chr2:5838280-5838790
>chr2:5841583-5841751
>chr2:5842912-5843278
>chr2:5843527-5843607
>chr2:5843813-5844183
>chr2:5844891-5845439
>chr2:5845671-5845761
>chr2:5846173-5846657
>chr2:5846891-5847438
>chr2:5847504-5847892
>chr2:5848796-5848862
>chr2:5849713-5849985
>chr2:5850187-5850471
>chr2:5850685-5851598
>chr2:5851712-5851758
>chr2:5852027-5852816
>chr2:5852977-5854241
>chr2:5854413-5854623
>chr2:5854879-5855527
>chr2:5856009-5856225
>chr2:5856432-5857032
>chr2:5857291-5857616
>chr2:5857783-5858198
>chr2:5858274-5858395
>chr2:5858725-5859155
>chr2:5859316-5859747
>chr2:5861626-5862721
>chr2:5862880-5863245
>chr2:5863476-5863544
>chr2:5863773-5864907
>chr2:5865072-5865262
>chr2:5865568-5865782
>chr2:5865864-5867124
>chr2:5867226-5867378
>chr2:5867506-5868987
>chr2:5869645-5869932
>chr2:5872246-5872372
>chr2:5872481-5872967
>chr2:5873372-5873538
>chr2:5873962-5874218
>chr2:5874367-5874451
>chr2:5874709-5874894
>chr2:5875135-5875204
>chr2:5875284-5875412
>chr2:5875601-5877105
>chr2:5877681-5877871
>chr2:5880346-5881119
>chr2:5881211-5881496
>chr2:5882233-5882827
>chr2:5883002-5883723
>chr2:5884059-5884148
>chr2:5884242-5884688
>chr2:5885453-5886069
>chr2:5886476-5887592
>chr2:5887762-5887928
>chr2:5888018-5888198
>chr2:5888494-5888684
>chr2:5889071-5889180
>chr2:5889280-5889608
>chr2:5889694-5890080
>chr2:5890220-5891095
>chr2:5891465-5891782
>chr2:5892184-5892430
>chr2:5892715-5893870
>chr2:5894448-5894593
>chr2:5895310-5895700
>chr2:5895868-5896353
>chr2:5896732-5896916
>chr2:5896960-5898013
>chr2:5898103-5899568
>chr2:5899644-5899745
>chr2:5899946-5900212
>chr2:5901804-5902204
>chr2:5902293-5902741
>chr2:5902782-5903181
>chr2:5903661-5903891
>chr2:5904802-5905996
>chr2:5906485-5906745
>chr2:5906925-5907176
>chr2:5907415-5907664
>chr2:5907925-5908213
>chr2:5908623-5908917
>chr2:5909124-5909559
>chr2:5909959-5910155
>chr2:5910331-5910507
>chr2:5910670-5911279
>chr2:5911491-5911767
>chr2:5911805-5911947
>chr2:5912081-5912343
>chr2:5912512-5913869
>chr2:5913949-5915538
>chr2:5915638-5915790
>chr2:5915857-5917037
>chr2:5917506-5918640
>chr2:5919136-5919356
>chr2:5919444-5919678
>chr2:5919845-5919995
>chr2:5920263-5920651
>chr2:5921287-5921387
>chr2:5921557-5921821
>chr2:5922040-5922524
>chr2:5922637-5922778
>chr2:5923003-5924480
>chr2:5924837-5925037
>chr2:5925196-5925402
>chr2:5925501-5925569
>chr2:5925947-5926027
>chr2:5926289-5926513
>chr2:5927453-5928419
>chr2:5928952-5929561
>chr2:5930132-5933328
>chr2:5933458-5933607
>chr2:5933731-5933881
>chr2:5933996-5934536
>chr2:5935380-5935508
>chr2:5935914-5936254
>chr2:5937468-5937622
>chr2:5938136-5938590
>chr2:5938633-5939720
>chr2:5940017-5940234
>chr2:5940451-5940674
>chr2:5944253-5944398
>chr2:5944612-5944672
>chr2:5944823-5945059
>chr2:5945210-5945997
>chr2:5946143-5946948
>chr2:5947042-5947083
>chr2:5947189-5947688
>chr2:5948428-5949041
>chr2:5949745-5950177
>chr2:5950646-5950804
>chr2:5951202-5951292
>chr2:5951469-5951961
>chr2:5952481-5952998
>chr2:5953355-5953435
>chr2:5953626-5953763
>chr2:5953908-5954396
>chr2:5954577-5954652
>chr2:5954684-5955705
>chr2:5955772-5956078
>chr2:5956233-5957657
>chr2:5959252-5959652
>chr2:5959771-5960176
>chr2:5960525-5961031
>chr2:5961164-5961319
>chr2:5961481-5962770
>chr2:5962909-5964130
>chr2:5964280-5964344
>chr2:5964412-5964662
>chr2:5964774-5965211
>chr2:5965582-5965697
>chr2:5965910-5966048
>chr2:5966095-5966628
>chr2:5966762-5966999
>chr2:5967503-5967665
>chr2:5968261-5968518
>chr2:5968931-5969046
>chr2:5969217-5969594
>chr2:5970341-5971331
>chr2:5971548-5972056
>chr2:5972141-5972684
>chr2:5975806-5976269
>chr2:5976353-5976770
>chr2:5977037-5977961
>chr2:5978131-5978211
>chr2:5978721-5978917
>chr2:5979107-5980838
>chr2:5981154-5981418
>chr2:5981536-5981598
>chr2:5982101-5982340
>chr2:5982430-5983230
>chr2:5983597-5983779
>chr2:5984674-5984868
>chr2:5985287-5985981
>chr2:5986616-5986859
>chr2:5987741-5987904
>chr2:5988242-5988336
>chr2:5988593-5988885
>chr2:5990094-5990273
>chr2:5990763-5991100
>chr2:5991265-5991480
>chr2:5991588-5992001
>chr2:5992132-5992412
>chr2:5993401-5993608
>chr2:5993703-5993840
>chr2:5993924-5994086
>chr2:5994431-5994649
>chr2:5994879-5995154
>chr2:5995751-5996546
>chr2:5997167-5997678
>chr2:5997909-5998149
>chr2:5998409-5998613
>chr2:5998687-5998980
>chr2:5999184-5999760
>chr2:5999889-6000218
>chr2:6001328-6001385
>chr2:6001596-6002991
>chr2:6003141-6003738
>chr2:6003871-6004143
>chr2:6005087-6005326
>chr2:6005436-6005716
>chr2:6006251-6006814
>chr2:6006894-6007013
>chr2:6007105-6007219
>chr2:6008701-6008971
>chr2:6009120-6009838
>chr2:6010019-6010082
>chr2:6010145-6010379
>chr2:6010560-6010712
>chr2:6011029-6011329
>chr2:6012156-6012774
>chr2:6013361-6013900
>chr2:6013941-6014009
>chr2:6014114-6014300
>chr2:6014352-6014492
>chr2:6014633-6014734
>chr2:6015287-6015549
>chr2:6015611-6015888
>chr2:6016000-6016200
>chr2:6016628-6017480
>chr2:6017634-6018485
>chr2:6018757-6019555
>chr2:6021624-6021734
>chr2:6022279-6022508
>chr2:6023087-6023722
>chr2:6023846-6024924
>chr2:6025213-6025628
>chr2:6026232-6026530
>chr2:6026597-6027278
>chr2:6027357-6027818
>chr2:6028914-6029464
>chr2:6029634-6029811
>chr2:6030306-6030543
>chr2:6030637-6030730
>chr2:6030914-6031388
>chr2:6031486-6031791
>chr2:6031922-6032740
>chr2:6033003-6033613
>chr2:6033835-6034020
>chr2:6034095-6034517
>chr2:6034718-6034868
>chr2:6035615-6035983
>chr2:6037709-6038015
>chr2:6039010-6039718
>chr2:6039921-6039993
>chr2:6040198-6040625
>chr2:6041448-6041689
>chr2:6041897-6042509
>chr2:6042999-6043081
>chr2:6043655-6043790
>chr2:6043914-6044049
>chr2:6044400-6044879
>chr2:6044937-6045195
>chr2:6045262-6045709
>chr2:6046050-6046243
>chr2:6046590-6046778
>chr2:6047098-6047262
>chr2:6047537-6048012
>chr2:6048164-6048760
>chr2:6048854-6049377
>chr2:6050513-6050739
>chr2:6050877-6050914
>chr2:6050995-6051218
>chr2:6051847-6051939
>chr2:6053129-6053315
>chr2:6053540-6053833
>chr2:6054169-6054453
>chr2:6054515-6054724
>chr2:6055252-6055331
>chr2:6055613-6055978
>chr2:6056076-6056910
>chr2:6058575-6058783
>chr2:6058934-6059191
>chr2:6059426-6059894
>chr2:6060160-6060250
>chr2:6060572-6060758
>chr2:6060947-6061064
>chr2:6061370-6061708
>chr2:6061928-6062190
>chr2:6062547-6062700
>chr2:6063139-6063517
>chr2:6063731-6064229
>chr2:6064598-6064881
>chr2:6065004-6065113
>chr2:6065548-6065661
>chr2:6065853-6066478
>chr2:6066561-6066695
>chr2:6066745-6066908
>chr2:6067940-6068189
>chr2:6068406-6068493
>chr2:6070016-6070179
>chr2:6070723-6071477
>chr2:6072121-6072296
>chr2:6072466-6073237
>chr2:6073386-6073715
>chr2:6073809-6074480
>chr2:6074571-6074747
>chr2:6074813-6075052
>chr2:6075671-6075778
>chr2:6076427-6076660
>chr2:6078551-6078791
>chr2:6078862-6079546
>chr2:6079775-6080469
>chr2:6080741-6082937
>chr2:6083300-6084463
>chr2:6084789-6085107
>chr2:6085355-6085538
>chr2:6085678-6085787
>chr2:6085981-6086242
>chr2:6086486-6086734
>chr2:6086783-6086977
>chr2:6087926-6088184
>chr2:6088452-6088600
>chr2:6088832-6088942
>chr2:6089008-6089729
>chr2:6090637-6090840
>chr2:6091035-6092237
>chr2:6092682-6093783
>chr2:6093920-6094210
>chr2:6094358-6094496
>chr2:6094674-6095080
>chr2:6095170-6095363
>chr2:6095555-6095702
>chr2:6095831-6096703
>chr2:6097798-6098055
>chr2:6098150-6098883
>chr2:6098942-6099278
>chr2:6100142-6100592
>chr2:6100805-6101500
>chr2:6102199-6102794
>chr2:6102979-6103595
>chr2:6103737-6104384
>chr2:6104867-6105372
>chr2:6106314-6106909
>chr2:6107815-6109284
>chr2:6109386-6110011
>chr2:6110704-6110823
>chr2:6111846-6112593
>chr2:6113246-6113647
>chr2:6114378-6114771
>chr2:6114840-6115210
>chr2:6116109-6116315
>chr2:6116547-6116756
>chr2:6117047-6117970
>chr2:6118976-6119364
>chr2:6119556-6119805
>chr2:6120085-6120178
>chr2:6120595-6120792
>chr2:6121107-6121190
>chr2:6121509-6121599
>chr2:6122009-6122715
>chr2:6122899-6123815
>chr2:6124245-6124648
>chr2:6125052-6125192
>chr2:6125322-6126599
>chr2:6127056-6127103
>chr2:6127207-6131899
>chr2:6132106-6139787
>chr2:6140551-6141429
>chr2:6141696-6141797
>chr2:6142281-6142682
>chr2:6142799-6143305
>chr2:6143404-6143512
>chr2:6144223-6144674
>chr2:6145332-6145475
>chr2:6145706-6146733
>chr2:6146831-6146978
>chr2:6147246-6147347
>chr2:6147902-6148242
>chr2:6148323-6148768
>chr2:6148957-6149233
>chr2:6150491-6150655
>chr2:6150934-6151168
>chr2:6151458-6152486
>chr2:6152656-6152922
>chr2:6153099-6153373
>chr2:6153507-6153595
>chr2:6153669-6153755
>chr2:6154085-6154783
>chr2:6154956-6155086
>chr2:6155463-6156003
>chr2:6156793-6157487
>chr2:6158003-6158492
>chr2:6159109-6159219
>chr2:6160171-6160685
>chr2:6161221-6161656
>chr2:6161771-6161890
>chr2:6162010-6163725
>chr2:6163807-6164239
>chr2:6164351-6165078
>chr2:6165210-6165699
>chr2:6165915-6166242
>chr2:6166400-6166501
>chr2:6166725-6167180
>chr2:6167811-6167979
>chr2:6168232-6168340
>chr2:6168692-6169297
>chr2:6169428-6170138
>chr2:6170464-6171115
>chr2:6171237-6171393
>chr2:6171613-6173618
>chr2:6173816-6173949
>chr2:6174295-6174452
>chr2:6174543-6175534
>chr2:6175572-6175825
>chr2:6175892-6176022
>chr2:6176212-6176815
>chr2:6177054-6177286
>chr2:6177391-6177526
>chr2:6177651-6178499
>chr2:6178655-6178800
>chr2:6178951-6179037
>chr2:6179244-6179302
>chr2:6179379-6180359
>chr2:6180753-6181523
>chr2:6181644-6181697
>chr2:6181943-6182129
>chr2:6182199-6185267
>chr2:6185324-6187633
>chr2:6187764-6187984
>chr2:6188389-6188517
>chr2:6188660-6188815
>chr2:6189559-6189925
>chr2:6189975-6190663
>chr2:6190764-6191288
>chr2:6192222-6192617
>chr2:6192691-6192913
>chr2:6193002-6193161
>chr2:6193290-6194628
>chr2:6194869-6195880
>chr2:6196027-6196172
>chr2:6196874-6197026
>chr2:6197244-6197642
>chr2:6200416-6200485
>chr2:6200754-6201335
>chr2:6201581-6201790
>chr2:6201840-6202021
>chr2:6202385-6202456
>chr2:6202683-6202870
>chr2:6202980-6203324
>chr2:6203405-6204677
>chr2:6204824-6204944
>chr2:6205285-6205469
>chr2:6205647-6205976
>chr2:6206269-6206623
>chr2:6206764-6207015
>chr2:6207277-6207432
>chr2:6208405-6208887
>chr2:6209234-6209534
>chr2:6209636-6210379
>chr2:6210468-6210633
>chr2:6211442-6212283
>chr2:6212765-6213090
>chr2:6213216-6213521
>chr2:6213592-6213960
>chr2:6214062-6214850
>chr2:6215040-6215186
>chr2:6215776-6216628
>chr2:6216767-6219528
>chr2:6219577-6219938
>chr2:6220038-6220416
>chr2:6220571-6220626
>chr2:6220795-6221808
>chr2:6221978-6222432
>chr2:6222483-6222774
>chr2:6222848-6223330
>chr2:6223750-6223998
>chr2:6224127-6225294
>chr2:6225429-6226275
>chr2:6226580-6226658
>chr2:6227024-6227653
>chr2:6227737-6228017
>chr2:6228243-6228421
>chr2:6228561-6228638
>chr2:6229535-6229614
>chr2:6230462-6230588
>chr2:6230670-6230830
>chr2:6230887-6232266
>chr2:6232461-6232644
>chr2:6232848-6233082
>chr2:6233607-6233710
>chr2:6233844-6233933
>chr2:6237223-6237386
>chr2:6237466-6237602
>chr2:6238029-6238198
>chr2:6238288-6238955
>chr2:6239116-6239527
>chr2:6239675-6239742
>chr2:6239978-6240643
>chr2:6240714-6240822
>chr2:6241137-6241480
>chr2:6241575-6241864
>chr2:6241947-6242500
>chr2:6242973-6243270
>chr2:6243472-6243519
>chr2:6244459-6244660
>chr2:6244918-6245459
>chr2:6245594-6245714
>chr2:6245962-6246412
>chr2:6246559-6246769
>chr2:6247007-6247555
>chr2:6247727-6247908
>chr2:6248154-6248227
>chr2:6248362-6249160
>chr2:6249722-6249911
>chr2:6250088-6250227
>chr2:6250450-6250537
>chr2:6250775-6251159
>chr2:6251683-6252326
>chr2:6252515-6253723
>chr2:6253854-6254067
>chr2:6254122-6254531
>chr2:6254645-6255178
>chr2:6255500-6255650
>chr2:6255825-6256039
>chr2:6256483-6256687
>chr2:6256769-6256957
>chr2:6258770-6259042
>chr2:6259185-6259596
>chr2:6259677-6259827
>chr2:6261652-6262234
>chr2:6262431-6263078
>chr2:6263198-6263540
>chr2:6263620-6263850
>chr2:6264040-6264380
>chr2:6265674-6265953
>chr2:6267318-6267570
>chr2:6267908-6268498
>chr2:6269307-6269594
>chr2:6269773-6269931
>chr2:6270161-6270927
>chr2:6272063-6272311
>chr2:6272472-6272709
>chr2:6272877-6273312
>chr2:6273469-6273654
>chr2:6273903-6274314
>chr2:6275374-6276097
>chr2:6276629-6276770
>chr2:6277565-6277768
>chr2:6277997-6278189
>chr2:6278495-6279117
>chr2:6279490-6279653
>chr2:6279819-6280147
>chr2:6280320-6280609
>chr2:6280986-6281266
>chr2:6281409-6281664
>chr2:6281793-6282826
>chr2:6283066-6284221
>chr2:6285102-6286457
>chr2:6286699-6286777
>chr2:6287195-6288463
>chr2:6288837-6288915
>chr2:6289150-6289358
>chr2:6289519-6289744
>chr2:6289908-6290277
>chr2:6290683-6291000
>chr2:6291283-6292467
>chr2:6292603-6292788
>chr2:6293589-6293683
>chr2:6294620-6295043
>chr2:6296052-6296218
>chr2:6299726-6301216
>chr2:6302106-6302218
>chr2:6302880-6303232
>chr2:6305506-6306329
>chr2:6306561-6306685
>chr2:6307120-6307228
>chr2:6307601-6307966
>chr2:6308734-6309162
>chr2:6309914-6310227
>chr2:6311285-6311598
>chr2:6311791-6312178
>chr2:6312503-6313354
>chr2:6314666-6314749
>chr2:6315303-6315381
>chr2:6316525-6317204
>chr2:6317360-6318063
>chr2:6318203-6318329
>chr2:6318460-6318751
>chr2:6318972-6319140
>chr2:6321088-6321309
>chr2:6324620-6324851
>chr2:6325378-6325443
>chr2:6325631-6326702
>chr2:6326862-6326987
>chr2:6327498-6327632
>chr2:6327781-6328025
>chr2:6328105-6328308
>chr2:6329613-6329704
>chr2:6330077-6330353
>chr2:6330425-6330610
>chr2:6330754-6331119
>chr2:6332443-6332554
>chr2:6332880-6333507
>chr2:6334793-6334926
>chr2:6335281-6335494
>chr2:6335568-6336052
>chr2:6336233-6336300
>chr2:6336466-6337713
>chr2:6337976-6339178
>chr2:6339323-6339475
>chr2:6339610-6340067
>chr2:6340343-6340406
>chr2:6340488-6340702
>chr2:6340754-6341057
>chr2:6341330-6341692
>chr2:6341761-6342892
>chr2:6343112-6343238
>chr2:6343472-6343599
>chr2:6343855-6343928
>chr2:6345119-6345308
>chr2:6346469-6346872
>chr2:6347605-6347854
>chr2:6349082-6349227
>chr2:6349524-6349741
>chr2:6349862-6350271
>chr2:6351073-6351614
>chr2:6354734-6354901
>chr2:6355151-6355606
>chr2:6355689-6356023
>chr2:6356141-6356807
>chr2:6356910-6358120
>chr2:6358319-6359330
>chr2:6360120-6360522
>chr2:6360933-6361258
>chr2:6361475-6361844
>chr2:6362107-6362205
>chr2:6362258-6362577
>chr2:6362667-6362908
>chr2:6362970-6367112
>chr2:6367245-6367717
>chr2:6370376-6370623
>chr2:6371176-6371537
>chr2:6372930-6373381
>chr2:6373485-6373529
>chr2:6373971-6374099
>chr2:6375654-6376083
>chr2:6376252-6376619
>chr2:6377716-6378200
>chr2:6378367-6387054
>chr2:6387271-6387417
>chr2:6387482-6387845
>chr2:6388429-6388518
>chr2:6389300-6389428
>chr2:6389518-6391205
>chr2:6391430-6392329
>chr2:6392864-6393651
>chr2:6393762-6393899
>chr2:6394838-6395074
>chr2:6395279-6395614
>chr2:6395850-6395964
>chr2:6396093-6396820
>chr2:6397789-6398050
>chr2:6398506-6398950
>chr2:6399043-6399315
>chr2:6399429-6399565
>chr2:6399634-6400277
>chr2:6400418-6400572
>chr2:6400739-6400980
>chr2:6401355-6401747
>chr2:6402010-6402415
>chr2:6402805-6403116
>chr2:6403476-6403849
>chr2:6404097-6404465
>chr2:6404729-6404791
>chr2:6404917-6405024
>chr2:6405125-6405529
>chr2:6405631-6405680
>chr2:6405786-6406139
>chr2:6406195-6406546
>chr2:6406691-6408889
>chr2:6409066-6410123
>chr2:6410428-6410729
>chr2:6412137-6412689
>chr2:6413144-6413296
>chr2:6413526-6413848
>chr2:6414076-6414323
>chr2:6414513-6414873
>chr2:6414927-6415580
>chr2:6416470-6416539
>chr2:6416834-6417211
>chr2:6417541-6419417
>chr2:6419674-6419846
>chr2:6421303-6422759
>chr2:6423379-6423756
>chr2:6424426-6424912
>chr2:6425002-6426749
>chr2:6427076-6427343
>chr2:6427610-6427940
>chr2:6428046-6428259
>chr2:6428667-6429447
>chr2:6430445-6430848
>chr2:6431151-6431291
>chr2:6431871-6432062
>chr2:6432256-6432667
>chr2:6432949-6433136
>chr2:6433244-6433621
>chr2:6433890-6434457
>chr2:6434562-6434667
>chr2:6434791-6435374
>chr2:6435493-6435699
>chr2:6437803-6438050
>chr2:6439615-6440126
>chr2:6440501-6440649
>chr2:6440860-6440939
>chr2:6441155-6441349
>chr2:6441568-6441801
>chr2:6442187-6442410
>chr2:6442723-6442890
>chr2:6443169-6443538
>chr2:6443700-6444308
>chr2:6444404-6444646
>chr2:6444725-6444956
>chr2:6445028-6445090
>chr2:6445205-6445645
>chr2:6445831-6446347
>chr2:6447604-6447910
>chr2:6448024-6448696
>chr2:6448995-6449227
>chr2:6450020-6450317
>chr2:6452014-6452873
>chr2:6453084-6454060
>chr2:6455797-6456268
>chr2:6456324-6457059
>chr2:6457193-6457621
>chr2:6459007-6459165
>chr2:6459725-6460730
>chr2:6460820-6461116
>chr2:6461174-6461770
>chr2:6461825-6461899
>chr2:6461983-6462576
>chr2:6462691-6462928
>chr2:6463012-6463107
>chr2:6463670-6463832
>chr2:6463976-6464529
>chr2:6464721-6465187
>chr2:6465568-6466051
>chr2:6466119-6466160
>chr2:6466732-6466860
>chr2:6467375-6467449
>chr2:6467571-6467653
>chr2:6467707-6468269
>chr2:6468349-6468874
>chr2:6468949-6469404
>chr2:6470186-6470270
>chr2:6470484-6470613
>chr2:6470816-6470952
>chr2:6471135-6472832
>chr2:6472907-6473006
>chr2:6473120-6473340
>chr2:6473929-6474702
>chr2:6475471-6475673
>chr2:6475928-6482084
>chr2:6482597-6482765
>chr2:6483199-6483630
>chr2:6483775-6484440
>chr2:6484703-6485160
>chr2:6485474-6485772
>chr2:6485993-6486088
>chr2:6486192-6486618
>chr2:6486897-6486997
>chr2:6487070-6487219
>chr2:6487284-6487594
>chr2:6487666-6487716
>chr2:6487979-6488125
>chr2:6488193-6488365
>chr2:6488458-6489104
>chr2:6489364-6489542
>chr2:6490693-6491795
>chr2:6493674-6493826
>chr2:6494029-6494322
>chr2:6494441-6494598
>chr2:6494769-6494955
>chr2:6495342-6495466
>chr2:6495771-6496459
>chr2:6497493-6497778
>chr2:6497900-6498056
>chr2:6498283-6498508
>chr2:6498790-6499138
>chr2:6499333-6499396
>chr2:6499515-6500909
>chr2:6501581-6502183
>chr2:6502806-6502908
>chr2:6503227-6503424
>chr2:6504587-6504915
>chr2:6505067-6505164
>chr2:6505508-6505688
>chr2:6505977-6506110
>chr2:6506556-6506672
>chr2:6506979-6508010
>chr2:6509581-6509681
>chr2:6510380-6510867
>chr2:6511261-6511409
>chr2:6511587-6511676
>chr2:6512194-6512557
>chr2:6513142-6513277
>chr2:6513613-6514234
>chr2:6514796-6515185
>chr2:6515256-6515337
>chr2:6515784-6516430
>chr2:6516582-6516815
>chr2:6516869-6517227
>chr2:6517772-6517901
>chr2:6518199-6519320
>chr2:6519858-6520020
>chr2:6520348-6520779
>chr2:6520839-6521274
>chr2:6521461-6521604
>chr2:6522270-6522648
>chr2:6522920-6523086
>chr2:6523342-6523421
>chr2:6523644-6523984
>chr2:6524830-6524972
>chr2:6526635-6527184
>chr2:6527272-6527431
>chr2:6527845-6528161
>chr2:6528320-6529790
>chr2:6529929-6530105
>chr2:6530456-6530530
>chr2:6530690-6530801
>chr2:6530877-6531040
>chr2:6531126-6532479
>chr2:6532807-6532982
>chr2:6533259-6533313
>chr2:6533599-6533999
>chr2:6534173-6534950
>chr2:6535135-6535574
>chr2:6535767-6536508
>chr2:6536867-6537522
>chr2:6537959-6538799
>chr2:6538981-6539248
>chr2:6540266-6540420
>chr2:6540565-6541319
>chr2:6541750-6541833
>chr2:6544116-6544332
>chr2:6544631-6544726
>chr2:6545019-6545125
>chr2:6545401-6545517
>chr2:6545823-6546683
>chr2:6547085-6548169
>chr2:6548498-6548601
>chr2:6549319-6550265
>chr2:6550419-6550526
>chr2:6550771-6550910
>chr2:6551090-6551336
>chr2:6551517-6553419
>chr2:6553536-6555001
>chr2:6555059-6555429
>chr2:6555533-6556425
>chr2:6557223-6557764
>chr2:6557896-6558182
>chr2:6558659-6559214
>chr2:6560041-6560323
>chr2:6560451-6561048
>chr2:6561131-6562039
>chr2:6562269-6562380
>chr2:6563089-6563215
>chr2:6563951-6564256
>chr2:6564480-6564604
>chr2:6564693-6564959
>chr2:6565092-6565206
>chr2:6565363-6565492
>chr2:6565552-6565738
>chr2:6566238-6566336
>chr2:6566606-6567421
>chr2:6568552-6568802
>chr2:6568961-6569233
>chr2:6569331-6570093
>chr2:6570299-6570833
>chr2:6571001-6576830
>chr2:6576914-6577210
>chr2:6577861-6578033
>chr2:6578220-6578443
>chr2:6578565-6579177
>chr2:6580363-6580641
>chr2:6581098-6581298
>chr2:6581609-6582197
>chr2:6582281-6582697
>chr2:6582761-6583131
>chr2:6583400-6583546
>chr2:6584441-6584608
>chr2:6584892-6585309
>chr2:6585676-6585915
>chr2:6586650-6586829
>chr2:6588326-6588499
>chr2:6588719-6589317
>chr2:6589368-6589474
>chr2:6589540-6590663
>chr2:6590703-6590784
>chr2:6590871-6591025
>chr2:6591169-6591260
>chr2:6591370-6591431
>chr2:6591699-6592044
>chr2:6592403-6592701
>chr2:6592876-6594215
>chr2:6594394-6594527
>chr2:6596189-6597446
>chr2:6599568-6599734
>chr2:6599915-6600497
>chr2:6601031-6601193
>chr2:6601371-6601943
>chr2:6603270-6604024
>chr2:6604366-6604431
>chr2:6604785-6605114
>chr2:6605383-6605761
>chr2:6606476-6608348
>chr2:6608640-6608767
>chr2:6609287-6610348
>chr2:6610657-6610807
>chr2:6611487-6612521
>chr2:6614237-6614409
>chr2:6617941-6618016
>chr2:6618346-6618435
>chr2:6618813-6619612
>chr2:6620383-6620486
>chr2:6620619-6621309
>chr2:6621434-6622707
>chr2:6622828-6622916
>chr2:6622963-6623047
>chr2:6623165-6623810
>chr2:6623884-6624321
>chr2:6624410-6624855
>chr2:6624993-6625427
>chr2:6625558-6625619
>chr2:6625669-6625762
>chr2:6625821-6626108
>chr2:6626394-6627789
>chr2:6628420-6629054
>chr2:6629374-6629435
>chr2:6629730-6630119
>chr2:6630330-6630827
>chr2:6630887-6631187
>chr2:6631412-6631574
>chr2:6631896-6632471
>chr2:6632572-6632754
>chr2:6632814-6634502
>chr2:6634845-6635073
>chr2:6635338-6635561
>chr2:6636175-6636457
>chr2:6636867-6637407
>chr2:6638128-6638557
>chr2:6638772-6639338
>chr2:6639756-6640218
>chr2:6640364-6645885
>chr2:6646173-6646355
>chr2:6646486-6646607
>chr2:6646772-6646812
>chr2:6647148-6647290
>chr2:6647446-6648066
>chr2:6648573-6648681
>chr2:6649312-6649757
>chr2:6650365-6651090
>chr2:6651304-6651924
>chr2:6652025-6652462
>chr2:6652798-6653126
>chr2:6653526-6653866
>chr2:6654014-6654530
>chr2:6654835-6655116
>chr2:6655177-6655232
>chr2:6655303-6655994
>chr2:6657373-6657579
>chr2:6657779-6657961
>chr2:6658043-6659056
>chr2:6659111-6659521
>chr2:6659722-6659958
>chr2:6661076-6661330
>chr2:6661822-6662254
>chr2:6662450-6663545
>chr2:6665148-6665670
>chr2:6665752-6666180
>chr2:6666632-6666682
>chr2:6668188-6668514
>chr2:6668616-6668735
>chr2:6668776-6668862
>chr2:6669161-6669760
>chr2:6670230-6670711
>chr2:6670905-6671311
>chr2:6672128-6672316
>chr2:6672505-6672999
>chr2:6673175-6673574
>chr2:6673972-6674288
>chr2:6674393-6674572
>chr2:6674724-6675822
>chr2:6675887-6676328
>chr2:6676487-6676782
>chr2:6676991-6677506
>chr2:6677871-6678167
>chr2:6678293-6679692
>chr2:6680099-6680175
>chr2:6680273-6680437
>chr2:6680689-6680764
>chr2:6681322-6681545
>chr2:6682335-6682429
>chr2:6688269-6688409
>chr2:6692601-6692779
>chr2:6695337-6695661
>chr2:6695829-6696318
>chr2:6696741-6697416
>chr2:6698422-6698938
>chr2:6699337-6699765
>chr2:6700027-6700119
>chr2:6700484-6700932
>chr2:6701570-6701829
>chr2:6702072-6702251
>chr2:6702774-6703243
>chr2:6704103-6704454
>chr2:6705081-6705372
>chr2:6705489-6705582
>chr2:6705773-6705875
>chr2:6706024-6706243
>chr2:6706462-6706785
>chr2:6708350-6708706
>chr2:6709469-6709610
>chr2:6709726-6709930
>chr2:6710011-6710180
>chr2:6710745-6710983
>chr2:6711181-6711324
>chr2:6711494-6711896
>chr2:6712108-6712748
>chr2:6713831-6714682
>chr2:6714765-6714820
>chr2:6714883-6718076
>chr2:6718465-6718560
>chr2:6718870-6719092
>chr2:6719190-6719743
>chr2:6719805-6720240
>chr2:6720341-6720794
>chr2:6720860-6720960
>chr2:6721231-6721408
>chr2:6721629-6722259
>chr2:6722773-6722850
>chr2:6723178-6723328
>chr2:6723575-6723712
>chr2:6724125-6724226
>chr2:6724722-6724904
>chr2:6725169-6725263
>chr2:6725351-6725419
>chr2:6725514-6725603
>chr2:6725710-6725794
>chr2:6726114-6726269
>chr2:6727357-6727748
>chr2:6727843-6728695
>chr2:6728808-6728932
>chr2:6735478-6735904
>chr2:6736122-6736251
>chr2:6736448-6736951
>chr2:6738386-6738746
>chr2:6738860-6739079
>chr2:6739773-6739852
>chr2:6740594-6741218
>chr2:6742293-6742561
>chr2:6742992-6743092
>chr2:6743328-6743798
>chr2:6744288-6745227
>chr2:6745389-6745591
>chr2:6747553-6748889
>chr2:6749142-6750058
>chr2:6750111-6750443
>chr2:6750790-6750909
>chr2:6751147-6751384
>chr2:6752075-6752296
>chr2:6752997-6753188
>chr2:6753377-6753616
>chr2:6753844-6754194
>chr2:6754682-6754837
>chr2:6756089-6756237
>chr2:6756481-6756864
>chr2:6756940-6757051
>chr2:6757587-6757916
>chr2:6759428-6760382
>chr2:6761294-6761639
>chr2:6762180-6762247
>chr2:6762575-6763349
>chr2:6763582-6763711
>chr2:6764160-6764311
>chr2:6764688-6765166
>chr2:6765969-6766430
>chr2:6766605-6766725
>chr2:6766964-6768698
>chr2:6768847-6772234
>chr2:6772669-6773221
>chr2:6773657-6773774
>chr2:6774510-6774834
>chr2:6775009-6775131
>chr2:6775260-6775518
>chr2:6775811-6776054
>chr2:6776784-6776959
>chr2:6777289-6777537
>chr2:6777592-6777860
>chr2:6777978-6778194
>chr2:6778245-6778638
>chr2:6778811-6779075
>chr2:6779467-6779598
>chr2:6780110-6781082
>chr2:6781496-6781897
>chr2:6783173-6783304
>chr2:6783381-6783637
>chr2:6783812-6784231
>chr2:6785105-6785559
>chr2:6786408-6786580
>chr2:6787544-6788237
>chr2:6788355-6789333
>chr2:6790315-6790877
>chr2:6791768-6792068
>chr2:6792240-6792465
>chr2:6794900-6795192
>chr2:6795387-6796102
>chr2:6796877-6797088
>chr2:6797945-6798049
>chr2:6798276-6798401
>chr2:6798851-6799036
>chr2:6799116-6800330
>chr2:6800895-6801065
>chr2:6801186-6801470
>chr2:6801714-6801913
>chr2:6802089-6804308
>chr2:6804452-6804698
>chr2:6804756-6804934
>chr2:6805025-6805284
>chr2:6805472-6807974
>chr2:6808238-6808549
>chr2:6808852-6809044
>chr2:6809560-6809748
>chr2:6809940-6810020
>chr2:6810080-6810210
>chr2:6810291-6810370
>chr2:6810724-6810848
>chr2:6811077-6811387
>chr2:6811689-6811997
>chr2:6813242-6813687
>chr2:6813871-6814155
>chr2:6814402-6814480
>chr2:6814684-6815204
>chr2:6816480-6816831
>chr2:6817671-6817816
>chr2:6818162-6818291
>chr2:6818525-6818682
>chr2:6819057-6819673
>chr2:6821705-6821920
>chr2:6823403-6823581
>chr2:6824035-6824190
>chr2:6824448-6824767
>chr2:6824817-6824935
>chr2:6825043-6825093
>chr2:6825245-6825860
>chr2:6825935-6826532
>chr2:6826647-6826984
>chr2:6827216-6827398
>chr2:6827499-6827750
>chr2:6827863-6827950
>chr2:6828108-6828413
>chr2:6828565-6828778
>chr2:6828931-6829805
>chr2:6829908-6829987
>chr2:6830318-6830452
>chr2:6831095-6831604
>chr2:6831819-6832027
>chr2:6832087-6832766
>chr2:6833029-6833093
>chr2:6833161-6833513
>chr2:6834089-6834432
>chr2:6835122-6835389
>chr2:6835789-6836071
>chr2:6837433-6838506
>chr2:6838608-6839086
>chr2:6839432-6839709
>chr2:6839885-6840223
>chr2:6840459-6840837
>chr2:6842091-6842632
>chr2:6843162-6843828
>chr2:6844217-6844303
>chr2:6844478-6844580
>chr2:6844921-6845250
>chr2:6845334-6846142
>chr2:6846315-6846549
>chr2:6846841-6847113
>chr2:6847280-6847881
>chr2:6848432-6848549
>chr2:6848990-6849203
>chr2:6849472-6849835
>chr2:6850019-6850153
>chr2:6850449-6850521
>chr2:6850669-6852300
>chr2:6852511-6854262
>chr2:6854550-6855554
>chr2:6855602-6855724
>chr2:6856350-6856731
>chr2:6857417-6858025
>chr2:6858134-6860101
>chr2:6860340-6862027
>chr2:6862137-6862401
>chr2:6862556-6862716
>chr2:6863000-6863060
>chr2:6863240-6864843
>chr2:6865080-6865142
>chr2:6865400-6865566
>chr2:6866051-6866156
>chr2:6866233-6867363
>chr2:6867533-6867741
>chr2:6867858-6868197
>chr2:6868346-6868568
>chr2:6868753-6868917
>chr2:6869208-6869466
>chr2:6870045-6870246
>chr2:6870429-6870688
>chr2:6870750-6871022
>chr2:6871512-6871863
>chr2:6871912-6872520
>chr2:6873245-6873461
>chr2:6873657-6875967
>chr2:6876774-6876894
>chr2:6877108-6877500
>chr2:6877947-6878192
>chr2:6878276-6878560
>chr2:6878652-6878731
>chr2:6879364-6880066
>chr2:6880530-6881042
>chr2:6881274-6881606
>chr2:6881934-6882088
>chr2:6882403-6882572
>chr2:6882814-6883396
>chr2:6883565-6883743
>chr2:6884311-6884459
>chr2:6885183-6886222
>chr2:6886302-6887575
>chr2:6887652-6887822
>chr2:6888494-6888747
>chr2:6889291-6889401
>chr2:6889782-6890071
>chr2:6890194-6891075
>chr2:6892020-6893298
>chr2:6893461-6893909
>chr2:6894359-6895863
>chr2:6896045-6896382
>chr2:6897135-6897308
>chr2:6897404-6897610
>chr2:6897751-6898097
>chr2:6899428-6899806
>chr2:6900096-6900360
>chr2:6900651-6900803
>chr2:6901800-6901888
>chr2:6902329-6902543
>chr2:6902858-6903281
>chr2:6903401-6903549
>chr2:6903903-6904436
>chr2:6904598-6905738
>chr2:6906349-6906572
>chr2:6906725-6907429
>chr2:6907496-6907575
>chr2:6907805-6907963
>chr2:6908052-6908869
>chr2:6908939-6909175
>chr2:6910043-6910216
>chr2:6911263-6911359
>chr2:6911695-6911892
>chr2:6912278-6912795
>chr2:6913973-6914727
>chr2:6915236-6915317
>chr2:6915397-6915591
>chr2:6915640-6915953
>chr2:6918469-6918788
>chr2:6918965-6919720
>chr2:6920020-6920137
>chr2:6920270-6920952
>chr2:6921025-6921384
>chr2:6921469-6921952
>chr2:6922046-6922224
>chr2:6922691-6923263
>chr2:6923372-6923838
>chr2:6923944-6924243
>chr2:6924360-6925243
>chr2:6925338-6925454
>chr2:6925539-6926131
>chr2:6926237-6926424
>chr2:6926731-6927030
>chr2:6927194-6927310
>chr2:6927386-6928172
>chr2:6928645-6928820
>chr2:6928887-6929682
>chr2:6930106-6930939
>chr2:6931020-6931198
>chr2:6931373-6931498
>chr2:6932390-6932614
>chr2:6933005-6933136
>chr2:6933208-6933311
>chr2:6933829-6933934
>chr2:6934246-6934550
>chr2:6934668-6935701
>chr2:6935798-6936689
>chr2:6937618-6937713
>chr2:6938019-6939819
>chr2:6939874-6940765
>chr2:6940822-6941438
>chr2:6941582-6942729
>chr2:6942823-6943102
>chr2:6943566-6943729
>chr2:6944380-6944826
>chr2:6945013-6945145
>chr2:6946725-6946850
>chr2:6947086-6949025
>chr2:6950605-6950997
>chr2:6951140-6951225
>chr2:6951402-6951467
>chr2:6952276-6952395
>chr2:6952474-6954159
>chr2:6954678-6955001
>chr2:6955271-6955410
>chr2:6955791-6956279
>chr2:6957675-6958047
>chr2:6958179-6958362
>chr2:6958531-6959157
>chr2:6959540-6959830
>chr2:6960293-6960678
>chr2:6961288-6961514
>chr2:6961956-6962018
>chr2:6962205-6962594
>chr2:6963021-6963169
>chr2:6963600-6963940
>chr2:6964041-6964365
>chr2:6964491-6968288
>chr2:6968416-6968545
>chr2:6968648-6969231
>chr2:6969798-6970079
>chr2:6970564-6970705
>chr2:6971084-6971194
>chr2:6971617-6971720
>chr2:6972387-6972870
>chr2:6973155-6973334
>chr2:6973681-6974027
>chr2:6974401-6974617
>chr2:6974927-6975243
>chr2:6975439-6976015
>chr2:6976155-6976339
>chr2:6976877-6976995
>chr2:6977240-6977614
>chr2:6978151-6978352
>chr2:6978629-6979803
>chr2:6980273-6980521
>chr2:6980720-6981186
>chr2:6981451-6981629
>chr2:6982065-6983153
>chr2:6983247-6983487
>chr2:6983833-6984332
>chr2:6985974-6986125
>chr2:6986273-6987302
>chr2:6987471-6987820
>chr2:6987958-6988939
>chr2:6989158-6989345
>chr2:6990026-6990253
>chr2:6990322-6990879
>chr2:6990947-6991370
>chr2:6992080-6992744
>chr2:6992806-6993292
>chr2:6993570-6993720
>chr2:6993826-6993890
>chr2:6994450-6995006
>chr2:6995471-6995779
>chr2:6996110-6996217
>chr2:6996745-6996880
>chr2:6997289-6997419
>chr2:6998212-7000879
>chr2:7001153-7001592
>chr2:7001740-7001924
>chr2:7002006-7002957
>chr2:7003040-7003142
>chr2:7003559-7003792
>chr2:7003902-7004033
>chr2:7004228-7004368
>chr2:7004453-7004703
>chr2:7004777-7004974
>chr2:7005231-7006416
>chr2:7006584-7006712
>chr2:7007407-7007689
>chr2:7007923-7008233
>chr2:7008559-7008768
>chr2:7008998-7009427
>chr2:7009615-7009861
>chr2:7010224-7010347
>chr2:7010439-7010787
>chr2:7011000-7011142
>chr2:7011265-7011859
>chr2:7012051-7012335
>chr2:7012446-7012513
>chr2:7012705-7014273
>chr2:7014332-7014394
>chr2:7014560-7014802
>chr2:7014946-7015406
>chr2:7015949-7016113
>chr2:7016587-7017968
>chr2:7018022-7018859
>chr2:7018947-7019242
>chr2:7019789-7020064
>chr2:7020249-7020742
>chr2:7021037-7021142
>chr2:7021421-7021550
>chr2:7021620-7022018
>chr2:7022281-7022403
>chr2:7022657-7023445
>chr2:7023513-7023883
>chr2:7024130-7024349
>chr2:7024657-7025039
>chr2:7025306-7025553
>chr2:7025614-7026184
>chr2:7026392-7028375
>chr2:7028447-7029808
>chr2:7029853-7031617
>chr2:7031723-7031862
>chr2:7031934-7032483
>chr2:7032592-7033601
>chr2:7033692-7035688
>chr2:7035850-7036135
>chr2:7036290-7037456
>chr2:7037743-7039881
>chr2:7039982-7040950
>chr2:7041095-7041336
>chr2:7041469-7042501
>chr2:7042627-7043405
>chr2:7043547-7043902
>chr2:7043984-7044284
>chr2:7044384-7044719
>chr2:7044982-7045515
>chr2:7045698-7046046
>chr2:7046222-7046896
>chr2:7049461-7049694
>chr2:7050523-7051411
>chr2:7051860-7053063
>chr2:7053157-7053695
>chr2:7055214-7055468
>chr2:7056327-7056792
>chr2:7056901-7057039
>chr2:7057124-7057904
>chr2:7058056-7058351
>chr2:7058844-7059322
>chr2:7059621-7059678
>chr2:7059829-7060294
>chr2:7060490-7060660
>chr2:7060912-7061784
>chr2:7062531-7062653
>chr2:7062870-7063132
>chr2:7064104-7064819
>chr2:7064928-7068701
>chr2:7068891-7069351
>chr2:7069459-7071458
>chr2:7071698-7071807
>chr2:7071892-7072263
>chr2:7072353-7073175
>chr2:7073331-7073555
>chr2:7073655-7073787
>chr2:7074098-7076119
>chr2:7076476-7076973
>chr2:7077059-7081064
>chr2:7082231-7082627
>chr2:7083893-7084076
>chr2:7084358-7084642
>chr2:7085149-7085291
>chr2:7085403-7086651
>chr2:7086789-7086965
>chr2:7087349-7087674
>chr2:7088358-7088770
>chr2:7089380-7089985
>chr2:7090704-7091254
>chr2:7091821-7092416
>chr2:7092604-7092710
>chr2:7092834-7093027
>chr2:7093107-7093346
>chr2:7093909-7093993
>chr2:7094656-7094934
>chr2:7096438-7096560
>chr2:7096901-7097449
>chr2:7097640-7098102
>chr2:7098217-7098937
>chr2:7099032-7099274
>chr2:7099487-7099536
>chr2:7100289-7100785
>chr2:7100877-7101310
>chr2:7102195-7102361
>chr2:7102509-7102610
>chr2:7103191-7103381
>chr2:7103586-7103882
>chr2:7104103-7104277
>chr2:7104894-7105283
>chr2:7105761-7105978
>chr2:7106075-7106263
>chr2:7106371-7106462
>chr2:7106698-7107067
>chr2:7107424-7107774
>chr2:7107892-7108116
>chr2:7108159-7108532
>chr2:7108632-7108850
>chr2:7109078-7109192
>chr2:7109330-7109749
>chr2:7109850-7110040
>chr2:7110105-7110295
>chr2:7110649-7110831
>chr2:7111021-7112506
>chr2:7112663-7113137
>chr2:7113631-7113959
>chr2:7114598-7114734
>chr2:7114898-7115400
>chr2:7115484-7115580
>chr2:7116187-7116526
>chr2:7116813-7117777
>chr2:7117851-7118370
>chr2:7120080-7120565
>chr2:7121029-7121126
>chr2:7121220-7121373
>chr2:7121448-7122774
>chr2:7123088-7123846
>chr2:7124088-7124490
>chr2:7124811-7126827
>chr2:7126971-7128308
>chr2:7129238-7129595
>chr2:7130392-7130608
>chr2:7131301-7131446
>chr2:7131623-7131949
>chr2:7132084-7133199
>chr2:7133364-7134390
>chr2:7134810-7135088
>chr2:7135314-7135974
>chr2:7136487-7136571
>chr2:7136770-7136896
>chr2:7137004-7137407
>chr2:7138143-7138236
>chr2:7138439-7140372
>chr2:7140721-7141840
>chr2:7142074-7142134
>chr2:7142381-7142496
>chr2:7143126-7144838
>chr2:7144926-7146395
>chr2:7146972-7147832
>chr2:7147974-7148168
>chr2:7148377-7148464
>chr2:7148623-7151076
>chr2:7151176-7153069
>chr2:7153128-7153340
>chr2:7153491-7153899
>chr2:7154053-7157441
>chr2:7157835-7161117
>chr2:7161708-7163667
>chr2:7165098-7165289
>chr2:7165734-7166521
>chr2:7166746-7166903
>chr2:7167014-7167088
>chr2:7167189-7167550
>chr2:7168039-7168129
>chr2:7170744-7171081
>chr2:7171868-7173270
>chr2:7173332-7174073
>chr2:7174253-7174524
>chr2:7174663-7176070
>chr2:7176259-7176736
>chr2:7176977-7178071
>chr2:7178167-7179151
>chr2:7179268-7179414
>chr2:7179812-7179885
>chr2:7180234-7180713
>chr2:7182199-7182473
>chr2:7182853-7182912
>chr2:7183256-7183686
>chr2:7183757-7183840
>chr2:7184205-7184307
>chr2:7184666-7184792
>chr2:7185064-7185237
>chr2:7185599-7185711
>chr2:7186036-7188056
>chr2:7188407-7189404
>chr2:7189788-7190063
>chr2:7190512-7190633
>chr2:7191594-7191979
>chr2:7192095-7192233
>chr2:7192450-7193414
>chr2:7193564-7193880
>chr2:7193995-7194329
>chr2:7194421-7194740
>chr2:7196173-7196624
>chr2:7197117-7197657
>chr2:7198281-7198696
>chr2:7199080-7199521
>chr2:7199610-7200472
>chr2:7200583-7200938
>chr2:7201478-7201628
>chr2:7201967-7202827
>chr2:7203089-7203214
>chr2:7203482-7203834
>chr2:7204443-7204711
>chr2:7204914-7205532
>chr2:7206098-7206195
>chr2:7206482-7206764
>chr2:7207270-7207467
>chr2:7208536-7210121
>chr2:7210319-7210450
>chr2:7210642-7210808
>chr2:7211348-7211491
>chr2:7211696-7212168
>chr2:7212273-7212425
>chr2:7213363-7214854
>chr2:7215111-7215862
>chr2:7216156-7216756
>chr2:7217634-7217763
>chr2:7218288-7218406
>chr2:7218532-7218882
>chr2:7218936-7219552
>chr2:7220405-7220502
>chr2:7220646-7220776
>chr2:7220988-7221471
>chr2:7221653-7221911
>chr2:7222309-7223254
>chr2:7223302-7223821
>chr2:7224488-7225197
>chr2:7225965-7226662
>chr2:7227033-7227829
>chr2:7228105-7228214
>chr2:7228376-7228749
>chr2:7228863-7229292
>chr2:7229504-7230155
>chr2:7230314-7231843
>chr2:7231944-7234053
>chr2:7234885-7235071
>chr2:7235329-7235697
>chr2:7235816-7236013
>chr2:7236110-7236507
>chr2:7236710-7236930
>chr2:7237178-7237880
>chr2:7238210-7238646
>chr2:7238758-7238866
>chr2:7240194-7240326
>chr2:7240743-7240956
>chr2:7241136-7241345
>chr2:7241428-7241749
>chr2:7241892-7242252
>chr2:7242865-7242975
>chr2:7243242-7243408
>chr2:7244130-7245883
>chr2:7245948-7246001
>chr2:7246587-7246733
>chr2:7246934-7247153
>chr2:7247841-7248391
>chr2:7248542-7248711
>chr2:7248939-7249218
>chr2:7249396-7249767
>chr2:7249909-7250017
>chr2:7250484-7250586
>chr2:7250746-7251116
>chr2:7251164-7251282
>chr2:7251395-7251602
>chr2:7252070-7252149
>chr2:7252353-7252786
>chr2:7252904-7253365
>chr2:7253729-7253830
>chr2:7253888-7254032
>chr2:7254206-7254690
>chr2:7255646-7256072
>chr2:7256218-7256440
>chr2:7257177-7257918
>chr2:7258218-7258739
>chr2:7259350-7259880
>chr2:7260155-7260412
>chr2:7260718-7260916
>chr2:7261125-7261465
>chr2:7261734-7262623
>chr2:7262992-7263182
>chr2:7263436-7263719
>chr2:7263882-7264191
>chr2:7264926-7265008
>chr2:7265116-7265705
>chr2:7266165-7267526
>chr2:7267719-7267872
>chr2:7268251-7268437
>chr2:7269251-7269545
>chr2:7269841-7270617
>chr2:7270680-7270747
>chr2:7270857-7271028
>chr2:7271212-7271524
>chr2:7271723-7271951
>chr2:7272004-7272361
>chr2:7272471-7272671
>chr2:7273280-7273898
>chr2:7274027-7274683
>chr2:7275004-7275397
>chr2:7275849-7275954
>chr2:7276414-7276632
>chr2:7276737-7277180
>chr2:7277428-7278515
>chr2:7278666-7279065
>chr2:7280154-7280354
>chr2:7280461-7281158
>chr2:7281551-7281734
>chr2:7282557-7282644
>chr2:7282940-7283054
>chr2:7283129-7283316
>chr2:7283403-7284182
>chr2:7284526-7284640
>chr2:7284945-7285608
>chr2:7285698-7286396
>chr2:7286592-7286862
>chr2:7286960-7287361
>chr2:7287485-7287763
>chr2:7287938-7288356
>chr2:7288773-7288918
>chr2:7289127-7289375
>chr2:7289894-7290269
>chr2:7290737-7290900
>chr2:7291159-7291915
>chr2:7292463-7293368
>chr2:7293994-7294129
>chr2:7294493-7294665
>chr2:7294823-7295602
>chr2:7295899-7296037
>chr2:7296462-7296714
>chr2:7297043-7297184
>chr2:7297342-7297497
>chr2:7297847-7298126
>chr2:7298433-7298925
>chr2:7299248-7300107
>chr2:7300293-7300506
>chr2:7300956-7301358
>chr2:7301617-7301656
>chr2:7301732-7302812
>chr2:7303360-7304877
>chr2:7305788-7305975
>chr2:7306173-7307715
>chr2:7307837-7307944
>chr2:7308208-7308504
>chr2:7308617-7309070
>chr2:7310892-7311787
>chr2:7311978-7312267
>chr2:7312412-7312500
>chr2:7312734-7312922
>chr2:7313157-7313659
>chr2:7313753-7313939
>chr2:7314021-7314137
>chr2:7314392-7314700
>chr2:7314906-7316886
>chr2:7317548-7317702
>chr2:7318058-7318243
>chr2:7318587-7318879
>chr2:7320066-7321471
>chr2:7321682-7321787
>chr2:7322128-7322876
>chr2:7323084-7323666
>chr2:7324456-7324551
>chr2:7324701-7326176
>chr2:7326234-7326442
>chr2:7328813-7329537
>chr2:7329751-7331363
>chr2:7331456-7331844
>chr2:7332017-7333545
>chr2:7333780-7334033
>chr2:7335153-7335403
>chr2:7335856-7335977
>chr2:7337185-7337299
>chr2:7337472-7337826
>chr2:7338482-7338546
>chr2:7339255-7339631
>chr2:7339929-7340016
>chr2:7340541-7340820
>chr2:7341125-7341240
>chr2:7341430-7341473
>chr2:7341907-7342047
>chr2:7342245-7342554
>chr2:7342608-7343132
>chr2:7345012-7346314
>chr2:7346396-7346679
>chr2:7346837-7347211
>chr2:7347271-7347366
>chr2:7347531-7347723
>chr2:7348178-7348623
>chr2:7348922-7349899
>chr2:7349997-7350392
>chr2:7351361-7351437
>chr2:7351629-7351855
>chr2:7352297-7352834
>chr2:7353847-7354180
>chr2:7354362-7354562
>chr2:7354841-7355853
>chr2:7356375-7356548
>chr2:7356839-7357015
>chr2:7357196-7357709
>chr2:7357925-7358108
>chr2:7359435-7359864
>chr2:7360010-7360430
>chr2:7361426-7361524
>chr2:7361912-7362406
>chr2:7362525-7362796
>chr2:7362871-7363169
>chr2:7363248-7363927
>chr2:7364153-7364604
>chr2:7364909-7365051
>chr2:7365379-7365541
>chr2:7366038-7366548
>chr2:7366808-7367065
>chr2:7367285-7367721
>chr2:7367944-7368062
>chr2:7368366-7368562
>chr2:7368745-7369665
>chr2:7369983-7370820
>chr2:7371016-7371590
>chr2:7372064-7372242
>chr2:7372652-7372995
>chr2:7373084-7373553
>chr2:7374106-7374201
>chr2:7374638-7375411
>chr2:7375637-7375818
>chr2:7376514-7376740
>chr2:7377465-7378084
>chr2:7378456-7379204
>chr2:7380402-7380686
>chr2:7380785-7381235
>chr2:7381501-7382819
>chr2:7382971-7384539
>chr2:7384753-7385152
>chr2:7385259-7386127
>chr2:7386467-7386867
>chr2:7387544-7387760
>chr2:7387969-7388660
>chr2:7388839-7389255
>chr2:7389433-7390070
>chr2:7390415-7390845
>chr2:7392004-7392730
>chr2:7393068-7393939
>chr2:7394076-7394261
>chr2:7394460-7394657
>chr2:7395031-7395117
>chr2:7396085-7396231
>chr2:7396329-7396509
>chr2:7396763-7397003
>chr2:7397084-7397159
>chr2:7398626-7399266
>chr2:7399411-7400110
>chr2:7400243-7400424
>chr2:7400622-7400800
>chr2:7402620-7402808
>chr2:7403317-7404319
>chr2:7404933-7405274
>chr2:7405620-7405992
>chr2:7406376-7407410
>chr2:7407604-7408255
>chr2:7408336-7408622
>chr2:7408734-7408804
>chr2:7409267-7409810
>chr2:7410509-7410804
>chr2:7411201-7411353
>chr2:7411841-7412264
>chr2:7413036-7413408
>chr2:7413465-7413631
>chr2:7414867-7414963
>chr2:7415839-7416094
>chr2:7416766-7416847
>chr2:7416925-7417047
>chr2:7417422-7418020
>chr2:7418613-7419113
>chr2:7419721-7420472
>chr2:7420647-7420705
>chr2:7420780-7421482
>chr2:7421524-7422131
>chr2:7422524-7423456
>chr2:7423733-7423869
>chr2:7424281-7424961
>chr2:7425045-7425108
>chr2:7425349-7425708
>chr2:7426363-7426948
>chr2:7426999-7427494
>chr2:7427855-7428232
>chr2:7428308-7428556
>chr2:7429462-7429569
>chr2:7429889-7430032
>chr2:7430195-7433633
>chr2:7433929-7434082
>chr2:7434537-7434657
>chr2:7434927-7435748
>chr2:7436742-7439854
>chr2:7440025-7440157
>chr2:7442531-7442958
>chr2:7443044-7443201
>chr2:7443499-7444529
>chr2:7445592-7445884
>chr2:7446066-7446948
>chr2:7447159-7447528
>chr2:7447703-7448396
>chr2:7448517-7448770
>chr2:7448901-7449289
>chr2:7449354-7449570
>chr2:7450863-7452087
>chr2:7453378-7454034
>chr2:7454260-7454970
>chr2:7455111-7455203
>chr2:7455508-7456201
>chr2:7456284-7457977
>chr2:7458300-7458499
>chr2:7458655-7459316
>chr2:7459772-7459872
>chr2:7460388-7460648
>chr2:7460774-7461483
>chr2:7462360-7462987
>chr2:7463337-7463549
>chr2:7463886-7464711
>chr2:7465774-7466052
>chr2:7466370-7466460
>chr2:7466662-7467288
>chr2:7468186-7469058
>chr2:7469348-7469513
>chr2:7469906-7470216
>chr2:7470298-7470579
>chr2:7470940-7471137
>chr2:7471201-7471702
>chr2:7471986-7472439
>chr2:7473411-7473801
>chr2:7473900-7473972
>chr2:7474393-7474468
>chr2:7474867-7474999
>chr2:7475301-7475433
>chr2:7475817-7477014
>chr2:7478086-7478263
>chr2:7478656-7479289
>chr2:7479371-7479656
>chr2:7479939-7480340
>chr2:7481382-7481536
>chr2:7481601-7482011
>chr2:7482412-7482865
>chr2:7484507-7484602
>chr2:7484668-7484850
>chr2:7484935-7485210
>chr2:7486819-7487539
>chr2:7487944-7488126
>chr2:7488235-7488297
>chr2:7488468-7488984
>chr2:7489428-7490355
>chr2:7491189-7491518
>chr2:7492160-7492555
>chr2:7493445-7493518
>chr2:7493907-7494953
>chr2:7495167-7495575
>chr2:7495797-7495862
>chr2:7496001-7496206
>chr2:7496415-7496592
>chr2:7496655-7496810
>chr2:7496929-7497100
>chr2:7497498-7497818
>chr2:7497981-7498244
>chr2:7498329-7498828
>chr2:7499605-7499688
>chr2:7500157-7500270
>chr2:7500474-7500712
>chr2:7501028-7501194
>chr2:7501373-7502470
>chr2:7502556-7503770
>chr2:7504265-7504339
>chr2:7504636-7505058
>chr2:7505228-7505300
>chr2:7507320-7507438
>chr2:7507655-7507789
>chr2:7507878-7508202
>chr2:7508305-7508519
>chr2:7508577-7508670
>chr2:7508843-7509315
>chr2:7509973-7511237
>chr2:7511793-7511919
>chr2:7512263-7512510
>chr2:7512794-7512872
>chr2:7513275-7513630
>chr2:7514580-7515229
>chr2:7515560-7516801
>chr2:7517060-7517156
>chr2:7517550-7517805
>chr2:7517955-7518031
>chr2:7518603-7518823
>chr2:7519043-7519337
>chr2:7520257-7524523
>chr2:7525048-7525286
>chr2:7525726-7525879
>chr2:7527345-7527665
>chr2:7527902-7529209
>chr2:7529247-7530328
>chr2:7530864-7532251
>chr2:7532302-7532924
>chr2:7534316-7534705
>chr2:7534870-7537004
>chr2:7537214-7537301
>chr2:7537541-7537660
>chr2:7538838-7539225
>chr2:7539305-7539500
>chr2:7539601-7540653
>chr2:7541416-7541477
>chr2:7541516-7542292
>chr2:7544077-7546672
>chr2:7546901-7547710
>chr2:7548460-7548709
>chr2:7549683-7549786
>chr2:7550052-7550344
>chr2:7550479-7550724
>chr2:7550908-7551048
>chr2:7551287-7551430
>chr2:7551657-7551763
>chr2:7552098-7552437
>chr2:7553175-7553774
>chr2:7553869-7554216
>chr2:7554529-7554738
>chr2:7554903-7555624
>chr2:7555880-7556093
>chr2:7556471-7557405
>chr2:7557520-7557718
>chr2:7558039-7558129
>chr2:7558309-7558654
>chr2:7558944-7559689
>chr2:7559792-7559868
>chr2:7560003-7560249
>chr2:7561308-7561440
>chr2:7561664-7561796
>chr2:7562059-7562399
>chr2:7562538-7563006
>chr2:7563198-7563981
>chr2:7564097-7564394
>chr2:7565619-7566441
>chr2:7567135-7567868
>chr2:7568221-7568356
>chr2:7568534-7568806
>chr2:7568925-7569919
>chr2:7570417-7570874
>chr2:7570954-7573829
>chr2:7573907-7575471
>chr2:7575554-7576812
>chr2:7577205-7578417
>chr2:7578514-7579794
>chr2:7580017-7580347
>chr2:7580604-7581393
>chr2:7581551-7584567
>chr2:7584823-7584997
>chr2:7585128-7586161
>chr2:7586379-7587599
>chr2:7587743-7589249
>chr2:7591513-7591629
>chr2:7592365-7592471
>chr2:7592754-7592868
>chr2:7593113-7593503
>chr2:7596886-7596966
>chr2:7597650-7597840
>chr2:7598126-7598238
>chr2:7598408-7599198
>chr2:7599297-7599582
>chr2:7599631-7600286
>chr2:7600598-7600769
>chr2:7601140-7601253
>chr2:7601788-7602235
>chr2:7602640-7603445
>chr2:7603543-7604048
>chr2:7604551-7605143
>chr2:7605183-7606086
>chr2:7607236-7607330
>chr2:7607425-7607687
>chr2:7607981-7608567
>chr2:7608855-7609015
>chr2:7609112-7609253
>chr2:7609440-7609706
>chr2:7610054-7610282
>chr2:7610323-7610728
>chr2:7610809-7611234
>chr2:7611281-7612436
>chr2:7612672-7612795
>chr2:7612957-7613034
>chr2:7613131-7614573
>chr2:7614673-7614863
>chr2:7615070-7615153
>chr2:7615261-7615660
>chr2:7615758-7615934
>chr2:7615998-7616042
>chr2:7616268-7616736
>chr2:7617052-7617268
>chr2:7617356-7617526
>chr2:7617751-7617799
>chr2:7617877-7618313
>chr2:7618532-7618966
>chr2:7620953-7621124
>chr2:7622103-7622514
>chr2:7622645-7622821
>chr2:7623005-7623922
>chr2:7624551-7624846
>chr2:7625256-7625402
>chr2:7625680-7625847
>chr2:7626086-7627940
>chr2:7628903-7629226
>chr2:7629973-7630100
>chr2:7630846-7631402
>chr2:7631770-7631923
>chr2:7632019-7632624
>chr2:7632757-7632897
>chr2:7633087-7633680
>chr2:7633925-7634437
>chr2:7636036-7636202
>chr2:7636479-7636665
>chr2:7637017-7637069
>chr2:7637123-7638316
>chr2:7638381-7638961
>chr2:7639418-7639697
>chr2:7640024-7641137
>chr2:7641283-7641822
>chr2:7643191-7643627
>chr2:7644574-7644988
>chr2:7645039-7646529
>chr2:7646690-7646919
>chr2:7646994-7647370
>chr2:7647508-7648131
>chr2:7648402-7649244
>chr2:7649320-7649423
>chr2:7649759-7650554
>chr2:7650766-7651151
>chr2:7651355-7651553
>chr2:7651898-7652001
>chr2:7652095-7652747
>chr2:7652881-7652962
>chr2:7653518-7654031
>chr2:7654196-7654411
>chr2:7654598-7655022
>chr2:7655176-7655442
>chr2:7655880-7656268
>chr2:7656474-7656557
>chr2:7656813-7657199
>chr2:7657283-7657517
>chr2:7657719-7658305
>chr2:7658541-7659393
>chr2:7659922-7660036
>chr2:7660366-7660814
>chr2:7660898-7660960
>chr2:7661145-7661794
>chr2:7661876-7662334
>chr2:7663019-7663747
>chr2:7663972-7664154
>chr2:7664288-7665154
>chr2:7665329-7665403
>chr2:7665626-7665842
>chr2:7665912-7667151
>chr2:7667653-7667791
>chr2:7667964-7668734
>chr2:7668929-7669003
>chr2:7669605-7669761
>chr2:7669959-7670074
>chr2:7670232-7670397
>chr2:7670623-7670728
>chr2:7670914-7671025
>chr2:7672334-7672458
>chr2:7673175-7673340
>chr2:7673582-7673722
>chr2:7674632-7674750
>chr2:7674840-7675817
>chr2:7675987-7678193
>chr2:7678307-7678576
>chr2:7678691-7678798
>chr2:7679292-7679373
>chr2:7679496-7680325
>chr2:7680479-7680642
>chr2:7681085-7681623
>chr2:7681725-7681797
>chr2:7682083-7682694
>chr2:7684064-7684222
>chr2:7684313-7684531
>chr2:7685431-7685638
>chr2:7685953-7686383
>chr2:7686441-7686608
>chr2:7687337-7687528
>chr2:7688127-7688578
>chr2:7689559-7689917
>chr2:7690154-7690564
>chr2:7690906-7691347
>chr2:7691457-7691622
>chr2:7691701-7691849
>chr2:7692099-7692476
>chr2:7692589-7692799
>chr2:7693186-7693651
>chr2:7693782-7694771
>chr2:7694886-7695019
>chr2:7695383-7695538
>chr2:7696284-7696611
>chr2:7696915-7697622
>chr2:7698025-7699054
>chr2:7699705-7699846
>chr2:7700516-7700726
>chr2:7702007-7702318
>chr2:7702914-7703026
>chr2:7706045-7706721
>chr2:7706778-7707292
>chr2:7708256-7708707
>chr2:7709005-7709117
>chr2:7709723-7709854
>chr2:7710220-7711335
>chr2:7711429-7711900
>chr2:7712146-7712277
>chr2:7712425-7712590
>chr2:7713545-7713658
>chr2:7714751-7714913
>chr2:7715099-7715283
>chr2:7715418-7715914
>chr2:7716085-7716271
>chr2:7716313-7717405
>chr2:7717550-7717833
>chr2:7722536-7723086
>chr2:7723529-7723809
>chr2:7726401-7726526
>chr2:7727330-7727662
>chr2:7728043-7728192
>chr2:7728375-7728582
>chr2:7729193-7729490
>chr2:7729650-7729786
>chr2:7730033-7731153
>chr2:7731291-7731579
>chr2:7731724-7731882
>chr2:7732170-7732688
>chr2:7733048-7733147
>chr2:7733294-7733781
>chr2:7736636-7736928
>chr2:7738049-7738293
>chr2:7738672-7738972
>chr2:7739563-7740749
>chr2:7740824-7741148
>chr2:7741193-7741704
>chr2:7741858-7742160
>chr2:7742434-7742722
>chr2:7743604-7744785
>chr2:7744937-7745089
>chr2:7745777-7746656
>chr2:7746902-7747080
>chr2:7747298-7747751
>chr2:7747858-7749121
>chr2:7749360-7749657
>chr2:7749869-7750703
>chr2:7751043-7751229
>chr2:7751511-7751756
>chr2:7752416-7752626
>chr2:7753007-7754173
>chr2:7754338-7754835
>chr2:7755296-7755542
>chr2:7755705-7755974
>chr2:7756246-7756524
>chr2:7757163-7757423
>chr2:7757844-7758338
>chr2:7758431-7758499
>chr2:7758578-7758884
>chr2:7759222-7759412
>chr2:7759541-7760110
>chr2:7760721-7761039
>chr2:7761382-7761642
>chr2:7761807-7761917
>chr2:7762224-7762466
>chr2:7762812-7763046
>chr2:7763411-7763691
>chr2:7763878-7764090
>chr2:7764252-7764474
>chr2:7764900-7765085
>chr2:7765263-7765388
>chr2:7765791-7766045
>chr2:7766492-7766873
>chr2:7767689-7768269
>chr2:7768772-7768960
>chr2:7769335-7769509
>chr2:7769722-7771638
>chr2:7771752-7771862
>chr2:7771974-7772099
>chr2:7772254-7772389
>chr2:7772905-7773317
>chr2:7773513-7773657
>chr2:7773913-7774230
>chr2:7776258-7776362
>chr2:7776787-7777381
>chr2:7778073-7778228
>chr2:7778530-7779264
>chr2:7779397-7779682
>chr2:7779909-7779997
>chr2:7780078-7780264
>chr2:7780467-7780755
>chr2:7780870-7780932
>chr2:7780984-7781270
>chr2:7781395-7782005
>chr2:7782226-7782818
>chr2:7782931-7783072
>chr2:7783251-7783448
>chr2:7784212-7784546
>chr2:7784678-7785227
>chr2:7785353-7785822
>chr2:7786053-7786163
>chr2:7786418-7786561
>chr2:7786671-7786811
>chr2:7786877-7787280
>chr2:7787637-7788098
>chr2:7788166-7788317
>chr2:7788491-7788901
>chr2:7789748-7790197
>chr2:7790553-7790646
>chr2:7790921-7791114
>chr2:7791369-7791449
>chr2:7791763-7791954
>chr2:7792173-7792324
>chr2:7792605-7792714
>chr2:7793784-7793892
>chr2:7794069-7794646
>chr2:7794946-7795436
>chr2:7795620-7795831
>chr2:7795883-7796090
>chr2:7796191-7796404
>chr2:7797185-7797803
>chr2:7798422-7798651
>chr2:7798752-7799583
>chr2:7800050-7800148
>chr2:7801405-7801552
>chr2:7802947-7803252
>chr2:7803389-7803527
>chr2:7803726-7804028
>chr2:7804230-7804849
>chr2:7805129-7805749
>chr2:7805842-7806232
>chr2:7806478-7806615
>chr2:7807177-7807500
>chr2:7808466-7808707
>chr2:7808939-7809425
>chr2:7809821-7810013
>chr2:7810298-7810369
>chr2:7810763-7812056
>chr2:7812178-7812510
>chr2:7812625-7812711
>chr2:7813046-7813140
>chr2:7813670-7813756
>chr2:7813807-7814036
>chr2:7814241-7814372
>chr2:7814474-7816036
>chr2:7816122-7816450
>chr2:7816577-7816831
>chr2:7817498-7817837
>chr2:7818994-7820464
>chr2:7820537-7821348
>chr2:7821472-7821718
>chr2:7821812-7822661
>chr2:7822884-7822961
>chr2:7823357-7823776
>chr2:7825589-7825878
>chr2:7825979-7827094
>chr2:7827295-7827577
>chr2:7827666-7827764
>chr2:7827968-7828467
>chr2:7828843-7829063
>chr2:7829203-7829401
>chr2:7829462-7830187
>chr2:7830719-7830940
>chr2:7831163-7832788
>chr2:7832915-7833232
>chr2:7833502-7833592
>chr2:7833826-7834115
>chr2:7834460-7834575
>chr2:7834853-7836082
>chr2:7836349-7836725
>chr2:7836851-7837012
>chr2:7837545-7837629
>chr2:7837978-7838299
>chr2:7838450-7838739
>chr2:7839046-7839258
>chr2:7839434-7839487
>chr2:7839928-7840206
>chr2:7840340-7840592
>chr2:7840658-7840922
>chr2:7840990-7841232
>chr2:7841412-7841694
>chr2:7841800-7842703
>chr2:7843537-7844003
>chr2:7844213-7844498
>chr2:7844574-7844747
>chr2:7844976-7845146
>chr2:7845393-7845711
>chr2:7845853-7846119
>chr2:7846481-7846793
>chr2:7846907-7847340
>chr2:7847416-7848075
>chr2:7848131-7848189
>chr2:7848240-7848624
>chr2:7848838-7849098
>chr2:7849418-7849622
>chr2:7849712-7850028
>chr2:7850212-7850392
>chr2:7850692-7851097
>chr2:7851265-7851552
>chr2:7851785-7851918
>chr2:7852041-7852211
>chr2:7852379-7852712
>chr2:7852996-7853234
>chr2:7853313-7853448
>chr2:7853522-7854047
>chr2:7854111-7854629
>chr2:7854923-7855087
>chr2:7855485-7855758
>chr2:7856234-7856694
>chr2:7856826-7857147
>chr2:7858391-7858448
>chr2:7858709-7860306
>chr2:7860425-7861131
>chr2:7861274-7861377
>chr2:7861669-7861802
>chr2:7861863-7862437
>chr2:7862513-7862616
>chr2:7862902-7863415
>chr2:7863461-7863697
>chr2:7863795-7864657
>chr2:7865207-7865402
>chr2:7868191-7868705
>chr2:7868817-7869191
>chr2:7869400-7871501
>chr2:7871752-7876918
>chr2:7877067-7877516
>chr2:7877949-7878054
>chr2:7878222-7878622
>chr2:7878681-7887865
>chr2:7888193-7888347
>chr2:7888483-7889508
>chr2:7889788-7889974
>chr2:7890425-7890583
>chr2:7890911-7891206
>chr2:7891516-7892678
>chr2:7892749-7893284
>chr2:7893556-7893794
>chr2:7894152-7894478
>chr2:7894577-7894830
>chr2:7895089-7895190
>chr2:7895414-7895522
>chr2:7895815-7896046
>chr2:7896219-7896975
>chr2:7897022-7897368
>chr2:7897425-7897534
>chr2:7897623-7898434
>chr2:7898610-7898730
>chr2:7898824-7899129
>chr2:7899257-7899833
>chr2:7900369-7900585
>chr2:7900651-7901815
>chr2:7901925-7902307
>chr2:7902407-7902741
>chr2:7903885-7903996
>chr2:7904115-7905660
>chr2:7906618-7906991
>chr2:7907304-7907462
>chr2:7907629-7908247
>chr2:7908469-7908848
>chr2:7909027-7909419
>chr2:7909504-7909949
>chr2:7910341-7910516
>chr2:7910906-7911496
>chr2:7911848-7912822
>chr2:7912883-7913204
>chr2:7913261-7913736
>chr2:7914286-7915152
>chr2:7915383-7915564
>chr2:7915793-7916077
>chr2:7916530-7917479
>chr2:7917757-7917838
>chr2:7918079-7918187
>chr2:7918354-7918747
>chr2:7918913-7919082
>chr2:7919413-7919728
>chr2:7919844-7919953
>chr2:7920414-7920703
>chr2:7921858-7922131
>chr2:7922390-7922592
>chr2:7922763-7923212
>chr2:7924105-7924345
>chr2:7924503-7924672
>chr2:7924901-7925598
>chr2:7925762-7926594
>chr2:7926699-7927680
>chr2:7927906-7928325
>chr2:7928503-7928670
>chr2:7929152-7929356
>chr2:7930131-7930482
>chr2:7930558-7930705
>chr2:7931606-7931809
>chr2:7932109-7932703
>chr2:7934171-7934426
>chr2:7934747-7934842
>chr2:7934915-7935170
>chr2:7935367-7936041
>chr2:7936331-7936422
>chr2:7936564-7936807
>chr2:7937490-7937686
>chr2:7938001-7938231
>chr2:7938399-7940119
>chr2:7940310-7940469
>chr2:7940757-7941516
>chr2:7941910-7942170
>chr2:7942681-7943171
>chr2:7943506-7946499
>chr2:7948246-7948295
>chr2:7948756-7949718
>chr2:7949835-7950288
>chr2:7950382-7950960
>chr2:7951189-7951813
>chr2:7951922-7952029
>chr2:7952129-7952235
>chr2:7952312-7953064
>chr2:7953261-7953915
>chr2:7954016-7954101
>chr2:7954470-7954917
>chr2:7955172-7955537
>chr2:7955737-7955851
>chr2:7956199-7956403
>chr2:7958117-7958530
>chr2:7958603-7959226
>chr2:7959404-7960096
>chr2:7960147-7960391
>chr2:7960562-7961127
>chr2:7962132-7962569
>chr2:7963217-7963736
>chr2:7964049-7964370
>chr2:7964916-7966185
>chr2:7966293-7966943
>chr2:7967059-7967241
>chr2:7967784-7967893
>chr2:7968156-7968386
>chr2:7968588-7968984
>chr2:7969137-7969204
>chr2:7969574-7970060
>chr2:7970276-7970614
>chr2:7970697-7970771
>chr2:7970819-7971453
>chr2:7971713-7972322
>chr2:7972480-7973206
>chr2:7973284-7974007
>chr2:7974167-7974789
>chr2:7974998-7975392
>chr2:7975903-7976052
>chr2:7976223-7976507
>chr2:7976596-7976915
>chr2:7977448-7977632
>chr2:7978061-7978171
>chr2:7978754-7979069
>chr2:7979284-7979553
>chr2:7979719-7979947
>chr2:7980102-7980212
>chr2:7980291-7980373
>chr2:7980478-7980935
>chr2:7981257-7982028
>chr2:7982304-7982437
>chr2:7982600-7982704
>chr2:7983044-7983231
>chr2:7983390-7983701
>chr2:7983879-7983971
>chr2:7984172-7984790
>chr2:7984947-7985083
>chr2:7985777-7985952
>chr2:7986135-7987477
>chr2:7987555-7987870
>chr2:7987936-7988280
>chr2:7988662-7988957
>chr2:7989015-7989285
>chr2:7989373-7989767
>chr2:7989999-7990198
>chr2:7990865-7991072
>chr2:7991360-7991459
>chr2:7992803-7992953
>chr2:7993279-7993366
>chr2:7993868-7994099
>chr2:7994361-7994428
>chr2:7995670-7995868
>chr2:7996747-7997752
>chr2:7997864-7997987
>chr2:7998078-7998660
>chr2:7998859-7999054
>chr2:7999980-8000111
>chr2:8000174-8000842
>chr2:8000986-8001165
>chr2:8002041-8002150
>chr2:8002666-8002867
>chr2:8003029-8003477
>chr2:8003599-8003670
>chr2:8003816-8004256
>chr2:8004515-8005139
>chr2:8005221-8005893
>chr2:8006290-8006465
>chr2:8006603-8008224
>chr2:8008421-8008674
>chr2:8009012-8009077
>chr2:8010019-8010569
>chr2:8010685-8011044
>chr2:8011412-8011732
>chr2:8012066-8012442
>chr2:8012745-8013052
>chr2:8013193-8013417
>chr2:8013506-8014496
>chr2:8014543-8014807
>chr2:8014883-8015772
>chr2:8015966-8016051
>chr2:8016254-8016476
>chr2:8016756-8016809
>chr2:8017139-8017205
>chr2:8017599-8017640
>chr2:8017786-8019184
>chr2:8019447-8019857
>chr2:8020895-8021641
>chr2:8021818-8022676
>chr2:8022768-8022902
>chr2:8024370-8024493
>chr2:8024848-8025145
>chr2:8025638-8025816
>chr2:8026218-8026328
>chr2:8026437-8026867
>chr2:8026936-8027097
>chr2:8027152-8027689
>chr2:8027844-8028078
>chr2:8028561-8028992
>chr2:8029906-8029983
>chr2:8031326-8032334
>chr2:8032442-8032887
>chr2:8034047-8034174
>chr2:8034272-8034495
>chr2:8034805-8035893
>chr2:8036050-8036383
>chr2:8036686-8037676
>chr2:8038397-8038727
>chr2:8039151-8039783
>chr2:8040559-8040636
>chr2:8042175-8043672
>chr2:8043726-8043983
>chr2:8045200-8045379
>chr2:8045640-8046782
>chr2:8047082-8048082
>chr2:8048385-8049891
>chr2:8050194-8051613
>chr2:8051917-8052143
>chr2:8052230-8052349
>chr2:8052495-8052696
>chr2:8054764-8054862
>chr2:8055209-8055358
>chr2:8055597-8055811
>chr2:8055987-8056224
>chr2:8056489-8056644
>chr2:8056739-8057130
>chr2:8057260-8057480
>chr2:8057749-8057937
>chr2:8058169-8059228
>chr2:8059348-8059807
>chr2:8059859-8059972
>chr2:8060154-8060403
>chr2:8060697-8061360
>chr2:8061495-8062396
>chr2:8062528-8062926
>chr2:8062992-8063646
>chr2:8063738-8063961
>chr2:8064057-8064426
>chr2:8064606-8066946
>chr2:8067247-8067693
>chr2:8068334-8068501
>chr2:8068686-8069069
>chr2:8069850-8069963
>chr2:8070069-8070291
>chr2:8070344-8070571
>chr2:8070721-8071135
>chr2:8071783-8071949
>chr2:8072403-8072505
>chr2:8072657-8072797
>chr2:8073032-8074016
>chr2:8074102-8074194
>chr2:8074265-8075235
>chr2:8075450-8075617
>chr2:8075743-8076165
>chr2:8076326-8076955
>chr2:8077052-8077238
>chr2:8077336-8077809
>chr2:8079144-8079438
>chr2:8079497-8079835
>chr2:8080029-8080647
>chr2:8081824-8082028
>chr2:8082794-8082894
>chr2:8083346-8084189
>chr2:8084416-8090903
>chr2:8091120-8091881
>chr2:8093030-8093146
>chr2:8093627-8093778
>chr2:8094010-8094321
>chr2:8094608-8095148
>chr2:8095315-8095631
>chr2:8095702-8096575
>chr2:8097420-8097496
>chr2:8097630-8097783
>chr2:8097882-8098171
>chr2:8098577-8098649
>chr2:8098903-8099244
>chr2:8099470-8099654
>chr2:8099951-8100237
>chr2:8100924-8101419
>chr2:8101524-8102378
>chr2:8102702-8102940
>chr2:8103138-8103246
>chr2:8103740-8103816
>chr2:8104984-8105637
>chr2:8105708-8106548
>chr2:8106937-8107107
>chr2:8107289-8107627
>chr2:8107853-8108023
>chr2:8109167-8109797
>chr2:8109935-8110067
>chr2:8110203-8110957
>chr2:8111105-8111308
>chr2:8111468-8111628
>chr2:8111721-8112439
>chr2:8113166-8113268
>chr2:8113602-8113700
>chr2:8114029-8115015
>chr2:8115366-8115587
>chr2:8116586-8117048
>chr2:8117189-8117619
>chr2:8117977-8118115
>chr2:8118907-8119542
>chr2:8120042-8120169
>chr2:8120298-8120961
>chr2:8121071-8121327
>chr2:8122184-8122289
>chr2:8122516-8122580
>chr2:8122770-8123110
>chr2:8123338-8124349
>chr2:8124995-8125227
>chr2:8125391-8125975
>chr2:8127247-8128144
>chr2:8128442-8128590
>chr2:8128670-8129469
>chr2:8129990-8130266
>chr2:8130645-8131047
>chr2:8131178-8131257
>chr2:8131421-8131774
>chr2:8132089-8132986
>chr2:8134365-8134556
>chr2:8134632-8134782
>chr2:8134832-8135217
>chr2:8135329-8135571
>chr2:8135758-8136505
>chr2:8136949-8137128
>chr2:8137700-8138003
>chr2:8138436-8138568
>chr2:8138964-8139057
>chr2:8140292-8140384
>chr2:8141398-8141565
>chr2:8141794-8143137
>chr2:8143283-8143586
>chr2:8144580-8144840
>chr2:8145074-8146019
>chr2:8146719-8146829
>chr2:8146883-8147050
>chr2:8147191-8147897
>chr2:8148804-8149315
>chr2:8150649-8150874
>chr2:8151024-8151290
>chr2:8151561-8152521
>chr2:8152632-8152907
>chr2:8153038-8153292
>chr2:8153519-8153575
>chr2:8154053-8154263
>chr2:8154564-8154833
>chr2:8154945-8155085
>chr2:8155366-8155480
>chr2:8155641-8156458
>chr2:8156522-8157221
>chr2:8157274-8158169
>chr2:8158301-8158455
>chr2:8158548-8158962
>chr2:8159712-8159957
>chr2:8160235-8160319
>chr2:8160372-8161399
>chr2:8161687-8161848
>chr2:8162069-8162183
>chr2:8162504-8163463
>chr2:8163649-8163767
>chr2:8164191-8164339
>chr2:8164978-8166264
>chr2:8166344-8166449
>chr2:8166591-8166712
>chr2:8167041-8167958
>chr2:8168074-8169143
>chr2:8169234-8169757
>chr2:8170131-8170346
>chr2:8171160-8172715
>chr2:8173006-8173701
>chr2:8173752-8175277
>chr2:8175415-8175702
>chr2:8175827-8176243
>chr2:8176481-8176756
>chr2:8177136-8177354
>chr2:8177446-8177617
>chr2:8177776-8178610
>chr2:8178854-8179208
>chr2:8179310-8180376
>chr2:8180452-8180842
>chr2:8180964-8181694
>chr2:8181993-8182144
>chr2:8182380-8183035
>chr2:8183150-8183782
>chr2:8183926-8184013
>chr2:8184139-8184493
>chr2:8185236-8185324
>chr2:8186131-8187112
>chr2:8187365-8187586
>chr2:8187993-8188224
>chr2:8188415-8188599
>chr2:8188794-8189041
>chr2:8189585-8189652
>chr2:8190263-8191078
>chr2:8191168-8192655
>chr2:8192752-8193196
>chr2:8193437-8193660
>chr2:8193740-8195602
>chr2:8195921-8196021
>chr2:8196120-8196533
>chr2:8196726-8196892
>chr2:8196970-8200059
>chr2:8200152-8200591
>chr2:8200854-8202937
>chr2:8203270-8205289
>chr2:8205600-8205888
>chr2:8206151-8206353
>chr2:8206468-8207444
>chr2:8207540-8209084
>chr2:8209581-8210897
>chr2:8210940-8212147
>chr2:8212514-8213736
>chr2:8213828-8213921
>chr2:8213977-8216021
>chr2:8216124-8216678
>chr2:8216827-8220499
>chr2:8220699-8221611
>chr2:8221714-8222665
>chr2:8222757-8223803
>chr2:8224174-8224864
>chr2:8225348-8225940
>chr2:8226031-8226711
>chr2:8226959-8227374
>chr2:8227660-8228123
>chr2:8228531-8229826
>chr2:8229897-8230243
>chr2:8230704-8230820
>chr2:8230888-8231066
>chr2:8231120-8233139
>chr2:8233224-8233651
>chr2:8233941-8234613
>chr2:8234784-8235844
>chr2:8237194-8237825
>chr2:8237961-8240732
>chr2:8240985-8241084
>chr2:8242059-8242686
>chr2:8242929-8242979
>chr2:8243145-8244860
>chr2:8245663-8246245
>chr2:8246471-8246555
>chr2:8246642-8247195
>chr2:8247271-8248428
>chr2:8248574-8249208
>chr2:8249983-8250754
>chr2:8250881-8253864
>chr2:8254642-8255366
>chr2:8255567-8258572
>chr2:8259650-8259896
>chr2:8259990-8260445
>chr2:8260728-8261784
>chr2:8261925-8262478
>chr2:8262885-8262984
>chr2:8263601-8263844
>chr2:8264141-8264237
>chr2:8264424-8265877
>chr2:8266299-8266695
>chr2:8267061-8267266
>chr2:8267547-8267776
>chr2:8268768-8268935
>chr2:8269232-8269702
>chr2:8270010-8270453
>chr2:8270563-8272077
>chr2:8272262-8272344
>chr2:8272420-8273013
>chr2:8274015-8274116
>chr2:8274355-8275254
>chr2:8275922-8276393
>chr2:8276546-8277510
>chr2:8277583-8278013
>chr2:8280423-8280698
>chr2:8281033-8281292
>chr2:8282045-8282580
>chr2:8282718-8282851
>chr2:8283019-8283240
>chr2:8283322-8284723
>chr2:8284924-8286818
>chr2:8286935-8287243
>chr2:8287655-8287822
>chr2:8288298-8288916
>chr2:8288954-8289274
>chr2:8289696-8289974
>chr2:8290047-8290126
>chr2:8290193-8290644
>chr2:8290781-8291699
>chr2:8291870-8292470
>chr2:8292712-8293279
>chr2:8294063-8295420
>chr2:8295938-8296022
>chr2:8297043-8297218
>chr2:8297305-8297476
>chr2:8297753-8298271
>chr2:8298323-8299119
>chr2:8299192-8299308
>chr2:8299418-8299667
>chr2:8299850-8300556
>chr2:8300632-8301116
>chr2:8301271-8301496
>chr2:8301568-8301656
>chr2:8302066-8302268
>chr2:8302585-8302928
>chr2:8303291-8303487
>chr2:8303556-8304313
>chr2:8304522-8305032
>chr2:8305190-8305598
>chr2:8305973-8306048
>chr2:8306190-8307610
>chr2:8308228-8308437
>chr2:8308795-8309062
>chr2:8310214-8310936
>chr2:8311275-8312204
>chr2:8312414-8312444
>chr2:8312544-8312784
>chr2:8313856-8314736
>chr2:8314824-8316396
>chr2:8316872-8317673
>chr2:8317813-8318110
>chr2:8318224-8318422
>chr2:8318676-8319250
>chr2:8319428-8320350
>chr2:8320940-8321120
>chr2:8321894-8322090
>chr2:8322383-8322448
>chr2:8322652-8322895
>chr2:8323092-8323782
>chr2:8323881-8324110
>chr2:8324439-8325153
>chr2:8325325-8326251
>chr2:8326350-8327095
>chr2:8327766-8327943
>chr2:8328102-8328186
>chr2:8328486-8328996
>chr2:8331256-8331584
>chr2:8332762-8332848
>chr2:8333100-8333455
>chr2:8333943-8335050
>chr2:8335107-8335748
>chr2:8335953-8336097
>chr2:8336962-8337073
>chr2:8337153-8337499
>chr2:8337919-8338103
>chr2:8340362-8340536
>chr2:8340795-8340863
>chr2:8341164-8341370
>chr2:8341618-8341856
>chr2:8341916-8341979
>chr2:8342230-8342349
>chr2:8342403-8343671
>chr2:8343837-8344933
>chr2:8345709-8345822
>chr2:8345959-8346249
>chr2:8346550-8346747
>chr2:8346803-8347299
>chr2:8348310-8348505
>chr2:8348595-8348873
>chr2:8349104-8349364
>chr2:8349606-8350227
>chr2:8350364-8350477
>chr2:8350651-8351406
>chr2:8351456-8351508
>chr2:8351622-8353126
>chr2:8353683-8354624
>chr2:8354910-8355021
>chr2:8355632-8355704
>chr2:8356034-8356191
>chr2:8356555-8357670
>chr2:8357925-8364982
>chr2:8365100-8365983
>chr2:8366112-8366267
>chr2:8366695-8367996
>chr2:8368745-8369165
>chr2:8369230-8369491
>chr2:8369965-8370035
>chr2:8370137-8370653
>chr2:8370753-8370901
>chr2:8371035-8371154
>chr2:8371383-8371541
>chr2:8372108-8372456
>chr2:8372580-8373359
>chr2:8374610-8375401
>chr2:8375708-8376157
>chr2:8377129-8377457
>chr2:8377771-8378666
>chr2:8378849-8379426
>chr2:8379805-8379901
>chr2:8380701-8380821
>chr2:8380900-8381920
>chr2:8382562-8382983
>chr2:8383126-8384018
>chr2:8385280-8385898
>chr2:8387582-8387868
>chr2:8388015-8388552
>chr2:8388619-8389311
>chr2:8389686-8389823
>chr2:8390238-8390772
>chr2:8391086-8391137
>chr2:8391381-8391520
>chr2:8391760-8391875
>chr2:8392189-8392282
>chr2:8392578-8392866
>chr2:8393061-8393378
>chr2:8394340-8394610
>chr2:8394705-8394873
>chr2:8395218-8395640
>chr2:8395754-8396139
>chr2:8396500-8396620
>chr2:8396867-8396943
>chr2:8397655-8397729
>chr2:8398045-8398125
>chr2:8398406-8398791
>chr2:8399765-8400243
>chr2:8400706-8401067
>chr2:8401169-8401473
>chr2:8401695-8401897
>chr2:8402128-8402437
>chr2:8402525-8403145
>chr2:8405990-8406410
>chr2:8406740-8407721
>chr2:8408111-8408210
>chr2:8408780-8408924
>chr2:8409237-8409400
>chr2:8410390-8410483
>chr2:8410747-8411656
>chr2:8411876-8412285
>chr2:8412506-8412629
>chr2:8412832-8413005
>chr2:8413630-8414016
>chr2:8414291-8415122
>chr2:8415257-8415801
>chr2:8416041-8416437
>chr2:8416918-8417843
>chr2:8419034-8419344
>chr2:8419916-8420290
>chr2:8420728-8420849
>chr2:8420969-8421775
>chr2:8421834-8423642
>chr2:8425047-8425264
>chr2:8425999-8426706
>chr2:8426816-8427035
>chr2:8427529-8427571
>chr2:8428044-8428305
>chr2:8428386-8429272
>chr2:8429420-8429607
>chr2:8429984-8430313
>chr2:8431277-8431752
>chr2:8432922-8433982
>chr2:8434048-8434674
>chr2:8434859-8435029
>chr2:8435422-8435898
>chr2:8436117-8436209
>chr2:8436322-8436418
>chr2:8437177-8437341
>chr2:8437653-8437747
>chr2:8439257-8440437
>chr2:8441363-8441573
>chr2:8441843-8442288
>chr2:8442630-8442671
>chr2:8442719-8442794
>chr2:8443171-8443504
>chr2:8443797-8443990
>chr2:8444361-8444928
>chr2:8445139-8445369
>chr2:8445757-8445894
>chr2:8445995-8446619
>chr2:8446675-8447479
>chr2:8447699-8448065
>chr2:8448155-8448623
>chr2:8450392-8450486
>chr2:8450703-8452081
>chr2:8452322-8452608
>chr2:8452768-8452885
>chr2:8453746-8454172
>chr2:8454266-8454646
>chr2:8454821-8455708
>chr2:8455773-8456109
>chr2:8457158-8457916
>chr2:8458063-8458355
>chr2:8458483-8458734
>chr2:8459045-8459305
>chr2:8459619-8459835
>chr2:8459947-8460518
>chr2:8460665-8460857
>chr2:8460976-8461136
>chr2:8461353-8461509
>chr2:8461867-8461946
>chr2:8462201-8462336
>chr2:8462616-8462740
>chr2:8463159-8463377
>chr2:8463490-8464229
>chr2:8465046-8465820
>chr2:8465936-8466156
>chr2:8466400-8466930
>chr2:8467068-8467778
>chr2:8468695-8468821
>chr2:8468913-8469621
>chr2:8469890-8470056
>chr2:8470290-8470529
>chr2:8470654-8470839
>chr2:8471218-8471403
>chr2:8471467-8471817
>chr2:8472167-8472575
>chr2:8472756-8472908
>chr2:8473129-8473505
>chr2:8473570-8474048
>chr2:8474125-8474919
>chr2:8475121-8476074
>chr2:8477532-8480629
>chr2:8480819-8481299
>chr2:8481303-8483585
>chr2:8483799-8483862
>chr2:8484066-8484097
