# Supplementary material for: Red: an intelligent, rapid, accurate tool for detecting repeats de-novo on the genomic scale
Source: BMC Bioinformatics. 2015 Jul 24;16:227. doi: 10.1186/s12859-015-0654-5 (PMC4513396; doi:10.1186/s12859-015-0654-5)
Supplement: Additional file 11 — Supplementary data set 10 — Red’s repeats of the Dictyostelium discoideum genome. The command “tar -xzf file” results in a directory that contains the locations of repeats found by Red in the genome of the Dictyostelium discoideum. [file 12859_2015_654_MOESM11_ESM.gz › GnmRptDd/chr2F.rpt]

>chr2F:100-5513
>chr2F:5598-6112
>chr2F:6863-7053
>chr2F:7605-10127
>chr2F:10875-13768
>chr2F:13973-14153
>chr2F:14568-15145
>chr2F:15232-15604
>chr2F:16522-17733
>chr2F:18514-20510
>chr2F:20768-20886
>chr2F:21432-22235
>chr2F:22759-23233
>chr2F:23374-25174
>chr2F:25289-27264
>chr2F:27627-28394
>chr2F:28549-30241
>chr2F:30369-32030
>chr2F:32768-33558
>chr2F:33631-33926
>chr2F:37037-38401
>chr2F:38471-38811
>chr2F:39185-39466
>chr2F:39556-40745
>chr2F:40855-41544
>chr2F:41822-42990
>chr2F:43086-43177
>chr2F:43340-43596
>chr2F:43885-43992
>chr2F:44222-44319
>chr2F:44381-44490
>chr2F:44612-44971
>chr2F:45050-45305
>chr2F:45652-45889
>chr2F:46063-46826
>chr2F:46912-47288
>chr2F:47413-48098
>chr2F:48973-49064
>chr2F:49314-50242
>chr2F:50343-51322
>chr2F:51528-51671
>chr2F:53930-54149
>chr2F:54546-54999
>chr2F:55116-55637
>chr2F:56628-56912
>chr2F:57233-58124
>chr2F:58265-58465
>chr2F:58590-59706
>chr2F:59907-62056
>chr2F:62122-62621
>chr2F:63459-64521
>chr2F:65244-66177
>chr2F:66241-66308
>chr2F:66367-66433
>chr2F:67601-69651
>chr2F:69751-70177
>chr2F:70384-70654
>chr2F:71753-72345
>chr2F:72445-73607
>chr2F:74220-74661
>chr2F:74761-75782
>chr2F:75932-76176
>chr2F:77380-79718
>chr2F:79818-80194
>chr2F:80640-80747
>chr2F:80853-81074
>chr2F:81176-81292
>chr2F:81386-83868
>chr2F:84000-85970
>chr2F:86119-86258
>chr2F:86574-86720
>chr2F:87099-87249
>chr2F:87561-88169
>chr2F:88967-89814
>chr2F:90234-90359
>chr2F:91947-92409
>chr2F:92648-92799
>chr2F:92965-93087
>chr2F:94582-95986
>chr2F:96086-97070
>chr2F:97913-98025
>chr2F:98640-98670
>chr2F:98770-101456
>chr2F:101523-101618
>chr2F:102540-103272
>chr2F:103372-104218
>chr2F:106678-109953
>chr2F:110415-110486
>chr2F:110633-111164
>chr2F:111226-111295
>chr2F:111592-111682
>chr2F:111754-114000
>chr2F:114100-114539
>chr2F:114607-116157
>chr2F:117117-119552
>chr2F:119804-120779
>chr2F:120915-121267
>chr2F:121574-121760
>chr2F:122342-123612
>chr2F:123712-125586
>chr2F:126315-127471
>chr2F:127787-129402
>chr2F:130089-130876
>chr2F:131760-135917
>chr2F:136017-136474
>chr2F:136559-138714
>chr2F:139500-139705
>chr2F:139811-140007
>chr2F:142431-144946
>chr2F:145046-146719
>chr2F:147564-147663
>chr2F:148831-148875
>chr2F:149180-150394
>chr2F:151096-152255
>chr2F:152355-152893
>chr2F:153700-154300
>chr2F:154408-155109
>chr2F:156224-156716
>chr2F:156817-158495
>chr2F:160406-160959
