# Supplementary material for: Red: an intelligent, rapid, accurate tool for detecting repeats de-novo on the genomic scale
Source: BMC Bioinformatics. 2015 Jul 24;16:227. doi: 10.1186/s12859-015-0654-5 (PMC4513396; doi:10.1186/s12859-015-0654-5)
Supplement: Additional file 11 — Supplementary data set 10 — Red’s repeats of the Dictyostelium discoideum genome. The command “tar -xzf file” results in a directory that contains the locations of repeats found by Red in the genome of the Dictyostelium discoideum. [file 12859_2015_654_MOESM11_ESM.gz › GnmRptDd/chr3.rpt]

>chr3:100-407
>chr3:698-11176
>chr3:11312-12164
>chr3:13271-13516
>chr3:13718-14206
>chr3:14419-15027
>chr3:15290-15394
>chr3:15552-15806
>chr3:16108-16457
>chr3:16642-17027
>chr3:17738-17867
>chr3:17999-18127
>chr3:18406-18577
>chr3:18806-19135
>chr3:19655-20239
>chr3:20332-20479
>chr3:20615-20809
>chr3:21138-22814
>chr3:23149-23352
>chr3:23685-23926
>chr3:24561-24780
>chr3:25428-25904
>chr3:26448-26767
>chr3:26991-27204
>chr3:27492-27642
>chr3:28074-28459
>chr3:28681-28833
>chr3:29150-29202
>chr3:29317-29709
>chr3:31837-31956
>chr3:32221-32356
>chr3:32777-33061
>chr3:33622-33799
>chr3:34492-34686
>chr3:35185-35322
>chr3:35654-36051
>chr3:36380-36436
>chr3:36786-36997
>chr3:37371-38320
>chr3:38450-38900
>chr3:39042-39152
>chr3:39224-39477
>chr3:40278-40490
>chr3:40988-41770
>chr3:41827-42263
>chr3:42433-42522
>chr3:44058-44410
>chr3:44533-45093
>chr3:45293-45863
>chr3:46163-46465
>chr3:47015-47280
>chr3:48540-49412
>chr3:50383-50938
>chr3:52782-53537
>chr3:53634-53915
>chr3:54126-54393
>chr3:54444-54828
>chr3:54912-55115
>chr3:55318-55430
>chr3:55646-55794
>chr3:55971-56552
>chr3:57241-57310
>chr3:57796-58365
>chr3:58618-58875
>chr3:58997-59145
>chr3:59406-60221
>chr3:60351-60569
>chr3:60796-61139
>chr3:61414-61455
>chr3:61595-62470
>chr3:62677-62828
>chr3:63249-63420
>chr3:63517-63649
>chr3:63930-64795
>chr3:65502-65604
>chr3:66681-67358
>chr3:68166-68423
>chr3:68467-68943
>chr3:69372-69492
>chr3:69667-69861
>chr3:70374-70867
>chr3:71421-71822
>chr3:71861-72230
>chr3:72446-72565
>chr3:72663-72778
>chr3:73023-73144
>chr3:73397-73687
>chr3:73954-74112
>chr3:74194-74611
>chr3:75374-76832
>chr3:76904-77158
>chr3:77617-78401
>chr3:79457-80033
>chr3:80224-80360
>chr3:80537-80759
>chr3:80907-81231
>chr3:81305-82077
>chr3:82188-82465
>chr3:82581-83462
>chr3:83837-84470
>chr3:84630-85511
>chr3:85655-86907
>chr3:87924-88410
>chr3:88718-88821
>chr3:89748-90061
>chr3:90824-91603
>chr3:91969-92474
>chr3:92798-93239
>chr3:93842-94708
>chr3:94792-94892
>chr3:95060-95318
>chr3:95386-95949
>chr3:96175-96297
>chr3:96415-96525
>chr3:96620-96868
>chr3:97791-98655
>chr3:98837-98950
>chr3:99205-100922
>chr3:101125-102800
>chr3:103432-103799
>chr3:103859-105551
>chr3:105694-105839
>chr3:107902-108328
>chr3:108394-109844
>chr3:109898-110098
>chr3:110315-110462
>chr3:110586-111038
>chr3:111215-111385
>chr3:111819-111905
>chr3:112810-113103
>chr3:113590-113780
>chr3:113949-114373
>chr3:115715-115976
>chr3:116118-116493
>chr3:116653-116711
>chr3:116785-117157
>chr3:117277-117461
>chr3:117719-117874
>chr3:118238-119074
>chr3:119261-119572
>chr3:119778-120163
>chr3:120942-121069
>chr3:121543-121673
>chr3:121805-122217
>chr3:122692-123566
>chr3:123745-123851
>chr3:124939-125550
>chr3:126215-126344
>chr3:126504-127213
>chr3:128426-129244
>chr3:129499-129569
>chr3:129750-129981
>chr3:130103-130806
>chr3:130886-131064
>chr3:131262-131362
>chr3:131582-132169
>chr3:132322-132406
>chr3:132571-132699
>chr3:132822-133011
>chr3:133395-133531
>chr3:134425-135831
>chr3:136132-137834
>chr3:138181-138353
>chr3:138490-139303
>chr3:139616-139865
>chr3:140540-140899
>chr3:141614-141894
>chr3:142073-142290
>chr3:142690-143799
>chr3:143906-144983
>chr3:145234-145310
>chr3:145729-145842
>chr3:145900-146130
>chr3:146197-146236
>chr3:146326-146546
>chr3:146871-147816
>chr3:147908-148199
>chr3:148472-150939
>chr3:151100-152153
>chr3:152212-152655
>chr3:152763-152987
>chr3:153132-153504
>chr3:153636-154193
>chr3:154382-154638
>chr3:154947-155532
>chr3:155710-155857
>chr3:156209-156673
>chr3:156791-157240
>chr3:157302-157450
>chr3:158715-158775
>chr3:159741-160069
>chr3:160293-160429
>chr3:160796-161275
>chr3:161466-161539
>chr3:161621-161767
>chr3:161857-162123
>chr3:162498-164364
>chr3:164422-164628
>chr3:165158-165315
>chr3:165656-165725
>chr3:165908-165995
>chr3:166128-166219
>chr3:166529-166645
>chr3:166893-167309
>chr3:167554-168032
>chr3:168141-168750
>chr3:169305-169394
>chr3:169964-170696
>chr3:171249-171943
>chr3:172158-172293
>chr3:172419-173198
>chr3:173307-174098
>chr3:174169-174459
>chr3:174571-175051
>chr3:175225-175925
>chr3:176353-176505
>chr3:176556-176792
>chr3:177192-177285
>chr3:177758-177817
>chr3:178191-178475
>chr3:179023-179478
>chr3:179557-179890
>chr3:180039-180143
>chr3:180453-180803
>chr3:180974-181382
>chr3:181493-182423
>chr3:182618-183274
>chr3:183628-183724
>chr3:183906-184313
>chr3:185221-185579
>chr3:185788-186225
>chr3:186307-186451
>chr3:187024-187124
>chr3:187322-187498
>chr3:187720-187936
>chr3:189231-189394
>chr3:189872-190811
>chr3:191427-191985
>chr3:192911-193093
>chr3:193174-193829
>chr3:194007-194576
>chr3:194831-195625
>chr3:197023-198195
>chr3:198305-198572
>chr3:200135-201020
>chr3:201370-202432
>chr3:202506-203237
>chr3:203384-203672
>chr3:204124-204401
>chr3:205475-206148
>chr3:206336-206590
>chr3:207078-207468
>chr3:207569-207685
>chr3:208008-208123
>chr3:208388-208693
>chr3:209586-210009
>chr3:210252-210362
>chr3:210663-210955
>chr3:211091-212369
>chr3:214706-214956
>chr3:215192-217667
>chr3:217770-218119
>chr3:218214-218700
>chr3:218782-219027
>chr3:219073-220220
>chr3:220267-220519
>chr3:220579-221612
>chr3:221927-222081
>chr3:222232-222464
>chr3:222687-222787
>chr3:223387-223825
>chr3:223973-224905
>chr3:225007-225149
>chr3:225225-225628
>chr3:225821-225989
>chr3:226212-226764
>chr3:226920-226984
>chr3:227162-227304
>chr3:227364-227609
>chr3:227965-228051
>chr3:228426-228618
>chr3:228669-229189
>chr3:229364-229722
>chr3:230031-231513
>chr3:231629-231724
>chr3:231861-232362
>chr3:232445-233319
>chr3:233384-233705
>chr3:234022-234098
>chr3:234579-234652
>chr3:234755-235257
>chr3:236064-236162
>chr3:236281-236745
>chr3:236873-237424
>chr3:237634-237937
>chr3:238050-238259
>chr3:238349-239970
>chr3:240271-240412
>chr3:240569-240820
>chr3:241516-241593
>chr3:242254-242368
>chr3:242481-243684
>chr3:244092-244233
>chr3:244662-244820
>chr3:245045-246101
>chr3:246227-246344
>chr3:246445-246914
>chr3:247594-248012
>chr3:248256-248341
>chr3:248495-248791
>chr3:248912-248993
>chr3:249037-249238
>chr3:249498-249633
>chr3:249696-249986
>chr3:250381-250881
>chr3:251132-251890
>chr3:251978-252436
>chr3:252749-252955
>chr3:253201-253435
>chr3:254712-254796
>chr3:255024-256138
>chr3:258384-258558
>chr3:259048-259283
>chr3:259436-259738
>chr3:260033-260198
>chr3:260452-260733
>chr3:261081-262606
>chr3:263391-263536
>chr3:263596-263665
>chr3:263745-265026
>chr3:265346-265940
>chr3:266156-267041
>chr3:267332-267529
>chr3:267756-267853
>chr3:268036-268470
>chr3:268764-268915
>chr3:269010-269398
>chr3:269784-270291
>chr3:270448-271192
>chr3:271423-272597
>chr3:272651-272843
>chr3:272980-273118
>chr3:273219-273562
>chr3:274983-275262
>chr3:275428-276807
>chr3:276896-276996
>chr3:278193-278745
>chr3:279125-279238
>chr3:279925-280295
>chr3:280366-280808
>chr3:281479-281595
>chr3:281800-281914
>chr3:282336-282409
>chr3:282518-283214
>chr3:283840-283982
>chr3:284257-284378
>chr3:284679-285209
>chr3:285888-286307
>chr3:286392-287437
>chr3:288021-288219
>chr3:288372-288842
>chr3:290355-290531
>chr3:292039-292921
>chr3:293176-293484
>chr3:293616-294273
>chr3:294499-294622
>chr3:294727-295281
>chr3:295890-296604
>chr3:296765-296932
>chr3:297499-297819
>chr3:298057-298132
>chr3:298502-298616
>chr3:298748-298977
>chr3:299605-299706
>chr3:300346-300481
>chr3:300918-301337
>chr3:301638-301938
>chr3:302205-302394
>chr3:302611-302850
>chr3:302924-303092
>chr3:303234-303390
>chr3:303500-304428
>chr3:305347-305509
>chr3:305609-305942
>chr3:306026-306993
>chr3:307081-307186
>chr3:307303-307530
>chr3:307712-308044
>chr3:308440-308748
>chr3:309044-309395
>chr3:309520-309640
>chr3:309883-310213
>chr3:310378-310557
>chr3:310641-311162
>chr3:311398-311516
>chr3:311812-312073
>chr3:312642-312686
>chr3:313029-313760
>chr3:313951-314245
>chr3:315155-315768
>chr3:315851-316182
>chr3:316462-316630
>chr3:317862-318853
>chr3:319070-319350
>chr3:319571-320322
>chr3:320679-320812
>chr3:321017-321559
>chr3:321630-322134
>chr3:322313-322767
>chr3:322844-323234
>chr3:323313-323750
>chr3:323979-324287
>chr3:324469-324750
>chr3:324834-325475
>chr3:325529-325584
>chr3:325650-325743
>chr3:325790-326345
>chr3:326624-327204
>chr3:327266-327472
>chr3:328868-328971
>chr3:329732-330549
>chr3:331178-332504
>chr3:332695-332789
>chr3:333319-333617
>chr3:334721-335068
>chr3:335228-335890
>chr3:337583-338163
>chr3:339829-340401
>chr3:341733-341859
>chr3:342751-343694
>chr3:344641-344779
>chr3:346430-346529
>chr3:346608-346922
>chr3:346961-347178
>chr3:347285-348306
>chr3:348558-348819
>chr3:348985-349182
>chr3:351800-352116
>chr3:352213-352474
>chr3:353610-353925
>chr3:353991-354560
>chr3:354688-355017
>chr3:355499-355893
>chr3:356075-356472
>chr3:357493-357801
>chr3:357881-357994
>chr3:358167-358526
>chr3:358682-358849
>chr3:361438-361680
>chr3:361762-362511
>chr3:362638-364047
>chr3:364100-364618
>chr3:364763-364989
>chr3:368087-369033
>chr3:369193-369476
>chr3:369568-370641
>chr3:371121-371958
>chr3:372160-372510
>chr3:373470-373737
>chr3:373936-374593
>chr3:375187-375287
>chr3:375432-375640
>chr3:375743-376117
>chr3:376288-376393
>chr3:376870-377130
>chr3:377599-377724
>chr3:377854-378144
>chr3:378361-378499
>chr3:378928-379002
>chr3:379459-379590
>chr3:379784-381625
>chr3:381707-381758
>chr3:381819-381938
>chr3:382083-382306
>chr3:382440-382526
>chr3:382787-382885
>chr3:383313-383770
>chr3:383875-384895
>chr3:384966-385364
>chr3:385532-385845
>chr3:387262-387473
>chr3:387527-387800
>chr3:388002-388108
>chr3:388259-389251
>chr3:389414-390262
>chr3:390477-391093
>chr3:391262-392024
>chr3:392154-393289
>chr3:393517-393637
>chr3:394015-394256
>chr3:395386-395524
>chr3:395894-396007
>chr3:396501-396666
>chr3:396868-397523
>chr3:397644-398103
>chr3:398549-398660
>chr3:400277-400491
>chr3:401989-402144
>chr3:402424-403391
>chr3:403512-404239
>chr3:404310-406194
>chr3:406323-406395
>chr3:406814-406994
>chr3:407359-407565
>chr3:408642-408887
>chr3:409251-409485
>chr3:409663-409878
>chr3:410409-410612
>chr3:410770-410895
>chr3:410953-411353
>chr3:411609-412205
>chr3:412477-412690
>chr3:413481-414502
>chr3:414931-415097
>chr3:415244-416607
>chr3:417141-421724
>chr3:421797-421996
>chr3:422311-422520
>chr3:423129-423252
>chr3:423448-423745
>chr3:425167-426093
>chr3:426232-426279
>chr3:426363-426815
>chr3:427223-427930
>chr3:428057-428529
>chr3:428700-428922
>chr3:430090-430467
>chr3:430628-431381
>chr3:431679-432837
>chr3:433349-433763
>chr3:434676-434872
>chr3:435310-435398
>chr3:435468-435553
>chr3:435687-435858
>chr3:436675-437580
>chr3:438000-438158
>chr3:438410-439769
>chr3:439835-439934
>chr3:440020-440171
>chr3:440307-440427
>chr3:440592-440796
>chr3:440917-441155
>chr3:441458-441581
>chr3:441917-444615
>chr3:444652-445098
>chr3:445404-445573
>chr3:446677-446909
>chr3:446971-447705
>chr3:447817-448083
>chr3:448304-448510
>chr3:448649-448737
>chr3:449358-449759
>chr3:449991-450070
>chr3:450142-450469
>chr3:450762-451294
>chr3:451427-451537
>chr3:451766-451893
>chr3:452099-452212
>chr3:452452-452545
>chr3:452689-453512
>chr3:453766-455548
>chr3:455636-455883
>chr3:455964-456059
>chr3:456282-457557
>chr3:457623-458136
>chr3:458229-458336
>chr3:458414-458914
>chr3:459149-460030
>chr3:460387-460596
>chr3:461893-462514
>chr3:462591-463062
>chr3:463173-463343
>chr3:463573-463695
>chr3:464110-464712
>chr3:464774-465376
>chr3:465658-467193
>chr3:467355-468160
>chr3:468296-468368
>chr3:468525-468671
>chr3:468882-469499
>chr3:469628-469971
>chr3:470085-470170
>chr3:470222-470666
>chr3:470770-471104
>chr3:471147-471523
>chr3:471681-472594
>chr3:472689-472833
>chr3:473022-473532
>chr3:473943-474879
>chr3:475041-475629
>chr3:475847-476701
>chr3:476941-477451
>chr3:477650-477825
>chr3:478613-478835
>chr3:478899-479013
>chr3:479134-479466
>chr3:479640-480312
>chr3:480419-480495
>chr3:480662-481113
>chr3:481265-481599
>chr3:481824-482144
>chr3:482591-483112
>chr3:483285-484415
>chr3:485070-485137
>chr3:485387-485479
>chr3:487046-487211
>chr3:488958-489029
>chr3:489896-490566
>chr3:490892-491668
>chr3:491773-491958
>chr3:492116-492759
>chr3:493037-493191
>chr3:493281-494692
>chr3:494779-496299
>chr3:496489-497305
>chr3:497522-498311
>chr3:498594-498688
>chr3:499328-500105
>chr3:500183-500269
>chr3:500594-500923
>chr3:501191-502063
>chr3:502335-503766
>chr3:503881-504461
>chr3:504759-504968
>chr3:505494-508716
>chr3:508879-509262
>chr3:509332-509496
>chr3:509552-509841
>chr3:510203-510423
>chr3:510702-510832
>chr3:511259-511320
>chr3:511476-512533
>chr3:513292-513443
>chr3:513642-513878
>chr3:513983-514171
>chr3:514283-514464
>chr3:514622-515068
>chr3:515222-515491
>chr3:515800-516574
>chr3:517168-517603
>chr3:518610-519029
>chr3:519122-519916
>chr3:521034-522122
>chr3:522289-522832
>chr3:523061-523219
>chr3:523338-523541
>chr3:524125-524425
>chr3:524502-524774
>chr3:525262-525718
>chr3:526093-526445
>chr3:527347-527461
>chr3:529161-529309
>chr3:529873-530046
>chr3:530140-530184
>chr3:530356-530465
>chr3:530631-530743
>chr3:531032-531299
>chr3:531491-533250
>chr3:533625-533722
>chr3:533845-534187
>chr3:534425-535283
>chr3:535336-535650
>chr3:537695-537861
>chr3:538417-538591
>chr3:538701-538918
>chr3:538995-540074
>chr3:540175-540293
>chr3:540670-540813
>chr3:541074-541524
>chr3:542777-542897
>chr3:543118-543208
>chr3:543573-543646
>chr3:543936-544055
>chr3:545193-545347
>chr3:545397-545494
>chr3:545625-549165
>chr3:549501-549622
>chr3:549853-550102
>chr3:550642-551038
>chr3:551178-551294
>chr3:551611-551703
>chr3:551763-552813
>chr3:553693-554962
>chr3:555063-555165
>chr3:555281-555626
>chr3:555683-556224
>chr3:556381-556917
>chr3:557045-557493
>chr3:557888-558021
>chr3:558097-558654
>chr3:558797-558996
>chr3:559731-560299
>chr3:560477-560971
>chr3:561193-562022
>chr3:562259-562341
>chr3:562642-563027
>chr3:563895-565576
>chr3:566198-566514
>chr3:567154-567328
>chr3:567850-568232
>chr3:568434-568999
>chr3:570149-571036
>chr3:571174-571336
>chr3:571961-572165
>chr3:572588-572746
>chr3:572933-574039
>chr3:575630-575822
>chr3:575991-576141
>chr3:576727-577444
>chr3:577654-578203
>chr3:579344-579729
>chr3:579834-579979
>chr3:580178-581717
>chr3:581903-582182
>chr3:582272-582357
>chr3:582780-583046
>chr3:583575-583843
>chr3:584029-584285
>chr3:584619-584939
>chr3:585114-585174
>chr3:585318-585806
>chr3:585863-586670
>chr3:586927-587386
>chr3:587506-587786
>chr3:588136-588272
>chr3:588487-588578
>chr3:588821-589781
>chr3:589927-590185
>chr3:590664-590732
>chr3:591001-591069
>chr3:591297-591940
>chr3:592116-592251
>chr3:592356-593088
>chr3:593142-593379
>chr3:593607-593869
>chr3:593981-594110
>chr3:594231-594506
>chr3:594600-594728
>chr3:594772-595021
>chr3:595698-596403
>chr3:596667-596765
>chr3:596840-597023
>chr3:597106-597705
>chr3:597802-598127
>chr3:598251-598706
>chr3:598911-598996
>chr3:599107-599596
>chr3:599688-599829
>chr3:599972-600199
>chr3:600513-601266
>chr3:601838-602407
>chr3:602813-603083
>chr3:603613-603691
>chr3:603796-603982
>chr3:604058-604868
>chr3:605313-605374
>chr3:605759-606236
>chr3:606465-606691
>chr3:607036-607675
>chr3:608230-608665
>chr3:609062-609581
>chr3:609622-609785
>chr3:609849-610481
>chr3:610979-611191
>chr3:611443-611669
>chr3:611749-612195
>chr3:612271-612561
>chr3:612659-612790
>chr3:612959-613111
>chr3:613433-613527
>chr3:613680-614564
>chr3:614983-615099
>chr3:615244-615453
>chr3:615666-616154
>chr3:616554-616816
>chr3:617171-617276
>chr3:618079-618916
>chr3:619046-619544
>chr3:619818-620021
>chr3:620254-620381
>chr3:620714-620789
>chr3:622021-623194
>chr3:623350-623868
>chr3:624168-624469
>chr3:624547-624711
>chr3:624836-625347
>chr3:625534-625629
>chr3:625708-625819
>chr3:626368-626461
>chr3:626568-626641
>chr3:627013-627287
>chr3:627665-627957
>chr3:628039-628716
>chr3:628828-629848
>chr3:630838-631697
>chr3:632053-633058
>chr3:636165-636870
>chr3:637739-638574
>chr3:638911-639053
>chr3:639296-639457
>chr3:640388-640903
>chr3:641014-644347
>chr3:645125-645265
>chr3:645652-645779
>chr3:645975-646110
>chr3:646193-646719
>chr3:646920-647969
>chr3:648165-648316
>chr3:648494-648643
>chr3:648774-649265
>chr3:651082-651182
>chr3:651702-651977
>chr3:654676-654760
>chr3:655368-655455
>chr3:655559-656048
>chr3:656503-656936
>chr3:657764-657917
>chr3:658038-658280
>chr3:659190-659294
>chr3:659526-659895
>chr3:660056-660139
>chr3:660247-660493
>chr3:660969-661396
>chr3:662230-662383
>chr3:662507-662890
>chr3:663730-664119
>chr3:664407-666163
>chr3:666273-666478
>chr3:667816-668599
>chr3:670301-670722
>chr3:670952-671326
>chr3:671707-672614
>chr3:673405-673861
>chr3:675481-676123
>chr3:676292-676890
>chr3:677214-677312
>chr3:677494-677558
>chr3:678134-678208
>chr3:678419-678479
>chr3:679148-679242
>chr3:679402-679484
>chr3:681078-681137
>chr3:681239-681325
>chr3:682804-683088
>chr3:683168-683423
>chr3:683696-683853
>chr3:684139-684737
>chr3:684928-685345
>chr3:685526-686350
>chr3:686434-687121
>chr3:687341-687625
>chr3:687781-688140
>chr3:688284-689287
>chr3:689402-689532
>chr3:689666-689886
>chr3:690902-691108
>chr3:691674-691874
>chr3:692339-692492
>chr3:693089-693331
>chr3:693817-693878
>chr3:694119-694512
>chr3:694844-695175
>chr3:695386-695910
>chr3:698065-698405
>chr3:699067-699144
>chr3:699383-699524
>chr3:699856-701684
>chr3:701802-702017
>chr3:702257-702386
>chr3:702608-702763
>chr3:703139-703241
>chr3:703431-703596
>chr3:703777-704523
>chr3:704715-705106
>chr3:705221-706521
>chr3:706697-706776
>chr3:706841-708018
>chr3:709460-709679
>chr3:709899-710105
>chr3:710429-711187
>chr3:711363-711714
>chr3:712266-712836
>chr3:713722-714017
>chr3:715232-715417
>chr3:715784-715978
>chr3:716099-716717
>chr3:716860-716980
>chr3:717247-717838
>chr3:718003-718381
>chr3:718502-719679
>chr3:719791-720483
>chr3:720752-720958
>chr3:722135-722648
>chr3:723376-723499
>chr3:724034-724714
>chr3:724785-726192
>chr3:728053-728196
>chr3:728257-728489
>chr3:728577-729031
>chr3:729292-729660
>chr3:729870-729987
>chr3:730146-730611
>chr3:730678-731111
>chr3:731454-731679
>chr3:732059-732168
>chr3:732554-732765
>chr3:732823-732929
>chr3:733042-733212
>chr3:733421-734442
>chr3:734796-734952
>chr3:735016-735396
>chr3:737309-737817
>chr3:738735-739182
>chr3:739330-739672
>chr3:740529-740668
>chr3:741723-742044
>chr3:742517-743072
>chr3:743626-743850
>chr3:743920-743970
>chr3:744095-745541
>chr3:745638-746086
>chr3:746238-746431
>chr3:746761-746976
>chr3:747409-747789
>chr3:749155-749872
>chr3:750891-751043
>chr3:751699-751869
>chr3:752354-752700
>chr3:752894-753150
>chr3:753660-754186
>chr3:754285-754748
>chr3:754832-755047
>chr3:756137-756395
>chr3:756522-756786
>chr3:756839-757586
>chr3:757692-758088
>chr3:758143-758334
>chr3:758547-758686
>chr3:759176-759923
>chr3:760106-761252
>chr3:761387-761853
>chr3:762976-763403
>chr3:763649-763792
>chr3:763984-764159
>chr3:764622-765640
>chr3:766029-766788
>chr3:767035-767170
>chr3:767701-767988
>chr3:768148-769074
>chr3:769447-769880
>chr3:770026-770450
>chr3:770587-770697
>chr3:770887-771165
>chr3:771229-772191
>chr3:772307-772826
>chr3:773631-774193
>chr3:774357-774695
>chr3:775004-775082
>chr3:775256-776531
>chr3:776681-776820
>chr3:777411-777492
>chr3:778872-779476
>chr3:780291-780487
>chr3:780815-781281
>chr3:782051-782212
>chr3:782471-782692
>chr3:782982-783224
>chr3:783510-784418
>chr3:784525-785051
>chr3:785690-786166
>chr3:786277-787401
>chr3:787511-788152
>chr3:788217-788543
>chr3:788760-788988
>chr3:789192-789310
>chr3:789374-789785
>chr3:790620-790798
>chr3:790960-791247
>chr3:791431-791664
>chr3:791743-792400
>chr3:792562-792789
>chr3:793235-793512
>chr3:794188-795504
>chr3:795864-795986
>chr3:796083-796257
>chr3:796697-796828
>chr3:797104-797286
>chr3:797511-797746
>chr3:798212-798835
>chr3:798916-799871
>chr3:800260-800417
>chr3:800502-800753
>chr3:801045-801228
>chr3:801517-801725
>chr3:801893-801990
>chr3:802326-803138
>chr3:803406-803548
>chr3:803633-803698
>chr3:803756-803934
>chr3:804301-804448
>chr3:804755-804935
>chr3:805095-805388
>chr3:805867-806427
>chr3:806689-807708
>chr3:807879-808962
>chr3:809269-809399
>chr3:809499-809651
>chr3:809865-809989
>chr3:810111-810193
>chr3:810319-810796
>chr3:810990-811208
>chr3:811274-811572
>chr3:811659-811852
>chr3:811970-812102
>chr3:812233-813781
>chr3:813938-814805
>chr3:815237-815871
>chr3:816424-817421
>chr3:817938-818175
>chr3:818747-819275
>chr3:819467-819567
>chr3:819733-819964
>chr3:820187-820463
>chr3:820646-820813
>chr3:821013-821234
>chr3:821329-821896
>chr3:822316-822665
>chr3:823086-823127
>chr3:823178-823275
>chr3:823822-824775
>chr3:824916-825307
>chr3:825424-825625
>chr3:825886-826257
>chr3:826389-827203
>chr3:827294-827544
>chr3:828021-828369
>chr3:828682-828802
>chr3:829113-830441
>chr3:830556-830768
>chr3:831182-831332
>chr3:831684-832428
>chr3:832470-833536
>chr3:833677-833812
>chr3:833897-833976
>chr3:834126-834375
>chr3:834618-834739
>chr3:835015-835485
>chr3:835614-835761
>chr3:836105-836440
>chr3:837318-837572
>chr3:837677-837823
>chr3:838133-838464
>chr3:838539-838847
>chr3:838945-839667
>chr3:840095-840233
>chr3:840602-841560
>chr3:841867-842207
>chr3:842312-844649
>chr3:844755-845533
>chr3:847662-847885
>chr3:849021-849175
>chr3:849263-849887
>chr3:849982-850148
>chr3:850745-851362
>chr3:851459-851564
>chr3:851843-852281
>chr3:852723-852805
>chr3:852972-853343
>chr3:853586-853708
>chr3:854102-854238
>chr3:854326-854612
>chr3:854709-855325
>chr3:856592-856889
>chr3:857004-857895
>chr3:858635-859069
>chr3:859298-859679
>chr3:859759-860391
>chr3:860491-860772
>chr3:860888-861579
>chr3:862484-862625
>chr3:863489-863852
>chr3:864408-864807
>chr3:864921-865212
>chr3:865727-866048
>chr3:866446-866718
>chr3:867611-867696
>chr3:867863-868530
>chr3:868620-868829
>chr3:869116-870030
>chr3:870099-870601
>chr3:870652-870746
>chr3:870814-871004
>chr3:871398-871785
>chr3:872185-872679
>chr3:872931-873090
>chr3:873788-873888
>chr3:874167-874816
>chr3:875032-875267
>chr3:875377-875582
>chr3:875631-875798
>chr3:875876-876001
>chr3:876238-876462
>chr3:876958-877084
>chr3:877557-877855
>chr3:878718-878853
>chr3:879093-879161
>chr3:879424-879899
>chr3:880289-880376
>chr3:880544-880885
>chr3:881298-881527
>chr3:881638-881965
>chr3:882380-883273
>chr3:883643-883896
>chr3:883948-884094
>chr3:884248-885134
>chr3:885167-885588
>chr3:886062-886322
>chr3:886649-886746
>chr3:886842-887114
>chr3:887474-887685
>chr3:887947-888117
>chr3:888207-888611
>chr3:888800-889151
>chr3:889893-889998
>chr3:890379-890969
>chr3:891424-891599
>chr3:891750-892227
>chr3:892658-892875
>chr3:893096-893278
>chr3:893451-894586
>chr3:894750-895033
>chr3:895536-896584
>chr3:896730-896853
>chr3:896947-897202
>chr3:897653-897965
>chr3:898092-898403
>chr3:898509-900153
>chr3:900467-900513
>chr3:900613-901681
>chr3:901881-902130
>chr3:902266-902430
>chr3:902619-903975
>chr3:904093-904374
>chr3:904719-904922
>chr3:905245-905668
>chr3:905734-906774
>chr3:906847-907195
>chr3:907357-907541
>chr3:908576-908697
>chr3:908801-909133
>chr3:909213-910058
>chr3:910115-910605
>chr3:910735-911131
>chr3:911466-911921
>chr3:912100-912533
>chr3:912807-913002
>chr3:913453-913735
>chr3:914013-914179
>chr3:914682-914824
>chr3:915800-915981
>chr3:916114-916474
>chr3:917078-917332
>chr3:917467-917641
>chr3:917782-917842
>chr3:917998-918186
>chr3:918428-918691
>chr3:918891-919682
>chr3:922531-923459
>chr3:923622-924371
>chr3:924958-925215
>chr3:925417-925639
>chr3:925776-925889
>chr3:926355-926912
>chr3:928115-929421
>chr3:931110-932384
>chr3:932649-932899
>chr3:933024-933257
>chr3:933476-933684
>chr3:933945-934136
>chr3:934326-934465
>chr3:934690-934734
>chr3:934971-935068
>chr3:935144-935403
>chr3:935504-935811
>chr3:935894-936287
>chr3:936876-937012
>chr3:937124-937980
>chr3:938636-938778
>chr3:939270-939994
>chr3:940462-940519
>chr3:940803-941323
>chr3:941548-942277
>chr3:943926-944008
>chr3:944217-944636
>chr3:944826-945157
>chr3:945362-945678
>chr3:945806-946318
>chr3:946385-946542
>chr3:946682-947219
>chr3:947303-948635
>chr3:948784-949314
>chr3:949384-949638
>chr3:949757-950202
>chr3:951662-952040
>chr3:953257-953438
>chr3:954387-956272
>chr3:956375-956509
>chr3:956592-956760
>chr3:956839-957425
>chr3:957518-957742
>chr3:957848-958011
>chr3:958171-958845
>chr3:959043-959759
>chr3:959924-960119
>chr3:960408-960720
>chr3:961078-962392
>chr3:962766-963124
>chr3:963504-963627
>chr3:963791-963951
>chr3:964141-965620
>chr3:965830-966581
>chr3:966845-967292
>chr3:967524-967717
>chr3:967852-968139
>chr3:969646-969700
>chr3:969827-971327
>chr3:971510-971705
>chr3:972596-974519
>chr3:974988-975060
>chr3:975225-975386
>chr3:975531-976635
>chr3:977060-977298
>chr3:977749-978487
>chr3:978676-979049
>chr3:979134-979317
>chr3:979430-979553
>chr3:980052-980451
>chr3:980685-981850
>chr3:981969-982128
>chr3:982514-982637
>chr3:983094-983448
>chr3:983675-984726
>chr3:985073-985202
>chr3:985361-986304
>chr3:986354-986664
>chr3:986772-986942
>chr3:987182-987616
>chr3:988613-988772
>chr3:989463-990004
>chr3:992414-992604
>chr3:992943-993620
>chr3:994982-995786
>chr3:995995-996486
>chr3:996701-996786
>chr3:997442-998105
>chr3:998576-998823
>chr3:998958-999229
>chr3:999403-1000195
>chr3:1000753-1000993
>chr3:1001043-1001235
>chr3:1001516-1001835
>chr3:1002106-1002355
>chr3:1002781-1003945
>chr3:1003996-1004531
>chr3:1006228-1006473
>chr3:1007031-1007273
>chr3:1010927-1011100
>chr3:1011240-1011317
>chr3:1011514-1012927
>chr3:1013132-1013510
>chr3:1013732-1013915
>chr3:1014432-1014566
>chr3:1014751-1014958
>chr3:1015261-1015442
>chr3:1017678-1017764
>chr3:1018073-1018780
>chr3:1019019-1019103
>chr3:1019157-1019975
>chr3:1021022-1021146
>chr3:1021273-1022009
>chr3:1022273-1022479
>chr3:1022852-1023949
>chr3:1024303-1024392
>chr3:1024551-1024876
>chr3:1025018-1025083
>chr3:1025228-1025634
>chr3:1026116-1026215
>chr3:1026267-1027241
>chr3:1027814-1028412
>chr3:1028623-1028869
>chr3:1029011-1029115
>chr3:1030586-1030902
>chr3:1031229-1031294
>chr3:1031598-1031774
>chr3:1032065-1032225
>chr3:1032350-1032647
>chr3:1032977-1034779
>chr3:1034895-1035039
>chr3:1035367-1035576
>chr3:1035867-1036128
>chr3:1037624-1038105
>chr3:1038591-1039057
>chr3:1039334-1039541
>chr3:1040431-1041027
>chr3:1041676-1041766
>chr3:1042496-1042716
>chr3:1042769-1043583
>chr3:1043915-1043979
>chr3:1044324-1044665
>chr3:1045214-1045326
>chr3:1045933-1046304
>chr3:1048394-1048783
>chr3:1049426-1050509
>chr3:1051377-1051428
>chr3:1051901-1052130
>chr3:1052283-1052911
>chr3:1053004-1053325
>chr3:1053711-1054075
>chr3:1054327-1054486
>chr3:1055026-1055159
>chr3:1055524-1056053
>chr3:1056279-1056472
>chr3:1056564-1058218
>chr3:1058950-1059453
>chr3:1059580-1060489
>chr3:1062041-1063881
>chr3:1064199-1064324
>chr3:1064516-1064610
>chr3:1064668-1064713
>chr3:1064925-1064976
>chr3:1065251-1065364
>chr3:1066263-1066766
>chr3:1066945-1067103
>chr3:1067460-1067708
>chr3:1068067-1068858
>chr3:1069060-1070081
>chr3:1070852-1070939
>chr3:1071018-1071314
>chr3:1071630-1072315
>chr3:1072615-1073068
>chr3:1073130-1073327
>chr3:1073668-1073873
>chr3:1073968-1074704
>chr3:1074914-1075398
>chr3:1075717-1075970
>chr3:1076249-1076331
>chr3:1076435-1077080
>chr3:1077213-1077325
>chr3:1077474-1077553
>chr3:1077756-1077904
>chr3:1077961-1078442
>chr3:1078792-1079283
>chr3:1079494-1080127
>chr3:1080443-1081022
>chr3:1081358-1081731
>chr3:1082143-1082196
>chr3:1083077-1083193
>chr3:1083328-1083700
>chr3:1083764-1084341
>chr3:1084525-1084784
>chr3:1084874-1085303
>chr3:1085461-1085701
>chr3:1085943-1086138
>chr3:1086372-1086788
>chr3:1086890-1087826
>chr3:1088093-1088392
>chr3:1088581-1088712
>chr3:1088791-1089224
>chr3:1089658-1089820
>chr3:1090174-1090455
>chr3:1090568-1090718
>chr3:1090787-1091449
>chr3:1091789-1091910
>chr3:1092139-1092654
>chr3:1092973-1093073
>chr3:1093220-1093612
>chr3:1093828-1094340
>chr3:1094705-1094898
>chr3:1095094-1095308
>chr3:1096530-1097535
>chr3:1097816-1098650
>chr3:1099086-1099572
>chr3:1099819-1100174
>chr3:1100427-1100617
>chr3:1100674-1101317
>chr3:1101673-1102905
>chr3:1103502-1103962
>chr3:1104302-1104376
>chr3:1104650-1104711
>chr3:1104923-1105120
>chr3:1105635-1105956
>chr3:1106098-1106202
>chr3:1106670-1106919
>chr3:1107022-1107951
>chr3:1108260-1108470
>chr3:1108729-1109305
>chr3:1109607-1109794
>chr3:1110465-1110728
>chr3:1110870-1111406
>chr3:1112117-1112325
>chr3:1112734-1113467
>chr3:1114747-1115000
>chr3:1115108-1115212
>chr3:1115431-1116016
>chr3:1116088-1116264
>chr3:1116448-1118101
>chr3:1118619-1118945
>chr3:1119044-1119110
>chr3:1119276-1119958
>chr3:1120101-1120354
>chr3:1120721-1120987
>chr3:1121074-1121252
>chr3:1121740-1121888
>chr3:1122514-1123518
>chr3:1125472-1125972
>chr3:1126196-1126676
>chr3:1126947-1127165
>chr3:1127329-1128244
>chr3:1128494-1128662
>chr3:1128879-1129126
>chr3:1129271-1129674
>chr3:1129952-1131154
>chr3:1131362-1131790
>chr3:1131932-1132206
>chr3:1132911-1133152
>chr3:1133928-1134152
>chr3:1136586-1136745
>chr3:1136951-1137127
>chr3:1137268-1137466
>chr3:1137800-1138376
>chr3:1138533-1138768
>chr3:1138917-1139329
>chr3:1139398-1139749
>chr3:1139903-1140129
>chr3:1140250-1140638
>chr3:1140773-1140980
>chr3:1141153-1141769
>chr3:1143193-1143483
>chr3:1143683-1144167
>chr3:1144525-1144886
>chr3:1145068-1145351
>chr3:1145501-1145767
>chr3:1145906-1146039
>chr3:1146365-1146533
>chr3:1146679-1146979
>chr3:1147216-1148469
>chr3:1148522-1148571
>chr3:1148664-1149601
>chr3:1149692-1150440
>chr3:1150830-1151014
>chr3:1151150-1151341
>chr3:1151413-1151772
>chr3:1151831-1152041
>chr3:1152110-1152475
>chr3:1152872-1153971
>chr3:1154024-1154334
>chr3:1154438-1155106
>chr3:1155367-1155780
>chr3:1155993-1156446
>chr3:1156950-1157284
>chr3:1159215-1159544
>chr3:1160611-1160792
>chr3:1161026-1161394
>chr3:1161591-1161762
>chr3:1161924-1162040
>chr3:1162982-1163568
>chr3:1164164-1164309
>chr3:1164929-1165198
>chr3:1165837-1165953
>chr3:1166385-1166574
>chr3:1166820-1167363
>chr3:1167433-1168360
>chr3:1168481-1168747
>chr3:1170759-1170891
>chr3:1171250-1172687
>chr3:1173073-1173255
>chr3:1173364-1173505
>chr3:1173910-1174125
>chr3:1174413-1175218
>chr3:1175969-1176154
>chr3:1176208-1176426
>chr3:1176511-1176608
>chr3:1177143-1177536
>chr3:1177845-1178023
>chr3:1178364-1178616
>chr3:1179103-1179232
>chr3:1179358-1179598
>chr3:1179853-1180056
>chr3:1180771-1180896
>chr3:1181008-1181213
>chr3:1181270-1182231
>chr3:1183666-1184185
>chr3:1184372-1184700
>chr3:1184945-1185250
>chr3:1185441-1186078
>chr3:1186339-1186438
>chr3:1186587-1186753
>chr3:1187033-1187278
>chr3:1187440-1187559
>chr3:1187856-1188415
>chr3:1188510-1188590
>chr3:1188852-1189189
>chr3:1189273-1189500
>chr3:1189569-1190582
>chr3:1190812-1191521
>chr3:1191926-1192465
>chr3:1193319-1193808
>chr3:1193943-1195460
>chr3:1195643-1196621
>chr3:1196725-1197636
>chr3:1198690-1199079
>chr3:1203075-1203280
>chr3:1203495-1203642
>chr3:1203798-1204560
>chr3:1204962-1205173
>chr3:1205392-1205563
>chr3:1205737-1205959
>chr3:1206038-1207145
>chr3:1207333-1208347
>chr3:1209299-1209734
>chr3:1209799-1209876
>chr3:1210678-1210964
>chr3:1211067-1211529
>chr3:1211686-1212343
>chr3:1212433-1213086
>chr3:1213194-1213845
>chr3:1214125-1214300
>chr3:1214417-1216008
>chr3:1217445-1219168
>chr3:1219676-1220192
>chr3:1220725-1220963
>chr3:1221067-1221346
>chr3:1222286-1222643
>chr3:1222951-1223136
>chr3:1223432-1223685
>chr3:1223988-1224142
>chr3:1224256-1224436
>chr3:1224661-1225576
>chr3:1225640-1225774
>chr3:1226178-1226623
>chr3:1226792-1227271
>chr3:1228000-1229183
>chr3:1229328-1229556
>chr3:1229631-1229791
>chr3:1229925-1230331
>chr3:1230581-1230988
>chr3:1231075-1231168
>chr3:1231348-1231511
>chr3:1231893-1232045
>chr3:1234461-1235051
>chr3:1235134-1236097
>chr3:1236322-1236708
>chr3:1236992-1237521
>chr3:1237844-1238191
>chr3:1238714-1239316
>chr3:1239956-1240117
>chr3:1240386-1240692
>chr3:1241073-1241597
>chr3:1241877-1241967
>chr3:1242138-1242498
>chr3:1242682-1243190
>chr3:1243524-1243891
>chr3:1244167-1244350
>chr3:1244757-1245226
>chr3:1245339-1245558
>chr3:1246028-1246129
>chr3:1246715-1247141
>chr3:1247242-1248105
>chr3:1248245-1248429
>chr3:1248601-1249317
>chr3:1249418-1249696
>chr3:1250068-1250208
>chr3:1250735-1251171
>chr3:1251468-1251524
>chr3:1251712-1251894
>chr3:1252164-1252508
>chr3:1252757-1253002
>chr3:1253352-1253486
>chr3:1253828-1254254
>chr3:1256504-1256748
>chr3:1257119-1257727
>chr3:1258013-1259185
>chr3:1259847-1260000
>chr3:1260731-1261230
>chr3:1261751-1262189
>chr3:1262274-1263337
>chr3:1263497-1264300
>chr3:1264479-1264983
>chr3:1265278-1265400
>chr3:1265642-1265877
>chr3:1266088-1266233
>chr3:1266319-1266702
>chr3:1266828-1267107
>chr3:1267170-1267453
>chr3:1267813-1269365
>chr3:1269482-1269817
>chr3:1271295-1272101
>chr3:1272276-1272888
>chr3:1273434-1274486
>chr3:1274582-1274792
>chr3:1275031-1275247
>chr3:1275408-1275537
>chr3:1275666-1275802
>chr3:1275958-1276266
>chr3:1278001-1278514
>chr3:1280144-1280621
>chr3:1280718-1280872
>chr3:1281074-1281881
>chr3:1281931-1283742
>chr3:1285507-1286099
>chr3:1286221-1286641
>chr3:1286887-1287025
>chr3:1287507-1288685
>chr3:1288776-1289174
>chr3:1289640-1290643
>chr3:1291220-1291306
>chr3:1291601-1291794
>chr3:1292062-1292160
>chr3:1292448-1292678
>chr3:1292736-1293579
>chr3:1295325-1296156
>chr3:1297229-1298168
>chr3:1299872-1303224
>chr3:1303707-1304332
>chr3:1304475-1304630
>chr3:1305108-1305406
>chr3:1305486-1305874
>chr3:1306033-1306348
>chr3:1306475-1306665
>chr3:1307271-1307545
>chr3:1307649-1308238
>chr3:1308388-1308482
>chr3:1308696-1309152
>chr3:1309327-1309459
>chr3:1309638-1310047
>chr3:1310368-1310485
>chr3:1310591-1310720
>chr3:1310870-1312136
>chr3:1312239-1312572
>chr3:1312641-1313095
>chr3:1313201-1313560
>chr3:1313709-1313804
>chr3:1314108-1314491
>chr3:1314779-1315252
>chr3:1315585-1315838
>chr3:1316592-1316827
>chr3:1317343-1318193
>chr3:1318303-1318688
>chr3:1318783-1319067
>chr3:1319496-1320226
>chr3:1320319-1320713
>chr3:1320793-1321360
>chr3:1322075-1323071
>chr3:1326026-1326175
>chr3:1326386-1327198
>chr3:1327317-1327825
>chr3:1327968-1328128
>chr3:1329282-1329824
>chr3:1330608-1331182
>chr3:1331537-1331731
>chr3:1332046-1332141
>chr3:1332623-1332932
>chr3:1333035-1333951
>chr3:1334257-1334508
>chr3:1334862-1335136
>chr3:1335789-1335915
>chr3:1336062-1336184
>chr3:1336458-1337307
>chr3:1337459-1337544
>chr3:1337724-1337860
>chr3:1337948-1338018
>chr3:1338194-1338645
>chr3:1339660-1339811
>chr3:1340135-1340307
>chr3:1340368-1340728
>chr3:1340774-1341251
>chr3:1341717-1341865
>chr3:1342009-1342326
>chr3:1342781-1343598
>chr3:1343702-1344035
>chr3:1344330-1344639
>chr3:1344718-1344974
>chr3:1345057-1345436
>chr3:1345971-1346343
>chr3:1347197-1347396
>chr3:1347565-1348291
>chr3:1348541-1348672
>chr3:1349230-1349473
>chr3:1349697-1349915
>chr3:1350824-1351364
>chr3:1351630-1351744
>chr3:1351949-1353275
>chr3:1353414-1353617
>chr3:1353669-1353877
>chr3:1353971-1354292
>chr3:1354461-1354531
>chr3:1354654-1356719
>chr3:1356809-1356910
>chr3:1357051-1357698
>chr3:1357774-1357889
>chr3:1357983-1358189
>chr3:1358817-1360107
>chr3:1360391-1360842
>chr3:1360957-1361371
>chr3:1361682-1361901
>chr3:1362523-1362664
>chr3:1363500-1364454
>chr3:1364634-1364823
>chr3:1365382-1365505
>chr3:1365636-1365796
>chr3:1366310-1366612
>chr3:1366689-1367149
>chr3:1367483-1367611
>chr3:1367816-1367952
>chr3:1368154-1368491
>chr3:1368663-1369259
>chr3:1369505-1369664
>chr3:1369820-1370655
>chr3:1371143-1371552
>chr3:1371677-1371892
>chr3:1372034-1373105
>chr3:1373266-1373725
>chr3:1374389-1374949
>chr3:1375016-1375306
>chr3:1375404-1376227
>chr3:1376398-1376611
>chr3:1376730-1377196
>chr3:1377369-1377572
>chr3:1377793-1377981
>chr3:1378306-1378477
>chr3:1378609-1378758
>chr3:1378976-1379111
>chr3:1379446-1379551
>chr3:1380046-1380371
>chr3:1382121-1383037
>chr3:1383308-1383489
>chr3:1383698-1383874
>chr3:1384002-1384491
>chr3:1384678-1385142
>chr3:1385201-1385296
>chr3:1385548-1385874
>chr3:1386448-1386650
>chr3:1386709-1387280
>chr3:1388219-1388638
>chr3:1388689-1389485
>chr3:1391662-1392121
>chr3:1392338-1392842
>chr3:1393256-1393600
>chr3:1393964-1394192
>chr3:1394266-1394409
>chr3:1394660-1394859
>chr3:1395418-1395651
>chr3:1396698-1396831
>chr3:1397295-1397451
>chr3:1397595-1397979
>chr3:1398201-1399233
>chr3:1399290-1399383
>chr3:1399436-1400007
>chr3:1400504-1400657
>chr3:1401305-1401509
>chr3:1401652-1401897
>chr3:1405040-1405345
>chr3:1405770-1405985
>chr3:1406973-1407038
>chr3:1407313-1407861
>chr3:1408411-1408573
>chr3:1409496-1409844
>chr3:1409982-1410785
>chr3:1412298-1412513
>chr3:1412941-1413065
>chr3:1413288-1413415
>chr3:1413605-1414497
>chr3:1414579-1414978
>chr3:1415072-1415358
>chr3:1415452-1415788
>chr3:1416155-1416496
>chr3:1416614-1417906
>chr3:1418567-1418849
>chr3:1419148-1419696
>chr3:1419760-1420017
>chr3:1420090-1420301
>chr3:1420356-1421565
>chr3:1421776-1421821
>chr3:1421921-1422261
>chr3:1422573-1422648
>chr3:1422820-1422958
>chr3:1423181-1423306
>chr3:1423539-1423638
>chr3:1424190-1424254
>chr3:1424328-1424718
>chr3:1425250-1425375
>chr3:1425528-1426471
>chr3:1426548-1426644
>chr3:1426728-1427136
>chr3:1427170-1427755
>chr3:1428214-1428799
>chr3:1428926-1429490
>chr3:1429761-1430417
>chr3:1430918-1431053
>chr3:1431179-1432333
>chr3:1432571-1433073
>chr3:1434168-1434284
>chr3:1434427-1435529
>chr3:1437176-1437958
>chr3:1438553-1438746
>chr3:1438998-1439491
>chr3:1439575-1440061
>chr3:1440416-1440520
>chr3:1440625-1441074
>chr3:1441502-1442319
>chr3:1443423-1444253
>chr3:1444324-1444607
>chr3:1444780-1444847
>chr3:1444985-1445064
>chr3:1445433-1445610
>chr3:1445730-1445834
>chr3:1447060-1447283
>chr3:1447336-1447516
>chr3:1447771-1448241
>chr3:1448455-1448729
>chr3:1448831-1449252
>chr3:1449464-1449616
>chr3:1449958-1450581
>chr3:1452575-1452660
>chr3:1452763-1452912
>chr3:1454809-1455247
>chr3:1455338-1455553
>chr3:1455629-1456271
>chr3:1456402-1456542
>chr3:1457032-1457725
>chr3:1457994-1458202
>chr3:1458345-1458543
>chr3:1459409-1459729
>chr3:1459903-1460301
>chr3:1460871-1461087
>chr3:1461415-1461576
>chr3:1462061-1462165
>chr3:1462257-1463025
>chr3:1463237-1463465
>chr3:1463606-1463950
>chr3:1464003-1464734
>chr3:1464897-1464966
>chr3:1465066-1465167
>chr3:1465213-1465455
>chr3:1465523-1465603
>chr3:1465652-1466883
>chr3:1467021-1467136
>chr3:1467194-1467426
>chr3:1468128-1468761
>chr3:1468944-1469370
>chr3:1469544-1469818
>chr3:1469997-1470191
>chr3:1470289-1470689
>chr3:1471228-1471311
>chr3:1471951-1472085
>chr3:1472599-1473196
>chr3:1473410-1473602
>chr3:1473731-1473885
>chr3:1474118-1474908
>chr3:1475510-1475795
>chr3:1475976-1476478
>chr3:1476807-1477433
>chr3:1477617-1478151
>chr3:1478395-1479334
>chr3:1479763-1481067
>chr3:1481603-1482319
>chr3:1483063-1483321
>chr3:1483915-1484026
>chr3:1484167-1484536
>chr3:1485147-1485219
>chr3:1485240-1485922
>chr3:1486795-1486934
>chr3:1487794-1487933
>chr3:1488410-1488536
>chr3:1488962-1489375
>chr3:1489504-1489684
>chr3:1489997-1490272
>chr3:1490477-1491590
>chr3:1491735-1491825
>chr3:1491955-1492212
>chr3:1492249-1492355
>chr3:1492555-1492779
>chr3:1492856-1493074
>chr3:1493224-1493477
>chr3:1493575-1493976
>chr3:1494023-1495120
>chr3:1495295-1495720
>chr3:1496196-1496258
>chr3:1496307-1496425
>chr3:1496627-1496735
>chr3:1496996-1497256
>chr3:1497448-1497801
>chr3:1497875-1498416
>chr3:1498996-1499624
>chr3:1500044-1500337
>chr3:1500588-1501034
>chr3:1501501-1501759
>chr3:1502015-1502214
>chr3:1502346-1502455
>chr3:1502778-1502876
>chr3:1503002-1503816
>chr3:1503968-1504293
>chr3:1505183-1505641
>chr3:1505728-1505949
>chr3:1506120-1506395
>chr3:1506623-1507473
>chr3:1507751-1508427
>chr3:1508762-1508833
>chr3:1509482-1509950
>chr3:1510055-1510239
>chr3:1510303-1510972
>chr3:1511143-1511300
>chr3:1512483-1512560
>chr3:1512728-1513155
>chr3:1513299-1513395
>chr3:1513499-1514279
>chr3:1514471-1514823
>chr3:1515081-1515946
>chr3:1516057-1516217
>chr3:1517117-1517230
>chr3:1517612-1518499
>chr3:1518651-1519191
>chr3:1519479-1519598
>chr3:1520006-1521276
>chr3:1521444-1521538
>chr3:1522185-1523695
>chr3:1523864-1524026
>chr3:1524142-1524223
>chr3:1524293-1524508
>chr3:1525666-1526805
>chr3:1527941-1528173
>chr3:1528676-1529182
>chr3:1529263-1529380
>chr3:1530339-1530448
>chr3:1530723-1530987
>chr3:1531111-1531783
>chr3:1531985-1532167
>chr3:1532605-1532859
>chr3:1533122-1533385
>chr3:1533691-1533989
>chr3:1534894-1535773
>chr3:1536060-1536428
>chr3:1536720-1538577
>chr3:1538817-1539127
>chr3:1539545-1539752
>chr3:1540091-1540279
>chr3:1540355-1540421
>chr3:1540577-1541158
>chr3:1541324-1541457
>chr3:1541738-1542933
>chr3:1543099-1543865
>chr3:1544088-1544672
>chr3:1544752-1545135
>chr3:1545254-1545641
>chr3:1545721-1546480
>chr3:1546804-1547108
>chr3:1547518-1548395
>chr3:1548529-1548960
>chr3:1549480-1549899
>chr3:1549961-1550143
>chr3:1550285-1550833
>chr3:1550941-1551318
>chr3:1551486-1552011
>chr3:1552283-1552970
>chr3:1553229-1553587
>chr3:1553689-1554822
>chr3:1554933-1555528
>chr3:1555679-1555804
>chr3:1555898-1555985
>chr3:1556350-1556509
>chr3:1556705-1556858
>chr3:1557054-1557216
>chr3:1557397-1558269
>chr3:1558357-1561629
>chr3:1561892-1562181
>chr3:1562333-1562953
>chr3:1563105-1563811
>chr3:1563919-1564143
>chr3:1564213-1564585
>chr3:1564664-1564811
>chr3:1565713-1565812
>chr3:1565978-1566171
>chr3:1566787-1567475
>chr3:1568154-1574573
>chr3:1574646-1574891
>chr3:1574991-1575822
>chr3:1576003-1577207
>chr3:1577647-1577743
>chr3:1577931-1578233
>chr3:1578939-1579633
>chr3:1580508-1580688
>chr3:1580879-1581048
>chr3:1581194-1581345
>chr3:1581445-1581523
>chr3:1581675-1581764
>chr3:1581829-1581917
>chr3:1582022-1582091
>chr3:1582257-1582373
>chr3:1582426-1583101
>chr3:1583170-1583360
>chr3:1583466-1583622
>chr3:1583841-1584340
>chr3:1584645-1586148
>chr3:1586323-1586667
>chr3:1588108-1588240
>chr3:1589279-1589656
>chr3:1591935-1592443
>chr3:1592947-1593290
>chr3:1593359-1593508
>chr3:1593654-1593723
>chr3:1593783-1594129
>chr3:1594342-1594560
>chr3:1594649-1594723
>chr3:1594812-1595071
>chr3:1595214-1595676
>chr3:1595802-1596450
>chr3:1596658-1597435
>chr3:1597514-1597673
>chr3:1597719-1597883
>chr3:1598009-1598646
>chr3:1598814-1599027
>chr3:1599066-1599610
>chr3:1600184-1600279
>chr3:1600658-1601110
>chr3:1601373-1601424
>chr3:1601680-1601970
>chr3:1602842-1603142
>chr3:1603838-1604116
>chr3:1604897-1605157
>chr3:1605711-1606007
>chr3:1606128-1606229
>chr3:1606339-1606957
>chr3:1607086-1607354
>chr3:1607612-1608072
>chr3:1608251-1608370
>chr3:1608481-1608786
>chr3:1608853-1608899
>chr3:1609052-1609506
>chr3:1609770-1610100
>chr3:1610239-1611031
>chr3:1611486-1612052
>chr3:1612158-1612275
>chr3:1612367-1612468
>chr3:1612657-1613541
>chr3:1613657-1613905
>chr3:1614194-1614373
>chr3:1614935-1615213
>chr3:1615591-1616017
>chr3:1617184-1617231
>chr3:1617426-1619014
>chr3:1619116-1619307
>chr3:1619885-1620093
>chr3:1620858-1621371
>chr3:1622230-1622465
>chr3:1622534-1622642
>chr3:1622703-1624073
>chr3:1624209-1624338
>chr3:1624703-1624907
>chr3:1625091-1625192
>chr3:1625245-1625369
>chr3:1625923-1626028
>chr3:1626329-1626459
>chr3:1627014-1627108
>chr3:1627217-1627389
>chr3:1627515-1627598
>chr3:1627751-1627859
>chr3:1628129-1628254
>chr3:1628771-1628845
>chr3:1629215-1629559
>chr3:1629919-1630185
>chr3:1630550-1630753
>chr3:1630924-1631020
>chr3:1631360-1631894
>chr3:1632819-1633519
>chr3:1633767-1634345
>chr3:1634521-1635018
>chr3:1635091-1635481
>chr3:1635801-1636401
>chr3:1637856-1637937
>chr3:1638451-1638613
>chr3:1638684-1639017
>chr3:1641372-1641530
>chr3:1641801-1642095
>chr3:1642220-1642403
>chr3:1642514-1643178
>chr3:1645516-1645666
>chr3:1646064-1646863
>chr3:1647000-1647594
>chr3:1648228-1648429
>chr3:1650430-1650599
>chr3:1650741-1651178
>chr3:1651248-1651464
>chr3:1651566-1651715
>chr3:1652070-1652155
>chr3:1652272-1652406
>chr3:1652860-1652961
>chr3:1653250-1653403
>chr3:1653844-1654043
>chr3:1654324-1654615
>chr3:1654885-1656129
>chr3:1656244-1656336
>chr3:1656646-1657529
>chr3:1657594-1657964
>chr3:1658162-1658962
>chr3:1659495-1660017
>chr3:1660620-1671430
>chr3:1671530-1671600
>chr3:1672151-1672706
>chr3:1673033-1673195
>chr3:1673541-1673874
>chr3:1674117-1674386
>chr3:1674609-1675442
>chr3:1675531-1675775
>chr3:1677603-1678952
>chr3:1680070-1680270
>chr3:1680939-1681290
>chr3:1682667-1682753
>chr3:1683116-1684142
>chr3:1684596-1685023
>chr3:1685269-1686300
>chr3:1686462-1686678
>chr3:1688113-1688645
>chr3:1688716-1689108
>chr3:1689266-1689426
>chr3:1689477-1689569
>chr3:1690198-1690461
>chr3:1691007-1691245
>chr3:1691471-1691609
>chr3:1692016-1692080
>chr3:1692254-1692343
>chr3:1692649-1692875
>chr3:1694328-1694984
>chr3:1695484-1696374
>chr3:1697254-1697597
>chr3:1697803-1698009
>chr3:1698122-1698689
>chr3:1698784-1699014
>chr3:1699177-1699302
>chr3:1699652-1699751
>chr3:1700125-1700332
>chr3:1700415-1701023
>chr3:1701240-1701391
>chr3:1701794-1702065
>chr3:1702215-1702575
>chr3:1702792-1703044
>chr3:1703144-1703304
>chr3:1703952-1704205
>chr3:1704465-1704689
>chr3:1704983-1705787
>chr3:1705889-1705906
>chr3:1706006-1706496
>chr3:1706898-1707573
>chr3:1707632-1708193
>chr3:1710151-1710235
>chr3:1710526-1710613
>chr3:1710750-1710806
>chr3:1711001-1712523
>chr3:1713397-1713634
>chr3:1713679-1713780
>chr3:1713831-1714217
>chr3:1714320-1714876
>chr3:1715075-1715215
>chr3:1715567-1715896
>chr3:1715974-1716225
>chr3:1716643-1717019
>chr3:1717933-1718133
>chr3:1718997-1719200
>chr3:1719346-1719746
>chr3:1719954-1720190
>chr3:1720770-1720905
>chr3:1721052-1721166
>chr3:1721867-1722543
>chr3:1724949-1725091
>chr3:1725278-1725765
>chr3:1726057-1726421
>chr3:1726510-1727688
>chr3:1727967-1728405
>chr3:1729691-1729834
>chr3:1729893-1730633
>chr3:1730696-1731132
>chr3:1731242-1731395
>chr3:1734667-1734959
>chr3:1735163-1736770
>chr3:1736870-1737027
>chr3:1737332-1737460
>chr3:1737743-1738028
>chr3:1738301-1740053
>chr3:1741395-1741480
>chr3:1741538-1742075
>chr3:1742877-1743299
>chr3:1743570-1744051
>chr3:1745598-1745858
>chr3:1746174-1746347
>chr3:1746579-1747300
>chr3:1747506-1748066
>chr3:1748165-1748326
>chr3:1748850-1749471
>chr3:1750051-1750218
>chr3:1750367-1751668
>chr3:1752212-1752334
>chr3:1752473-1752973
>chr3:1753036-1753548
>chr3:1753656-1753722
>chr3:1753909-1754784
>chr3:1754941-1755510
>chr3:1755567-1755703
>chr3:1755809-1755855
>chr3:1756024-1756410
>chr3:1756556-1756776
>chr3:1756901-1757325
>chr3:1758536-1759628
>chr3:1759777-1760126
>chr3:1760286-1760514
>chr3:1760938-1761290
>chr3:1761460-1762357
>chr3:1762484-1762697
>chr3:1764946-1765184
>chr3:1765259-1765799
>chr3:1765868-1766454
>chr3:1767442-1768411
>chr3:1768484-1768986
>chr3:1769126-1769196
>chr3:1769346-1769470
>chr3:1769695-1770180
>chr3:1770337-1770914
>chr3:1771085-1771128
>chr3:1771189-1771782
>chr3:1772278-1772773
>chr3:1772820-1772869
>chr3:1773012-1773556
>chr3:1773682-1777375
>chr3:1777434-1777634
>chr3:1778152-1778274
>chr3:1778645-1779241
>chr3:1779555-1780018
>chr3:1780443-1780852
>chr3:1780944-1781381
>chr3:1781487-1781582
>chr3:1781640-1782049
>chr3:1782133-1782473
>chr3:1782613-1783084
>chr3:1783173-1783263
>chr3:1783352-1783781
>chr3:1784119-1784248
>chr3:1788571-1790161
>chr3:1790316-1790529
>chr3:1790689-1791014
>chr3:1791321-1791533
>chr3:1791934-1792441
>chr3:1792666-1792914
>chr3:1792995-1793128
>chr3:1793224-1794377
>chr3:1794455-1794906
>chr3:1795689-1796049
>chr3:1796284-1796495
>chr3:1796817-1797062
>chr3:1797207-1798035
>chr3:1798297-1798452
>chr3:1798692-1798778
>chr3:1798886-1798959
>chr3:1799172-1799292
>chr3:1799422-1807952
>chr3:1807999-1808232
>chr3:1808687-1809436
>chr3:1810181-1810766
>chr3:1811202-1812495
>chr3:1812634-1812737
>chr3:1812864-1813675
>chr3:1813865-1814274
>chr3:1814475-1814804
>chr3:1815324-1815617
>chr3:1816061-1816319
>chr3:1816372-1816488
>chr3:1816697-1816819
>chr3:1816922-1817116
>chr3:1817293-1817538
>chr3:1817710-1817959
>chr3:1818050-1819297
>chr3:1819364-1819927
>chr3:1819986-1820356
>chr3:1820417-1820737
>chr3:1821022-1821585
>chr3:1822074-1822895
>chr3:1823053-1823203
>chr3:1823276-1824689
>chr3:1824941-1826587
>chr3:1827087-1827518
>chr3:1827663-1827843
>chr3:1827899-1828303
>chr3:1828407-1828456
>chr3:1828510-1829710
>chr3:1829870-1830476
>chr3:1831185-1832170
>chr3:1832369-1832490
>chr3:1832681-1833398
>chr3:1833881-1834195
>chr3:1834300-1834465
>chr3:1834602-1835102
>chr3:1835327-1835677
>chr3:1835912-1836217
>chr3:1836470-1836918
>chr3:1837023-1837209
>chr3:1837318-1838601
>chr3:1838899-1839351
>chr3:1839455-1839606
>chr3:1839901-1840137
>chr3:1840424-1840531
>chr3:1840740-1842120
>chr3:1842709-1842824
>chr3:1843121-1843325
>chr3:1843515-1844253
>chr3:1844542-1844815
>chr3:1845056-1846257
>chr3:1846897-1846965
>chr3:1847090-1847615
>chr3:1847849-1849138
>chr3:1850189-1850760
>chr3:1851081-1851395
>chr3:1851495-1853552
>chr3:1854262-1854426
>chr3:1854590-1855888
>chr3:1856855-1857157
>chr3:1857374-1857614
>chr3:1857912-1857965
>chr3:1858271-1859308
>chr3:1859556-1859890
>chr3:1860165-1860260
>chr3:1860502-1860598
>chr3:1860824-1861215
>chr3:1861540-1861767
>chr3:1862554-1862949
>chr3:1863865-1864230
>chr3:1864482-1864614
>chr3:1864782-1865116
>chr3:1865216-1865280
>chr3:1865479-1865789
>chr3:1865974-1867060
>chr3:1867211-1869703
>chr3:1870026-1870688
>chr3:1870821-1871003
>chr3:1871128-1871260
>chr3:1871545-1871687
>chr3:1872032-1873899
>chr3:1873983-1874397
>chr3:1874590-1874772
>chr3:1875169-1875505
>chr3:1876047-1876685
>chr3:1876857-1876983
>chr3:1877452-1878270
>chr3:1879090-1879500
>chr3:1879590-1880544
>chr3:1880879-1881139
>chr3:1881582-1881800
>chr3:1882069-1882495
>chr3:1882590-1882689
>chr3:1883002-1883061
>chr3:1883194-1883315
>chr3:1883971-1884184
>chr3:1884292-1884803
>chr3:1884961-1885121
>chr3:1886419-1886939
>chr3:1887732-1888068
>chr3:1888272-1889099
>chr3:1889440-1889852
>chr3:1890180-1890638
>chr3:1890797-1890892
>chr3:1891156-1891265
>chr3:1891363-1892354
>chr3:1892586-1892778
>chr3:1893731-1894034
>chr3:1894235-1894667
>chr3:1894831-1895468
>chr3:1896696-1896787
>chr3:1896865-1898739
>chr3:1898867-1899865
>chr3:1900270-1900516
>chr3:1900609-1901167
>chr3:1901421-1901625
>chr3:1901841-1901973
>chr3:1902343-1902490
>chr3:1902642-1902775
>chr3:1903972-1904584
>chr3:1905314-1905497
>chr3:1905874-1906351
>chr3:1906433-1907780
>chr3:1908137-1908407
>chr3:1908463-1908659
>chr3:1910383-1910854
>chr3:1910977-1911225
>chr3:1912972-1913439
>chr3:1913958-1914154
>chr3:1914945-1915324
>chr3:1915467-1915805
>chr3:1916269-1916393
>chr3:1916732-1916891
>chr3:1917122-1918469
>chr3:1918670-1919005
>chr3:1919123-1919303
>chr3:1919858-1919911
>chr3:1920295-1920418
>chr3:1921039-1921274
>chr3:1921374-1921785
>chr3:1921911-1922055
>chr3:1923957-1924110
>chr3:1924376-1924635
>chr3:1925008-1925240
>chr3:1925388-1925694
>chr3:1925982-1926319
>chr3:1926539-1926797
>chr3:1927136-1927247
>chr3:1927584-1928617
>chr3:1928985-1929139
>chr3:1930095-1931629
>chr3:1931715-1932549
>chr3:1932719-1932813
>chr3:1933485-1934775
>chr3:1935037-1935396
>chr3:1935678-1936816
>chr3:1937002-1937669
>chr3:1940073-1940281
>chr3:1941005-1941609
>chr3:1941820-1941907
>chr3:1942521-1942592
>chr3:1944487-1944794
>chr3:1945023-1945344
>chr3:1945573-1946486
>chr3:1946645-1947266
>chr3:1947477-1948494
>chr3:1948798-1949057
>chr3:1949260-1949404
>chr3:1949744-1950034
>chr3:1950232-1950494
>chr3:1950705-1950871
>chr3:1950999-1951873
>chr3:1952172-1952443
>chr3:1952800-1953134
>chr3:1953262-1953410
>chr3:1953982-1954329
>chr3:1954419-1954682
>chr3:1955230-1955314
>chr3:1956315-1956467
>chr3:1957038-1957557
>chr3:1957871-1958098
>chr3:1958534-1958787
>chr3:1958957-1959461
>chr3:1959701-1959779
>chr3:1960066-1960395
>chr3:1960535-1960671
>chr3:1960865-1961035
>chr3:1961162-1961533
>chr3:1961661-1961916
>chr3:1962019-1962131
>chr3:1962332-1962381
>chr3:1962568-1962693
>chr3:1962970-1963063
>chr3:1963221-1963437
>chr3:1963546-1963776
>chr3:1963973-1964200
>chr3:1964487-1966053
>chr3:1966531-1966608
>chr3:1966906-1967205
>chr3:1967417-1967520
>chr3:1968318-1968526
>chr3:1968868-1969156
>chr3:1969842-1970110
>chr3:1970221-1970652
>chr3:1971969-1972262
>chr3:1972508-1972697
>chr3:1972831-1972899
>chr3:1973316-1973511
>chr3:1973610-1973824
>chr3:1973873-1974234
>chr3:1974294-1974402
>chr3:1974575-1974900
>chr3:1975246-1975812
>chr3:1975962-1976305
>chr3:1976489-1976723
>chr3:1977396-1977662
>chr3:1977940-1978208
>chr3:1978364-1979030
>chr3:1979873-1979970
>chr3:1980246-1980597
>chr3:1980709-1980894
>chr3:1981118-1981863
>chr3:1982706-1982868
>chr3:1983122-1983411
>chr3:1983490-1983627
>chr3:1984022-1984143
>chr3:1984587-1984915
>chr3:1985571-1986673
>chr3:1986852-1986982
>chr3:1987178-1987567
>chr3:1987672-1987915
>chr3:1988089-1988555
>chr3:1988676-1988951
>chr3:1990043-1991825
>chr3:1991937-1993014
>chr3:1993182-1993540
>chr3:1993589-1993770
>chr3:1994351-1994515
>chr3:1994815-1994924
>chr3:1995046-1996233
>chr3:1996331-1996809
>chr3:1996951-1997306
>chr3:1997639-1997946
>chr3:1997996-1998500
>chr3:1998573-1999661
>chr3:1999791-2001206
>chr3:2001538-2002575
>chr3:2003283-2004588
>chr3:2004678-2005252
>chr3:2005958-2006114
>chr3:2006324-2006626
>chr3:2006956-2008110
>chr3:2008369-2008460
>chr3:2008885-2009363
>chr3:2009846-2010439
>chr3:2010992-2011099
>chr3:2011718-2012430
>chr3:2012669-2013400
>chr3:2013488-2014004
>chr3:2014154-2014553
>chr3:2014889-2015125
>chr3:2015291-2015487
>chr3:2015595-2016091
>chr3:2016404-2016803
>chr3:2016891-2017649
>chr3:2017951-2018209
>chr3:2018684-2018787
>chr3:2018911-2019160
>chr3:2019274-2020772
>chr3:2021281-2022107
>chr3:2022246-2022771
>chr3:2022937-2023098
>chr3:2023608-2023932
>chr3:2024024-2025068
>chr3:2025163-2025254
>chr3:2025408-2026740
>chr3:2027101-2027347
>chr3:2027650-2027749
>chr3:2028113-2028653
>chr3:2028791-2028906
>chr3:2029045-2029470
>chr3:2030442-2030697
>chr3:2030834-2030883
>chr3:2030974-2031125
>chr3:2031535-2032078
>chr3:2032580-2032707
>chr3:2033461-2033626
>chr3:2033894-2034024
>chr3:2034196-2034885
>chr3:2034985-2035117
>chr3:2035206-2035510
>chr3:2035571-2036599
>chr3:2036689-2036976
>chr3:2037212-2037743
>chr3:2039614-2039735
>chr3:2039827-2040377
>chr3:2040461-2040635
>chr3:2040808-2041195
>chr3:2041729-2042422
>chr3:2042526-2042663
>chr3:2042719-2043267
>chr3:2043828-2043980
>chr3:2044140-2044355
>chr3:2044471-2044765
>chr3:2045015-2045848
>chr3:2046306-2046501
>chr3:2046992-2047226
>chr3:2047307-2047642
>chr3:2047692-2047940
>chr3:2048898-2049754
>chr3:2049900-2050084
>chr3:2050360-2050606
>chr3:2050838-2050885
>chr3:2051057-2051328
>chr3:2051432-2051546
>chr3:2051939-2053528
>chr3:2053918-2054371
>chr3:2055922-2056013
>chr3:2056079-2056270
>chr3:2056803-2058291
>chr3:2059078-2059742
>chr3:2059874-2060044
>chr3:2060609-2060954
>chr3:2061051-2062947
>chr3:2063171-2063522
>chr3:2063803-2064281
>chr3:2064558-2064882
>chr3:2065120-2065468
>chr3:2066227-2066595
>chr3:2066922-2067047
>chr3:2067332-2067514
>chr3:2067897-2068131
>chr3:2068317-2068652
>chr3:2068729-2068901
>chr3:2069071-2069505
>chr3:2069727-2069849
>chr3:2070391-2070823
>chr3:2071279-2071580
>chr3:2071819-2072778
>chr3:2072952-2073254
>chr3:2073343-2074821
>chr3:2075431-2076019
>chr3:2076719-2077124
>chr3:2077292-2078189
>chr3:2078264-2078584
>chr3:2079415-2079535
>chr3:2079859-2080008
>chr3:2080455-2080627
>chr3:2080916-2080998
>chr3:2081105-2081477
>chr3:2081599-2083079
>chr3:2083216-2083384
>chr3:2083692-2083738
>chr3:2083895-2084091
>chr3:2084367-2084719
>chr3:2084861-2085065
>chr3:2085413-2085570
>chr3:2086129-2086338
>chr3:2086428-2087774
>chr3:2088520-2089636
>chr3:2089822-2090981
>chr3:2091097-2091234
>chr3:2091653-2093144
>chr3:2093332-2093414
>chr3:2093487-2094958
>chr3:2095806-2096274
>chr3:2096387-2096435
>chr3:2097245-2097670
>chr3:2099539-2099663
>chr3:2101015-2101130
>chr3:2101622-2101739
>chr3:2101989-2102636
>chr3:2102728-2102949
>chr3:2103497-2104243
>chr3:2104335-2104502
>chr3:2104625-2104775
>chr3:2105863-2106759
>chr3:2106859-2107206
>chr3:2107391-2107640
>chr3:2108120-2108229
>chr3:2108366-2108505
>chr3:2108725-2109380
>chr3:2111463-2112570
>chr3:2112971-2113974
>chr3:2114234-2114900
>chr3:2115147-2115320
>chr3:2115420-2115587
>chr3:2115732-2116100
>chr3:2116376-2116598
>chr3:2117164-2117616
>chr3:2118277-2118664
>chr3:2118783-2119280
>chr3:2119542-2120006
>chr3:2120129-2120250
>chr3:2120485-2120888
>chr3:2121220-2121697
>chr3:2121866-2122676
>chr3:2122905-2123187
>chr3:2123433-2123615
>chr3:2123756-2124417
>chr3:2125390-2125734
>chr3:2126718-2127140
>chr3:2128187-2128380
>chr3:2130178-2131006
>chr3:2131183-2131311
>chr3:2131583-2132565
>chr3:2138300-2138405
>chr3:2139000-2139345
>chr3:2139769-2140099
>chr3:2140848-2141250
>chr3:2141391-2141928
>chr3:2142004-2142050
>chr3:2142158-2142277
>chr3:2142796-2142888
>chr3:2143513-2144258
>chr3:2144533-2144934
>chr3:2145263-2145494
>chr3:2145655-2146129
>chr3:2146267-2146851
>chr3:2147043-2147469
>chr3:2147532-2148006
>chr3:2148078-2148177
>chr3:2148428-2148796
>chr3:2149366-2150098
>chr3:2150184-2150268
>chr3:2150368-2150495
>chr3:2150767-2151542
>chr3:2152109-2152255
>chr3:2152561-2152750
>chr3:2152911-2153790
>chr3:2153953-2156556
>chr3:2156653-2157081
>chr3:2158592-2158861
>chr3:2158975-2159485
>chr3:2159589-2159856
>chr3:2160347-2160443
>chr3:2160528-2160861
>chr3:2161190-2161453
>chr3:2161634-2161739
>chr3:2162519-2162613
>chr3:2162794-2162917
>chr3:2163261-2163346
>chr3:2163911-2164089
>chr3:2164352-2164517
>chr3:2164741-2164886
>chr3:2165012-2165155
>chr3:2165457-2165552
>chr3:2165894-2166519
>chr3:2166759-2167024
>chr3:2167204-2167393
>chr3:2167686-2168107
>chr3:2168402-2168492
>chr3:2168882-2169011
>chr3:2169273-2170590
>chr3:2170708-2171297
>chr3:2171878-2172148
>chr3:2172453-2173556
>chr3:2173627-2173854
>chr3:2173917-2174873
>chr3:2174930-2175428
>chr3:2176504-2176952
>chr3:2177113-2177547
>chr3:2177907-2178114
>chr3:2178732-2179066
>chr3:2179261-2179480
>chr3:2179661-2179932
>chr3:2180125-2180474
>chr3:2180537-2180645
>chr3:2180678-2181223
>chr3:2181290-2182267
>chr3:2182417-2182594
>chr3:2182777-2183054
>chr3:2183188-2183444
>chr3:2183658-2183741
>chr3:2184057-2184290
>chr3:2184413-2184472
>chr3:2185609-2186453
>chr3:2188201-2188634
>chr3:2188897-2189189
>chr3:2189731-2189919
>chr3:2190098-2190313
>chr3:2190546-2191304
>chr3:2191547-2191761
>chr3:2191916-2192018
>chr3:2192093-2193641
>chr3:2193922-2194312
>chr3:2194834-2195763
>chr3:2195877-2196169
>chr3:2196542-2196957
>chr3:2197196-2197483
>chr3:2197585-2197743
>chr3:2197783-2198284
>chr3:2199462-2199555
>chr3:2200203-2200334
>chr3:2200496-2200657
>chr3:2200800-2200909
>chr3:2200966-2201116
>chr3:2201282-2201379
>chr3:2201557-2201698
>chr3:2201849-2202611
>chr3:2202708-2202861
>chr3:2203125-2203250
>chr3:2205346-2205401
>chr3:2206357-2206883
>chr3:2207455-2207760
>chr3:2207963-2208106
>chr3:2208228-2208486
>chr3:2208591-2210068
>chr3:2210144-2210296
>chr3:2210492-2210644
>chr3:2210758-2211170
>chr3:2211265-2212673
>chr3:2212880-2213095
>chr3:2213353-2213581
>chr3:2213846-2214089
>chr3:2214120-2214552
>chr3:2214783-2214923
>chr3:2215293-2215421
>chr3:2215844-2216037
>chr3:2216130-2216685
>chr3:2216928-2217383
>chr3:2217567-2217781
>chr3:2217994-2218197
>chr3:2218353-2218887
>chr3:2219945-2220995
>chr3:2221196-2221258
>chr3:2221507-2221724
>chr3:2221876-2222733
>chr3:2223201-2223452
>chr3:2223885-2224740
>chr3:2228009-2229117
>chr3:2229409-2229461
>chr3:2229518-2230037
>chr3:2230217-2230302
>chr3:2230977-2231080
>chr3:2231157-2231589
>chr3:2231637-2231807
>chr3:2231935-2232651
>chr3:2232826-2233555
>chr3:2235002-2235587
>chr3:2236253-2236390
>chr3:2236711-2237235
>chr3:2237713-2237918
>chr3:2238355-2239665
>chr3:2239767-2240068
>chr3:2240473-2240635
>chr3:2240798-2241021
>chr3:2241442-2241531
>chr3:2242048-2242128
>chr3:2242391-2243043
>chr3:2243353-2243444
>chr3:2243745-2244086
>chr3:2244297-2244426
>chr3:2244558-2244678
>chr3:2244742-2246089
>chr3:2247104-2247974
>chr3:2248059-2248267
>chr3:2249087-2249600
>chr3:2249790-2249962
>chr3:2250110-2250178
>chr3:2250221-2250620
>chr3:2251963-2252033
>chr3:2252186-2252324
>chr3:2252513-2252579
>chr3:2252810-2253069
>chr3:2253242-2254216
>chr3:2254568-2255815
>chr3:2255877-2256066
>chr3:2256175-2257282
>chr3:2257645-2257933
>chr3:2258178-2258490
>chr3:2258547-2258672
>chr3:2259052-2259592
>chr3:2259823-2259895
>chr3:2260220-2260686
>chr3:2260988-2261485
>chr3:2262826-2263019
>chr3:2263144-2264489
>chr3:2264683-2265006
>chr3:2265389-2265885
>chr3:2266117-2266325
>chr3:2266668-2266805
>chr3:2266951-2267067
>chr3:2267294-2267495
>chr3:2268406-2268721
>chr3:2268787-2269615
>chr3:2269728-2270471
>chr3:2270748-2271687
>chr3:2271863-2272500
>chr3:2273112-2273685
>chr3:2273854-2274378
>chr3:2274634-2274961
>chr3:2275196-2276135
>chr3:2276311-2276398
>chr3:2276549-2276633
>chr3:2276828-2277231
>chr3:2277343-2278578
>chr3:2280129-2280537
>chr3:2281937-2282073
>chr3:2284140-2284536
>chr3:2284919-2285042
>chr3:2285916-2286409
>chr3:2286476-2287047
>chr3:2290712-2291053
>chr3:2291487-2291594
>chr3:2292477-2293473
>chr3:2294914-2295050
>chr3:2296665-2296794
>chr3:2297234-2297397
>chr3:2297853-2297951
>chr3:2298712-2299430
>chr3:2299553-2299658
>chr3:2299864-2300320
>chr3:2300365-2300517
>chr3:2300571-2300840
>chr3:2301514-2301718
>chr3:2301816-2302308
>chr3:2302621-2302817
>chr3:2303052-2303756
>chr3:2304924-2305712
>chr3:2306307-2306375
>chr3:2306667-2307076
>chr3:2307151-2308643
>chr3:2309237-2309906
>chr3:2311437-2311848
>chr3:2312111-2312747
>chr3:2312847-2313278
>chr3:2313828-2314071
>chr3:2314331-2315192
>chr3:2315534-2315933
>chr3:2316011-2316369
>chr3:2316767-2317122
>chr3:2317363-2317897
>chr3:2318355-2318510
>chr3:2319845-2320738
>chr3:2320955-2321857
>chr3:2322069-2322653
>chr3:2322788-2323089
>chr3:2323335-2323446
>chr3:2323506-2324438
>chr3:2324681-2324891
>chr3:2325086-2326345
>chr3:2326418-2326781
>chr3:2327119-2327927
>chr3:2328022-2328814
>chr3:2328878-2328936
>chr3:2329060-2329762
>chr3:2329863-2330157
>chr3:2330218-2330763
>chr3:2330848-2331016
>chr3:2331105-2331296
>chr3:2331350-2332933
>chr3:2333219-2333710
>chr3:2333876-2333988
>chr3:2334193-2334862
>chr3:2334913-2335091
>chr3:2335481-2335856
>chr3:2335939-2336045
>chr3:2336502-2336592
>chr3:2336856-2338879
>chr3:2340168-2340601
>chr3:2340702-2341173
>chr3:2341745-2341962
>chr3:2342464-2342810
>chr3:2342956-2343471
>chr3:2344116-2344243
>chr3:2344675-2345605
>chr3:2346193-2347270
>chr3:2347441-2347752
>chr3:2348035-2348138
>chr3:2348387-2348506
>chr3:2348647-2350333
>chr3:2350581-2350843
>chr3:2351028-2351315
>chr3:2352367-2352580
>chr3:2353012-2353642
>chr3:2353793-2354358
>chr3:2354703-2355592
>chr3:2355689-2356148
>chr3:2356367-2356771
>chr3:2358821-2359090
>chr3:2359448-2360891
>chr3:2360955-2361545
>chr3:2361782-2361900
>chr3:2362681-2362961
>chr3:2363030-2363866
>chr3:2363978-2364387
>chr3:2364644-2364878
>chr3:2365380-2365579
>chr3:2366994-2367294
>chr3:2367963-2368027
>chr3:2368162-2368353
>chr3:2368448-2368568
>chr3:2368853-2369591
>chr3:2369789-2370122
>chr3:2370567-2370622
>chr3:2370874-2371248
>chr3:2371426-2371563
>chr3:2371645-2372969
>chr3:2373400-2373610
>chr3:2373923-2374206
>chr3:2374322-2374689
>chr3:2374872-2376360
>chr3:2376965-2377165
>chr3:2377394-2378549
>chr3:2378816-2379085
>chr3:2379292-2379514
>chr3:2379606-2379956
>chr3:2380656-2381224
>chr3:2381551-2381878
>chr3:2382106-2382216
>chr3:2382489-2383348
>chr3:2383565-2384268
>chr3:2384317-2385306
>chr3:2386248-2386302
>chr3:2386435-2386557
>chr3:2386631-2386908
>chr3:2387148-2387448
>chr3:2387608-2388040
>chr3:2388082-2388576
>chr3:2388757-2388962
>chr3:2389239-2389458
>chr3:2389659-2390346
>chr3:2390552-2390935
>chr3:2391760-2392056
>chr3:2393507-2394277
>chr3:2396238-2396671
>chr3:2396839-2397433
>chr3:2397610-2397726
>chr3:2397985-2398190
>chr3:2398592-2398749
>chr3:2400244-2401093
>chr3:2401232-2401476
>chr3:2401731-2401907
>chr3:2402039-2402379
>chr3:2402567-2402889
>chr3:2403087-2403643
>chr3:2403740-2404266
>chr3:2404359-2405211
>chr3:2405505-2405721
>chr3:2406119-2406839
>chr3:2407077-2407230
>chr3:2407389-2407449
>chr3:2407628-2407856
>chr3:2408044-2408189
>chr3:2409340-2410623
>chr3:2411082-2411176
>chr3:2411287-2411603
>chr3:2412111-2412383
>chr3:2412833-2412920
>chr3:2413156-2413375
>chr3:2413629-2414183
>chr3:2414551-2414882
>chr3:2415071-2415280
>chr3:2415495-2416675
>chr3:2417507-2417564
>chr3:2417726-2417942
>chr3:2418224-2418368
>chr3:2418534-2419295
>chr3:2419389-2420096
>chr3:2420151-2420217
>chr3:2420277-2420586
>chr3:2420675-2420759
>chr3:2420850-2421124
>chr3:2421209-2421295
>chr3:2421421-2421656
>chr3:2421713-2422120
>chr3:2422254-2422497
>chr3:2422566-2423738
>chr3:2423963-2424586
>chr3:2424714-2425078
>chr3:2425244-2425374
>chr3:2426035-2426339
>chr3:2427998-2428514
>chr3:2428796-2429600
>chr3:2429667-2430049
>chr3:2430228-2430296
>chr3:2430584-2430733
>chr3:2430967-2431423
>chr3:2431509-2431656
>chr3:2432303-2432689
>chr3:2432747-2433124
>chr3:2433330-2433796
>chr3:2433942-2433984
>chr3:2434259-2434397
>chr3:2434508-2434766
>chr3:2436201-2436573
>chr3:2437299-2437420
>chr3:2437538-2437640
>chr3:2437846-2438090
>chr3:2438305-2438716
>chr3:2439144-2439548
>chr3:2439591-2439745
>chr3:2440210-2440691
>chr3:2440817-2440933
>chr3:2441069-2441498
>chr3:2441617-2442041
>chr3:2442450-2443302
>chr3:2443371-2444002
>chr3:2444107-2444314
>chr3:2444756-2444914
>chr3:2444993-2445369
>chr3:2445429-2445668
>chr3:2445862-2446081
>chr3:2446651-2446896
>chr3:2447944-2448126
>chr3:2448235-2448386
>chr3:2448716-2448869
>chr3:2449310-2449436
>chr3:2449615-2453326
>chr3:2453688-2453764
>chr3:2455445-2455741
>chr3:2456253-2456467
>chr3:2456669-2456991
>chr3:2457118-2457418
>chr3:2457524-2457612
>chr3:2457730-2458056
>chr3:2458140-2458259
>chr3:2458482-2458952
>chr3:2459027-2460137
>chr3:2460252-2460340
>chr3:2461347-2461696
>chr3:2461837-2462094
>chr3:2462343-2462600
>chr3:2462700-2464017
>chr3:2464162-2464287
>chr3:2464364-2464465
>chr3:2465226-2466253
>chr3:2466549-2466745
>chr3:2467395-2467484
>chr3:2467966-2468065
>chr3:2468323-2468441
>chr3:2468748-2469024
>chr3:2469715-2470285
>chr3:2470928-2471747
>chr3:2472486-2472822
>chr3:2472902-2472966
>chr3:2473093-2473490
>chr3:2473832-2474109
>chr3:2474508-2474685
>chr3:2474860-2475447
>chr3:2476581-2477379
>chr3:2479035-2479386
>chr3:2479457-2479795
>chr3:2479964-2480046
>chr3:2480095-2480620
>chr3:2481236-2481569
>chr3:2482911-2483115
>chr3:2483289-2483448
>chr3:2483581-2484238
>chr3:2484295-2485443
>chr3:2485567-2485614
>chr3:2485924-2486632
>chr3:2487214-2487826
>chr3:2488085-2488699
>chr3:2488770-2488828
>chr3:2489008-2489559
>chr3:2489654-2489935
>chr3:2489998-2490090
>chr3:2490167-2490569
>chr3:2490654-2491093
>chr3:2491301-2492179
>chr3:2494613-2494753
>chr3:2494833-2495244
>chr3:2495528-2495727
>chr3:2496130-2496890
>chr3:2497344-2497495
>chr3:2497906-2498029
>chr3:2498244-2498857
>chr3:2499032-2499127
>chr3:2499716-2500206
>chr3:2500336-2500383
>chr3:2500422-2501625
>chr3:2501931-2502004
>chr3:2502237-2502440
>chr3:2502553-2503111
>chr3:2503182-2503439
>chr3:2503711-2504453
>chr3:2505355-2505468
>chr3:2505577-2505639
>chr3:2505725-2506122
>chr3:2506677-2506869
>chr3:2506982-2507271
>chr3:2507389-2507644
>chr3:2507867-2507987
>chr3:2508310-2508405
>chr3:2509072-2509402
>chr3:2509912-2510489
>chr3:2510660-2510790
>chr3:2511296-2511523
>chr3:2512114-2512617
>chr3:2515681-2516596
>chr3:2516974-2517989
>chr3:2518248-2518896
>chr3:2518989-2519278
>chr3:2519519-2519602
>chr3:2520103-2520206
>chr3:2520461-2520979
>chr3:2521449-2521546
>chr3:2521782-2522133
>chr3:2523295-2523412
>chr3:2523815-2523922
>chr3:2524291-2524930
>chr3:2526376-2526711
>chr3:2527047-2527300
>chr3:2527441-2528154
>chr3:2528563-2528695
>chr3:2529170-2529326
>chr3:2529621-2530732
>chr3:2531026-2531447
>chr3:2532126-2532546
>chr3:2532651-2533062
>chr3:2533375-2534024
>chr3:2534150-2534300
>chr3:2534550-2535003
>chr3:2535261-2535716
>chr3:2535913-2536001
>chr3:2536078-2536177
>chr3:2536397-2536676
>chr3:2536790-2537932
>chr3:2538016-2540006
>chr3:2540317-2540616
>chr3:2540763-2540916
>chr3:2541073-2541240
>chr3:2541879-2542400
>chr3:2542835-2543178
>chr3:2543392-2543741
>chr3:2543897-2544222
>chr3:2544325-2544657
>chr3:2544871-2545401
>chr3:2545533-2546236
>chr3:2546918-2547333
>chr3:2547501-2547758
>chr3:2547885-2548872
>chr3:2549879-2550062
>chr3:2550360-2550696
>chr3:2550887-2551183
>chr3:2551283-2551548
>chr3:2551694-2551836
>chr3:2551964-2553753
>chr3:2554143-2554636
>chr3:2554891-2555005
>chr3:2555278-2555516
>chr3:2555712-2555823
>chr3:2556029-2556322
>chr3:2556562-2556827
>chr3:2557022-2557415
>chr3:2557592-2558550
>chr3:2558600-2558711
>chr3:2559060-2559573
>chr3:2559781-2560107
>chr3:2560301-2561178
>chr3:2561422-2561519
>chr3:2563087-2563586
>chr3:2564767-2564878
>chr3:2565244-2565363
>chr3:2565488-2565764
>chr3:2565839-2566156
>chr3:2566267-2566464
>chr3:2566721-2567038
>chr3:2567771-2567868
>chr3:2567998-2568798
>chr3:2568928-2569030
>chr3:2569163-2569345
>chr3:2569834-2569971
>chr3:2570083-2570190
>chr3:2570563-2570920
>chr3:2571065-2572461
>chr3:2572632-2572781
>chr3:2573125-2573244
>chr3:2573425-2573687
>chr3:2574036-2574362
>chr3:2574590-2574874
>chr3:2574989-2576014
>chr3:2576160-2576234
>chr3:2576370-2576525
>chr3:2576808-2577498
>chr3:2577541-2577833
>chr3:2577909-2579002
>chr3:2579074-2579821
>chr3:2580290-2580757
>chr3:2580953-2581087
>chr3:2581245-2581365
>chr3:2581878-2582265
>chr3:2582508-2583004
>chr3:2583134-2583943
>chr3:2584445-2584884
>chr3:2584997-2585139
>chr3:2585256-2585546
>chr3:2586041-2586596
>chr3:2586944-2587067
>chr3:2587387-2587867
>chr3:2588290-2588877
>chr3:2589905-2590042
>chr3:2590631-2590811
>chr3:2591202-2591452
>chr3:2591547-2592639
>chr3:2592687-2592816
>chr3:2592930-2593347
>chr3:2593522-2594491
>chr3:2594661-2594915
>chr3:2595092-2595290
>chr3:2595347-2595427
>chr3:2595501-2595661
>chr3:2595969-2596416
>chr3:2596620-2596946
>chr3:2597163-2597540
>chr3:2598248-2598432
>chr3:2598993-2599474
>chr3:2599783-2599942
>chr3:2600342-2602470
>chr3:2602569-2602783
>chr3:2602927-2603156
>chr3:2603284-2604059
>chr3:2604150-2604333
>chr3:2604889-2605052
>chr3:2605533-2605776
>chr3:2606062-2606384
>chr3:2606438-2606594
>chr3:2607230-2607314
>chr3:2607587-2608556
>chr3:2608861-2611082
>chr3:2611624-2611670
>chr3:2612522-2612733
>chr3:2612909-2613235
>chr3:2613325-2613930
>chr3:2614134-2614318
>chr3:2614453-2614514
>chr3:2614732-2614814
>chr3:2615329-2615621
>chr3:2615711-2615785
>chr3:2617687-2617852
>chr3:2617954-2618689
>chr3:2618889-2618979
>chr3:2619107-2619217
>chr3:2619446-2619913
>chr3:2620138-2620388
>chr3:2622046-2622610
>chr3:2623259-2623369
>chr3:2624258-2624420
>chr3:2624515-2624619
>chr3:2624703-2625398
>chr3:2625701-2625779
>chr3:2626006-2626529
>chr3:2626608-2627390
>chr3:2627446-2627623
>chr3:2628050-2628139
>chr3:2628366-2629544
>chr3:2629699-2631194
>chr3:2631664-2631757
>chr3:2631877-2638115
>chr3:2638529-2639185
>chr3:2639951-2640169
>chr3:2640799-2641005
>chr3:2641174-2641381
>chr3:2641558-2642179
>chr3:2642444-2642929
>chr3:2643110-2643209
>chr3:2643470-2643834
>chr3:2644402-2644529
>chr3:2644805-2644849
>chr3:2644902-2645119
>chr3:2645519-2645863
>chr3:2645963-2647998
>chr3:2648139-2648196
>chr3:2648703-2648812
>chr3:2649061-2650050
>chr3:2650316-2650367
>chr3:2650455-2650987
>chr3:2651161-2652889
>chr3:2652995-2654538
>chr3:2654741-2656021
>chr3:2656079-2657880
>chr3:2657978-2658464
>chr3:2658577-2659027
>chr3:2659210-2659980
>chr3:2660251-2660661
>chr3:2661177-2661728
>chr3:2661928-2664313
>chr3:2664564-2664780
>chr3:2665024-2665698
>chr3:2665878-2668178
>chr3:2668338-2669346
>chr3:2669612-2670265
>chr3:2670489-2671486
>chr3:2671722-2672377
>chr3:2672824-2673294
>chr3:2673645-2673895
>chr3:2674032-2674306
>chr3:2674504-2678293
>chr3:2678441-2678669
>chr3:2679584-2680138
>chr3:2680564-2680663
>chr3:2680771-2681182
>chr3:2681298-2681640
>chr3:2681720-2681845
>chr3:2682028-2682494
>chr3:2682754-2682766
>chr3:2682866-2693351
>chr3:2693521-2699332
>chr3:2699501-2699780
>chr3:2699896-2700104
>chr3:2700532-2703620
>chr3:2703795-2703868
>chr3:2704007-2704253
>chr3:2704741-2704843
>chr3:2705487-2705828
>chr3:2705888-2706558
>chr3:2706712-2706946
>chr3:2707140-2707404
>chr3:2707484-2707612
>chr3:2707973-2708883
>chr3:2709105-2709473
>chr3:2709731-2710090
>chr3:2710586-2711508
>chr3:2711634-2712744
>chr3:2712900-2713785
>chr3:2713970-2714152
>chr3:2715370-2715820
>chr3:2716117-2716705
>chr3:2716882-2717514
>chr3:2717766-2718265
>chr3:2720746-2720915
>chr3:2720998-2721720
>chr3:2722802-2722905
>chr3:2723121-2723281
>chr3:2723533-2723796
>chr3:2723860-2723961
>chr3:2724051-2724142
>chr3:2724336-2725467
>chr3:2725745-2725881
>chr3:2726083-2726152
>chr3:2726444-2726565
>chr3:2727531-2727703
>chr3:2727981-2728627
>chr3:2728765-2729204
>chr3:2729467-2729749
>chr3:2729882-2729930
>chr3:2730011-2730136
>chr3:2730224-2731357
>chr3:2731453-2731852
>chr3:2731978-2732156
>chr3:2732234-2732509
>chr3:2732709-2732926
>chr3:2733155-2733256
>chr3:2733346-2733834
>chr3:2733885-2734185
>chr3:2734367-2734802
>chr3:2735026-2735402
>chr3:2735937-2736122
>chr3:2736757-2737103
>chr3:2737719-2737890
>chr3:2738276-2738381
>chr3:2738858-2739091
>chr3:2739271-2739600
>chr3:2739791-2740219
>chr3:2740324-2740427
>chr3:2740646-2740970
>chr3:2741241-2741328
>chr3:2741488-2741609
>chr3:2741995-2742086
>chr3:2742181-2742287
>chr3:2742384-2742716
>chr3:2742934-2742979
>chr3:2743058-2743173
>chr3:2743279-2743412
>chr3:2743702-2743847
>chr3:2743952-2744775
>chr3:2744837-2745065
>chr3:2745388-2745490
>chr3:2745534-2745893
>chr3:2747348-2747815
>chr3:2748019-2748254
>chr3:2748393-2748628
>chr3:2749476-2749776
>chr3:2749988-2750162
>chr3:2750293-2750499
>chr3:2751746-2752719
>chr3:2752809-2752921
>chr3:2753321-2753646
>chr3:2754088-2755771
>chr3:2755985-2756393
>chr3:2756632-2757081
>chr3:2757151-2757255
>chr3:2757346-2758571
>chr3:2759071-2759246
>chr3:2759505-2759611
>chr3:2759788-2759880
>chr3:2761596-2762625
>chr3:2762986-2763269
>chr3:2763468-2763781
>chr3:2763959-2764799
>chr3:2765678-2766011
>chr3:2766189-2766321
>chr3:2766445-2766537
>chr3:2766922-2767351
>chr3:2767788-2768567
>chr3:2768714-2769443
>chr3:2769919-2770058
>chr3:2770398-2770488
>chr3:2770606-2770976
>chr3:2771675-2772261
>chr3:2772754-2772871
>chr3:2773360-2773684
>chr3:2774342-2775447
>chr3:2775516-2775633
>chr3:2776573-2777248
>chr3:2777434-2777586
>chr3:2777941-2778162
>chr3:2778339-2778846
>chr3:2779150-2779241
>chr3:2779494-2779762
>chr3:2779976-2781271
>chr3:2781391-2781835
>chr3:2782483-2782760
>chr3:2784020-2785013
>chr3:2785523-2785644
>chr3:2785983-2786263
>chr3:2786342-2786955
>chr3:2787093-2787541
>chr3:2787662-2788121
>chr3:2788166-2788305
>chr3:2788425-2788869
>chr3:2789029-2789763
>chr3:2790008-2790230
>chr3:2790443-2790660
>chr3:2790790-2791022
>chr3:2791311-2791459
>chr3:2791825-2792162
>chr3:2792328-2792537
>chr3:2792946-2793235
>chr3:2793980-2794090
>chr3:2794398-2794890
>chr3:2795134-2795263
>chr3:2795329-2795484
>chr3:2795550-2796273
>chr3:2796968-2797799
>chr3:2798190-2798290
>chr3:2798761-2798941
>chr3:2799319-2799474
>chr3:2800337-2800485
>chr3:2800573-2800861
>chr3:2801127-2801162
>chr3:2801349-2801757
>chr3:2801961-2802377
>chr3:2802600-2802822
>chr3:2802954-2803246
>chr3:2803857-2803962
>chr3:2804062-2805232
>chr3:2805381-2805509
>chr3:2805996-2806375
>chr3:2806787-2807377
>chr3:2807666-2808448
>chr3:2808531-2809346
>chr3:2809457-2809845
>chr3:2810044-2810267
>chr3:2810498-2812337
>chr3:2812508-2813117
>chr3:2813297-2813435
>chr3:2813524-2813816
>chr3:2815584-2815755
>chr3:2815826-2816154
>chr3:2816505-2817349
>chr3:2818044-2818346
>chr3:2819029-2819207
>chr3:2820487-2821099
>chr3:2821570-2821773
>chr3:2821826-2822874
>chr3:2823047-2824023
>chr3:2824120-2824564
>chr3:2825402-2825513
>chr3:2825713-2825938
>chr3:2826220-2826493
>chr3:2826613-2827112
>chr3:2827351-2828329
>chr3:2828583-2829293
>chr3:2829412-2829793
>chr3:2830099-2830258
>chr3:2830418-2830954
>chr3:2831420-2831807
>chr3:2832791-2833070
>chr3:2833285-2833463
>chr3:2833698-2833809
>chr3:2835634-2835754
>chr3:2836010-2837533
>chr3:2838679-2839138
>chr3:2839221-2840422
>chr3:2840556-2840817
>chr3:2840899-2841363
>chr3:2841425-2841495
>chr3:2841825-2841935
>chr3:2842017-2842350
>chr3:2843362-2845406
>chr3:2845504-2845611
>chr3:2845901-2846086
>chr3:2846271-2846432
>chr3:2847523-2849068
>chr3:2849185-2849688
>chr3:2849807-2849956
>chr3:2850238-2850378
>chr3:2850509-2850701
>chr3:2851726-2853358
>chr3:2853492-2854222
>chr3:2854340-2854429
>chr3:2854556-2855202
>chr3:2855493-2855691
>chr3:2856894-2858277
>chr3:2858339-2858958
>chr3:2859074-2859803
>chr3:2859921-2860067
>chr3:2861733-2862877
>chr3:2863033-2863399
>chr3:2863534-2863730
>chr3:2864109-2864162
>chr3:2865460-2865828
>chr3:2866166-2866688
>chr3:2866869-2867097
>chr3:2867179-2868878
>chr3:2868971-2870198
>chr3:2870736-2876029
>chr3:2876119-2879369
>chr3:2879569-2879768
>chr3:2879874-2880017
>chr3:2880302-2881149
>chr3:2881317-2881402
>chr3:2881832-2881972
>chr3:2882106-2882405
>chr3:2882653-2883148
>chr3:2883378-2883527
>chr3:2883742-2884375
>chr3:2884566-2884831
>chr3:2885051-2885745
>chr3:2885812-2886902
>chr3:2886957-2887238
>chr3:2887393-2887592
>chr3:2888354-2889198
>chr3:2889526-2889670
>chr3:2889797-2890205
>chr3:2890278-2890742
>chr3:2890848-2891633
>chr3:2891886-2892496
>chr3:2892551-2892633
>chr3:2892845-2893436
>chr3:2893946-2894384
>chr3:2894611-2894736
>chr3:2894953-2895059
>chr3:2895260-2896060
>chr3:2896271-2898110
>chr3:2898290-2898727
>chr3:2898854-2899195
>chr3:2899472-2899582
>chr3:2900138-2900555
>chr3:2900956-2902827
>chr3:2903010-2903619
>chr3:2903905-2904229
>chr3:2904806-2904928
>chr3:2905300-2905460
>chr3:2906046-2906954
>chr3:2907177-2907297
>chr3:2907555-2907600
>chr3:2908232-2908407
>chr3:2909199-2909647
>chr3:2909751-2909875
>chr3:2909956-2910378
>chr3:2910481-2911199
>chr3:2911321-2912339
>chr3:2912502-2912565
>chr3:2912620-2912733
>chr3:2912943-2913109
>chr3:2913648-2914834
>chr3:2915235-2916059
>chr3:2916455-2916621
>chr3:2916973-2918873
>chr3:2919015-2919246
>chr3:2919567-2919843
>chr3:2920047-2920197
>chr3:2920267-2920436
>chr3:2920547-2921037
>chr3:2921821-2922232
>chr3:2922465-2923320
>chr3:2923507-2923822
>chr3:2924728-2925078
>chr3:2925172-2925427
>chr3:2925711-2925909
>chr3:2927391-2927870
>chr3:2927940-2928438
>chr3:2928529-2928854
>chr3:2929058-2929668
>chr3:2929850-2930020
>chr3:2930382-2930777
>chr3:2931090-2931171
>chr3:2931341-2932156
>chr3:2932284-2932363
>chr3:2933250-2933375
>chr3:2933561-2933716
>chr3:2933871-2934626
>chr3:2934984-2935065
>chr3:2935351-2935443
>chr3:2935878-2936755
>chr3:2936877-2937580
>chr3:2937878-2938272
>chr3:2939240-2939565
>chr3:2939879-2940720
>chr3:2941686-2941823
>chr3:2942188-2943078
>chr3:2943460-2943964
>chr3:2944119-2944279
>chr3:2944675-2945097
>chr3:2945691-2946088
>chr3:2947076-2948222
>chr3:2948584-2948994
>chr3:2949286-2949851
>chr3:2950021-2950192
>chr3:2950410-2950788
>chr3:2951073-2951171
>chr3:2951314-2951574
>chr3:2952216-2953481
>chr3:2953575-2953728
>chr3:2953788-2954757
>chr3:2955001-2955444
>chr3:2955504-2955874
>chr3:2956255-2956631
>chr3:2956886-2957174
>chr3:2957825-2958095
>chr3:2958283-2958436
>chr3:2958561-2960032
>chr3:2960172-2960385
>chr3:2960449-2961563
>chr3:2961823-2962031
>chr3:2962346-2962505
>chr3:2964980-2965485
>chr3:2965738-2966116
>chr3:2966727-2967279
>chr3:2967535-2967743
>chr3:2968089-2970644
>chr3:2970718-2972423
>chr3:2972526-2972748
>chr3:2972895-2973382
>chr3:2973522-2974058
>chr3:2974466-2974658
>chr3:2975038-2977355
>chr3:2977798-2978279
>chr3:2978658-2979004
>chr3:2979101-2979649
>chr3:2979833-2980431
>chr3:2981034-2981460
>chr3:2982864-2983002
>chr3:2983281-2983439
>chr3:2983686-2983848
>chr3:2984453-2984931
>chr3:2985071-2985793
>chr3:2986653-2986994
>chr3:2987698-2987912
>chr3:2988031-2988397
>chr3:2988517-2988805
>chr3:2988996-2989176
>chr3:2989248-2990210
>chr3:2990393-2991430
>chr3:2992228-2992326
>chr3:2992702-2992789
>chr3:2993152-2993256
>chr3:2993615-2993711
>chr3:2994102-2994774
>chr3:2994988-2995474
>chr3:2995650-2995943
>chr3:2996115-2996254
>chr3:2996385-2996596
>chr3:2997440-2997960
>chr3:2998048-2998436
>chr3:2998502-2998953
>chr3:2999048-2999472
>chr3:2999578-3000333
>chr3:3000529-3001077
>chr3:3001134-3001207
>chr3:3001256-3001471
>chr3:3001592-3001895
>chr3:3002005-3002803
>chr3:3002922-3003194
>chr3:3003275-3003382
>chr3:3003655-3003764
>chr3:3004679-3005044
>chr3:3005391-3005818
>chr3:3006469-3007319
>chr3:3007379-3007604
>chr3:3009139-3009518
>chr3:3009591-3010674
>chr3:3012053-3012916
>chr3:3013263-3013402
>chr3:3013559-3013786
>chr3:3013948-3014521
>chr3:3015749-3016079
>chr3:3017246-3018052
>chr3:3018303-3018375
>chr3:3018475-3018557
>chr3:3019459-3019635
>chr3:3019965-3020024
>chr3:3020430-3020555
>chr3:3020974-3021050
>chr3:3022105-3022254
>chr3:3022645-3022915
>chr3:3023132-3023330
>chr3:3023538-3024188
>chr3:3024235-3024819
>chr3:3024913-3025141
>chr3:3026298-3026423
>chr3:3026723-3026996
>chr3:3027188-3027834
>chr3:3028468-3028708
>chr3:3029125-3029217
>chr3:3029528-3029608
>chr3:3029987-3030498
>chr3:3030727-3030858
>chr3:3031094-3031178
>chr3:3031442-3032012
>chr3:3034501-3034618
>chr3:3034847-3035201
>chr3:3035376-3035514
>chr3:3036206-3036383
>chr3:3036436-3037070
>chr3:3037209-3039243
>chr3:3039826-3040131
>chr3:3040808-3040906
>chr3:3041091-3041375
>chr3:3041498-3042156
>chr3:3042495-3042563
>chr3:3042713-3042856
>chr3:3043124-3043276
>chr3:3044540-3044664
>chr3:3044856-3045186
>chr3:3045250-3045343
>chr3:3045450-3046323
>chr3:3046407-3046624
>chr3:3046946-3047088
>chr3:3047209-3047332
>chr3:3047616-3047944
>chr3:3049165-3049281
>chr3:3049412-3050085
>chr3:3050165-3050296
>chr3:3050433-3050602
>chr3:3050665-3050943
>chr3:3051048-3051308
>chr3:3051911-3052189
>chr3:3052560-3052686
>chr3:3052990-3054028
>chr3:3054246-3054425
>chr3:3054655-3054836
>chr3:3055288-3055667
>chr3:3056131-3056254
>chr3:3056413-3056487
>chr3:3057380-3057594
>chr3:3057687-3058319
>chr3:3058536-3058686
>chr3:3059107-3060420
>chr3:3060634-3061005
>chr3:3061321-3061859
>chr3:3062104-3062157
>chr3:3062354-3062568
>chr3:3063645-3063776
>chr3:3064681-3064960
>chr3:3066483-3066698
>chr3:3066821-3067355
>chr3:3068109-3068666
>chr3:3068790-3069920
>chr3:3071126-3072152
>chr3:3072292-3072576
>chr3:3073138-3073339
>chr3:3073536-3073695
>chr3:3073924-3074077
>chr3:3074402-3075679
>chr3:3076341-3076488
>chr3:3076983-3077114
>chr3:3077346-3077464
>chr3:3077659-3078505
>chr3:3078795-3079134
>chr3:3079252-3079423
>chr3:3079682-3079844
>chr3:3080096-3081365
>chr3:3082568-3082798
>chr3:3083044-3083387
>chr3:3083841-3083958
>chr3:3084158-3084398
>chr3:3084458-3084867
>chr3:3085270-3085605
>chr3:3085978-3086087
>chr3:3086346-3086514
>chr3:3086876-3087340
>chr3:3087534-3087816
>chr3:3088013-3088499
>chr3:3090676-3091234
>chr3:3091682-3092297
>chr3:3092576-3092641
>chr3:3092858-3092919
>chr3:3093068-3093472
>chr3:3093577-3093955
>chr3:3094003-3094415
>chr3:3094535-3094949
>chr3:3095384-3095990
>chr3:3096866-3097012
>chr3:3097166-3097368
>chr3:3098555-3098695
>chr3:3098773-3099874
>chr3:3099988-3100144
>chr3:3100257-3100486
>chr3:3100846-3101348
>chr3:3101426-3101738
>chr3:3102181-3102308
>chr3:3102378-3102423
>chr3:3102463-3102576
>chr3:3102866-3102963
>chr3:3103237-3103919
>chr3:3105006-3105196
>chr3:3105369-3106788
>chr3:3106897-3107115
>chr3:3107236-3107480
>chr3:3107536-3107686
>chr3:3107859-3107938
>chr3:3108063-3108357
>chr3:3108941-3109813
>chr3:3109930-3110151
>chr3:3110399-3110575
>chr3:3111395-3111473
>chr3:3112006-3112777
>chr3:3113061-3113295
>chr3:3113460-3113594
>chr3:3113671-3114216
>chr3:3114348-3114491
>chr3:3114805-3115458
>chr3:3116052-3117013
>chr3:3117266-3117362
>chr3:3117423-3118645
>chr3:3118788-3119377
>chr3:3119622-3119693
>chr3:3119799-3120079
>chr3:3120243-3120784
>chr3:3121045-3121257
>chr3:3121605-3121735
>chr3:3122615-3122884
>chr3:3122975-3123602
>chr3:3123683-3124730
>chr3:3126628-3126812
>chr3:3127012-3127256
>chr3:3127354-3127671
>chr3:3127950-3128069
>chr3:3128145-3129202
>chr3:3131015-3131689
>chr3:3132061-3132386
>chr3:3133005-3133580
>chr3:3134022-3134583
>chr3:3134677-3134779
>chr3:3134954-3135361
>chr3:3135513-3135629
>chr3:3135886-3136953
>chr3:3137251-3137877
>chr3:3137923-3138763
>chr3:3138987-3139081
>chr3:3139284-3140099
>chr3:3140172-3141925
>chr3:3141999-3142175
>chr3:3142673-3142958
>chr3:3143422-3143709
>chr3:3143849-3143948
>chr3:3144381-3144691
>chr3:3144817-3144905
>chr3:3145126-3145479
>chr3:3146149-3146643
>chr3:3146746-3147011
>chr3:3147302-3147429
>chr3:3147795-3148532
>chr3:3148815-3149089
>chr3:3149500-3149830
>chr3:3149934-3151149
>chr3:3151584-3151950
>chr3:3152180-3152410
>chr3:3152958-3153244
>chr3:3153471-3154311
>chr3:3154467-3154570
>chr3:3154781-3154842
>chr3:3155100-3155267
>chr3:3155329-3156327
>chr3:3156562-3156696
>chr3:3156953-3157027
>chr3:3157634-3157689
>chr3:3158271-3158385
>chr3:3158436-3158653
>chr3:3159075-3159969
>chr3:3160360-3160533
>chr3:3160700-3160786
>chr3:3161377-3162834
>chr3:3163305-3164347
>chr3:3164688-3164818
>chr3:3164967-3165350
>chr3:3165473-3166032
>chr3:3166422-3166639
>chr3:3166952-3167947
>chr3:3168024-3168705
>chr3:3168829-3168957
>chr3:3170108-3170408
>chr3:3171065-3171363
>chr3:3172360-3173627
>chr3:3174251-3174382
>chr3:3174721-3174989
>chr3:3175040-3175301
>chr3:3175513-3175609
>chr3:3176247-3177014
>chr3:3177289-3177406
>chr3:3178039-3178570
>chr3:3179411-3179490
>chr3:3179755-3180209
>chr3:3180421-3181021
>chr3:3181406-3181465
>chr3:3181628-3181731
>chr3:3181843-3182322
>chr3:3182829-3183985
>chr3:3184220-3184399
>chr3:3185205-3185566
>chr3:3185674-3185820
>chr3:3185874-3186470
>chr3:3186588-3187004
>chr3:3187175-3188280
>chr3:3189679-3189759
>chr3:3189828-3190242
>chr3:3190392-3191921
>chr3:3192078-3192899
>chr3:3192976-3193053
>chr3:3193485-3194112
>chr3:3194631-3194805
>chr3:3194892-3195154
>chr3:3195332-3195839
>chr3:3195962-3196101
>chr3:3196621-3196789
>chr3:3196864-3197060
>chr3:3197253-3197654
>chr3:3197849-3198077
>chr3:3198460-3199019
>chr3:3199130-3200526
>chr3:3201154-3201653
>chr3:3202082-3203043
>chr3:3203203-3203488
>chr3:3203654-3204017
>chr3:3204498-3204680
>chr3:3204980-3205095
>chr3:3205298-3205410
>chr3:3205672-3206075
>chr3:3206281-3206481
>chr3:3206947-3207128
>chr3:3207199-3207513
>chr3:3207794-3207897
>chr3:3208126-3208348
>chr3:3208497-3208840
>chr3:3209742-3210371
>chr3:3211766-3212535
>chr3:3212718-3212825
>chr3:3213078-3213224
>chr3:3213469-3213586
>chr3:3213879-3214122
>chr3:3214204-3214887
>chr3:3215040-3215238
>chr3:3216178-3216624
>chr3:3216772-3217005
>chr3:3217082-3218018
>chr3:3218318-3218556
>chr3:3219034-3219171
>chr3:3219300-3219586
>chr3:3219812-3219935
>chr3:3220445-3220803
>chr3:3221084-3221278
>chr3:3221813-3222095
>chr3:3223051-3223230
>chr3:3223463-3224187
>chr3:3227014-3228296
>chr3:3229540-3230754
>chr3:3232493-3232766
>chr3:3233539-3233690
>chr3:3234137-3234326
>chr3:3234524-3234759
>chr3:3235020-3235466
>chr3:3235571-3236586
>chr3:3238142-3238224
>chr3:3238417-3238634
>chr3:3238811-3239404
>chr3:3239497-3239863
>chr3:3239954-3240200
>chr3:3240431-3240569
>chr3:3240684-3241124
>chr3:3241279-3241574
>chr3:3241815-3241916
>chr3:3242021-3242150
>chr3:3242755-3242832
>chr3:3243019-3243204
>chr3:3243354-3243580
>chr3:3243679-3244269
>chr3:3244515-3244773
>chr3:3244917-3245243
>chr3:3245541-3245648
>chr3:3245751-3245880
>chr3:3246075-3246213
>chr3:3246303-3247165
>chr3:3247373-3248437
>chr3:3248712-3248801
>chr3:3249099-3249772
>chr3:3251850-3252037
>chr3:3252984-3253659
>chr3:3253780-3254509
>chr3:3254673-3254772
>chr3:3255143-3255310
>chr3:3255497-3255796
>chr3:3256291-3256421
>chr3:3256509-3256837
>chr3:3256958-3257067
>chr3:3257125-3257410
>chr3:3257624-3257772
>chr3:3257927-3258036
>chr3:3258616-3258720
>chr3:3258984-3259743
>chr3:3259891-3259961
>chr3:3260073-3260288
>chr3:3260452-3260838
>chr3:3260895-3260949
>chr3:3261072-3261250
>chr3:3261337-3261609
>chr3:3261731-3262967
>chr3:3263317-3263486
>chr3:3263703-3263791
>chr3:3263929-3264264
>chr3:3264313-3264777
>chr3:3264822-3266004
>chr3:3266121-3266421
>chr3:3266644-3266899
>chr3:3267071-3267123
>chr3:3267553-3267604
>chr3:3267672-3267773
>chr3:3267856-3268174
>chr3:3268616-3268974
>chr3:3270560-3270742
>chr3:3270822-3270985
>chr3:3271068-3271691
>chr3:3271761-3272307
>chr3:3272400-3272549
>chr3:3272653-3273024
>chr3:3273722-3273972
>chr3:3274061-3274140
>chr3:3274381-3275065
>chr3:3275135-3275308
>chr3:3275887-3276539
>chr3:3276853-3277426
>chr3:3277764-3278354
>chr3:3278560-3278725
>chr3:3279135-3279705
>chr3:3279813-3280526
>chr3:3280936-3281143
>chr3:3281983-3282856
>chr3:3282924-3283823
>chr3:3283982-3284120
>chr3:3284287-3284720
>chr3:3284831-3285049
>chr3:3285515-3286191
>chr3:3286529-3286581
>chr3:3287115-3287187
>chr3:3287398-3287666
>chr3:3287907-3288105
>chr3:3288411-3288486
>chr3:3288586-3289019
>chr3:3289184-3289440
>chr3:3289608-3290282
>chr3:3290390-3291911
>chr3:3292149-3292314
>chr3:3292572-3292941
>chr3:3293361-3294037
>chr3:3294321-3294540
>chr3:3296717-3298306
>chr3:3298423-3298580
>chr3:3298669-3299825
>chr3:3299979-3300109
>chr3:3300388-3300548
>chr3:3300787-3301338
>chr3:3301539-3301607
>chr3:3301734-3302007
>chr3:3302994-3303336
>chr3:3303887-3304088
>chr3:3305347-3305797
>chr3:3305897-3306154
>chr3:3306249-3306324
>chr3:3306437-3306856
>chr3:3307146-3307343
>chr3:3307474-3309411
>chr3:3309619-3309826
>chr3:3309982-3310124
>chr3:3310263-3310349
>chr3:3310421-3310619
>chr3:3310907-3311002
>chr3:3311143-3312111
>chr3:3312358-3312571
>chr3:3312721-3313132
>chr3:3313298-3313687
>chr3:3314374-3316498
>chr3:3316555-3316830
>chr3:3317259-3317593
>chr3:3318686-3319571
>chr3:3319741-3320190
>chr3:3320740-3321268
>chr3:3321455-3321813
>chr3:3321980-3322139
>chr3:3322232-3322353
>chr3:3322875-3323403
>chr3:3323534-3324003
>chr3:3324061-3324305
>chr3:3324453-3324672
>chr3:3324825-3324936
>chr3:3325125-3326776
>chr3:3326917-3328378
>chr3:3329041-3329384
>chr3:3329516-3329586
>chr3:3329869-3330018
>chr3:3330092-3330579
>chr3:3330694-3331070
>chr3:3331619-3331934
>chr3:3332173-3332762
>chr3:3332977-3333079
>chr3:3333324-3333453
>chr3:3333711-3334473
>chr3:3334697-3336447
>chr3:3336645-3336853
>chr3:3337326-3337435
>chr3:3338060-3338177
>chr3:3338702-3338817
>chr3:3338900-3339316
>chr3:3339394-3339689
>chr3:3339937-3340466
>chr3:3342780-3342955
>chr3:3343208-3343454
>chr3:3343621-3343774
>chr3:3343874-3344379
>chr3:3344449-3344617
>chr3:3345636-3346465
>chr3:3346570-3346648
>chr3:3346721-3346846
>chr3:3347032-3347632
>chr3:3347760-3348105
>chr3:3348191-3348616
>chr3:3349295-3349395
>chr3:3349563-3349777
>chr3:3351156-3351279
>chr3:3351413-3352081
>chr3:3352209-3352282
>chr3:3352377-3352436
>chr3:3352625-3352793
>chr3:3352843-3352989
>chr3:3353045-3353461
>chr3:3353911-3354395
>chr3:3354524-3355177
>chr3:3355439-3356024
>chr3:3356377-3356541
>chr3:3356759-3356988
>chr3:3358010-3358665
>chr3:3358913-3360970
>chr3:3361930-3366250
>chr3:3367193-3367319
>chr3:3367653-3367830
>chr3:3368043-3368737
>chr3:3369153-3369282
>chr3:3369811-3370555
>chr3:3370597-3370660
>chr3:3370877-3370980
>chr3:3371147-3371215
>chr3:3371761-3372165
>chr3:3372238-3372801
>chr3:3372941-3373451
>chr3:3373819-3374140
>chr3:3374371-3375718
>chr3:3375979-3376129
>chr3:3376339-3376569
>chr3:3377148-3377259
>chr3:3377486-3377765
>chr3:3378084-3378526
>chr3:3378591-3378733
>chr3:3378755-3378926
>chr3:3379115-3379280
>chr3:3379989-3380423
>chr3:3380521-3381131
>chr3:3381409-3381640
>chr3:3381863-3382004
>chr3:3382247-3382467
>chr3:3382924-3383095
>chr3:3383157-3383242
>chr3:3383907-3384202
>chr3:3384667-3384822
>chr3:3384995-3385712
>chr3:3386290-3386383
>chr3:3386544-3386989
>chr3:3387120-3387521
>chr3:3388238-3388544
>chr3:3389249-3389505
>chr3:3391190-3391628
>chr3:3391708-3391863
>chr3:3392267-3392430
>chr3:3392624-3394482
>chr3:3394655-3395128
>chr3:3395644-3396127
>chr3:3396253-3396556
>chr3:3396633-3396817
>chr3:3397011-3397126
>chr3:3397696-3399702
>chr3:3399808-3400155
>chr3:3401301-3402567
>chr3:3402615-3403877
>chr3:3404166-3404570
>chr3:3404686-3404768
>chr3:3405316-3405400
>chr3:3405798-3406022
>chr3:3408555-3408714
>chr3:3409617-3409889
>chr3:3410036-3410258
>chr3:3410363-3410603
>chr3:3410726-3412457
>chr3:3412690-3413617
>chr3:3413782-3413937
>chr3:3414022-3414290
>chr3:3414633-3414987
>chr3:3415480-3416388
>chr3:3416518-3416913
>chr3:3417123-3418134
>chr3:3419790-3420003
>chr3:3420097-3420208
>chr3:3420711-3420861
>chr3:3421328-3421572
>chr3:3421842-3421911
>chr3:3422229-3422356
>chr3:3422705-3423540
>chr3:3424033-3424084
>chr3:3425163-3425647
>chr3:3425863-3426235
>chr3:3426612-3426769
>chr3:3426921-3428014
>chr3:3428497-3429492
>chr3:3429876-3430028
>chr3:3431242-3431635
>chr3:3431703-3433070
>chr3:3433316-3433421
>chr3:3433787-3434292
>chr3:3435114-3435324
>chr3:3435536-3435824
>chr3:3435922-3436418
>chr3:3436648-3437621
>chr3:3438892-3439353
>chr3:3439533-3440646
>chr3:3440915-3444130
>chr3:3444319-3445452
>chr3:3445625-3445797
>chr3:3446011-3446065
>chr3:3446338-3446483
>chr3:3446547-3446675
>chr3:3446797-3447284
>chr3:3447453-3447908
>chr3:3447982-3448294
>chr3:3448361-3449150
>chr3:3449759-3450702
>chr3:3450758-3451070
>chr3:3452393-3453071
>chr3:3453224-3453578
>chr3:3453996-3454683
>chr3:3455161-3455354
>chr3:3455516-3455745
>chr3:3455940-3456065
>chr3:3456226-3456935
>chr3:3457095-3458477
>chr3:3459482-3459618
>chr3:3459997-3460203
>chr3:3460586-3460878
>chr3:3460994-3462051
>chr3:3462539-3462622
>chr3:3462771-3462979
>chr3:3463185-3463299
>chr3:3463448-3463857
>chr3:3464050-3464311
>chr3:3464458-3465238
>chr3:3465482-3466740
>chr3:3466872-3466984
>chr3:3467093-3467516
>chr3:3467603-3467712
>chr3:3468131-3468236
>chr3:3468380-3468708
>chr3:3468825-3468935
>chr3:3469128-3469239
>chr3:3470524-3470699
>chr3:3471074-3471539
>chr3:3472942-3473206
>chr3:3473329-3473433
>chr3:3474395-3474685
>chr3:3474815-3477160
>chr3:3477707-3480060
>chr3:3480150-3480835
>chr3:3481077-3481262
>chr3:3481399-3481456
>chr3:3481797-3481980
>chr3:3482475-3483067
>chr3:3483648-3483793
>chr3:3483966-3484084
>chr3:3484405-3484783
>chr3:3486463-3487001
>chr3:3487128-3487557
>chr3:3487654-3488114
>chr3:3488411-3488846
>chr3:3489094-3490537
>chr3:3490598-3490907
>chr3:3491051-3491422
>chr3:3491774-3492816
>chr3:3492898-3493055
>chr3:3493232-3493761
>chr3:3494040-3494312
>chr3:3494789-3494925
>chr3:3495020-3495803
>chr3:3495931-3496914
>chr3:3497722-3497873
>chr3:3498172-3498903
>chr3:3499150-3500133
>chr3:3500455-3500799
>chr3:3501519-3501609
>chr3:3502612-3503112
>chr3:3503239-3503502
>chr3:3503891-3503979
>chr3:3504495-3504879
>chr3:3505063-3505352
>chr3:3505567-3505926
>chr3:3505979-3506109
>chr3:3506212-3506803
>chr3:3507700-3508003
>chr3:3508496-3508659
>chr3:3509034-3509178
>chr3:3509422-3509889
>chr3:3509989-3510241
>chr3:3510447-3511019
>chr3:3512384-3512764
>chr3:3513022-3513805
>chr3:3514011-3514239
>chr3:3514307-3515242
>chr3:3515339-3515588
>chr3:3515708-3516008
>chr3:3516338-3517103
>chr3:3517742-3518090
>chr3:3518272-3519884
>chr3:3519985-3520127
>chr3:3521725-3524197
>chr3:3524319-3524417
>chr3:3524537-3524848
>chr3:3525127-3525248
>chr3:3525539-3525733
>chr3:3525870-3528444
>chr3:3528927-3529042
>chr3:3529430-3529557
>chr3:3530206-3530383
>chr3:3530663-3530782
>chr3:3531256-3531527
>chr3:3531706-3531814
>chr3:3531896-3532119
>chr3:3532256-3532364
>chr3:3532427-3532604
>chr3:3533517-3533765
>chr3:3533865-3534054
>chr3:3534541-3534995
>chr3:3535904-3536263
>chr3:3537295-3537727
>chr3:3537970-3538377
>chr3:3538955-3539591
>chr3:3539741-3540452
>chr3:3540517-3540582
>chr3:3540940-3541017
>chr3:3541232-3541532
>chr3:3541840-3542283
>chr3:3543000-3543827
>chr3:3545696-3546253
>chr3:3546554-3546945
>chr3:3547109-3547523
>chr3:3547599-3548646
>chr3:3549005-3549101
>chr3:3549427-3549553
>chr3:3550318-3550477
>chr3:3550696-3551121
>chr3:3551554-3552338
>chr3:3552918-3553734
>chr3:3555866-3556046
>chr3:3556145-3556438
>chr3:3556652-3556990
>chr3:3557215-3557779
>chr3:3557822-3558818
>chr3:3558903-3559401
>chr3:3559645-3559834
>chr3:3559940-3560050
>chr3:3560157-3560449
>chr3:3560768-3561207
>chr3:3561530-3562663
>chr3:3562789-3562879
>chr3:3562938-3563996
>chr3:3564218-3564568
>chr3:3565054-3565959
>chr3:3566055-3567054
>chr3:3567870-3569058
>chr3:3569367-3570457
>chr3:3571330-3571750
>chr3:3572016-3572270
>chr3:3572553-3572769
>chr3:3573000-3573141
>chr3:3573296-3573866
>chr3:3574225-3574411
>chr3:3574577-3574638
>chr3:3574730-3575378
>chr3:3575628-3575953
>chr3:3576415-3576728
>chr3:3576846-3577887
>chr3:3578019-3578205
>chr3:3578271-3578417
>chr3:3579807-3580152
>chr3:3580884-3581834
>chr3:3581892-3581936
>chr3:3582093-3582817
>chr3:3583366-3583441
>chr3:3583779-3583979
>chr3:3584151-3584360
>chr3:3584408-3585360
>chr3:3585531-3586418
>chr3:3586679-3586735
>chr3:3586878-3587064
>chr3:3588461-3588757
>chr3:3589751-3590456
>chr3:3590515-3591089
>chr3:3591252-3591405
>chr3:3591792-3592002
>chr3:3592212-3592290
>chr3:3592487-3592760
>chr3:3592837-3593030
>chr3:3593175-3593377
>chr3:3593662-3593746
>chr3:3594165-3594386
>chr3:3594515-3595359
>chr3:3595591-3595649
>chr3:3596079-3596511
>chr3:3596625-3596985
>chr3:3597492-3597713
>chr3:3597846-3598331
>chr3:3598682-3598788
>chr3:3599631-3599998
>chr3:3600157-3600215
>chr3:3600281-3600946
>chr3:3601240-3601460
>chr3:3601524-3601560
>chr3:3602064-3602736
>chr3:3602854-3602929
>chr3:3603075-3604065
>chr3:3604437-3605516
>chr3:3606036-3606831
>chr3:3607669-3608602
>chr3:3610582-3611042
>chr3:3612123-3612700
>chr3:3613216-3613663
>chr3:3613789-3614075
>chr3:3614609-3615706
>chr3:3616918-3616985
>chr3:3619370-3619499
>chr3:3620500-3620578
>chr3:3620747-3620896
>chr3:3621446-3621546
>chr3:3622438-3622681
>chr3:3622750-3623389
>chr3:3623592-3623839
>chr3:3624011-3624223
>chr3:3624364-3624905
>chr3:3625055-3626290
>chr3:3626425-3626841
>chr3:3627069-3627581
>chr3:3627922-3628055
>chr3:3628669-3628806
>chr3:3629014-3629157
>chr3:3629305-3629562
>chr3:3629742-3630024
>chr3:3630479-3630698
>chr3:3632313-3632496
>chr3:3633361-3634089
>chr3:3636418-3636488
>chr3:3636952-3637072
>chr3:3637226-3638049
>chr3:3638077-3638116
>chr3:3638151-3638620
>chr3:3638697-3639229
>chr3:3639287-3639359
>chr3:3639715-3639846
>chr3:3640061-3640501
>chr3:3640688-3640766
>chr3:3640853-3641122
>chr3:3642041-3642245
>chr3:3642449-3643035
>chr3:3643126-3643539
>chr3:3643881-3644325
>chr3:3645047-3645937
>chr3:3647641-3648380
>chr3:3648597-3648712
>chr3:3648752-3648870
>chr3:3648992-3649101
>chr3:3649308-3649621
>chr3:3649955-3650387
>chr3:3651185-3651267
>chr3:3651374-3651648
>chr3:3651905-3652250
>chr3:3652922-3653015
>chr3:3654120-3654178
>chr3:3654881-3655857
>chr3:3655935-3656057
>chr3:3656138-3657177
>chr3:3657288-3657609
>chr3:3657838-3658072
>chr3:3658444-3660172
>chr3:3660285-3660380
>chr3:3660525-3661063
>chr3:3661213-3661318
>chr3:3661606-3662323
>chr3:3662556-3662756
>chr3:3663042-3663225
>chr3:3663575-3664086
>chr3:3664183-3664679
>chr3:3665236-3665979
>chr3:3666131-3666473
>chr3:3666886-3666931
>chr3:3667480-3667714
>chr3:3667959-3668293
>chr3:3669223-3669845
>chr3:3670063-3670173
>chr3:3671349-3671811
>chr3:3671882-3672083
>chr3:3672162-3672340
>chr3:3672428-3673382
>chr3:3673765-3674681
>chr3:3674852-3674976
>chr3:3675391-3675465
>chr3:3675811-3676594
>chr3:3676731-3677005
>chr3:3677417-3677497
>chr3:3677594-3677764
>chr3:3677840-3678056
>chr3:3678841-3679345
>chr3:3679514-3679956
>chr3:3680141-3681477
>chr3:3681673-3682068
>chr3:3682308-3682492
>chr3:3682571-3682666
>chr3:3682897-3683061
>chr3:3683453-3683805
>chr3:3683872-3685512
>chr3:3685946-3686408
>chr3:3686498-3686595
>chr3:3687064-3687400
>chr3:3687452-3688275
>chr3:3688777-3689808
>chr3:3689950-3690011
>chr3:3690168-3690613
>chr3:3690760-3691272
>chr3:3691344-3691392
>chr3:3691715-3691810
>chr3:3691980-3692131
>chr3:3692382-3692945
>chr3:3693181-3694343
>chr3:3694641-3695267
>chr3:3695764-3696479
>chr3:3696699-3696740
>chr3:3696813-3696934
>chr3:3697019-3697236
>chr3:3697411-3697900
>chr3:3698230-3698646
>chr3:3698807-3698868
>chr3:3698964-3699117
>chr3:3699193-3699639
>chr3:3699739-3702391
>chr3:3702986-3703599
>chr3:3703731-3704019
>chr3:3704197-3704428
>chr3:3704889-3705002
>chr3:3705378-3705579
>chr3:3706567-3706661
>chr3:3707173-3708220
>chr3:3708259-3708689
>chr3:3709767-3709978
>chr3:3710751-3710839
>chr3:3710981-3711134
>chr3:3711513-3711863
>chr3:3712087-3713048
>chr3:3713109-3713265
>chr3:3713388-3713420
>chr3:3713731-3713883
>chr3:3713976-3714267
>chr3:3714488-3715551
>chr3:3715897-3716041
>chr3:3716680-3716819
>chr3:3717976-3718295
>chr3:3719478-3719775
>chr3:3719882-3719997
>chr3:3720171-3721015
>chr3:3721389-3721627
>chr3:3721823-3721924
>chr3:3722094-3722341
>chr3:3722611-3722692
>chr3:3722788-3722856
>chr3:3723150-3724202
>chr3:3724282-3724479
>chr3:3724631-3724841
>chr3:3724921-3725055
>chr3:3725571-3725819
>chr3:3726144-3726287
>chr3:3726617-3727240
>chr3:3728500-3728962
>chr3:3729060-3729921
>chr3:3730156-3730501
>chr3:3730712-3731464
>chr3:3731678-3732469
>chr3:3732661-3732891
>chr3:3732926-3733159
>chr3:3733289-3733414
>chr3:3733489-3735029
>chr3:3735116-3735979
>chr3:3736736-3737288
>chr3:3737549-3737695
>chr3:3737870-3738023
>chr3:3738330-3739003
>chr3:3739373-3739890
>chr3:3740276-3740991
>chr3:3741239-3741525
>chr3:3741796-3742175
>chr3:3742324-3744380
>chr3:3745594-3747087
>chr3:3747176-3747932
>chr3:3748150-3748248
>chr3:3748949-3749278
>chr3:3749318-3749974
>chr3:3750058-3751086
>chr3:3751239-3751419
>chr3:3751582-3751995
>chr3:3753177-3753665
>chr3:3754152-3754588
>chr3:3755082-3755205
>chr3:3755429-3755783
>chr3:3756064-3756352
>chr3:3756555-3756651
>chr3:3756852-3757091
>chr3:3757349-3757932
>chr3:3758242-3758350
>chr3:3759171-3759305
>chr3:3759589-3759726
>chr3:3759908-3760337
>chr3:3761108-3761384
>chr3:3761982-3762173
>chr3:3762386-3762624
>chr3:3763147-3763256
>chr3:3763747-3763911
>chr3:3764862-3765491
>chr3:3765605-3766378
>chr3:3766474-3766923
>chr3:3767305-3767376
>chr3:3768591-3769002
>chr3:3769075-3769421
>chr3:3770709-3771016
>chr3:3772641-3772860
>chr3:3773594-3773675
>chr3:3774024-3774515
>chr3:3774764-3775585
>chr3:3776339-3776448
>chr3:3776733-3777813
>chr3:3777928-3778298
>chr3:3778693-3778841
>chr3:3779306-3779964
>chr3:3780118-3780369
>chr3:3780543-3780712
>chr3:3780970-3781381
>chr3:3781530-3781907
>chr3:3781988-3782352
>chr3:3782453-3782955
>chr3:3783055-3783261
>chr3:3783429-3784067
>chr3:3784280-3784510
>chr3:3784696-3785497
>chr3:3786458-3786610
>chr3:3787065-3787879
>chr3:3788058-3788263
>chr3:3789066-3790010
>chr3:3790062-3790750
>chr3:3791296-3792384
>chr3:3792738-3793010
>chr3:3793143-3794058
>chr3:3794125-3794561
>chr3:3795287-3795415
>chr3:3795674-3795899
>chr3:3796065-3796182
>chr3:3796810-3797017
>chr3:3797077-3797651
>chr3:3797830-3799041
>chr3:3799109-3799168
>chr3:3799230-3799785
>chr3:3800327-3800676
>chr3:3800871-3801590
>chr3:3801690-3801875
>chr3:3802514-3802737
>chr3:3803455-3804154
>chr3:3804248-3805448
>chr3:3805581-3805741
>chr3:3805832-3807177
>chr3:3807895-3808392
>chr3:3808484-3809219
>chr3:3809300-3809736
>chr3:3809811-3809973
>chr3:3810315-3810414
>chr3:3810703-3810969
>chr3:3811205-3811404
>chr3:3811645-3811725
>chr3:3812386-3812664
>chr3:3814645-3814942
>chr3:3815205-3815316
>chr3:3815434-3815552
>chr3:3815895-3816181
>chr3:3816296-3816753
>chr3:3817329-3818857
>chr3:3819007-3819897
>chr3:3820051-3824262
>chr3:3824367-3824487
>chr3:3824666-3825260
>chr3:3825404-3825523
>chr3:3826156-3826595
>chr3:3827353-3828347
>chr3:3828440-3828876
>chr3:3829153-3829858
>chr3:3829999-3830459
>chr3:3830514-3830811
>chr3:3831305-3831379
>chr3:3831561-3832600
>chr3:3833119-3833483
>chr3:3833582-3833651
>chr3:3833837-3833976
>chr3:3834238-3834531
>chr3:3834745-3834840
>chr3:3835331-3835540
>chr3:3835924-3836109
>chr3:3836207-3836282
>chr3:3836374-3837070
>chr3:3838149-3838504
>chr3:3838877-3840084
>chr3:3840265-3840595
>chr3:3840814-3841134
>chr3:3841361-3841521
>chr3:3843051-3844591
>chr3:3845391-3845432
>chr3:3845932-3846894
>chr3:3847050-3847343
>chr3:3847447-3847838
>chr3:3849462-3849889
>chr3:3849959-3852488
>chr3:3852649-3852765
>chr3:3852919-3852968
>chr3:3853361-3853462
>chr3:3853644-3853849
>chr3:3854413-3854933
>chr3:3855619-3856006
>chr3:3856300-3856508
>chr3:3856713-3857020
>chr3:3857959-3858025
>chr3:3858271-3858329
>chr3:3858607-3858677
>chr3:3858787-3859076
>chr3:3859215-3859357
>chr3:3859415-3860590
>chr3:3860743-3861224
>chr3:3861531-3862174
>chr3:3864956-3865100
>chr3:3865567-3865753
>chr3:3866631-3867067
>chr3:3867176-3867350
>chr3:3867451-3868054
>chr3:3868383-3869090
>chr3:3869134-3870357
>chr3:3870915-3871369
>chr3:3871714-3872073
>chr3:3872347-3872534
>chr3:3872663-3873029
>chr3:3873405-3874517
>chr3:3874788-3874965
>chr3:3875085-3875753
>chr3:3875845-3876383
>chr3:3876580-3876752
>chr3:3876923-3877333
>chr3:3877634-3877747
>chr3:3877794-3878489
>chr3:3878539-3878719
>chr3:3878806-3879905
>chr3:3880108-3881386
>chr3:3881468-3881760
>chr3:3881890-3881993
>chr3:3882143-3882422
>chr3:3882497-3883090
>chr3:3884937-3884983
>chr3:3885031-3885479
>chr3:3885555-3885665
>chr3:3885781-3886062
>chr3:3886129-3886464
>chr3:3886627-3886880
>chr3:3887113-3887208
>chr3:3888082-3888588
>chr3:3888943-3891343
>chr3:3891402-3891836
>chr3:3891928-3892847
>chr3:3893070-3893819
>chr3:3894311-3895305
>chr3:3895430-3895596
>chr3:3895746-3896216
>chr3:3896330-3896792
>chr3:3896986-3897902
>chr3:3897960-3898197
>chr3:3900208-3901211
>chr3:3901274-3902141
>chr3:3902418-3902664
>chr3:3902738-3904061
>chr3:3904899-3905637
>chr3:3906050-3909225
>chr3:3909325-3910204
>chr3:3910371-3910697
>chr3:3910774-3911264
>chr3:3911502-3912677
>chr3:3914008-3914183
>chr3:3914922-3915085
>chr3:3915165-3916244
>chr3:3916326-3916566
>chr3:3916848-3917458
>chr3:3917931-3918544
>chr3:3918736-3919105
>chr3:3919250-3919512
>chr3:3919599-3920835
>chr3:3920932-3921839
>chr3:3922188-3922290
>chr3:3923020-3923749
>chr3:3923914-3924082
>chr3:3924316-3924476
>chr3:3924623-3925291
>chr3:3925447-3925769
>chr3:3926596-3926821
>chr3:3927707-3928283
>chr3:3928454-3928693
>chr3:3928908-3929511
>chr3:3929655-3930012
>chr3:3930219-3931544
>chr3:3931647-3931799
>chr3:3931845-3932826
>chr3:3933069-3933780
>chr3:3933841-3934643
>chr3:3935031-3936172
>chr3:3936420-3937023
>chr3:3937073-3937920
>chr3:3938050-3939121
>chr3:3939605-3940490
>chr3:3940722-3941213
>chr3:3941285-3944314
>chr3:3944427-3944714
>chr3:3944987-3945472
>chr3:3946070-3946570
>chr3:3946797-3947340
>chr3:3947567-3947775
>chr3:3947921-3948983
>chr3:3949184-3949507
>chr3:3949942-3950134
>chr3:3950347-3950450
>chr3:3950625-3951426
>chr3:3951561-3951823
>chr3:3952126-3952274
>chr3:3952403-3952504
>chr3:3952714-3952819
>chr3:3953050-3953177
>chr3:3954062-3954430
>chr3:3954559-3954717
>chr3:3954825-3955105
>chr3:3955505-3955976
>chr3:3956232-3956665
>chr3:3956880-3957114
>chr3:3958183-3958333
>chr3:3958388-3958954
>chr3:3959621-3959828
>chr3:3960275-3960411
>chr3:3960619-3962130
>chr3:3962361-3962850
>chr3:3963032-3963649
>chr3:3963774-3964027
>chr3:3964303-3964413
>chr3:3964937-3965000
>chr3:3965205-3965349
>chr3:3965608-3966581
>chr3:3966622-3967616
>chr3:3967992-3968519
>chr3:3968573-3969199
>chr3:3969478-3969743
>chr3:3969854-3970052
>chr3:3970205-3970301
>chr3:3970464-3970625
>chr3:3971691-3971885
>chr3:3972144-3972395
>chr3:3973095-3973591
>chr3:3973680-3973921
>chr3:3974105-3974218
>chr3:3974640-3976366
>chr3:3976498-3977817
>chr3:3977873-3978017
>chr3:3978216-3978331
>chr3:3978414-3978521
>chr3:3978899-3979795
>chr3:3979950-3980058
>chr3:3980348-3980451
>chr3:3980796-3980974
>chr3:3981116-3981218
>chr3:3981295-3981374
>chr3:3981606-3981657
>chr3:3981702-3982017
>chr3:3982844-3983139
>chr3:3983753-3984296
>chr3:3984372-3984738
>chr3:3985667-3986007
>chr3:3986304-3987049
>chr3:3987457-3987534
>chr3:3987825-3988022
>chr3:3988237-3988779
>chr3:3989439-3990036
>chr3:3991427-3991523
>chr3:3992433-3992741
>chr3:3992913-3993240
>chr3:3993874-3994586
>chr3:3995010-3995117
>chr3:3995418-3997406
>chr3:3997558-3999489
>chr3:4000348-4000508
>chr3:4000751-4001358
>chr3:4001767-4002383
>chr3:4003195-4003329
>chr3:4003427-4004926
>chr3:4005147-4005656
>chr3:4006497-4007725
>chr3:4007852-4008080
>chr3:4008995-4009285
>chr3:4009501-4009836
>chr3:4010147-4010250
>chr3:4011042-4011170
>chr3:4011428-4011620
>chr3:4011774-4012984
>chr3:4014292-4018491
>chr3:4019402-4020368
>chr3:4020551-4020731
>chr3:4021654-4021882
>chr3:4022377-4023005
>chr3:4023135-4023361
>chr3:4023443-4023672
>chr3:4023916-4024106
>chr3:4024876-4025269
>chr3:4025907-4026331
>chr3:4026711-4027054
>chr3:4027166-4027738
>chr3:4027969-4028050
>chr3:4029335-4029675
>chr3:4029834-4030040
>chr3:4030784-4030894
>chr3:4031183-4031281
>chr3:4031694-4032898
>chr3:4033659-4034510
>chr3:4034739-4034973
>chr3:4035052-4035849
>chr3:4035969-4036081
>chr3:4036138-4036629
>chr3:4036810-4037379
>chr3:4037671-4037921
>chr3:4038172-4038296
>chr3:4038403-4038926
>chr3:4038995-4039991
>chr3:4040138-4040688
>chr3:4040811-4041620
>chr3:4042217-4042719
>chr3:4043074-4043592
>chr3:4044212-4044385
>chr3:4044466-4044560
>chr3:4044687-4045065
>chr3:4045175-4045713
>chr3:4045750-4045795
>chr3:4046601-4046961
>chr3:4047695-4047796
>chr3:4048113-4051039
>chr3:4051120-4051354
>chr3:4052101-4052206
>chr3:4052333-4054337
>chr3:4054451-4054611
>chr3:4054976-4055095
>chr3:4055325-4055524
>chr3:4055881-4057867
>chr3:4058059-4058234
>chr3:4059249-4060191
>chr3:4060293-4060456
>chr3:4061498-4061735
>chr3:4062585-4062733
>chr3:4062817-4063066
>chr3:4063153-4063820
>chr3:4063877-4064326
>chr3:4064575-4064696
>chr3:4064887-4065067
>chr3:4065678-4066249
>chr3:4066335-4066635
>chr3:4066818-4068043
>chr3:4068123-4068898
>chr3:4069035-4069203
>chr3:4070060-4070147
>chr3:4070382-4070472
>chr3:4070683-4071656
>chr3:4072087-4072265
>chr3:4072805-4073119
>chr3:4073210-4073904
>chr3:4074028-4074164
>chr3:4074470-4074569
>chr3:4074658-4077259
>chr3:4077406-4078646
>chr3:4078982-4079283
>chr3:4079339-4080443
>chr3:4080724-4081951
>chr3:4081990-4082055
>chr3:4082107-4083244
>chr3:4083478-4083980
>chr3:4084088-4084378
>chr3:4084536-4085029
>chr3:4085729-4087708
>chr3:4087962-4088444
>chr3:4088560-4089476
>chr3:4089737-4089879
>chr3:4090193-4090297
>chr3:4090730-4091524
>chr3:4091779-4091898
>chr3:4092265-4092386
>chr3:4092818-4093107
>chr3:4093467-4093667
>chr3:4094123-4094902
>chr3:4095794-4095858
>chr3:4096600-4096677
>chr3:4097493-4097804
>chr3:4097933-4098049
>chr3:4098458-4098840
>chr3:4098981-4099053
>chr3:4099193-4099705
>chr3:4099802-4099951
>chr3:4100098-4100956
>chr3:4101355-4102105
>chr3:4102342-4103211
>chr3:4103513-4103662
>chr3:4103829-4103995
>chr3:4104288-4104385
>chr3:4104615-4104812
>chr3:4105004-4105175
>chr3:4105357-4105497
>chr3:4105774-4105971
>chr3:4106262-4107027
>chr3:4107473-4107569
>chr3:4108001-4109358
>chr3:4109626-4109719
>chr3:4110569-4110994
>chr3:4111509-4111712
>chr3:4112681-4112864
>chr3:4113074-4113903
>chr3:4114210-4114381
>chr3:4115543-4116660
>chr3:4117158-4117918
>chr3:4118028-4118156
>chr3:4120339-4120439
>chr3:4120643-4120973
>chr3:4121641-4122560
>chr3:4122642-4123075
>chr3:4123134-4123358
>chr3:4123758-4124150
>chr3:4124378-4124947
>chr3:4125040-4125446
>chr3:4125530-4125619
>chr3:4125758-4126577
>chr3:4126728-4127081
>chr3:4127497-4127935
>chr3:4128463-4129084
>chr3:4129177-4129872
>chr3:4130068-4130220
>chr3:4130843-4131268
>chr3:4131348-4131599
>chr3:4131663-4131809
>chr3:4131881-4132002
>chr3:4132171-4132976
>chr3:4134061-4134196
>chr3:4134415-4134909
>chr3:4135110-4135340
>chr3:4135466-4135728
>chr3:4136441-4136581
>chr3:4136897-4137327
>chr3:4137584-4138205
>chr3:4138537-4139034
>chr3:4140601-4140702
>chr3:4141613-4141747
>chr3:4143429-4143822
>chr3:4145989-4146907
>chr3:4147104-4147411
>chr3:4147689-4147884
>chr3:4148392-4149280
>chr3:4149929-4150601
>chr3:4150725-4151120
>chr3:4151459-4151680
>chr3:4152408-4153217
>chr3:4153329-4153462
>chr3:4153808-4153985
>chr3:4154459-4154606
>chr3:4154785-4154894
>chr3:4155189-4155750
>chr3:4155909-4156520
>chr3:4156667-4156715
>chr3:4156799-4157043
>chr3:4157221-4157344
>chr3:4157474-4158104
>chr3:4158326-4159327
>chr3:4159453-4159526
>chr3:4159599-4159934
>chr3:4160161-4160358
>chr3:4160614-4160669
>chr3:4160960-4161201
>chr3:4161407-4161499
>chr3:4161734-4162109
>chr3:4162390-4162463
>chr3:4162596-4162761
>chr3:4163002-4163247
>chr3:4163294-4163728
>chr3:4163832-4163954
>chr3:4164164-4164480
>chr3:4164778-4164928
>chr3:4165204-4166042
>chr3:4166375-4167670
>chr3:4167749-4167818
>chr3:4167937-4168848
>chr3:4169118-4169447
>chr3:4169655-4169737
>chr3:4169914-4170022
>chr3:4170420-4170613
>chr3:4170800-4171172
>chr3:4171806-4172200
>chr3:4172268-4173428
>chr3:4173643-4173771
>chr3:4174189-4174326
>chr3:4174398-4175003
>chr3:4175153-4175365
>chr3:4175517-4175931
>chr3:4176037-4176221
>chr3:4176376-4176521
>chr3:4176715-4176924
>chr3:4177012-4177440
>chr3:4177707-4178017
>chr3:4178108-4178875
>chr3:4179186-4179350
>chr3:4179618-4179920
>chr3:4180097-4180626
>chr3:4180797-4181315
>chr3:4181390-4181799
>chr3:4181959-4183480
>chr3:4183631-4184245
>chr3:4184336-4184624
>chr3:4184763-4184968
>chr3:4185241-4186971
>chr3:4187234-4187566
>chr3:4187873-4188140
>chr3:4188529-4188683
>chr3:4189329-4189465
>chr3:4189603-4189694
>chr3:4189971-4191120
>chr3:4191444-4191589
>chr3:4192881-4193589
>chr3:4194003-4194166
>chr3:4194383-4194629
>chr3:4194784-4194834
>chr3:4195162-4195467
>chr3:4197101-4197286
>chr3:4197474-4197790
>chr3:4198807-4198880
>chr3:4199187-4199282
>chr3:4199577-4199754
>chr3:4199835-4199990
>chr3:4200109-4200437
>chr3:4200728-4200883
>chr3:4201069-4201207
>chr3:4202122-4202324
>chr3:4202499-4202681
>chr3:4202902-4203107
>chr3:4203412-4203515
>chr3:4203812-4203898
>chr3:4204184-4204398
>chr3:4204683-4204956
>chr3:4205026-4205528
>chr3:4205645-4207200
>chr3:4207274-4207710
>chr3:4207850-4207981
>chr3:4208250-4208395
>chr3:4208801-4208875
>chr3:4209048-4209155
>chr3:4209200-4209295
>chr3:4209436-4209515
>chr3:4209635-4210168
>chr3:4210330-4210807
>chr3:4211651-4211804
>chr3:4213000-4213550
>chr3:4213914-4214441
>chr3:4214957-4215314
>chr3:4215493-4215672
>chr3:4215876-4215975
>chr3:4216215-4216356
>chr3:4216708-4217669
>chr3:4217854-4219194
>chr3:4219326-4220138
>chr3:4220208-4220878
>chr3:4221024-4221083
>chr3:4221261-4221438
>chr3:4221497-4221571
>chr3:4221806-4222305
>chr3:4223733-4223818
>chr3:4225223-4225345
>chr3:4225917-4226116
>chr3:4226556-4227740
>chr3:4227926-4228125
>chr3:4228457-4228875
>chr3:4229398-4230029
>chr3:4230866-4232126
>chr3:4232451-4232683
>chr3:4232748-4233260
>chr3:4233316-4233587
>chr3:4233717-4233864
>chr3:4234575-4234832
>chr3:4235603-4237088
>chr3:4237205-4237379
>chr3:4237588-4237742
>chr3:4237908-4238194
>chr3:4238361-4239300
>chr3:4239630-4240059
>chr3:4240781-4240878
>chr3:4241817-4242367
>chr3:4242806-4242957
>chr3:4243132-4244325
>chr3:4244508-4244829
>chr3:4244958-4245461
>chr3:4245524-4245595
>chr3:4246818-4246997
>chr3:4247159-4247852
>chr3:4248035-4248234
>chr3:4248393-4248496
>chr3:4248568-4249045
>chr3:4251521-4251717
>chr3:4252560-4253083
>chr3:4253519-4254142
>chr3:4254428-4254524
>chr3:4254915-4256429
>chr3:4256832-4257024
>chr3:4257120-4257597
>chr3:4257715-4257814
>chr3:4258117-4258412
>chr3:4258802-4259552
>chr3:4259799-4260327
>chr3:4260810-4261070
>chr3:4261155-4261607
>chr3:4261989-4262132
>chr3:4262334-4262901
>chr3:4263020-4263319
>chr3:4263377-4264050
>chr3:4264439-4264503
>chr3:4264971-4265324
>chr3:4265421-4265565
>chr3:4265690-4266853
>chr3:4267227-4267296
>chr3:4268071-4269319
>chr3:4269520-4270622
>chr3:4270931-4271559
>chr3:4271697-4271749
>chr3:4272387-4272901
>chr3:4273045-4273539
>chr3:4273680-4274067
>chr3:4274746-4275498
>chr3:4275883-4276601
>chr3:4276925-4277317
>chr3:4277409-4277660
>chr3:4277743-4278353
>chr3:4278661-4278913
>chr3:4279071-4279362
>chr3:4279948-4280007
>chr3:4280097-4280297
>chr3:4280697-4281125
>chr3:4281304-4282064
>chr3:4282400-4282555
>chr3:4283003-4283304
>chr3:4283564-4283789
>chr3:4284055-4284213
>chr3:4284361-4284895
>chr3:4284945-4285587
>chr3:4285970-4286633
>chr3:4286987-4287280
>chr3:4288375-4288574
>chr3:4289117-4289249
>chr3:4290320-4290600
>chr3:4291077-4291353
>chr3:4291820-4292337
>chr3:4294039-4294581
>chr3:4294889-4295353
>chr3:4295482-4295835
>chr3:4296102-4296241
>chr3:4296724-4297368
>chr3:4297487-4297663
>chr3:4297750-4298433
>chr3:4298529-4299003
>chr3:4299172-4299300
>chr3:4299433-4299665
>chr3:4301608-4302071
>chr3:4302858-4303218
>chr3:4303902-4304244
>chr3:4304432-4304596
>chr3:4305336-4305517
>chr3:4305642-4306032
>chr3:4306553-4306854
>chr3:4306984-4307407
>chr3:4307500-4307941
>chr3:4308454-4308712
>chr3:4308755-4308925
>chr3:4309546-4310047
>chr3:4310308-4310849
>chr3:4311187-4311437
>chr3:4311519-4311801
>chr3:4312605-4312741
>chr3:4313000-4313281
>chr3:4313596-4313732
>chr3:4313947-4314156
>chr3:4314219-4315434
>chr3:4316204-4316527
>chr3:4316597-4317812
>chr3:4317981-4318719
>chr3:4318869-4318924
>chr3:4319385-4319614
>chr3:4320380-4320502
>chr3:4321264-4321740
>chr3:4321834-4322070
>chr3:4322248-4322564
>chr3:4322605-4323722
>chr3:4323967-4324104
>chr3:4324370-4324563
>chr3:4325258-4325434
>chr3:4325509-4326742
>chr3:4326872-4327475
>chr3:4327728-4328098
>chr3:4328491-4328684
>chr3:4328876-4329276
>chr3:4329425-4329650
>chr3:4330397-4330728
>chr3:4330947-4331256
>chr3:4331322-4331497
>chr3:4331584-4333270
>chr3:4333484-4333769
>chr3:4334078-4334228
>chr3:4334456-4334620
>chr3:4334718-4335123
>chr3:4335620-4336161
>chr3:4336735-4337336
>chr3:4337439-4337684
>chr3:4337826-4337946
>chr3:4338339-4339291
>chr3:4339413-4340178
>chr3:4340377-4340539
>chr3:4343275-4343402
>chr3:4343725-4343894
>chr3:4344170-4344306
>chr3:4344494-4344528
>chr3:4344576-4345797
>chr3:4345941-4346165
>chr3:4346279-4346389
>chr3:4346524-4346940
>chr3:4347071-4347812
>chr3:4347999-4348106
>chr3:4348387-4348536
>chr3:4348879-4349047
>chr3:4351772-4351901
>chr3:4352118-4352679
>chr3:4352791-4352892
>chr3:4353156-4353389
>chr3:4353447-4353548
>chr3:4353710-4354176
>chr3:4354695-4354833
>chr3:4355008-4355239
>chr3:4355317-4356447
>chr3:4356621-4356794
>chr3:4357422-4358675
>chr3:4359176-4359277
>chr3:4359386-4359643
>chr3:4359796-4359960
>chr3:4360263-4360674
>chr3:4360766-4360916
>chr3:4361141-4361222
>chr3:4361302-4361413
>chr3:4361662-4362248
>chr3:4362859-4363028
>chr3:4363170-4363505
>chr3:4363598-4363918
>chr3:4364019-4364546
>chr3:4364636-4365542
>chr3:4365679-4366020
>chr3:4366072-4367255
>chr3:4367442-4367871
>chr3:4368094-4368642
>chr3:4368748-4368865
>chr3:4369078-4369286
>chr3:4369552-4370004
>chr3:4370309-4370660
>chr3:4370980-4371492
>chr3:4371656-4371766
>chr3:4372076-4372208
>chr3:4372351-4372923
>chr3:4373099-4373189
>chr3:4373723-4374711
>chr3:4374868-4376046
>chr3:4376130-4376308
>chr3:4376536-4376776
>chr3:4377029-4377125
>chr3:4377459-4377546
>chr3:4378092-4378247
>chr3:4378548-4379321
>chr3:4379564-4379929
>chr3:4379994-4380468
>chr3:4382341-4382616
>chr3:4382892-4383386
>chr3:4383890-4384282
>chr3:4384330-4384439
>chr3:4384571-4386059
>chr3:4386223-4386303
>chr3:4386567-4386940
>chr3:4387217-4387362
>chr3:4387544-4387753
>chr3:4387830-4388234
>chr3:4388548-4388656
>chr3:4388935-4388990
>chr3:4389227-4389330
>chr3:4389846-4389949
>chr3:4392166-4392267
>chr3:4393116-4393277
>chr3:4393505-4393875
>chr3:4393993-4394680
>chr3:4394977-4400441
>chr3:4400562-4400930
>chr3:4401044-4401227
>chr3:4401436-4401740
>chr3:4402117-4402656
>chr3:4402745-4403594
>chr3:4404522-4404654
>chr3:4404711-4405394
>chr3:4405567-4405788
>chr3:4405936-4406162
>chr3:4406701-4406777
>chr3:4406872-4407082
>chr3:4408435-4408819
>chr3:4408890-4409122
>chr3:4409556-4409780
>chr3:4409834-4410542
>chr3:4410836-4411073
>chr3:4411645-4412032
>chr3:4412186-4412414
>chr3:4412470-4412738
>chr3:4412846-4413150
>chr3:4413274-4413428
>chr3:4413471-4413835
>chr3:4414164-4414314
>chr3:4414408-4415511
>chr3:4415744-4416063
>chr3:4416471-4417158
>chr3:4417258-4417377
>chr3:4417437-4417645
>chr3:4418095-4418222
>chr3:4418414-4418745
>chr3:4419089-4420162
>chr3:4420583-4421018
>chr3:4421116-4421421
>chr3:4421673-4421779
>chr3:4421873-4422078
>chr3:4422146-4422496
>chr3:4422921-4423243
>chr3:4423457-4423812
>chr3:4424218-4424314
>chr3:4424431-4424711
>chr3:4425798-4426059
>chr3:4426185-4426674
>chr3:4426877-4427537
>chr3:4427873-4428982
>chr3:4429068-4429422
>chr3:4429682-4429846
>chr3:4430225-4430419
>chr3:4430910-4431222
>chr3:4432092-4432212
>chr3:4433349-4433622
>chr3:4433727-4433877
>chr3:4434205-4434313
>chr3:4434497-4434695
>chr3:4434879-4435009
>chr3:4435087-4435605
>chr3:4438202-4438452
>chr3:4438739-4438916
>chr3:4439008-4439412
>chr3:4439456-4439808
>chr3:4440253-4441189
>chr3:4441326-4441904
>chr3:4442025-4442426
>chr3:4442477-4442962
>chr3:4443088-4444185
>chr3:4445246-4445459
>chr3:4446135-4446933
>chr3:4446985-4448078
>chr3:4448159-4448350
>chr3:4448522-4449013
>chr3:4449249-4449496
>chr3:4450171-4450271
>chr3:4450630-4450990
>chr3:4451637-4451716
>chr3:4452010-4452384
>chr3:4452632-4452799
>chr3:4452967-4454103
>chr3:4454310-4454525
>chr3:4454781-4455158
>chr3:4455584-4455722
>chr3:4455927-4456118
>chr3:4456286-4456503
>chr3:4456773-4456890
>chr3:4457542-4458116
>chr3:4458168-4458687
>chr3:4459227-4459565
>chr3:4460028-4460467
>chr3:4461205-4461937
>chr3:4462578-4463163
>chr3:4463304-4463743
>chr3:4464648-4465110
>chr3:4465279-4465378
>chr3:4465511-4466125
>chr3:4466316-4466413
>chr3:4466635-4467091
>chr3:4467292-4468620
>chr3:4469076-4469143
>chr3:4469422-4469603
>chr3:4469928-4470549
>chr3:4470701-4470915
>chr3:4471137-4471691
>chr3:4471835-4472349
>chr3:4473010-4473161
>chr3:4473865-4473956
>chr3:4474696-4475071
>chr3:4475224-4475465
>chr3:4475841-4476238
>chr3:4476411-4477239
>chr3:4477497-4478471
>chr3:4478710-4478884
>chr3:4479063-4479274
>chr3:4479955-4480300
>chr3:4480420-4480539
>chr3:4480632-4481447
>chr3:4482408-4482665
>chr3:4483577-4484563
>chr3:4484616-4485031
>chr3:4485220-4485478
>chr3:4485651-4486282
>chr3:4486526-4486663
>chr3:4487056-4487125
>chr3:4487371-4487525
>chr3:4487694-4488042
>chr3:4488096-4488599
>chr3:4488759-4488831
>chr3:4488924-4489000
>chr3:4489128-4489934
>chr3:4489999-4490317
>chr3:4490511-4491839
>chr3:4491947-4492207
>chr3:4492272-4492492
>chr3:4492558-4493558
>chr3:4493697-4494019
>chr3:4494488-4495074
>chr3:4495272-4495977
>chr3:4496150-4496234
>chr3:4496335-4496410
>chr3:4496518-4497697
>chr3:4498195-4498695
>chr3:4500307-4501343
>chr3:4501462-4501874
>chr3:4502019-4502273
>chr3:4502499-4502637
>chr3:4503036-4503379
>chr3:4504528-4504596
>chr3:4504865-4505111
>chr3:4505275-4505963
>chr3:4506240-4507593
>chr3:4507822-4507923
>chr3:4508037-4508938
>chr3:4509014-4509437
>chr3:4509657-4509961
>chr3:4510416-4511220
>chr3:4511425-4511753
>chr3:4511886-4513494
>chr3:4513680-4514009
>chr3:4514181-4514309
>chr3:4514607-4514650
>chr3:4514768-4514868
>chr3:4515014-4515373
>chr3:4515746-4516279
>chr3:4516374-4516530
>chr3:4516652-4516752
>chr3:4516936-4518197
>chr3:4518254-4519323
>chr3:4519401-4519698
>chr3:4520075-4520501
>chr3:4520735-4521139
>chr3:4521208-4521805
>chr3:4522384-4522599
>chr3:4522749-4532408
>chr3:4532774-4532830
>chr3:4533162-4533244
>chr3:4533559-4533802
>chr3:4534068-4534397
>chr3:4534528-4534743
>chr3:4534995-4535096
>chr3:4536459-4536686
>chr3:4536869-4537027
>chr3:4537229-4537457
>chr3:4537553-4537874
>chr3:4538325-4538508
>chr3:4538817-4539251
>chr3:4540736-4540923
>chr3:4543268-4543496
>chr3:4543601-4545808
>chr3:4546192-4546382
>chr3:4546647-4547825
>chr3:4548079-4548294
>chr3:4548783-4548907
>chr3:4549335-4549373
>chr3:4549577-4550142
>chr3:4550401-4550654
>chr3:4551122-4551331
>chr3:4551396-4551604
>chr3:4551712-4552540
>chr3:4552624-4553244
>chr3:4553490-4553823
>chr3:4553898-4553961
>chr3:4554099-4554257
>chr3:4554596-4554690
>chr3:4555322-4556197
>chr3:4556351-4556623
>chr3:4557144-4557315
>chr3:4557575-4557731
>chr3:4558007-4558155
>chr3:4558941-4559623
>chr3:4559809-4560001
>chr3:4561493-4561723
>chr3:4562723-4563193
>chr3:4563355-4563635
>chr3:4563836-4564474
>chr3:4564545-4564752
>chr3:4565689-4565868
>chr3:4565963-4566978
>chr3:4567259-4579053
>chr3:4579165-4579219
>chr3:4579469-4580207
>chr3:4580428-4580569
>chr3:4580699-4581409
>chr3:4581507-4582206
>chr3:4582628-4582777
>chr3:4582839-4582948
>chr3:4583016-4583629
>chr3:4584202-4584364
>chr3:4584923-4585059
>chr3:4585212-4585277
>chr3:4585998-4586096
>chr3:4586208-4586984
>chr3:4588736-4588876
>chr3:4589770-4589908
>chr3:4590516-4590589
>chr3:4591396-4591965
>chr3:4592094-4592837
>chr3:4594219-4594293
>chr3:4594557-4595209
>chr3:4595871-4595980
>chr3:4596590-4596681
>chr3:4597346-4598108
>chr3:4598172-4599334
>chr3:4599462-4600753
>chr3:4600859-4600918
>chr3:4601144-4601302
>chr3:4601415-4601773
>chr3:4602111-4602177
>chr3:4602745-4603068
>chr3:4603179-4603445
>chr3:4603557-4603943
>chr3:4604899-4605079
>chr3:4605255-4605921
>chr3:4606290-4606375
>chr3:4606464-4611935
>chr3:4612075-4612242
>chr3:4612815-4613267
>chr3:4613430-4613544
>chr3:4613666-4614031
>chr3:4615116-4615469
>chr3:4615617-4616269
>chr3:4616703-4617006
>chr3:4617055-4619308
>chr3:4619577-4620809
>chr3:4620881-4621336
>chr3:4622165-4622395
>chr3:4626755-4627092
>chr3:4627320-4627825
>chr3:4628449-4628692
>chr3:4628932-4628998
>chr3:4629214-4630081
>chr3:4630295-4630466
>chr3:4631263-4631479
>chr3:4631659-4632930
>chr3:4633405-4634352
>chr3:4634545-4634849
>chr3:4634951-4635200
>chr3:4635350-4635811
>chr3:4636171-4636297
>chr3:4636803-4638946
>chr3:4639031-4640280
>chr3:4640947-4641088
>chr3:4641201-4641384
>chr3:4641863-4642020
>chr3:4642132-4642344
>chr3:4642560-4643630
>chr3:4646569-4647097
>chr3:4647362-4647402
>chr3:4647497-4648353
>chr3:4648634-4648799
>chr3:4649253-4649756
>chr3:4649819-4649937
>chr3:4650037-4650950
>chr3:4651177-4651430
>chr3:4651595-4652106
>chr3:4652489-4652804
>chr3:4653213-4653517
>chr3:4653648-4654440
>chr3:4654879-4655371
>chr3:4655794-4656586
>chr3:4656633-4657190
>chr3:4657290-4657334
>chr3:4657452-4659002
>chr3:4659210-4659476
>chr3:4659637-4659892
>chr3:4660006-4662148
>chr3:4662540-4662697
>chr3:4663299-4663395
>chr3:4663884-4664753
>chr3:4664924-4665214
>chr3:4665534-4665813
>chr3:4666967-4668018
>chr3:4668158-4668445
>chr3:4668679-4668902
>chr3:4669535-4670020
>chr3:4670341-4670640
>chr3:4670747-4671229
>chr3:4672366-4672634
>chr3:4672665-4672800
>chr3:4673033-4674966
>chr3:4675040-4675276
>chr3:4675562-4675733
>chr3:4676076-4676384
>chr3:4676647-4676734
>chr3:4676984-4677086
>chr3:4677388-4677814
>chr3:4679052-4679540
>chr3:4679621-4679778
>chr3:4679911-4680074
>chr3:4680872-4681041
>chr3:4681266-4681640
>chr3:4681872-4682290
>chr3:4682644-4683489
>chr3:4683897-4683985
>chr3:4684088-4684193
>chr3:4684411-4684483
>chr3:4684873-4685471
>chr3:4685849-4685908
>chr3:4686130-4686216
>chr3:4686458-4686752
>chr3:4687180-4688248
>chr3:4688336-4689469
>chr3:4689646-4689709
>chr3:4690256-4690436
>chr3:4690763-4692266
>chr3:4692390-4693099
>chr3:4693218-4693271
>chr3:4693332-4693694
>chr3:4693901-4694138
>chr3:4694751-4695029
>chr3:4695220-4695373
>chr3:4695525-4696808
>chr3:4697154-4697343
>chr3:4697422-4697953
>chr3:4698171-4698299
>chr3:4698430-4699034
>chr3:4699091-4699474
>chr3:4700304-4700421
>chr3:4700668-4701045
>chr3:4701148-4701249
>chr3:4702713-4703623
>chr3:4704106-4704425
>chr3:4704587-4705073
>chr3:4705161-4705941
>chr3:4706054-4706285
>chr3:4707024-4707375
>chr3:4707539-4707985
>chr3:4708107-4708197
>chr3:4708365-4709091
>chr3:4711217-4711331
>chr3:4711653-4711829
>chr3:4712021-4712699
>chr3:4712876-4713381
>chr3:4713703-4713879
>chr3:4714071-4714552
>chr3:4714691-4715098
>chr3:4715584-4716555
>chr3:4716904-4717297
>chr3:4717842-4717995
>chr3:4718057-4719965
>chr3:4721241-4722262
>chr3:4722776-4723222
>chr3:4723347-4723578
>chr3:4723636-4724139
>chr3:4724424-4725148
>chr3:4725324-4725510
>chr3:4725929-4726112
>chr3:4726438-4726491
>chr3:4726591-4726965
>chr3:4727125-4727357
>chr3:4727681-4728530
>chr3:4728636-4728813
>chr3:4729180-4730152
>chr3:4730260-4731095
>chr3:4731323-4732575
>chr3:4732653-4733839
>chr3:4734034-4735162
>chr3:4735916-4736731
>chr3:4736927-4737190
>chr3:4738029-4738091
>chr3:4738520-4740375
>chr3:4740671-4741724
>chr3:4741807-4742458
>chr3:4742576-4743063
>chr3:4743233-4743534
>chr3:4743653-4743724
>chr3:4743845-4744503
>chr3:4744945-4745038
>chr3:4745224-4745802
>chr3:4745901-4746001
>chr3:4746105-4746301
>chr3:4746644-4746919
>chr3:4747162-4747280
>chr3:4748548-4748877
>chr3:4749823-4749970
>chr3:4750324-4751561
>chr3:4751702-4751938
>chr3:4752168-4752279
>chr3:4752441-4752866
>chr3:4753942-4754220
>chr3:4755765-4756168
>chr3:4757034-4757124
>chr3:4757246-4758132
>chr3:4758541-4759079
>chr3:4759335-4759562
>chr3:4759767-4759985
>chr3:4760351-4760775
>chr3:4761053-4761355
>chr3:4761663-4761840
>chr3:4762002-4762092
>chr3:4762199-4762764
>chr3:4762913-4763251
>chr3:4763399-4764131
>chr3:4764423-4764550
>chr3:4764782-4766151
>chr3:4766410-4766737
>chr3:4767023-4767234
>chr3:4767848-4768152
>chr3:4768376-4768633
>chr3:4768759-4769078
>chr3:4769357-4770103
>chr3:4770237-4770825
>chr3:4771598-4771969
>chr3:4772467-4772871
>chr3:4773018-4773097
>chr3:4773519-4774767
>chr3:4774930-4775038
>chr3:4775125-4775366
>chr3:4775499-4776746
>chr3:4776882-4777150
>chr3:4777473-4777572
>chr3:4777774-4778426
>chr3:4779928-4780113
>chr3:4781194-4781787
>chr3:4781861-4782250
>chr3:4782330-4783632
>chr3:4783721-4784687
>chr3:4785425-4785497
>chr3:4786106-4787172
>chr3:4787244-4787461
>chr3:4787528-4787607
>chr3:4787766-4788075
>chr3:4788352-4788438
>chr3:4789208-4789715
>chr3:4789816-4790183
>chr3:4790410-4790992
>chr3:4791072-4791661
>chr3:4791820-4791962
>chr3:4793811-4793900
>chr3:4794042-4794186
>chr3:4794316-4794439
>chr3:4794593-4794837
>chr3:4798406-4798951
>chr3:4799098-4799871
>chr3:4800186-4800247
>chr3:4800411-4800494
>chr3:4800694-4801016
>chr3:4801382-4801915
>chr3:4802245-4802371
>chr3:4802462-4802656
>chr3:4802745-4803017
>chr3:4803193-4804603
>chr3:4805225-4806162
>chr3:4806310-4807260
>chr3:4808867-4809218
>chr3:4810296-4810814
>chr3:4811999-4812395
>chr3:4812563-4813588
>chr3:4813873-4814622
>chr3:4815204-4815360
>chr3:4815655-4816059
>chr3:4816424-4816628
>chr3:4817152-4817478
>chr3:4817806-4818169
>chr3:4818574-4819663
>chr3:4820008-4820094
>chr3:4820348-4820521
>chr3:4821083-4821674
>chr3:4821795-4822091
>chr3:4822431-4822724
>chr3:4822964-4823106
>chr3:4823294-4823447
>chr3:4823739-4824172
>chr3:4824256-4824636
>chr3:4824816-4824962
>chr3:4824980-4825101
>chr3:4825263-4825376
>chr3:4825841-4826303
>chr3:4826511-4826803
>chr3:4828050-4828236
>chr3:4828479-4828956
>chr3:4829143-4829547
>chr3:4829753-4830743
>chr3:4830887-4831265
>chr3:4831355-4833435
>chr3:4834081-4834194
>chr3:4834458-4834855
>chr3:4834963-4835706
>chr3:4836246-4836433
>chr3:4836663-4836907
>chr3:4837968-4839769
>chr3:4839819-4840116
>chr3:4842086-4842301
>chr3:4844068-4844581
>chr3:4844966-4845173
>chr3:4845254-4845972
>chr3:4847355-4847625
>chr3:4848114-4849306
>chr3:4849542-4849830
>chr3:4849959-4850130
>chr3:4850522-4850708
>chr3:4851073-4851257
>chr3:4851342-4851533
>chr3:4851698-4851795
>chr3:4851855-4852035
>chr3:4852122-4852794
>chr3:4852985-4853164
>chr3:4853995-4855198
>chr3:4855367-4855455
>chr3:4855849-4856425
>chr3:4856561-4856705
>chr3:4857059-4857553
>chr3:4857731-4857889
>chr3:4858407-4859030
>chr3:4859105-4859398
>chr3:4859884-4860242
>chr3:4861582-4861649
>chr3:4861887-4862319
>chr3:4862537-4862612
>chr3:4862790-4863609
>chr3:4863655-4863812
>chr3:4864026-4864594
>chr3:4865366-4865592
>chr3:4866027-4866498
>chr3:4866589-4866754
>chr3:4866928-4867181
>chr3:4868285-4868433
>chr3:4868952-4869191
>chr3:4869605-4869970
>chr3:4870431-4870572
>chr3:4871077-4871993
>chr3:4872468-4872661
>chr3:4872851-4872983
>chr3:4873688-4873784
>chr3:4873859-4874443
>chr3:4874850-4875780
>chr3:4876022-4876162
>chr3:4876294-4876402
>chr3:4876688-4877087
>chr3:4877228-4877952
>chr3:4878127-4878555
>chr3:4878717-4879180
>chr3:4879246-4880018
>chr3:4880687-4880869
>chr3:4881177-4881352
>chr3:4881553-4881867
>chr3:4881944-4883593
>chr3:4883981-4884049
>chr3:4884550-4884669
>chr3:4884963-4885376
>chr3:4885838-4886070
>chr3:4886263-4886926
>chr3:4887152-4887336
>chr3:4887609-4887722
>chr3:4887943-4889094
>chr3:4889359-4889417
>chr3:4889539-4890078
>chr3:4890425-4890953
>chr3:4891077-4891300
>chr3:4892355-4892486
>chr3:4892553-4892869
>chr3:4893983-4894123
>chr3:4894502-4895179
>chr3:4895346-4895709
>chr3:4895834-4895940
>chr3:4896014-4896267
>chr3:4896366-4896411
>chr3:4896442-4897520
>chr3:4898076-4898981
>chr3:4899186-4899417
>chr3:4900265-4900357
>chr3:4900720-4900863
>chr3:4901275-4902614
>chr3:4902706-4903116
>chr3:4903254-4903456
>chr3:4904978-4905291
>chr3:4905509-4905738
>chr3:4906241-4906374
>chr3:4906606-4906779
>chr3:4907056-4907238
>chr3:4907569-4907702
>chr3:4907960-4908117
>chr3:4908209-4908359
>chr3:4908587-4908843
>chr3:4909295-4909467
>chr3:4909574-4910655
>chr3:4911001-4911285
>chr3:4912103-4912670
>chr3:4912821-4912920
>chr3:4913043-4913271
>chr3:4913366-4913738
>chr3:4914064-4914501
>chr3:4914750-4915109
>chr3:4915478-4915622
>chr3:4915739-4916228
>chr3:4916360-4916769
>chr3:4917267-4918151
>chr3:4918248-4918352
>chr3:4918398-4918533
>chr3:4918768-4918857
>chr3:4918953-4919253
>chr3:4919440-4920858
>chr3:4921094-4921329
>chr3:4921902-4922090
>chr3:4922306-4922911
>chr3:4923086-4923711
>chr3:4923966-4924243
>chr3:4924578-4925077
>chr3:4925412-4925539
>chr3:4925865-4926560
>chr3:4926927-4927484
>chr3:4928311-4928488
>chr3:4928603-4929046
>chr3:4929308-4929747
>chr3:4929911-4930794
>chr3:4931050-4931267
>chr3:4932300-4932367
>chr3:4932560-4932729
>chr3:4932946-4933080
>chr3:4933285-4933840
>chr3:4934162-4934452
>chr3:4934553-4934792
>chr3:4941069-4941247
>chr3:4941885-4942136
>chr3:4942239-4943114
>chr3:4943394-4943862
>chr3:4944169-4944516
>chr3:4944627-4945292
>chr3:4945673-4946003
>chr3:4946397-4946692
>chr3:4947291-4948064
>chr3:4948368-4948593
>chr3:4948838-4948924
>chr3:4949390-4949931
>chr3:4950294-4950496
>chr3:4951325-4951611
>chr3:4952390-4952975
>chr3:4953040-4953133
>chr3:4953252-4953538
>chr3:4953749-4953990
>chr3:4954235-4955014
>chr3:4955182-4955537
>chr3:4955640-4955788
>chr3:4955886-4956304
>chr3:4956422-4957528
>chr3:4957745-4958603
>chr3:4958786-4958947
>chr3:4959126-4959389
>chr3:4959730-4960032
>chr3:4960296-4960645
>chr3:4960988-4961509
>chr3:4961985-4962199
>chr3:4963144-4963528
>chr3:4964870-4965972
>chr3:4966883-4967130
>chr3:4967567-4967800
>chr3:4967897-4968467
>chr3:4970621-4970878
>chr3:4970973-4971357
>chr3:4971496-4972038
>chr3:4972866-4973710
>chr3:4973866-4974211
>chr3:4974636-4975386
>chr3:4975522-4975813
>chr3:4975953-4976019
>chr3:4976262-4977116
>chr3:4978202-4978871
>chr3:4979011-4979080
>chr3:4979273-4979471
>chr3:4980854-4981017
>chr3:4981248-4981427
>chr3:4981783-4982156
>chr3:4982712-4982792
>chr3:4983267-4983436
>chr3:4984530-4984725
>chr3:4984952-4985643
>chr3:4985760-4985891
>chr3:4986213-4986313
>chr3:4986415-4986619
>chr3:4986765-4986891
>chr3:4987395-4987944
>chr3:4988104-4988380
>chr3:4988533-4989496
>chr3:4989623-4989684
>chr3:4989786-4989902
>chr3:4990056-4990397
>chr3:4990521-4990955
>chr3:4991011-4991273
>chr3:4991360-4991606
>chr3:4991820-4992181
>chr3:4992334-4992747
>chr3:4992980-4993037
>chr3:4993191-4993314
>chr3:4993353-4993609
>chr3:4993999-4994448
>chr3:4994689-4994785
>chr3:4995197-4995470
>chr3:4995616-4996552
>chr3:4996770-4996945
>chr3:4997103-4997208
>chr3:4997610-4998601
>chr3:5000486-5000967
>chr3:5001102-5001313
>chr3:5001444-5001867
>chr3:5002104-5002181
>chr3:5003723-5004131
>chr3:5004471-5004555
>chr3:5005163-5005272
>chr3:5005390-5006704
>chr3:5006876-5007372
>chr3:5008534-5008656
>chr3:5009037-5010195
>chr3:5010268-5010483
>chr3:5010883-5011130
>chr3:5011205-5011479
>chr3:5011618-5012141
>chr3:5012921-5013111
>chr3:5013429-5013601
>chr3:5014058-5014390
>chr3:5014541-5014674
>chr3:5015617-5016311
>chr3:5016511-5017060
>chr3:5021119-5021210
>chr3:5021656-5021785
>chr3:5021884-5021970
>chr3:5022241-5023432
>chr3:5025336-5025480
>chr3:5025606-5025834
>chr3:5025973-5026320
>chr3:5026377-5026705
>chr3:5027397-5027580
>chr3:5028467-5028607
>chr3:5029303-5029467
>chr3:5029812-5029992
>chr3:5030181-5030950
>chr3:5031038-5031686
>chr3:5031766-5034149
>chr3:5034208-5034630
>chr3:5035034-5035674
>chr3:5035894-5036701
>chr3:5036803-5037224
>chr3:5037732-5038260
>chr3:5038460-5038731
>chr3:5040174-5040869
>chr3:5041157-5041493
>chr3:5041843-5041958
>chr3:5042093-5042229
>chr3:5042349-5043008
>chr3:5043074-5043291
>chr3:5044294-5044388
>chr3:5044470-5044805
>chr3:5045091-5045201
>chr3:5045253-5045358
>chr3:5045450-5045705
>chr3:5046456-5046860
>chr3:5046893-5047292
>chr3:5048471-5048781
>chr3:5049703-5049888
>chr3:5050410-5050919
>chr3:5050986-5051950
>chr3:5052256-5052629
>chr3:5053627-5053885
>chr3:5054672-5055132
>chr3:5055306-5055389
>chr3:5055667-5056031
>chr3:5056224-5056284
>chr3:5056500-5056593
>chr3:5056828-5057612
>chr3:5057958-5058298
>chr3:5058608-5059539
>chr3:5059767-5060544
>chr3:5060641-5060674
>chr3:5060901-5061417
>chr3:5062053-5062315
>chr3:5062925-5063188
>chr3:5063384-5063561
>chr3:5063899-5064082
>chr3:5064230-5064291
>chr3:5064614-5070703
>chr3:5070830-5070900
>chr3:5071310-5071775
>chr3:5072027-5072437
>chr3:5072536-5072625
>chr3:5072873-5074093
>chr3:5074209-5074963
>chr3:5075205-5075440
>chr3:5075647-5075747
>chr3:5076138-5076312
>chr3:5076605-5076941
>chr3:5077237-5077686
>chr3:5077904-5077969
>chr3:5078311-5078564
>chr3:5078858-5079238
>chr3:5079467-5079960
>chr3:5080100-5081242
>chr3:5081366-5082769
>chr3:5082903-5083656
>chr3:5083818-5083990
>chr3:5085254-5085672
>chr3:5086043-5086617
>chr3:5086694-5087156
>chr3:5087632-5088115
>chr3:5088397-5088512
>chr3:5088577-5088814
>chr3:5089150-5089296
>chr3:5089843-5090040
>chr3:5090640-5092232
>chr3:5093450-5093844
>chr3:5094091-5094582
>chr3:5094800-5094867
>chr3:5095031-5095165
>chr3:5095326-5095431
>chr3:5095919-5096360
>chr3:5097038-5097443
>chr3:5097565-5098131
>chr3:5098263-5099979
>chr3:5100060-5100238
>chr3:5100515-5100690
>chr3:5100957-5101300
>chr3:5101676-5101909
>chr3:5102129-5102941
>chr3:5103003-5103118
>chr3:5103363-5103625
>chr3:5103887-5104291
>chr3:5104719-5105043
>chr3:5105325-5105489
>chr3:5105861-5106333
>chr3:5106371-5107350
>chr3:5107762-5107942
>chr3:5108112-5108428
>chr3:5109901-5110439
>chr3:5110525-5110619
>chr3:5111229-5111403
>chr3:5111679-5112324
>chr3:5112518-5112773
>chr3:5113513-5113767
>chr3:5115003-5115155
>chr3:5115657-5116029
>chr3:5116421-5116562
>chr3:5116698-5116897
>chr3:5117174-5117953
>chr3:5118138-5118451
>chr3:5118794-5119254
>chr3:5119413-5120195
>chr3:5120236-5121237
>chr3:5122360-5122656
>chr3:5122738-5122853
>chr3:5123450-5123673
>chr3:5123845-5124344
>chr3:5124501-5124861
>chr3:5125288-5125352
>chr3:5125919-5126498
>chr3:5126697-5127035
>chr3:5127517-5128147
>chr3:5129300-5129427
>chr3:5130259-5130317
>chr3:5130505-5130828
>chr3:5131314-5131586
>chr3:5131810-5132527
>chr3:5133006-5133100
>chr3:5134035-5135521
>chr3:5136095-5136234
>chr3:5136765-5136994
>chr3:5137354-5137999
>chr3:5138121-5138383
>chr3:5138522-5138913
>chr3:5140334-5140455
>chr3:5140977-5141237
>chr3:5141309-5141918
>chr3:5142174-5142894
>chr3:5145119-5145248
>chr3:5146287-5146640
>chr3:5146942-5147080
>chr3:5147301-5147523
>chr3:5148607-5148655
>chr3:5149582-5149879
>chr3:5150292-5150370
>chr3:5151004-5151132
>chr3:5151774-5151932
>chr3:5152280-5152562
>chr3:5152871-5152962
>chr3:5153650-5153774
>chr3:5153892-5154355
>chr3:5155766-5156857
>chr3:5158566-5158663
>chr3:5158886-5158993
>chr3:5159346-5159472
>chr3:5159612-5159781
>chr3:5160258-5160704
>chr3:5160799-5161478
>chr3:5162824-5163678
>chr3:5165466-5165886
>chr3:5165986-5166404
>chr3:5166826-5166890
>chr3:5166995-5167083
>chr3:5167417-5167764
>chr3:5167841-5167965
>chr3:5168062-5168180
>chr3:5168307-5168403
>chr3:5168552-5168685
>chr3:5170659-5171184
>chr3:5171232-5171459
>chr3:5172178-5172435
>chr3:5172638-5172740
>chr3:5172802-5173403
>chr3:5173744-5173822
>chr3:5174108-5174530
>chr3:5174948-5175339
>chr3:5175692-5176397
>chr3:5176810-5176917
>chr3:5177033-5177674
>chr3:5178846-5179172
>chr3:5179460-5179673
>chr3:5180460-5181012
>chr3:5182837-5182947
>chr3:5183247-5183496
>chr3:5183590-5184112
>chr3:5184210-5184271
>chr3:5184323-5184690
>chr3:5184755-5185447
>chr3:5185535-5186616
>chr3:5186684-5187388
>chr3:5187528-5188006
>chr3:5188054-5188877
>chr3:5188976-5190271
>chr3:5190419-5190469
>chr3:5190540-5190753
>chr3:5190877-5190939
>chr3:5191039-5191321
>chr3:5191456-5191635
>chr3:5192315-5193214
>chr3:5193815-5194194
>chr3:5194235-5194631
>chr3:5194939-5195045
>chr3:5196303-5196686
>chr3:5196814-5197095
>chr3:5197489-5198011
>chr3:5198049-5198093
>chr3:5198689-5199226
>chr3:5199307-5199467
>chr3:5199620-5200097
>chr3:5200305-5200760
>chr3:5201351-5202445
>chr3:5202521-5202604
>chr3:5203243-5203676
>chr3:5204351-5205190
>chr3:5205355-5205829
>chr3:5206284-5206591
>chr3:5207220-5207323
>chr3:5207385-5208093
>chr3:5208217-5208876
>chr3:5208927-5209061
>chr3:5209811-5210026
>chr3:5210137-5210695
>chr3:5212315-5213459
>chr3:5213591-5213736
>chr3:5214197-5214280
>chr3:5214625-5215158
>chr3:5215498-5216758
>chr3:5217002-5217221
>chr3:5219264-5219615
>chr3:5219694-5219762
>chr3:5220053-5220480
>chr3:5220792-5220988
>chr3:5221066-5221468
>chr3:5221831-5222043
>chr3:5222390-5222475
>chr3:5222627-5222981
>chr3:5223494-5223600
>chr3:5223893-5224340
>chr3:5224453-5225098
>chr3:5225379-5225441
>chr3:5225733-5225825
>chr3:5225895-5227615
>chr3:5227737-5228079
>chr3:5228296-5228409
>chr3:5228464-5228895
>chr3:5229040-5230343
>chr3:5230667-5230707
>chr3:5230878-5231186
>chr3:5231418-5231507
>chr3:5232053-5233025
>chr3:5233198-5233238
>chr3:5233451-5233666
>chr3:5234011-5234174
>chr3:5234628-5234891
>chr3:5235110-5235215
>chr3:5235445-5235589
>chr3:5235899-5236312
>chr3:5236515-5236665
>chr3:5236934-5237096
>chr3:5237211-5237583
>chr3:5238354-5238817
>chr3:5238861-5239393
>chr3:5240745-5241846
>chr3:5241923-5242069
>chr3:5242423-5242786
>chr3:5243117-5243485
>chr3:5243571-5244056
>chr3:5244258-5244630
>chr3:5244859-5245232
>chr3:5245422-5245934
>chr3:5246323-5246594
>chr3:5246901-5247057
>chr3:5247360-5247630
>chr3:5247898-5248827
>chr3:5248918-5249114
>chr3:5249321-5249845
>chr3:5250375-5251001
>chr3:5251076-5251332
>chr3:5251590-5252217
>chr3:5252273-5252724
>chr3:5252803-5252921
>chr3:5253006-5253195
>chr3:5253283-5253624
>chr3:5253719-5253963
>chr3:5254605-5254841
>chr3:5254963-5255409
>chr3:5255647-5255994
>chr3:5256107-5257066
>chr3:5257263-5257360
>chr3:5257607-5257689
>chr3:5257960-5258068
>chr3:5258210-5258464
>chr3:5258619-5259056
>chr3:5259449-5259770
>chr3:5260476-5261054
>chr3:5261224-5262061
>chr3:5262352-5262641
>chr3:5263789-5263929
>chr3:5264398-5264990
>chr3:5265108-5265992
>chr3:5266524-5267961
>chr3:5268127-5268315
>chr3:5268635-5268843
>chr3:5268987-5269241
>chr3:5269396-5269847
>chr3:5270290-5270829
>chr3:5271262-5271683
>chr3:5272088-5273413
>chr3:5274560-5274697
>chr3:5275166-5276121
>chr3:5276337-5276854
>chr3:5277184-5277413
>chr3:5277473-5277609
>chr3:5277728-5282471
>chr3:5282830-5282896
>chr3:5282949-5283942
>chr3:5284099-5285971
>chr3:5286126-5286577
>chr3:5286956-5288590
>chr3:5288803-5289562
>chr3:5289725-5290148
>chr3:5291290-5291430
>chr3:5291899-5292862
>chr3:5293071-5293588
>chr3:5293918-5294204
>chr3:5294362-5294644
>chr3:5294855-5295245
>chr3:5296439-5297199
>chr3:5297369-5297767
>chr3:5298059-5298757
>chr3:5299047-5299133
>chr3:5299409-5299482
>chr3:5299518-5300333
>chr3:5301684-5301749
>chr3:5302518-5302615
>chr3:5302699-5303281
>chr3:5303377-5303510
>chr3:5304957-5305337
>chr3:5309786-5310110
>chr3:5310701-5311330
>chr3:5312073-5312669
>chr3:5313318-5313414
>chr3:5313566-5313911
>chr3:5314016-5314122
>chr3:5314290-5314454
>chr3:5314616-5314955
>chr3:5315389-5316007
>chr3:5316179-5316654
>chr3:5316851-5317583
>chr3:5317780-5318133
>chr3:5318254-5318935
>chr3:5319077-5319305
>chr3:5319392-5319754
>chr3:5319899-5320349
>chr3:5320625-5320774
>chr3:5321169-5321695
>chr3:5321915-5322022
>chr3:5322238-5322464
>chr3:5322589-5322702
>chr3:5324483-5325735
>chr3:5325904-5326073
>chr3:5326393-5326514
>chr3:5326843-5328067
>chr3:5328282-5328386
>chr3:5328483-5329331
>chr3:5329436-5330499
>chr3:5330671-5331014
>chr3:5331118-5331571
>chr3:5331757-5333135
>chr3:5333578-5333664
>chr3:5333839-5334666
>chr3:5334841-5338384
>chr3:5338423-5338819
>chr3:5338899-5339147
>chr3:5339363-5340147
>chr3:5340716-5340942
>chr3:5341084-5342390
>chr3:5342488-5342639
>chr3:5342850-5343383
>chr3:5343752-5344143
>chr3:5344531-5344814
>chr3:5345095-5345248
>chr3:5345974-5346128
>chr3:5346286-5346451
>chr3:5346524-5346630
>chr3:5346765-5347064
>chr3:5347792-5348159
>chr3:5348295-5349091
>chr3:5349167-5349285
>chr3:5350332-5350432
>chr3:5350659-5351105
>chr3:5351453-5351569
>chr3:5353771-5354050
>chr3:5354570-5354913
>chr3:5355181-5355786
>chr3:5356655-5356741
>chr3:5357112-5358459
>chr3:5359267-5359866
>chr3:5359940-5360510
>chr3:5360676-5360949
>chr3:5361121-5361201
>chr3:5361453-5361964
>chr3:5362114-5362814
>chr3:5362879-5362929
>chr3:5362991-5363323
>chr3:5364815-5365400
>chr3:5365441-5365700
>chr3:5365800-5366426
>chr3:5366599-5366741
>chr3:5367483-5367928
>chr3:5368187-5368478
>chr3:5368555-5368646
>chr3:5368820-5369695
>chr3:5369801-5369921
>chr3:5370688-5370976
>chr3:5372764-5372949
>chr3:5373856-5374146
>chr3:5375597-5375748
>chr3:5376370-5377129
>chr3:5377242-5378205
>chr3:5378484-5378732
>chr3:5379002-5379668
>chr3:5380492-5381219
>chr3:5382125-5382644
>chr3:5383874-5384179
>chr3:5384567-5384980
>chr3:5385439-5385855
>chr3:5386623-5386775
>chr3:5387303-5389420
>chr3:5389710-5389870
>chr3:5390285-5390398
>chr3:5392372-5393976
>chr3:5394479-5395314
>chr3:5395406-5395538
>chr3:5395602-5396036
>chr3:5396622-5397590
>chr3:5397712-5398004
>chr3:5398132-5399077
>chr3:5399386-5399868
>chr3:5400320-5400552
>chr3:5400772-5400853
>chr3:5402589-5403815
>chr3:5404041-5404538
>chr3:5404781-5405313
>chr3:5405537-5405866
>chr3:5406700-5406835
>chr3:5407391-5407741
>chr3:5407991-5408362
>chr3:5408523-5408822
>chr3:5409267-5409928
>chr3:5410075-5410551
>chr3:5410694-5411302
>chr3:5411453-5412343
>chr3:5412609-5412782
>chr3:5412887-5413372
>chr3:5414696-5415020
>chr3:5417941-5418206
>chr3:5418728-5419070
>chr3:5419122-5419378
>chr3:5420685-5421124
>chr3:5421703-5421950
>chr3:5422696-5423454
>chr3:5424573-5425351
>chr3:5425442-5425626
>chr3:5426242-5426701
>chr3:5427333-5427715
>chr3:5427955-5428155
>chr3:5428245-5429075
>chr3:5429266-5429509
>chr3:5429593-5429857
>chr3:5430042-5430871
>chr3:5430981-5431579
>chr3:5431874-5432074
>chr3:5432177-5432525
>chr3:5432720-5433423
>chr3:5433628-5434824
>chr3:5435103-5435397
>chr3:5435676-5435884
>chr3:5436098-5436465
>chr3:5436738-5436945
>chr3:5437109-5438163
>chr3:5438256-5439938
>chr3:5440088-5440541
>chr3:5440641-5440767
>chr3:5440854-5440945
>chr3:5441565-5441666
>chr3:5442672-5443158
>chr3:5444103-5444245
>chr3:5445022-5445443
>chr3:5445549-5446201
>chr3:5446346-5446774
>chr3:5447648-5447728
>chr3:5448195-5448317
>chr3:5449745-5449818
>chr3:5451370-5452079
>chr3:5452320-5452552
>chr3:5453377-5453716
>chr3:5454292-5454443
>chr3:5455070-5455759
>chr3:5455878-5456303
>chr3:5456459-5456521
>chr3:5456729-5456841
>chr3:5457084-5457207
>chr3:5457421-5458032
>chr3:5458280-5458862
>chr3:5459074-5459294
>chr3:5460333-5460981
>chr3:5461296-5461473
>chr3:5461775-5461916
>chr3:5461960-5462494
>chr3:5462750-5462845
>chr3:5463005-5463617
>chr3:5463746-5463977
>chr3:5464192-5464418
>chr3:5464615-5464702
>chr3:5464820-5464924
>chr3:5465323-5465717
>chr3:5465841-5465960
>chr3:5466103-5466196
>chr3:5466362-5467895
>chr3:5468566-5469440
>chr3:5470767-5471006
>chr3:5471065-5471896
>chr3:5471953-5472665
>chr3:5473019-5473065
>chr3:5473159-5473813
>chr3:5474037-5474142
>chr3:5474582-5474934
>chr3:5475164-5475814
>chr3:5475936-5476259
>chr3:5476879-5477410
>chr3:5477814-5478103
>chr3:5478453-5478780
>chr3:5479312-5479746
>chr3:5479930-5480038
>chr3:5480148-5480765
>chr3:5480986-5481955
>chr3:5482298-5482575
>chr3:5482753-5483039
>chr3:5483377-5483777
>chr3:5484418-5485160
>chr3:5485756-5485928
>chr3:5486176-5486261
>chr3:5486579-5487431
>chr3:5488470-5488679
>chr3:5489662-5490537
>chr3:5490868-5490981
>chr3:5491087-5491875
>chr3:5492249-5492549
>chr3:5492822-5493175
>chr3:5493268-5493478
>chr3:5493670-5493893
>chr3:5494049-5494138
>chr3:5494495-5494853
>chr3:5495249-5495316
>chr3:5495513-5495583
>chr3:5495683-5496135
>chr3:5496349-5496601
>chr3:5496677-5496811
>chr3:5497051-5497858
>chr3:5497903-5498035
>chr3:5498319-5498637
>chr3:5498991-5499123
>chr3:5499417-5501088
>chr3:5502384-5502691
>chr3:5504712-5505193
>chr3:5505363-5505637
>chr3:5505904-5506058
>chr3:5506493-5507007
>chr3:5507101-5507926
>chr3:5508246-5508473
>chr3:5508736-5508916
>chr3:5509246-5509345
>chr3:5509533-5509769
>chr3:5510170-5510374
>chr3:5510537-5511607
>chr3:5511727-5511844
>chr3:5512493-5512592
>chr3:5512733-5514099
>chr3:5515705-5516135
>chr3:5516573-5516844
>chr3:5517146-5518300
>chr3:5518548-5518759
>chr3:5518860-5519149
>chr3:5519369-5519626
>chr3:5520067-5520225
>chr3:5520383-5520594
>chr3:5521911-5522345
>chr3:5523637-5523896
>chr3:5524214-5525114
>chr3:5525382-5525471
>chr3:5526528-5526750
>chr3:5526996-5527300
>chr3:5527370-5528095
>chr3:5528455-5528725
>chr3:5528937-5529012
>chr3:5529647-5529876
>chr3:5529999-5530878
>chr3:5531529-5531859
>chr3:5532146-5532781
>chr3:5533091-5533318
>chr3:5533725-5534678
>chr3:5534934-5535123
>chr3:5535224-5535495
>chr3:5535752-5535898
>chr3:5536071-5536412
>chr3:5536674-5536929
>chr3:5537036-5537270
>chr3:5537363-5537819
>chr3:5538106-5538306
>chr3:5538825-5539024
>chr3:5539307-5540714
>chr3:5540841-5540961
>chr3:5541312-5541860
>chr3:5542469-5544145
>chr3:5544433-5544827
>chr3:5545433-5545641
>chr3:5545786-5545864
>chr3:5545989-5546283
>chr3:5546860-5546957
>chr3:5547956-5548239
>chr3:5548283-5548367
>chr3:5548440-5549047
>chr3:5549230-5549344
>chr3:5549549-5549626
>chr3:5549751-5551163
>chr3:5551314-5551492
>chr3:5551769-5551858
>chr3:5552911-5553294
>chr3:5553517-5553759
>chr3:5553984-5554067
>chr3:5554287-5554365
>chr3:5554545-5554674
>chr3:5555117-5555354
>chr3:5555900-5555996
>chr3:5556124-5556354
>chr3:5556796-5556940
>chr3:5557035-5557377
>chr3:5557766-5557857
>chr3:5558207-5558585
>chr3:5558716-5558831
>chr3:5559012-5559256
>chr3:5559346-5559706
>chr3:5560205-5560363
>chr3:5560906-5561423
>chr3:5561652-5562333
>chr3:5562970-5563088
>chr3:5563851-5564311
>chr3:5564724-5565599
>chr3:5565657-5566034
>chr3:5566126-5566351
>chr3:5569421-5570030
>chr3:5570131-5570242
>chr3:5570316-5570675
>chr3:5570847-5571049
>chr3:5571482-5574242
>chr3:5574355-5574437
>chr3:5574626-5574689
>chr3:5574809-5575176
>chr3:5575361-5575490
>chr3:5575813-5575933
>chr3:5576412-5576827
>chr3:5577225-5577443
>chr3:5577871-5578344
>chr3:5578792-5579568
>chr3:5579680-5579864
>chr3:5580173-5580355
>chr3:5580411-5580508
>chr3:5580747-5581045
>chr3:5581177-5581256
>chr3:5581310-5581886
>chr3:5582157-5582215
>chr3:5582366-5582697
>chr3:5582775-5583074
>chr3:5583133-5583478
>chr3:5583851-5584929
>chr3:5585230-5585366
>chr3:5586075-5586161
>chr3:5586239-5587409
>chr3:5587645-5587857
>chr3:5589211-5589897
>chr3:5590050-5590721
>chr3:5590948-5591014
>chr3:5591655-5591829
>chr3:5592128-5592475
>chr3:5592681-5592749
>chr3:5592869-5592943
>chr3:5593006-5594426
>chr3:5594831-5594891
>chr3:5595024-5595362
>chr3:5595826-5596005
>chr3:5596354-5596444
>chr3:5596752-5597026
>chr3:5597119-5597220
>chr3:5597362-5597919
>chr3:5598036-5598869
>chr3:5598953-5599287
>chr3:5599480-5599652
>chr3:5599864-5600060
>chr3:5600221-5600434
>chr3:5600537-5601041
>chr3:5601388-5601651
>chr3:5601787-5601915
>chr3:5602090-5602212
>chr3:5602312-5602330
>chr3:5602430-5602686
>chr3:5603051-5603202
>chr3:5603488-5603717
>chr3:5603826-5604655
>chr3:5604734-5605056
>chr3:5606047-5606296
>chr3:5606398-5606585
>chr3:5606675-5607643
>chr3:5608110-5608197
>chr3:5608554-5609372
>chr3:5609495-5610317
>chr3:5610632-5610827
>chr3:5610898-5611010
>chr3:5611879-5612092
>chr3:5612416-5612977
>chr3:5613099-5613840
>chr3:5614111-5614331
>chr3:5615722-5616012
>chr3:5616213-5617043
>chr3:5617129-5617679
>chr3:5617862-5618162
>chr3:5618358-5618451
>chr3:5618561-5621283
>chr3:5621383-5622559
>chr3:5622715-5622918
>chr3:5622969-5623264
>chr3:5624483-5625003
>chr3:5625469-5625629
>chr3:5625855-5626020
>chr3:5626298-5628045
>chr3:5628109-5629142
>chr3:5629239-5630297
>chr3:5630367-5631200
>chr3:5631429-5632396
>chr3:5632473-5632648
>chr3:5633049-5634034
>chr3:5634708-5634774
>chr3:5635488-5635706
>chr3:5636419-5636547
>chr3:5636880-5637049
>chr3:5637268-5638206
>chr3:5638272-5638635
>chr3:5638741-5639325
>chr3:5639409-5641846
>chr3:5642111-5642340
>chr3:5643012-5643287
>chr3:5643399-5643582
>chr3:5644886-5644990
>chr3:5645154-5645516
>chr3:5645708-5646101
>chr3:5646214-5647480
>chr3:5647623-5647915
>chr3:5649977-5650909
>chr3:5651934-5653017
>chr3:5653392-5653731
>chr3:5653990-5654817
>chr3:5654893-5655225
>chr3:5656435-5657145
>chr3:5657194-5657247
>chr3:5658036-5658291
>chr3:5658509-5658639
>chr3:5658879-5660197
>chr3:5660482-5660766
>chr3:5661251-5661364
>chr3:5662232-5662686
>chr3:5663927-5664255
>chr3:5664914-5665084
>chr3:5665258-5665412
>chr3:5665600-5665994
>chr3:5666051-5666454
>chr3:5667032-5667216
>chr3:5667325-5668100
>chr3:5668507-5669932
>chr3:5670202-5670697
>chr3:5670796-5671675
>chr3:5671946-5677177
>chr3:5677260-5678370
>chr3:5680122-5680316
>chr3:5680463-5680549
>chr3:5680992-5681046
>chr3:5681524-5681956
>chr3:5682111-5682335
>chr3:5682707-5682837
>chr3:5683045-5683248
>chr3:5683323-5684637
>chr3:5684793-5684908
>chr3:5685202-5685283
>chr3:5685442-5690684
>chr3:5691269-5691899
>chr3:5692023-5692229
>chr3:5692314-5692699
>chr3:5692848-5693713
>chr3:5693786-5693925
>chr3:5694166-5695812
>chr3:5696301-5697141
>chr3:5697580-5697921
>chr3:5698168-5699230
>chr3:5699304-5699827
>chr3:5699911-5700118
>chr3:5700582-5700914
>chr3:5703040-5703169
>chr3:5703355-5704427
>chr3:5704564-5705364
>chr3:5705536-5706335
>chr3:5706503-5706593
>chr3:5706794-5710725
>chr3:5711171-5711374
>chr3:5711729-5712344
>chr3:5712505-5712576
>chr3:5712827-5712903
>chr3:5713158-5713962
>chr3:5714021-5715106
>chr3:5715520-5715829
>chr3:5716439-5716856
>chr3:5716981-5717217
>chr3:5717355-5717724
>chr3:5717951-5721382
>chr3:5721836-5722759
>chr3:5723058-5723127
>chr3:5723810-5724364
>chr3:5724680-5726619
>chr3:5726787-5727311
>chr3:5727540-5728066
>chr3:5728446-5728619
>chr3:5728687-5729213
>chr3:5730212-5730939
>chr3:5731475-5731613
>chr3:5731786-5731969
>chr3:5732644-5732959
>chr3:5733151-5733397
>chr3:5733695-5735117
>chr3:5735164-5735501
>chr3:5735747-5736183
>chr3:5736371-5736815
>chr3:5736942-5737079
>chr3:5737228-5737298
>chr3:5737745-5737788
>chr3:5738488-5738842
>chr3:5739506-5739913
>chr3:5740263-5740389
>chr3:5740723-5741356
>chr3:5741549-5741656
>chr3:5742481-5743143
>chr3:5743573-5743649
>chr3:5744436-5744886
>chr3:5745064-5745468
>chr3:5745637-5745744
>chr3:5746070-5746135
>chr3:5746356-5747034
>chr3:5747242-5747936
>chr3:5748295-5748914
>chr3:5749006-5749152
>chr3:5749452-5750030
>chr3:5750514-5750791
>chr3:5750932-5751147
>chr3:5751313-5751471
>chr3:5752198-5752335
>chr3:5752702-5752870
>chr3:5753455-5754344
>chr3:5754451-5754592
>chr3:5754748-5754883
>chr3:5755245-5755906
>chr3:5756398-5756475
>chr3:5757016-5757464
>chr3:5757850-5757981
>chr3:5758202-5758704
>chr3:5759218-5759702
>chr3:5759805-5760430
>chr3:5760568-5762133
>chr3:5762507-5763711
>chr3:5764115-5764219
>chr3:5764410-5764779
>chr3:5764913-5765012
>chr3:5765157-5765858
>chr3:5765934-5766035
>chr3:5766170-5767394
>chr3:5767961-5768397
>chr3:5768581-5769299
>chr3:5769393-5769470
>chr3:5769612-5769706
>chr3:5769826-5770873
>chr3:5770933-5772510
>chr3:5772768-5773414
>chr3:5773733-5773824
>chr3:5774053-5774732
>chr3:5774902-5775158
>chr3:5776405-5776860
>chr3:5777007-5777487
>chr3:5777571-5778363
>chr3:5778541-5778797
>chr3:5779142-5779436
>chr3:5779834-5780405
>chr3:5780531-5780607
>chr3:5780730-5781067
>chr3:5781261-5781315
>chr3:5781465-5782798
>chr3:5783041-5783313
>chr3:5783466-5783583
>chr3:5783782-5784486
>chr3:5784610-5784905
>chr3:5784954-5785536
>chr3:5786418-5786802
>chr3:5787859-5788212
>chr3:5788527-5788795
>chr3:5788959-5789574
>chr3:5790595-5790789
>chr3:5791292-5791409
>chr3:5791700-5792768
>chr3:5792978-5793433
>chr3:5793744-5793904
>chr3:5795119-5795938
>chr3:5795990-5796208
>chr3:5796367-5796463
>chr3:5796721-5796982
>chr3:5797103-5797397
>chr3:5797571-5798682
>chr3:5798946-5799096
>chr3:5799394-5799748
>chr3:5800428-5800845
>chr3:5801029-5801640
>chr3:5802003-5802244
>chr3:5802352-5802632
>chr3:5802922-5803366
>chr3:5803783-5804621
>chr3:5804769-5805016
>chr3:5805204-5805492
>chr3:5805547-5805872
>chr3:5806589-5806687
>chr3:5807189-5807536
>chr3:5807953-5808057
>chr3:5808160-5808795
>chr3:5809437-5811483
>chr3:5811547-5811740
>chr3:5811888-5811962
>chr3:5812205-5812715
>chr3:5812949-5814264
>chr3:5814322-5814696
>chr3:5815273-5815604
>chr3:5815966-5816231
>chr3:5817187-5817750
>chr3:5817870-5819289
>chr3:5819474-5819658
>chr3:5819738-5819849
>chr3:5820355-5820514
>chr3:5820779-5820872
>chr3:5820933-5821063
>chr3:5821909-5822312
>chr3:5822452-5822508
>chr3:5822697-5822904
>chr3:5823255-5823918
>chr3:5824049-5825074
>chr3:5825180-5825403
>chr3:5826318-5827011
>chr3:5827067-5827122
>chr3:5827278-5827505
>chr3:5827631-5828454
>chr3:5828605-5829047
>chr3:5829139-5829858
>chr3:5829994-5830162
>chr3:5830469-5830699
>chr3:5830914-5830999
>chr3:5831153-5831513
>chr3:5831818-5831921
>chr3:5832512-5832801
>chr3:5832917-5833163
>chr3:5833687-5834074
>chr3:5834169-5834325
>chr3:5834482-5836006
>chr3:5836380-5836647
>chr3:5837829-5837974
>chr3:5838184-5840184
>chr3:5840836-5841131
>chr3:5841345-5841848
>chr3:5842050-5842156
>chr3:5842418-5843270
>chr3:5843462-5843871
>chr3:5843927-5845725
>chr3:5846986-5847489
>chr3:5847569-5848312
>chr3:5848799-5848896
>chr3:5849163-5850924
>chr3:5851112-5854756
>chr3:5854841-5855236
>chr3:5855388-5856441
>chr3:5856696-5858391
>chr3:5859420-5859797
>chr3:5861030-5861145
>chr3:5861441-5862214
>chr3:5862483-5863031
>chr3:5863759-5863880
>chr3:5863967-5864107
>chr3:5864700-5864790
>chr3:5865111-5865204
>chr3:5865533-5868560
>chr3:5868883-5870316
>chr3:5870360-5871050
>chr3:5871251-5874797
>chr3:5874875-5875204
>chr3:5875279-5875727
>chr3:5875905-5876592
>chr3:5876709-5876942
>chr3:5877175-5877445
>chr3:5877689-5877868
>chr3:5878093-5880197
>chr3:5880484-5880863
>chr3:5881246-5881367
>chr3:5882259-5884671
>chr3:5884850-5885032
>chr3:5885197-5885820
>chr3:5885897-5886599
>chr3:5887307-5888063
>chr3:5888288-5888415
>chr3:5888748-5889003
>chr3:5889925-5890051
>chr3:5890318-5890647
>chr3:5890734-5890838
>chr3:5891708-5892309
>chr3:5892489-5892999
>chr3:5893125-5893217
>chr3:5893352-5893585
>chr3:5893725-5894383
>chr3:5894720-5895483
>chr3:5895715-5896398
>chr3:5896463-5897419
>chr3:5898017-5899710
>chr3:5901185-5901502
>chr3:5901599-5901705
>chr3:5901968-5902490
>chr3:5902868-5902953
>chr3:5903030-5903568
>chr3:5903740-5903927
>chr3:5904069-5904612
>chr3:5905175-5906985
>chr3:5907066-5907338
>chr3:5907730-5908819
>chr3:5909726-5909807
>chr3:5910221-5910456
>chr3:5910559-5911035
>chr3:5912123-5912480
>chr3:5912847-5913302
>chr3:5913367-5913580
>chr3:5913691-5913833
>chr3:5914092-5914578
>chr3:5914646-5916557
>chr3:5916799-5917377
>chr3:5917542-5917733
>chr3:5917899-5918099
>chr3:5918256-5918627
>chr3:5918868-5918925
>chr3:5919168-5919423
>chr3:5919643-5919894
>chr3:5920028-5920212
>chr3:5920335-5921274
>chr3:5921366-5921663
>chr3:5921775-5922160
>chr3:5922704-5922985
>chr3:5923236-5923435
>chr3:5923600-5923664
>chr3:5924139-5926531
>chr3:5927013-5927524
>chr3:5927993-5928358
>chr3:5929324-5929680
>chr3:5929880-5930430
>chr3:5931607-5931727
>chr3:5931854-5932875
>chr3:5934136-5934273
>chr3:5934521-5934900
>chr3:5935312-5935396
>chr3:5935637-5935748
>chr3:5936345-5936574
>chr3:5936718-5937178
>chr3:5937244-5940591
>chr3:5940746-5940811
>chr3:5941007-5941296
>chr3:5942156-5942429
>chr3:5942589-5942871
>chr3:5943009-5943910
>chr3:5944100-5944366
>chr3:5944583-5945716
>chr3:5945917-5946278
>chr3:5946386-5946486
>chr3:5947161-5947361
>chr3:5948320-5948640
>chr3:5948954-5949080
>chr3:5950486-5950722
>chr3:5951097-5952481
>chr3:5952570-5952975
>chr3:5953063-5953716
>chr3:5953932-5954336
>chr3:5954470-5954749
>chr3:5954978-5956169
>chr3:5956696-5957238
>chr3:5957636-5958284
>chr3:5958826-5958992
>chr3:5959144-5959584
>chr3:5960773-5961035
>chr3:5964179-5964973
>chr3:5965034-5965244
>chr3:5965283-5965770
>chr3:5965941-5967066
>chr3:5968154-5969872
>chr3:5970191-5970352
>chr3:5970783-5970894
>chr3:5971142-5972106
>chr3:5972251-5972395
>chr3:5972767-5973805
>chr3:5974042-5975179
>chr3:5975305-5975788
>chr3:5975893-5976094
>chr3:5976186-5976283
>chr3:5976403-5976572
>chr3:5976701-5976997
>chr3:5977099-5977342
>chr3:5977513-5977854
>chr3:5978117-5978387
>chr3:5978654-5978871
>chr3:5979457-5980353
>chr3:5980464-5980572
>chr3:5981122-5981855
>chr3:5982194-5982368
>chr3:5982452-5982778
>chr3:5983068-5983148
>chr3:5983709-5984690
>chr3:5984938-5985004
>chr3:5985093-5985720
>chr3:5985846-5985936
>chr3:5986072-5986196
>chr3:5986273-5986550
>chr3:5986706-5987398
>chr3:5987661-5987788
>chr3:5987940-5988489
>chr3:5988602-5988815
>chr3:5988897-5989461
>chr3:5990557-5991241
>chr3:5991337-5991567
>chr3:5991663-5991735
>chr3:5991830-5992049
>chr3:5992496-5992595
>chr3:5992858-5993014
>chr3:5993155-5993273
>chr3:5993565-5994050
>chr3:5994503-5994887
>chr3:5995711-5997062
>chr3:5997166-5997412
>chr3:5997784-5997957
>chr3:5998379-5998679
>chr3:5998788-5999270
>chr3:5999328-5999627
>chr3:5999780-6001096
>chr3:6001221-6001308
>chr3:6001506-6001602
>chr3:6001966-6002675
>chr3:6002887-6003191
>chr3:6003264-6003390
>chr3:6003725-6003849
>chr3:6004913-6005181
>chr3:6005631-6005693
>chr3:6005827-6005885
>chr3:6006201-6006571
>chr3:6006634-6006926
>chr3:6007023-6007341
>chr3:6007425-6008210
>chr3:6009413-6009644
>chr3:6009767-6010164
>chr3:6010850-6010927
>chr3:6012609-6013087
>chr3:6013831-6014382
>chr3:6014690-6015200
>chr3:6015813-6016559
>chr3:6016919-6018900
>chr3:6018977-6019112
>chr3:6019249-6019464
>chr3:6020184-6020568
>chr3:6021940-6022026
>chr3:6022330-6022647
>chr3:6022790-6023099
>chr3:6023287-6023574
>chr3:6024255-6024586
>chr3:6024848-6025210
>chr3:6025305-6026317
>chr3:6027527-6028504
>chr3:6028581-6029257
>chr3:6029330-6029584
>chr3:6029754-6029948
>chr3:6030184-6030722
>chr3:6030860-6031310
>chr3:6031534-6031770
>chr3:6033232-6033460
>chr3:6034135-6034369
>chr3:6034433-6034515
>chr3:6034635-6034921
>chr3:6035051-6035385
>chr3:6035531-6035943
>chr3:6036216-6036522
>chr3:6036766-6037494
>chr3:6037731-6038611
>chr3:6039668-6040107
>chr3:6040214-6040318
>chr3:6040887-6041098
>chr3:6042159-6042842
>chr3:6044562-6044782
>chr3:6044868-6045075
>chr3:6045515-6045723
>chr3:6045858-6046595
>chr3:6046776-6047521
>chr3:6047631-6047937
>chr3:6048198-6048636
>chr3:6048743-6048822
>chr3:6051215-6051843
>chr3:6052387-6052534
>chr3:6053130-6053697
>chr3:6053809-6054264
>chr3:6054315-6054966
>chr3:6055143-6055256
>chr3:6055421-6055736
>chr3:6055823-6056238
>chr3:6056393-6056527
>chr3:6056900-6057753
>chr3:6058165-6058450
>chr3:6058512-6058580
>chr3:6058780-6058887
>chr3:6059229-6059684
>chr3:6059835-6060691
>chr3:6060945-6061168
>chr3:6061587-6062293
>chr3:6062447-6063464
>chr3:6063706-6064268
>chr3:6064473-6064597
>chr3:6064690-6065118
>chr3:6065429-6065505
>chr3:6065660-6066070
>chr3:6066282-6066745
>chr3:6066828-6068003
>chr3:6068090-6068308
>chr3:6068598-6068975
>chr3:6070304-6070465
>chr3:6070602-6071017
>chr3:6071417-6071541
>chr3:6071671-6071786
>chr3:6072020-6072224
>chr3:6072565-6080662
>chr3:6081758-6082026
>chr3:6082370-6082678
>chr3:6083797-6084404
>chr3:6084595-6084731
>chr3:6084975-6085263
>chr3:6085373-6086099
>chr3:6086421-6086533
>chr3:6087276-6087723
>chr3:6088098-6088288
>chr3:6088585-6088871
>chr3:6089293-6089409
>chr3:6089472-6089736
>chr3:6090072-6090226
>chr3:6090508-6090630
>chr3:6090785-6091049
>chr3:6091263-6091496
>chr3:6091574-6092356
>chr3:6092714-6092816
>chr3:6093002-6093130
>chr3:6093275-6093602
>chr3:6094125-6094198
>chr3:6094319-6096413
>chr3:6096495-6096664
>chr3:6096851-6096935
>chr3:6097825-6098996
>chr3:6099888-6100024
>chr3:6100081-6100518
>chr3:6100681-6101185
>chr3:6102467-6102950
>chr3:6103246-6103483
>chr3:6103894-6103984
>chr3:6104893-6106110
>chr3:6108735-6108980
>chr3:6109200-6110102
>chr3:6110282-6110425
>chr3:6110568-6110745
>chr3:6110981-6111132
>chr3:6111255-6111418
>chr3:6111629-6112303
>chr3:6112610-6112940
>chr3:6113475-6113697
>chr3:6114469-6115750
>chr3:6116375-6118593
>chr3:6118720-6118861
>chr3:6119113-6119315
>chr3:6119563-6119671
>chr3:6120022-6120209
>chr3:6120529-6120804
>chr3:6121360-6121523
>chr3:6121897-6122473
>chr3:6122717-6123033
>chr3:6123082-6123391
>chr3:6123807-6124151
>chr3:6124749-6124954
>chr3:6125261-6125853
>chr3:6126581-6126738
>chr3:6126896-6127041
>chr3:6127207-6127332
>chr3:6127429-6127922
>chr3:6127995-6128812
>chr3:6129171-6129285
>chr3:6129683-6130035
>chr3:6130276-6130612
>chr3:6130859-6131594
>chr3:6131705-6132169
>chr3:6132832-6133474
>chr3:6133676-6133996
>chr3:6134166-6134533
>chr3:6134740-6135115
>chr3:6135183-6135305
>chr3:6135481-6135570
>chr3:6135747-6136319
>chr3:6136393-6136916
>chr3:6136999-6137106
>chr3:6137179-6137311
>chr3:6137405-6137632
>chr3:6137733-6138080
>chr3:6138293-6138430
>chr3:6138530-6139355
>chr3:6139426-6139718
>chr3:6139878-6140018
>chr3:6140173-6140340
>chr3:6141049-6142736
>chr3:6142869-6142920
>chr3:6143121-6143267
>chr3:6143413-6143612
>chr3:6143711-6143800
>chr3:6143856-6144510
>chr3:6144603-6145131
>chr3:6145460-6146516
>chr3:6146688-6147410
>chr3:6147491-6147586
>chr3:6147633-6147698
>chr3:6147985-6148612
>chr3:6148717-6148830
>chr3:6149355-6149558
>chr3:6149767-6149994
>chr3:6150220-6150393
>chr3:6150603-6151406
>chr3:6151948-6152046
>chr3:6152145-6152433
>chr3:6152522-6153144
>chr3:6153960-6155241
>chr3:6155430-6155573
>chr3:6155887-6158892
>chr3:6159208-6159777
>chr3:6160105-6160622
>chr3:6160901-6161535
>chr3:6163041-6163279
>chr3:6163939-6164050
>chr3:6164352-6164494
>chr3:6164745-6164892
>chr3:6165295-6165960
>chr3:6166200-6166825
>chr3:6168281-6168434
>chr3:6169085-6169277
>chr3:6169908-6170754
>chr3:6170943-6171196
>chr3:6171487-6171620
>chr3:6171883-6172244
>chr3:6172498-6173230
>chr3:6173385-6173508
>chr3:6173780-6174122
>chr3:6174370-6174722
>chr3:6175120-6175160
>chr3:6175399-6175566
>chr3:6177230-6177385
>chr3:6177592-6177994
>chr3:6178268-6178574
>chr3:6178847-6178917
>chr3:6179187-6179616
>chr3:6179840-6180020
>chr3:6180458-6180569
>chr3:6180928-6181575
>chr3:6181823-6182413
>chr3:6182644-6183430
>chr3:6183577-6185479
>chr3:6185571-6186493
>chr3:6186630-6188096
>chr3:6188324-6188585
>chr3:6188857-6189762
>chr3:6190163-6190341
>chr3:6190652-6190750
>chr3:6190839-6190906
>chr3:6191104-6191281
>chr3:6191520-6191851
>chr3:6193055-6193271
>chr3:6193518-6193616
>chr3:6193740-6193870
>chr3:6194013-6195574
>chr3:6195813-6196637
>chr3:6197804-6198345
>chr3:6198494-6198877
>chr3:6198956-6199804
>chr3:6201178-6201465
>chr3:6202188-6202803
>chr3:6202892-6203139
>chr3:6203209-6203669
>chr3:6203837-6204164
>chr3:6204811-6205061
>chr3:6205362-6205515
>chr3:6205786-6206606
>chr3:6206699-6207156
>chr3:6209475-6209834
>chr3:6210280-6210730
>chr3:6211413-6211627
>chr3:6212040-6212536
>chr3:6212643-6213391
>chr3:6213556-6213882
>chr3:6213959-6214087
>chr3:6214993-6215278
>chr3:6215387-6215726
>chr3:6216058-6216438
>chr3:6216831-6217026
>chr3:6217227-6217614
>chr3:6217771-6217949
>chr3:6218136-6218229
>chr3:6218803-6219425
>chr3:6219706-6219846
>chr3:6219970-6220089
>chr3:6220327-6220943
>chr3:6221008-6221173
>chr3:6221313-6221517
>chr3:6222336-6222666
>chr3:6222960-6224436
>chr3:6224520-6224994
>chr3:6225060-6225410
>chr3:6226275-6226627
>chr3:6226975-6227056
>chr3:6227191-6227355
>chr3:6227470-6228420
>chr3:6228719-6229202
>chr3:6229597-6230159
>chr3:6231557-6232804
>chr3:6233580-6233659
>chr3:6233715-6233862
>chr3:6234574-6234676
>chr3:6235022-6235111
>chr3:6235171-6235245
>chr3:6235424-6235661
>chr3:6235928-6235973
>chr3:6236051-6236285
>chr3:6236664-6236814
>chr3:6237006-6237493
>chr3:6237663-6238162
>chr3:6238253-6238834
>chr3:6238969-6239542
>chr3:6239692-6239940
>chr3:6240076-6240305
>chr3:6240833-6241078
>chr3:6241640-6241767
>chr3:6242011-6242262
>chr3:6242372-6243323
>chr3:6243962-6244336
>chr3:6246489-6246623
>chr3:6246740-6246872
>chr3:6246979-6247030
>chr3:6247176-6247454
>chr3:6247532-6247641
>chr3:6247776-6249022
>chr3:6249176-6249396
>chr3:6249590-6249799
>chr3:6249875-6250215
>chr3:6250696-6251157
>chr3:6251352-6251664
>chr3:6251867-6252357
>chr3:6252560-6252833
>chr3:6253173-6253257
>chr3:6253484-6253750
>chr3:6254889-6255183
>chr3:6255342-6255813
>chr3:6256258-6256790
>chr3:6256935-6257022
>chr3:6257211-6257741
>chr3:6258099-6258463
>chr3:6259330-6260839
>chr3:6261023-6261333
>chr3:6261455-6262364
>chr3:6263100-6263235
>chr3:6263479-6263526
>chr3:6263818-6263884
>chr3:6264200-6264519
>chr3:6264762-6265100
>chr3:6265189-6265261
>chr3:6265456-6265553
>chr3:6265736-6266199
>chr3:6266289-6266415
>chr3:6266555-6266620
>chr3:6266708-6266900
>chr3:6266985-6267207
>chr3:6267330-6267877
>chr3:6269619-6270417
>chr3:6270513-6271473
>chr3:6271780-6272025
>chr3:6272302-6272387
>chr3:6272761-6273099
>chr3:6273277-6273378
>chr3:6273494-6273787
>chr3:6274697-6275448
>chr3:6275530-6275635
>chr3:6275860-6276297
>chr3:6276377-6277726
>chr3:6277891-6278561
>chr3:6278622-6278824
>chr3:6279011-6279069
>chr3:6279264-6279677
>chr3:6279775-6280087
>chr3:6280407-6280620
>chr3:6280759-6281091
>chr3:6281164-6281238
>chr3:6281271-6281751
>chr3:6281957-6282393
>chr3:6282680-6282755
>chr3:6283346-6284152
>chr3:6284376-6284439
>chr3:6284805-6285046
>chr3:6285662-6287468
>chr3:6287906-6288649
>chr3:6288828-6289178
>chr3:6289366-6289748
>chr3:6290150-6290308
>chr3:6290481-6290574
>chr3:6290693-6291145
>chr3:6291245-6292013
>chr3:6292282-6292372
>chr3:6292750-6294645
>chr3:6295218-6295868
>chr3:6296282-6296694
>chr3:6296800-6297868
>chr3:6297917-6298315
>chr3:6298467-6298939
>chr3:6299703-6299863
>chr3:6300416-6301150
>chr3:6301289-6301681
>chr3:6301750-6301933
>chr3:6302034-6302286
>chr3:6303288-6303523
>chr3:6303577-6303654
>chr3:6303803-6304044
>chr3:6304523-6305017
>chr3:6305181-6305798
>chr3:6306199-6306437
>chr3:6306616-6306779
>chr3:6306911-6307300
>chr3:6307403-6307506
>chr3:6307553-6307722
>chr3:6307792-6308922
>chr3:6309001-6309431
>chr3:6309514-6309577
>chr3:6309916-6310159
>chr3:6312750-6313339
>chr3:6313416-6313851
>chr3:6315229-6316588
>chr3:6317197-6317333
>chr3:6317770-6318661
>chr3:6319219-6319723
>chr3:6320185-6320509
>chr3:6321052-6321824
>chr3:6321923-6322212
>chr3:6323245-6323638
>chr3:6324959-6325163
>chr3:6325273-6325567
>chr3:6325606-6325789
>chr3:6326441-6326606
>chr3:6326872-6326919
>chr3:6327350-6327608
>chr3:6327963-6328332
>chr3:6328514-6328802
>chr3:6328926-6329180
>chr3:6329875-6330470
>chr3:6331368-6331422
>chr3:6331677-6331874
>chr3:6332045-6332173
>chr3:6332656-6333149
>chr3:6334349-6334558
>chr3:6334659-6335811
>chr3:6335885-6336113
>chr3:6337534-6338009
>chr3:6338224-6338553
>chr3:6339113-6339771
>chr3:6339941-6341580
>chr3:6341901-6342300
>chr3:6342488-6342560
>chr3:6342793-6343215
>chr3:6343625-6343945
>chr3:6344431-6344767
>chr3:6344927-6345248
>chr3:6345363-6346497
>chr3:6346897-6347089
>chr3:6347446-6347590
>chr3:6347870-6348820
>chr3:6349412-6349521
>chr3:6349648-6350567
>chr3:6350686-6350737
>chr3:6351102-6351168
>chr3:6351509-6352633
>chr3:6352810-6352878
>chr3:6353234-6353343
>chr3:6353686-6354144
>chr3:6354810-6357199
