# Supplementary material for: Red: an intelligent, rapid, accurate tool for detecting repeats de-novo on the genomic scale
Source: BMC Bioinformatics. 2015 Jul 24;16:227. doi: 10.1186/s12859-015-0654-5 (PMC4513396; doi:10.1186/s12859-015-0654-5)
Supplement: Additional file 11 — Supplementary data set 10 — Red’s repeats of the Dictyostelium discoideum genome. The command “tar -xzf file” results in a directory that contains the locations of repeats found by Red in the genome of the Dictyostelium discoideum. [file 12859_2015_654_MOESM11_ESM.gz › GnmRptDd/chr4.rpt]

>chr4:100-1877
>chr4:1991-2375
>chr4:2528-2727
>chr4:3029-4708
>chr4:4756-4832
>chr4:4951-5675
>chr4:5775-7154
>chr4:7419-7552
>chr4:7608-7921
>chr4:8432-8817
>chr4:9349-9638
>chr4:10518-10587
>chr4:10723-11030
>chr4:11291-11470
>chr4:11924-12192
>chr4:12452-12975
>chr4:13505-13674
>chr4:15362-15774
>chr4:16503-16630
>chr4:16719-17545
>chr4:17644-17858
>chr4:18494-19005
>chr4:19079-19339
>chr4:19509-19768
>chr4:19875-19922
>chr4:20044-20485
>chr4:20774-20860
>chr4:21070-21346
>chr4:21682-21780
>chr4:22101-22228
>chr4:22481-22854
>chr4:23288-23499
>chr4:23759-24038
>chr4:24144-24419
>chr4:24568-24690
>chr4:24895-25125
>chr4:25213-25294
>chr4:25586-25861
>chr4:26554-26673
>chr4:26878-28014
>chr4:28458-28681
>chr4:29279-29581
>chr4:30427-30513
>chr4:31031-31216
>chr4:31382-31592
>chr4:32342-32684
>chr4:33281-33424
>chr4:33577-34005
>chr4:34135-34234
>chr4:34499-34593
>chr4:34816-35068
>chr4:35300-35530
>chr4:36158-36442
>chr4:37209-37309
>chr4:37555-38754
>chr4:38875-39442
>chr4:40572-40874
>chr4:41120-41267
>chr4:41499-42692
>chr4:43407-43752
>chr4:43823-43910
>chr4:44170-45323
>chr4:45400-45509
>chr4:45701-45944
>chr4:46223-46292
>chr4:46566-47269
>chr4:47366-47490
>chr4:47956-48273
>chr4:48480-48638
>chr4:48857-48936
>chr4:49096-49599
>chr4:49710-50056
>chr4:50195-50298
>chr4:50501-50994
>chr4:51177-52237
>chr4:52605-52940
>chr4:53543-53813
>chr4:54249-54440
>chr4:54728-54972
>chr4:56072-56252
>chr4:56421-57314
>chr4:57523-58027
>chr4:58338-58494
>chr4:58844-59212
>chr4:59565-60351
>chr4:60516-60734
>chr4:60829-61231
>chr4:61394-61769
>chr4:61976-62337
>chr4:62847-62923
>chr4:63324-63507
>chr4:63848-64168
>chr4:64231-64369
>chr4:64487-64874
>chr4:65739-67135
>chr4:67393-67655
>chr4:67801-68079
>chr4:68213-68447
>chr4:68711-68804
>chr4:69096-69488
>chr4:70421-70991
>chr4:72056-72490
>chr4:73816-74333
>chr4:74848-75061
>chr4:76717-77077
>chr4:77691-77852
>chr4:77945-78256
>chr4:79156-80002
>chr4:80066-80718
>chr4:81245-81652
>chr4:81804-82510
>chr4:82907-83120
>chr4:83832-84069
>chr4:84270-84610
>chr4:84859-85851
>chr4:85927-86702
>chr4:88056-88303
>chr4:88375-88454
>chr4:88508-88883
>chr4:90082-90332
>chr4:90400-90980
>chr4:91129-91233
>chr4:91407-91761
>chr4:91803-92082
>chr4:92227-93023
>chr4:94323-94402
>chr4:94866-95315
>chr4:95402-96236
>chr4:97619-97663
>chr4:98685-98900
>chr4:99035-99519
>chr4:99731-100070
>chr4:101592-102104
>chr4:103432-103793
>chr4:103993-105209
>chr4:105416-105670
>chr4:105771-106071
>chr4:106306-107259
>chr4:107689-107792
>chr4:108454-109388
>chr4:110041-110204
>chr4:111251-111408
>chr4:111632-111852
>chr4:111909-112166
>chr4:112496-113438
>chr4:113972-114340
>chr4:114498-114765
>chr4:114954-114994
>chr4:115561-115948
>chr4:116175-116258
>chr4:116448-117279
>chr4:117493-119273
>chr4:121356-121839
>chr4:122464-122927
>chr4:123066-123214
>chr4:123321-123681
>chr4:123962-124217
>chr4:124389-124474
>chr4:124653-126275
>chr4:126356-126958
>chr4:127034-127879
>chr4:128007-128144
>chr4:128185-128368
>chr4:128490-128702
>chr4:129021-129725
>chr4:130455-130626
>chr4:131166-131732
>chr4:131927-132282
>chr4:133067-133464
>chr4:134080-134205
>chr4:134829-135468
>chr4:135554-136331
>chr4:136392-136849
>chr4:136962-138179
>chr4:138383-138633
>chr4:139217-140102
>chr4:140210-140537
>chr4:140691-141212
>chr4:141846-142204
>chr4:142253-142363
>chr4:142527-142806
>chr4:143180-143316
>chr4:143604-144221
>chr4:144276-144532
>chr4:144775-145364
>chr4:145994-146343
>chr4:146493-147313
>chr4:147486-147879
>chr4:148011-148115
>chr4:148516-148545
>chr4:148577-149217
>chr4:151336-151760
>chr4:152208-152351
>chr4:152487-154423
>chr4:154511-154668
>chr4:154874-155662
>chr4:155785-158346
>chr4:158603-158774
>chr4:159042-159116
>chr4:159531-160082
>chr4:160495-160948
>chr4:161131-161183
>chr4:161314-161786
>chr4:161930-162166
>chr4:162450-163425
>chr4:163479-163728
>chr4:163787-164306
>chr4:164760-164903
>chr4:164988-165145
>chr4:165338-165711
>chr4:166700-166785
>chr4:166948-167035
>chr4:167565-167909
>chr4:168906-168995
>chr4:169122-169582
>chr4:169630-170075
>chr4:170303-170549
>chr4:170725-171104
>chr4:171184-171507
>chr4:171807-171897
>chr4:174285-174441
>chr4:174567-174779
>chr4:174936-175116
>chr4:175238-175342
>chr4:176294-177425
>chr4:177560-178350
>chr4:179184-179272
>chr4:179747-180813
>chr4:180904-182218
>chr4:183365-184686
>chr4:185059-185267
>chr4:185525-185774
>chr4:185937-186307
>chr4:186508-186744
>chr4:186865-188339
>chr4:188499-188632
>chr4:188807-189936
>chr4:190059-190490
>chr4:190861-190974
>chr4:191210-191290
>chr4:191567-191932
>chr4:192221-192560
>chr4:192794-192871
>chr4:192971-193130
>chr4:193483-194680
>chr4:194772-195080
>chr4:196146-197191
>chr4:197432-197593
>chr4:197653-197870
>chr4:198096-198213
>chr4:198332-198643
>chr4:198938-199065
>chr4:199319-201972
>chr4:202072-202270
>chr4:202476-203230
>chr4:203463-203637
>chr4:203846-203910
>chr4:204913-205222
>chr4:205899-206078
>chr4:206369-206815
>chr4:207809-208508
>chr4:209496-210220
>chr4:212022-214574
>chr4:214906-215011
>chr4:215103-215198
>chr4:215687-215875
>chr4:216110-217215
>chr4:217732-218071
>chr4:218405-219012
>chr4:219697-219891
>chr4:220346-220566
>chr4:222102-222166
>chr4:222511-222769
>chr4:223259-223697
>chr4:223928-224287
>chr4:224535-225290
>chr4:225709-225802
>chr4:226298-226372
>chr4:226696-226869
>chr4:226952-227983
>chr4:228374-228589
>chr4:229829-230035
>chr4:230821-231041
>chr4:231803-235457
>chr4:235591-235745
>chr4:236320-237134
>chr4:237295-237457
>chr4:238573-239055
>chr4:239414-239682
>chr4:239880-240322
>chr4:240459-241026
>chr4:241199-241487
>chr4:242598-243292
>chr4:243476-243915
>chr4:244064-244235
>chr4:246149-246784
>chr4:246991-247402
>chr4:249610-250193
>chr4:250694-250910
>chr4:251470-251927
>chr4:252058-252531
>chr4:252790-254527
>chr4:255246-255570
>chr4:255760-255880
>chr4:256051-256151
>chr4:256529-256605
>chr4:256834-257954
>chr4:258247-258439
>chr4:258584-258682
>chr4:259048-259239
>chr4:259922-260093
>chr4:260161-260273
>chr4:260656-260756
>chr4:260989-261195
>chr4:261442-261800
>chr4:262024-262438
>chr4:262763-263846
>chr4:264370-264598
>chr4:265230-265427
>chr4:265686-265803
>chr4:265914-266134
>chr4:266679-267254
>chr4:267443-267545
>chr4:267983-268151
>chr4:268348-268988
>chr4:269026-270071
>chr4:271596-271883
>chr4:271939-272129
>chr4:272256-272427
>chr4:272804-272923
>chr4:273140-273295
>chr4:273431-273592
>chr4:273775-275185
>chr4:275464-275595
>chr4:275869-275958
>chr4:276190-276773
>chr4:277166-277346
>chr4:278418-280827
>chr4:280988-281756
>chr4:282119-282267
>chr4:282554-282691
>chr4:283090-283171
>chr4:283615-284009
>chr4:284702-284909
>chr4:285133-285910
>chr4:286072-287107
>chr4:287342-288178
>chr4:288983-289449
>chr4:289738-289782
>chr4:289848-289907
>chr4:290154-290284
>chr4:290678-291254
>chr4:291311-291577
>chr4:292627-292760
>chr4:293204-293903
>chr4:294086-294761
>chr4:294865-295035
>chr4:295214-295279
>chr4:295350-295482
>chr4:295579-295739
>chr4:295876-296023
>chr4:296080-297490
>chr4:297556-297866
>chr4:298108-298331
>chr4:298623-299103
>chr4:299984-300166
>chr4:300537-300656
>chr4:300854-301614
>chr4:301721-301831
>chr4:302127-304205
>chr4:304298-305835
>chr4:305924-306163
>chr4:306373-306614
>chr4:306957-307096
>chr4:307383-308224
>chr4:308814-309219
>chr4:309407-309792
>chr4:309963-310123
>chr4:310368-311647
>chr4:312734-313087
>chr4:313666-313804
>chr4:314579-314736
>chr4:315887-316030
>chr4:316207-316483
>chr4:317485-317737
>chr4:317973-318272
>chr4:318569-318857
>chr4:319913-320044
>chr4:320510-320923
>chr4:321708-321841
>chr4:322409-322820
>chr4:322933-323283
>chr4:323667-323795
>chr4:324738-324818
>chr4:325499-325619
>chr4:327098-327226
>chr4:327801-328762
>chr4:329040-329396
>chr4:330601-330747
>chr4:330852-331323
>chr4:331757-331859
>chr4:332695-332822
>chr4:333310-333436
>chr4:334013-334253
>chr4:334405-335154
>chr4:335576-336096
>chr4:336576-337298
>chr4:337529-337622
>chr4:338287-338494
>chr4:339003-339403
>chr4:339459-339961
>chr4:340529-340635
>chr4:341510-341777
>chr4:342929-343548
>chr4:343643-344537
>chr4:344781-344939
>chr4:345956-346114
>chr4:346367-346538
>chr4:346710-347059
>chr4:347128-347621
>chr4:347708-349157
>chr4:349221-349760
>chr4:350163-350444
>chr4:351257-351420
>chr4:351911-352506
>chr4:353564-353679
>chr4:353840-353963
>chr4:354232-354369
>chr4:354469-355538
>chr4:355851-356373
>chr4:356460-356592
>chr4:356951-357549
>chr4:357606-357872
>chr4:357967-358162
>chr4:358379-359394
>chr4:360655-361255
>chr4:362346-363403
>chr4:363909-364303
>chr4:364484-364843
>chr4:364885-365278
>chr4:365462-365607
>chr4:366040-366240
>chr4:366333-366525
>chr4:366600-366678
>chr4:366848-367109
>chr4:367364-367833
>chr4:367997-368278
>chr4:368996-369607
>chr4:370030-370909
>chr4:371122-371652
>chr4:371763-372229
>chr4:372776-373460
>chr4:374026-374107
>chr4:375233-375387
>chr4:375469-375870
>chr4:376029-376690
>chr4:376977-377170
>chr4:377335-377967
>chr4:378258-378550
>chr4:378741-378883
>chr4:379191-379314
>chr4:379648-379770
>chr4:379901-380062
>chr4:380306-381072
>chr4:381135-381609
>chr4:381749-381808
>chr4:381992-382094
>chr4:382243-382343
>chr4:382633-382747
>chr4:383075-383858
>chr4:383980-384108
>chr4:384361-384624
>chr4:384710-385476
>chr4:385646-386102
>chr4:386782-387295
>chr4:389189-389628
>chr4:392515-392876
>chr4:393053-393470
>chr4:393507-393803
>chr4:394163-394906
>chr4:395539-395843
>chr4:396304-396538
>chr4:396944-397015
>chr4:397247-397385
>chr4:397439-397715
>chr4:397797-398486
>chr4:398547-398674
>chr4:398786-399102
>chr4:399973-400219
>chr4:400323-400655
>chr4:401248-401355
>chr4:401817-403652
>chr4:403785-403926
>chr4:404042-404739
>chr4:405439-405619
>chr4:406100-406188
>chr4:406403-407278
>chr4:407663-408123
>chr4:408389-408551
>chr4:409136-409294
>chr4:409574-409784
>chr4:410237-410746
>chr4:410886-411166
>chr4:411229-411336
>chr4:411493-411934
>chr4:413528-414083
>chr4:414201-414503
>chr4:414862-415389
>chr4:416043-416144
>chr4:416230-417159
>chr4:417251-417649
>chr4:419779-420192
>chr4:420292-420987
>chr4:421449-422343
>chr4:422417-422656
>chr4:422737-423378
>chr4:423478-423864
>chr4:423933-425375
>chr4:425470-426417
>chr4:426489-426729
>chr4:426882-427086
>chr4:427276-427832
>chr4:428022-428226
>chr4:428608-429031
>chr4:429154-429338
>chr4:429650-429839
>chr4:430292-430563
>chr4:430669-431053
>chr4:431434-431598
>chr4:432432-432985
>chr4:434210-434444
>chr4:435099-435189
>chr4:435471-435748
>chr4:435802-435917
>chr4:436068-436159
>chr4:436329-436438
>chr4:437397-437516
>chr4:437570-438560
>chr4:438647-438896
>chr4:439029-439317
>chr4:439414-439503
>chr4:439715-440061
>chr4:440707-440816
>chr4:441124-441196
>chr4:441250-441783
>chr4:441881-442160
>chr4:442256-442349
>chr4:442526-443033
>chr4:443386-443501
>chr4:443786-444007
>chr4:444364-444573
>chr4:445139-445293
>chr4:445502-445979
>chr4:446099-446651
>chr4:447592-447943
>chr4:448524-448699
>chr4:449013-450153
>chr4:450693-450755
>chr4:452060-453178
>chr4:453592-453982
>chr4:454203-454891
>chr4:454985-455363
>chr4:455761-455951
>chr4:455995-456124
>chr4:456249-456661
>chr4:457101-457219
>chr4:457631-458919
>chr4:459264-459395
>chr4:459650-459864
>chr4:459940-460169
>chr4:460348-460701
>chr4:460853-461204
>chr4:462173-462334
>chr4:462781-463585
>chr4:464726-465395
>chr4:466056-466218
>chr4:466698-467584
>chr4:468373-469186
>chr4:469964-471673
>chr4:471785-472293
>chr4:472403-473018
>chr4:473344-473423
>chr4:474341-474444
>chr4:474520-474630
>chr4:474937-475413
>chr4:475585-475757
>chr4:476239-477026
>chr4:477215-477807
>chr4:477866-478035
>chr4:478301-478808
>chr4:478894-479090
>chr4:479251-479659
>chr4:479748-480038
>chr4:480192-480710
>chr4:481680-481831
>chr4:482418-483684
>chr4:485626-485707
>chr4:486296-487281
>chr4:488068-488294
>chr4:488460-488963
>chr4:489148-489899
>chr4:490420-491354
>chr4:491452-491894
>chr4:492573-492740
>chr4:493821-494448
>chr4:494589-495411
>chr4:495531-496561
>chr4:496709-497297
>chr4:498536-498797
>chr4:500375-501332
>chr4:503753-503897
>chr4:504626-505198
>chr4:506351-506569
>chr4:506786-506969
>chr4:507034-507245
>chr4:507491-508765
>chr4:508832-509339
>chr4:509851-509925
>chr4:510081-510205
>chr4:510508-510717
>chr4:510885-511304
>chr4:512208-512939
>chr4:513355-513955
>chr4:514056-514801
>chr4:514972-515874
>chr4:516323-516390
>chr4:517118-517644
>chr4:517797-518575
>chr4:521280-521487
>chr4:521746-522258
>chr4:523040-523257
>chr4:523399-523971
>chr4:524104-525046
>chr4:525331-525502
>chr4:525853-526180
>chr4:527156-527402
>chr4:527710-528046
>chr4:528229-528767
>chr4:528978-529396
>chr4:529485-530501
>chr4:530556-530872
>chr4:531160-531301
>chr4:531564-532238
>chr4:532387-532519
>chr4:532721-532852
>chr4:533273-533533
>chr4:533927-534035
>chr4:534787-535489
>chr4:535656-536715
>chr4:536837-537789
>chr4:537820-537867
>chr4:537967-539777
>chr4:539831-539955
>chr4:540401-541057
>chr4:541210-541316
>chr4:543062-543715
>chr4:544030-544322
>chr4:544609-545030
>chr4:545456-546617
>chr4:546647-546659
>chr4:546759-547527
>chr4:547607-547836
>chr4:548384-548497
>chr4:548762-548897
>chr4:549126-549679
>chr4:549812-549842
>chr4:549979-551155
>chr4:551413-551991
>chr4:552189-552399
>chr4:553209-553316
>chr4:553614-554305
>chr4:554609-555775
>chr4:555830-556022
>chr4:556106-556641
>chr4:558217-558742
>chr4:558796-558951
>chr4:559056-559420
>chr4:562063-562196
>chr4:562537-562617
>chr4:562897-563163
>chr4:563298-563784
>chr4:563834-564908
>chr4:565041-565372
>chr4:565501-565986
>chr4:566203-566437
>chr4:566561-566816
>chr4:567212-567269
>chr4:567404-567517
>chr4:567586-567775
>chr4:567946-568037
>chr4:568172-568263
>chr4:568307-568425
>chr4:568515-568635
>chr4:568705-569162
>chr4:571485-571698
>chr4:571985-572625
>chr4:573141-573516
>chr4:573742-574372
>chr4:574541-574624
>chr4:575724-576136
>chr4:576985-578376
>chr4:578805-578881
>chr4:579252-579381
>chr4:579883-579999
>chr4:580105-580192
>chr4:580519-580568
>chr4:581501-583893
>chr4:584010-584446
>chr4:584546-584715
>chr4:585171-585979
>chr4:586089-586672
>chr4:586748-586875
>chr4:587170-587512
>chr4:587720-588672
>chr4:589147-589206
>chr4:590164-590699
>chr4:591996-592435
>chr4:593154-593374
>chr4:593945-594759
>chr4:594849-595136
>chr4:595338-595618
>chr4:595861-596090
>chr4:596237-596755
>chr4:596913-597183
>chr4:597696-597784
>chr4:597928-598072
>chr4:598338-598712
>chr4:599093-599147
>chr4:599456-600762
>chr4:601918-602415
>chr4:602583-603799
>chr4:604064-604406
>chr4:604492-605069
>chr4:605228-605289
>chr4:605353-605990
>chr4:606194-607140
>chr4:607908-608396
>chr4:609247-610051
>chr4:610222-612202
>chr4:613512-613907
>chr4:614295-614394
>chr4:614619-614700
>chr4:614817-614956
>chr4:615017-615101
>chr4:615288-616108
>chr4:616469-617608
>chr4:618009-618405
>chr4:618646-618925
>chr4:619340-620189
>chr4:621273-621576
>chr4:621680-621768
>chr4:622415-622630
>chr4:622844-623087
>chr4:623205-624631
>chr4:624835-625271
>chr4:625417-625584
>chr4:625852-626964
>chr4:627128-627381
>chr4:628311-628755
>chr4:628809-628876
>chr4:630720-630972
>chr4:631889-632299
>chr4:632549-632888
>chr4:633374-634342
>chr4:635416-635513
>chr4:635923-636498
>chr4:636636-636940
>chr4:636991-638041
>chr4:638267-638805
>chr4:639947-641093
>chr4:641222-641313
>chr4:641551-642012
>chr4:642394-642861
>chr4:643225-643640
>chr4:643808-644397
>chr4:644607-645277
>chr4:645387-646052
>chr4:646212-647395
>chr4:647505-648308
>chr4:648454-648712
>chr4:649398-649794
>chr4:650168-651298
>chr4:651942-652704
>chr4:652900-653990
>chr4:654241-654518
>chr4:654690-655007
>chr4:655107-655947
>chr4:656043-656129
>chr4:656281-656416
>chr4:656976-657129
>chr4:657397-657886
>chr4:657940-659250
>chr4:659313-659819
>chr4:659880-659989
>chr4:660063-660443
>chr4:660711-660805
>chr4:660904-661675
>chr4:662358-668831
>chr4:668897-673905
>chr4:674125-674406
>chr4:674654-675886
>chr4:676470-677246
>chr4:677570-678479
>chr4:678672-678723
>chr4:678964-679381
>chr4:679929-680142
>chr4:680329-681562
>chr4:682149-682822
>chr4:682886-682947
>chr4:683318-683433
>chr4:683524-683719
>chr4:683927-684233
>chr4:684724-684798
>chr4:685402-685691
>chr4:685917-686107
>chr4:686245-686385
>chr4:686473-687054
>chr4:687077-687377
>chr4:687929-688415
>chr4:688516-688794
>chr4:689235-689552
>chr4:689675-689889
>chr4:690044-690620
>chr4:690841-690984
>chr4:691135-691348
>chr4:691890-692031
>chr4:692384-694276
>chr4:694611-695801
>chr4:695933-696118
>chr4:696294-697231
>chr4:697280-697518
>chr4:697789-698027
>chr4:698457-698871
>chr4:698950-699254
>chr4:699318-699419
>chr4:700437-700586
>chr4:700843-701278
>chr4:701442-702951
>chr4:703077-703921
>chr4:705583-706218
>chr4:706525-706777
>chr4:707127-707474
>chr4:707623-707713
>chr4:707839-707930
>chr4:708113-708560
>chr4:708751-709163
>chr4:709284-709746
>chr4:709873-709999
>chr4:710427-710742
>chr4:711087-711495
>chr4:711578-711657
>chr4:711767-712113
>chr4:713104-713701
>chr4:713771-714769
>chr4:714990-715664
>chr4:716283-716723
>chr4:716914-718270
>chr4:718346-719303
>chr4:719361-720638
>chr4:720736-720932
>chr4:721050-722300
>chr4:722356-722722
>chr4:722975-723379
>chr4:723611-724566
>chr4:724775-724909
>chr4:724968-727170
>chr4:728195-729169
>chr4:729614-730027
>chr4:730172-730636
>chr4:730693-730804
>chr4:732030-732306
>chr4:732375-732475
>chr4:732693-733481
>chr4:733677-735443
>chr4:735548-735707
>chr4:736064-737324
>chr4:737571-737667
>chr4:737838-738939
>chr4:739066-739287
>chr4:739698-739779
>chr4:739902-740795
>chr4:742256-743355
>chr4:743412-743607
>chr4:743752-743899
>chr4:744193-744277
>chr4:744370-745442
>chr4:745495-745600
>chr4:745648-746570
>chr4:748128-749417
>chr4:749470-749896
>chr4:750003-750180
>chr4:750616-751052
>chr4:751112-753537
>chr4:753873-754011
>chr4:755028-755287
>chr4:755878-755995
>chr4:757365-757576
>chr4:757754-758010
>chr4:758394-758550
>chr4:759233-759274
>chr4:759449-759587
>chr4:760147-760344
>chr4:760780-760998
>chr4:761469-761791
>chr4:762019-762245
>chr4:762471-762684
>chr4:762848-763053
>chr4:763283-763602
>chr4:764589-765407
>chr4:765642-765878
>chr4:765979-766692
>chr4:767135-767178
>chr4:767509-767687
>chr4:768005-768127
>chr4:768416-768597
>chr4:769004-769594
>chr4:770016-770287
>chr4:771048-771198
>chr4:771643-772844
>chr4:772990-773099
>chr4:773474-773703
>chr4:773760-774592
>chr4:774760-775155
>chr4:775237-775314
>chr4:775428-776278
>chr4:776430-776888
>chr4:777046-777132
>chr4:777364-777942
>chr4:777987-778409
>chr4:778541-778891
>chr4:778994-779664
>chr4:779739-779880
>chr4:779928-780056
>chr4:780099-780572
>chr4:780662-781834
>chr4:781997-783304
>chr4:783592-783691
>chr4:784114-784527
>chr4:784667-784805
>chr4:784906-784975
>chr4:785074-785442
>chr4:785760-786235
>chr4:786612-786974
>chr4:787329-787433
>chr4:787501-787749
>chr4:788103-788859
>chr4:788956-789565
>chr4:790159-790328
>chr4:790597-791103
>chr4:791368-791461
>chr4:791709-791742
>chr4:791901-792287
>chr4:792528-793218
>chr4:793722-794055
>chr4:794302-795211
>chr4:795423-795558
>chr4:795686-796131
>chr4:796285-796707
>chr4:796797-796974
>chr4:797316-797452
>chr4:797781-798669
>chr4:798847-798931
>chr4:799009-799044
>chr4:799103-799171
>chr4:799281-799574
>chr4:799926-800370
>chr4:800779-801058
>chr4:801854-801934
>chr4:802347-803041
>chr4:803470-803705
>chr4:803778-804118
>chr4:804683-805916
>chr4:807363-807438
>chr4:807608-807820
>chr4:807969-808333
>chr4:808731-808897
>chr4:809455-810301
>chr4:812071-812728
>chr4:812951-813304
>chr4:813968-815724
>chr4:817559-818285
>chr4:818507-818822
>chr4:819500-819702
>chr4:820225-820865
>chr4:822050-822802
>chr4:823386-823482
>chr4:823821-823979
>chr4:824413-824807
>chr4:826090-826515
>chr4:826670-827027
>chr4:827109-827762
>chr4:829389-829859
>chr4:829952-830138
>chr4:830516-830824
>chr4:831133-831353
>chr4:833123-833398
>chr4:834146-834473
>chr4:835522-835584
>chr4:836171-836326
>chr4:836461-836911
>chr4:837106-837665
>chr4:839242-839449
>chr4:839628-839927
>chr4:840439-840781
>chr4:842070-842328
>chr4:843356-843461
>chr4:843951-844099
>chr4:844214-844368
>chr4:844695-844924
>chr4:845119-845317
>chr4:845821-845999
>chr4:846378-847041
>chr4:847142-847613
>chr4:847817-847909
>chr4:849592-849971
>chr4:850451-850644
>chr4:850717-850953
>chr4:851042-851431
>chr4:851616-852574
>chr4:852662-852720
>chr4:852826-852994
>chr4:853075-854085
>chr4:854217-854366
>chr4:854510-855474
>chr4:855685-855801
>chr4:855869-855987
>chr4:856276-856450
>chr4:856609-857002
>chr4:857865-857929
>chr4:859223-859330
>chr4:859448-859723
>chr4:859861-861327
>chr4:861406-861975
>chr4:862023-862347
>chr4:862557-862732
>chr4:863121-863694
>chr4:863898-864050
>chr4:865112-866258
>chr4:866791-867369
>chr4:867628-868178
>chr4:868212-868351
>chr4:868407-868688
>chr4:869278-869759
>chr4:870078-870120
>chr4:870257-870408
>chr4:870635-870989
>chr4:871320-871629
>chr4:871780-871856
>chr4:872098-872155
>chr4:872649-872697
>chr4:872895-873033
>chr4:873111-873210
>chr4:873331-873798
>chr4:873925-874087
>chr4:874311-874590
>chr4:874664-874744
>chr4:874900-875307
>chr4:876436-876648
>chr4:877406-877713
>chr4:877925-878055
>chr4:878386-878549
>chr4:878818-878967
>chr4:879226-879350
>chr4:879729-879872
>chr4:880131-880241
>chr4:880441-880609
>chr4:880895-880965
>chr4:881316-882611
>chr4:882913-883028
>chr4:883220-883302
>chr4:883464-883908
>chr4:884344-884801
>chr4:884876-885094
>chr4:885362-885847
>chr4:886808-887252
>chr4:887369-888512
>chr4:888592-889065
>chr4:889474-889710
>chr4:889815-889913
>chr4:889998-890171
>chr4:890729-890902
>chr4:890983-891680
>chr4:891967-892076
>chr4:892694-893282
>chr4:893429-893766
>chr4:894374-894533
>chr4:894953-895796
>chr4:895921-896700
>chr4:896769-897231
>chr4:897499-897758
>chr4:897882-897986
>chr4:898093-898159
>chr4:898672-898810
>chr4:898985-899165
>chr4:899210-899287
>chr4:899411-899518
>chr4:899600-899693
>chr4:900098-901011
>chr4:901219-902098
>chr4:902476-902992
>chr4:903132-903314
>chr4:903827-904035
>chr4:904195-904420
>chr4:904563-904605
>chr4:904681-904927
>chr4:905024-905451
>chr4:905774-905993
>chr4:906157-906622
>chr4:907105-907191
>chr4:907563-908469
>chr4:908528-908845
>chr4:910370-910661
>chr4:911018-911130
>chr4:911332-911543
>chr4:911603-913107
>chr4:913459-913817
>chr4:914082-915065
>chr4:915249-916371
>chr4:916573-917257
>chr4:917464-918302
>chr4:920157-920262
>chr4:920798-921099
>chr4:921253-921445
>chr4:921543-921973
>chr4:923829-924010
>chr4:924532-924654
>chr4:924829-925635
>chr4:926044-926172
>chr4:926490-926644
>chr4:926735-927331
>chr4:927566-927703
>chr4:928610-929134
>chr4:929237-930330
>chr4:930720-931219
>chr4:931419-932377
>chr4:932865-933127
>chr4:933881-934965
>chr4:935495-936556
>chr4:937088-937906
>chr4:938339-938853
>chr4:941185-941231
>chr4:941593-943243
>chr4:943578-943749
>chr4:944283-944508
>chr4:944766-944829
>chr4:945056-945467
>chr4:945710-946428
>chr4:946621-946976
>chr4:947152-947393
>chr4:947541-948020
>chr4:948257-948558
>chr4:948743-949076
>chr4:949243-949433
>chr4:949857-949996
>chr4:950482-950589
>chr4:950782-950954
>chr4:951019-951121
>chr4:951305-951482
>chr4:951573-952022
>chr4:952243-953011
>chr4:953174-953285
>chr4:953423-953708
>chr4:953841-953917
>chr4:954043-954638
>chr4:954724-955043
>chr4:956605-958166
>chr4:958296-958599
>chr4:958892-959504
>chr4:959656-959843
>chr4:959991-960897
>chr4:960989-961610
>chr4:961723-962059
>chr4:962174-962474
>chr4:962954-964395
>chr4:964584-965074
>chr4:965493-965571
>chr4:965695-967095
>chr4:967345-967438
>chr4:967922-968943
>chr4:969312-969433
>chr4:969740-969989
>chr4:970582-970891
>chr4:971028-971160
>chr4:971328-971613
>chr4:971840-971990
>chr4:972040-972325
>chr4:972601-973102
>chr4:973156-973949
>chr4:974196-974334
>chr4:975215-975324
>chr4:975661-975843
>chr4:976179-976330
>chr4:977926-978023
>chr4:978133-978633
>chr4:978870-978973
>chr4:979100-979173
>chr4:979226-979310
>chr4:979472-979824
>chr4:979925-980414
>chr4:980596-980810
>chr4:981150-982766
>chr4:982988-983179
>chr4:983784-983954
>chr4:984134-984197
>chr4:984329-984404
>chr4:984529-984586
>chr4:984846-985659
>chr4:986214-986928
>chr4:987383-987476
>chr4:987745-987873
>chr4:988056-988141
>chr4:988258-988366
>chr4:988509-988672
>chr4:988763-989721
>chr4:989847-990402
>chr4:990637-990746
>chr4:990950-991562
>chr4:991729-992258
>chr4:992299-992714
>chr4:992781-993684
>chr4:993978-994431
>chr4:995055-995533
>chr4:995615-995763
>chr4:996309-996432
>chr4:997333-997465
>chr4:998103-998364
>chr4:998547-999056
>chr4:999403-999492
>chr4:999640-999990
>chr4:1000046-1000435
>chr4:1000523-1000761
>chr4:1002236-1003402
>chr4:1003612-1003699
>chr4:1003788-1004326
>chr4:1004627-1004911
>chr4:1004989-1005085
>chr4:1005351-1005696
>chr4:1007062-1007178
>chr4:1007310-1007822
>chr4:1007968-1008244
>chr4:1008446-1008976
>chr4:1009062-1009303
>chr4:1009718-1009942
>chr4:1010760-1010918
>chr4:1011316-1012411
>chr4:1012572-1012965
>chr4:1013114-1013292
>chr4:1013563-1013753
>chr4:1014032-1014111
>chr4:1014167-1014443
>chr4:1014676-1014997
>chr4:1015371-1015457
>chr4:1015605-1016079
>chr4:1016355-1016634
>chr4:1016816-1017130
>chr4:1017271-1018070
>chr4:1018708-1018929
>chr4:1019444-1020738
>chr4:1021338-1021528
>chr4:1022601-1022764
>chr4:1022918-1024470
>chr4:1024561-1025479
>chr4:1025744-1026117
>chr4:1026441-1026613
>chr4:1026830-1027086
>chr4:1027323-1029905
>chr4:1031842-1032084
>chr4:1032322-1032626
>chr4:1032859-1033425
>chr4:1033769-1034068
>chr4:1034982-1035092
>chr4:1035343-1035882
>chr4:1036438-1036839
>chr4:1037925-1038098
>chr4:1038214-1038782
>chr4:1039591-1039792
>chr4:1039932-1041182
>chr4:1041281-1041678
>chr4:1042492-1043058
>chr4:1043865-1044287
>chr4:1044538-1044695
>chr4:1045224-1046054
>chr4:1046219-1046375
>chr4:1046530-1046835
>chr4:1046946-1047001
>chr4:1047165-1047497
>chr4:1047926-1048021
>chr4:1048457-1048802
>chr4:1048853-1048961
>chr4:1049731-1050014
>chr4:1050723-1050948
>chr4:1051018-1051139
>chr4:1051233-1051353
>chr4:1051548-1051806
>chr4:1051917-1052093
>chr4:1052198-1052299
>chr4:1052374-1053254
>chr4:1053731-1053926
>chr4:1054032-1054215
>chr4:1054497-1054657
>chr4:1054885-1055549
>chr4:1055679-1055836
>chr4:1055991-1056192
>chr4:1056272-1057225
>chr4:1057269-1058499
>chr4:1058599-1059414
>chr4:1059684-1059934
>chr4:1060061-1060534
>chr4:1060699-1060992
>chr4:1061288-1061517
>chr4:1062286-1062611
>chr4:1062695-1062856
>chr4:1062966-1063117
>chr4:1063390-1063543
>chr4:1064624-1064833
>chr4:1065255-1065487
>chr4:1066197-1066873
>chr4:1066975-1067653
>chr4:1067807-1067930
>chr4:1068674-1068785
>chr4:1069014-1069749
>chr4:1070489-1070864
>chr4:1071270-1071566
>chr4:1072152-1072436
>chr4:1072501-1072618
>chr4:1072871-1073407
>chr4:1073624-1074141
>chr4:1074521-1074567
>chr4:1074746-1074947
>chr4:1075215-1075618
>chr4:1075698-1075917
>chr4:1076122-1076923
>chr4:1076968-1077982
>chr4:1078382-1078608
>chr4:1078728-1080204
>chr4:1080655-1080830
>chr4:1081132-1081484
>chr4:1081758-1081984
>chr4:1082685-1082858
>chr4:1083346-1084748
>chr4:1084984-1085266
>chr4:1085743-1086332
>chr4:1086655-1086982
>chr4:1087120-1087486
>chr4:1087735-1087878
>chr4:1087973-1088241
>chr4:1088325-1089128
>chr4:1089265-1089724
>chr4:1089795-1090065
>chr4:1090180-1090383
>chr4:1090595-1091245
>chr4:1091715-1092421
>chr4:1092537-1092854
>chr4:1093445-1093515
>chr4:1093868-1094768
>chr4:1094934-1094996
>chr4:1095079-1095201
>chr4:1095333-1095540
>chr4:1095611-1095697
>chr4:1096090-1096257
>chr4:1096476-1096553
>chr4:1097637-1098161
>chr4:1098661-1098820
>chr4:1098972-1099137
>chr4:1099286-1099346
>chr4:1099437-1099562
>chr4:1099769-1099957
>chr4:1101751-1102046
>chr4:1102962-1103114
>chr4:1103294-1103578
>chr4:1104019-1104122
>chr4:1104494-1104608
>chr4:1104862-1104962
>chr4:1105837-1106122
>chr4:1106642-1106818
>chr4:1107022-1107657
>chr4:1107774-1107976
>chr4:1108366-1108593
>chr4:1108995-1110172
>chr4:1110561-1111222
>chr4:1111501-1111557
>chr4:1111729-1112042
>chr4:1112208-1112851
>chr4:1112918-1113564
>chr4:1113707-1114394
>chr4:1114767-1115073
>chr4:1115773-1115896
>chr4:1116029-1117299
>chr4:1117545-1117676
>chr4:1118089-1118315
>chr4:1118403-1118718
>chr4:1118945-1119093
>chr4:1119379-1119552
>chr4:1119629-1120373
>chr4:1120646-1120967
>chr4:1121183-1122025
>chr4:1122203-1122663
>chr4:1122738-1122868
>chr4:1122965-1123191
>chr4:1123575-1123670
>chr4:1123802-1124186
>chr4:1124397-1124607
>chr4:1124777-1125080
>chr4:1125447-1126160
>chr4:1126247-1126538
>chr4:1127292-1128429
>chr4:1128556-1128632
>chr4:1128693-1129175
>chr4:1129350-1130040
>chr4:1130129-1130345
>chr4:1130496-1130616
>chr4:1130683-1130781
>chr4:1131217-1132291
>chr4:1133343-1134050
>chr4:1134226-1134332
>chr4:1135090-1135553
>chr4:1136553-1136666
>chr4:1136999-1137278
>chr4:1137345-1138704
>chr4:1138895-1139598
>chr4:1139775-1140317
>chr4:1141639-1142115
>chr4:1142177-1142454
>chr4:1142617-1142741
>chr4:1142927-1143829
>chr4:1143880-1144131
>chr4:1144249-1144327
>chr4:1144624-1144692
>chr4:1145193-1145541
>chr4:1146445-1147535
>chr4:1147683-1148303
>chr4:1148606-1148827
>chr4:1148910-1149109
>chr4:1149402-1149949
>chr4:1150822-1151107
>chr4:1151922-1152023
>chr4:1152311-1152415
>chr4:1152638-1153706
>chr4:1153783-1153978
>chr4:1154587-1154679
>chr4:1154712-1154868
>chr4:1155459-1155716
>chr4:1155961-1156477
>chr4:1156687-1156989
>chr4:1157980-1158094
>chr4:1158516-1158657
>chr4:1158763-1159249
>chr4:1159333-1159934
>chr4:1160046-1160797
>chr4:1161054-1161255
>chr4:1161626-1161715
>chr4:1162072-1162159
>chr4:1162364-1162553
>chr4:1163135-1163445
>chr4:1163658-1163903
>chr4:1164605-1164830
>chr4:1165598-1166035
>chr4:1166162-1166642
>chr4:1166833-1166960
>chr4:1167758-1169067
>chr4:1169173-1169456
>chr4:1169669-1169946
>chr4:1170042-1170131
>chr4:1170382-1171514
>chr4:1171661-1171858
>chr4:1172162-1172441
>chr4:1172580-1173295
>chr4:1173375-1173448
>chr4:1173586-1174135
>chr4:1174201-1174287
>chr4:1174372-1174972
>chr4:1175136-1175229
>chr4:1175302-1175387
>chr4:1175466-1175778
>chr4:1175931-1176146
>chr4:1176201-1176732
>chr4:1176908-1177289
>chr4:1177526-1177693
>chr4:1177963-1178177
>chr4:1178356-1178584
>chr4:1179352-1179475
>chr4:1179620-1180506
>chr4:1180761-1181075
>chr4:1181454-1181764
>chr4:1182848-1183059
>chr4:1183285-1183667
>chr4:1183782-1184461
>chr4:1184648-1184713
>chr4:1184852-1185004
>chr4:1185168-1185650
>chr4:1185976-1186089
>chr4:1186349-1187360
>chr4:1187664-1188360
>chr4:1188959-1189134
>chr4:1189258-1189601
>chr4:1189942-1190128
>chr4:1190598-1191499
>chr4:1191665-1191755
>chr4:1192200-1192436
>chr4:1192726-1193112
>chr4:1193654-1193798
>chr4:1194135-1194253
>chr4:1194620-1196076
>chr4:1196332-1197023
>chr4:1197315-1197504
>chr4:1198099-1198336
>chr4:1199695-1200289
>chr4:1200668-1200859
>chr4:1200950-1201351
>chr4:1201467-1201614
>chr4:1201679-1202004
>chr4:1202241-1202490
>chr4:1202775-1202875
>chr4:1203192-1203417
>chr4:1203559-1203933
>chr4:1204221-1204452
>chr4:1208047-1208289
>chr4:1210314-1210593
>chr4:1211858-1211921
>chr4:1212162-1212473
>chr4:1212980-1213044
>chr4:1215589-1215967
>chr4:1216837-1217201
>chr4:1218159-1218435
>chr4:1218969-1219139
>chr4:1220265-1220526
>chr4:1220891-1221099
>chr4:1221422-1221497
>chr4:1221858-1222226
>chr4:1222317-1222423
>chr4:1222612-1222886
>chr4:1222968-1223490
>chr4:1223886-1223947
>chr4:1224179-1224305
>chr4:1224357-1224822
>chr4:1225242-1225575
>chr4:1225724-1227057
>chr4:1227374-1227529
>chr4:1227698-1229514
>chr4:1229811-1229906
>chr4:1230513-1232420
>chr4:1232804-1232876
>chr4:1232961-1233095
>chr4:1233513-1233714
>chr4:1234105-1234155
>chr4:1234508-1234821
>chr4:1235159-1235325
>chr4:1235763-1235911
>chr4:1236337-1236460
>chr4:1237085-1237512
>chr4:1238101-1238359
>chr4:1238912-1239854
>chr4:1240060-1240385
>chr4:1240677-1240951
>chr4:1241556-1241740
>chr4:1241849-1242099
>chr4:1242194-1243824
>chr4:1243985-1245153
>chr4:1245511-1247186
>chr4:1247263-1248770
>chr4:1249265-1249459
>chr4:1250211-1250333
>chr4:1250648-1251127
>chr4:1251193-1251675
>chr4:1251841-1251938
>chr4:1252437-1252598
>chr4:1252645-1252944
>chr4:1253021-1253158
>chr4:1253350-1253522
>chr4:1253869-1254498
>chr4:1254852-1255137
>chr4:1255200-1255518
>chr4:1255782-1255903
>chr4:1256171-1257352
>chr4:1257403-1257478
>chr4:1257578-1259815
>chr4:1260104-1260496
>chr4:1260673-1261096
>chr4:1261359-1261555
>chr4:1262295-1262476
>chr4:1262974-1263770
>chr4:1263973-1264080
>chr4:1265057-1265349
>chr4:1266886-1267004
>chr4:1267123-1267650
>chr4:1268593-1268679
>chr4:1269466-1269793
>chr4:1269951-1270080
>chr4:1270252-1270745
>chr4:1270814-1270974
>chr4:1271654-1272353
>chr4:1272540-1272865
>chr4:1273125-1273278
>chr4:1273827-1274224
>chr4:1274295-1275710
>chr4:1275830-1276522
>chr4:1276663-1277424
>chr4:1277753-1277976
>chr4:1278769-1279096
>chr4:1279435-1279808
>chr4:1279894-1280156
>chr4:1280400-1280560
>chr4:1281246-1281311
>chr4:1281436-1281805
>chr4:1282264-1282519
>chr4:1283695-1284367
>chr4:1284876-1285110
>chr4:1286881-1287013
>chr4:1287096-1287721
>chr4:1288725-1289497
>chr4:1289600-1289700
>chr4:1289875-1290171
>chr4:1290649-1290763
>chr4:1292879-1292981
>chr4:1293079-1293377
>chr4:1293494-1293681
>chr4:1293842-1293959
>chr4:1294081-1294237
>chr4:1294396-1294679
>chr4:1295928-1296019
>chr4:1296392-1296638
>chr4:1296808-1297291
>chr4:1297608-1297693
>chr4:1298311-1298426
>chr4:1298681-1298903
>chr4:1300063-1300158
>chr4:1301760-1302154
>chr4:1302367-1302467
>chr4:1303549-1303833
>chr4:1304782-1305478
>chr4:1306165-1306465
>chr4:1306551-1306715
>chr4:1306848-1306921
>chr4:1307014-1307156
>chr4:1307256-1307317
>chr4:1307429-1307695
>chr4:1307859-1308197
>chr4:1308347-1308460
>chr4:1308746-1308813
>chr4:1309145-1309222
>chr4:1309312-1309753
>chr4:1309960-1310276
>chr4:1310576-1310689
>chr4:1310925-1311061
>chr4:1311148-1311211
>chr4:1311378-1312376
>chr4:1313125-1313325
>chr4:1314494-1314867
>chr4:1315378-1315778
>chr4:1317661-1317711
>chr4:1318147-1318538
>chr4:1319224-1319346
>chr4:1319380-1319513
>chr4:1319822-1319991
>chr4:1320230-1320308
>chr4:1320537-1320683
>chr4:1320776-1321160
>chr4:1321558-1321665
>chr4:1322473-1322798
>chr4:1323480-1323747
>chr4:1324906-1325246
>chr4:1325462-1326197
>chr4:1328481-1328935
>chr4:1329765-1329898
>chr4:1330209-1330446
>chr4:1330595-1331509
>chr4:1331907-1332008
>chr4:1332829-1333293
>chr4:1333353-1333409
>chr4:1333507-1333739
>chr4:1334637-1335861
>chr4:1336026-1336463
>chr4:1337851-1338243
>chr4:1338344-1339295
>chr4:1339370-1339534
>chr4:1340508-1340715
>chr4:1340769-1340996
>chr4:1341212-1341730
>chr4:1342146-1342563
>chr4:1343298-1343414
>chr4:1343621-1343801
>chr4:1344054-1344176
>chr4:1344337-1345239
>chr4:1345395-1346012
>chr4:1346150-1346791
>chr4:1346913-1347031
>chr4:1347181-1347288
>chr4:1347372-1347980
>chr4:1348218-1348933
>chr4:1349138-1349469
>chr4:1350419-1350561
>chr4:1351457-1352265
>chr4:1352489-1352944
>chr4:1354436-1354592
>chr4:1354876-1355397
>chr4:1356130-1356209
>chr4:1357485-1357569
>chr4:1357938-1358158
>chr4:1358796-1358967
>chr4:1359124-1359219
>chr4:1360124-1360506
>chr4:1360891-1361306
>chr4:1361458-1361746
>chr4:1362201-1362448
>chr4:1362605-1364111
>chr4:1364217-1364522
>chr4:1365154-1365316
>chr4:1365519-1365956
>chr4:1366446-1367455
>chr4:1367690-1369707
>chr4:1369769-1369828
>chr4:1370087-1370687
>chr4:1371809-1372114
>chr4:1372865-1374173
>chr4:1375032-1375652
>chr4:1375839-1375966
>chr4:1376473-1376768
>chr4:1377698-1377974
>chr4:1378310-1378471
>chr4:1378554-1379672
>chr4:1379729-1379863
>chr4:1379940-1380228
>chr4:1381206-1381713
>chr4:1381963-1383199
>chr4:1383500-1383590
>chr4:1383896-1383999
>chr4:1384692-1385234
>chr4:1385815-1386262
>chr4:1386542-1387155
>chr4:1387218-1387803
>chr4:1388010-1388771
>chr4:1389028-1389460
>chr4:1389650-1389951
>chr4:1390172-1390342
>chr4:1390536-1390859
>chr4:1391176-1392323
>chr4:1392744-1393072
>chr4:1393231-1393330
>chr4:1393379-1394243
>chr4:1394355-1394958
>chr4:1395098-1395159
>chr4:1395334-1395710
>chr4:1396681-1396794
>chr4:1396992-1397694
>chr4:1397889-1398866
>chr4:1399054-1399273
>chr4:1399393-1399508
>chr4:1399709-1400069
>chr4:1400271-1400614
>chr4:1401046-1401145
>chr4:1401713-1401938
>chr4:1402094-1402196
>chr4:1402307-1402428
>chr4:1402503-1402624
>chr4:1402754-1402873
>chr4:1403436-1403514
>chr4:1403699-1403987
>chr4:1404624-1404868
>chr4:1405022-1405401
>chr4:1405454-1405850
>chr4:1407476-1408131
>chr4:1408217-1408416
>chr4:1409167-1409296
>chr4:1409712-1410322
>chr4:1410631-1411774
>chr4:1411919-1412388
>chr4:1412692-1412921
>chr4:1413016-1413534
>chr4:1414009-1414137
>chr4:1417260-1417337
>chr4:1417778-1418146
>chr4:1418695-1418787
>chr4:1418990-1419975
>chr4:1420260-1420444
>chr4:1421100-1422279
>chr4:1422530-1423366
>chr4:1424254-1424415
>chr4:1424520-1424822
>chr4:1424983-1425260
>chr4:1425334-1425513
>chr4:1425581-1425927
>chr4:1426025-1426151
>chr4:1426251-1426943
>chr4:1427222-1428217
>chr4:1428333-1428741
>chr4:1429010-1429567
>chr4:1430146-1430267
>chr4:1430580-1431463
>chr4:1431666-1432825
>chr4:1433038-1433991
>chr4:1435049-1435480
>chr4:1435889-1436156
>chr4:1436233-1437343
>chr4:1437449-1437552
>chr4:1438568-1439045
>chr4:1439342-1440153
>chr4:1440999-1441192
>chr4:1441305-1441614
>chr4:1441955-1443224
>chr4:1443343-1444251
>chr4:1444446-1444688
>chr4:1445017-1445137
>chr4:1446246-1446600
>chr4:1446744-1447529
>chr4:1447686-1447921
>chr4:1448098-1448155
>chr4:1448315-1449545
>chr4:1449639-1450300
>chr4:1450508-1450741
>chr4:1450805-1451679
>chr4:1451986-1452855
>chr4:1452933-1453014
>chr4:1453081-1453455
>chr4:1453538-1453666
>chr4:1453787-1454229
>chr4:1454357-1454791
>chr4:1454912-1455228
>chr4:1455440-1456266
>chr4:1456703-1456929
>chr4:1457255-1457326
>chr4:1457843-1457970
>chr4:1458212-1458526
>chr4:1458724-1459771
>chr4:1460362-1460620
>chr4:1461044-1461641
>chr4:1461994-1462356
>chr4:1462402-1462551
>chr4:1462665-1462938
>chr4:1463038-1463121
>chr4:1463190-1464215
>chr4:1464321-1464372
>chr4:1464472-1464957
>chr4:1465032-1465816
>chr4:1466120-1467537
>chr4:1467628-1467808
>chr4:1468336-1468433
>chr4:1468866-1469082
>chr4:1469208-1469581
>chr4:1469672-1469793
>chr4:1469983-1470493
>chr4:1470620-1471503
>chr4:1471564-1471915
>chr4:1472126-1472227
>chr4:1473468-1473946
>chr4:1474059-1474208
>chr4:1474715-1474906
>chr4:1475478-1475602
>chr4:1475936-1476148
>chr4:1476277-1476899
>chr4:1477140-1477619
>chr4:1477761-1478038
>chr4:1478400-1478923
>chr4:1479168-1479318
>chr4:1479734-1479833
>chr4:1480104-1480223
>chr4:1480410-1480640
>chr4:1480817-1481324
>chr4:1481494-1481597
>chr4:1482117-1482186
>chr4:1482828-1483325
>chr4:1483398-1483467
>chr4:1483580-1483764
>chr4:1483950-1484115
>chr4:1484487-1485089
>chr4:1485251-1485702
>chr4:1485842-1486010
>chr4:1486096-1486283
>chr4:1486503-1487040
>chr4:1488069-1488197
>chr4:1488762-1488873
>chr4:1489229-1489481
>chr4:1489716-1489906
>chr4:1490094-1491738
>chr4:1491874-1492329
>chr4:1492562-1492671
>chr4:1492855-1493301
>chr4:1494113-1494536
>chr4:1494829-1496727
>chr4:1496818-1497485
>chr4:1498476-1498667
>chr4:1499104-1499550
>chr4:1499783-1499874
>chr4:1499936-1500331
>chr4:1500600-1501112
>chr4:1501295-1502040
>chr4:1502172-1502519
>chr4:1502600-1503517
>chr4:1503586-1503733
>chr4:1506095-1506158
>chr4:1506197-1506930
>chr4:1507114-1507342
>chr4:1507687-1508283
>chr4:1508473-1508667
>chr4:1509642-1509877
>chr4:1510212-1510815
>chr4:1510986-1511337
>chr4:1511657-1511815
>chr4:1512034-1512286
>chr4:1513086-1513318
>chr4:1513579-1514029
>chr4:1514351-1514518
>chr4:1514666-1514914
>chr4:1515493-1515647
>chr4:1516013-1516388
>chr4:1516896-1517130
>chr4:1517597-1517817
>chr4:1518082-1518354
>chr4:1518586-1519053
>chr4:1519357-1520455
>chr4:1520495-1520780
>chr4:1520839-1521588
>chr4:1521775-1521939
>chr4:1523255-1523507
>chr4:1523901-1524166
>chr4:1524280-1524363
>chr4:1524567-1525712
>chr4:1525986-1526118
>chr4:1529157-1529291
>chr4:1529716-1530127
>chr4:1530543-1531256
>chr4:1532095-1532221
>chr4:1532432-1532548
>chr4:1532626-1533248
>chr4:1533416-1533889
>chr4:1534319-1534454
>chr4:1534577-1534668
>chr4:1534777-1535649
>chr4:1536436-1537480
>chr4:1537697-1538425
>chr4:1538785-1538904
>chr4:1539126-1539259
>chr4:1539394-1539620
>chr4:1540114-1540669
>chr4:1541095-1541144
>chr4:1541638-1541798
>chr4:1541865-1542027
>chr4:1542326-1542467
>chr4:1544385-1544546
>chr4:1544706-1545578
>chr4:1545628-1546342
>chr4:1547105-1547240
>chr4:1547733-1548611
>chr4:1548732-1548917
>chr4:1549095-1550170
>chr4:1550400-1551125
>chr4:1551346-1551565
>chr4:1552700-1552878
>chr4:1553215-1553618
>chr4:1554103-1554770
>chr4:1555249-1555306
>chr4:1555481-1555751
>chr4:1556022-1556698
>chr4:1557342-1558344
>chr4:1558505-1558773
>chr4:1558820-1558905
>chr4:1559365-1559653
>chr4:1559937-1560160
>chr4:1560486-1561223
>chr4:1561299-1561848
>chr4:1562151-1562214
>chr4:1562484-1562574
>chr4:1562691-1562987
>chr4:1563219-1563462
>chr4:1563848-1563995
>chr4:1564178-1564315
>chr4:1565415-1565859
>chr4:1567305-1567650
>chr4:1567719-1568444
>chr4:1568605-1569184
>chr4:1569334-1569545
>chr4:1570358-1571294
>chr4:1571514-1571781
>chr4:1572037-1572811
>chr4:1573190-1573243
>chr4:1573424-1573943
>chr4:1574563-1574704
>chr4:1574826-1574950
>chr4:1575021-1576858
>chr4:1576956-1578956
>chr4:1579081-1579364
>chr4:1579455-1579657
>chr4:1579845-1579938
>chr4:1580016-1580548
>chr4:1580788-1581206
>chr4:1581381-1581912
>chr4:1582014-1582156
>chr4:1582451-1583308
>chr4:1583527-1583633
>chr4:1583836-1584021
>chr4:1584265-1584597
>chr4:1584796-1584945
>chr4:1585861-1586193
>chr4:1586893-1587116
>chr4:1587222-1588172
>chr4:1588406-1589392
>chr4:1589547-1589621
>chr4:1590030-1590216
>chr4:1590857-1591123
>chr4:1591874-1592917
>chr4:1592985-1593042
>chr4:1593212-1593698
>chr4:1593970-1594301
>chr4:1594559-1594812
>chr4:1595384-1595591
>chr4:1596083-1596622
>chr4:1596668-1597268
>chr4:1597354-1598308
>chr4:1598444-1598575
>chr4:1598712-1598977
>chr4:1599049-1599679
>chr4:1599837-1600379
>chr4:1600482-1600669
>chr4:1600713-1601211
>chr4:1601431-1601869
>chr4:1602597-1602775
>chr4:1603131-1603336
>chr4:1603558-1603762
>chr4:1604272-1604483
>chr4:1604776-1604977
>chr4:1605248-1605496
>chr4:1605838-1606123
>chr4:1606323-1606866
>chr4:1606945-1607947
>chr4:1608276-1608855
>chr4:1608995-1609102
>chr4:1609512-1609653
>chr4:1609939-1610133
>chr4:1610858-1611170
>chr4:1611494-1612593
>chr4:1612819-1612915
>chr4:1613262-1613720
>chr4:1613806-1614006
>chr4:1614628-1614690
>chr4:1614762-1615569
>chr4:1615687-1615784
>chr4:1616027-1616398
>chr4:1616598-1616761
>chr4:1616904-1617033
>chr4:1617126-1617959
>chr4:1618288-1618634
>chr4:1618916-1619537
>chr4:1619712-1620220
>chr4:1620322-1620475
>chr4:1620640-1620789
>chr4:1620887-1621121
>chr4:1621184-1622279
>chr4:1622358-1622474
>chr4:1622903-1622960
>chr4:1623100-1623625
>chr4:1624219-1624726
>chr4:1624913-1625060
>chr4:1625258-1627977
>chr4:1628031-1628497
>chr4:1628673-1629521
>chr4:1630071-1630165
>chr4:1630449-1630619
>chr4:1630822-1631089
>chr4:1631342-1631410
>chr4:1631679-1631951
>chr4:1632751-1633536
>chr4:1633680-1633740
>chr4:1633875-1635185
>chr4:1635493-1635720
>chr4:1635892-1636144
>chr4:1636316-1636469
>chr4:1637678-1638124
>chr4:1638560-1639131
>chr4:1639276-1640087
>chr4:1640727-1642665
>chr4:1642820-1645938
>chr4:1646180-1646844
>chr4:1649887-1650677
>chr4:1651034-1651550
>chr4:1651686-1653653
>chr4:1653887-1654168
>chr4:1654394-1654484
>chr4:1654825-1654897
>chr4:1655169-1655608
>chr4:1655898-1655997
>chr4:1656623-1658228
>chr4:1658287-1658930
>chr4:1659003-1659093
>chr4:1659218-1659375
>chr4:1659633-1659783
>chr4:1660041-1660189
>chr4:1660265-1660410
>chr4:1660711-1661193
>chr4:1661388-1661863
>chr4:1662259-1663514
>chr4:1663590-1664404
>chr4:1664504-1666380
>chr4:1666616-1667605
>chr4:1667762-1669006
>chr4:1669137-1669212
>chr4:1670259-1670725
>chr4:1670826-1670895
>chr4:1673088-1673207
>chr4:1674617-1674807
>chr4:1675028-1675817
>chr4:1676013-1676535
>chr4:1676736-1676942
>chr4:1677265-1678338
>chr4:1679110-1679359
>chr4:1679595-1680212
>chr4:1681765-1682189
>chr4:1682275-1682561
>chr4:1682634-1682963
>chr4:1683183-1684493
>chr4:1684552-1684870
>chr4:1685027-1685244
>chr4:1685325-1685610
>chr4:1686432-1686496
>chr4:1686968-1687720
>chr4:1688013-1688806
>chr4:1688921-1689315
>chr4:1689450-1689518
>chr4:1689977-1690522
>chr4:1691099-1691621
>chr4:1691752-1692336
>chr4:1692442-1692533
>chr4:1692759-1693213
>chr4:1693770-1693967
>chr4:1694134-1694443
>chr4:1694510-1694689
>chr4:1694898-1695877
>chr4:1696180-1696379
>chr4:1696461-1697630
>chr4:1698023-1698273
>chr4:1698595-1698693
>chr4:1698982-1699133
>chr4:1699514-1700313
>chr4:1700627-1700956
>chr4:1701355-1701608
>chr4:1701903-1703253
>chr4:1703496-1705839
>chr4:1705961-1706458
>chr4:1706586-1706873
>chr4:1706939-1707092
>chr4:1707177-1707427
>chr4:1708185-1708305
>chr4:1708387-1708465
>chr4:1708748-1708894
>chr4:1708952-1710100
>chr4:1710165-1710841
>chr4:1710926-1711354
>chr4:1711434-1711639
>chr4:1711817-1712500
>chr4:1714097-1715148
>chr4:1715386-1715514
>chr4:1715640-1715939
>chr4:1716180-1716368
>chr4:1716635-1717127
>chr4:1717891-1718162
>chr4:1718665-1718718
>chr4:1718774-1719078
>chr4:1719346-1719577
>chr4:1719938-1720162
>chr4:1720524-1720601
>chr4:1720903-1721511
>chr4:1722385-1723060
>chr4:1723179-1723242
>chr4:1723320-1723887
>chr4:1724502-1724892
>chr4:1725001-1726197
>chr4:1726432-1726671
>chr4:1726761-1727188
>chr4:1727315-1727546
>chr4:1727726-1728696
>chr4:1729568-1729762
>chr4:1730365-1731709
>chr4:1732954-1733323
>chr4:1733667-1733958
>chr4:1734310-1734453
>chr4:1734884-1735066
>chr4:1735414-1735729
>chr4:1736011-1736109
>chr4:1736637-1736813
>chr4:1737130-1737304
>chr4:1737430-1738140
>chr4:1738199-1739033
>chr4:1739173-1739234
>chr4:1739351-1739766
>chr4:1739973-1740296
>chr4:1740375-1740547
>chr4:1740902-1741480
>chr4:1741680-1741758
>chr4:1742566-1742814
>chr4:1743273-1743673
>chr4:1743909-1744512
>chr4:1744719-1744866
>chr4:1745557-1745887
>chr4:1746708-1747318
>chr4:1747376-1747507
>chr4:1747560-1747666
>chr4:1747802-1748066
>chr4:1748260-1748494
>chr4:1748678-1748780
>chr4:1749004-1749331
>chr4:1749382-1749648
>chr4:1749894-1750183
>chr4:1750358-1750656
>chr4:1750795-1750977
>chr4:1751491-1751799
>chr4:1753620-1753753
>chr4:1753850-1754449
>chr4:1754657-1755054
>chr4:1755198-1755282
>chr4:1755692-1755819
>chr4:1756038-1756108
>chr4:1756206-1757785
>chr4:1757863-1758197
>chr4:1759354-1760066
>chr4:1760137-1760709
>chr4:1760874-1760938
>chr4:1761014-1761590
>chr4:1761935-1762166
>chr4:1762618-1762727
>chr4:1762843-1763022
>chr4:1763234-1763332
>chr4:1763452-1763573
>chr4:1764002-1764094
>chr4:1764232-1764449
>chr4:1764733-1764850
>chr4:1764946-1765356
>chr4:1765471-1765709
>chr4:1765925-1766137
>chr4:1766247-1766366
>chr4:1766532-1767553
>chr4:1767773-1767994
>chr4:1768501-1768579
>chr4:1768702-1768876
>chr4:1768942-1769375
>chr4:1769503-1770092
>chr4:1770166-1770259
>chr4:1770304-1770557
>chr4:1770642-1770818
>chr4:1771222-1772858
>chr4:1772971-1773144
>chr4:1773232-1773392
>chr4:1773748-1774569
>chr4:1774654-1775907
>chr4:1775992-1776644
>chr4:1776923-1777899
>chr4:1778023-1778215
>chr4:1778452-1778809
>chr4:1779523-1779931
>chr4:1780139-1781352
>chr4:1782361-1783123
>chr4:1783277-1783627
>chr4:1783718-1784235
>chr4:1784832-1785458
>chr4:1785585-1786149
>chr4:1786304-1786620
>chr4:1786944-1787152
>chr4:1789438-1789572
>chr4:1789734-1789838
>chr4:1790085-1791541
>chr4:1791702-1792663
>chr4:1792982-1794155
>chr4:1794724-1794850
>chr4:1795073-1795571
>chr4:1796462-1796557
>chr4:1796700-1796917
>chr4:1797264-1798225
>chr4:1798309-1798503
>chr4:1799212-1799769
>chr4:1801158-1801631
>chr4:1801710-1802086
>chr4:1802365-1803723
>chr4:1803826-1803989
>chr4:1804171-1804232
>chr4:1804473-1804614
>chr4:1804712-1804973
>chr4:1805832-1805968
>chr4:1806204-1806907
>chr4:1806938-1807056
>chr4:1807492-1808333
>chr4:1808412-1808495
>chr4:1808556-1809656
>chr4:1809802-1810025
>chr4:1810171-1810339
>chr4:1810632-1810892
>chr4:1811288-1811428
>chr4:1811820-1812152
>chr4:1812241-1812461
>chr4:1812633-1812702
>chr4:1812836-1812962
>chr4:1813330-1813387
>chr4:1813767-1814418
>chr4:1814707-1814892
>chr4:1815097-1815402
>chr4:1815618-1815728
>chr4:1816150-1816495
>chr4:1816656-1816855
>chr4:1818002-1818095
>chr4:1819271-1820423
>chr4:1820492-1821156
>chr4:1821360-1821629
>chr4:1822387-1822441
>chr4:1822502-1823040
>chr4:1823781-1824050
>chr4:1825065-1825227
>chr4:1826155-1827155
>chr4:1827318-1827389
>chr4:1827477-1827748
>chr4:1827929-1829004
>chr4:1829449-1829549
>chr4:1829809-1831896
>chr4:1832080-1832517
>chr4:1832955-1833448
>chr4:1833880-1834141
>chr4:1834413-1834503
>chr4:1834675-1835401
>chr4:1835590-1835667
>chr4:1836395-1837445
>chr4:1837788-1839085
>chr4:1839455-1841625
>chr4:1841849-1842070
>chr4:1842522-1842631
>chr4:1842728-1843420
>chr4:1843521-1844273
>chr4:1845372-1845434
>chr4:1845667-1845745
>chr4:1845938-1846570
>chr4:1847000-1847333
>chr4:1848114-1848274
>chr4:1848518-1850289
>chr4:1850357-1850509
>chr4:1850578-1851183
>chr4:1851289-1851675
>chr4:1851732-1851794
>chr4:1851936-1852623
>chr4:1852964-1853215
>chr4:1853702-1853919
>chr4:1854052-1854628
>chr4:1854859-1855148
>chr4:1855627-1855962
>chr4:1856133-1856384
>chr4:1856876-1856970
>chr4:1857035-1857916
>chr4:1858100-1858980
>chr4:1859120-1859277
>chr4:1859829-1859949
>chr4:1860083-1860297
>chr4:1861374-1862455
>chr4:1862825-1862973
>chr4:1863779-1865076
>chr4:1865220-1865552
>chr4:1865696-1865871
>chr4:1866630-1867407
>chr4:1867730-1868050
>chr4:1868709-1869387
>chr4:1869659-1869787
>chr4:1870288-1870898
>chr4:1871826-1871969
>chr4:1872061-1873052
>chr4:1873132-1873184
>chr4:1873252-1873783
>chr4:1873834-1873947
>chr4:1874231-1874404
>chr4:1874613-1875496
>chr4:1875693-1876496
>chr4:1877443-1877572
>chr4:1878086-1879640
>chr4:1879770-1880236
>chr4:1880346-1880587
>chr4:1880710-1881517
>chr4:1882756-1882940
>chr4:1883300-1883378
>chr4:1883623-1884038
>chr4:1884307-1884596
>chr4:1885171-1885479
>chr4:1886817-1887022
>chr4:1887132-1888023
>chr4:1888286-1888645
>chr4:1889275-1889535
>chr4:1890580-1890860
>chr4:1890935-1891038
>chr4:1891270-1891425
>chr4:1891797-1892691
>chr4:1892810-1892981
>chr4:1893972-1895032
>chr4:1895332-1895489
>chr4:1895781-1896166
>chr4:1896260-1896484
>chr4:1897131-1898351
>chr4:1898436-1898640
>chr4:1899061-1899155
>chr4:1899362-1899917
>chr4:1900000-1900800
>chr4:1901066-1901331
>chr4:1901691-1901848
>chr4:1902494-1903102
>chr4:1903145-1903884
>chr4:1904464-1904596
>chr4:1904861-1905539
>chr4:1906189-1906261
>chr4:1906430-1907267
>chr4:1907810-1908117
>chr4:1908204-1908393
>chr4:1908537-1908668
>chr4:1909141-1909873
>chr4:1910005-1910574
>chr4:1910683-1910782
>chr4:1911175-1911476
>chr4:1911937-1912330
>chr4:1914607-1914842
>chr4:1915613-1916859
>chr4:1917039-1917153
>chr4:1917861-1917922
>chr4:1919095-1919273
>chr4:1920069-1920709
>chr4:1920810-1921135
>chr4:1921751-1921942
>chr4:1922988-1923562
>chr4:1924281-1924438
>chr4:1924540-1925712
>chr4:1925791-1927046
>chr4:1928731-1928906
>chr4:1929382-1929780
>chr4:1930085-1930368
>chr4:1930697-1930938
>chr4:1932352-1932471
>chr4:1935345-1935974
>chr4:1936238-1936695
>chr4:1937313-1938117
>chr4:1938299-1938444
>chr4:1938693-1939432
>chr4:1940256-1941011
>chr4:1941194-1941294
>chr4:1941548-1942628
>chr4:1943255-1943712
>chr4:1943825-1943923
>chr4:1944719-1944849
>chr4:1944980-1945121
>chr4:1946008-1946494
>chr4:1947393-1947886
>chr4:1949232-1949414
>chr4:1949603-1949842
>chr4:1950029-1950764
>chr4:1951245-1951589
>chr4:1951730-1952008
>chr4:1952166-1952341
>chr4:1952510-1952840
>chr4:1953584-1953743
>chr4:1953832-1954264
>chr4:1954415-1954574
>chr4:1954841-1955399
>chr4:1956134-1956388
>chr4:1956590-1957106
>chr4:1957448-1957653
>chr4:1957762-1957892
>chr4:1958843-1958920
>chr4:1959077-1959213
>chr4:1959364-1959576
>chr4:1959733-1961177
>chr4:1961259-1961354
>chr4:1961403-1962352
>chr4:1963740-1964259
>chr4:1964308-1964410
>chr4:1964932-1965232
>chr4:1965338-1965558
>chr4:1965805-1966056
>chr4:1966456-1967195
>chr4:1967600-1968075
>chr4:1968397-1968498
>chr4:1968608-1968891
>chr4:1969596-1970005
>chr4:1970340-1970513
>chr4:1970678-1971152
>chr4:1971578-1971706
>chr4:1972276-1972410
>chr4:1972597-1973037
>chr4:1974106-1974552
>chr4:1974862-1975200
>chr4:1975602-1975719
>chr4:1975779-1975924
>chr4:1976224-1976372
>chr4:1976529-1977400
>chr4:1977459-1977825
>chr4:1977918-1978036
>chr4:1978256-1978682
>chr4:1978916-1979162
>chr4:1979806-1979896
>chr4:1980163-1980258
>chr4:1980477-1980727
>chr4:1980817-1981108
>chr4:1981725-1983110
>chr4:1983889-1984265
>chr4:1984316-1985026
>chr4:1985737-1985862
>chr4:1986066-1986658
>chr4:1986705-1986819
>chr4:1987049-1987536
>chr4:1987599-1987725
>chr4:1987822-1988122
>chr4:1988241-1988623
>chr4:1988823-1989156
>chr4:1989305-1989370
>chr4:1989431-1989718
>chr4:1990274-1990407
>chr4:1990581-1990967
>chr4:1991119-1991277
>chr4:1991594-1991799
>chr4:1992407-1992677
>chr4:1992810-1993450
>chr4:1993853-1994659
>chr4:1994968-1995173
>chr4:1995583-1995802
>chr4:1996093-1996163
>chr4:1996310-1996461
>chr4:1997151-1997267
>chr4:1997431-1997766
>chr4:1997844-1998009
>chr4:1998276-1998561
>chr4:1998707-1998842
>chr4:1999097-1999499
>chr4:1999685-1999916
>chr4:2000180-2001301
>chr4:2001401-2002922
>chr4:2003002-2003290
>chr4:2003475-2003678
>chr4:2003942-2004380
>chr4:2004663-2004785
>chr4:2005278-2005916
>chr4:2006611-2006782
>chr4:2007195-2007547
>chr4:2007865-2008239
>chr4:2008405-2008482
>chr4:2008609-2008686
>chr4:2008778-2008872
>chr4:2009924-2010299
>chr4:2010614-2010816
>chr4:2012052-2012380
>chr4:2012630-2012797
>chr4:2013061-2013271
>chr4:2013744-2014024
>chr4:2014490-2014636
>chr4:2015035-2015390
>chr4:2015551-2015689
>chr4:2015939-2016004
>chr4:2016288-2016587
>chr4:2017051-2017211
>chr4:2017525-2017950
>chr4:2017998-2018194
>chr4:2018276-2020433
>chr4:2020640-2021006
>chr4:2021775-2022167
>chr4:2022245-2022598
>chr4:2023359-2023708
>chr4:2023803-2023857
>chr4:2023932-2024310
>chr4:2025121-2025185
>chr4:2025275-2025716
>chr4:2026711-2027468
>chr4:2027773-2028248
>chr4:2028338-2028795
>chr4:2029101-2029218
>chr4:2030591-2031298
>chr4:2031345-2031586
>chr4:2031970-2033286
>chr4:2033552-2033722
>chr4:2034116-2034193
>chr4:2034432-2034945
>chr4:2035182-2035258
>chr4:2035720-2036439
>chr4:2036704-2036880
>chr4:2037181-2037388
>chr4:2037880-2038836
>chr4:2038949-2039037
>chr4:2039520-2039621
>chr4:2040287-2040478
>chr4:2040549-2040884
>chr4:2041282-2041413
>chr4:2042464-2042770
>chr4:2043431-2044450
>chr4:2044673-2044937
>chr4:2045118-2045914
>chr4:2045989-2046334
>chr4:2046715-2046866
>chr4:2047166-2047406
>chr4:2047676-2047806
>chr4:2047917-2048061
>chr4:2048314-2048552
>chr4:2048870-2049891
>chr4:2050383-2050614
>chr4:2051110-2051308
>chr4:2054465-2054612
>chr4:2054917-2055567
>chr4:2056736-2058182
>chr4:2058504-2058664
>chr4:2058867-2059924
>chr4:2061443-2061979
>chr4:2062773-2063001
>chr4:2063143-2063487
>chr4:2063555-2064109
>chr4:2065395-2066383
>chr4:2067686-2068920
>chr4:2069516-2069859
>chr4:2070164-2070461
>chr4:2070839-2070999
>chr4:2071379-2072025
>chr4:2072121-2072363
>chr4:2072415-2072973
>chr4:2073040-2073566
>chr4:2073623-2074438
>chr4:2074599-2074869
>chr4:2074930-2075319
>chr4:2075515-2076497
>chr4:2077165-2077784
>chr4:2078412-2078583
>chr4:2078740-2079998
>chr4:2080066-2080342
>chr4:2080468-2080561
>chr4:2080641-2080772
>chr4:2080874-2080966
>chr4:2081277-2081533
>chr4:2082594-2083217
>chr4:2083631-2084157
>chr4:2084914-2085399
>chr4:2085903-2086018
>chr4:2086795-2087766
>chr4:2087870-2088146
>chr4:2088594-2088759
>chr4:2088973-2089271
>chr4:2089695-2090151
>chr4:2090362-2090598
>chr4:2091537-2091821
>chr4:2091922-2092483
>chr4:2092718-2093136
>chr4:2093822-2095561
>chr4:2095619-2095713
>chr4:2096065-2097502
>chr4:2097589-2098237
>chr4:2098847-2099228
>chr4:2099374-2099517
>chr4:2100106-2100251
>chr4:2100466-2100902
>chr4:2101274-2101543
>chr4:2101618-2102866
>chr4:2103061-2103311
>chr4:2103635-2104001
>chr4:2104282-2104476
>chr4:2105360-2105771
>chr4:2105813-2106124
>chr4:2106468-2106758
>chr4:2107150-2107497
>chr4:2107849-2108187
>chr4:2108879-2108964
>chr4:2109355-2109513
>chr4:2109802-2110778
>chr4:2111219-2111787
>chr4:2112356-2112592
>chr4:2113631-2114446
>chr4:2114907-2115031
>chr4:2115919-2116064
>chr4:2116165-2116258
>chr4:2116748-2117619
>chr4:2117823-2117962
>chr4:2118018-2118128
>chr4:2119028-2119167
>chr4:2119266-2119330
>chr4:2119872-2120364
>chr4:2120409-2120556
>chr4:2120660-2120834
>chr4:2121439-2121827
>chr4:2121943-2122494
>chr4:2122592-2122865
>chr4:2122987-2123349
>chr4:2124230-2125264
>chr4:2125941-2126069
>chr4:2126426-2126624
>chr4:2126692-2126869
>chr4:2127195-2127279
>chr4:2127704-2127880
>chr4:2127991-2128443
>chr4:2128861-2128995
>chr4:2129331-2129512
>chr4:2129822-2131939
>chr4:2132034-2132956
>chr4:2133224-2133461
>chr4:2134388-2134601
>chr4:2134700-2135185
>chr4:2135855-2135977
>chr4:2136372-2137383
>chr4:2137508-2137818
>chr4:2137925-2138026
>chr4:2138146-2138224
>chr4:2139289-2140008
>chr4:2140261-2140389
>chr4:2140869-2142919
>chr4:2142983-2143424
>chr4:2144500-2144720
>chr4:2144901-2145136
>chr4:2146404-2146539
>chr4:2146610-2146880
>chr4:2147167-2147360
>chr4:2147593-2148360
>chr4:2148420-2148991
>chr4:2149384-2149485
>chr4:2149960-2150188
>chr4:2150428-2150537
>chr4:2150808-2151069
>chr4:2151199-2151866
>chr4:2152476-2152775
>chr4:2153364-2153870
>chr4:2153991-2154139
>chr4:2154335-2154481
>chr4:2154554-2156376
>chr4:2156544-2158058
>chr4:2158086-2158950
>chr4:2159048-2159199
>chr4:2159384-2159706
>chr4:2159901-2160099
>chr4:2160643-2160838
>chr4:2161059-2161115
>chr4:2161463-2161831
>chr4:2161890-2162912
>chr4:2162966-2163130
>chr4:2163164-2163708
>chr4:2163851-2163997
>chr4:2164158-2164240
>chr4:2165924-2166592
>chr4:2166678-2167241
>chr4:2167876-2168028
>chr4:2168855-2168934
>chr4:2169098-2169174
>chr4:2169631-2170044
>chr4:2170396-2170714
>chr4:2171050-2171138
>chr4:2171406-2171890
>chr4:2171947-2172198
>chr4:2172271-2172931
>chr4:2173540-2173883
>chr4:2175528-2176124
>chr4:2176506-2176688
>chr4:2176867-2177054
>chr4:2177213-2177407
>chr4:2177554-2178041
>chr4:2178168-2178480
>chr4:2178580-2179020
>chr4:2179086-2179219
>chr4:2179401-2179560
>chr4:2179718-2180430
>chr4:2180588-2180753
>chr4:2180882-2181042
>chr4:2181235-2181761
>chr4:2182001-2182128
>chr4:2183749-2184357
>chr4:2184415-2184591
>chr4:2184723-2184893
>chr4:2185685-2185771
>chr4:2186382-2186536
>chr4:2186794-2187132
>chr4:2187703-2188107
>chr4:2188570-2188644
>chr4:2188876-2189567
>chr4:2189690-2189825
>chr4:2189963-2190673
>chr4:2191097-2191480
>chr4:2192040-2192267
>chr4:2192453-2192569
>chr4:2192901-2192961
>chr4:2193031-2194197
>chr4:2194257-2194518
>chr4:2194718-2195411
>chr4:2195511-2195906
>chr4:2195957-2196140
>chr4:2196308-2196515
>chr4:2196615-2196699
>chr4:2196797-2197534
>chr4:2197594-2198690
>chr4:2198739-2199959
>chr4:2200108-2200584
>chr4:2200640-2200729
>chr4:2200791-2200850
>chr4:2200965-2201630
>chr4:2201686-2201775
>chr4:2201837-2202356
>chr4:2202465-2202655
>chr4:2202940-2203493
>chr4:2203947-2204001
>chr4:2205199-2205668
>chr4:2205768-2205847
>chr4:2206001-2206111
>chr4:2206382-2206462
>chr4:2207056-2207191
>chr4:2207235-2207714
>chr4:2208211-2208379
>chr4:2208462-2208693
>chr4:2209238-2209811
>chr4:2210225-2210401
>chr4:2210636-2211969
>chr4:2212095-2212474
>chr4:2212943-2213044
>chr4:2213201-2213537
>chr4:2213639-2214369
>chr4:2215433-2215746
>chr4:2217190-2217803
>chr4:2218601-2219482
>chr4:2219550-2219885
>chr4:2220170-2221002
>chr4:2221102-2222434
>chr4:2222512-2223071
>chr4:2223267-2223834
>chr4:2224278-2224413
>chr4:2225266-2225498
>chr4:2225666-2226221
>chr4:2226307-2226417
>chr4:2226665-2227157
>chr4:2227581-2228414
>chr4:2228669-2228931
>chr4:2229058-2229359
>chr4:2229632-2229784
>chr4:2230051-2230246
>chr4:2230617-2230830
>chr4:2232183-2232921
>chr4:2233287-2233553
>chr4:2233630-2233981
>chr4:2234303-2234397
>chr4:2234841-2235970
>chr4:2236084-2236246
>chr4:2236365-2236441
>chr4:2236560-2236876
>chr4:2236952-2237642
>chr4:2238030-2238266
>chr4:2238336-2238887
>chr4:2238961-2239386
>chr4:2239528-2239666
>chr4:2239779-2241555
>chr4:2241703-2242026
>chr4:2243764-2243881
>chr4:2244021-2244089
>chr4:2244322-2244829
>chr4:2244887-2245052
>chr4:2245227-2246058
>chr4:2246379-2246656
>chr4:2246723-2246816
>chr4:2246956-2247562
>chr4:2247637-2248506
>chr4:2248613-2248867
>chr4:2249046-2251810
>chr4:2251939-2252471
>chr4:2252814-2252988
>chr4:2253255-2253569
>chr4:2253659-2253801
>chr4:2253945-2254094
>chr4:2254329-2254552
>chr4:2255130-2255166
>chr4:2255305-2255891
>chr4:2256093-2256345
>chr4:2256439-2256673
>chr4:2256900-2257145
>chr4:2259609-2260241
>chr4:2260318-2260684
>chr4:2261304-2261404
>chr4:2261593-2261812
>chr4:2261913-2262249
>chr4:2262513-2262831
>chr4:2262923-2263099
>chr4:2263278-2263482
>chr4:2263698-2264689
>chr4:2264850-2265331
>chr4:2265497-2265696
>chr4:2265808-2265945
>chr4:2266939-2268498
>chr4:2269004-2269180
>chr4:2269321-2269491
>chr4:2269587-2269640
>chr4:2269814-2270211
>chr4:2271017-2271226
>chr4:2271483-2272141
>chr4:2272866-2272917
>chr4:2273108-2273317
>chr4:2273571-2273886
>chr4:2273964-2274376
>chr4:2274619-2275393
>chr4:2276097-2276197
>chr4:2277598-2277952
>chr4:2278007-2278283
>chr4:2278445-2278742
>chr4:2278781-2278948
>chr4:2279107-2279854
>chr4:2280800-2281338
>chr4:2281511-2281627
>chr4:2281754-2281961
>chr4:2282016-2282687
>chr4:2283010-2283156
>chr4:2283399-2283743
>chr4:2284316-2284935
>chr4:2285026-2285735
>chr4:2286595-2286893
>chr4:2287181-2287670
>chr4:2287826-2287928
>chr4:2288719-2288894
>chr4:2289180-2289369
>chr4:2289488-2289577
>chr4:2289656-2290413
>chr4:2290541-2291000
>chr4:2291090-2291284
>chr4:2291372-2291942
>chr4:2292000-2292266
>chr4:2293017-2293130
>chr4:2293501-2293799
>chr4:2294175-2294411
>chr4:2296005-2296096
>chr4:2296370-2297628
>chr4:2298045-2298225
>chr4:2298579-2298722
>chr4:2300086-2300352
>chr4:2302225-2302573
>chr4:2303088-2303791
>chr4:2304620-2304941
>chr4:2306026-2306257
>chr4:2308533-2309177
>chr4:2309362-2309533
>chr4:2310561-2310936
>chr4:2310990-2313277
>chr4:2313373-2313569
>chr4:2313719-2314012
>chr4:2314660-2315033
>chr4:2315722-2315894
>chr4:2316514-2316628
>chr4:2317334-2318221
>chr4:2318373-2318565
>chr4:2318681-2319003
>chr4:2319619-2319989
>chr4:2320216-2320356
>chr4:2320476-2320573
>chr4:2320796-2321056
>chr4:2321136-2321456
>chr4:2321587-2322327
>chr4:2322698-2322774
>chr4:2323294-2323972
>chr4:2325039-2325270
>chr4:2325706-2326089
>chr4:2326980-2327203
>chr4:2327364-2327950
>chr4:2328045-2328249
>chr4:2328387-2328474
>chr4:2329472-2329939
>chr4:2330179-2331852
>chr4:2332097-2332187
>chr4:2333133-2333574
>chr4:2334211-2334811
>chr4:2334966-2335296
>chr4:2335409-2335507
>chr4:2335985-2336209
>chr4:2337824-2337923
>chr4:2338291-2338383
>chr4:2338649-2338985
>chr4:2339070-2339545
>chr4:2339614-2341648
>chr4:2342342-2342467
>chr4:2342621-2342817
>chr4:2342988-2343891
>chr4:2344054-2344165
>chr4:2344673-2345169
>chr4:2345744-2346326
>chr4:2346418-2346926
>chr4:2347144-2347807
>chr4:2347867-2348137
>chr4:2348490-2348819
>chr4:2349316-2349424
>chr4:2349509-2349586
>chr4:2349685-2350078
>chr4:2350241-2350527
>chr4:2351075-2351237
>chr4:2351403-2351793
>chr4:2352060-2352339
>chr4:2352655-2352769
>chr4:2352971-2353168
>chr4:2353417-2353775
>chr4:2354512-2354586
>chr4:2355391-2355707
>chr4:2355963-2356023
>chr4:2356109-2356367
>chr4:2356444-2357138
>chr4:2357413-2357538
>chr4:2357653-2357738
>chr4:2358081-2358389
>chr4:2358486-2358839
>chr4:2359046-2359418
>chr4:2359511-2359676
>chr4:2359917-2360295
>chr4:2360461-2361296
>chr4:2362159-2362417
>chr4:2365984-2366070
>chr4:2366281-2367484
>chr4:2367669-2368184
>chr4:2368383-2368442
>chr4:2368584-2369315
>chr4:2369504-2370127
>chr4:2371138-2371491
>chr4:2372358-2372487
>chr4:2372635-2373045
>chr4:2373215-2373410
>chr4:2373534-2373658
>chr4:2373893-2374355
>chr4:2374835-2375474
>chr4:2375622-2376163
>chr4:2376336-2376462
>chr4:2376513-2377080
>chr4:2377266-2377456
>chr4:2377648-2378289
>chr4:2378449-2378852
>chr4:2379979-2380108
>chr4:2380271-2381300
>chr4:2381603-2381711
>chr4:2381843-2382340
>chr4:2382669-2383294
>chr4:2383378-2384963
>chr4:2385385-2385476
>chr4:2385647-2385734
>chr4:2385769-2386536
>chr4:2386676-2387941
>chr4:2388025-2388565
>chr4:2389579-2391974
>chr4:2392074-2394562
>chr4:2394875-2395030
>chr4:2395232-2395487
>chr4:2395652-2395840
>chr4:2397674-2397953
>chr4:2398431-2398592
>chr4:2398866-2399586
>chr4:2400105-2400414
>chr4:2401308-2401782
>chr4:2402059-2402427
>chr4:2405117-2406047
>chr4:2406216-2406429
>chr4:2406478-2407198
>chr4:2407353-2407630
>chr4:2407763-2408603
>chr4:2408732-2409590
>chr4:2409619-2409819
>chr4:2410856-2412299
>chr4:2412386-2412609
>chr4:2412709-2412911
>chr4:2412999-2413346
>chr4:2414676-2414980
>chr4:2415022-2416055
>chr4:2417134-2418103
>chr4:2418193-2418861
>chr4:2419594-2419654
>chr4:2420252-2420331
>chr4:2421107-2421248
>chr4:2421426-2421650
>chr4:2421733-2421973
>chr4:2422174-2422300
>chr4:2422496-2422667
>chr4:2422792-2423503
>chr4:2423613-2423827
>chr4:2425036-2425192
>chr4:2425487-2426217
>chr4:2426464-2426759
>chr4:2427035-2427487
>chr4:2427540-2427671
>chr4:2428086-2428254
>chr4:2428636-2429228
>chr4:2429361-2429505
>chr4:2429658-2429916
>chr4:2430130-2430349
>chr4:2430752-2431765
>chr4:2431865-2431972
>chr4:2432292-2432451
>chr4:2432542-2432606
>chr4:2433561-2433868
>chr4:2433965-2434080
>chr4:2434520-2435121
>chr4:2435673-2435973
>chr4:2436515-2436846
>chr4:2436933-2437168
>chr4:2437789-2437881
>chr4:2438438-2438574
>chr4:2438914-2439176
>chr4:2439322-2439597
>chr4:2439680-2440124
>chr4:2440372-2440660
>chr4:2440874-2441447
>chr4:2441602-2441706
>chr4:2441820-2442470
>chr4:2442761-2442881
>chr4:2443254-2443401
>chr4:2444688-2444793
>chr4:2445011-2445448
>chr4:2445872-2446107
>chr4:2446213-2446475
>chr4:2447285-2447689
>chr4:2447759-2448325
>chr4:2448382-2448763
>chr4:2449145-2449410
>chr4:2449763-2449825
>chr4:2449980-2450310
>chr4:2450372-2450686
>chr4:2451249-2451655
>chr4:2451741-2452080
>chr4:2452349-2452532
>chr4:2452893-2453167
>chr4:2454443-2454614
>chr4:2454891-2456113
>chr4:2456564-2456651
>chr4:2456843-2456941
>chr4:2457436-2457563
>chr4:2459060-2459500
>chr4:2460002-2460213
>chr4:2460349-2460777
>chr4:2460854-2461053
>chr4:2461155-2461778
>chr4:2462104-2462421
>chr4:2462495-2464234
>chr4:2464319-2464916
>chr4:2465015-2465166
>chr4:2465303-2467067
>chr4:2468322-2468533
>chr4:2468594-2470654
>chr4:2471748-2472645
>chr4:2473197-2473296
>chr4:2473466-2473848
>chr4:2474384-2474758
>chr4:2474820-2475145
>chr4:2475232-2475557
>chr4:2476061-2476273
>chr4:2476362-2476493
>chr4:2476613-2476679
>chr4:2476741-2476923
>chr4:2477141-2477654
>chr4:2477844-2478546
>chr4:2478641-2479870
>chr4:2479992-2482094
>chr4:2482310-2482598
>chr4:2482782-2482932
>chr4:2483094-2483417
>chr4:2483536-2484045
>chr4:2484438-2484546
>chr4:2484912-2484994
>chr4:2485178-2485285
>chr4:2486101-2486280
>chr4:2486832-2486998
>chr4:2487655-2487825
>chr4:2488174-2488405
>chr4:2488476-2488838
>chr4:2489251-2489583
>chr4:2489686-2489758
>chr4:2490564-2491336
>chr4:2491568-2492142
>chr4:2492519-2492648
>chr4:2492779-2493706
>chr4:2493838-2493923
>chr4:2494358-2494755
>chr4:2494841-2494886
>chr4:2495083-2495532
>chr4:2497033-2497724
>chr4:2497956-2498553
>chr4:2499080-2499707
>chr4:2500028-2500232
>chr4:2500469-2500602
>chr4:2500839-2500902
>chr4:2501111-2501238
>chr4:2501629-2501953
>chr4:2504110-2504569
>chr4:2504729-2504775
>chr4:2504912-2505066
>chr4:2505158-2506099
>chr4:2506215-2506296
>chr4:2506473-2506699
>chr4:2506762-2507875
>chr4:2508259-2508490
>chr4:2508590-2508818
>chr4:2508998-2509168
>chr4:2509232-2510093
>chr4:2510223-2510586
>chr4:2510722-2510858
>chr4:2511092-2511190
>chr4:2511584-2511901
>chr4:2512025-2512123
>chr4:2512236-2512445
>chr4:2512700-2514042
>chr4:2514131-2514737
>chr4:2514817-2515143
>chr4:2515401-2515564
>chr4:2515726-2515904
>chr4:2516026-2516435
>chr4:2516578-2516668
>chr4:2516895-2516997
>chr4:2517062-2517483
>chr4:2517550-2518693
>chr4:2518926-2519276
>chr4:2519438-2519589
>chr4:2519674-2521119
>chr4:2521457-2521523
>chr4:2521631-2521835
>chr4:2522045-2522332
>chr4:2522407-2522869
>chr4:2522920-2523387
>chr4:2523624-2523729
>chr4:2524025-2524233
>chr4:2524763-2525340
>chr4:2525806-2526070
>chr4:2528450-2528861
>chr4:2529665-2530183
>chr4:2530297-2530444
>chr4:2530899-2531234
>chr4:2531290-2531980
>chr4:2532161-2532536
>chr4:2532636-2532998
>chr4:2533112-2533260
>chr4:2533486-2533706
>chr4:2534172-2534720
>chr4:2535149-2535209
>chr4:2535593-2536045
>chr4:2536740-2537091
>chr4:2537258-2537535
>chr4:2538220-2538589
>chr4:2538845-2539070
>chr4:2539164-2540336
>chr4:2540755-2540957
>chr4:2541394-2541961
>chr4:2542641-2542737
>chr4:2543288-2543525
>chr4:2545416-2546214
>chr4:2546518-2546600
>chr4:2546983-2547683
>chr4:2547897-2548017
>chr4:2548437-2549086
>chr4:2549302-2549570
>chr4:2549760-2549835
>chr4:2550986-2551233
>chr4:2551301-2551416
>chr4:2551539-2552011
>chr4:2552324-2552530
>chr4:2552787-2552972
>chr4:2555833-2556102
>chr4:2556448-2556588
>chr4:2556772-2557552
>chr4:2557623-2557741
>chr4:2558124-2558371
>chr4:2558878-2558960
>chr4:2561060-2561249
>chr4:2561571-2562512
>chr4:2562612-2564630
>chr4:2564841-2565225
>chr4:2565422-2565522
>chr4:2565712-2565973
>chr4:2566259-2566521
>chr4:2566708-2567000
>chr4:2567178-2567250
>chr4:2567340-2567630
>chr4:2567719-2567869
>chr4:2568371-2568625
>chr4:2568701-2569117
>chr4:2569659-2569905
>chr4:2570108-2570329
>chr4:2570703-2571473
>chr4:2571844-2571945
>chr4:2572039-2573187
>chr4:2573341-2573508
>chr4:2573790-2574152
>chr4:2575296-2575505
>chr4:2576504-2576572
>chr4:2576866-2576941
>chr4:2577063-2577141
>chr4:2577225-2577402
>chr4:2577627-2578496
>chr4:2578901-2579908
>chr4:2581399-2581493
>chr4:2581810-2582143
>chr4:2584026-2584217
>chr4:2584652-2585194
>chr4:2585435-2585937
>chr4:2586103-2586194
>chr4:2586294-2586954
>chr4:2587014-2587280
>chr4:2588276-2588589
>chr4:2588632-2588967
>chr4:2589106-2589188
>chr4:2589405-2589688
>chr4:2590056-2591365
>chr4:2591617-2592904
>chr4:2593045-2594400
>chr4:2594552-2595483
>chr4:2595730-2595949
>chr4:2596267-2597615
>chr4:2598372-2598613
>chr4:2598732-2599195
>chr4:2599550-2599626
>chr4:2599721-2600131
>chr4:2600305-2600834
>chr4:2600928-2601295
>chr4:2601446-2601554
>chr4:2601863-2602542
>chr4:2602608-2603277
>chr4:2603894-2604413
>chr4:2604578-2604640
>chr4:2604911-2605177
>chr4:2605372-2605653
>chr4:2605821-2606502
>chr4:2606917-2607077
>chr4:2607423-2607611
>chr4:2607675-2607968
>chr4:2608107-2608679
>chr4:2609741-2610157
>chr4:2610779-2611082
>chr4:2612604-2613918
>chr4:2614076-2614219
>chr4:2614505-2614942
>chr4:2616928-2617331
>chr4:2617733-2618330
>chr4:2618443-2618769
>chr4:2619574-2619657
>chr4:2619771-2620488
>chr4:2620690-2621157
>chr4:2621207-2621566
>chr4:2621892-2622063
>chr4:2622723-2623433
>chr4:2623629-2623829
>chr4:2624268-2625813
>chr4:2625884-2626136
>chr4:2626348-2626464
>chr4:2626587-2626846
>chr4:2627105-2627342
>chr4:2627476-2627827
>chr4:2627868-2628403
>chr4:2628503-2628829
>chr4:2628998-2629185
>chr4:2629372-2629477
>chr4:2629900-2629985
>chr4:2630234-2630335
>chr4:2630411-2630574
>chr4:2630677-2631198
>chr4:2631331-2631832
>chr4:2636406-2636715
>chr4:2636922-2637040
>chr4:2637138-2637400
>chr4:2637590-2638410
>chr4:2638453-2638891
>chr4:2643054-2643300
>chr4:2643495-2643710
>chr4:2644191-2644620
>chr4:2645960-2646253
>chr4:2647063-2647203
>chr4:2647251-2648258
>chr4:2649710-2650009
>chr4:2650292-2650569
>chr4:2650655-2651172
>chr4:2651501-2653077
>chr4:2653190-2653878
>chr4:2653945-2654201
>chr4:2654576-2654749
>chr4:2655061-2655454
>chr4:2655606-2656871
>chr4:2657076-2657484
>chr4:2658048-2659213
>chr4:2659406-2661338
>chr4:2661567-2661844
>chr4:2662714-2664059
>chr4:2664430-2664762
>chr4:2665045-2665697
>chr4:2665843-2665998
>chr4:2666136-2666320
>chr4:2666714-2667095
>chr4:2667234-2667350
>chr4:2667504-2667942
>chr4:2668030-2668152
>chr4:2668388-2668891
>chr4:2669077-2669374
>chr4:2669433-2669609
>chr4:2670115-2670461
>chr4:2670785-2670999
>chr4:2671368-2671635
>chr4:2671855-2672572
>chr4:2673524-2673682
>chr4:2674880-2675007
>chr4:2675184-2675884
>chr4:2676043-2676535
>chr4:2677130-2677600
>chr4:2677815-2678899
>chr4:2679003-2679168
>chr4:2679532-2679653
>chr4:2679890-2679936
>chr4:2680034-2680373
>chr4:2683332-2683697
>chr4:2684112-2684665
>chr4:2684829-2685011
>chr4:2685855-2686023
>chr4:2686677-2687051
>chr4:2687550-2687682
>chr4:2688544-2689569
>chr4:2689715-2689967
>chr4:2690293-2690987
>chr4:2691121-2691175
>chr4:2691254-2691889
>chr4:2693493-2694316
>chr4:2694440-2694721
>chr4:2694958-2695069
>chr4:2695225-2695475
>chr4:2695721-2696214
>chr4:2696611-2697186
>chr4:2697315-2697432
>chr4:2697580-2697647
>chr4:2697771-2697932
>chr4:2698090-2698503
>chr4:2698772-2699314
>chr4:2699545-2699778
>chr4:2699907-2700024
>chr4:2700117-2700383
>chr4:2700708-2700836
>chr4:2701624-2701789
>chr4:2701954-2702184
>chr4:2702412-2703614
>chr4:2703734-2704273
>chr4:2705272-2706020
>chr4:2706709-2707223
>chr4:2708781-2708852
>chr4:2708939-2709086
>chr4:2710415-2710644
>chr4:2711057-2711204
>chr4:2711637-2712079
>chr4:2712893-2713136
>chr4:2714020-2714078
>chr4:2714287-2714405
>chr4:2715175-2715463
>chr4:2716672-2716776
>chr4:2717680-2717961
>chr4:2718060-2718236
>chr4:2718376-2718459
>chr4:2718570-2718640
>chr4:2718775-2719995
>chr4:2720623-2720780
>chr4:2721513-2722038
>chr4:2722799-2722961
>chr4:2723107-2723523
>chr4:2723621-2724594
>chr4:2724656-2724750
>chr4:2724836-2726697
>chr4:2726740-2726859
>chr4:2726972-2727153
>chr4:2727229-2728183
>chr4:2728319-2728543
>chr4:2729262-2729539
>chr4:2729683-2729828
>chr4:2730528-2730734
>chr4:2731000-2731368
>chr4:2731441-2731616
>chr4:2731850-2731984
>chr4:2732584-2732738
>chr4:2732859-2733167
>chr4:2733644-2734462
>chr4:2734700-2734919
>chr4:2735269-2735546
>chr4:2736686-2736950
>chr4:2737975-2738693
>chr4:2739402-2739681
>chr4:2739770-2739951
>chr4:2741858-2742105
>chr4:2742746-2743516
>chr4:2743988-2744225
>chr4:2744448-2745723
>chr4:2746039-2746350
>chr4:2746796-2747689
>chr4:2747765-2747908
>chr4:2748026-2748192
>chr4:2748397-2748501
>chr4:2748883-2749155
>chr4:2749410-2750396
>chr4:2750597-2750812
>chr4:2751201-2751335
>chr4:2751447-2751552
>chr4:2751653-2752956
>chr4:2755579-2756082
>chr4:2756230-2756417
>chr4:2756707-2757492
>chr4:2757581-2759027
>chr4:2759125-2759249
>chr4:2759372-2759642
>chr4:2760109-2761849
>chr4:2762579-2762918
>chr4:2763844-2763975
>chr4:2764073-2766004
>chr4:2766568-2767221
>chr4:2767390-2767589
>chr4:2768133-2768315
>chr4:2768415-2769286
>chr4:2769421-2769501
>chr4:2770125-2770434
>chr4:2770623-2771012
>chr4:2771144-2771900
>chr4:2772101-2772745
>chr4:2772934-2773333
>chr4:2773645-2773927
>chr4:2774124-2774502
>chr4:2774566-2775001
>chr4:2775112-2775843
>chr4:2776302-2777144
>chr4:2777609-2778876
>chr4:2779209-2779373
>chr4:2779536-2779998
>chr4:2781175-2781230
>chr4:2781576-2781765
>chr4:2782400-2782612
>chr4:2782749-2783032
>chr4:2783288-2783464
>chr4:2783766-2784055
>chr4:2784549-2784720
>chr4:2785240-2785593
>chr4:2785652-2786087
>chr4:2786843-2787135
>chr4:2787211-2787517
>chr4:2787603-2787994
>chr4:2788041-2788881
>chr4:2789788-2790023
>chr4:2790133-2790358
>chr4:2790628-2790789
>chr4:2791435-2791821
>chr4:2791912-2792571
>chr4:2792730-2792801
>chr4:2792965-2793163
>chr4:2793361-2793950
>chr4:2794049-2794344
>chr4:2795415-2796168
>chr4:2796314-2796384
>chr4:2796561-2796623
>chr4:2796909-2797216
>chr4:2797281-2797511
>chr4:2798145-2798323
>chr4:2798658-2799524
>chr4:2799592-2799870
>chr4:2800018-2800209
>chr4:2800580-2800697
>chr4:2800921-2801082
>chr4:2801396-2801492
>chr4:2801661-2802276
>chr4:2802774-2803478
>chr4:2803904-2804120
>chr4:2804198-2804380
>chr4:2804513-2804860
>chr4:2805162-2805279
>chr4:2805680-2807165
>chr4:2807204-2807979
>chr4:2808061-2808972
>chr4:2809157-2809655
>chr4:2809833-2810759
>chr4:2811030-2811295
>chr4:2811435-2811518
>chr4:2811660-2811943
>chr4:2812910-2813622
>chr4:2813835-2814056
>chr4:2814656-2814834
>chr4:2815307-2816421
>chr4:2817638-2817853
>chr4:2818140-2818381
>chr4:2818993-2819316
>chr4:2819677-2819820
>chr4:2820216-2820338
>chr4:2820565-2820737
>chr4:2820845-2821190
>chr4:2821390-2821498
>chr4:2821655-2821713
>chr4:2821976-2822214
>chr4:2822517-2822668
>chr4:2822813-2823363
>chr4:2823441-2823671
>chr4:2823993-2824081
>chr4:2825261-2825899
>chr4:2826060-2826227
>chr4:2826560-2827879
>chr4:2828347-2829157
>chr4:2829213-2830332
>chr4:2830472-2830656
>chr4:2830886-2831217
>chr4:2831382-2831580
>chr4:2832039-2832634
>chr4:2833153-2833401
>chr4:2833481-2833898
>chr4:2834122-2834215
>chr4:2834803-2835059
>chr4:2835312-2835452
>chr4:2835847-2835952
>chr4:2836149-2836994
>chr4:2837087-2837622
>chr4:2837925-2838013
>chr4:2838253-2839626
>chr4:2839779-2839970
>chr4:2840682-2844774
>chr4:2845140-2846497
>chr4:2846817-2847116
>chr4:2847389-2847945
>chr4:2848045-2849564
>chr4:2849835-2851757
>chr4:2852097-2852306
>chr4:2852401-2852772
>chr4:2853145-2853335
>chr4:2853733-2853869
>chr4:2854311-2854764
>chr4:2854843-2855140
>chr4:2855233-2855318
>chr4:2855440-2855573
>chr4:2855784-2856265
>chr4:2856333-2856529
>chr4:2857527-2858334
>chr4:2859460-2859691
>chr4:2860272-2860484
>chr4:2861230-2861349
>chr4:2861858-2862312
>chr4:2863134-2863734
>chr4:2863963-2864068
>chr4:2864552-2864710
>chr4:2864845-2865902
>chr4:2866096-2866502
>chr4:2867719-2867827
>chr4:2868035-2868291
>chr4:2868503-2868614
>chr4:2868726-2868855
>chr4:2869033-2869686
>chr4:2870419-2870821
>chr4:2870886-2871856
>chr4:2872076-2872122
>chr4:2872872-2873745
>chr4:2875413-2875590
>chr4:2875860-2876006
>chr4:2876076-2877162
>chr4:2877233-2877922
>chr4:2878277-2878448
>chr4:2878561-2879036
>chr4:2879217-2879385
>chr4:2879505-2880015
>chr4:2880216-2880413
>chr4:2880503-2880590
>chr4:2880835-2880985
>chr4:2881130-2881186
>chr4:2881344-2881711
>chr4:2881938-2882134
>chr4:2882318-2882427
>chr4:2882749-2883044
>chr4:2883356-2883472
>chr4:2883584-2883745
>chr4:2884052-2884181
>chr4:2884452-2884606
>chr4:2885241-2885346
>chr4:2885774-2886598
>chr4:2886647-2886818
>chr4:2887434-2887577
>chr4:2887758-2888075
>chr4:2888128-2888451
>chr4:2888602-2888898
>chr4:2889517-2889861
>chr4:2890080-2890576
>chr4:2890774-2890973
>chr4:2891062-2891558
>chr4:2891664-2891908
>chr4:2892486-2892575
>chr4:2892896-2893470
>chr4:2893704-2894001
>chr4:2894177-2894500
>chr4:2894660-2894945
>chr4:2895067-2895205
>chr4:2895353-2895514
>chr4:2895670-2895770
>chr4:2895987-2896268
>chr4:2896369-2896463
>chr4:2896993-2897094
>chr4:2897332-2897973
>chr4:2898075-2898204
>chr4:2898257-2898822
>chr4:2899080-2899200
>chr4:2899507-2899759
>chr4:2900070-2900366
>chr4:2902247-2902515
>chr4:2902882-2903533
>chr4:2903794-2905072
>chr4:2905119-2905253
>chr4:2905466-2905678
>chr4:2905826-2906018
>chr4:2906492-2906769
>chr4:2906946-2907022
>chr4:2907223-2907401
>chr4:2907498-2908294
>chr4:2908686-2909056
>chr4:2909368-2909439
>chr4:2910009-2910529
>chr4:2911349-2911650
>chr4:2911774-2912357
>chr4:2912413-2912743
>chr4:2912931-2913027
>chr4:2913674-2913726
>chr4:2914249-2914524
>chr4:2914606-2914774
>chr4:2915023-2915151
>chr4:2915276-2915339
>chr4:2915655-2916107
>chr4:2916323-2916612
>chr4:2916724-2917147
>chr4:2917264-2917976
>chr4:2918106-2918251
>chr4:2918296-2919192
>chr4:2919292-2919391
>chr4:2919584-2919875
>chr4:2920177-2921437
>chr4:2921526-2921846
>chr4:2921889-2922364
>chr4:2922626-2923008
>chr4:2923729-2923895
>chr4:2925910-2926362
>chr4:2926458-2926845
>chr4:2926941-2927665
>chr4:2928281-2928534
>chr4:2929198-2929469
>chr4:2929819-2930309
>chr4:2930764-2930983
>chr4:2931220-2932401
>chr4:2932997-2933139
>chr4:2933995-2934378
>chr4:2934907-2935089
>chr4:2935566-2935788
>chr4:2936030-2937398
>chr4:2937572-2937720
>chr4:2937996-2938291
>chr4:2938478-2938741
>chr4:2938822-2939142
>chr4:2939881-2940267
>chr4:2940452-2941532
>chr4:2941773-2941901
>chr4:2941972-2942243
>chr4:2942351-2942650
>chr4:2942765-2943429
>chr4:2943679-2943732
>chr4:2944055-2944187
>chr4:2944733-2945081
>chr4:2946571-2946865
>chr4:2947266-2947326
>chr4:2947511-2947717
>chr4:2948433-2948598
>chr4:2949500-2949588
>chr4:2949702-2950208
>chr4:2950275-2950481
>chr4:2950565-2951528
>chr4:2951711-2951852
>chr4:2952424-2952767
>chr4:2953259-2953538
>chr4:2953608-2954613
>chr4:2954734-2955036
>chr4:2955492-2955910
>chr4:2956088-2956537
>chr4:2956725-2957032
>chr4:2957279-2957458
>chr4:2957617-2958051
>chr4:2958215-2958323
>chr4:2958543-2958735
>chr4:2958886-2959346
>chr4:2959529-2959614
>chr4:2960099-2960348
>chr4:2960778-2961566
>chr4:2962110-2962279
>chr4:2962377-2962654
>chr4:2962792-2963106
>chr4:2963297-2963338
>chr4:2963465-2963716
>chr4:2963833-2964363
>chr4:2964553-2965272
>chr4:2966833-2966949
>chr4:2967248-2968648
>chr4:2968827-2969050
>chr4:2969283-2969456
>chr4:2969743-2969874
>chr4:2970643-2970822
>chr4:2971126-2972357
>chr4:2972767-2972983
>chr4:2973783-2974101
>chr4:2974653-2974856
>chr4:2975195-2975693
>chr4:2975762-2976387
>chr4:2976487-2976682
>chr4:2976947-2977025
>chr4:2977221-2978763
>chr4:2978911-2979387
>chr4:2979491-2980333
>chr4:2980492-2980699
>chr4:2980838-2981228
>chr4:2981438-2981586
>chr4:2981900-2982797
>chr4:2983063-2983225
>chr4:2983353-2983451
>chr4:2983493-2984184
>chr4:2984280-2984428
>chr4:2986350-2986610
>chr4:2986925-2987097
>chr4:2988687-2988860
>chr4:2989052-2989239
>chr4:2989559-2989619
>chr4:2989728-2989963
>chr4:2990282-2990961
>chr4:2991011-2991141
>chr4:2991687-2992446
>chr4:2992978-2993128
>chr4:2993340-2993517
>chr4:2993743-2993824
>chr4:2994904-2995149
>chr4:2995271-2996687
>chr4:2996917-2997622
>chr4:2998184-2998718
>chr4:2998846-2998909
>chr4:2999041-2999133
>chr4:2999279-2999518
>chr4:2999898-2999981
>chr4:3000313-3000490
>chr4:3000954-3001153
>chr4:3001937-3002137
>chr4:3002350-3002568
>chr4:3005120-3005306
>chr4:3005430-3005540
>chr4:3005819-3006007
>chr4:3006109-3006303
>chr4:3006381-3006682
>chr4:3006905-3007172
>chr4:3007354-3007796
>chr4:3008098-3010064
>chr4:3010182-3010285
>chr4:3010456-3010801
>chr4:3010976-3011095
>chr4:3011420-3011611
>chr4:3011864-3012407
>chr4:3012727-3014075
>chr4:3014375-3014615
>chr4:3014712-3014890
>chr4:3015337-3015754
>chr4:3016300-3016465
>chr4:3016608-3016803
>chr4:3017131-3019337
>chr4:3019429-3019559
>chr4:3019659-3019821
>chr4:3019922-3021080
>chr4:3021284-3021472
>chr4:3022000-3022612
>chr4:3022782-3022893
>chr4:3023345-3023591
>chr4:3023853-3024720
>chr4:3025492-3025630
>chr4:3025825-3026104
>chr4:3026224-3026606
>chr4:3026679-3026955
>chr4:3027010-3027100
>chr4:3027292-3027489
>chr4:3028205-3028348
>chr4:3029252-3029394
>chr4:3030115-3030262
>chr4:3030691-3030806
>chr4:3031141-3031307
>chr4:3031727-3032482
>chr4:3032682-3032780
>chr4:3033031-3033429
>chr4:3033621-3034348
>chr4:3034542-3034618
>chr4:3035760-3035966
>chr4:3036479-3037611
>chr4:3037763-3037861
>chr4:3038326-3039107
>chr4:3039205-3039751
>chr4:3039819-3039999
>chr4:3042421-3043839
>chr4:3046095-3046193
>chr4:3046350-3046962
>chr4:3047195-3047505
>chr4:3047765-3048175
>chr4:3048457-3049687
>chr4:3050583-3050880
>chr4:3051149-3051866
>chr4:3052956-3053971
>chr4:3054129-3054454
>chr4:3054689-3055336
>chr4:3056711-3057164
>chr4:3057309-3058127
>chr4:3059225-3059301
>chr4:3059410-3059464
>chr4:3059753-3059880
>chr4:3059999-3060073
>chr4:3060271-3061034
>chr4:3061485-3061730
>chr4:3061899-3062090
>chr4:3062177-3062775
>chr4:3063179-3063449
>chr4:3063820-3064139
>chr4:3064811-3065813
>chr4:3066121-3066586
>chr4:3067049-3068070
>chr4:3068191-3068329
>chr4:3068414-3068478
>chr4:3068577-3068998
>chr4:3069261-3069412
>chr4:3069703-3070672
>chr4:3071935-3075848
>chr4:3075948-3078418
>chr4:3078768-3079684
>chr4:3079812-3079941
>chr4:3080515-3080977
>chr4:3081202-3081288
>chr4:3081810-3082156
>chr4:3082409-3082491
>chr4:3082845-3083226
>chr4:3083862-3083962
>chr4:3084061-3084157
>chr4:3084480-3084961
>chr4:3085031-3085213
>chr4:3085826-3086153
>chr4:3086382-3086570
>chr4:3086706-3086999
>chr4:3087388-3087494
>chr4:3087596-3087661
>chr4:3087745-3087836
>chr4:3088056-3090636
>chr4:3090736-3093126
>chr4:3094190-3094467
>chr4:3095383-3095727
>chr4:3095901-3096297
>chr4:3096652-3096835
>chr4:3096924-3097655
>chr4:3097721-3098153
>chr4:3098488-3098715
>chr4:3098802-3099837
>chr4:3100061-3100253
>chr4:3100702-3101099
>chr4:3101268-3101853
>chr4:3102258-3103638
>chr4:3104436-3104607
>chr4:3104891-3105016
>chr4:3105250-3105559
>chr4:3105610-3105816
>chr4:3105882-3106029
>chr4:3106474-3106658
>chr4:3106791-3107034
>chr4:3107545-3107760
>chr4:3107920-3108137
>chr4:3108294-3109112
>chr4:3112105-3112282
>chr4:3112421-3112808
>chr4:3113012-3113207
>chr4:3113347-3114818
>chr4:3114967-3115459
>chr4:3115753-3116294
>chr4:3116465-3116906
>chr4:3116972-3117446
>chr4:3117511-3117786
>chr4:3118148-3118314
>chr4:3118425-3118816
>chr4:3119439-3119945
>chr4:3120093-3120291
>chr4:3120548-3120781
>chr4:3121300-3121519
>chr4:3121914-3122158
>chr4:3122872-3123369
>chr4:3123520-3124110
>chr4:3124360-3124913
>chr4:3125912-3125998
>chr4:3126547-3126801
>chr4:3127213-3127482
>chr4:3127665-3129421
>chr4:3129528-3130333
>chr4:3130451-3130578
>chr4:3130661-3131295
>chr4:3131623-3132061
>chr4:3132354-3133218
>chr4:3133436-3133587
>chr4:3133786-3133869
>chr4:3134747-3134851
>chr4:3135000-3135728
>chr4:3135992-3136201
>chr4:3137169-3137444
>chr4:3138415-3138507
>chr4:3138838-3140357
>chr4:3140499-3141294
>chr4:3141356-3141422
>chr4:3141610-3141744
>chr4:3142033-3142654
>chr4:3142806-3142881
>chr4:3143132-3143449
>chr4:3143523-3144369
>chr4:3144679-3145648
>chr4:3146203-3146820
>chr4:3147597-3147839
>chr4:3148033-3148827
>chr4:3148885-3149553
>chr4:3150376-3150592
>chr4:3150786-3151697
>chr4:3152545-3152748
>chr4:3153505-3153548
>chr4:3153641-3154753
>chr4:3154819-3155001
>chr4:3156144-3156513
>chr4:3157136-3157298
>chr4:3157383-3157484
>chr4:3157627-3157828
>chr4:3158263-3158456
>chr4:3158601-3158680
>chr4:3158872-3159074
>chr4:3159607-3159986
>chr4:3160512-3160921
>chr4:3161006-3161237
>chr4:3161380-3161430
>chr4:3161533-3161783
>chr4:3161882-3162343
>chr4:3162446-3163146
>chr4:3163302-3163401
>chr4:3163484-3164664
>chr4:3164894-3165271
>chr4:3165882-3166083
>chr4:3166408-3166864
>chr4:3166980-3167073
>chr4:3167350-3167579
>chr4:3167868-3168447
>chr4:3168578-3169112
>chr4:3169188-3169339
>chr4:3169722-3169795
>chr4:3169975-3170980
>chr4:3171467-3171674
>chr4:3171880-3172499
>chr4:3172574-3173775
>chr4:3174146-3175083
>chr4:3175344-3175884
>chr4:3176041-3176374
>chr4:3176508-3176588
>chr4:3177085-3177260
>chr4:3177333-3177447
>chr4:3177854-3179090
>chr4:3179192-3179738
>chr4:3180235-3180589
>chr4:3181270-3182381
>chr4:3182625-3183090
>chr4:3183187-3183390
>chr4:3183605-3183660
>chr4:3184511-3184821
>chr4:3184988-3185246
>chr4:3185428-3185593
>chr4:3186497-3186625
>chr4:3187334-3187831
>chr4:3188410-3189585
>chr4:3189633-3189768
>chr4:3190088-3190188
>chr4:3190400-3190720
>chr4:3190913-3191496
>chr4:3191877-3192048
>chr4:3192164-3192338
>chr4:3192616-3192690
>chr4:3192788-3193057
>chr4:3193391-3194809
>chr4:3195106-3195224
>chr4:3195522-3195836
>chr4:3196548-3196776
>chr4:3196980-3197410
>chr4:3198196-3198339
>chr4:3198512-3198592
>chr4:3198763-3199447
>chr4:3199559-3199639
>chr4:3199851-3199979
>chr4:3200210-3200318
>chr4:3200392-3201396
>chr4:3201687-3201791
>chr4:3201982-3202183
>chr4:3202982-3203093
>chr4:3203512-3203775
>chr4:3204035-3204255
>chr4:3204396-3204545
>chr4:3204949-3205393
>chr4:3205777-3206067
>chr4:3208463-3208754
>chr4:3208954-3209125
>chr4:3209423-3210663
>chr4:3210785-3211427
>chr4:3211454-3212109
>chr4:3212340-3212779
>chr4:3212852-3213459
>chr4:3213866-3214478
>chr4:3215052-3215190
>chr4:3215516-3215811
>chr4:3216370-3216800
>chr4:3217587-3217896
>chr4:3219507-3219796
>chr4:3220082-3220421
>chr4:3220526-3220629
>chr4:3220928-3221409
>chr4:3221773-3223363
>chr4:3224108-3224292
>chr4:3224457-3224899
>chr4:3225078-3225281
>chr4:3226189-3226735
>chr4:3226776-3227071
>chr4:3227389-3228337
>chr4:3228482-3230065
>chr4:3230979-3231230
>chr4:3231581-3231891
>chr4:3232638-3233001
>chr4:3233320-3233508
>chr4:3233734-3234659
>chr4:3234820-3234976
>chr4:3235101-3235398
>chr4:3235558-3235720
>chr4:3235777-3236377
>chr4:3236999-3237163
>chr4:3237441-3237982
>chr4:3238636-3239831
>chr4:3239945-3240082
>chr4:3240214-3240971
>chr4:3241360-3241481
>chr4:3244152-3245616
>chr4:3245937-3246020
>chr4:3246280-3246601
>chr4:3246711-3247301
>chr4:3247594-3247698
>chr4:3248018-3248117
>chr4:3248372-3248508
>chr4:3248637-3249368
>chr4:3249518-3249606
>chr4:3249915-3250345
>chr4:3250544-3250626
>chr4:3250877-3251473
>chr4:3252055-3253004
>chr4:3253785-3254246
>chr4:3254326-3254803
>chr4:3254893-3255319
>chr4:3255512-3255636
>chr4:3255751-3255863
>chr4:3256094-3256468
>chr4:3256878-3256988
>chr4:3257179-3257434
>chr4:3257568-3257691
>chr4:3257927-3258047
>chr4:3258495-3258622
>chr4:3258841-3259403
>chr4:3259493-3259797
>chr4:3261123-3261188
>chr4:3261798-3263035
>chr4:3264181-3264400
>chr4:3264925-3265019
>chr4:3265109-3266088
>chr4:3266245-3266490
>chr4:3267147-3267281
>chr4:3268004-3269456
>chr4:3269617-3269887
>chr4:3270089-3271875
>chr4:3272175-3272362
>chr4:3272503-3273009
>chr4:3273916-3274404
>chr4:3274466-3275243
>chr4:3275331-3275519
>chr4:3275646-3275801
>chr4:3276173-3277596
>chr4:3277795-3278206
>chr4:3278269-3278397
>chr4:3278600-3279057
>chr4:3279330-3280780
>chr4:3281282-3281438
>chr4:3282858-3283634
>chr4:3283890-3284046
>chr4:3284313-3284778
>chr4:3285075-3285205
>chr4:3285564-3285994
>chr4:3286153-3286317
>chr4:3286684-3287667
>chr4:3288515-3288680
>chr4:3289191-3289941
>chr4:3290209-3290408
>chr4:3291356-3291445
>chr4:3291915-3292107
>chr4:3292539-3292703
>chr4:3294361-3294481
>chr4:3294672-3295100
>chr4:3295651-3296246
>chr4:3296422-3297305
>chr4:3297432-3297717
>chr4:3297981-3298181
>chr4:3300195-3300628
>chr4:3302219-3302503
>chr4:3304134-3304466
>chr4:3304607-3304967
>chr4:3305155-3305323
>chr4:3305630-3305693
>chr4:3306119-3306233
>chr4:3307270-3308365
>chr4:3308577-3309321
>chr4:3309745-3310271
>chr4:3310423-3310553
>chr4:3310842-3311412
>chr4:3311609-3312455
>chr4:3313035-3313950
>chr4:3314271-3315528
>chr4:3315670-3315886
>chr4:3316319-3316936
>chr4:3317089-3317563
>chr4:3317908-3318042
>chr4:3318310-3318462
>chr4:3318972-3319397
>chr4:3319875-3319959
>chr4:3320052-3320136
>chr4:3320203-3320683
>chr4:3321607-3322070
>chr4:3322215-3322271
>chr4:3322723-3323065
>chr4:3323377-3323470
>chr4:3323732-3324083
>chr4:3324298-3324457
>chr4:3325844-3326457
>chr4:3326512-3327397
>chr4:3327493-3327600
>chr4:3327910-3328045
>chr4:3329053-3329676
>chr4:3329742-3330001
>chr4:3330978-3331281
>chr4:3332743-3333402
>chr4:3333506-3334055
>chr4:3334257-3334433
>chr4:3334737-3334949
>chr4:3335060-3336054
>chr4:3336525-3336612
>chr4:3336712-3336868
>chr4:3337221-3338097
>chr4:3338161-3339031
>chr4:3339200-3339294
>chr4:3339524-3340074
>chr4:3340556-3340762
>chr4:3340895-3341246
>chr4:3341551-3341724
>chr4:3341980-3342526
>chr4:3342696-3342787
>chr4:3343023-3343441
>chr4:3343590-3343922
>chr4:3344127-3344463
>chr4:3344932-3345255
>chr4:3345383-3345646
>chr4:3345789-3345917
>chr4:3346496-3346741
>chr4:3347135-3347225
>chr4:3347848-3347963
>chr4:3348386-3348487
>chr4:3349201-3349392
>chr4:3350056-3350168
>chr4:3350404-3350969
>chr4:3351978-3352797
>chr4:3352985-3353101
>chr4:3353262-3353404
>chr4:3353539-3353624
>chr4:3353866-3354003
>chr4:3354344-3355722
>chr4:3356436-3356714
>chr4:3357896-3358718
>chr4:3359159-3359353
>chr4:3360072-3361510
>chr4:3361717-3362770
>chr4:3362909-3363213
>chr4:3363592-3363781
>chr4:3364216-3364573
>chr4:3364842-3365028
>chr4:3365240-3365507
>chr4:3365672-3366315
>chr4:3366424-3367617
>chr4:3367874-3368060
>chr4:3368853-3369185
>chr4:3369308-3369649
>chr4:3369768-3369961
>chr4:3370095-3370294
>chr4:3370353-3370871
>chr4:3371092-3371430
>chr4:3371521-3371653
>chr4:3371915-3372341
>chr4:3372972-3373026
>chr4:3373112-3373790
>chr4:3374121-3374207
>chr4:3375478-3375663
>chr4:3376893-3376989
>chr4:3377356-3378778
>chr4:3378881-3379127
>chr4:3379495-3380096
>chr4:3380781-3381035
>chr4:3381156-3381402
>chr4:3382180-3382320
>chr4:3382745-3383141
>chr4:3383432-3384409
>chr4:3384539-3384931
>chr4:3385794-3385917
>chr4:3386706-3387258
>chr4:3387324-3388223
>chr4:3388486-3388578
>chr4:3388748-3388959
>chr4:3389055-3389417
>chr4:3389863-3389982
>chr4:3390337-3390458
>chr4:3390950-3392215
>chr4:3392480-3393947
>chr4:3394705-3394863
>chr4:3395321-3395594
>chr4:3396654-3396980
>chr4:3397176-3397464
>chr4:3397755-3397962
>chr4:3398203-3398622
>chr4:3398883-3399121
>chr4:3399849-3400135
>chr4:3401074-3401205
>chr4:3401356-3401724
>chr4:3401948-3402088
>chr4:3402145-3402558
>chr4:3402848-3402936
>chr4:3403008-3403305
>chr4:3403468-3403682
>chr4:3404208-3404293
>chr4:3404861-3404950
>chr4:3405168-3405380
>chr4:3405518-3405658
>chr4:3405861-3406027
>chr4:3406386-3407009
>chr4:3407355-3408409
>chr4:3408834-3409202
>chr4:3409332-3410836
>chr4:3411391-3411553
>chr4:3412420-3412508
>chr4:3412996-3413467
>chr4:3413574-3413823
>chr4:3414528-3414675
>chr4:3414718-3415704
>chr4:3416080-3416371
>chr4:3416458-3416520
>chr4:3416733-3416925
>chr4:3417090-3417246
>chr4:3418030-3418201
>chr4:3419453-3420062
>chr4:3420705-3420823
>chr4:3421205-3421768
>chr4:3422391-3422729
>chr4:3422836-3423839
>chr4:3424029-3424103
>chr4:3425409-3425746
>chr4:3425890-3426164
>chr4:3426398-3427135
>chr4:3427264-3427882
>chr4:3428278-3428493
>chr4:3428570-3428693
>chr4:3428871-3429002
>chr4:3429074-3429400
>chr4:3429499-3430545
>chr4:3430679-3431021
>chr4:3431111-3431221
>chr4:3431613-3431807
>chr4:3432025-3432097
>chr4:3432493-3433515
>chr4:3434747-3435389
>chr4:3435710-3436168
>chr4:3437079-3437197
>chr4:3437487-3438124
>chr4:3438189-3438907
>chr4:3438976-3439716
>chr4:3440552-3440777
>chr4:3441839-3442540
>chr4:3442829-3444108
>chr4:3444173-3444693
>chr4:3444794-3445345
>chr4:3445804-3445880
>chr4:3446305-3446718
>chr4:3447072-3447315
>chr4:3447465-3448354
>chr4:3448647-3448976
>chr4:3449183-3449469
>chr4:3449657-3449784
>chr4:3450085-3450324
>chr4:3450657-3450988
>chr4:3453159-3453402
>chr4:3454723-3455628
>chr4:3455751-3456179
>chr4:3456294-3456541
>chr4:3457335-3458142
>chr4:3458310-3459087
>chr4:3460252-3461001
>chr4:3462400-3462814
>chr4:3462962-3463419
>chr4:3463511-3464155
>chr4:3464363-3464491
>chr4:3465329-3466453
>chr4:3466781-3466874
>chr4:3467867-3468060
>chr4:3468326-3468781
>chr4:3468929-3469407
>chr4:3470027-3470710
>chr4:3470913-3471305
>chr4:3471418-3472038
>chr4:3473430-3473761
>chr4:3473812-3474299
>chr4:3474450-3474771
>chr4:3475518-3476022
>chr4:3477612-3478682
>chr4:3480047-3480420
>chr4:3481149-3481342
>chr4:3481689-3482246
>chr4:3484253-3485719
>chr4:3486474-3486984
>chr4:3488421-3488602
>chr4:3489339-3489574
>chr4:3489767-3490099
>chr4:3490142-3490239
>chr4:3492156-3492717
>chr4:3492871-3493096
>chr4:3493940-3494144
>chr4:3495478-3496099
>chr4:3496671-3496918
>chr4:3497675-3497802
>chr4:3497867-3498478
>chr4:3498587-3499013
>chr4:3499261-3499740
>chr4:3500284-3500654
>chr4:3500732-3500956
>chr4:3501130-3501349
>chr4:3501501-3502277
>chr4:3502412-3502712
>chr4:3502940-3503048
>chr4:3503322-3503607
>chr4:3504288-3504707
>chr4:3504997-3505242
>chr4:3506805-3506891
>chr4:3507239-3507513
>chr4:3507628-3508146
>chr4:3508505-3508812
>chr4:3509049-3509343
>chr4:3509813-3510004
>chr4:3510333-3510544
>chr4:3510822-3511056
>chr4:3512182-3512826
>chr4:3512876-3513440
>chr4:3513580-3514242
>chr4:3514360-3514603
>chr4:3514718-3514797
>chr4:3516183-3516888
>chr4:3517082-3517563
>chr4:3517816-3518317
>chr4:3518712-3519953
>chr4:3520492-3520840
>chr4:3521331-3521413
>chr4:3521627-3522127
>chr4:3522662-3523071
>chr4:3523611-3524187
>chr4:3524554-3524719
>chr4:3525269-3525854
>chr4:3526110-3526473
>chr4:3526633-3527045
>chr4:3527147-3528065
>chr4:3528129-3528265
>chr4:3528386-3528586
>chr4:3528722-3528917
>chr4:3529103-3529211
>chr4:3529292-3530276
>chr4:3530405-3530507
>chr4:3530696-3530826
>chr4:3530918-3531369
>chr4:3531474-3531927
>chr4:3532049-3532522
>chr4:3532948-3534047
>chr4:3534122-3534297
>chr4:3534499-3534644
>chr4:3535259-3535555
>chr4:3535804-3536208
>chr4:3536305-3536414
>chr4:3536909-3537064
>chr4:3537507-3538210
>chr4:3538313-3538438
>chr4:3538494-3539529
>chr4:3539590-3539639
>chr4:3539780-3540818
>chr4:3540890-3541732
>chr4:3541990-3542124
>chr4:3542269-3542384
>chr4:3542974-3543033
>chr4:3543172-3543507
>chr4:3543659-3543965
>chr4:3544123-3544422
>chr4:3544522-3546273
>chr4:3546683-3546985
>chr4:3547077-3547440
>chr4:3548194-3548467
>chr4:3548823-3549223
>chr4:3549856-3550002
>chr4:3550843-3551432
>chr4:3551641-3552030
>chr4:3552273-3552709
>chr4:3552980-3553387
>chr4:3553767-3554125
>chr4:3554178-3554551
>chr4:3556731-3556970
>chr4:3557869-3559228
>chr4:3559392-3559940
>chr4:3560118-3560275
>chr4:3560841-3560903
>chr4:3561181-3561487
>chr4:3563021-3563472
>chr4:3563589-3564328
>chr4:3564391-3564459
>chr4:3564570-3564772
>chr4:3564948-3565189
>chr4:3565584-3565730
>chr4:3566004-3566140
>chr4:3567614-3568532
>chr4:3568697-3568733
>chr4:3568843-3569166
>chr4:3569226-3569298
>chr4:3569474-3569823
>chr4:3572370-3573535
>chr4:3573637-3575030
>chr4:3575088-3575304
>chr4:3575743-3576914
>chr4:3577067-3577406
>chr4:3577765-3578120
>chr4:3578246-3578339
>chr4:3578579-3578764
>chr4:3579341-3579521
>chr4:3580113-3580370
>chr4:3580508-3580714
>chr4:3581309-3581413
>chr4:3581550-3582121
>chr4:3582420-3582590
>chr4:3583600-3584248
>chr4:3584383-3584510
>chr4:3585031-3585978
>chr4:3586092-3586241
>chr4:3586489-3586589
>chr4:3586728-3586957
>chr4:3587468-3587681
>chr4:3587864-3588106
>chr4:3588165-3589503
>chr4:3589562-3590070
>chr4:3590138-3590392
>chr4:3590502-3590616
>chr4:3590704-3590908
>chr4:3591534-3591609
>chr4:3591703-3592265
>chr4:3592453-3592533
>chr4:3592652-3592719
>chr4:3593214-3593638
>chr4:3594456-3595464
>chr4:3595634-3596545
>chr4:3596830-3596920
>chr4:3597069-3597773
>chr4:3597879-3598014
>chr4:3598077-3598182
>chr4:3599114-3599425
>chr4:3600158-3600379
>chr4:3600539-3600813
>chr4:3602262-3602610
>chr4:3602754-3602987
>chr4:3603130-3603453
>chr4:3604764-3605139
>chr4:3605849-3606772
>chr4:3606845-3607391
>chr4:3607455-3607931
>chr4:3608184-3609158
>chr4:3609300-3609371
>chr4:3609466-3609594
>chr4:3609914-3610009
>chr4:3610118-3610984
>chr4:3611060-3611184
>chr4:3611691-3611805
>chr4:3612179-3612362
>chr4:3614062-3614313
>chr4:3614634-3615450
>chr4:3615576-3615693
>chr4:3616013-3616270
>chr4:3616373-3616451
>chr4:3616502-3616845
>chr4:3617082-3617170
>chr4:3617514-3617583
>chr4:3617944-3618118
>chr4:3618364-3618502
>chr4:3618823-3618912
>chr4:3619230-3619851
>chr4:3620406-3620710
>chr4:3620769-3620856
>chr4:3622061-3622851
>chr4:3623111-3623326
>chr4:3624607-3625676
>chr4:3625815-3626090
>chr4:3626206-3626361
>chr4:3626566-3626796
>chr4:3626892-3627409
>chr4:3627638-3627710
>chr4:3628019-3628083
>chr4:3628283-3628370
>chr4:3628629-3629171
>chr4:3629519-3629655
>chr4:3629769-3629851
>chr4:3630086-3630368
>chr4:3630692-3631225
>chr4:3631841-3631907
>chr4:3632081-3632341
>chr4:3632579-3632824
>chr4:3633076-3633439
>chr4:3634424-3634849
>chr4:3635001-3635975
>chr4:3636049-3636555
>chr4:3637558-3638143
>chr4:3638388-3639946
>chr4:3640126-3640352
>chr4:3640447-3640761
>chr4:3640962-3641973
>chr4:3642207-3642552
>chr4:3642812-3643066
>chr4:3643292-3643679
>chr4:3643788-3644481
>chr4:3644574-3645142
>chr4:3646482-3646840
>chr4:3647270-3647851
>chr4:3648542-3648612
>chr4:3649176-3649306
>chr4:3649429-3649749
>chr4:3649935-3650105
>chr4:3650551-3650639
>chr4:3650884-3651148
>chr4:3651263-3651351
>chr4:3651627-3651955
>chr4:3652305-3652420
>chr4:3653034-3653547
>chr4:3653815-3653901
>chr4:3654795-3655172
>chr4:3655315-3655746
>chr4:3655948-3656150
>chr4:3656315-3656426
>chr4:3656732-3656841
>chr4:3657258-3657330
>chr4:3657910-3658167
>chr4:3658438-3658566
>chr4:3658641-3660708
>chr4:3660808-3663112
>chr4:3663559-3664323
>chr4:3665349-3665640
>chr4:3665977-3666311
>chr4:3666573-3667053
>chr4:3668851-3669010
>chr4:3669594-3669785
>chr4:3669945-3670173
>chr4:3670480-3671067
>chr4:3671225-3671313
>chr4:3671402-3671508
>chr4:3671584-3671654
>chr4:3672418-3672570
>chr4:3672684-3673117
>chr4:3673411-3673589
>chr4:3673800-3674671
>chr4:3675448-3675700
>chr4:3675957-3676330
>chr4:3676739-3676942
>chr4:3677062-3677648
>chr4:3677763-3677840
>chr4:3678990-3679087
>chr4:3679625-3679738
>chr4:3679830-3680331
>chr4:3680450-3680568
>chr4:3680857-3681495
>chr4:3681588-3682038
>chr4:3682160-3682725
>chr4:3682900-3683028
>chr4:3683102-3683588
>chr4:3683844-3684397
>chr4:3684499-3684979
>chr4:3685206-3686049
>chr4:3686275-3686865
>chr4:3687616-3688400
>chr4:3688503-3688590
>chr4:3690337-3691074
>chr4:3691303-3691405
>chr4:3691564-3691679
>chr4:3692684-3692886
>chr4:3693118-3693840
>chr4:3695039-3695275
>chr4:3695346-3695626
>chr4:3695766-3695847
>chr4:3696171-3696257
>chr4:3696494-3696645
>chr4:3696796-3696917
>chr4:3697022-3698889
>chr4:3699250-3699501
>chr4:3699796-3700012
>chr4:3700839-3701450
>chr4:3701846-3702265
>chr4:3703084-3703527
>chr4:3703675-3703993
>chr4:3705256-3705545
>chr4:3705674-3705923
>chr4:3706119-3706653
>chr4:3706767-3706883
>chr4:3707041-3707211
>chr4:3707477-3707564
>chr4:3707911-3708084
>chr4:3708469-3708612
>chr4:3709069-3709538
>chr4:3709890-3710209
>chr4:3710534-3711253
>chr4:3711353-3713228
>chr4:3713295-3713387
>chr4:3713510-3713600
>chr4:3713873-3715434
>chr4:3715534-3717934
>chr4:3718094-3718193
>chr4:3718707-3720040
>chr4:3720253-3720574
>chr4:3720735-3720868
>chr4:3721669-3721947
>chr4:3722659-3722970
>chr4:3723291-3723506
>chr4:3723756-3724234
>chr4:3725140-3725649
>chr4:3725917-3726598
>chr4:3727142-3727344
>chr4:3728207-3728286
>chr4:3728413-3728993
>chr4:3729442-3729523
>chr4:3729670-3730683
>chr4:3733504-3733725
>chr4:3734163-3736197
>chr4:3736487-3736694
>chr4:3736726-3736819
>chr4:3737028-3737451
>chr4:3737493-3738138
>chr4:3738431-3738838
>chr4:3739173-3740465
>chr4:3740599-3741849
>chr4:3742315-3742580
>chr4:3742665-3743766
>chr4:3743808-3743928
>chr4:3744153-3744259
>chr4:3744486-3744669
>chr4:3744893-3745138
>chr4:3745239-3745425
>chr4:3745583-3745756
>chr4:3746035-3746214
>chr4:3746607-3747279
>chr4:3747519-3748349
>chr4:3748726-3748856
>chr4:3749175-3749380
>chr4:3749536-3749660
>chr4:3749806-3751126
>chr4:3751924-3752125
>chr4:3754496-3755041
>chr4:3755407-3755841
>chr4:3756207-3756328
>chr4:3756784-3757407
>chr4:3757457-3758147
>chr4:3758435-3758550
>chr4:3758663-3759571
>chr4:3759710-3759769
>chr4:3759857-3760471
>chr4:3760566-3760701
>chr4:3762726-3762965
>chr4:3764042-3764207
>chr4:3764297-3764444
>chr4:3764575-3765011
>chr4:3765067-3765268
>chr4:3765336-3767529
>chr4:3767691-3767826
>chr4:3767954-3768015
>chr4:3768260-3768703
>chr4:3768971-3769212
>chr4:3769620-3769890
>chr4:3770214-3771352
>chr4:3771740-3772196
>chr4:3773348-3773694
>chr4:3773912-3774010
>chr4:3774295-3774373
>chr4:3774714-3775435
>chr4:3776314-3776556
>chr4:3777013-3777138
>chr4:3777480-3777610
>chr4:3777865-3778875
>chr4:3779155-3779323
>chr4:3779498-3780200
>chr4:3780483-3780658
>chr4:3781001-3781376
>chr4:3781593-3782596
>chr4:3782965-3783097
>chr4:3783189-3783293
>chr4:3783696-3783890
>chr4:3784482-3784731
>chr4:3787696-3788174
>chr4:3793666-3794140
>chr4:3794407-3794677
>chr4:3794986-3795094
>chr4:3795586-3795705
>chr4:3796763-3797782
>chr4:3797903-3799197
>chr4:3800133-3800410
>chr4:3800560-3800848
>chr4:3802272-3802498
>chr4:3802548-3802792
>chr4:3802860-3804480
>chr4:3804743-3805084
>chr4:3805304-3805605
>chr4:3806087-3806193
>chr4:3806771-3807214
>chr4:3808204-3808527
>chr4:3808964-3809243
>chr4:3809326-3809751
>chr4:3809967-3810496
>chr4:3810573-3811196
>chr4:3811782-3811886
>chr4:3812008-3812415
>chr4:3812488-3812946
>chr4:3813196-3813283
>chr4:3813396-3813551
>chr4:3813730-3814964
>chr4:3815116-3818605
>chr4:3820029-3820448
>chr4:3821807-3822439
>chr4:3823620-3824455
>chr4:3825072-3825190
>chr4:3825302-3825601
>chr4:3825735-3826142
>chr4:3826266-3826939
>chr4:3827017-3827601
>chr4:3827950-3828140
>chr4:3828206-3828638
>chr4:3828756-3829009
>chr4:3829263-3829762
>chr4:3830083-3830482
>chr4:3830605-3830757
>chr4:3830877-3830961
>chr4:3831195-3831342
>chr4:3831558-3831609
>chr4:3831742-3832029
>chr4:3832508-3832696
>chr4:3833209-3833427
>chr4:3833907-3833999
>chr4:3834424-3835621
>chr4:3835793-3836624
>chr4:3836903-3837092
>chr4:3837809-3838001
>chr4:3838412-3838728
>chr4:3838850-3839293
>chr4:3839397-3839785
>chr4:3840463-3842264
>chr4:3842348-3842619
>chr4:3844549-3845079
>chr4:3845470-3845820
>chr4:3845947-3846089
>chr4:3846236-3846599
>chr4:3846770-3847173
>chr4:3847513-3847769
>chr4:3848105-3848202
>chr4:3848308-3848398
>chr4:3849946-3850271
>chr4:3850603-3850658
>chr4:3852584-3852654
>chr4:3852706-3853614
>chr4:3853736-3854517
>chr4:3854601-3854934
>chr4:3855181-3855422
>chr4:3855760-3856361
>chr4:3857473-3857793
>chr4:3857968-3858064
>chr4:3858503-3858650
>chr4:3859311-3860214
>chr4:3860430-3860990
>chr4:3861187-3861884
>chr4:3864389-3864658
>chr4:3865072-3865668
>chr4:3865808-3866223
>chr4:3866397-3867196
>chr4:3869428-3870930
>chr4:3871026-3871137
>chr4:3873571-3873780
>chr4:3875142-3876408
>chr4:3876667-3877135
>chr4:3878243-3878419
>chr4:3878650-3878910
>chr4:3878960-3879740
>chr4:3880017-3880125
>chr4:3880478-3881197
>chr4:3881383-3881609
>chr4:3882230-3882464
>chr4:3882921-3883155
>chr4:3883456-3883721
>chr4:3883943-3884060
>chr4:3884381-3884652
>chr4:3884736-3885463
>chr4:3886022-3886472
>chr4:3887235-3888639
>chr4:3888841-3889156
>chr4:3889442-3889615
>chr4:3889662-3890025
>chr4:3890088-3890621
>chr4:3890714-3891089
>chr4:3891203-3891871
>chr4:3892015-3892944
>chr4:3893032-3893160
>chr4:3893354-3893836
>chr4:3893944-3894799
>chr4:3895873-3896753
>chr4:3898888-3899043
>chr4:3899306-3899897
>chr4:3900393-3900573
>chr4:3900961-3901518
>chr4:3903589-3903680
>chr4:3903931-3905086
>chr4:3905149-3906093
>chr4:3906155-3906598
>chr4:3907071-3907362
>chr4:3907451-3907539
>chr4:3907685-3908555
>chr4:3909680-3910717
>chr4:3910837-3911503
>chr4:3911612-3912123
>chr4:3912338-3912669
>chr4:3913598-3914096
>chr4:3915041-3915290
>chr4:3915925-3916288
>chr4:3916352-3916623
>chr4:3916696-3916755
>chr4:3916825-3916941
>chr4:3917133-3917395
>chr4:3917771-3918231
>chr4:3918292-3918524
>chr4:3918635-3918826
>chr4:3919009-3919363
>chr4:3919673-3920582
>chr4:3921211-3922086
>chr4:3924216-3924705
>chr4:3924815-3925204
>chr4:3925425-3925469
>chr4:3925589-3925648
>chr4:3925985-3926155
>chr4:3926422-3926924
>chr4:3928095-3928373
>chr4:3928918-3929042
>chr4:3929097-3929797
>chr4:3931023-3932017
>chr4:3932124-3932485
>chr4:3932529-3932604
>chr4:3932897-3933272
>chr4:3933355-3933414
>chr4:3933506-3934098
>chr4:3934194-3934407
>chr4:3934573-3934633
>chr4:3934674-3934998
>chr4:3935071-3935256
>chr4:3935361-3936545
>chr4:3936805-3937381
>chr4:3937478-3939256
>chr4:3939313-3939869
>chr4:3940293-3941099
>chr4:3941713-3941957
>chr4:3941974-3942259
>chr4:3942401-3944335
>chr4:3944448-3945926
>chr4:3946133-3946294
>chr4:3947249-3947348
>chr4:3947531-3947580
>chr4:3947635-3950711
>chr4:3951222-3951341
>chr4:3951932-3952055
>chr4:3952434-3952525
>chr4:3952871-3953245
>chr4:3953377-3953695
>chr4:3953823-3953942
>chr4:3954105-3954180
>chr4:3954546-3955089
>chr4:3955319-3955682
>chr4:3955751-3955948
>chr4:3957355-3957582
>chr4:3958048-3958250
>chr4:3958991-3959152
>chr4:3959484-3959611
>chr4:3959693-3960252
>chr4:3960616-3960694
>chr4:3961357-3961644
>chr4:3961875-3962026
>chr4:3962194-3963425
>chr4:3963693-3964354
>chr4:3965925-3966264
>chr4:3966349-3966653
>chr4:3967507-3967971
>chr4:3968372-3969105
>chr4:3969185-3969727
>chr4:3970059-3970596
>chr4:3970809-3970949
>chr4:3971263-3971327
>chr4:3972738-3973098
>chr4:3974463-3974670
>chr4:3974740-3975033
>chr4:3975202-3975272
>chr4:3975440-3976127
>chr4:3978242-3978662
>chr4:3978811-3978929
>chr4:3979384-3979593
>chr4:3979858-3980163
>chr4:3980516-3981037
>chr4:3981121-3981297
>chr4:3981354-3981430
>chr4:3981583-3982806
>chr4:3982932-3983887
>chr4:3984135-3984335
>chr4:3984502-3985155
>chr4:3985551-3986052
>chr4:3986125-3986340
>chr4:3987271-3987831
>chr4:3988689-3988831
>chr4:3989067-3989650
>chr4:3989821-3989951
>chr4:3990140-3990254
>chr4:3990492-3990652
>chr4:3990816-3991085
>chr4:3991506-3992858
>chr4:3992918-3993122
>chr4:3993483-3994098
>chr4:3994944-3995235
>chr4:3995434-3995679
>chr4:3996473-3996576
>chr4:3996757-3996916
>chr4:3997110-3997234
>chr4:3997331-3997680
>chr4:3997786-3998330
>chr4:3998726-3998966
>chr4:3999635-4000035
>chr4:4000583-4000763
>chr4:4000914-4001631
>chr4:4002128-4002221
>chr4:4002420-4002994
>chr4:4003181-4003451
>chr4:4003723-4003821
>chr4:4003936-4004028
>chr4:4004404-4004495
>chr4:4004972-4005525
>chr4:4005688-4005969
>chr4:4006837-4007059
>chr4:4007220-4007485
>chr4:4009234-4010321
>chr4:4011796-4013247
>chr4:4013358-4014310
>chr4:4014787-4014928
>chr4:4015415-4016910
>chr4:4016957-4017259
>chr4:4017465-4017862
>chr4:4018270-4018679
>chr4:4018820-4019593
>chr4:4019685-4019961
>chr4:4020168-4020472
>chr4:4020670-4020910
>chr4:4021819-4022140
>chr4:4022798-4023379
>chr4:4023559-4023724
>chr4:4024121-4024350
>chr4:4024690-4024889
>chr4:4025515-4025745
>chr4:4026027-4026116
>chr4:4026287-4028965
>chr4:4030023-4030812
>chr4:4031038-4031550
>chr4:4031774-4031859
>chr4:4032420-4033036
>chr4:4033251-4033287
>chr4:4033345-4033447
>chr4:4033526-4034383
>chr4:4035706-4035890
>chr4:4035987-4036662
>chr4:4036726-4036919
>chr4:4037328-4037424
>chr4:4037457-4038115
>chr4:4038178-4038594
>chr4:4038999-4039489
>chr4:4039654-4039927
>chr4:4040335-4041022
>chr4:4041167-4041937
>chr4:4041975-4042030
>chr4:4042352-4042539
>chr4:4042710-4044124
>chr4:4044318-4044443
>chr4:4044574-4044848
>chr4:4045148-4045675
>chr4:4045870-4046094
>chr4:4046347-4046561
>chr4:4046682-4046775
>chr4:4046969-4047043
>chr4:4047433-4047693
>chr4:4047806-4048991
>chr4:4050055-4051086
>chr4:4051271-4051410
>chr4:4051500-4051720
>chr4:4051926-4052037
>chr4:4052317-4052380
>chr4:4052549-4053026
>chr4:4053354-4053630
>chr4:4054047-4054286
>chr4:4054898-4055369
>chr4:4055731-4056622
>chr4:4058061-4059691
>chr4:4059746-4060815
>chr4:4061409-4061532
>chr4:4062341-4062424
>chr4:4062673-4062947
>chr4:4063112-4063208
>chr4:4063587-4063795
>chr4:4063869-4065094
>chr4:4065477-4065651
>chr4:4066878-4067001
>chr4:4067342-4068117
>chr4:4069169-4069594
>chr4:4069804-4070046
>chr4:4070557-4070656
>chr4:4070761-4071502
>chr4:4071585-4071995
>chr4:4072078-4072214
>chr4:4073271-4074143
>chr4:4074478-4074733
>chr4:4074919-4075233
>chr4:4075474-4075689
>chr4:4076013-4077069
>chr4:4077332-4077656
>chr4:4077769-4078732
>chr4:4079037-4079257
>chr4:4081464-4081543
>chr4:4082571-4083075
>chr4:4083874-4084538
>chr4:4084607-4085075
>chr4:4085256-4085395
>chr4:4085622-4085795
>chr4:4089042-4089330
>chr4:4090112-4090536
>chr4:4090740-4091877
>chr4:4092262-4092421
>chr4:4095595-4095981
>chr4:4096752-4097050
>chr4:4097155-4097380
>chr4:4097523-4097610
>chr4:4097747-4097930
>chr4:4098048-4101011
>chr4:4101078-4101151
>chr4:4101272-4103149
>chr4:4103316-4103511
>chr4:4103654-4104169
>chr4:4104669-4106547
>chr4:4106961-4107485
>chr4:4107594-4107740
>chr4:4108306-4108445
>chr4:4108644-4108797
>chr4:4109251-4109701
>chr4:4110112-4110291
>chr4:4110646-4110816
>chr4:4111445-4112018
>chr4:4112069-4112427
>chr4:4113158-4113530
>chr4:4114233-4114708
>chr4:4115068-4115225
>chr4:4116592-4117000
>chr4:4117235-4117897
>chr4:4118100-4119147
>chr4:4119210-4119790
>chr4:4120345-4120577
>chr4:4120911-4121368
>chr4:4121537-4121708
>chr4:4121795-4122133
>chr4:4122210-4122580
>chr4:4122745-4123234
>chr4:4123367-4126089
>chr4:4126170-4126954
>chr4:4127629-4127913
>chr4:4128022-4129627
>chr4:4129753-4130109
>chr4:4130281-4130705
>chr4:4130937-4131157
>chr4:4131311-4131963
>chr4:4132207-4132982
>chr4:4134128-4134293
>chr4:4134481-4135483
>chr4:4135988-4136163
>chr4:4136306-4136404
>chr4:4136804-4136938
>chr4:4137046-4138267
>chr4:4139069-4140006
>chr4:4140165-4140817
>chr4:4142542-4142881
>chr4:4142937-4143646
>chr4:4143870-4144189
>chr4:4144761-4145914
>chr4:4146302-4146741
>chr4:4147233-4147622
>chr4:4147865-4148383
>chr4:4148541-4148750
>chr4:4149151-4149222
>chr4:4149554-4149782
>chr4:4150847-4151701
>chr4:4151901-4152208
>chr4:4152810-4152959
>chr4:4153170-4153651
>chr4:4154573-4154802
>chr4:4155340-4155507
>chr4:4155602-4156090
>chr4:4156138-4156777
>chr4:4156891-4157162
>chr4:4157370-4157596
>chr4:4157880-4159174
>chr4:4159510-4159602
>chr4:4159792-4160439
>chr4:4160481-4161186
>chr4:4162040-4162248
>chr4:4162836-4164741
>chr4:4166128-4166843
>chr4:4167634-4168324
>chr4:4169146-4169437
>chr4:4169524-4169948
>chr4:4170772-4171339
>chr4:4171428-4171595
>chr4:4171809-4171894
>chr4:4172123-4172959
>chr4:4173083-4173876
>chr4:4174063-4174287
>chr4:4174418-4174659
>chr4:4174763-4177076
>chr4:4178196-4178367
>chr4:4178438-4178860
>chr4:4179036-4180073
>chr4:4180174-4180300
>chr4:4180485-4180627
>chr4:4180902-4182724
>chr4:4182841-4183176
>chr4:4183331-4183957
>chr4:4184252-4184416
>chr4:4184631-4186441
>chr4:4186571-4186931
>chr4:4187044-4187193
>chr4:4187268-4187618
>chr4:4188062-4188911
>chr4:4189073-4189503
>chr4:4189627-4189727
>chr4:4189844-4190086
>chr4:4190213-4190824
>chr4:4190917-4191367
>chr4:4192029-4192440
>chr4:4192820-4193334
>chr4:4193446-4194395
>chr4:4194531-4194693
>chr4:4194777-4195574
>chr4:4195946-4196861
>chr4:4197244-4197409
>chr4:4197459-4198025
>chr4:4198248-4199206
>chr4:4199749-4199939
>chr4:4200253-4200480
>chr4:4200899-4201019
>chr4:4201537-4201766
>chr4:4204189-4205942
>chr4:4206026-4206130
>chr4:4207216-4207528
>chr4:4207879-4208323
>chr4:4208546-4208834
>chr4:4209270-4209361
>chr4:4209501-4209647
>chr4:4209926-4210101
>chr4:4210228-4210689
>chr4:4211018-4211140
>chr4:4211766-4211944
>chr4:4212253-4212342
>chr4:4213014-4213340
>chr4:4213590-4214585
>chr4:4215231-4216459
>chr4:4216590-4216664
>chr4:4216735-4217042
>chr4:4217137-4217368
>chr4:4217577-4217781
>chr4:4217924-4218354
>chr4:4218467-4218654
>chr4:4218889-4219110
>chr4:4219559-4219690
>chr4:4219846-4219961
>chr4:4220012-4220158
>chr4:4220342-4221430
>chr4:4221568-4221680
>chr4:4221843-4222089
>chr4:4222135-4222321
>chr4:4222548-4222782
>chr4:4223442-4223710
>chr4:4223736-4223824
>chr4:4224069-4224659
>chr4:4224823-4225005
>chr4:4225151-4225551
>chr4:4225728-4226461
>chr4:4226540-4227511
>chr4:4227873-4227996
>chr4:4228045-4228233
>chr4:4228376-4228469
>chr4:4229024-4229688
>chr4:4229837-4229955
>chr4:4230227-4230714
>chr4:4230775-4231399
>chr4:4232100-4232344
>chr4:4232642-4233167
>chr4:4233654-4233989
>chr4:4234082-4234371
>chr4:4234559-4234677
>chr4:4235149-4235227
>chr4:4235497-4236348
>chr4:4236436-4236874
>chr4:4236961-4237134
>chr4:4238159-4238872
>chr4:4239135-4239766
>chr4:4239841-4240008
>chr4:4240347-4241184
>chr4:4242486-4243293
>chr4:4243752-4244088
>chr4:4244345-4244490
>chr4:4244867-4245465
>chr4:4245646-4246110
>chr4:4246512-4246589
>chr4:4246651-4247582
>chr4:4247836-4248095
>chr4:4248286-4248480
>chr4:4248704-4248818
>chr4:4248893-4249101
>chr4:4249189-4249402
>chr4:4249506-4250104
>chr4:4250240-4250475
>chr4:4250584-4250666
>chr4:4251607-4252809
>chr4:4254093-4254313
>chr4:4254615-4254681
>chr4:4254809-4254929
>chr4:4255540-4255741
>chr4:4256117-4256465
>chr4:4258961-4259871
>chr4:4259981-4260118
>chr4:4260468-4260925
>chr4:4261081-4261520
>chr4:4261782-4261975
>chr4:4262108-4262435
>chr4:4262854-4263135
>chr4:4263524-4263999
>chr4:4264048-4264328
>chr4:4264382-4264421
>chr4:4264480-4264653
>chr4:4264703-4264807
>chr4:4265376-4266080
>chr4:4266636-4267280
>chr4:4267953-4268345
>chr4:4269688-4269983
>chr4:4270209-4270486
>chr4:4270727-4270977
>chr4:4271028-4271634
>chr4:4271787-4272596
>chr4:4273424-4273697
>chr4:4273970-4274356
>chr4:4274626-4275084
>chr4:4275193-4275587
>chr4:4275680-4276366
>chr4:4276770-4276958
>chr4:4277214-4277413
>chr4:4277695-4278013
>chr4:4278085-4278207
>chr4:4278741-4278946
>chr4:4279016-4279162
>chr4:4279219-4279511
>chr4:4279575-4279871
>chr4:4279936-4280852
>chr4:4281649-4282020
>chr4:4282064-4282503
>chr4:4282625-4283182
>chr4:4283888-4283980
>chr4:4284207-4284292
>chr4:4284861-4285695
>chr4:4285740-4286055
>chr4:4286169-4286239
>chr4:4286768-4286880
>chr4:4287151-4288258
>chr4:4288398-4288794
>chr4:4289037-4289470
>chr4:4290150-4291198
>chr4:4291280-4291498
>chr4:4291662-4292225
>chr4:4292421-4295069
>chr4:4296377-4296937
>chr4:4297000-4297535
>chr4:4297906-4298507
>chr4:4298690-4299174
>chr4:4299251-4299318
>chr4:4299928-4301450
>chr4:4301577-4302190
>chr4:4302649-4302793
>chr4:4303012-4303513
>chr4:4303932-4304383
>chr4:4305769-4305964
>chr4:4306516-4306842
>chr4:4307302-4307474
>chr4:4309626-4309838
>chr4:4313426-4313524
>chr4:4313595-4313698
>chr4:4314179-4314359
>chr4:4314621-4314839
>chr4:4315360-4315435
>chr4:4315822-4316586
>chr4:4316680-4317481
>chr4:4317626-4318102
>chr4:4318305-4318475
>chr4:4318799-4319237
>chr4:4319482-4319681
>chr4:4319749-4319924
>chr4:4320151-4320505
>chr4:4320703-4320966
>chr4:4321513-4321624
>chr4:4321727-4322726
>chr4:4323110-4323593
>chr4:4323691-4324138
>chr4:4324318-4324863
>chr4:4325424-4326031
>chr4:4326247-4326444
>chr4:4326538-4326661
>chr4:4327208-4327636
>chr4:4327982-4328085
>chr4:4328220-4328386
>chr4:4328665-4328767
>chr4:4329072-4329439
>chr4:4329794-4330075
>chr4:4330270-4330483
>chr4:4331828-4332250
>chr4:4333249-4333577
>chr4:4333687-4334556
>chr4:4335198-4335569
>chr4:4335645-4335784
>chr4:4335948-4336065
>chr4:4336926-4337782
>chr4:4338030-4338464
>chr4:4338573-4339011
>chr4:4342071-4342350
>chr4:4342741-4343315
>chr4:4343481-4343797
>chr4:4344284-4344461
>chr4:4344965-4345061
>chr4:4345941-4347219
>chr4:4347570-4347974
>chr4:4348132-4348604
>chr4:4348914-4349452
>chr4:4350821-4350902
>chr4:4352829-4353663
>chr4:4353744-4354131
>chr4:4354279-4355030
>chr4:4355168-4355427
>chr4:4356093-4356282
>chr4:4356710-4357011
>chr4:4357087-4357327
>chr4:4357454-4357787
>chr4:4358110-4358416
>chr4:4358555-4359661
>chr4:4360697-4360817
>chr4:4360956-4361343
>chr4:4361439-4361943
>chr4:4362049-4362378
>chr4:4362680-4363082
>chr4:4363658-4364506
>chr4:4364820-4366706
>chr4:4367032-4367191
>chr4:4367330-4367622
>chr4:4367909-4368047
>chr4:4368313-4368616
>chr4:4369212-4370061
>chr4:4370134-4370403
>chr4:4370677-4370748
>chr4:4370902-4371016
>chr4:4371157-4372806
>chr4:4373106-4373445
>chr4:4373518-4373692
>chr4:4373988-4374407
>chr4:4374772-4375246
>chr4:4375641-4376031
>chr4:4376223-4376543
>chr4:4376849-4377209
>chr4:4377301-4377537
>chr4:4377603-4377842
>chr4:4377970-4378040
>chr4:4378256-4378421
>chr4:4378505-4379313
>chr4:4379381-4380235
>chr4:4380531-4381567
>chr4:4381705-4381971
>chr4:4382610-4382797
>chr4:4383052-4383307
>chr4:4383490-4383908
>chr4:4384159-4384430
>chr4:4384707-4384860
>chr4:4385287-4385424
>chr4:4385809-4386608
>chr4:4386738-4387052
>chr4:4387405-4387506
>chr4:4387693-4388124
>chr4:4388841-4389153
>chr4:4389511-4390473
>chr4:4390593-4390867
>chr4:4391098-4391418
>chr4:4391515-4391763
>chr4:4391996-4392164
>chr4:4392292-4393013
>chr4:4393873-4394659
>chr4:4395340-4395419
>chr4:4395608-4395702
>chr4:4396120-4398147
>chr4:4398228-4399657
>chr4:4399845-4400786
>chr4:4401458-4401952
>chr4:4402049-4402556
>chr4:4402983-4403398
>chr4:4403460-4403624
>chr4:4404096-4404379
>chr4:4404440-4405254
>chr4:4405333-4405760
>chr4:4405919-4406036
>chr4:4406106-4406249
>chr4:4406892-4406963
>chr4:4407453-4407707
>chr4:4408039-4408530
>chr4:4408809-4409464
>chr4:4410460-4410669
>chr4:4410918-4411104
>chr4:4411528-4411865
>chr4:4412047-4412736
>chr4:4412859-4412983
>chr4:4413229-4413508
>chr4:4414120-4414454
>chr4:4417622-4417880
>chr4:4417977-4418336
>chr4:4418476-4418656
>chr4:4418718-4420153
>chr4:4420225-4420451
>chr4:4420637-4421250
>chr4:4421410-4421631
>chr4:4422029-4422211
>chr4:4422614-4422808
>chr4:4423330-4423430
>chr4:4423734-4423988
>chr4:4424103-4424667
>chr4:4425113-4425266
>chr4:4425968-4426382
>chr4:4426649-4426720
>chr4:4427723-4428122
>chr4:4428323-4428428
>chr4:4428511-4428672
>chr4:4428784-4429314
>chr4:4429552-4431147
>chr4:4431224-4432048
>chr4:4432292-4432395
>chr4:4432543-4433208
>chr4:4433327-4434844
>chr4:4435086-4435189
>chr4:4435274-4435397
>chr4:4435499-4435659
>chr4:4435826-4436259
>chr4:4436386-4436867
>chr4:4437282-4437397
>chr4:4437688-4438071
>chr4:4438194-4438377
>chr4:4438513-4438641
>chr4:4438696-4439382
>chr4:4439511-4439634
>chr4:4439793-4439845
>chr4:4439925-4440617
>chr4:4440687-4441180
>chr4:4441314-4442858
>chr4:4442949-4443679
>chr4:4443929-4444013
>chr4:4444464-4444825
>chr4:4445058-4445169
>chr4:4445259-4445436
>chr4:4445489-4446205
>chr4:4446597-4446670
>chr4:4447002-4447193
>chr4:4447490-4447863
>chr4:4448027-4448140
>chr4:4448463-4448641
>chr4:4448758-4448891
>chr4:4449199-4449796
>chr4:4449877-4450071
>chr4:4450109-4450277
>chr4:4450405-4451081
>chr4:4457458-4458041
>chr4:4460007-4460105
>chr4:4460204-4460293
>chr4:4460511-4461015
>chr4:4461207-4461642
>chr4:4461978-4462472
>chr4:4462713-4462850
>chr4:4463232-4463322
>chr4:4463484-4463567
>chr4:4463822-4464198
>chr4:4464795-4464868
>chr4:4465206-4465331
>chr4:4465728-4466968
>chr4:4467193-4468371
>chr4:4468571-4469336
>chr4:4469799-4469934
>chr4:4470490-4470583
>chr4:4470716-4471499
>chr4:4471693-4471917
>chr4:4472077-4472661
>chr4:4472810-4472879
>chr4:4473083-4473639
>chr4:4474469-4476145
>chr4:4476329-4476654
>chr4:4476879-4477026
>chr4:4477248-4477346
>chr4:4478242-4478865
>chr4:4478926-4479055
>chr4:4479347-4479609
>chr4:4479983-4480296
>chr4:4480892-4480996
>chr4:4481442-4481532
>chr4:4481738-4481963
>chr4:4482159-4482270
>chr4:4482332-4482496
>chr4:4482688-4482854
>chr4:4483278-4483494
>chr4:4484593-4484828
>chr4:4485173-4485772
>chr4:4485964-4486618
>chr4:4486850-4487063
>chr4:4487564-4488065
>chr4:4489420-4489692
>chr4:4489784-4489885
>chr4:4489948-4490712
>chr4:4490846-4491383
>chr4:4491593-4491665
>chr4:4493093-4493438
>chr4:4493509-4493902
>chr4:4494146-4494372
>chr4:4494613-4495634
>chr4:4496058-4496439
>chr4:4497083-4497465
>chr4:4497766-4497873
>chr4:4498116-4498351
>chr4:4498550-4499471
>chr4:4499573-4500290
>chr4:4500359-4500558
>chr4:4500749-4500907
>chr4:4501028-4502333
>chr4:4502438-4502490
>chr4:4502591-4503061
>chr4:4503305-4504123
>chr4:4504182-4504366
>chr4:4504497-4504904
>chr4:4505060-4506487
>chr4:4507469-4507872
>chr4:4508204-4508566
>chr4:4508766-4509171
>chr4:4509354-4509517
>chr4:4509673-4509958
>chr4:4510072-4510295
>chr4:4510404-4511142
>chr4:4511537-4511861
>chr4:4512113-4512357
>chr4:4512550-4512758
>chr4:4512838-4513261
>chr4:4513549-4513714
>chr4:4513946-4514722
>chr4:4514918-4515165
>chr4:4515435-4515593
>chr4:4515881-4516211
>chr4:4516417-4516617
>chr4:4516727-4518649
>chr4:4518780-4518940
>chr4:4519375-4519455
>chr4:4519724-4519852
>chr4:4520087-4520437
>chr4:4520568-4520732
>chr4:4520924-4521360
>chr4:4521800-4522820
>chr4:4522863-4523599
>chr4:4523798-4523951
>chr4:4524044-4524203
>chr4:4524696-4524860
>chr4:4525340-4525799
>chr4:4525986-4526537
>chr4:4526836-4527273
>chr4:4527914-4528085
>chr4:4528198-4529580
>chr4:4529800-4529922
>chr4:4530041-4530421
>chr4:4530643-4531085
>chr4:4531284-4532778
>chr4:4532918-4533027
>chr4:4533271-4534070
>chr4:4534207-4535497
>chr4:4535706-4536240
>chr4:4536508-4536584
>chr4:4536928-4537163
>chr4:4537574-4537631
>chr4:4537720-4538203
>chr4:4538294-4539251
>chr4:4539452-4539534
>chr4:4539592-4539634
>chr4:4539734-4540007
>chr4:4540203-4540674
>chr4:4540776-4540912
>chr4:4540995-4542313
>chr4:4542614-4542695
>chr4:4543329-4543402
>chr4:4543473-4543858
>chr4:4543976-4545296
>chr4:4545457-4547704
>chr4:4547873-4549118
>chr4:4549221-4549360
>chr4:4549552-4549601
>chr4:4549754-4550530
>chr4:4550580-4551484
>chr4:4551651-4551772
>chr4:4552010-4552151
>chr4:4552369-4553271
>chr4:4553421-4553479
>chr4:4553632-4553820
>chr4:4554154-4554251
>chr4:4554472-4554596
>chr4:4554848-4555135
>chr4:4555246-4555921
>chr4:4556276-4556416
>chr4:4556539-4557010
>chr4:4557130-4557172
>chr4:4557277-4557934
>chr4:4558049-4558204
>chr4:4558645-4558843
>chr4:4558948-4559177
>chr4:4559316-4560455
>chr4:4562436-4562965
>chr4:4563323-4563952
>chr4:4564029-4566479
>chr4:4566579-4569147
>chr4:4569835-4571293
>chr4:4572123-4572348
>chr4:4573520-4573585
>chr4:4573948-4575041
>chr4:4575642-4576144
>chr4:4576476-4576527
>chr4:4576884-4577314
>chr4:4577653-4577928
>chr4:4578037-4578119
>chr4:4578416-4578539
>chr4:4578748-4578803
>chr4:4578936-4579160
>chr4:4579395-4579883
>chr4:4580586-4580701
>chr4:4580807-4581015
>chr4:4581172-4581697
>chr4:4582018-4582762
>chr4:4582936-4584574
>chr4:4585158-4585455
>chr4:4586192-4586400
>chr4:4587178-4587693
>chr4:4587984-4588674
>chr4:4589027-4589317
>chr4:4590316-4590730
>chr4:4591604-4591692
>chr4:4591792-4592672
>chr4:4593539-4593627
>chr4:4593745-4594375
>chr4:4595139-4595449
>chr4:4595864-4596006
>chr4:4596121-4597679
>chr4:4597822-4598381
>chr4:4598464-4601335
>chr4:4601526-4602201
>chr4:4602689-4603744
>chr4:4604140-4604823
>chr4:4605171-4605753
>chr4:4605843-4606292
>chr4:4606365-4607452
>chr4:4608913-4609223
>chr4:4609510-4609706
>chr4:4610628-4611237
>chr4:4611370-4611881
>chr4:4612012-4612697
>chr4:4612966-4613154
>chr4:4613342-4613607
>chr4:4613859-4614313
>chr4:4614929-4615355
>chr4:4615506-4616246
>chr4:4617345-4617867
>chr4:4618191-4618375
>chr4:4618919-4619057
>chr4:4619823-4619973
>chr4:4620088-4620278
>chr4:4620564-4620961
>chr4:4622465-4622655
>chr4:4623052-4623331
>chr4:4623967-4625370
>chr4:4626226-4626354
>chr4:4626553-4626883
>chr4:4627205-4627506
>chr4:4627679-4627851
>chr4:4628371-4628934
>chr4:4629050-4629218
>chr4:4629332-4629819
>chr4:4630065-4630528
>chr4:4630593-4631186
>chr4:4632116-4632959
>chr4:4633150-4634001
>chr4:4634089-4634864
>chr4:4635479-4635730
>chr4:4636212-4637065
>chr4:4637348-4639599
>chr4:4639699-4641889
>chr4:4642005-4642776
>chr4:4643642-4643820
>chr4:4644219-4644679
>chr4:4644843-4645977
>chr4:4646177-4646525
>chr4:4647015-4647706
>chr4:4647809-4647881
>chr4:4648279-4648994
>chr4:4649438-4649556
>chr4:4649683-4650729
>chr4:4651143-4651199
>chr4:4651406-4652144
>chr4:4652735-4653456
>chr4:4653650-4653859
>chr4:4654207-4654416
>chr4:4654677-4654885
>chr4:4655400-4655736
>chr4:4656164-4657042
>chr4:4657555-4657836
>chr4:4658132-4658493
>chr4:4658613-4659504
>chr4:4659971-4660309
>chr4:4660578-4660633
>chr4:4660755-4660948
>chr4:4661119-4662023
>chr4:4662418-4662615
>chr4:4662757-4662970
>chr4:4663362-4663729
>chr4:4664163-4664428
>chr4:4665795-4666759
>chr4:4667207-4667526
>chr4:4667808-4669079
>chr4:4669878-4670233
>chr4:4670845-4671673
>chr4:4671853-4672058
>chr4:4672460-4672809
>chr4:4673196-4673822
>chr4:4674092-4674864
>chr4:4675073-4677392
>chr4:4677548-4678134
>chr4:4678718-4678928
>chr4:4679018-4679233
>chr4:4679258-4679452
>chr4:4680255-4680357
>chr4:4680516-4680768
>chr4:4681316-4681427
>chr4:4681869-4684363
>chr4:4684564-4684813
>chr4:4684960-4685124
>chr4:4685505-4685777
>chr4:4686408-4687172
>chr4:4687256-4687468
>chr4:4688344-4688514
>chr4:4688655-4688824
>chr4:4688907-4689139
>chr4:4690526-4690676
>chr4:4690883-4690972
>chr4:4691181-4692822
>chr4:4693957-4694050
>chr4:4694212-4694580
>chr4:4694711-4694779
>chr4:4694910-4695855
>chr4:4696647-4697222
>chr4:4697513-4697720
>chr4:4697888-4698016
>chr4:4698510-4699821
>chr4:4700199-4700461
>chr4:4700627-4700743
>chr4:4701332-4702575
>chr4:4702695-4703444
>chr4:4703734-4704141
>chr4:4704245-4704451
>chr4:4704738-4704817
>chr4:4705126-4705890
>chr4:4707647-4707916
>chr4:4708025-4708757
>chr4:4709077-4709460
>chr4:4710181-4710259
>chr4:4710442-4710487
>chr4:4710758-4710992
>chr4:4712011-4712182
>chr4:4714034-4714472
>chr4:4714770-4714939
>chr4:4715921-4716474
>chr4:4716571-4716773
>chr4:4716835-4717188
>chr4:4717640-4717999
>chr4:4718349-4718503
>chr4:4718765-4719625
>chr4:4720063-4720401
>chr4:4720486-4720846
>chr4:4720984-4721369
>chr4:4721740-4721846
>chr4:4721926-4722597
>chr4:4722715-4722975
>chr4:4723183-4723279
>chr4:4723750-4724112
>chr4:4724306-4725863
>chr4:4726772-4726979
>chr4:4727342-4727417
>chr4:4728228-4729507
>chr4:4729713-4729834
>chr4:4729927-4730086
>chr4:4730293-4730741
>chr4:4731604-4731726
>chr4:4732742-4733218
>chr4:4733477-4733882
>chr4:4734059-4734131
>chr4:4734561-4734766
>chr4:4735404-4735532
>chr4:4735603-4736076
>chr4:4736200-4736347
>chr4:4736440-4737012
>chr4:4737095-4737278
>chr4:4737457-4738118
>chr4:4738175-4738594
>chr4:4740855-4740954
>chr4:4741172-4741489
>chr4:4741628-4742475
>chr4:4743410-4743855
>chr4:4744015-4744810
>chr4:4744957-4745089
>chr4:4745192-4746344
>chr4:4746502-4746787
>chr4:4748946-4749207
>chr4:4750444-4750644
>chr4:4750781-4751026
>chr4:4751182-4752174
>chr4:4752297-4752461
>chr4:4752924-4753225
>chr4:4753522-4754210
>chr4:4754632-4755005
>chr4:4755448-4756052
>chr4:4756659-4756994
>chr4:4757470-4757973
>chr4:4758159-4758900
>chr4:4758983-4759123
>chr4:4759259-4759455
>chr4:4759913-4761023
>chr4:4761253-4761612
>chr4:4762093-4762216
>chr4:4763027-4764247
>chr4:4764415-4764790
>chr4:4764926-4765303
>chr4:4765790-4765853
>chr4:4766354-4766704
>chr4:4767434-4769102
>chr4:4769236-4769412
>chr4:4769487-4769744
>chr4:4770034-4770086
>chr4:4770267-4770517
>chr4:4770803-4771488
>chr4:4771720-4771939
>chr4:4772570-4772633
>chr4:4772782-4773515
>chr4:4773714-4773916
>chr4:4774224-4774301
>chr4:4774441-4774743
>chr4:4774871-4775252
>chr4:4775520-4775765
>chr4:4775973-4776515
>chr4:4776615-4776935
>chr4:4777312-4778241
>chr4:4779305-4779532
>chr4:4780568-4780889
>chr4:4781005-4781765
>chr4:4781877-4782009
>chr4:4783733-4783863
>chr4:4784014-4784378
>chr4:4784568-4784957
>chr4:4785185-4785311
>chr4:4785626-4785769
>chr4:4786038-4786392
>chr4:4787336-4787526
>chr4:4788335-4788606
>chr4:4788976-4789274
>chr4:4789548-4789707
>chr4:4789934-4790215
>chr4:4790563-4790952
>chr4:4791100-4791392
>chr4:4791463-4791964
>chr4:4792924-4793558
>chr4:4794048-4794617
>chr4:4794953-4795299
>chr4:4795956-4796209
>chr4:4797853-4798016
>chr4:4798176-4798401
>chr4:4798697-4798854
>chr4:4799122-4800146
>chr4:4800316-4800390
>chr4:4800532-4800830
>chr4:4801011-4801104
>chr4:4801205-4802149
>chr4:4802445-4802529
>chr4:4802803-4804105
>chr4:4804170-4804288
>chr4:4804404-4804504
>chr4:4804722-4804836
>chr4:4804995-4805283
>chr4:4805605-4806082
>chr4:4806434-4806538
>chr4:4806721-4807245
>chr4:4807428-4807826
>chr4:4808121-4808205
>chr4:4808455-4808941
>chr4:4809232-4809654
>chr4:4810055-4810945
>chr4:4811077-4811181
>chr4:4811469-4811841
>chr4:4812101-4812419
>chr4:4812622-4813007
>chr4:4813201-4813412
>chr4:4813484-4813804
>chr4:4813857-4814010
>chr4:4814240-4814402
>chr4:4814621-4814820
>chr4:4816464-4816558
>chr4:4816821-4817040
>chr4:4817133-4818669
>chr4:4818867-4819032
>chr4:4819123-4819259
>chr4:4819698-4819972
>chr4:4820128-4820412
>chr4:4821078-4822581
>chr4:4822815-4822891
>chr4:4823355-4823610
>chr4:4824380-4824498
>chr4:4825135-4825388
>chr4:4825491-4825596
>chr4:4825808-4826627
>chr4:4826889-4828233
>chr4:4828410-4828460
>chr4:4828588-4828689
>chr4:4828771-4828992
>chr4:4830521-4830639
>chr4:4831961-4832233
>chr4:4832531-4832751
>chr4:4833014-4833191
>chr4:4833430-4835075
>chr4:4835229-4835604
>chr4:4835753-4835852
>chr4:4836086-4836272
>chr4:4837844-4839083
>chr4:4840153-4840383
>chr4:4840517-4840805
>chr4:4840945-4841531
>chr4:4842062-4842114
>chr4:4843633-4844245
>chr4:4844366-4844932
>chr4:4845195-4845490
>chr4:4845724-4846022
>chr4:4846206-4846928
>chr4:4847073-4847346
>chr4:4847405-4847582
>chr4:4847685-4847809
>chr4:4847983-4848219
>chr4:4848334-4848431
>chr4:4848812-4849153
>chr4:4849262-4849555
>chr4:4849639-4849707
>chr4:4849906-4850204
>chr4:4850306-4850462
>chr4:4851397-4851450
>chr4:4851686-4852629
>chr4:4852776-4853356
>chr4:4853400-4853751
>chr4:4853985-4854193
>chr4:4854363-4855038
>chr4:4855315-4855512
>chr4:4855744-4855848
>chr4:4856072-4856858
>chr4:4857400-4857471
>chr4:4857624-4858679
>chr4:4859758-4859831
>chr4:4860247-4862495
>chr4:4862581-4862871
>chr4:4863271-4863370
>chr4:4863556-4863833
>chr4:4864407-4864919
>chr4:4865210-4865711
>chr4:4865835-4865943
>chr4:4866186-4866884
>chr4:4867152-4867605
>chr4:4867693-4867768
>chr4:4867843-4868451
>chr4:4869280-4870083
>chr4:4870169-4870535
>chr4:4870646-4870761
>chr4:4871046-4871383
>chr4:4871531-4871819
>chr4:4872056-4872825
>chr4:4872948-4873172
>chr4:4873283-4873577
>chr4:4873828-4873862
>chr4:4873932-4874013
>chr4:4874442-4875042
>chr4:4875599-4875720
>chr4:4876184-4876379
>chr4:4876669-4877251
>chr4:4877326-4877482
>chr4:4878035-4878600
>chr4:4879150-4879402
>chr4:4879671-4880647
>chr4:4881187-4881430
>chr4:4881940-4882458
>chr4:4882865-4882936
>chr4:4883222-4883613
>chr4:4883690-4885706
>chr4:4885800-4885958
>chr4:4886189-4889135
>chr4:4889245-4889652
>chr4:4893959-4894141
>chr4:4894528-4894849
>chr4:4895769-4896080
>chr4:4897046-4897286
>chr4:4898874-4899489
>chr4:4899938-4900643
>chr4:4901465-4901581
>chr4:4901709-4901927
>chr4:4901991-4902124
>chr4:4902327-4902851
>chr4:4903220-4903390
>chr4:4903790-4904231
>chr4:4904526-4904764
>chr4:4905568-4905662
>chr4:4906376-4907012
>chr4:4907138-4907330
>chr4:4907405-4907514
>chr4:4907881-4908048
>chr4:4908120-4908449
>chr4:4908594-4908871
>chr4:4908979-4909159
>chr4:4909477-4909682
>chr4:4909978-4910137
>chr4:4911341-4912686
>chr4:4912762-4913169
>chr4:4913327-4913876
>chr4:4914153-4914785
>chr4:4915863-4916353
>chr4:4916521-4917420
>chr4:4917666-4918716
>chr4:4919011-4919102
>chr4:4919390-4919794
>chr4:4919985-4920670
>chr4:4920738-4920950
>chr4:4921169-4921534
>chr4:4921805-4921901
>chr4:4922027-4922374
>chr4:4922657-4924782
>chr4:4924908-4925417
>chr4:4926265-4926504
>chr4:4927071-4927494
>chr4:4927638-4928152
>chr4:4928190-4929351
>chr4:4929444-4929924
>chr4:4930158-4930354
>chr4:4931246-4931503
>chr4:4931929-4932049
>chr4:4932159-4932733
>chr4:4932948-4933338
>chr4:4933587-4933920
>chr4:4934080-4934285
>chr4:4934598-4935062
>chr4:4935260-4935418
>chr4:4935604-4936403
>chr4:4936520-4937191
>chr4:4937770-4938019
>chr4:4938116-4938691
>chr4:4938862-4939219
>chr4:4939405-4939702
>chr4:4939837-4940465
>chr4:4940582-4940641
>chr4:4941957-4942533
>chr4:4942694-4943775
>chr4:4943990-4944092
>chr4:4944275-4944533
>chr4:4944898-4945244
>chr4:4945304-4945809
>chr4:4946292-4946628
>chr4:4947009-4947179
>chr4:4949491-4949839
>chr4:4950763-4950927
>chr4:4951159-4951405
>chr4:4951499-4952300
>chr4:4952400-4952559
>chr4:4952639-4952877
>chr4:4953724-4954556
>chr4:4954695-4954771
>chr4:4955065-4955407
>chr4:4955695-4956050
>chr4:4956939-4958184
>chr4:4958773-4958954
>chr4:4959291-4960788
>chr4:4961500-4963359
>chr4:4964015-4964274
>chr4:4964410-4964923
>chr4:4965298-4966241
>chr4:4966717-4966812
>chr4:4967038-4967990
>chr4:4968048-4968476
>chr4:4968561-4968893
>chr4:4969423-4969481
>chr4:4969770-4970699
>chr4:4970966-4971029
>chr4:4971339-4971456
>chr4:4971578-4971643
>chr4:4971680-4972372
>chr4:4972765-4974260
>chr4:4975706-4976427
>chr4:4976639-4977347
>chr4:4977743-4978818
>chr4:4979211-4979557
>chr4:4979744-4980057
>chr4:4980411-4980670
>chr4:4980747-4980810
>chr4:4980910-4981167
>chr4:4981610-4982217
>chr4:4982525-4982648
>chr4:4985077-4985709
>chr4:4988580-4988791
>chr4:4989006-4989290
>chr4:4989353-4990299
>chr4:4990855-4991212
>chr4:4991481-4991584
>chr4:4991670-4991716
>chr4:4992266-4992567
>chr4:4992856-4993408
>chr4:4993714-4993873
>chr4:4994205-4994928
>chr4:4995011-4995289
>chr4:4995575-4996087
>chr4:4996384-4996673
>chr4:4996802-4997172
>chr4:4997470-4997582
>chr4:4997822-4998356
>chr4:4998809-4999037
>chr4:4999186-5000035
>chr4:5000135-5000799
>chr4:5000889-5001060
>chr4:5001315-5001598
>chr4:5001787-5001991
>chr4:5002071-5002962
>chr4:5004401-5004757
>chr4:5005107-5005190
>chr4:5005459-5005642
>chr4:5005940-5006067
>chr4:5006351-5006532
>chr4:5006762-5007457
>chr4:5008485-5009050
>chr4:5009341-5009494
>chr4:5009627-5009952
>chr4:5010560-5010701
>chr4:5011111-5011446
>chr4:5012013-5012252
>chr4:5012418-5012499
>chr4:5012955-5013215
>chr4:5013472-5014624
>chr4:5014776-5015012
>chr4:5015994-5016467
>chr4:5016685-5016902
>chr4:5017014-5017581
>chr4:5017633-5018005
>chr4:5018173-5019219
>chr4:5019320-5019487
>chr4:5019708-5019847
>chr4:5020026-5020403
>chr4:5020506-5020973
>chr4:5022850-5023243
>chr4:5023386-5023467
>chr4:5023550-5023972
>chr4:5024086-5024545
>chr4:5025337-5025654
>chr4:5026245-5026478
>chr4:5026646-5026797
>chr4:5026948-5028000
>chr4:5028423-5028563
>chr4:5030022-5032130
>chr4:5032250-5032554
>chr4:5032609-5032882
>chr4:5033220-5034300
>chr4:5034378-5034513
>chr4:5035470-5035716
>chr4:5036827-5037479
>chr4:5037609-5037903
>chr4:5038969-5039138
>chr4:5040131-5040469
>chr4:5041867-5041952
>chr4:5042034-5042119
>chr4:5042437-5042514
>chr4:5042846-5042995
>chr4:5044463-5044694
>chr4:5044845-5045779
>chr4:5046174-5047695
>chr4:5047848-5048108
>chr4:5049844-5050178
>chr4:5050766-5050946
>chr4:5051270-5051550
>chr4:5051718-5052633
>chr4:5052793-5053102
>chr4:5053309-5053552
>chr4:5053843-5053991
>chr4:5054094-5054216
>chr4:5054713-5055052
>chr4:5055400-5055514
>chr4:5055628-5055681
>chr4:5056095-5056193
>chr4:5056275-5056513
>chr4:5056727-5057180
>chr4:5057479-5057582
>chr4:5057673-5057999
>chr4:5058184-5060016
>chr4:5060424-5060674
>chr4:5060824-5061137
>chr4:5061417-5061489
>chr4:5062559-5063516
>chr4:5064022-5064264
>chr4:5064983-5065175
>chr4:5066962-5067139
>chr4:5067224-5067297
>chr4:5069934-5070446
>chr4:5070574-5070753
>chr4:5070915-5072466
>chr4:5072744-5072914
>chr4:5073415-5073616
>chr4:5073893-5075010
>chr4:5075114-5075982
>chr4:5076143-5076292
>chr4:5076385-5076587
>chr4:5077050-5077231
>chr4:5077397-5078039
>chr4:5079513-5080241
>chr4:5080341-5081040
>chr4:5081412-5081739
>chr4:5081927-5082423
>chr4:5082500-5085514
>chr4:5086260-5086358
>chr4:5086578-5086725
>chr4:5086913-5087610
>chr4:5087743-5088101
>chr4:5089030-5089247
>chr4:5089442-5090195
>chr4:5090773-5091515
>chr4:5091635-5092466
>chr4:5092677-5092774
>chr4:5093045-5093265
>chr4:5093706-5093888
>chr4:5094017-5094139
>chr4:5094485-5095192
>chr4:5095488-5095943
>chr4:5096451-5096583
>chr4:5097046-5097260
>chr4:5097436-5097575
>chr4:5098541-5098860
>chr4:5099508-5099748
>chr4:5100353-5100605
>chr4:5100855-5101799
>chr4:5101890-5101978
>chr4:5102275-5102432
>chr4:5102614-5102845
>chr4:5103020-5103155
>chr4:5103560-5103655
>chr4:5104535-5105022
>chr4:5105938-5106155
>chr4:5106229-5106424
>chr4:5107575-5107991
>chr4:5108118-5108221
>chr4:5108510-5108565
>chr4:5108631-5108794
>chr4:5108872-5108944
>chr4:5109039-5109327
>chr4:5109999-5110719
>chr4:5110902-5111019
>chr4:5111234-5111593
>chr4:5111649-5111723
>chr4:5111812-5112169
>chr4:5112817-5112944
>chr4:5113260-5113653
>chr4:5113774-5114582
>chr4:5114882-5116345
>chr4:5116391-5116679
>chr4:5116870-5116922
>chr4:5117396-5117716
>chr4:5117783-5118111
>chr4:5118244-5118637
>chr4:5118916-5119049
>chr4:5119318-5119916
>chr4:5120114-5120481
>chr4:5120972-5121181
>chr4:5122238-5123995
>chr4:5124145-5124511
>chr4:5124714-5125311
>chr4:5125431-5125526
>chr4:5126275-5127120
>chr4:5128569-5128870
>chr4:5131287-5131494
>chr4:5131981-5132132
>chr4:5132392-5133014
>chr4:5133574-5133688
>chr4:5134287-5134445
>chr4:5135004-5136345
>chr4:5136484-5136637
>chr4:5137002-5137460
>chr4:5137659-5137996
>chr4:5138290-5138639
>chr4:5138868-5139026
>chr4:5139260-5139322
>chr4:5139851-5139952
>chr4:5140032-5140225
>chr4:5140352-5140584
>chr4:5141561-5141630
>chr4:5141802-5142095
>chr4:5142248-5142330
>chr4:5143670-5144133
>chr4:5145195-5145537
>chr4:5146651-5146915
>chr4:5147125-5147321
>chr4:5147552-5147646
>chr4:5147718-5148733
>chr4:5149867-5150409
>chr4:5150591-5150738
>chr4:5150929-5151044
>chr4:5151123-5151207
>chr4:5151781-5151868
>chr4:5152048-5152188
>chr4:5152426-5152551
>chr4:5152658-5153039
>chr4:5153107-5153196
>chr4:5153349-5154328
>chr4:5155084-5155207
>chr4:5155586-5155753
>chr4:5155886-5156190
>chr4:5156463-5156978
>chr4:5157045-5157520
>chr4:5157575-5158579
>chr4:5159015-5159158
>chr4:5159200-5160132
>chr4:5160292-5160371
>chr4:5161136-5161412
>chr4:5161644-5162864
>chr4:5162956-5163447
>chr4:5164826-5166319
>chr4:5166419-5168656
>chr4:5168986-5169177
>chr4:5169510-5169698
>chr4:5170301-5171399
>chr4:5171542-5172036
>chr4:5172146-5172479
>chr4:5173461-5173610
>chr4:5174436-5174952
>chr4:5175045-5175727
>chr4:5176069-5176168
>chr4:5176303-5176588
>chr4:5176649-5177161
>chr4:5177318-5177496
>chr4:5177588-5177760
>chr4:5178942-5179410
>chr4:5179608-5179707
>chr4:5179762-5179904
>chr4:5180406-5180645
>chr4:5180784-5181313
>chr4:5181859-5181872
>chr4:5182291-5182372
>chr4:5183204-5183386
>chr4:5183565-5183822
>chr4:5184255-5184648
>chr4:5184926-5184994
>chr4:5185157-5185399
>chr4:5185627-5186099
>chr4:5186286-5186377
>chr4:5186718-5186834
>chr4:5187282-5188215
>chr4:5188517-5188618
>chr4:5188947-5189933
>chr4:5189997-5190086
>chr4:5190300-5190724
>chr4:5190795-5191355
>chr4:5191465-5191565
>chr4:5192551-5192944
>chr4:5192993-5193927
>chr4:5194160-5194370
>chr4:5194542-5194648
>chr4:5194803-5195108
>chr4:5195550-5195656
>chr4:5195808-5196461
>chr4:5197025-5197323
>chr4:5197722-5197910
>chr4:5198574-5198666
>chr4:5198819-5199042
>chr4:5199340-5200042
>chr4:5200201-5200293
>chr4:5200965-5201706
>chr4:5202038-5202176
>chr4:5202254-5203881
>chr4:5204028-5204631
>chr4:5204887-5205163
>chr4:5205705-5205909
>chr4:5206129-5206213
>chr4:5206448-5207103
>chr4:5207369-5207421
>chr4:5207572-5207962
>chr4:5208588-5208818
>chr4:5208881-5209115
>chr4:5209397-5209593
>chr4:5209760-5210321
>chr4:5210566-5210951
>chr4:5211156-5211247
>chr4:5211934-5212032
>chr4:5212217-5212987
>chr4:5213174-5213367
>chr4:5213509-5213676
>chr4:5214021-5215392
>chr4:5215796-5216028
>chr4:5216366-5216676
>chr4:5218277-5218443
>chr4:5218716-5218991
>chr4:5219072-5219436
>chr4:5219663-5219823
>chr4:5220015-5220514
>chr4:5220710-5221219
>chr4:5221322-5221839
>chr4:5221997-5222386
>chr4:5222550-5223104
>chr4:5223412-5223699
>chr4:5224166-5224313
>chr4:5224744-5225526
>chr4:5225816-5225944
>chr4:5226344-5226717
>chr4:5226839-5226966
>chr4:5227209-5227419
>chr4:5227647-5227741
>chr4:5227831-5228916
>chr4:5229201-5229469
>chr4:5230245-5230996
>chr4:5231128-5231777
>chr4:5232482-5232800
>chr4:5233842-5233908
>chr4:5235062-5235836
>chr4:5236726-5237184
>chr4:5237368-5237561
>chr4:5238447-5238773
>chr4:5239030-5239250
>chr4:5239579-5239837
>chr4:5240329-5240549
>chr4:5241673-5241928
>chr4:5242496-5242822
>chr4:5243291-5243384
>chr4:5243474-5243552
>chr4:5243615-5243723
>chr4:5244917-5245277
>chr4:5245336-5245502
>chr4:5245647-5245948
>chr4:5246355-5246622
>chr4:5247085-5247139
>chr4:5247802-5248265
>chr4:5248680-5249017
>chr4:5249228-5249955
>chr4:5250265-5250778
>chr4:5250864-5251169
>chr4:5252113-5252327
>chr4:5252853-5253242
>chr4:5253376-5253661
>chr4:5253769-5254678
>chr4:5255470-5255601
>chr4:5256997-5257834
>chr4:5257975-5258248
>chr4:5258626-5258759
>chr4:5259036-5259216
>chr4:5259380-5260613
>chr4:5261025-5261991
>chr4:5262114-5263094
>chr4:5263154-5263267
>chr4:5263346-5264570
>chr4:5264739-5265241
>chr4:5265329-5265509
>chr4:5265588-5266160
>chr4:5266560-5266835
>chr4:5266923-5267336
>chr4:5267540-5267647
>chr4:5267963-5268402
>chr4:5268742-5268955
>chr4:5269183-5269625
>chr4:5271017-5271205
>chr4:5271584-5272329
>chr4:5272571-5272701
>chr4:5273882-5274455
>chr4:5275184-5275347
>chr4:5275517-5276473
>chr4:5277386-5277879
>chr4:5277928-5277997
>chr4:5278053-5278999
>chr4:5279606-5279674
>chr4:5280298-5281629
>chr4:5282293-5282542
>chr4:5282841-5283553
>chr4:5283953-5285116
>chr4:5285340-5285479
>chr4:5285789-5285908
>chr4:5286436-5286892
>chr4:5287249-5287376
>chr4:5287426-5287968
>chr4:5288175-5288394
>chr4:5288555-5288697
>chr4:5288889-5289139
>chr4:5289476-5290125
>chr4:5290661-5290963
>chr4:5291108-5291150
>chr4:5291235-5291522
>chr4:5291754-5292206
>chr4:5292729-5293514
>chr4:5293681-5293847
>chr4:5294129-5294397
>chr4:5294503-5294664
>chr4:5295385-5295521
>chr4:5295752-5295838
>chr4:5296101-5296933
>chr4:5297023-5297651
>chr4:5297717-5297990
>chr4:5298492-5298650
>chr4:5299496-5299980
>chr4:5300422-5300588
>chr4:5300760-5300907
>chr4:5300971-5301033
>chr4:5301311-5301559
>chr4:5301677-5301775
>chr4:5301850-5302382
>chr4:5303218-5303362
>chr4:5303918-5304084
>chr4:5304209-5304536
>chr4:5304892-5306603
>chr4:5307003-5307105
>chr4:5307419-5307573
>chr4:5308607-5309188
>chr4:5309520-5309683
>chr4:5311014-5311847
>chr4:5312292-5312903
>chr4:5312944-5313050
>chr4:5313121-5313200
>chr4:5313652-5314425
>chr4:5314792-5315322
>chr4:5316143-5320368
>chr4:5320659-5321475
>chr4:5321872-5322122
>chr4:5322364-5323039
>chr4:5323870-5324012
>chr4:5324460-5324993
>chr4:5325361-5326385
>chr4:5326491-5326673
>chr4:5326830-5326883
>chr4:5327137-5328396
>chr4:5328722-5329953
>chr4:5330026-5330177
>chr4:5330319-5330646
>chr4:5330921-5330965
>chr4:5331131-5331682
>chr4:5331839-5332174
>chr4:5332283-5332413
>chr4:5332780-5333314
>chr4:5333612-5333714
>chr4:5334373-5334968
>chr4:5335097-5335347
>chr4:5335544-5335829
>chr4:5337467-5338473
>chr4:5338667-5338835
>chr4:5339557-5339735
>chr4:5339796-5339975
>chr4:5340569-5341550
>chr4:5341619-5343398
>chr4:5343711-5344001
>chr4:5344514-5344913
>chr4:5345011-5345163
>chr4:5345508-5346954
>chr4:5347054-5348131
>chr4:5349417-5349794
>chr4:5349906-5350254
>chr4:5350418-5350563
>chr4:5350758-5351763
>chr4:5352155-5352641
>chr4:5352822-5353862
>chr4:5354033-5354182
>chr4:5354498-5354595
>chr4:5354759-5355340
>chr4:5355470-5355634
>chr4:5355787-5356150
>chr4:5356239-5356522
>chr4:5356626-5357318
>chr4:5357408-5358346
>chr4:5358413-5359931
>chr4:5360040-5361945
>chr4:5362179-5363373
>chr4:5363499-5363603
>chr4:5363739-5364289
>chr4:5364492-5364567
>chr4:5364794-5364878
>chr4:5364974-5365211
>chr4:5365265-5365887
>chr4:5366398-5366854
>chr4:5367358-5367657
>chr4:5367898-5368300
>chr4:5369349-5369820
>chr4:5370146-5370320
>chr4:5371941-5372060
>chr4:5372281-5372824
>chr4:5372909-5374222
>chr4:5375453-5376148
>chr4:5376260-5376598
>chr4:5376966-5377700
>chr4:5377738-5379054
>chr4:5379140-5380459
>chr4:5381801-5382802
>chr4:5383112-5383350
>chr4:5383766-5384385
>chr4:5384632-5385046
>chr4:5385734-5385826
>chr4:5386051-5386115
>chr4:5386188-5387576
>chr4:5387627-5388172
>chr4:5388395-5388624
>chr4:5388756-5389694
>chr4:5390712-5390837
>chr4:5390946-5391127
>chr4:5391251-5391880
>chr4:5393072-5394006
>chr4:5394295-5394360
>chr4:5394461-5396025
>chr4:5396223-5396344
>chr4:5396687-5397137
>chr4:5397618-5398032
>chr4:5398169-5398284
>chr4:5398752-5399527
>chr4:5399745-5399840
>chr4:5399923-5400653
>chr4:5401095-5401172
>chr4:5401242-5401524
>chr4:5401988-5402223
>chr4:5402569-5402724
>chr4:5402923-5403498
>chr4:5403611-5403803
>chr4:5403968-5404633
>chr4:5405022-5405583
>chr4:5405651-5406401
>chr4:5406533-5407811
>chr4:5408222-5408556
>chr4:5408860-5409414
>chr4:5410180-5410377
>chr4:5410663-5410962
>chr4:5411220-5411403
>chr4:5411683-5411877
>chr4:5412007-5413284
>chr4:5414516-5414613
>chr4:5414972-5415655
>chr4:5416222-5416284
>chr4:5416757-5417257
>chr4:5417529-5417581
>chr4:5417719-5417782
>chr4:5417896-5418161
>chr4:5418224-5418904
>chr4:5418996-5419339
>chr4:5419442-5420725
>chr4:5420786-5421004
>chr4:5421212-5421494
>chr4:5422451-5422789
>chr4:5423455-5423662
>chr4:5423768-5424042
>chr4:5425015-5425078
>chr4:5425260-5425549
>chr4:5426203-5426307
>chr4:5426585-5426776
>chr4:5427037-5427264
>chr4:5427545-5427812
>chr4:5427834-5428221
>chr4:5428773-5428997
>chr4:5429090-5429407
>chr4:5429497-5430043
>chr4:5430318-5430500
>chr4:5430589-5430750
>chr4:5430853-5430974
>chr4:5431179-5431462
>chr4:5432706-5433116
>chr4:5433547-5434105
>chr4:5434286-5434539
>chr4:5434838-5435416
>chr4:5435803-5436132
>chr4:5436632-5436855
>chr4:5436966-5437646
>chr4:5437850-5437918
>chr4:5438061-5438350
>chr4:5438981-5439493
>chr4:5439659-5440204
>chr4:5441149-5441825
>chr4:5441991-5442375
>chr4:5442635-5443256
>chr4:5443310-5444581
>chr4:5446188-5446958
>chr4:5447006-5447654
>chr4:5447961-5448247
>chr4:5448351-5448505
>chr4:5448605-5450249
