# Supplementary material for: Red: an intelligent, rapid, accurate tool for detecting repeats de-novo on the genomic scale
Source: BMC Bioinformatics. 2015 Jul 24;16:227. doi: 10.1186/s12859-015-0654-5 (PMC4513396; doi:10.1186/s12859-015-0654-5)
Supplement: Additional file 11 — Supplementary data set 10 — Red’s repeats of the Dictyostelium discoideum genome. The command “tar -xzf file” results in a directory that contains the locations of repeats found by Red in the genome of the Dictyostelium discoideum. [file 12859_2015_654_MOESM11_ESM.gz › GnmRptDd/chr5.rpt]

>chr5:100-2649
>chr5:2895-3067
>chr5:4176-4967
>chr5:5004-5216
>chr5:5877-5979
>chr5:6169-6438
>chr5:6717-6789
>chr5:7038-7264
>chr5:7762-8185
>chr5:8661-8998
>chr5:9056-9248
>chr5:9366-9413
>chr5:9512-9621
>chr5:9754-10157
>chr5:11146-11351
>chr5:12178-12300
>chr5:12432-12905
>chr5:13858-14105
>chr5:14934-15066
>chr5:15742-17172
>chr5:17369-18149
>chr5:18490-18607
>chr5:18777-19333
>chr5:19703-19798
>chr5:19897-20024
>chr5:20093-20273
>chr5:20351-21166
>chr5:21275-21960
>chr5:22148-22397
>chr5:22581-22918
>chr5:23251-23746
>chr5:23820-23912
>chr5:24153-24291
>chr5:25814-25885
>chr5:26016-26147
>chr5:26250-26815
>chr5:26890-27045
>chr5:27182-27468
>chr5:27688-28333
>chr5:29134-29291
>chr5:30923-31189
>chr5:31399-31756
>chr5:31845-32147
>chr5:32672-32967
>chr5:33207-33378
>chr5:33644-34107
>chr5:34435-34772
>chr5:35140-35667
>chr5:35807-35984
>chr5:36042-36653
>chr5:38132-38592
>chr5:38858-38973
>chr5:39118-39458
>chr5:39673-40272
>chr5:40837-40965
>chr5:41298-41436
>chr5:41592-41891
>chr5:42152-42265
>chr5:42392-42670
>chr5:43785-44065
>chr5:46978-47881
>chr5:49065-49239
>chr5:49314-49921
>chr5:50136-50232
>chr5:50445-50581
>chr5:51107-51228
>chr5:51353-51484
>chr5:51598-52211
>chr5:52357-52575
>chr5:52905-53025
>chr5:53243-53336
>chr5:53510-53618
>chr5:53767-54233
>chr5:54280-54891
>chr5:55380-55480
>chr5:56053-56568
>chr5:56759-57601
>chr5:57651-58210
>chr5:58335-58834
>chr5:59035-59272
>chr5:59545-59804
>chr5:60009-60363
>chr5:60464-60583
>chr5:60789-60959
>chr5:61071-61327
>chr5:61511-61704
>chr5:62740-63003
>chr5:63085-63285
>chr5:63824-63985
>chr5:64068-64618
>chr5:64891-65655
>chr5:65822-66759
>chr5:67103-67618
>chr5:67906-68288
>chr5:68396-68657
>chr5:68793-69040
>chr5:69751-70064
>chr5:70097-71605
>chr5:71666-71885
>chr5:72118-72680
>chr5:72845-73106
>chr5:73265-73501
>chr5:73648-73736
>chr5:74152-75393
>chr5:75909-75980
>chr5:76161-76259
>chr5:76766-77764
>chr5:78055-78231
>chr5:81049-81396
>chr5:81720-81875
>chr5:81981-82255
>chr5:83194-83685
>chr5:83800-84198
>chr5:84456-84673
>chr5:84858-84986
>chr5:85334-85463
>chr5:85520-86224
>chr5:86332-86556
>chr5:86639-86959
>chr5:87056-87162
>chr5:87323-87473
>chr5:87613-87752
>chr5:87978-88813
>chr5:88931-89007
>chr5:89357-90145
>chr5:90570-91153
>chr5:91255-91909
>chr5:92780-92980
>chr5:93540-94443
>chr5:94584-94856
>chr5:95021-95297
>chr5:95719-96361
>chr5:97214-98165
>chr5:99318-100177
>chr5:101851-102148
>chr5:102283-102635
>chr5:102685-102796
>chr5:102849-102952
>chr5:104085-104410
>chr5:104539-104581
>chr5:104691-105027
>chr5:106417-106777
>chr5:106857-107646
>chr5:108309-108546
>chr5:108737-109477
>chr5:109679-110315
>chr5:110751-111207
>chr5:112029-112845
>chr5:113130-113459
>chr5:113981-114421
>chr5:114750-115439
>chr5:115508-115979
>chr5:116779-117251
>chr5:118634-118829
>chr5:119050-119195
>chr5:119377-119797
>chr5:119868-120742
>chr5:121594-121753
>chr5:122464-122554
>chr5:125143-125446
>chr5:125768-125874
>chr5:126156-126242
>chr5:126555-126826
>chr5:126907-127805
>chr5:127959-128069
>chr5:128132-128398
>chr5:128833-129092
>chr5:129186-129736
>chr5:129821-130016
>chr5:130816-131344
>chr5:131742-132029
>chr5:132323-132483
>chr5:132657-132727
>chr5:132847-133083
>chr5:134246-134373
>chr5:134662-134759
>chr5:134932-134997
>chr5:135068-135168
>chr5:136518-137315
>chr5:137459-137569
>chr5:138475-138607
>chr5:138855-139053
>chr5:139595-139712
>chr5:139836-140001
>chr5:140472-140770
>chr5:141014-141258
>chr5:141970-142083
>chr5:143270-143396
>chr5:143507-143686
>chr5:143832-144129
>chr5:144203-144724
>chr5:144904-144976
>chr5:145630-145950
>chr5:146825-148195
>chr5:148486-148749
>chr5:149209-149319
>chr5:149719-150544
>chr5:150599-150970
>chr5:151537-151685
>chr5:152018-152335
>chr5:152485-152773
>chr5:153568-154386
>chr5:154817-154881
>chr5:155017-155231
>chr5:155340-155655
>chr5:155805-155864
>chr5:156197-156322
>chr5:156460-156592
>chr5:156721-157333
>chr5:157681-157784
>chr5:157954-158262
>chr5:158432-159222
>chr5:159269-159492
>chr5:159621-159739
>chr5:160053-160851
>chr5:160935-161044
>chr5:161161-161369
>chr5:161529-161678
>chr5:162178-162309
>chr5:162362-162463
>chr5:162725-162973
>chr5:163328-163475
>chr5:163644-163948
>chr5:164302-164422
>chr5:164753-165041
>chr5:166098-166216
>chr5:166832-167398
>chr5:168434-168976
>chr5:169282-169365
>chr5:169561-169975
>chr5:170601-170828
>chr5:171074-171488
>chr5:171714-171973
>chr5:172340-172555
>chr5:172649-172755
>chr5:174227-175130
>chr5:176210-176527
>chr5:176629-177012
>chr5:177068-177619
>chr5:178419-178537
>chr5:178678-178820
>chr5:180295-180460
>chr5:180552-181019
>chr5:181125-181592
>chr5:181862-182043
>chr5:182159-182619
>chr5:182981-183548
>chr5:184078-184259
>chr5:185148-185883
>chr5:186011-186291
>chr5:186515-186599
>chr5:186690-186765
>chr5:187146-187391
>chr5:187643-188489
>chr5:188550-188725
>chr5:188865-189084
>chr5:189356-189547
>chr5:189585-190082
>chr5:190294-190581
>chr5:190826-190900
>chr5:191042-191993
>chr5:192352-192624
>chr5:197208-197360
>chr5:198399-198475
>chr5:198614-199764
>chr5:202990-204127
>chr5:204333-204417
>chr5:205073-205518
>chr5:205906-206373
>chr5:206431-206758
>chr5:207013-207106
>chr5:207309-207484
>chr5:209199-209747
>chr5:209881-210489
>chr5:210624-211347
>chr5:211439-211994
>chr5:212133-212616
>chr5:212861-213182
>chr5:214189-214881
>chr5:216103-217297
>chr5:217406-218447
>chr5:218556-218672
>chr5:218755-219289
>chr5:219999-220911
>chr5:221436-221545
>chr5:221758-222382
>chr5:222428-222831
>chr5:223316-223743
>chr5:224005-224603
>chr5:224991-227549
>chr5:227738-228407
>chr5:228543-229208
>chr5:229484-229593
>chr5:229697-230439
>chr5:232359-233068
>chr5:233132-233764
>chr5:233888-234090
>chr5:235075-235323
>chr5:235584-235876
>chr5:236024-236312
>chr5:237179-237951
>chr5:238550-239052
>chr5:239524-240539
>chr5:240715-240818
>chr5:241268-241343
>chr5:241486-241893
>chr5:242193-242636
>chr5:242724-244238
>chr5:244370-244662
>chr5:244919-245046
>chr5:245133-245234
>chr5:245624-246505
>chr5:246667-246791
>chr5:247181-247254
>chr5:247422-247824
>chr5:248455-248687
>chr5:249228-249361
>chr5:250088-250212
>chr5:250308-250774
>chr5:250865-251027
>chr5:251623-252088
>chr5:252486-252762
>chr5:253416-253716
>chr5:253992-254145
>chr5:254237-254548
>chr5:254720-255054
>chr5:255222-255370
>chr5:255626-255735
>chr5:256202-256567
>chr5:256613-257939
>chr5:258236-258455
>chr5:258603-258880
>chr5:259010-259443
>chr5:259724-260277
>chr5:260411-260647
>chr5:260984-261106
>chr5:261949-262048
>chr5:262275-262395
>chr5:262446-263650
>chr5:263709-264066
>chr5:267701-267861
>chr5:268070-268197
>chr5:268270-268305
>chr5:268495-268647
>chr5:268752-268896
>chr5:268966-271269
>chr5:271449-271690
>chr5:271898-272142
>chr5:272890-273070
>chr5:273609-274744
>chr5:274957-276034
>chr5:278418-280185
>chr5:281076-281219
>chr5:281891-283974
>chr5:284111-284217
>chr5:284486-284608
>chr5:286440-286536
>chr5:288376-288606
>chr5:288738-289448
>chr5:289541-289671
>chr5:289791-289978
>chr5:290107-290296
>chr5:290410-290719
>chr5:291563-292324
>chr5:292439-292963
>chr5:293824-293897
>chr5:294131-295422
>chr5:297760-298747
>chr5:298841-299102
>chr5:300529-300827
>chr5:301213-301307
>chr5:301950-302542
>chr5:302908-303254
>chr5:303629-303882
>chr5:303992-304692
>chr5:305074-305200
>chr5:305768-306343
>chr5:306422-306806
>chr5:307166-307250
>chr5:307619-307713
>chr5:307860-308701
>chr5:309089-309247
>chr5:309630-309693
>chr5:309826-310707
>chr5:311026-311087
>chr5:311459-312400
>chr5:312631-313007
>chr5:313731-314426
>chr5:314834-314922
>chr5:315242-315519
>chr5:316357-317497
>chr5:317748-318037
>chr5:320877-322330
>chr5:322400-322465
>chr5:322682-323384
>chr5:323501-323694
>chr5:323924-324509
>chr5:324808-325221
>chr5:325289-325532
>chr5:325661-325957
>chr5:326271-326392
>chr5:326651-326879
>chr5:326985-327382
>chr5:327482-328721
>chr5:328852-329845
>chr5:330068-330268
>chr5:330782-331526
>chr5:331855-332574
>chr5:332928-333269
>chr5:333613-334064
>chr5:334385-334461
>chr5:334722-335796
>chr5:335977-336567
>chr5:338898-339339
>chr5:340141-340942
>chr5:341016-341410
>chr5:341494-341750
>chr5:342429-343198
>chr5:344428-344545
>chr5:346194-346319
>chr5:346902-347311
>chr5:347357-347870
>chr5:349121-349409
>chr5:349783-350045
>chr5:350962-351095
>chr5:351519-352518
>chr5:352662-353121
>chr5:354093-354363
>chr5:358743-358938
>chr5:359161-359584
>chr5:359650-360558
>chr5:360708-361280
>chr5:361404-361553
>chr5:361998-362169
>chr5:363765-364307
>chr5:364471-364776
>chr5:364930-365085
>chr5:365224-365376
>chr5:365527-365859
>chr5:366224-366598
>chr5:366779-367635
>chr5:368321-368483
>chr5:369194-369742
>chr5:370617-370710
>chr5:370810-370891
>chr5:371122-371488
>chr5:371642-371766
>chr5:371878-373136
>chr5:373222-373534
>chr5:374005-375663
>chr5:375755-375822
>chr5:375892-376611
>chr5:376934-377194
>chr5:377773-377909
>chr5:384662-384716
>chr5:384877-385131
>chr5:385210-385388
>chr5:385734-386185
>chr5:386320-386572
>chr5:387174-387488
>chr5:387571-387889
>chr5:388248-388573
>chr5:388880-389370
>chr5:389984-390231
>chr5:390746-391281
>chr5:391575-393071
>chr5:393202-393897
>chr5:393990-394185
>chr5:394383-395213
>chr5:395671-395843
>chr5:396019-396215
>chr5:397036-398200
>chr5:398397-398910
>chr5:399064-399138
>chr5:399821-400537
>chr5:401089-401767
>chr5:401943-402255
>chr5:402919-403016
>chr5:403080-403526
>chr5:403775-403928
>chr5:404205-404528
>chr5:404704-405157
>chr5:405526-406692
>chr5:407861-408138
>chr5:408660-409436
>chr5:409580-409660
>chr5:409831-410316
>chr5:410372-410453
>chr5:410502-411084
>chr5:411159-412204
>chr5:412454-412556
>chr5:412964-413440
>chr5:416252-416332
>chr5:416506-416758
>chr5:416925-417976
>chr5:418133-418268
>chr5:418859-418952
>chr5:419098-419299
>chr5:419795-420314
>chr5:421231-421343
>chr5:421522-422297
>chr5:423236-426116
>chr5:426168-426268
>chr5:426393-426500
>chr5:426726-427029
>chr5:427089-427210
>chr5:427607-427794
>chr5:427898-428693
>chr5:429121-429536
>chr5:429636-429742
>chr5:429869-431425
>chr5:431522-431917
>chr5:432074-434188
>chr5:434477-434605
>chr5:434863-435018
>chr5:435347-435595
>chr5:435647-436023
>chr5:436126-436611
>chr5:437867-438096
>chr5:439336-439519
>chr5:439783-440084
>chr5:440382-440568
>chr5:440630-441177
>chr5:441295-441363
>chr5:441904-442268
>chr5:442488-442714
>chr5:442819-443225
>chr5:443431-443488
>chr5:444142-444347
>chr5:444612-444767
>chr5:446639-447102
>chr5:447160-447941
>chr5:448123-448304
>chr5:449620-450547
>chr5:451652-452626
>chr5:452726-452968
>chr5:453095-453360
>chr5:453607-453973
>chr5:454206-456011
>chr5:456282-457093
>chr5:457412-457934
>chr5:458112-458546
>chr5:459080-459143
>chr5:459671-459790
>chr5:459889-460432
>chr5:460496-460779
>chr5:461124-461324
>chr5:461459-462084
>chr5:462735-462986
>chr5:463062-463209
>chr5:463717-463832
>chr5:464211-465016
>chr5:465315-465573
>chr5:465714-466176
>chr5:466597-466718
>chr5:467001-467389
>chr5:467464-467792
>chr5:468015-468318
>chr5:468589-468843
>chr5:468955-469364
>chr5:469436-469975
>chr5:470216-470563
>chr5:470673-471050
>chr5:471174-471443
>chr5:472930-473198
>chr5:473408-473585
>chr5:474198-474274
>chr5:474637-474721
>chr5:475316-475465
>chr5:475895-476242
>chr5:476979-478003
>chr5:478408-479632
>chr5:480001-480125
>chr5:480452-480870
>chr5:480924-482149
>chr5:482624-482823
>chr5:483312-483885
>chr5:483948-484145
>chr5:484861-485020
>chr5:486501-486737
>chr5:486843-487164
>chr5:487343-487700
>chr5:487799-489116
>chr5:489727-489923
>chr5:490369-491002
>chr5:491225-491754
>chr5:491992-492219
>chr5:492380-492675
>chr5:492803-493534
>chr5:493600-493697
>chr5:493801-494300
>chr5:494716-494977
>chr5:496108-497294
>chr5:497677-498771
>chr5:499079-499259
>chr5:501377-502138
>chr5:505913-506391
>chr5:506471-506565
>chr5:506977-507167
>chr5:507303-507433
>chr5:507563-508240
>chr5:508508-508851
>chr5:509050-509120
>chr5:509261-510102
>chr5:510249-510300
>chr5:510923-511058
>chr5:511161-512453
>chr5:512817-512880
>chr5:512976-513345
>chr5:513593-514098
>chr5:514171-514987
>chr5:515062-515310
>chr5:515486-515728
>chr5:515817-515993
>chr5:516209-516758
>chr5:516927-517332
>chr5:517539-517875
>chr5:518658-519113
>chr5:519198-519632
>chr5:519779-520526
>chr5:522197-522434
>chr5:522751-523171
>chr5:523376-523441
>chr5:523927-524155
>chr5:524300-524681
>chr5:524850-525324
>chr5:526986-527239
>chr5:527675-528070
>chr5:528836-529113
>chr5:529217-529418
>chr5:529607-530377
>chr5:531779-532955
>chr5:533189-533442
>chr5:534058-534121
>chr5:534440-534702
>chr5:534891-535674
>chr5:535732-536902
>chr5:537217-537364
>chr5:537603-538408
>chr5:538662-538847
>chr5:539193-539582
>chr5:540610-540785
>chr5:541340-541666
>chr5:542557-542740
>chr5:543095-543177
>chr5:543245-543632
>chr5:543785-543975
>chr5:544522-544622
>chr5:544723-545394
>chr5:545953-546168
>chr5:546542-546713
>chr5:547791-548007
>chr5:548273-548699
>chr5:548874-549126
>chr5:549264-550104
>chr5:550287-550368
>chr5:550643-550732
>chr5:550949-551033
>chr5:551735-552783
>chr5:553322-553418
>chr5:553903-555253
>chr5:555438-555577
>chr5:555741-555826
>chr5:557342-557558
>chr5:559144-560274
>chr5:560343-560779
>chr5:560920-561343
>chr5:564128-565310
>chr5:565358-566318
>chr5:566470-566642
>chr5:566823-567003
>chr5:567841-569995
>chr5:570319-570560
>chr5:570752-571125
>chr5:571260-571389
>chr5:571496-571623
>chr5:571883-572026
>chr5:572134-572441
>chr5:572566-573088
>chr5:573349-574239
>chr5:574570-574717
>chr5:574986-575158
>chr5:575254-575786
>chr5:576510-576906
>chr5:577459-577650
>chr5:577960-578028
>chr5:578597-578768
>chr5:579240-579346
>chr5:579535-579841
>chr5:580146-580330
>chr5:580644-580848
>chr5:581120-581280
>chr5:581546-581822
>chr5:582042-582564
>chr5:583285-584047
>chr5:584335-584625
>chr5:584830-585112
>chr5:585483-585810
>chr5:586133-586333
>chr5:586919-587236
>chr5:587430-588126
>chr5:588943-589163
>chr5:589411-589529
>chr5:589672-590197
>chr5:590344-590744
>chr5:590808-591364
>chr5:592155-592339
>chr5:592469-593921
>chr5:594115-594757
>chr5:595088-595193
>chr5:595491-595748
>chr5:595830-595931
>chr5:596111-596283
>chr5:596458-596756
>chr5:596787-597643
>chr5:598602-599430
>chr5:599512-600344
>chr5:601247-601571
>chr5:604238-605030
>chr5:605258-605436
>chr5:605558-605767
>chr5:606770-607484
>chr5:607751-607846
>chr5:607986-609144
>chr5:609954-610358
>chr5:610554-610809
>chr5:611138-611253
>chr5:611443-611492
>chr5:611593-611673
>chr5:611751-612464
>chr5:612542-613765
>chr5:614774-614872
>chr5:615056-615260
>chr5:615407-615531
>chr5:615834-616150
>chr5:616318-616508
>chr5:616602-617743
>chr5:617834-617932
>chr5:618294-618647
>chr5:619026-619267
>chr5:619466-619648
>chr5:619816-620576
>chr5:621409-621722
>chr5:621980-622131
>chr5:622555-622693
>chr5:622889-623009
>chr5:625682-625836
>chr5:626118-626235
>chr5:627263-627400
>chr5:627941-628285
>chr5:628940-629444
>chr5:629648-629772
>chr5:629826-630369
>chr5:630471-630854
>chr5:630948-631306
>chr5:632563-632785
>chr5:632858-633498
>chr5:633713-634232
>chr5:634605-634961
>chr5:635137-635190
>chr5:635308-635565
>chr5:635946-636595
>chr5:637093-637405
>chr5:637725-638131
>chr5:638262-638660
>chr5:639328-639462
>chr5:640031-640574
>chr5:640713-641525
>chr5:641580-641826
>chr5:642269-643760
>chr5:644058-644403
>chr5:644735-645045
>chr5:645235-645696
>chr5:645841-645999
>chr5:646194-646278
>chr5:646400-646829
>chr5:646903-647093
>chr5:647165-647517
>chr5:647861-647903
>chr5:648025-648304
>chr5:648724-648841
>chr5:648987-649362
>chr5:649621-649945
>chr5:650001-650687
>chr5:651589-651852
>chr5:652064-652422
>chr5:653746-653958
>chr5:654510-654589
>chr5:654830-655160
>chr5:655293-656109
>chr5:656406-656455
>chr5:656638-657146
>chr5:657303-657379
>chr5:658007-658382
>chr5:658776-661587
>chr5:661833-661970
>chr5:662127-662340
>chr5:662463-662855
>chr5:663147-663474
>chr5:663622-664739
>chr5:665053-665283
>chr5:665422-665653
>chr5:665844-666049
>chr5:666328-667084
>chr5:667226-667445
>chr5:668009-668479
>chr5:668801-669694
>chr5:670159-670363
>chr5:670558-670629
>chr5:671924-672055
>chr5:672627-672713
>chr5:673093-673233
>chr5:673284-673392
>chr5:673515-673836
>chr5:674174-674999
>chr5:675101-676042
>chr5:676812-677374
>chr5:677551-677710
>chr5:677861-677966
>chr5:678396-678713
>chr5:678894-678997
>chr5:679187-679403
>chr5:679528-679767
>chr5:679904-680079
>chr5:681098-681189
>chr5:681650-682719
>chr5:683012-683431
>chr5:683641-683758
>chr5:683883-684302
>chr5:684573-684797
>chr5:685203-685318
>chr5:685750-685946
>chr5:686243-686870
>chr5:687137-687453
>chr5:687804-688247
>chr5:688352-688476
>chr5:688625-688702
>chr5:688951-689059
>chr5:689215-689973
>chr5:692384-692523
>chr5:692720-693167
>chr5:693290-693368
>chr5:693607-694438
>chr5:694547-694639
>chr5:696893-697415
>chr5:699073-699266
>chr5:700333-700484
>chr5:700649-701046
>chr5:702024-702222
>chr5:703319-703434
>chr5:703662-703961
>chr5:704497-705300
>chr5:705433-705501
>chr5:705647-706077
>chr5:706427-707165
>chr5:707965-708087
>chr5:708698-709345
>chr5:709472-709584
>chr5:709795-710159
>chr5:710290-710428
>chr5:710694-710761
>chr5:710928-712058
>chr5:712289-712667
>chr5:712897-712942
>chr5:713198-713425
>chr5:713867-714032
>chr5:714178-714438
>chr5:714991-715183
>chr5:715378-715777
>chr5:715974-716253
>chr5:716711-716863
>chr5:718519-718908
>chr5:719147-719679
>chr5:720679-720758
>chr5:721490-721648
>chr5:722193-722287
>chr5:723275-723407
>chr5:723516-723859
>chr5:724030-724354
>chr5:724436-725090
>chr5:726706-726864
>chr5:727057-727755
>chr5:727823-727908
>chr5:728462-728603
>chr5:731776-732582
>chr5:732809-733649
>chr5:734361-734427
>chr5:735024-735679
>chr5:735798-736447
>chr5:736567-737215
>chr5:737323-738779
>chr5:738838-739099
>chr5:739370-739577
>chr5:744228-744931
>chr5:746168-747312
>chr5:747412-747562
>chr5:747829-748497
>chr5:748560-749132
>chr5:749434-749710
>chr5:750534-751630
>chr5:752189-752335
>chr5:752773-754240
>chr5:755320-756123
>chr5:756211-756342
>chr5:757293-758831
>chr5:759431-759929
>chr5:760142-760373
>chr5:760508-760597
>chr5:761071-761599
>chr5:761863-762245
>chr5:762478-762752
>chr5:763556-763739
>chr5:763789-763897
>chr5:764010-764631
>chr5:765084-765627
>chr5:765679-765861
>chr5:766323-767194
>chr5:767874-767973
>chr5:768177-768456
>chr5:768620-768740
>chr5:769122-769220
>chr5:769439-769693
>chr5:769892-771603
>chr5:771777-771866
>chr5:772771-772985
>chr5:773092-773186
>chr5:773392-773755
>chr5:773832-774975
>chr5:775361-775605
>chr5:775757-776084
>chr5:776199-776537
>chr5:776597-776799
>chr5:777354-777503
>chr5:777625-778221
>chr5:778330-779252
>chr5:780306-780537
>chr5:780922-781175
>chr5:781906-782039
>chr5:783440-784779
>chr5:784814-785157
>chr5:785258-786497
>chr5:786610-786835
>chr5:787134-787979
>chr5:788046-788443
>chr5:788630-789524
>chr5:790666-791901
>chr5:791969-792605
>chr5:793012-793120
>chr5:793278-793492
>chr5:796800-797107
>chr5:797184-797627
>chr5:798678-800060
>chr5:800210-800359
>chr5:800577-800735
>chr5:800874-800996
>chr5:801245-801445
>chr5:801597-801815
>chr5:802344-802565
>chr5:802968-803303
>chr5:803391-803481
>chr5:803620-803741
>chr5:804388-804776
>chr5:804832-805085
>chr5:805302-805365
>chr5:805499-806307
>chr5:807475-807563
>chr5:808328-808886
>chr5:808954-809272
>chr5:809334-810319
>chr5:810990-811747
>chr5:811967-812680
>chr5:812770-813390
>chr5:813567-813796
>chr5:814265-814444
>chr5:814619-814692
>chr5:815178-815318
>chr5:815367-815855
>chr5:815993-816553
>chr5:816655-816860
>chr5:817135-817335
>chr5:817531-817609
>chr5:817872-817975
>chr5:818387-818622
>chr5:820062-820756
>chr5:820888-821561
>chr5:821657-821886
>chr5:822058-822162
>chr5:822213-822780
>chr5:822991-823171
>chr5:825600-826731
>chr5:826786-826974
>chr5:827724-827935
>chr5:828222-828286
>chr5:829404-829691
>chr5:829721-829989
>chr5:830081-830573
>chr5:830741-831634
>chr5:831918-833070
>chr5:833206-833466
>chr5:833665-833825
>chr5:833877-833983
>chr5:834677-834835
>chr5:836174-836483
>chr5:837121-837251
>chr5:837500-838049
>chr5:838256-838363
>chr5:838592-838666
>chr5:838887-839017
>chr5:839094-839207
>chr5:839539-839840
>chr5:839982-841750
>chr5:842992-843447
>chr5:843969-844444
>chr5:844689-845168
>chr5:845262-845391
>chr5:845491-845533
>chr5:845639-845979
>chr5:846232-846561
>chr5:846640-847175
>chr5:847441-847738
>chr5:848247-848529
>chr5:848793-848969
>chr5:849741-851484
>chr5:851894-852919
>chr5:853064-853712
>chr5:854122-854636
>chr5:854903-855015
>chr5:855180-855288
>chr5:855499-856367
>chr5:856497-857150
>chr5:857505-857669
>chr5:857786-857939
>chr5:858314-858692
>chr5:858806-858903
>chr5:858972-859901
>chr5:860272-860343
>chr5:860779-860974
>chr5:861261-861804
>chr5:863014-863659
>chr5:864016-864295
>chr5:864400-864466
>chr5:865307-865410
>chr5:865519-865888
>chr5:866087-866189
>chr5:866279-866756
>chr5:866897-867396
>chr5:867887-868032
>chr5:868397-868667
>chr5:869097-869322
>chr5:869571-869873
>chr5:869930-870474
>chr5:870808-871181
>chr5:871841-872372
>chr5:872725-873250
>chr5:873485-874008
>chr5:874104-874209
>chr5:874748-875179
>chr5:875355-875426
>chr5:876359-876803
>chr5:876954-877299
>chr5:877591-877850
>chr5:878015-879443
>chr5:879545-880520
>chr5:880688-881701
>chr5:883844-883959
>chr5:884254-884299
>chr5:884393-884503
>chr5:884668-884782
>chr5:884923-885315
>chr5:885415-885804
>chr5:885886-886008
>chr5:886403-886515
>chr5:886813-887377
>chr5:887840-887955
>chr5:888254-888345
>chr5:888984-889149
>chr5:889303-890402
>chr5:890541-891602
>chr5:892162-892293
>chr5:892350-892671
>chr5:892699-893264
>chr5:893529-893766
>chr5:894274-894484
>chr5:894765-895489
>chr5:896447-896605
>chr5:897767-898059
>chr5:898290-898620
>chr5:898987-899199
>chr5:899374-899676
>chr5:899882-900066
>chr5:900412-902072
>chr5:902322-902686
>chr5:902746-902904
>chr5:902988-903107
>chr5:903189-903556
>chr5:903634-903742
>chr5:903952-904534
>chr5:904692-904954
>chr5:905038-905279
>chr5:905379-905450
>chr5:905484-905523
>chr5:905881-906099
>chr5:906189-906798
>chr5:906910-907353
>chr5:907422-908560
>chr5:908639-909394
>chr5:909506-909817
>chr5:909976-910166
>chr5:910263-910623
>chr5:910745-910912
>chr5:911114-912051
>chr5:912296-912510
>chr5:912844-913225
>chr5:913592-914067
>chr5:914299-915065
>chr5:915195-915353
>chr5:915877-916056
>chr5:916310-916610
>chr5:916786-917229
>chr5:917298-917827
>chr5:918773-919068
>chr5:919200-919517
>chr5:919580-919957
>chr5:921259-921441
>chr5:921691-921890
>chr5:921971-922111
>chr5:922402-922492
>chr5:924465-924561
>chr5:925101-925209
>chr5:925290-925443
>chr5:925543-925848
>chr5:926237-926370
>chr5:926576-926658
>chr5:927025-927319
>chr5:927397-927557
>chr5:927940-928240
>chr5:928702-928973
>chr5:929321-929628
>chr5:931712-932397
>chr5:932450-932635
>chr5:932826-932984
>chr5:933130-933681
>chr5:934523-934840
>chr5:936136-936265
>chr5:937397-937922
>chr5:938487-939220
>chr5:939805-939895
>chr5:940106-940487
>chr5:941060-941844
>chr5:942010-942385
>chr5:943127-944138
>chr5:944270-944692
>chr5:944923-945529
>chr5:946744-947212
>chr5:947699-948183
>chr5:948384-948893
>chr5:949013-949112
>chr5:949208-949386
>chr5:949494-949644
>chr5:949988-950323
>chr5:950636-951490
>chr5:952634-953268
>chr5:955278-955855
>chr5:956869-957097
>chr5:957222-957306
>chr5:957709-957989
>chr5:959264-959321
>chr5:959979-960128
>chr5:960782-960889
>chr5:961180-961358
>chr5:961575-962209
>chr5:962967-963183
>chr5:963291-963944
>chr5:964350-964639
>chr5:966595-966662
>chr5:967183-967316
>chr5:968904-969280
>chr5:969404-970724
>chr5:970901-971132
>chr5:971562-971805
>chr5:971929-972103
>chr5:972637-972760
>chr5:973131-973219
>chr5:973410-974110
>chr5:974325-974478
>chr5:974752-974922
>chr5:975210-975491
>chr5:976013-977956
>chr5:978276-978377
>chr5:979647-981520
>chr5:982061-982184
>chr5:982265-982493
>chr5:982563-982695
>chr5:982927-983822
>chr5:983931-984361
>chr5:984525-984749
>chr5:984895-986348
>chr5:986479-986824
>chr5:987167-987259
>chr5:988249-988586
>chr5:989031-989112
>chr5:989756-989903
>chr5:990141-990266
>chr5:991625-991770
>chr5:991863-992319
>chr5:992397-992975
>chr5:993120-993412
>chr5:993502-993620
>chr5:994485-994883
>chr5:995062-995455
>chr5:995690-997608
>chr5:998688-998967
>chr5:999297-999474
>chr5:1000079-1000368
>chr5:1000752-1000964
>chr5:1001379-1001743
>chr5:1003003-1003717
>chr5:1003957-1004089
>chr5:1004362-1005178
>chr5:1005357-1005774
>chr5:1005999-1006079
>chr5:1006766-1006832
>chr5:1007130-1007370
>chr5:1007585-1007769
>chr5:1007916-1008126
>chr5:1008306-1009350
>chr5:1009685-1009740
>chr5:1009996-1010525
>chr5:1010633-1011057
>chr5:1011247-1011351
>chr5:1011464-1011677
>chr5:1012904-1013139
>chr5:1013192-1013579
>chr5:1013801-1014106
>chr5:1014341-1014521
>chr5:1015149-1015558
>chr5:1015696-1015805
>chr5:1017167-1017560
>chr5:1018152-1018392
>chr5:1019292-1019824
>chr5:1020290-1020474
>chr5:1020792-1021120
>chr5:1021269-1021732
>chr5:1022171-1022824
>chr5:1023016-1023748
>chr5:1023831-1024220
>chr5:1024314-1025052
>chr5:1025209-1025396
>chr5:1026165-1026502
>chr5:1026723-1027074
>chr5:1027318-1027779
>chr5:1028115-1028389
>chr5:1028613-1029642
>chr5:1029851-1030078
>chr5:1030329-1030607
>chr5:1030653-1030967
>chr5:1031030-1031106
>chr5:1031930-1032166
>chr5:1032422-1033039
>chr5:1033363-1034264
>chr5:1034497-1034780
>chr5:1035497-1035635
>chr5:1035869-1036114
>chr5:1036303-1036462
>chr5:1036584-1036671
>chr5:1036791-1036950
>chr5:1037349-1037652
>chr5:1038832-1039011
>chr5:1039207-1039472
>chr5:1039530-1040383
>chr5:1040483-1040528
>chr5:1040610-1041184
>chr5:1041284-1042044
>chr5:1042329-1042419
>chr5:1042674-1043111
>chr5:1043280-1043589
>chr5:1044015-1044158
>chr5:1044279-1044576
>chr5:1044663-1045246
>chr5:1046424-1047870
>chr5:1047954-1048081
>chr5:1048192-1049097
>chr5:1049665-1049959
>chr5:1050418-1051007
>chr5:1051075-1051219
>chr5:1051394-1051576
>chr5:1054069-1054437
>chr5:1055105-1055508
>chr5:1055657-1055811
>chr5:1056596-1057458
>chr5:1057658-1058269
>chr5:1058464-1058572
>chr5:1058759-1059067
>chr5:1059238-1059639
>chr5:1060181-1060360
>chr5:1060835-1061251
>chr5:1061480-1062606
>chr5:1062735-1063095
>chr5:1063473-1064012
>chr5:1065372-1065589
>chr5:1065859-1066176
>chr5:1066329-1066548
>chr5:1066906-1067082
>chr5:1067314-1067817
>chr5:1067891-1068069
>chr5:1068433-1069403
>chr5:1069547-1069652
>chr5:1070181-1070265
>chr5:1070450-1070776
>chr5:1071242-1071347
>chr5:1071573-1071937
>chr5:1072002-1072103
>chr5:1072314-1072436
>chr5:1072607-1072731
>chr5:1073080-1073320
>chr5:1073447-1073591
>chr5:1073885-1073980
>chr5:1074135-1075438
>chr5:1075510-1076260
>chr5:1076340-1076863
>chr5:1076978-1077036
>chr5:1077189-1077307
>chr5:1077414-1077548
>chr5:1077761-1077827
>chr5:1078272-1078380
>chr5:1078455-1079196
>chr5:1079249-1079720
>chr5:1079785-1080008
>chr5:1080085-1080208
>chr5:1080491-1080595
>chr5:1080686-1081258
>chr5:1081989-1082311
>chr5:1082435-1082630
>chr5:1082782-1083109
>chr5:1083188-1084874
>chr5:1084943-1085096
>chr5:1085180-1085583
>chr5:1086400-1087440
>chr5:1087507-1087714
>chr5:1087788-1087906
>chr5:1088569-1089450
>chr5:1091592-1092023
>chr5:1092312-1092727
>chr5:1094480-1094798
>chr5:1094875-1094970
>chr5:1096388-1096748
>chr5:1096856-1097348
>chr5:1097657-1097723
>chr5:1098926-1099413
>chr5:1099537-1100708
>chr5:1100969-1101143
>chr5:1101410-1102083
>chr5:1102139-1102256
>chr5:1102577-1102948
>chr5:1103224-1103662
>chr5:1105915-1106363
>chr5:1106818-1106947
>chr5:1107044-1107653
>chr5:1107714-1107823
>chr5:1107958-1108557
>chr5:1108745-1109121
>chr5:1109195-1109394
>chr5:1110047-1110278
>chr5:1110365-1110550
>chr5:1110623-1111099
>chr5:1116985-1117210
>chr5:1117286-1117466
>chr5:1117792-1118112
>chr5:1118223-1118892
>chr5:1121213-1122229
>chr5:1123536-1124574
>chr5:1124967-1125069
>chr5:1125368-1125753
>chr5:1125815-1125991
>chr5:1126117-1126302
>chr5:1126496-1126643
>chr5:1126817-1126999
>chr5:1127204-1127500
>chr5:1127632-1128353
>chr5:1128457-1128637
>chr5:1129188-1129466
>chr5:1129687-1129876
>chr5:1130081-1130787
>chr5:1131511-1131638
>chr5:1131873-1132239
>chr5:1132373-1133032
>chr5:1133114-1133298
>chr5:1133518-1134225
>chr5:1134444-1134764
>chr5:1134845-1135622
>chr5:1136063-1136169
>chr5:1136489-1137168
>chr5:1137401-1137935
>chr5:1138025-1138162
>chr5:1138326-1139031
>chr5:1139184-1139468
>chr5:1139981-1141391
>chr5:1142014-1142270
>chr5:1144227-1144436
>chr5:1145388-1145918
>chr5:1145959-1147310
>chr5:1147499-1148019
>chr5:1148162-1148300
>chr5:1148378-1148473
>chr5:1148674-1149030
>chr5:1149214-1149296
>chr5:1150758-1151038
>chr5:1151211-1151587
>chr5:1151868-1152117
>chr5:1152392-1152738
>chr5:1153120-1153769
>chr5:1153841-1154105
>chr5:1154192-1154472
>chr5:1154962-1155487
>chr5:1155755-1155942
>chr5:1156639-1157128
>chr5:1157332-1157606
>chr5:1157771-1158160
>chr5:1158574-1158964
>chr5:1159083-1159980
>chr5:1160457-1160598
>chr5:1160742-1160799
>chr5:1161023-1161266
>chr5:1161931-1162846
>chr5:1163850-1164014
>chr5:1164081-1164270
>chr5:1164460-1165127
>chr5:1165380-1166726
>chr5:1166868-1167035
>chr5:1167103-1167327
>chr5:1167467-1167670
>chr5:1169416-1170438
>chr5:1170849-1170955
>chr5:1171057-1172090
>chr5:1172708-1172827
>chr5:1173022-1173104
>chr5:1173214-1173297
>chr5:1173353-1174218
>chr5:1174431-1174713
>chr5:1174931-1175270
>chr5:1176109-1176420
>chr5:1176577-1176911
>chr5:1176988-1178086
>chr5:1178462-1178698
>chr5:1178948-1180046
>chr5:1180236-1180478
>chr5:1180707-1180767
>chr5:1181121-1181291
>chr5:1181353-1181637
>chr5:1181791-1182482
>chr5:1182766-1183606
>chr5:1183655-1183895
>chr5:1184651-1185118
>chr5:1185997-1186743
>chr5:1187019-1187212
>chr5:1187598-1187916
>chr5:1188123-1188206
>chr5:1188309-1188381
>chr5:1188522-1188622
>chr5:1189388-1189483
>chr5:1189891-1190403
>chr5:1190692-1190984
>chr5:1191048-1191132
>chr5:1191213-1191314
>chr5:1191462-1191561
>chr5:1191666-1191812
>chr5:1192153-1192350
>chr5:1193066-1194425
>chr5:1194463-1194945
>chr5:1200753-1201261
>chr5:1201374-1202250
>chr5:1206949-1207039
>chr5:1208128-1208560
>chr5:1208639-1208742
>chr5:1208836-1209445
>chr5:1209539-1209766
>chr5:1215486-1215593
>chr5:1215657-1217287
>chr5:1217387-1217519
>chr5:1217757-1218033
>chr5:1218098-1218430
>chr5:1218749-1218872
>chr5:1219054-1219426
>chr5:1221120-1221307
>chr5:1221544-1221791
>chr5:1221999-1222789
>chr5:1223031-1223113
>chr5:1223373-1223597
>chr5:1225279-1225626
>chr5:1226020-1226320
>chr5:1227916-1228180
>chr5:1228297-1228407
>chr5:1228628-1229729
>chr5:1229810-1230795
>chr5:1231137-1231218
>chr5:1231601-1231749
>chr5:1231830-1233105
>chr5:1233233-1233345
>chr5:1233881-1234417
>chr5:1234869-1235627
>chr5:1236304-1236352
>chr5:1236939-1237025
>chr5:1237565-1238076
>chr5:1238368-1238635
>chr5:1238974-1239185
>chr5:1240078-1240603
>chr5:1240787-1241201
>chr5:1241499-1241583
>chr5:1241760-1242404
>chr5:1242575-1242664
>chr5:1243180-1243797
>chr5:1244416-1244819
>chr5:1245093-1245380
>chr5:1245730-1245826
>chr5:1245948-1246730
>chr5:1246966-1247246
>chr5:1247406-1247563
>chr5:1248855-1249185
>chr5:1249308-1249490
>chr5:1249785-1251076
>chr5:1251194-1251659
>chr5:1251872-1252726
>chr5:1253016-1253202
>chr5:1253818-1254964
>chr5:1255073-1256027
>chr5:1256138-1256699
>chr5:1257246-1257348
>chr5:1257704-1258348
>chr5:1258534-1259916
>chr5:1260313-1260596
>chr5:1260790-1261003
>chr5:1261332-1261404
>chr5:1261576-1261753
>chr5:1261932-1262171
>chr5:1262350-1262693
>chr5:1262835-1263233
>chr5:1263576-1263706
>chr5:1263867-1264261
>chr5:1264490-1264947
>chr5:1267784-1268000
>chr5:1269634-1270028
>chr5:1270240-1270877
>chr5:1271046-1271169
>chr5:1271260-1271628
>chr5:1271759-1272226
>chr5:1272570-1272676
>chr5:1272894-1272984
>chr5:1273459-1273529
>chr5:1273595-1273890
>chr5:1274729-1274870
>chr5:1275078-1275324
>chr5:1275672-1275744
>chr5:1275911-1276098
>chr5:1276297-1276511
>chr5:1276808-1277148
>chr5:1277258-1277399
>chr5:1277499-1277844
>chr5:1277939-1278389
>chr5:1278666-1278882
>chr5:1279588-1279715
>chr5:1279905-1281203
>chr5:1282086-1282383
>chr5:1282483-1283073
>chr5:1283139-1283726
>chr5:1283969-1284632
>chr5:1285211-1285315
>chr5:1287080-1287358
>chr5:1288666-1288826
>chr5:1289867-1290146
>chr5:1290419-1290630
>chr5:1290716-1290815
>chr5:1291982-1292135
>chr5:1292252-1292415
>chr5:1292677-1292898
>chr5:1294060-1294695
>chr5:1295699-1296281
>chr5:1296525-1296634
>chr5:1299613-1299748
>chr5:1299971-1300348
>chr5:1300393-1300934
>chr5:1301095-1301180
>chr5:1301506-1301816
>chr5:1302036-1302517
>chr5:1302598-1303010
>chr5:1303314-1303436
>chr5:1303637-1303746
>chr5:1304869-1305033
>chr5:1305391-1305469
>chr5:1305654-1306174
>chr5:1307168-1307361
>chr5:1307559-1308912
>chr5:1310057-1310196
>chr5:1310564-1310791
>chr5:1311115-1311553
>chr5:1311832-1311896
>chr5:1312053-1312501
>chr5:1313131-1313254
>chr5:1313416-1313507
>chr5:1313562-1314711
>chr5:1315001-1315352
>chr5:1315410-1315569
>chr5:1315892-1317123
>chr5:1317257-1317532
>chr5:1317658-1317773
>chr5:1318059-1318344
>chr5:1319539-1319775
>chr5:1319922-1320077
>chr5:1321110-1321228
>chr5:1322123-1322367
>chr5:1322467-1322746
>chr5:1322849-1323225
>chr5:1323625-1323821
>chr5:1324843-1324974
>chr5:1325029-1326447
>chr5:1326540-1326956
>chr5:1327090-1327203
>chr5:1327456-1327888
>chr5:1327953-1329268
>chr5:1329370-1329701
>chr5:1330099-1330278
>chr5:1330853-1331130
>chr5:1331654-1331801
>chr5:1332038-1332805
>chr5:1332990-1333820
>chr5:1333924-1334011
>chr5:1334122-1334418
>chr5:1334510-1336670
>chr5:1337092-1337328
>chr5:1337994-1338886
>chr5:1338956-1339557
>chr5:1340462-1341384
>chr5:1341530-1342047
>chr5:1342378-1342450
>chr5:1342589-1342893
>chr5:1342951-1343528
>chr5:1344304-1344422
>chr5:1345337-1345782
>chr5:1346836-1347076
>chr5:1347234-1347318
>chr5:1347687-1348084
>chr5:1348241-1349094
>chr5:1349686-1350232
>chr5:1350406-1350886
>chr5:1351132-1351346
>chr5:1351984-1352134
>chr5:1352202-1352580
>chr5:1353057-1354289
>chr5:1354341-1354462
>chr5:1355293-1355382
>chr5:1355871-1356340
>chr5:1356470-1357346
>chr5:1358179-1358637
>chr5:1358796-1359132
>chr5:1359227-1359774
>chr5:1360228-1361192
>chr5:1361296-1361957
>chr5:1362147-1362373
>chr5:1362463-1363148
>chr5:1363185-1363518
>chr5:1364371-1365032
>chr5:1365120-1365463
>chr5:1365766-1365852
>chr5:1369716-1369842
>chr5:1370153-1370717
>chr5:1371014-1371238
>chr5:1372403-1372536
>chr5:1374911-1375106
>chr5:1375259-1375327
>chr5:1375561-1375642
>chr5:1375736-1376126
>chr5:1376785-1376938
>chr5:1377062-1377298
>chr5:1377505-1377827
>chr5:1378452-1378650
>chr5:1379255-1379436
>chr5:1379626-1379719
>chr5:1379907-1380095
>chr5:1380945-1381270
>chr5:1381399-1381729
>chr5:1381804-1383093
>chr5:1383200-1383216
>chr5:1383373-1384701
>chr5:1384801-1385376
>chr5:1385690-1385844
>chr5:1386095-1386322
>chr5:1386541-1387842
>chr5:1388517-1388623
>chr5:1388806-1389874
>chr5:1390638-1390991
>chr5:1391098-1392284
>chr5:1393610-1394029
>chr5:1394186-1394315
>chr5:1394468-1394981
>chr5:1395355-1396188
>chr5:1396356-1396482
>chr5:1397580-1398108
>chr5:1398338-1399166
>chr5:1399421-1399819
>chr5:1401472-1402086
>chr5:1403436-1403964
>chr5:1404151-1404314
>chr5:1405112-1405336
>chr5:1405517-1405682
>chr5:1405760-1406124
>chr5:1406551-1406659
>chr5:1406949-1407096
>chr5:1407326-1407452
>chr5:1407612-1407990
>chr5:1408180-1409331
>chr5:1409547-1409621
>chr5:1409690-1409760
>chr5:1410250-1410381
>chr5:1410601-1410913
>chr5:1411177-1411316
>chr5:1411382-1411516
>chr5:1411664-1413328
>chr5:1413395-1413921
>chr5:1414059-1414278
>chr5:1414778-1415270
>chr5:1415378-1416040
>chr5:1416129-1416225
>chr5:1416296-1416595
>chr5:1416788-1416936
>chr5:1417145-1417456
>chr5:1417641-1417792
>chr5:1417929-1418815
>chr5:1419589-1420115
>chr5:1420231-1420345
>chr5:1420507-1420750
>chr5:1421036-1422312
>chr5:1422475-1422662
>chr5:1422756-1422866
>chr5:1423014-1423180
>chr5:1424331-1424579
>chr5:1424683-1424736
>chr5:1425425-1425476
>chr5:1425770-1426148
>chr5:1426421-1426756
>chr5:1426913-1427374
>chr5:1427641-1428304
>chr5:1428539-1428847
>chr5:1429014-1430595
>chr5:1430705-1430833
>chr5:1430926-1431429
>chr5:1431673-1431855
>chr5:1432413-1432775
>chr5:1433183-1433503
>chr5:1433741-1434205
>chr5:1434474-1434847
>chr5:1434983-1435049
>chr5:1435229-1435796
>chr5:1436162-1436260
>chr5:1436435-1436908
>chr5:1437103-1437433
>chr5:1437741-1438518
>chr5:1438670-1438740
>chr5:1438797-1439433
>chr5:1439878-1440079
>chr5:1441766-1442295
>chr5:1442708-1443004
>chr5:1444711-1445103
>chr5:1445833-1445889
>chr5:1446237-1446441
>chr5:1446603-1446651
>chr5:1446877-1447124
>chr5:1447392-1447451
>chr5:1447567-1447682
>chr5:1447854-1449249
>chr5:1449366-1449540
>chr5:1449663-1450215
>chr5:1450665-1452657
>chr5:1453662-1453758
>chr5:1453989-1454468
>chr5:1455066-1455277
>chr5:1455543-1455816
>chr5:1456134-1456252
>chr5:1456549-1456630
>chr5:1457137-1458840
>chr5:1459101-1459591
>chr5:1459697-1460006
>chr5:1460135-1460833
>chr5:1460941-1461047
>chr5:1461349-1461499
>chr5:1462203-1464079
>chr5:1464923-1465245
>chr5:1465485-1466681
>chr5:1466745-1466953
>chr5:1466993-1467714
>chr5:1468142-1470059
>chr5:1470116-1470614
>chr5:1473176-1473410
>chr5:1473756-1474203
>chr5:1477507-1477600
>chr5:1477850-1478010
>chr5:1478383-1478700
>chr5:1480934-1481520
>chr5:1481596-1482653
>chr5:1482768-1483066
>chr5:1483399-1483681
>chr5:1483778-1484477
>chr5:1484928-1486125
>chr5:1486251-1486426
>chr5:1486593-1486887
>chr5:1487569-1489043
>chr5:1489410-1489826
>chr5:1490100-1490397
>chr5:1490659-1491183
>chr5:1491441-1492331
>chr5:1492513-1492740
>chr5:1493177-1493372
>chr5:1493461-1494229
>chr5:1494405-1494581
>chr5:1495921-1497090
>chr5:1499076-1499269
>chr5:1499648-1499806
>chr5:1500081-1501265
>chr5:1501347-1501884
>chr5:1501928-1502120
>chr5:1502318-1503244
>chr5:1504037-1504636
>chr5:1504892-1505029
>chr5:1505163-1505588
>chr5:1506418-1506640
>chr5:1507496-1507717
>chr5:1507966-1508100
>chr5:1509440-1510203
>chr5:1510943-1511141
>chr5:1511409-1511851
>chr5:1512613-1512740
>chr5:1513474-1513574
>chr5:1513783-1514198
>chr5:1514799-1514891
>chr5:1515373-1516326
>chr5:1516640-1517705
>chr5:1518247-1518344
>chr5:1519095-1519179
>chr5:1519413-1519799
>chr5:1520031-1520370
>chr5:1521532-1521841
>chr5:1522756-1522976
>chr5:1523080-1523748
>chr5:1524087-1524492
>chr5:1524583-1524942
>chr5:1525103-1525652
>chr5:1526298-1527200
>chr5:1527372-1527473
>chr5:1528306-1528812
>chr5:1529143-1529309
>chr5:1529599-1530912
>chr5:1531081-1531165
>chr5:1532315-1532668
>chr5:1534832-1535429
>chr5:1539252-1539637
>chr5:1539980-1540281
>chr5:1540503-1541083
>chr5:1541279-1541433
>chr5:1541863-1542340
>chr5:1543144-1543926
>chr5:1544482-1544665
>chr5:1545200-1545346
>chr5:1547772-1547912
>chr5:1548908-1548992
>chr5:1549576-1549635
>chr5:1551361-1551558
>chr5:1552762-1552903
>chr5:1552989-1553239
>chr5:1554065-1554232
>chr5:1554366-1554487
>chr5:1554755-1555544
>chr5:1555921-1556251
>chr5:1556328-1557490
>chr5:1558100-1558311
>chr5:1558478-1558651
>chr5:1558914-1559162
>chr5:1559544-1559885
>chr5:1560136-1560280
>chr5:1560432-1560474
>chr5:1560708-1561391
>chr5:1561668-1562077
>chr5:1562181-1562481
>chr5:1562579-1563176
>chr5:1563321-1563617
>chr5:1563714-1564149
>chr5:1564488-1564882
>chr5:1565088-1565398
>chr5:1565996-1566265
>chr5:1566736-1566892
>chr5:1567256-1567310
>chr5:1567791-1568491
>chr5:1568555-1569107
>chr5:1569335-1569575
>chr5:1569863-1570099
>chr5:1570230-1570396
>chr5:1571917-1572412
>chr5:1572646-1572892
>chr5:1572932-1573187
>chr5:1573618-1573790
>chr5:1573947-1574131
>chr5:1574361-1574615
>chr5:1575334-1575556
>chr5:1575661-1575992
>chr5:1579327-1579465
>chr5:1579691-1580203
>chr5:1581285-1581402
>chr5:1581769-1582497
>chr5:1583086-1583224
>chr5:1584006-1584354
>chr5:1584545-1584704
>chr5:1584792-1585843
>chr5:1585949-1586179
>chr5:1586297-1586400
>chr5:1586574-1587356
>chr5:1587516-1587683
>chr5:1587980-1588162
>chr5:1588581-1590587
>chr5:1590687-1591933
>chr5:1592071-1592350
>chr5:1592424-1592521
>chr5:1593136-1593260
>chr5:1593346-1594400
>chr5:1594800-1595154
>chr5:1595740-1595929
>chr5:1597280-1597387
>chr5:1597480-1598032
>chr5:1598105-1598670
>chr5:1598725-1599423
>chr5:1600238-1600970
>chr5:1601094-1601399
>chr5:1601499-1601864
>chr5:1602322-1602797
>chr5:1603457-1603841
>chr5:1603904-1604689
>chr5:1605073-1605473
>chr5:1605762-1605872
>chr5:1606106-1606427
>chr5:1606642-1606892
>chr5:1607197-1607372
>chr5:1607573-1607941
>chr5:1608026-1608184
>chr5:1608314-1608402
>chr5:1608559-1608828
>chr5:1608933-1609093
>chr5:1609513-1609668
>chr5:1610833-1611504
>chr5:1612439-1612783
>chr5:1613118-1613378
>chr5:1613736-1614444
>chr5:1615110-1616710
>chr5:1616981-1617623
>chr5:1617815-1617932
>chr5:1618247-1618304
>chr5:1618694-1619027
>chr5:1619903-1620150
>chr5:1621857-1622539
>chr5:1622864-1622976
>chr5:1623273-1623806
>chr5:1624093-1624153
>chr5:1624205-1624839
>chr5:1625140-1625738
>chr5:1625964-1626153
>chr5:1626532-1626780
>chr5:1626845-1627736
>chr5:1627955-1628481
>chr5:1628612-1628771
>chr5:1629363-1629518
>chr5:1629745-1629818
>chr5:1629894-1630186
>chr5:1630636-1631281
>chr5:1631343-1631801
>chr5:1631946-1632456
>chr5:1632778-1633200
>chr5:1633651-1634126
>chr5:1634543-1634777
>chr5:1634923-1635062
>chr5:1635234-1635390
>chr5:1636221-1636559
>chr5:1636605-1636971
>chr5:1637743-1637862
>chr5:1638467-1638809
>chr5:1640443-1640555
>chr5:1641821-1643756
>chr5:1644709-1644926
>chr5:1645164-1645473
>chr5:1645627-1645846
>chr5:1646153-1646214
>chr5:1646619-1647368
>chr5:1647648-1648510
>chr5:1648584-1649715
>chr5:1649834-1650247
>chr5:1650449-1650545
>chr5:1650650-1650970
>chr5:1651116-1651290
>chr5:1651827-1651926
>chr5:1652103-1652324
>chr5:1653677-1653950
>chr5:1655248-1655374
>chr5:1656999-1657472
>chr5:1657550-1658938
>chr5:1660150-1660289
>chr5:1660416-1660838
>chr5:1661108-1661258
>chr5:1661399-1661653
>chr5:1661904-1661998
>chr5:1662335-1662696
>chr5:1663163-1663570
>chr5:1664207-1664759
>chr5:1664951-1665047
>chr5:1665280-1666223
>chr5:1666323-1666659
>chr5:1666783-1666988
>chr5:1667398-1668055
>chr5:1668932-1670053
>chr5:1670394-1670519
>chr5:1670938-1671156
>chr5:1671478-1671663
>chr5:1672635-1672785
>chr5:1673301-1673395
>chr5:1675990-1676487
>chr5:1677159-1677455
>chr5:1677556-1677843
>chr5:1678201-1678338
>chr5:1678590-1679399
>chr5:1679576-1679795
>chr5:1680313-1680457
>chr5:1681219-1681717
>chr5:1682263-1682545
>chr5:1682897-1683842
>chr5:1683942-1684849
>chr5:1685063-1685208
>chr5:1685462-1685596
>chr5:1686024-1686089
>chr5:1686842-1686985
>chr5:1687430-1687662
>chr5:1688011-1688083
>chr5:1688970-1689075
>chr5:1689304-1689443
>chr5:1690095-1690185
>chr5:1690683-1691225
>chr5:1691990-1692088
>chr5:1692262-1692439
>chr5:1692758-1693830
>chr5:1696476-1696586
>chr5:1697004-1697414
>chr5:1697613-1697864
>chr5:1697952-1698282
>chr5:1698382-1698842
>chr5:1699527-1699724
>chr5:1699786-1699935
>chr5:1699971-1700359
>chr5:1700844-1701999
>chr5:1702050-1702642
>chr5:1702926-1703522
>chr5:1703618-1704033
>chr5:1704081-1704312
>chr5:1704436-1704580
>chr5:1704626-1705255
>chr5:1705483-1705886
>chr5:1705939-1706126
>chr5:1706383-1706496
>chr5:1706672-1708158
>chr5:1708326-1708410
>chr5:1708730-1709055
>chr5:1711982-1712171
>chr5:1712767-1712890
>chr5:1713965-1715445
>chr5:1715720-1716482
>chr5:1716717-1716826
>chr5:1716912-1717052
>chr5:1717190-1717451
>chr5:1717551-1717729
>chr5:1718904-1719084
>chr5:1719261-1719461
>chr5:1719967-1720123
>chr5:1720651-1720789
>chr5:1721184-1721356
>chr5:1721547-1721640
>chr5:1722187-1722591
>chr5:1722663-1722962
>chr5:1723163-1723287
>chr5:1723524-1723651
>chr5:1724285-1724443
>chr5:1724608-1724702
>chr5:1724776-1725601
>chr5:1725745-1725959
>chr5:1726072-1726574
>chr5:1726753-1727137
>chr5:1727451-1727523
>chr5:1727972-1728315
>chr5:1729840-1730930
>chr5:1731027-1731225
>chr5:1731373-1731455
>chr5:1732035-1732447
>chr5:1732744-1732940
>chr5:1733298-1733950
>chr5:1734018-1734612
>chr5:1734835-1734974
>chr5:1735129-1735311
>chr5:1736521-1737389
>chr5:1737510-1737637
>chr5:1737737-1737779
>chr5:1737897-1738557
>chr5:1738623-1738949
>chr5:1739165-1739245
>chr5:1739421-1739929
>chr5:1740993-1741768
>chr5:1741847-1742550
>chr5:1742616-1742766
>chr5:1743013-1743028
>chr5:1743122-1743571
>chr5:1743649-1744837
>chr5:1745141-1745664
>chr5:1747129-1747672
>chr5:1747859-1748717
>chr5:1749479-1750408
>chr5:1750527-1751036
>chr5:1751321-1751447
>chr5:1752088-1752189
>chr5:1752481-1752724
>chr5:1752929-1753169
>chr5:1754474-1756082
>chr5:1756281-1756689
>chr5:1757306-1757449
>chr5:1757777-1757887
>chr5:1758659-1759119
>chr5:1759546-1761226
>chr5:1761376-1763111
>chr5:1763314-1763504
>chr5:1764098-1765000
>chr5:1765184-1765443
>chr5:1765767-1766160
>chr5:1766241-1766589
>chr5:1766781-1766880
>chr5:1767300-1767621
>chr5:1767739-1768027
>chr5:1768656-1768852
>chr5:1769376-1769454
>chr5:1769604-1770048
>chr5:1770136-1770582
>chr5:1771119-1771657
>chr5:1771846-1773007
>chr5:1773450-1774021
>chr5:1774451-1774660
>chr5:1774741-1775811
>chr5:1776206-1776747
>chr5:1777035-1777806
>chr5:1778154-1778586
>chr5:1778698-1778929
>chr5:1779009-1779431
>chr5:1779476-1779751
>chr5:1780893-1781390
>chr5:1781479-1781685
>chr5:1781879-1782292
>chr5:1782676-1782876
>chr5:1782987-1783215
>chr5:1784385-1786787
>chr5:1786876-1787312
>chr5:1787353-1788208
>chr5:1788415-1789244
>chr5:1789388-1789882
>chr5:1790011-1790294
>chr5:1791116-1791275
>chr5:1791579-1792803
>chr5:1793330-1795139
>chr5:1795304-1796260
>chr5:1796575-1797104
>chr5:1797668-1798464
>chr5:1798619-1798849
>chr5:1799122-1799273
>chr5:1799594-1799700
>chr5:1800266-1801059
>chr5:1801374-1801529
>chr5:1801834-1802390
>chr5:1802944-1803049
>chr5:1803925-1804307
>chr5:1804766-1804993
>chr5:1805272-1805789
>chr5:1806868-1807341
>chr5:1807409-1808138
>chr5:1808214-1808840
>chr5:1808927-1809006
>chr5:1809279-1809902
>chr5:1810002-1810641
>chr5:1810771-1811724
>chr5:1812346-1812594
>chr5:1812973-1814029
>chr5:1814170-1814520
>chr5:1814737-1814965
>chr5:1815432-1815584
>chr5:1815804-1816395
>chr5:1816569-1816662
>chr5:1816923-1817805
>chr5:1818173-1819619
>chr5:1819721-1820097
>chr5:1820256-1820632
>chr5:1820707-1821198
>chr5:1821322-1822183
>chr5:1822320-1822708
>chr5:1822791-1822875
>chr5:1822933-1823139
>chr5:1823293-1823551
>chr5:1823789-1824278
>chr5:1825088-1825287
>chr5:1825683-1826063
>chr5:1826171-1826262
>chr5:1826498-1826807
>chr5:1826990-1827091
>chr5:1827154-1827222
>chr5:1827607-1828468
>chr5:1828628-1828701
>chr5:1828809-1829090
>chr5:1831353-1831794
>chr5:1832164-1832325
>chr5:1832530-1834468
>chr5:1834665-1835363
>chr5:1835725-1835973
>chr5:1836556-1836938
>chr5:1837296-1837496
>chr5:1837809-1838135
>chr5:1838237-1839859
>chr5:1840091-1840213
>chr5:1841203-1841459
>chr5:1841689-1842337
>chr5:1842436-1842614
>chr5:1843495-1844822
>chr5:1844909-1845184
>chr5:1845998-1846268
>chr5:1846601-1846725
>chr5:1846900-1846963
>chr5:1847276-1849275
>chr5:1849429-1850143
>chr5:1850439-1850713
>chr5:1851803-1852066
>chr5:1852176-1852495
>chr5:1852883-1853257
>chr5:1853425-1853567
>chr5:1853888-1854962
>chr5:1855274-1856287
>chr5:1857579-1857691
>chr5:1858610-1858918
>chr5:1859013-1859591
>chr5:1861890-1862399
>chr5:1862518-1862837
>chr5:1862953-1863585
>chr5:1863991-1864647
>chr5:1864744-1864938
>chr5:1865332-1865454
>chr5:1865564-1865901
>chr5:1866387-1866523
>chr5:1867379-1867674
>chr5:1868669-1868845
>chr5:1869408-1869688
>chr5:1869778-1870144
>chr5:1870393-1870933
>chr5:1871217-1871427
>chr5:1871701-1871848
>chr5:1872399-1872793
>chr5:1872956-1873760
>chr5:1874929-1875371
>chr5:1875667-1875764
>chr5:1875874-1876363
>chr5:1876621-1876935
>chr5:1877116-1877301
>chr5:1877468-1877588
>chr5:1878098-1878510
>chr5:1879014-1879452
>chr5:1880019-1881368
>chr5:1881590-1881698
>chr5:1881791-1882045
>chr5:1882222-1882717
>chr5:1882759-1883574
>chr5:1883739-1883801
>chr5:1884185-1885824
>chr5:1886029-1886301
>chr5:1886652-1887261
>chr5:1887386-1887546
>chr5:1888009-1888441
>chr5:1888512-1888953
>chr5:1889223-1889491
>chr5:1890209-1890700
>chr5:1891561-1891776
>chr5:1892373-1892697
>chr5:1892799-1892972
>chr5:1893508-1894155
>chr5:1894587-1894773
>chr5:1894908-1895618
>chr5:1897524-1898520
>chr5:1898701-1899883
>chr5:1899922-1901190
>chr5:1901290-1902665
>chr5:1902802-1903541
>chr5:1903825-1905002
>chr5:1905075-1905313
>chr5:1905385-1905663
>chr5:1905743-1905931
>chr5:1906231-1906526
>chr5:1906859-1907575
>chr5:1908111-1908570
>chr5:1908938-1909294
>chr5:1910087-1910221
>chr5:1910399-1910536
>chr5:1910625-1910922
>chr5:1911034-1911166
>chr5:1911477-1913035
>chr5:1913829-1914023
>chr5:1914355-1914849
>chr5:1914992-1915064
>chr5:1915179-1915762
>chr5:1915853-1916160
>chr5:1917321-1918353
>chr5:1918517-1918855
>chr5:1918963-1919956
>chr5:1920031-1920788
>chr5:1920868-1921285
>chr5:1921472-1922405
>chr5:1922505-1923652
>chr5:1923936-1924606
>chr5:1925183-1925458
>chr5:1925766-1926677
>chr5:1926947-1926959
>chr5:1927059-1928506
>chr5:1928761-1929198
>chr5:1929527-1929947
>chr5:1930046-1930736
>chr5:1930815-1931005
>chr5:1931136-1932147
>chr5:1932180-1932462
>chr5:1932526-1932883
>chr5:1932996-1933766
>chr5:1933961-1934563
>chr5:1934861-1935263
>chr5:1935597-1936065
>chr5:1937784-1937951
>chr5:1938249-1938710
>chr5:1939115-1939214
>chr5:1939404-1939835
>chr5:1940095-1940220
>chr5:1940550-1941225
>chr5:1941590-1941667
>chr5:1942154-1942298
>chr5:1942481-1942823
>chr5:1944199-1944657
>chr5:1944767-1946222
>chr5:1947480-1947717
>chr5:1947932-1948263
>chr5:1948740-1949102
>chr5:1949386-1949619
>chr5:1949747-1950711
>chr5:1951502-1951937
>chr5:1953205-1954207
>chr5:1954273-1954617
>chr5:1955230-1955360
>chr5:1956508-1956613
>chr5:1956772-1957002
>chr5:1957183-1957539
>chr5:1957731-1957851
>chr5:1958423-1959123
>chr5:1959559-1960140
>chr5:1960186-1961182
>chr5:1961237-1962285
>chr5:1962385-1962650
>chr5:1963185-1964103
>chr5:1964201-1964583
>chr5:1964843-1965121
>chr5:1965315-1965431
>chr5:1965777-1965868
>chr5:1965984-1966977
>chr5:1967037-1967260
>chr5:1968266-1968964
>chr5:1969538-1969634
>chr5:1969988-1970459
>chr5:1971078-1972064
>chr5:1972481-1973690
>chr5:1974968-1975774
>chr5:1975886-1975993
>chr5:1977149-1977722
>chr5:1977973-1979498
>chr5:1979905-1980022
>chr5:1980185-1980642
>chr5:1980914-1981174
>chr5:1981586-1982449
>chr5:1984415-1984630
>chr5:1984692-1985817
>chr5:1985976-1986231
>chr5:1986473-1986716
>chr5:1987091-1987251
>chr5:1987914-1988106
>chr5:1988252-1988404
>chr5:1988657-1988824
>chr5:1989243-1990111
>chr5:1990296-1990597
>chr5:1990675-1991519
>chr5:1991619-1992028
>chr5:1992235-1992871
>chr5:1993046-1993936
>chr5:1994083-1994480
>chr5:1994808-1994961
>chr5:1995646-1995943
>chr5:1996099-1996195
>chr5:1996301-1996405
>chr5:1996851-1997500
>chr5:1997944-1998141
>chr5:1998624-2000013
>chr5:2000190-2001124
>chr5:2001298-2001660
>chr5:2002287-2002369
>chr5:2002717-2002906
>chr5:2003265-2003645
>chr5:2003914-2004340
>chr5:2004583-2004836
>chr5:2005451-2006209
>chr5:2006327-2006405
>chr5:2006463-2006902
>chr5:2007288-2007723
>chr5:2007846-2008198
>chr5:2008295-2008392
>chr5:2009563-2010247
>chr5:2010408-2010864
>chr5:2011112-2011299
>chr5:2011416-2011675
>chr5:2011903-2012059
>chr5:2012385-2012607
>chr5:2013375-2013482
>chr5:2014803-2014962
>chr5:2015643-2016260
>chr5:2016653-2016808
>chr5:2016997-2017108
>chr5:2017447-2017564
>chr5:2018289-2018537
>chr5:2018848-2018957
>chr5:2019392-2019582
>chr5:2020224-2020394
>chr5:2020966-2021132
>chr5:2021224-2021451
>chr5:2021613-2021710
>chr5:2022127-2022251
>chr5:2022394-2022701
>chr5:2022851-2022922
>chr5:2023134-2023259
>chr5:2024787-2024871
>chr5:2025006-2025274
>chr5:2026470-2026580
>chr5:2027104-2029070
>chr5:2029204-2030542
>chr5:2030781-2031032
>chr5:2032352-2032732
>chr5:2032868-2033370
>chr5:2033611-2033748
>chr5:2034260-2034322
>chr5:2034440-2035093
>chr5:2035510-2035642
>chr5:2035760-2036102
>chr5:2036305-2036419
>chr5:2036556-2036741
>chr5:2037129-2037805
>chr5:2037888-2038184
>chr5:2038346-2038437
>chr5:2038672-2039897
>chr5:2039959-2040164
>chr5:2040273-2041219
>chr5:2041567-2041970
>chr5:2042354-2042546
>chr5:2043167-2043972
>chr5:2044049-2044135
>chr5:2044273-2045059
>chr5:2045221-2045314
>chr5:2045356-2045691
>chr5:2046165-2046309
>chr5:2046508-2047558
>chr5:2048459-2048754
>chr5:2048986-2049331
>chr5:2049460-2049842
>chr5:2049986-2050115
>chr5:2050542-2050670
>chr5:2051813-2052025
>chr5:2052254-2052751
>chr5:2053045-2053372
>chr5:2053578-2053981
>chr5:2054504-2054761
>chr5:2054933-2055014
>chr5:2055605-2055909
>chr5:2056042-2056165
>chr5:2056270-2056391
>chr5:2056640-2056787
>chr5:2056954-2057910
>chr5:2058261-2058325
>chr5:2059070-2059999
>chr5:2060425-2060731
>chr5:2060969-2061316
>chr5:2061400-2061529
>chr5:2061653-2062178
>chr5:2062359-2062845
>chr5:2063166-2063508
>chr5:2063666-2063987
>chr5:2064458-2065181
>chr5:2065303-2065557
>chr5:2066327-2066493
>chr5:2066706-2066809
>chr5:2067228-2067312
>chr5:2068048-2068248
>chr5:2068976-2069252
>chr5:2069459-2069814
>chr5:2069914-2071073
>chr5:2071227-2071667
>chr5:2071782-2072526
>chr5:2072604-2072689
>chr5:2072795-2073818
>chr5:2074069-2074131
>chr5:2074211-2075217
>chr5:2075295-2075416
>chr5:2075546-2075617
>chr5:2075672-2075893
>chr5:2076161-2076933
>chr5:2077033-2077792
>chr5:2077836-2078320
>chr5:2078555-2078649
>chr5:2078692-2079051
>chr5:2079150-2079544
>chr5:2079866-2080475
>chr5:2080584-2081267
>chr5:2081886-2082579
>chr5:2083613-2083786
>chr5:2085414-2085536
>chr5:2086252-2086839
>chr5:2087323-2087531
>chr5:2087674-2088497
>chr5:2089593-2090525
>chr5:2091401-2091697
>chr5:2091850-2091885
>chr5:2092645-2092697
>chr5:2092958-2093179
>chr5:2093271-2093656
>chr5:2093737-2094133
>chr5:2094469-2094834
>chr5:2095046-2095116
>chr5:2095222-2095406
>chr5:2095889-2096126
>chr5:2096556-2096895
>chr5:2097130-2097392
>chr5:2098025-2098328
>chr5:2098645-2098752
>chr5:2098819-2098903
>chr5:2099410-2099597
>chr5:2100057-2100328
>chr5:2100398-2100820
>chr5:2101045-2101406
>chr5:2101529-2101710
>chr5:2102006-2102198
>chr5:2102318-2102731
>chr5:2103278-2103641
>chr5:2103877-2103932
>chr5:2104450-2104730
>chr5:2104913-2105362
>chr5:2105621-2105887
>chr5:2105964-2107281
>chr5:2107500-2107588
>chr5:2107750-2108506
>chr5:2109833-2110276
>chr5:2110447-2110549
>chr5:2110858-2111226
>chr5:2111454-2111554
>chr5:2111690-2112187
>chr5:2112338-2113120
>chr5:2113433-2113595
>chr5:2113743-2113901
>chr5:2114097-2114227
>chr5:2114397-2114473
>chr5:2114559-2114795
>chr5:2115145-2115296
>chr5:2115426-2115630
>chr5:2116467-2117135
>chr5:2117547-2119025
>chr5:2119171-2119387
>chr5:2119506-2119864
>chr5:2120317-2120582
>chr5:2120710-2120790
>chr5:2122035-2122262
>chr5:2122401-2122519
>chr5:2122569-2122710
>chr5:2122936-2123077
>chr5:2123148-2123562
>chr5:2123728-2124751
>chr5:2125106-2125903
>chr5:2126168-2126231
>chr5:2126520-2127175
>chr5:2127714-2128013
>chr5:2128521-2128605
>chr5:2128776-2128862
>chr5:2128935-2129028
>chr5:2129436-2129695
>chr5:2129746-2130020
>chr5:2130179-2130461
>chr5:2130601-2130680
>chr5:2133112-2133919
>chr5:2134089-2134150
>chr5:2134355-2134665
>chr5:2134882-2136062
>chr5:2136347-2136540
>chr5:2136712-2136803
>chr5:2137308-2137432
>chr5:2137693-2137808
>chr5:2137996-2138243
>chr5:2138375-2138932
>chr5:2139079-2139249
>chr5:2139456-2139698
>chr5:2139885-2140256
>chr5:2140566-2140857
>chr5:2142047-2142825
>chr5:2142934-2143416
>chr5:2143633-2144232
>chr5:2144452-2144797
>chr5:2144952-2145006
>chr5:2145106-2145171
>chr5:2145576-2145812
>chr5:2145880-2146878
>chr5:2147180-2147375
>chr5:2147634-2147700
>chr5:2148077-2148225
>chr5:2148333-2148791
>chr5:2149520-2149786
>chr5:2150580-2150738
>chr5:2151110-2151268
>chr5:2151402-2152164
>chr5:2152297-2152497
>chr5:2154376-2154460
>chr5:2154883-2155607
>chr5:2156442-2156870
>chr5:2157006-2157971
>chr5:2158132-2158437
>chr5:2158659-2159214
>chr5:2159299-2159708
>chr5:2160633-2160825
>chr5:2161505-2162095
>chr5:2162173-2162717
>chr5:2162839-2163028
>chr5:2166667-2168872
>chr5:2169894-2170030
>chr5:2170314-2170434
>chr5:2170597-2171295
>chr5:2171404-2171650
>chr5:2171773-2172501
>chr5:2172625-2175087
>chr5:2175469-2175566
>chr5:2175876-2176300
>chr5:2176495-2177368
>chr5:2177550-2178524
>chr5:2178622-2179118
>chr5:2179212-2180088
>chr5:2180187-2180328
>chr5:2180471-2180879
>chr5:2181011-2181088
>chr5:2181682-2182069
>chr5:2182250-2183183
>chr5:2183305-2184241
>chr5:2184512-2184850
>chr5:2185211-2185411
>chr5:2185564-2185897
>chr5:2185958-2186460
>chr5:2186652-2187006
>chr5:2187129-2187887
>chr5:2188123-2189251
>chr5:2189519-2189597
>chr5:2189801-2190414
>chr5:2190514-2192147
>chr5:2192230-2193285
>chr5:2193408-2193852
>chr5:2193993-2194272
>chr5:2194962-2195412
>chr5:2195879-2196293
>chr5:2196525-2196660
>chr5:2196987-2197418
>chr5:2197585-2198427
>chr5:2198614-2198809
>chr5:2201006-2201755
>chr5:2202024-2202177
>chr5:2202786-2202856
>chr5:2203227-2203459
>chr5:2203569-2204314
>chr5:2204642-2204695
>chr5:2205421-2206268
>chr5:2206756-2206884
>chr5:2207898-2208088
>chr5:2208390-2208704
>chr5:2208922-2209644
>chr5:2210135-2210618
>chr5:2210746-2210839
>chr5:2210956-2211635
>chr5:2214078-2214284
>chr5:2214380-2214723
>chr5:2215003-2215877
>chr5:2216065-2216202
>chr5:2216226-2216343
>chr5:2216534-2216667
>chr5:2216940-2217533
>chr5:2217807-2218334
>chr5:2218461-2219643
>chr5:2219763-2219914
>chr5:2219983-2220119
>chr5:2220235-2220619
>chr5:2220748-2221075
>chr5:2221407-2222075
>chr5:2222288-2223317
>chr5:2223416-2223862
>chr5:2224139-2224289
>chr5:2224589-2225148
>chr5:2225519-2226803
>chr5:2226994-2227138
>chr5:2227215-2227986
>chr5:2228445-2228655
>chr5:2229256-2229993
>chr5:2230071-2230530
>chr5:2230747-2230945
>chr5:2232642-2232865
>chr5:2233849-2236672
>chr5:2236705-2236778
>chr5:2237124-2237563
>chr5:2237686-2238004
>chr5:2238203-2238583
>chr5:2239019-2239238
>chr5:2239562-2239762
>chr5:2239930-2240244
>chr5:2240345-2241588
>chr5:2241700-2242906
>chr5:2242964-2243693
>chr5:2243852-2244220
>chr5:2244322-2244608
>chr5:2245010-2245199
>chr5:2245890-2246077
>chr5:2246344-2247501
>chr5:2247768-2248229
>chr5:2248284-2248760
>chr5:2248842-2249612
>chr5:2249732-2249956
>chr5:2250056-2250581
>chr5:2250915-2250996
>chr5:2251126-2251277
>chr5:2251435-2251777
>chr5:2251986-2252308
>chr5:2252514-2252909
>chr5:2253487-2253587
>chr5:2253851-2254470
>chr5:2254786-2254832
>chr5:2254924-2254968
>chr5:2255036-2256289
>chr5:2256405-2256844
>chr5:2257156-2257318
>chr5:2257548-2258692
>chr5:2259274-2259363
>chr5:2259662-2260831
>chr5:2260988-2261451
>chr5:2261709-2261982
>chr5:2262585-2262913
>chr5:2263034-2263660
>chr5:2264639-2265172
>chr5:2265350-2266581
>chr5:2266777-2267963
>chr5:2268141-2268207
>chr5:2268527-2268602
>chr5:2268731-2268844
>chr5:2268944-2269107
>chr5:2269163-2269543
>chr5:2269890-2270043
>chr5:2271115-2271585
>chr5:2272001-2272221
>chr5:2272361-2272718
>chr5:2273037-2273099
>chr5:2273337-2274104
>chr5:2274160-2274600
>chr5:2274785-2274832
>chr5:2274970-2275702
>chr5:2276162-2276298
>chr5:2276664-2276759
>chr5:2277068-2277734
>chr5:2278013-2278095
>chr5:2278452-2278800
>chr5:2279029-2279725
>chr5:2279861-2280403
>chr5:2280525-2280620
>chr5:2280741-2281419
>chr5:2281814-2283384
>chr5:2284155-2284274
>chr5:2284542-2284685
>chr5:2284875-2285187
>chr5:2285267-2285338
>chr5:2285507-2286302
>chr5:2286483-2286632
>chr5:2286851-2287198
>chr5:2287514-2287959
>chr5:2288287-2288338
>chr5:2288468-2288654
>chr5:2288873-2288961
>chr5:2289055-2289584
>chr5:2289951-2290289
>chr5:2290448-2291494
>chr5:2291573-2291923
>chr5:2292051-2292154
>chr5:2293057-2293269
>chr5:2293433-2293970
>chr5:2294218-2294568
>chr5:2294797-2295492
>chr5:2295656-2295792
>chr5:2296632-2296811
>chr5:2296996-2297431
>chr5:2298032-2298482
>chr5:2298635-2299537
>chr5:2301772-2302294
>chr5:2302347-2303323
>chr5:2303596-2304655
>chr5:2304800-2306320
>chr5:2306418-2306598
>chr5:2306939-2308039
>chr5:2308496-2309056
>chr5:2309159-2309529
>chr5:2309979-2310606
>chr5:2310697-2310935
>chr5:2311559-2311666
>chr5:2311737-2312278
>chr5:2312425-2312551
>chr5:2312686-2312938
>chr5:2313380-2313626
>chr5:2313698-2313822
>chr5:2313964-2314221
>chr5:2314416-2315069
>chr5:2315319-2316015
>chr5:2316144-2316835
>chr5:2317580-2317701
>chr5:2318029-2318154
>chr5:2318512-2318632
>chr5:2318673-2319242
>chr5:2319652-2320753
>chr5:2320983-2322081
>chr5:2322181-2324731
>chr5:2325000-2325223
>chr5:2325394-2325861
>chr5:2326162-2326828
>chr5:2327036-2327401
>chr5:2328402-2328479
>chr5:2328568-2328719
>chr5:2328842-2328924
>chr5:2329235-2329334
>chr5:2329627-2330328
>chr5:2330637-2331049
>chr5:2331556-2331758
>chr5:2333029-2333275
>chr5:2334655-2334811
>chr5:2335668-2335991
>chr5:2336046-2336250
>chr5:2336531-2336719
>chr5:2336847-2337165
>chr5:2337243-2337516
>chr5:2338993-2339371
>chr5:2340369-2340958
>chr5:2342376-2342849
>chr5:2344310-2344591
>chr5:2344707-2345584
>chr5:2345653-2346033
>chr5:2347013-2347092
>chr5:2347256-2347617
>chr5:2347886-2348144
>chr5:2348293-2348392
>chr5:2348529-2348944
>chr5:2349151-2349254
>chr5:2349399-2349974
>chr5:2350201-2350324
>chr5:2350590-2350741
>chr5:2351053-2351352
>chr5:2351434-2352008
>chr5:2352478-2352588
>chr5:2352949-2353308
>chr5:2353366-2353465
>chr5:2353536-2353974
>chr5:2354815-2355209
>chr5:2355306-2355511
>chr5:2355650-2356427
>chr5:2357523-2357759
>chr5:2358010-2358269
>chr5:2358431-2358517
>chr5:2358744-2359326
>chr5:2359450-2360159
>chr5:2360319-2361229
>chr5:2361432-2362197
>chr5:2362344-2362547
>chr5:2362721-2362852
>chr5:2363080-2363456
>chr5:2364543-2364716
>chr5:2364830-2365409
>chr5:2365721-2365804
>chr5:2366233-2366527
>chr5:2367108-2367215
>chr5:2367516-2367587
>chr5:2368151-2368366
>chr5:2368562-2368665
>chr5:2368752-2368802
>chr5:2368990-2369348
>chr5:2369455-2369666
>chr5:2369788-2369975
>chr5:2370044-2370227
>chr5:2370999-2371172
>chr5:2372962-2373311
>chr5:2373461-2373559
>chr5:2373694-2373798
>chr5:2373941-2374195
>chr5:2374347-2374498
>chr5:2374608-2374902
>chr5:2374958-2375943
>chr5:2376234-2376363
>chr5:2376545-2376640
>chr5:2377192-2377669
>chr5:2378361-2378481
>chr5:2378594-2378884
>chr5:2379001-2379088
>chr5:2379777-2380127
>chr5:2380215-2380837
>chr5:2380954-2381014
>chr5:2382771-2383136
>chr5:2383477-2383588
>chr5:2383832-2384409
>chr5:2384587-2384790
>chr5:2384921-2385047
>chr5:2385221-2385442
>chr5:2385789-2385874
>chr5:2386043-2386183
>chr5:2386368-2386744
>chr5:2387288-2387377
>chr5:2387706-2387912
>chr5:2387968-2388506
>chr5:2388770-2389805
>chr5:2390218-2391577
>chr5:2392683-2393782
>chr5:2393897-2395095
>chr5:2395886-2396143
>chr5:2399679-2399838
>chr5:2400575-2401262
>chr5:2401335-2402966
>chr5:2403133-2403372
>chr5:2403515-2404253
>chr5:2404500-2404741
>chr5:2405424-2405597
>chr5:2405677-2405949
>chr5:2406230-2406790
>chr5:2406863-2407245
>chr5:2407285-2408241
>chr5:2409466-2410414
>chr5:2410516-2410713
>chr5:2413447-2413514
>chr5:2413903-2414281
>chr5:2415489-2416182
>chr5:2416295-2416504
>chr5:2416591-2417453
>chr5:2417924-2418671
>chr5:2418778-2419622
>chr5:2419709-2419809
>chr5:2420004-2420100
>chr5:2420156-2420779
>chr5:2420878-2420936
>chr5:2420991-2421708
>chr5:2422337-2422475
>chr5:2422692-2423825
>chr5:2423958-2424123
>chr5:2424228-2424824
>chr5:2424926-2425633
>chr5:2425741-2425895
>chr5:2426112-2426177
>chr5:2426325-2426970
>chr5:2427045-2427310
>chr5:2427570-2427716
>chr5:2428167-2428380
>chr5:2428555-2429375
>chr5:2429440-2430561
>chr5:2430611-2431380
>chr5:2431750-2432336
>chr5:2432570-2432756
>chr5:2434011-2434333
>chr5:2434401-2434794
>chr5:2434873-2435337
>chr5:2435578-2435986
>chr5:2436205-2436637
>chr5:2436879-2437094
>chr5:2437280-2438611
>chr5:2438736-2438796
>chr5:2439151-2439588
>chr5:2440255-2440617
>chr5:2440774-2441648
>chr5:2442362-2442805
>chr5:2443026-2443039
>chr5:2443139-2443152
>chr5:2443588-2444127
>chr5:2444263-2445284
>chr5:2445469-2445601
>chr5:2447505-2449308
>chr5:2449587-2451013
>chr5:2451354-2451945
>chr5:2452048-2452308
>chr5:2452379-2452463
>chr5:2452641-2452719
>chr5:2452813-2453131
>chr5:2453430-2453517
>chr5:2453872-2454214
>chr5:2454433-2454826
>chr5:2455101-2455473
>chr5:2455669-2455882
>chr5:2456071-2456155
>chr5:2456467-2456793
>chr5:2457626-2457957
>chr5:2458196-2458569
>chr5:2459345-2459457
>chr5:2459754-2459879
>chr5:2460287-2460807
>chr5:2460925-2461634
>chr5:2462659-2462794
>chr5:2463247-2463434
>chr5:2463559-2464504
>chr5:2464720-2464787
>chr5:2464872-2464965
>chr5:2465086-2465168
>chr5:2465262-2465501
>chr5:2465717-2466328
>chr5:2466510-2466669
>chr5:2466892-2467238
>chr5:2467313-2467434
>chr5:2467550-2468079
>chr5:2468454-2468595
>chr5:2472082-2472678
>chr5:2472821-2472865
>chr5:2472931-2473236
>chr5:2473344-2473454
>chr5:2473539-2473824
>chr5:2474277-2474367
>chr5:2476811-2476883
>chr5:2477866-2478150
>chr5:2478988-2479181
>chr5:2479267-2479438
>chr5:2479626-2480263
>chr5:2480566-2480685
>chr5:2481262-2481428
>chr5:2481696-2481759
>chr5:2482230-2482326
>chr5:2483064-2483564
>chr5:2483833-2484881
>chr5:2485119-2485313
>chr5:2485386-2485910
>chr5:2486035-2486117
>chr5:2486357-2486643
>chr5:2487516-2488112
>chr5:2488475-2489814
>chr5:2489942-2490305
>chr5:2490367-2490462
>chr5:2490792-2491450
>chr5:2491541-2491750
>chr5:2491936-2492230
>chr5:2492770-2492932
>chr5:2493086-2493326
>chr5:2493530-2494183
>chr5:2494383-2494661
>chr5:2494988-2495373
>chr5:2495847-2496701
>chr5:2496917-2497030
>chr5:2497148-2497709
>chr5:2497875-2498477
>chr5:2498792-2499222
>chr5:2499675-2499824
>chr5:2500116-2500804
>chr5:2502595-2502644
>chr5:2503021-2503387
>chr5:2503538-2504205
>chr5:2504597-2504682
>chr5:2504999-2505273
>chr5:2505523-2505626
>chr5:2505866-2506158
>chr5:2506218-2506320
>chr5:2506512-2506599
>chr5:2506721-2506914
>chr5:2507504-2508254
>chr5:2508764-2508850
>chr5:2508976-2509096
>chr5:2509308-2510085
>chr5:2510334-2510613
>chr5:2510750-2513560
>chr5:2513651-2514246
>chr5:2514307-2514846
>chr5:2515007-2516295
>chr5:2516354-2516563
>chr5:2516693-2516799
>chr5:2517048-2517353
>chr5:2517753-2518173
>chr5:2518336-2519004
>chr5:2519138-2519474
>chr5:2520848-2521014
>chr5:2521092-2521655
>chr5:2521872-2521958
>chr5:2522187-2522248
>chr5:2522590-2522695
>chr5:2523161-2523290
>chr5:2523521-2523623
>chr5:2523829-2524191
>chr5:2524318-2524384
>chr5:2524455-2525125
>chr5:2526055-2526433
>chr5:2526843-2528163
>chr5:2529642-2529753
>chr5:2529943-2531400
>chr5:2531512-2531982
>chr5:2534690-2534870
>chr5:2535204-2535503
>chr5:2535583-2535719
>chr5:2535819-2536616
>chr5:2536803-2537016
>chr5:2537438-2537673
>chr5:2538187-2538660
>chr5:2540573-2540761
>chr5:2540839-2541386
>chr5:2541576-2541637
>chr5:2541869-2542030
>chr5:2543503-2543930
>chr5:2544283-2544535
>chr5:2547961-2548062
>chr5:2548514-2548576
>chr5:2548663-2548773
>chr5:2549014-2549374
>chr5:2549491-2549713
>chr5:2550130-2550215
>chr5:2550445-2550775
>chr5:2550849-2551188
>chr5:2551371-2551566
>chr5:2551628-2551760
>chr5:2551916-2552062
>chr5:2552225-2552291
>chr5:2552429-2552895
>chr5:2553144-2553812
>chr5:2554481-2555016
>chr5:2555255-2555541
>chr5:2556215-2557013
>chr5:2557499-2557981
>chr5:2558202-2558318
>chr5:2558490-2558588
>chr5:2558802-2558884
>chr5:2559331-2559858
>chr5:2560070-2560279
>chr5:2560451-2561194
>chr5:2561378-2561406
>chr5:2561449-2561903
>chr5:2562122-2562179
>chr5:2562680-2562807
>chr5:2563064-2563443
>chr5:2563506-2563613
>chr5:2563677-2563759
>chr5:2563810-2563885
>chr5:2563972-2564547
>chr5:2564734-2565041
>chr5:2565159-2565600
>chr5:2566788-2567527
>chr5:2567676-2567822
>chr5:2567931-2568947
>chr5:2569164-2569589
>chr5:2569660-2570357
>chr5:2570649-2570740
>chr5:2570811-2571144
>chr5:2571398-2571526
>chr5:2571855-2572037
>chr5:2572801-2572966
>chr5:2573955-2574152
>chr5:2574871-2575167
>chr5:2575291-2575638
>chr5:2575830-2576149
>chr5:2576276-2576366
>chr5:2577436-2578277
>chr5:2578377-2579446
>chr5:2579546-2579568
>chr5:2580447-2580507
>chr5:2581170-2581270
>chr5:2581570-2582566
>chr5:2583251-2583914
>chr5:2584021-2584322
>chr5:2584383-2584921
>chr5:2585009-2585099
>chr5:2585184-2585300
>chr5:2585461-2585682
>chr5:2585878-2586031
>chr5:2586100-2586765
>chr5:2587334-2587468
>chr5:2587754-2588264
>chr5:2588942-2590145
>chr5:2590968-2591147
>chr5:2592419-2593367
>chr5:2593619-2595779
>chr5:2595879-2597850
>chr5:2597905-2597979
>chr5:2598065-2598490
>chr5:2599439-2599897
>chr5:2600137-2600197
>chr5:2600323-2601791
>chr5:2602563-2603553
>chr5:2603716-2604862
>chr5:2606478-2606635
>chr5:2607040-2607978
>chr5:2608242-2608516
>chr5:2609199-2609249
>chr5:2609920-2609993
>chr5:2610752-2610870
>chr5:2611734-2611983
>chr5:2612295-2612487
>chr5:2613245-2613331
>chr5:2614675-2615767
>chr5:2616088-2616150
>chr5:2616837-2617173
>chr5:2617334-2617650
>chr5:2617977-2618382
>chr5:2618450-2619355
>chr5:2619645-2619711
>chr5:2619828-2620397
>chr5:2620565-2621225
>chr5:2621367-2621544
>chr5:2622000-2622359
>chr5:2622629-2622739
>chr5:2622867-2623408
>chr5:2623604-2623742
>chr5:2623895-2624025
>chr5:2624301-2624682
>chr5:2624759-2625087
>chr5:2625135-2625565
>chr5:2625902-2626025
>chr5:2626137-2626411
>chr5:2626690-2626982
>chr5:2627150-2627273
>chr5:2628177-2628306
>chr5:2628716-2629482
>chr5:2629582-2629596
>chr5:2629725-2630160
>chr5:2630816-2630981
>chr5:2631348-2631649
>chr5:2631743-2632115
>chr5:2632294-2632354
>chr5:2632678-2633491
>chr5:2633537-2633611
>chr5:2633958-2634473
>chr5:2634591-2634817
>chr5:2635465-2635576
>chr5:2635869-2635917
>chr5:2636209-2636870
>chr5:2636920-2637584
>chr5:2637791-2637863
>chr5:2638008-2638176
>chr5:2638354-2639155
>chr5:2639268-2639334
>chr5:2639544-2639807
>chr5:2640086-2640200
>chr5:2640385-2641023
>chr5:2641195-2641283
>chr5:2641571-2641897
>chr5:2642046-2642191
>chr5:2642298-2642612
>chr5:2643307-2643702
>chr5:2643746-2644144
>chr5:2644381-2645354
>chr5:2645677-2646100
>chr5:2646746-2647079
>chr5:2647170-2647309
>chr5:2647384-2647509
>chr5:2647741-2647891
>chr5:2648044-2648587
>chr5:2648791-2649533
>chr5:2649703-2650527
>chr5:2650587-2651031
>chr5:2651528-2651927
>chr5:2652335-2652862
>chr5:2653902-2654290
>chr5:2654709-2657037
>chr5:2657224-2657404
>chr5:2657582-2657731
>chr5:2657836-2657964
>chr5:2658079-2658182
>chr5:2658472-2658817
>chr5:2659396-2660211
>chr5:2660594-2661015
>chr5:2661056-2661513
>chr5:2661622-2661832
>chr5:2662014-2662539
>chr5:2662867-2663138
>chr5:2663613-2664704
>chr5:2665432-2666167
>chr5:2666535-2666972
>chr5:2667169-2667226
>chr5:2667341-2667563
>chr5:2667661-2668771
>chr5:2668997-2669191
>chr5:2669518-2670443
>chr5:2670528-2670699
>chr5:2671285-2671414
>chr5:2671871-2672447
>chr5:2672795-2673013
>chr5:2673253-2673348
>chr5:2673686-2673753
>chr5:2673996-2674095
>chr5:2674254-2674308
>chr5:2675705-2675850
>chr5:2676196-2676312
>chr5:2676493-2676639
>chr5:2676821-2677113
>chr5:2677311-2677543
>chr5:2678032-2678328
>chr5:2678962-2679328
>chr5:2679620-2680670
>chr5:2680886-2681189
>chr5:2681246-2681664
>chr5:2681960-2682444
>chr5:2682550-2682729
>chr5:2683021-2683075
>chr5:2683324-2683589
>chr5:2684360-2684466
>chr5:2684774-2686247
>chr5:2686364-2686554
>chr5:2686623-2686843
>chr5:2687519-2687833
>chr5:2687944-2689100
>chr5:2690278-2690386
>chr5:2691088-2691441
>chr5:2692223-2692518
>chr5:2693374-2694071
>chr5:2694213-2694462
>chr5:2695255-2696415
>chr5:2696509-2698039
>chr5:2698841-2698937
>chr5:2699296-2700285
>chr5:2700400-2700590
>chr5:2700628-2700710
>chr5:2700835-2701055
>chr5:2701354-2701610
>chr5:2701799-2702012
>chr5:2702097-2702379
>chr5:2702499-2702599
>chr5:2702728-2703115
>chr5:2704354-2704721
>chr5:2704794-2705469
>chr5:2705715-2705968
>chr5:2706436-2706558
>chr5:2706949-2707115
>chr5:2707476-2708273
>chr5:2708308-2708473
>chr5:2708579-2708688
>chr5:2709606-2709875
>chr5:2709966-2710038
>chr5:2712038-2712563
>chr5:2712828-2713043
>chr5:2713278-2713538
>chr5:2713739-2714573
>chr5:2714699-2714835
>chr5:2714895-2714984
>chr5:2715054-2715243
>chr5:2715393-2715580
>chr5:2715739-2715894
>chr5:2716214-2716358
>chr5:2716431-2716573
>chr5:2716746-2717294
>chr5:2717485-2717720
>chr5:2718223-2718544
>chr5:2719758-2719833
>chr5:2721043-2721650
>chr5:2721825-2721953
>chr5:2722000-2722155
>chr5:2722342-2722588
>chr5:2722805-2723153
>chr5:2723321-2723478
>chr5:2723639-2724039
>chr5:2724279-2724386
>chr5:2724556-2724663
>chr5:2724986-2725383
>chr5:2727097-2727469
>chr5:2727866-2728036
>chr5:2728172-2730066
>chr5:2730166-2731302
>chr5:2731637-2731791
>chr5:2732011-2732299
>chr5:2733075-2733551
>chr5:2733829-2734487
>chr5:2735182-2735326
>chr5:2735408-2735750
>chr5:2735900-2736327
>chr5:2736390-2737336
>chr5:2737940-2738090
>chr5:2738679-2739097
>chr5:2740018-2740567
>chr5:2740728-2741146
>chr5:2743475-2743947
>chr5:2744027-2744094
>chr5:2744535-2744725
>chr5:2744861-2744991
>chr5:2745121-2745594
>chr5:2745862-2746191
>chr5:2746263-2746624
>chr5:2746704-2747170
>chr5:2747604-2747775
>chr5:2748023-2748455
>chr5:2750432-2750809
>chr5:2750985-2751238
>chr5:2752300-2752395
>chr5:2753865-2753925
>chr5:2754588-2754697
>chr5:2754997-2755455
>chr5:2755525-2755825
>chr5:2756195-2757193
>chr5:2759219-2759327
>chr5:2762678-2762811
>chr5:2766772-2766869
>chr5:2768043-2768309
>chr5:2768612-2769060
>chr5:2769139-2769265
>chr5:2770036-2770106
>chr5:2770295-2771764
>chr5:2772157-2772775
>chr5:2773043-2773395
>chr5:2773650-2775257
>chr5:2775408-2775703
>chr5:2777022-2777693
>chr5:2777780-2777926
>chr5:2778259-2778965
>chr5:2779467-2779525
>chr5:2780087-2780819
>chr5:2781090-2781275
>chr5:2781455-2781524
>chr5:2782650-2783099
>chr5:2784017-2784790
>chr5:2785072-2785240
>chr5:2786027-2786333
>chr5:2786451-2787189
>chr5:2787443-2787613
>chr5:2788131-2788406
>chr5:2788541-2788813
>chr5:2789606-2791237
>chr5:2791497-2791620
>chr5:2791952-2792059
>chr5:2793489-2794222
>chr5:2794308-2794826
>chr5:2795208-2795649
>chr5:2795744-2795972
>chr5:2797633-2797874
>chr5:2798063-2798214
>chr5:2798699-2798964
>chr5:2799171-2799898
>chr5:2799998-2800187
>chr5:2800394-2800514
>chr5:2800624-2801143
>chr5:2801341-2801435
>chr5:2801678-2802117
>chr5:2802203-2802453
>chr5:2802684-2803788
>chr5:2804087-2804176
>chr5:2804946-2805233
>chr5:2805588-2806227
>chr5:2806376-2806789
>chr5:2807194-2807444
>chr5:2807590-2807822
>chr5:2807995-2808754
>chr5:2809521-2809639
>chr5:2809770-2812798
>chr5:2812823-2812978
>chr5:2813464-2814035
>chr5:2814197-2814544
>chr5:2815414-2816485
>chr5:2816652-2816726
>chr5:2817378-2819252
>chr5:2819805-2820040
>chr5:2820593-2821153
>chr5:2822763-2823229
>chr5:2823306-2823851
>chr5:2825853-2827324
>chr5:2828764-2828863
>chr5:2829040-2829321
>chr5:2829764-2829885
>chr5:2830290-2830700
>chr5:2831020-2831150
>chr5:2833897-2835357
>chr5:2835811-2836420
>chr5:2836601-2837101
>chr5:2837202-2837565
>chr5:2837924-2838046
>chr5:2838427-2838681
>chr5:2838961-2839215
>chr5:2839401-2839569
>chr5:2839775-2840263
>chr5:2840752-2841178
>chr5:2841670-2842170
>chr5:2842483-2842613
>chr5:2843526-2844236
>chr5:2845882-2846050
>chr5:2846156-2847265
>chr5:2848207-2848405
>chr5:2848639-2849812
>chr5:2849970-2850694
>chr5:2850993-2853073
>chr5:2853237-2853565
>chr5:2854141-2854281
>chr5:2854360-2854659
>chr5:2854816-2855249
>chr5:2855497-2856131
>chr5:2856265-2856305
>chr5:2856474-2857186
>chr5:2858046-2858188
>chr5:2858763-2858865
>chr5:2859622-2859889
>chr5:2860059-2860123
>chr5:2860282-2860879
>chr5:2862460-2862910
>chr5:2865321-2865500
>chr5:2866843-2867062
>chr5:2867515-2868829
>chr5:2871241-2871574
>chr5:2872785-2872923
>chr5:2873384-2874373
>chr5:2874454-2874645
>chr5:2874744-2874982
>chr5:2875217-2876389
>chr5:2876542-2876728
>chr5:2876749-2877171
>chr5:2877335-2877979
>chr5:2878052-2878945
>chr5:2879075-2879834
>chr5:2879930-2880295
>chr5:2880446-2880581
>chr5:2881160-2881245
>chr5:2881458-2882044
>chr5:2882160-2882577
>chr5:2882671-2883028
>chr5:2883179-2883320
>chr5:2883861-2884009
>chr5:2884195-2886894
>chr5:2887006-2887292
>chr5:2887508-2888334
>chr5:2888407-2888511
>chr5:2888643-2888918
>chr5:2889534-2889647
>chr5:2889814-2889961
>chr5:2890853-2891668
>chr5:2892016-2892071
>chr5:2892173-2892308
>chr5:2893638-2893934
>chr5:2894181-2894248
>chr5:2894678-2894758
>chr5:2895093-2895747
>chr5:2895819-2896133
>chr5:2896501-2896880
>chr5:2897144-2897260
>chr5:2897609-2898180
>chr5:2898855-2899809
>chr5:2900046-2900184
>chr5:2900397-2900580
>chr5:2900756-2901089
>chr5:2902107-2902631
>chr5:2902847-2902947
>chr5:2903160-2903623
>chr5:2904063-2904633
>chr5:2905286-2905462
>chr5:2905763-2905846
>chr5:2906244-2906384
>chr5:2906665-2907205
>chr5:2907301-2908231
>chr5:2908336-2908460
>chr5:2908647-2909022
>chr5:2909176-2909619
>chr5:2910078-2911173
>chr5:2911281-2911417
>chr5:2911505-2912068
>chr5:2912168-2912994
>chr5:2913106-2913470
>chr5:2913629-2913816
>chr5:2914114-2915060
>chr5:2915975-2916099
>chr5:2916330-2916459
>chr5:2916545-2918045
>chr5:2918101-2918199
>chr5:2918248-2919004
>chr5:2919065-2919126
>chr5:2919358-2920424
>chr5:2920589-2921300
>chr5:2921542-2921795
>chr5:2921999-2922170
>chr5:2922282-2922573
>chr5:2923250-2923607
>chr5:2923977-2924131
>chr5:2924314-2924446
>chr5:2924618-2924945
>chr5:2926437-2926548
>chr5:2926795-2927959
>chr5:2928088-2928306
>chr5:2928621-2930123
>chr5:2930226-2930569
>chr5:2930681-2931144
>chr5:2931522-2931694
>chr5:2932112-2932179
>chr5:2932239-2932286
>chr5:2932327-2932433
>chr5:2932691-2932808
>chr5:2932883-2933131
>chr5:2933594-2933699
>chr5:2935339-2936062
>chr5:2936178-2937239
>chr5:2937327-2938178
>chr5:2938284-2940525
>chr5:2940631-2940978
>chr5:2941078-2941967
>chr5:2942151-2942249
>chr5:2942493-2942804
>chr5:2943128-2943302
>chr5:2943551-2943627
>chr5:2946177-2947324
>chr5:2947673-2947819
>chr5:2948326-2948497
>chr5:2948822-2949107
>chr5:2949277-2950726
>chr5:2950927-2951439
>chr5:2951902-2952142
>chr5:2952359-2952463
>chr5:2952717-2953173
>chr5:2953331-2953909
>chr5:2954171-2954513
>chr5:2954598-2954655
>chr5:2954812-2955271
>chr5:2955381-2955803
>chr5:2955903-2957192
>chr5:2957702-2957768
>chr5:2957899-2958819
>chr5:2959060-2959411
>chr5:2959590-2959769
>chr5:2960059-2960565
>chr5:2960747-2960890
>chr5:2960970-2961100
>chr5:2961255-2961466
>chr5:2961625-2961791
>chr5:2961946-2962176
>chr5:2962276-2962614
>chr5:2962720-2962874
>chr5:2963189-2964697
>chr5:2966649-2967383
>chr5:2967505-2967654
>chr5:2968021-2969024
>chr5:2969092-2969384
>chr5:2969532-2970279
>chr5:2970444-2970524
>chr5:2970964-2971200
>chr5:2971313-2971551
>chr5:2972638-2973673
>chr5:2973796-2974233
>chr5:2974333-2974568
>chr5:2974865-2975284
>chr5:2975939-2977127
>chr5:2977167-2977562
>chr5:2978751-2980089
>chr5:2980388-2980444
>chr5:2980487-2981384
>chr5:2983258-2983479
>chr5:2983739-2984172
>chr5:2985114-2985254
>chr5:2985483-2986624
>chr5:2987001-2987171
>chr5:2987385-2987579
>chr5:2987706-2988474
>chr5:2988609-2989049
>chr5:2989098-2989540
>chr5:2990023-2990200
>chr5:2990914-2992415
>chr5:2992739-2993761
>chr5:2994450-2994669
>chr5:2994978-2995263
>chr5:2995689-2995969
>chr5:2996153-2997055
>chr5:2997273-2998000
>chr5:2998191-2998355
>chr5:2998484-2998576
>chr5:2998801-2998950
>chr5:2999048-2999506
>chr5:2999786-3000322
>chr5:3000405-3000606
>chr5:3000741-3001334
>chr5:3001530-3001862
>chr5:3002020-3002473
>chr5:3002796-3003020
>chr5:3003116-3003735
>chr5:3003890-3003997
>chr5:3004330-3004402
>chr5:3004522-3005117
>chr5:3006865-3007142
>chr5:3007393-3007622
>chr5:3007736-3007784
>chr5:3007882-3008278
>chr5:3008331-3008854
>chr5:3008906-3009337
>chr5:3009475-3011837
>chr5:3011884-3012197
>chr5:3012793-3014165
>chr5:3014684-3015014
>chr5:3015232-3015382
>chr5:3015577-3016048
>chr5:3016232-3016889
>chr5:3017278-3017437
>chr5:3018324-3018935
>chr5:3019340-3019838
>chr5:3020134-3020254
>chr5:3020356-3021208
>chr5:3021313-3021522
>chr5:3021949-3022232
>chr5:3024067-3024298
>chr5:3024966-3025125
>chr5:3025403-3025447
>chr5:3025582-3025851
>chr5:3025959-3026011
>chr5:3026226-3026997
>chr5:3027228-3027497
>chr5:3029188-3029775
>chr5:3030900-3032219
>chr5:3033319-3034035
>chr5:3034194-3034642
>chr5:3034827-3036296
>chr5:3036444-3036814
>chr5:3037678-3037835
>chr5:3038061-3038363
>chr5:3039099-3040379
>chr5:3040500-3041567
>chr5:3041702-3041902
>chr5:3042064-3042243
>chr5:3042377-3042427
>chr5:3042619-3043046
>chr5:3043107-3043193
>chr5:3043262-3043543
>chr5:3044060-3044419
>chr5:3045111-3045440
>chr5:3045632-3045918
>chr5:3046146-3047128
>chr5:3047755-3048016
>chr5:3048725-3049391
>chr5:3049597-3049909
>chr5:3051650-3051768
>chr5:3052223-3053067
>chr5:3053660-3054186
>chr5:3054289-3054617
>chr5:3055129-3055358
>chr5:3055563-3055786
>chr5:3055879-3055997
>chr5:3056350-3056450
>chr5:3056510-3056661
>chr5:3057093-3057284
>chr5:3057823-3058166
>chr5:3058301-3058929
>chr5:3059055-3061313
>chr5:3061368-3061432
>chr5:3062020-3062474
>chr5:3063806-3065535
>chr5:3065687-3066279
>chr5:3067960-3068942
>chr5:3068997-3069080
>chr5:3069133-3070175
>chr5:3070658-3071036
>chr5:3071186-3071790
>chr5:3072071-3072705
>chr5:3072969-3073057
>chr5:3073306-3073424
>chr5:3073631-3074558
>chr5:3074920-3075247
>chr5:3075361-3076094
>chr5:3076180-3076341
>chr5:3076440-3076519
>chr5:3076730-3077058
>chr5:3077603-3077699
>chr5:3078659-3078865
>chr5:3078942-3079069
>chr5:3079180-3079245
>chr5:3079330-3079649
>chr5:3080150-3080437
>chr5:3080491-3080932
>chr5:3081090-3081481
>chr5:3081568-3081887
>chr5:3082104-3082493
>chr5:3083050-3084021
>chr5:3084092-3085170
>chr5:3085298-3085404
>chr5:3085456-3085547
>chr5:3085625-3085870
>chr5:3085969-3086474
>chr5:3086598-3086891
>chr5:3086988-3087278
>chr5:3087908-3088510
>chr5:3089012-3089202
>chr5:3089321-3090021
>chr5:3090084-3090200
>chr5:3090430-3090982
>chr5:3091259-3091507
>chr5:3091569-3092022
>chr5:3092173-3092530
>chr5:3092806-3093963
>chr5:3094052-3094378
>chr5:3094624-3095916
>chr5:3096087-3096931
>chr5:3097078-3099235
>chr5:3099522-3099599
>chr5:3099853-3102683
>chr5:3102762-3103095
>chr5:3103343-3104183
>chr5:3104417-3104968
>chr5:3105687-3105915
>chr5:3106440-3106808
>chr5:3107425-3108229
>chr5:3108869-3109027
>chr5:3109898-3110435
>chr5:3110842-3110913
>chr5:3111015-3111154
>chr5:3111313-3111671
>chr5:3111780-3111935
>chr5:3112226-3113038
>chr5:3113119-3113458
>chr5:3113597-3113931
>chr5:3114246-3114931
>chr5:3115290-3115891
>chr5:3117135-3117444
>chr5:3118639-3118823
>chr5:3119042-3119154
>chr5:3119295-3119598
>chr5:3119662-3120444
>chr5:3120836-3121632
>chr5:3122511-3123410
>chr5:3123523-3124040
>chr5:3124371-3125075
>chr5:3125525-3125736
>chr5:3126077-3126231
>chr5:3126607-3127828
>chr5:3128002-3128596
>chr5:3129183-3129542
>chr5:3129920-3130583
>chr5:3130675-3131444
>chr5:3131727-3132914
>chr5:3133356-3136070
>chr5:3136146-3136745
>chr5:3136918-3137011
>chr5:3137643-3138189
>chr5:3138498-3138725
>chr5:3138918-3139270
>chr5:3140082-3140766
>chr5:3141576-3141722
>chr5:3142303-3143043
>chr5:3143092-3143358
>chr5:3143936-3144127
>chr5:3144256-3145237
>chr5:3146088-3146211
>chr5:3146572-3146671
>chr5:3146974-3148072
>chr5:3148504-3148659
>chr5:3148988-3149066
>chr5:3149431-3149524
>chr5:3149701-3150203
>chr5:3150360-3150634
>chr5:3151251-3151639
>chr5:3152073-3152272
>chr5:3152566-3153413
>chr5:3154120-3154231
>chr5:3154379-3155007
>chr5:3155260-3155377
>chr5:3155486-3159472
>chr5:3159551-3160342
>chr5:3160519-3160924
>chr5:3161032-3161705
>chr5:3162167-3162378
>chr5:3162481-3162729
>chr5:3162924-3162986
>chr5:3163171-3163333
>chr5:3163426-3163744
>chr5:3163993-3164132
>chr5:3164318-3164862
>chr5:3164982-3165226
>chr5:3165343-3165591
>chr5:3166437-3167953
>chr5:3168317-3168590
>chr5:3168852-3168948
>chr5:3169334-3170541
>chr5:3170686-3171588
>chr5:3171905-3172063
>chr5:3172498-3173187
>chr5:3173591-3174602
>chr5:3174651-3175761
>chr5:3176976-3178003
>chr5:3178227-3178313
>chr5:3178515-3178624
>chr5:3178740-3179892
>chr5:3180028-3180118
>chr5:3180475-3180633
>chr5:3181150-3182035
>chr5:3182221-3182727
>chr5:3184990-3185618
>chr5:3186601-3186918
>chr5:3186977-3189005
>chr5:3189160-3189555
>chr5:3190835-3190967
>chr5:3191129-3191693
>chr5:3192527-3193585
>chr5:3193968-3194409
>chr5:3194985-3196003
>chr5:3196528-3196767
>chr5:3198281-3198484
>chr5:3200673-3200771
>chr5:3202273-3202620
>chr5:3203318-3204039
>chr5:3204244-3204515
>chr5:3205623-3206027
>chr5:3206156-3206328
>chr5:3206780-3206870
>chr5:3207404-3208091
>chr5:3208157-3208517
>chr5:3209960-3211024
>chr5:3211289-3212548
>chr5:3212767-3215801
>chr5:3215919-3218968
>chr5:3219044-3219118
>chr5:3219175-3219418
>chr5:3219469-3219610
>chr5:3219903-3220296
>chr5:3221172-3221487
>chr5:3221689-3221793
>chr5:3222064-3222157
>chr5:3222424-3222508
>chr5:3222860-3223602
>chr5:3224085-3224256
>chr5:3224590-3225367
>chr5:3225911-3226232
>chr5:3226474-3226644
>chr5:3227052-3227153
>chr5:3227327-3227686
>chr5:3227990-3228605
>chr5:3229299-3229399
>chr5:3229890-3230225
>chr5:3230434-3231356
>chr5:3231474-3231625
>chr5:3231737-3232257
>chr5:3232389-3232603
>chr5:3232810-3234205
>chr5:3234302-3236026
>chr5:3236067-3236596
>chr5:3236698-3236918
>chr5:3236990-3237120
>chr5:3237229-3237898
>chr5:3239395-3239880
>chr5:3241176-3241292
>chr5:3241434-3242648
>chr5:3242820-3243098
>chr5:3243291-3244143
>chr5:3244319-3244603
>chr5:3244701-3244855
>chr5:3245149-3245470
>chr5:3245710-3246097
>chr5:3246537-3246701
>chr5:3246898-3247137
>chr5:3247329-3247781
>chr5:3248230-3248388
>chr5:3248508-3248677
>chr5:3249140-3249218
>chr5:3249546-3250445
>chr5:3251012-3251207
>chr5:3251378-3252527
>chr5:3252646-3253290
>chr5:3253346-3253559
>chr5:3253666-3253823
>chr5:3253975-3254047
>chr5:3254934-3255452
>chr5:3255515-3255905
>chr5:3256074-3256293
>chr5:3256481-3256796
>chr5:3257277-3257593
>chr5:3257920-3259378
>chr5:3259588-3265127
>chr5:3265808-3266268
>chr5:3266409-3266494
>chr5:3267111-3267997
>chr5:3269100-3269654
>chr5:3269807-3270253
>chr5:3270360-3270640
>chr5:3271289-3271375
>chr5:3271920-3272027
>chr5:3272226-3272375
>chr5:3272581-3272756
>chr5:3273106-3273849
>chr5:3273949-3277532
>chr5:3277922-3278638
>chr5:3278864-3280479
>chr5:3280579-3282493
>chr5:3282623-3283760
>chr5:3283881-3287854
>chr5:3287975-3288723
>chr5:3288855-3289128
>chr5:3289239-3290083
>chr5:3290191-3290430
>chr5:3291247-3292369
>chr5:3292654-3292912
>chr5:3293084-3293266
>chr5:3293495-3294597
>chr5:3294984-3295244
>chr5:3295496-3295727
>chr5:3296742-3296934
>chr5:3297121-3297267
>chr5:3297453-3297624
>chr5:3297911-3298199
>chr5:3298368-3298457
>chr5:3298513-3298659
>chr5:3298726-3298937
>chr5:3299282-3299369
>chr5:3299858-3300023
>chr5:3300299-3300943
>chr5:3301615-3301968
>chr5:3302450-3302584
>chr5:3302750-3302888
>chr5:3303222-3303281
>chr5:3303417-3303593
>chr5:3303939-3304235
>chr5:3304343-3304426
>chr5:3304601-3304988
>chr5:3305208-3305479
>chr5:3305661-3305783
>chr5:3306352-3306499
>chr5:3306913-3307249
>chr5:3307779-3307875
>chr5:3308241-3309194
>chr5:3310036-3310681
>chr5:3310818-3311162
>chr5:3311348-3311515
>chr5:3312123-3312765
>chr5:3313047-3313875
>chr5:3314494-3314717
>chr5:3316031-3316152
>chr5:3316236-3316288
>chr5:3316518-3317890
>chr5:3318430-3318760
>chr5:3320078-3320813
>chr5:3321358-3321553
>chr5:3321838-3321928
>chr5:3322419-3322664
>chr5:3323140-3323250
>chr5:3323947-3324235
>chr5:3324444-3325576
>chr5:3325730-3325817
>chr5:3326212-3326739
>chr5:3327343-3327478
>chr5:3327547-3327628
>chr5:3327850-3327967
>chr5:3328631-3328716
>chr5:3330756-3330830
>chr5:3331080-3331418
>chr5:3331858-3331937
>chr5:3332068-3332151
>chr5:3332441-3333248
>chr5:3333387-3334068
>chr5:3334403-3335186
>chr5:3335224-3335354
>chr5:3335424-3336438
>chr5:3336728-3336803
>chr5:3337071-3339129
>chr5:3339218-3339363
>chr5:3339593-3339677
>chr5:3340041-3340167
>chr5:3340215-3340403
>chr5:3340489-3340627
>chr5:3340960-3341432
>chr5:3341730-3342292
>chr5:3342842-3343077
>chr5:3343774-3343932
>chr5:3344084-3344443
>chr5:3344543-3345172
>chr5:3345505-3345785
>chr5:3346125-3346243
>chr5:3347075-3347405
>chr5:3348805-3349466
>chr5:3350471-3350570
>chr5:3350749-3350958
>chr5:3351096-3351973
>chr5:3352357-3352487
>chr5:3352805-3353125
>chr5:3353214-3353426
>chr5:3354352-3354433
>chr5:3354572-3355116
>chr5:3355258-3355905
>chr5:3356028-3356468
>chr5:3356715-3356768
>chr5:3357241-3357561
>chr5:3358227-3358550
>chr5:3358723-3359254
>chr5:3359389-3359477
>chr5:3360212-3360348
>chr5:3360837-3361243
>chr5:3361399-3361529
>chr5:3361645-3361889
>chr5:3362158-3362312
>chr5:3362555-3362981
>chr5:3363038-3363175
>chr5:3363248-3363638
>chr5:3363775-3365091
>chr5:3365594-3365799
>chr5:3365973-3366178
>chr5:3366247-3366579
>chr5:3367381-3367767
>chr5:3367850-3368051
>chr5:3368541-3369587
>chr5:3369920-3370300
>chr5:3370897-3371518
>chr5:3371573-3372077
>chr5:3372293-3372483
>chr5:3372980-3373567
>chr5:3374117-3374491
>chr5:3375433-3375620
>chr5:3375808-3375950
>chr5:3376366-3376920
>chr5:3377197-3377932
>chr5:3378185-3379001
>chr5:3379193-3379611
>chr5:3379761-3379872
>chr5:3380194-3380330
>chr5:3380390-3381017
>chr5:3381314-3382867
>chr5:3383108-3383287
>chr5:3384267-3385609
>chr5:3385677-3385784
>chr5:3385850-3386003
>chr5:3386171-3386355
>chr5:3386462-3386546
>chr5:3386645-3386738
>chr5:3387213-3387628
>chr5:3388118-3389136
>chr5:3389378-3389599
>chr5:3390017-3390231
>chr5:3393625-3393775
>chr5:3394557-3394662
>chr5:3394790-3395967
>chr5:3396050-3396089
>chr5:3396193-3396489
>chr5:3396672-3396901
>chr5:3397243-3397450
>chr5:3397610-3398154
>chr5:3398408-3398663
>chr5:3399163-3399344
>chr5:3399802-3400148
>chr5:3400249-3400771
>chr5:3400917-3401535
>chr5:3401598-3401669
>chr5:3401879-3402429
>chr5:3402622-3402814
>chr5:3402913-3403189
>chr5:3403647-3404792
>chr5:3405082-3405436
>chr5:3405583-3406008
>chr5:3406412-3406630
>chr5:3406773-3406901
>chr5:3407616-3408346
>chr5:3408709-3409219
>chr5:3409290-3409415
>chr5:3409659-3409846
>chr5:3410267-3412361
>chr5:3412740-3413382
>chr5:3413785-3414006
>chr5:3414188-3414815
>chr5:3414875-3415478
>chr5:3416507-3416754
>chr5:3417171-3417245
>chr5:3418370-3418623
>chr5:3418785-3419491
>chr5:3419726-3420105
>chr5:3420171-3420363
>chr5:3420419-3420534
>chr5:3420707-3420960
>chr5:3421426-3421705
>chr5:3422059-3422195
>chr5:3422848-3423076
>chr5:3423361-3423626
>chr5:3423790-3423844
>chr5:3423939-3424162
>chr5:3424290-3425088
>chr5:3425469-3425640
>chr5:3425725-3426385
>chr5:3427025-3427275
>chr5:3427642-3427843
>chr5:3427975-3428132
>chr5:3428938-3429131
>chr5:3429745-3432045
>chr5:3432575-3433076
>chr5:3433622-3433985
>chr5:3434107-3434160
>chr5:3434398-3434566
>chr5:3434709-3434878
>chr5:3435060-3435175
>chr5:3435383-3435684
>chr5:3436002-3436250
>chr5:3437360-3437509
>chr5:3438154-3438312
>chr5:3438516-3439144
>chr5:3439612-3440150
>chr5:3440406-3440607
>chr5:3441064-3442233
>chr5:3442413-3442506
>chr5:3443428-3444132
>chr5:3444211-3444343
>chr5:3444713-3444902
>chr5:3445139-3445460
>chr5:3445578-3445658
>chr5:3445786-3446375
>chr5:3446468-3446677
>chr5:3446841-3447231
>chr5:3448304-3449497
>chr5:3449645-3449812
>chr5:3450082-3450127
>chr5:3451125-3451478
>chr5:3451553-3451807
>chr5:3452037-3452287
>chr5:3453354-3453779
>chr5:3454048-3454298
>chr5:3454423-3454514
>chr5:3455295-3455529
>chr5:3455760-3455993
>chr5:3456426-3456685
>chr5:3456944-3457770
>chr5:3458278-3458865
>chr5:3459161-3459253
>chr5:3459618-3459770
>chr5:3460019-3460273
>chr5:3460326-3460821
>chr5:3461506-3461721
>chr5:3462818-3463107
>chr5:3463228-3463587
>chr5:3464936-3465159
>chr5:3465775-3466640
>chr5:3467140-3468015
>chr5:3468056-3468599
>chr5:3470564-3470951
>chr5:3471150-3471290
>chr5:3472991-3473914
>chr5:3474017-3474179
>chr5:3474535-3474678
>chr5:3475720-3475921
>chr5:3476403-3476554
>chr5:3476803-3476924
>chr5:3477286-3477766
>chr5:3478049-3478493
>chr5:3478577-3479154
>chr5:3479814-3480492
>chr5:3480554-3480729
>chr5:3481254-3481381
>chr5:3482018-3482366
>chr5:3482552-3482665
>chr5:3482825-3483233
>chr5:3484023-3484510
>chr5:3484875-3485387
>chr5:3485448-3485797
>chr5:3485842-3485915
>chr5:3486019-3486425
>chr5:3487440-3487593
>chr5:3487768-3487996
>chr5:3488159-3488789
>chr5:3488990-3489139
>chr5:3489179-3489802
>chr5:3489913-3490381
>chr5:3490733-3490883
>chr5:3491045-3491314
>chr5:3491587-3491707
>chr5:3492293-3492494
>chr5:3493067-3493344
>chr5:3493742-3493851
>chr5:3494140-3494423
>chr5:3494489-3494898
>chr5:3495407-3495861
>chr5:3496177-3496310
>chr5:3496605-3496694
>chr5:3497033-3497120
>chr5:3499593-3500002
>chr5:3500506-3500725
>chr5:3501063-3501379
>chr5:3501546-3503026
>chr5:3503145-3503583
>chr5:3503684-3504009
>chr5:3504073-3504485
>chr5:3504539-3504793
>chr5:3505071-3505576
>chr5:3505705-3505862
>chr5:3506958-3508472
>chr5:3508541-3509458
>chr5:3509782-3510621
>chr5:3510722-3511473
>chr5:3511633-3512419
>chr5:3512718-3513185
>chr5:3513285-3513487
>chr5:3513659-3513847
>chr5:3513947-3515252
>chr5:3515559-3516149
>chr5:3516339-3516423
>chr5:3516541-3516677
>chr5:3516866-3517226
>chr5:3518394-3519742
>chr5:3519880-3521292
>chr5:3522080-3522168
>chr5:3522474-3523326
>chr5:3525220-3525899
>chr5:3526975-3527718
>chr5:3527999-3528756
>chr5:3529156-3529577
>chr5:3530083-3530207
>chr5:3530410-3531129
>chr5:3531670-3532425
>chr5:3532556-3533106
>chr5:3533369-3533879
>chr5:3534687-3534835
>chr5:3535342-3535739
>chr5:3535830-3535975
>chr5:3536154-3537092
>chr5:3537158-3537439
>chr5:3537510-3538510
>chr5:3538742-3538941
>chr5:3539098-3539674
>chr5:3539774-3540687
>chr5:3540802-3541161
>chr5:3541220-3542256
>chr5:3542312-3542409
>chr5:3542656-3542887
>chr5:3542950-3543312
>chr5:3543764-3543861
>chr5:3543943-3544392
>chr5:3544786-3546365
>chr5:3546467-3546669
>chr5:3546876-3546967
>chr5:3547138-3547844
>chr5:3548004-3548107
>chr5:3548221-3550364
>chr5:3550796-3551348
>chr5:3551572-3552773
>chr5:3552956-3553433
>chr5:3554148-3554597
>chr5:3554643-3555308
>chr5:3555792-3556572
>chr5:3556694-3556965
>chr5:3557429-3557794
>chr5:3558158-3558767
>chr5:3559079-3559481
>chr5:3559726-3559921
>chr5:3559986-3560063
>chr5:3560160-3560413
>chr5:3560896-3561386
>chr5:3561670-3562764
>chr5:3563453-3563612
>chr5:3564158-3565677
>chr5:3565858-3566325
>chr5:3566443-3566974
>chr5:3567295-3567421
>chr5:3567513-3567980
>chr5:3569093-3569409
>chr5:3569483-3570717
>chr5:3571107-3572773
>chr5:3573493-3573707
>chr5:3573969-3574142
>chr5:3574329-3574807
>chr5:3574859-3575101
>chr5:3576028-3576177
>chr5:3576537-3576620
>chr5:3576779-3577635
>chr5:3578254-3579462
>chr5:3580292-3580629
>chr5:3580922-3581209
>chr5:3581691-3581873
>chr5:3582142-3582330
>chr5:3582580-3582739
>chr5:3583059-3583317
>chr5:3583412-3583478
>chr5:3583562-3584795
>chr5:3585625-3586102
>chr5:3586195-3586406
>chr5:3587017-3587096
>chr5:3587403-3587541
>chr5:3587764-3587967
>chr5:3588264-3588416
>chr5:3588537-3588896
>chr5:3589203-3590086
>chr5:3590934-3591260
>chr5:3591565-3591723
>chr5:3592330-3592446
>chr5:3592747-3592853
>chr5:3593137-3593294
>chr5:3593628-3593745
>chr5:3593824-3594322
>chr5:3595114-3595183
>chr5:3595362-3595744
>chr5:3595817-3596196
>chr5:3596408-3596704
>chr5:3596893-3596969
>chr5:3597831-3598180
>chr5:3598396-3598626
>chr5:3599239-3599362
>chr5:3599662-3599857
>chr5:3600062-3600200
>chr5:3600546-3601416
>chr5:3601575-3602663
>chr5:3602892-3603260
>chr5:3603677-3604791
>chr5:3604905-3605142
>chr5:3605372-3605896
>chr5:3605939-3606549
>chr5:3606681-3608051
>chr5:3608408-3609044
>chr5:3609316-3609743
>chr5:3609820-3610661
>chr5:3610771-3611707
>chr5:3611956-3613724
>chr5:3614135-3614370
>chr5:3614800-3614879
>chr5:3614962-3615331
>chr5:3615579-3615700
>chr5:3615838-3616764
>chr5:3616858-3617663
>chr5:3617769-3618050
>chr5:3618117-3618234
>chr5:3618441-3618670
>chr5:3618786-3618993
>chr5:3619275-3619411
>chr5:3619637-3619818
>chr5:3619948-3620155
>chr5:3620288-3620655
>chr5:3620761-3621826
>chr5:3621902-3622156
>chr5:3622471-3622948
>chr5:3623042-3624055
>chr5:3624754-3624842
>chr5:3627714-3628017
>chr5:3630102-3630193
>chr5:3630352-3631070
>chr5:3631122-3631377
>chr5:3631954-3632512
>chr5:3633219-3633502
>chr5:3633578-3634358
>chr5:3634544-3635699
>chr5:3635984-3638020
>chr5:3639018-3639350
>chr5:3640428-3640784
>chr5:3641529-3641691
>chr5:3641834-3642050
>chr5:3642234-3642533
>chr5:3642680-3645292
>chr5:3645364-3645664
>chr5:3645802-3646645
>chr5:3647362-3647694
>chr5:3648173-3648336
>chr5:3648392-3648910
>chr5:3649025-3649183
>chr5:3649387-3649474
>chr5:3649707-3650347
>chr5:3650394-3650798
>chr5:3650871-3651030
>chr5:3651238-3651517
>chr5:3651856-3652063
>chr5:3652323-3652620
>chr5:3653060-3653280
>chr5:3653415-3653629
>chr5:3653682-3653929
>chr5:3654027-3654251
>chr5:3654368-3654760
>chr5:3654813-3654896
>chr5:3654996-3655016
>chr5:3655271-3656306
>chr5:3656362-3656507
>chr5:3656765-3656883
>chr5:3658148-3658425
>chr5:3658698-3658756
>chr5:3658883-3658994
>chr5:3659079-3659129
>chr5:3659538-3659690
>chr5:3660283-3660528
>chr5:3660674-3660867
>chr5:3661180-3661283
>chr5:3662378-3662439
>chr5:3662536-3663416
>chr5:3663624-3664987
>chr5:3665034-3665415
>chr5:3665613-3665752
>chr5:3666629-3666707
>chr5:3666804-3666888
>chr5:3666937-3667724
>chr5:3667781-3670372
>chr5:3670521-3670661
>chr5:3670761-3670852
>chr5:3670914-3670986
>chr5:3671134-3671714
>chr5:3673341-3673560
>chr5:3673772-3674120
>chr5:3674798-3679577
>chr5:3679764-3681103
>chr5:3681231-3681304
>chr5:3681365-3681593
>chr5:3681639-3682175
>chr5:3682442-3683261
>chr5:3683628-3683892
>chr5:3685567-3686731
>chr5:3686865-3687657
>chr5:3687978-3690850
>chr5:3691069-3691229
>chr5:3691714-3691901
>chr5:3692036-3692247
>chr5:3692643-3692730
>chr5:3693099-3693651
>chr5:3693745-3694755
>chr5:3694855-3695395
>chr5:3695592-3695961
>chr5:3696231-3696317
>chr5:3697345-3697691
>chr5:3697889-3698123
>chr5:3698233-3698282
>chr5:3698389-3698465
>chr5:3698578-3700358
>chr5:3700564-3700830
>chr5:3700899-3701470
>chr5:3701657-3701848
>chr5:3701948-3702782
>chr5:3703012-3703653
>chr5:3703827-3703919
>chr5:3704413-3704629
>chr5:3704774-3704941
>chr5:3705032-3705109
>chr5:3705599-3706291
>chr5:3706893-3706939
>chr5:3707174-3707236
>chr5:3707759-3708502
>chr5:3708568-3708985
>chr5:3709940-3711191
>chr5:3711480-3712347
>chr5:3713593-3713800
>chr5:3713930-3714853
>chr5:3714953-3716193
>chr5:3716293-3716796
>chr5:3716913-3717041
>chr5:3717112-3717246
>chr5:3717346-3717796
>chr5:3718057-3718156
>chr5:3718584-3718741
>chr5:3719018-3720122
>chr5:3720189-3722248
>chr5:3722601-3722744
>chr5:3723000-3723168
>chr5:3723318-3723882
>chr5:3723969-3724058
>chr5:3724212-3724353
>chr5:3724967-3725106
>chr5:3725238-3725494
>chr5:3725693-3725765
>chr5:3726066-3726587
>chr5:3727042-3727263
>chr5:3727537-3729000
>chr5:3729076-3730696
>chr5:3731622-3731831
>chr5:3731959-3732773
>chr5:3732843-3733319
>chr5:3734136-3734956
>chr5:3735213-3736229
>chr5:3736979-3737315
>chr5:3737604-3738269
>chr5:3738449-3738804
>chr5:3739124-3739286
>chr5:3739888-3740490
>chr5:3741606-3742668
>chr5:3742911-3743116
>chr5:3743535-3743668
>chr5:3744181-3744357
>chr5:3744597-3744741
>chr5:3744863-3745149
>chr5:3745379-3745630
>chr5:3745896-3746754
>chr5:3747578-3747907
>chr5:3748766-3749058
>chr5:3749350-3750054
>chr5:3750371-3750592
>chr5:3750853-3751361
>chr5:3751561-3751716
>chr5:3752122-3752281
>chr5:3752747-3753243
>chr5:3753660-3754141
>chr5:3754574-3754687
>chr5:3754777-3754839
>chr5:3755081-3755807
>chr5:3756255-3756810
>chr5:3756910-3758079
>chr5:3758179-3760432
>chr5:3760668-3760768
>chr5:3761145-3761371
>chr5:3761612-3761686
>chr5:3761816-3763598
>chr5:3763698-3765720
>chr5:3765815-3766715
>chr5:3767196-3767277
>chr5:3767588-3767931
>chr5:3768312-3770051
>chr5:3770318-3770401
>chr5:3770521-3770744
>chr5:3770867-3770978
>chr5:3771330-3771463
>chr5:3771819-3771914
>chr5:3772375-3772525
>chr5:3773464-3774181
>chr5:3774486-3774777
>chr5:3774899-3775143
>chr5:3775656-3776123
>chr5:3776430-3776615
>chr5:3777094-3777440
>chr5:3777947-3778497
>chr5:3778701-3779849
>chr5:3780028-3780610
>chr5:3780798-3782223
>chr5:3783606-3784249
>chr5:3784419-3785492
>chr5:3785725-3785848
>chr5:3786389-3787142
>chr5:3787212-3787352
>chr5:3787444-3787851
>chr5:3788005-3788820
>chr5:3788865-3788951
>chr5:3789177-3789237
>chr5:3789711-3791169
>chr5:3791267-3791449
>chr5:3792359-3793193
>chr5:3793926-3794527
>chr5:3795187-3795407
>chr5:3795742-3795874
>chr5:3796588-3797674
>chr5:3797843-3798419
>chr5:3798498-3798598
>chr5:3798688-3798812
>chr5:3799008-3799221
>chr5:3799398-3799958
>chr5:3800177-3800323
>chr5:3800457-3800568
>chr5:3800682-3800764
>chr5:3800926-3801115
>chr5:3801199-3801275
>chr5:3801508-3801677
>chr5:3802213-3802485
>chr5:3802887-3803019
>chr5:3803287-3803504
>chr5:3804004-3804171
>chr5:3804568-3805923
>chr5:3806062-3806126
>chr5:3806203-3806691
>chr5:3806793-3806955
>chr5:3807108-3807204
>chr5:3808260-3808337
>chr5:3809313-3809701
>chr5:3811572-3812298
>chr5:3812905-3814030
>chr5:3814079-3814698
>chr5:3814911-3814956
>chr5:3815500-3815684
>chr5:3815784-3816134
>chr5:3816187-3816252
>chr5:3816522-3816738
>chr5:3816989-3818364
>chr5:3818612-3818867
>chr5:3820916-3821427
>chr5:3822564-3822985
>chr5:3823044-3823295
>chr5:3823517-3824110
>chr5:3825028-3825200
>chr5:3825359-3825795
>chr5:3825941-3826059
>chr5:3826948-3827107
>chr5:3827267-3827717
>chr5:3827827-3828053
>chr5:3828968-3829276
>chr5:3829514-3830370
>chr5:3830437-3831053
>chr5:3831333-3831483
>chr5:3832114-3832590
>chr5:3832859-3833429
>chr5:3833538-3834860
>chr5:3835267-3835381
>chr5:3835528-3835725
>chr5:3836323-3836391
>chr5:3837401-3837664
>chr5:3837853-3838123
>chr5:3838390-3838672
>chr5:3838851-3838965
>chr5:3839083-3839480
>chr5:3839643-3840216
>chr5:3840277-3840352
>chr5:3841219-3841294
>chr5:3843231-3844163
>chr5:3844204-3845142
>chr5:3845259-3845354
>chr5:3845442-3845530
>chr5:3845624-3845688
>chr5:3845766-3846074
>chr5:3846290-3846953
>chr5:3847053-3848435
>chr5:3848805-3850022
>chr5:3850084-3850426
>chr5:3850727-3851093
>chr5:3851601-3851887
>chr5:3852213-3852428
>chr5:3852905-3853012
>chr5:3853271-3853369
>chr5:3853712-3854101
>chr5:3854290-3854686
>chr5:3855055-3855182
>chr5:3855448-3855755
>chr5:3856369-3856999
>chr5:3857912-3858211
>chr5:3858392-3858492
>chr5:3858728-3858962
>chr5:3859039-3859220
>chr5:3859309-3859459
>chr5:3859498-3859699
>chr5:3859926-3860156
>chr5:3860281-3861043
>chr5:3861870-3862516
>chr5:3862557-3863500
>chr5:3863562-3864248
>chr5:3864418-3864499
>chr5:3864623-3865448
>chr5:3866575-3866721
>chr5:3867094-3867287
>chr5:3867898-3868075
>chr5:3868140-3868794
>chr5:3869584-3869730
>chr5:3870103-3870741
>chr5:3870900-3871150
>chr5:3871347-3871588
>chr5:3872945-3873245
>chr5:3873494-3874569
>chr5:3874712-3875265
>chr5:3875418-3875496
>chr5:3876722-3877257
>chr5:3877967-3879241
>chr5:3879462-3880872
>chr5:3881030-3881772
>chr5:3882531-3882996
>chr5:3883289-3883379
>chr5:3883584-3884080
>chr5:3884319-3885144
>chr5:3887630-3888022
>chr5:3889040-3889266
>chr5:3889481-3889751
>chr5:3889980-3890641
>chr5:3890805-3890916
>chr5:3891198-3891415
>chr5:3891530-3891622
>chr5:3891753-3892160
>chr5:3892919-3893043
>chr5:3893243-3893543
>chr5:3893840-3893976
>chr5:3894092-3894340
>chr5:3894432-3894798
>chr5:3894992-3895041
>chr5:3895191-3895346
>chr5:3895488-3895847
>chr5:3896758-3896916
>chr5:3897136-3897195
>chr5:3897396-3897524
>chr5:3897776-3897852
>chr5:3898799-3899362
>chr5:3899566-3899695
>chr5:3900572-3901148
>chr5:3901384-3901545
>chr5:3901882-3902176
>chr5:3902396-3902493
>chr5:3903062-3903564
>chr5:3903673-3904113
>chr5:3905184-3905323
>chr5:3905724-3906169
>chr5:3906222-3906262
>chr5:3906365-3906875
>chr5:3907093-3907239
>chr5:3908120-3908199
>chr5:3908797-3909799
>chr5:3909856-3911095
>chr5:3911335-3911553
>chr5:3911819-3912209
>chr5:3913064-3913607
>chr5:3913661-3914524
>chr5:3914711-3914897
>chr5:3915127-3915343
>chr5:3915875-3916016
>chr5:3916212-3916314
>chr5:3916890-3917939
>chr5:3918131-3918258
>chr5:3918867-3919262
>chr5:3919322-3919909
>chr5:3920292-3920454
>chr5:3920876-3920963
>chr5:3921137-3921396
>chr5:3921546-3921651
>chr5:3921869-3922005
>chr5:3922119-3922185
>chr5:3922554-3922762
>chr5:3923109-3923442
>chr5:3923625-3923745
>chr5:3923925-3924097
>chr5:3924698-3924855
>chr5:3924950-3925242
>chr5:3925833-3926250
>chr5:3926336-3926502
>chr5:3926560-3926675
>chr5:3927066-3927892
>chr5:3928006-3928789
>chr5:3928932-3929442
>chr5:3929621-3929780
>chr5:3929940-3930279
>chr5:3930617-3930761
>chr5:3931695-3931980
>chr5:3932108-3932247
>chr5:3932421-3932558
>chr5:3932642-3933113
>chr5:3933241-3933427
>chr5:3933516-3933591
>chr5:3934218-3934494
>chr5:3934800-3936245
>chr5:3936657-3936708
>chr5:3937084-3937542
>chr5:3937911-3938870
>chr5:3939041-3939219
>chr5:3939473-3939691
>chr5:3939992-3940528
>chr5:3940786-3940897
>chr5:3941007-3942180
>chr5:3942394-3942527
>chr5:3943188-3945172
>chr5:3945749-3945924
>chr5:3946079-3946417
>chr5:3947323-3947759
>chr5:3949157-3949263
>chr5:3949447-3949571
>chr5:3950029-3950668
>chr5:3950822-3951983
>chr5:3952095-3952435
>chr5:3952844-3953194
>chr5:3953408-3953681
>chr5:3954001-3954873
>chr5:3955003-3955832
>chr5:3956576-3958392
>chr5:3959080-3959203
>chr5:3959946-3960233
>chr5:3960904-3961278
>chr5:3961682-3961907
>chr5:3962076-3962236
>chr5:3962504-3962770
>chr5:3963442-3963690
>chr5:3964268-3964413
>chr5:3964463-3965286
>chr5:3965603-3966594
>chr5:3966822-3967599
>chr5:3967851-3968614
>chr5:3969437-3969978
>chr5:3970053-3970139
>chr5:3971521-3971949
>chr5:3972125-3972407
>chr5:3972494-3973182
>chr5:3973386-3973545
>chr5:3975072-3975915
>chr5:3976085-3976478
>chr5:3976592-3976717
>chr5:3976801-3976957
>chr5:3977103-3977249
>chr5:3977423-3977554
>chr5:3977896-3978068
>chr5:3978729-3978858
>chr5:3978933-3979246
>chr5:3979527-3979731
>chr5:3980221-3980364
>chr5:3981085-3981228
>chr5:3981643-3981885
>chr5:3982395-3982489
>chr5:3982691-3983756
>chr5:3983926-3984202
>chr5:3984628-3985085
>chr5:3985284-3985713
>chr5:3985855-3986156
>chr5:3986225-3986407
>chr5:3986566-3986802
>chr5:3986894-3986971
>chr5:3987055-3987464
>chr5:3987594-3988233
>chr5:3988449-3988535
>chr5:3988779-3989052
>chr5:3989366-3989652
>chr5:3989764-3990626
>chr5:3990732-3991191
>chr5:3991983-3992532
>chr5:3992906-3993062
>chr5:3993216-3994240
>chr5:3994756-3995029
>chr5:3995097-3995457
>chr5:3995697-3997178
>chr5:3997351-3997492
>chr5:3997886-3998495
>chr5:3998672-3999102
>chr5:3999222-3999270
>chr5:3999423-3999587
>chr5:3999835-4000235
>chr5:4001077-4001281
>chr5:4001504-4001603
>chr5:4001657-4001938
>chr5:4002112-4002288
>chr5:4002519-4002775
>chr5:4002859-4003599
>chr5:4003734-4006062
>chr5:4006162-4007726
>chr5:4008025-4008147
>chr5:4008223-4008335
>chr5:4009575-4009635
>chr5:4010107-4010254
>chr5:4010631-4010989
>chr5:4011073-4011845
>chr5:4012272-4012387
>chr5:4012551-4012698
>chr5:4012886-4013547
>chr5:4013754-4013838
>chr5:4015449-4015593
>chr5:4015911-4016027
>chr5:4016407-4016971
>chr5:4017325-4017598
>chr5:4017915-4018141
>chr5:4018570-4019232
>chr5:4019416-4019515
>chr5:4020076-4020347
>chr5:4020690-4020934
>chr5:4025677-4025875
>chr5:4026656-4026924
>chr5:4027028-4027507
>chr5:4028294-4028815
>chr5:4029051-4029189
>chr5:4029337-4029635
>chr5:4030423-4030506
>chr5:4030714-4032012
>chr5:4033778-4034476
>chr5:4034683-4034901
>chr5:4035095-4037042
>chr5:4037214-4037406
>chr5:4037493-4038614
>chr5:4038784-4038857
>chr5:4038954-4039325
>chr5:4039558-4039618
>chr5:4039776-4039941
>chr5:4040531-4041409
>chr5:4041698-4041766
>chr5:4041955-4042778
>chr5:4042872-4043860
>chr5:4043904-4044008
>chr5:4044723-4044984
>chr5:4046537-4047463
>chr5:4047811-4048241
>chr5:4048473-4048560
>chr5:4048825-4048964
>chr5:4049486-4049572
>chr5:4049752-4049867
>chr5:4050035-4050288
>chr5:4050607-4050733
>chr5:4051020-4051411
>chr5:4051534-4052111
>chr5:4052207-4052780
>chr5:4052830-4052884
>chr5:4053099-4053733
>chr5:4054057-4054146
>chr5:4054299-4054575
>chr5:4054898-4055018
>chr5:4055147-4055526
>chr5:4056306-4056639
>chr5:4057460-4058893
>chr5:4059164-4059308
>chr5:4059498-4059610
>chr5:4060165-4060340
>chr5:4060786-4060978
>chr5:4061095-4061189
>chr5:4061462-4061774
>chr5:4062193-4062542
>chr5:4062817-4063511
>chr5:4063598-4063971
>chr5:4064540-4065555
>chr5:4065687-4066122
>chr5:4066304-4066543
>chr5:4066917-4067155
>chr5:4067250-4068037
>chr5:4068514-4068967
>chr5:4069677-4070282
>chr5:4070371-4070911
>chr5:4071411-4071615
>chr5:4071941-4072033
>chr5:4072215-4072578
>chr5:4072812-4073106
>chr5:4073183-4073748
>chr5:4073948-4074062
>chr5:4074408-4074631
>chr5:4074782-4075001
>chr5:4075092-4075152
>chr5:4075435-4075640
>chr5:4076020-4076541
>chr5:4076699-4076971
>chr5:4077026-4077229
>chr5:4077290-4077651
>chr5:4077930-4078114
>chr5:4078542-4078917
>chr5:4079037-4080248
>chr5:4080483-4080660
>chr5:4080744-4081061
>chr5:4081110-4081168
>chr5:4081281-4081900
>chr5:4082172-4083084
>chr5:4083158-4083468
>chr5:4083572-4083682
>chr5:4085641-4085874
>chr5:4086049-4086540
>chr5:4086761-4086941
>chr5:4087058-4088658
>chr5:4089145-4089278
>chr5:4089515-4089812
>chr5:4090047-4090140
>chr5:4090298-4090400
>chr5:4091432-4091539
>chr5:4092106-4092845
>chr5:4093846-4094267
>chr5:4094551-4095626
>chr5:4096029-4096299
>chr5:4096444-4097950
>chr5:4098403-4098573
>chr5:4098781-4099120
>chr5:4099355-4099448
>chr5:4099944-4100008
>chr5:4100495-4100599
>chr5:4100770-4100877
>chr5:4101444-4102135
>chr5:4103133-4103226
>chr5:4103970-4104403
>chr5:4104470-4104914
>chr5:4105198-4105382
>chr5:4105587-4105882
>chr5:4106511-4107305
>chr5:4107425-4107692
>chr5:4108096-4108715
>chr5:4108786-4109950
>chr5:4110049-4110168
>chr5:4111144-4111675
>chr5:4111980-4112150
>chr5:4112667-4113103
>chr5:4113940-4114366
>chr5:4114457-4115021
>chr5:4115075-4115234
>chr5:4115337-4115403
>chr5:4115866-4116951
>chr5:4117762-4118342
>chr5:4118781-4119491
>chr5:4119539-4120049
>chr5:4121527-4121600
>chr5:4121712-4122126
>chr5:4122235-4122317
>chr5:4123013-4123237
>chr5:4123387-4124645
>chr5:4124951-4125970
>chr5:4126358-4127478
>chr5:4127569-4127776
>chr5:4127825-4128175
>chr5:4128431-4129418
>chr5:4129492-4129656
>chr5:4131798-4132028
>chr5:4132652-4134131
>chr5:4134337-4134589
>chr5:4135148-4137042
>chr5:4137175-4137690
>chr5:4137886-4138052
>chr5:4138107-4138278
>chr5:4138386-4138607
>chr5:4138763-4139976
>chr5:4140208-4140393
>chr5:4140536-4140595
>chr5:4140704-4140967
>chr5:4141173-4141380
>chr5:4141554-4141959
>chr5:4142122-4142207
>chr5:4142328-4142760
>chr5:4142845-4143509
>chr5:4143644-4144374
>chr5:4144671-4144965
>chr5:4145316-4146080
>chr5:4146246-4146362
>chr5:4146446-4147307
>chr5:4147360-4148536
>chr5:4149104-4149344
>chr5:4149783-4149889
>chr5:4150211-4150600
>chr5:4150957-4151115
>chr5:4151394-4152480
>chr5:4153235-4153566
>chr5:4154087-4156369
>chr5:4156963-4157403
>chr5:4157722-4157979
>chr5:4159180-4159509
>chr5:4159598-4159747
>chr5:4159932-4163286
>chr5:4163812-4163978
>chr5:4164028-4164809
>chr5:4165428-4165590
>chr5:4165724-4166481
>chr5:4166592-4166724
>chr5:4166817-4167529
>chr5:4168152-4169904
>chr5:4170195-4171339
>chr5:4171544-4172234
>chr5:4173852-4174455
>chr5:4175039-4176265
>chr5:4176393-4177172
>chr5:4177292-4177895
>chr5:4178058-4178117
>chr5:4178395-4179794
>chr5:4180060-4180341
>chr5:4180725-4180868
>chr5:4183213-4183307
>chr5:4183606-4183944
>chr5:4184418-4184560
>chr5:4185391-4185455
>chr5:4186045-4186238
>chr5:4187127-4187208
>chr5:4189142-4189636
>chr5:4189820-4190078
>chr5:4190897-4191046
>chr5:4191545-4191695
>chr5:4195209-4195638
>chr5:4195956-4196074
>chr5:4196187-4196325
>chr5:4196552-4196795
>chr5:4197444-4197750
>chr5:4198475-4198606
>chr5:4198926-4199028
>chr5:4199660-4200353
>chr5:4200531-4200636
>chr5:4200759-4201255
>chr5:4201590-4202586
>chr5:4202710-4202767
>chr5:4202817-4202957
>chr5:4203205-4203344
>chr5:4203657-4204231
>chr5:4204396-4204718
>chr5:4205293-4205373
>chr5:4205500-4206514
>chr5:4206604-4206698
>chr5:4206753-4207007
>chr5:4207511-4207734
>chr5:4207815-4207917
>chr5:4208209-4208448
>chr5:4208744-4208831
>chr5:4209204-4209494
>chr5:4209576-4209835
>chr5:4210907-4211088
>chr5:4211899-4213366
>chr5:4213492-4214213
>chr5:4214329-4214741
>chr5:4215212-4215884
>chr5:4215942-4217323
>chr5:4217433-4217922
>chr5:4219150-4219572
>chr5:4219849-4220827
>chr5:4221008-4221151
>chr5:4221733-4221896
>chr5:4222309-4222671
>chr5:4223002-4223166
>chr5:4223451-4223681
>chr5:4224886-4225112
>chr5:4225288-4225657
>chr5:4225772-4226439
>chr5:4226694-4228264
>chr5:4228432-4229634
>chr5:4230396-4230513
>chr5:4230994-4231050
>chr5:4231154-4231254
>chr5:4232035-4232747
>chr5:4234070-4235159
>chr5:4235293-4235459
>chr5:4236778-4236879
>chr5:4237261-4237395
>chr5:4237600-4238364
>chr5:4238574-4239012
>chr5:4239246-4241264
>chr5:4241428-4241749
>chr5:4241788-4241864
>chr5:4241967-4242313
>chr5:4242409-4242698
>chr5:4242865-4242938
>chr5:4243655-4243816
>chr5:4244010-4244335
>chr5:4244470-4244587
>chr5:4244663-4246309
>chr5:4246440-4246817
>chr5:4247084-4247239
>chr5:4247320-4247644
>chr5:4247770-4247997
>chr5:4248100-4248228
>chr5:4248371-4248460
>chr5:4248646-4248760
>chr5:4248810-4248898
>chr5:4249000-4249115
>chr5:4249255-4249381
>chr5:4249432-4250411
>chr5:4250549-4251028
>chr5:4251144-4251684
>chr5:4251765-4252237
>chr5:4252377-4252630
>chr5:4252860-4253141
>chr5:4253865-4254095
>chr5:4254365-4254581
>chr5:4254701-4254856
>chr5:4255098-4255212
>chr5:4255455-4255659
>chr5:4255948-4256882
>chr5:4257108-4257592
>chr5:4257952-4258072
>chr5:4258366-4258516
>chr5:4265077-4265360
>chr5:4265773-4265921
>chr5:4266351-4266556
>chr5:4266721-4267243
>chr5:4267376-4267503
>chr5:4267931-4268135
>chr5:4268392-4269457
>chr5:4269735-4269952
>chr5:4270112-4270368
>chr5:4271695-4271803
>chr5:4271953-4272192
>chr5:4272339-4272902
>chr5:4273262-4274739
>chr5:4274865-4275417
>chr5:4275451-4277046
>chr5:4277168-4278087
>chr5:4280311-4280372
>chr5:4280454-4280513
>chr5:4280747-4280854
>chr5:4281532-4281778
>chr5:4281866-4282510
>chr5:4283061-4283746
>chr5:4283867-4283945
>chr5:4284070-4285353
>chr5:4285579-4286969
>chr5:4287778-4288399
>chr5:4288628-4288914
>chr5:4289382-4290026
>chr5:4290126-4290227
>chr5:4290352-4291005
>chr5:4291090-4294021
>chr5:4294217-4294580
>chr5:4294721-4295024
>chr5:4295401-4295558
>chr5:4295790-4295998
>chr5:4296611-4296889
>chr5:4296990-4297664
>chr5:4297916-4298203
>chr5:4298332-4299541
>chr5:4299828-4300011
>chr5:4300724-4301501
>chr5:4301800-4301904
>chr5:4302605-4302939
>chr5:4303081-4304446
>chr5:4304681-4305944
>chr5:4306107-4306929
>chr5:4307135-4307769
>chr5:4307839-4308006
>chr5:4308181-4309048
>chr5:4309096-4309147
>chr5:4309238-4309654
>chr5:4309846-4310607
>chr5:4310906-4311231
>chr5:4311383-4311467
>chr5:4311702-4311737
>chr5:4311925-4312276
>chr5:4312397-4312850
>chr5:4313109-4313452
>chr5:4313555-4313770
>chr5:4313865-4313984
>chr5:4314096-4314213
>chr5:4314368-4314566
>chr5:4314631-4315105
>chr5:4315187-4315580
>chr5:4315753-4316087
>chr5:4316428-4316600
>chr5:4316747-4316823
>chr5:4317219-4317858
>chr5:4318284-4318387
>chr5:4318614-4318745
>chr5:4319085-4319227
>chr5:4319415-4319947
>chr5:4320094-4321088
>chr5:4321442-4322065
>chr5:4322434-4322508
>chr5:4322577-4322736
>chr5:4322983-4323246
>chr5:4323443-4323622
>chr5:4324309-4325241
>chr5:4325305-4326070
>chr5:4326125-4326419
>chr5:4326484-4326958
>chr5:4327096-4327208
>chr5:4327290-4327892
>chr5:4328153-4328284
>chr5:4328462-4329088
>chr5:4330168-4330325
>chr5:4330885-4331116
>chr5:4331262-4331506
>chr5:4331888-4332072
>chr5:4332488-4332706
>chr5:4333027-4333120
>chr5:4333356-4333478
>chr5:4333761-4333928
>chr5:4334122-4335297
>chr5:4335423-4335515
>chr5:4335831-4336311
>chr5:4336420-4336575
>chr5:4336870-4337405
>chr5:4337498-4337581
>chr5:4338082-4338810
>chr5:4339260-4339349
>chr5:4339894-4341468
>chr5:4341955-4342826
>chr5:4343065-4343158
>chr5:4343308-4343907
>chr5:4343992-4344355
>chr5:4344587-4344697
>chr5:4345053-4345284
>chr5:4345356-4345698
>chr5:4345888-4346165
>chr5:4346575-4347883
>chr5:4348008-4348402
>chr5:4348654-4349389
>chr5:4349630-4350047
>chr5:4350214-4350951
>chr5:4351111-4351365
>chr5:4351736-4352221
>chr5:4352562-4352891
>chr5:4353258-4353573
>chr5:4353687-4353945
>chr5:4354571-4354955
>chr5:4355173-4356775
>chr5:4357537-4358065
>chr5:4358307-4359096
>chr5:4359928-4360941
>chr5:4361016-4362490
>chr5:4362789-4362915
>chr5:4363123-4364016
>chr5:4364186-4364355
>chr5:4364466-4364589
>chr5:4364953-4365756
>chr5:4366225-4366758
>chr5:4367598-4367884
>chr5:4368214-4368622
>chr5:4368722-4369539
>chr5:4370453-4370872
>chr5:4371284-4372329
>chr5:4373383-4373741
>chr5:4373873-4374049
>chr5:4374200-4374444
>chr5:4374918-4375516
>chr5:4375851-4376815
>chr5:4377650-4378197
>chr5:4378505-4379389
>chr5:4380028-4380754
>chr5:4381173-4381243
>chr5:4381307-4381454
>chr5:4381511-4382807
>chr5:4382999-4383719
>chr5:4383978-4384189
>chr5:4384254-4384357
>chr5:4384738-4384852
>chr5:4385327-4385733
>chr5:4385884-4386193
>chr5:4386281-4386632
>chr5:4386726-4387315
>chr5:4389365-4389840
>chr5:4390418-4391304
>chr5:4391430-4392550
>chr5:4392910-4393059
>chr5:4393408-4393590
>chr5:4393979-4394578
>chr5:4395193-4395688
>chr5:4395867-4396025
>chr5:4396246-4396934
>chr5:4397287-4397634
>chr5:4397673-4398656
>chr5:4398971-4399218
>chr5:4399457-4399537
>chr5:4399614-4399813
>chr5:4399999-4400126
>chr5:4400211-4400491
>chr5:4400552-4401111
>chr5:4401194-4401283
>chr5:4401445-4402267
>chr5:4402546-4403533
>chr5:4403732-4403917
>chr5:4404051-4404456
>chr5:4404571-4404645
>chr5:4404976-4405019
>chr5:4405096-4405680
>chr5:4406040-4406123
>chr5:4406361-4406417
>chr5:4407047-4407364
>chr5:4409658-4410001
>chr5:4410091-4410379
>chr5:4412306-4412687
>chr5:4412870-4413041
>chr5:4413164-4414633
>chr5:4414733-4415600
>chr5:4415748-4416248
>chr5:4416328-4416819
>chr5:4417080-4417990
>chr5:4418037-4418806
>chr5:4418885-4419479
>chr5:4419775-4421528
>chr5:4421981-4422112
>chr5:4422429-4422869
>chr5:4422966-4423811
>chr5:4424241-4424657
>chr5:4424813-4424942
>chr5:4425108-4425363
>chr5:4426052-4426220
>chr5:4426480-4426917
>chr5:4427828-4428131
>chr5:4429143-4429250
>chr5:4429321-4429625
>chr5:4429717-4430287
>chr5:4430399-4431343
>chr5:4431445-4431668
>chr5:4431734-4432054
>chr5:4432246-4432366
>chr5:4433001-4433272
>chr5:4433447-4434906
>chr5:4435006-4435431
>chr5:4435527-4435978
>chr5:4436498-4436945
>chr5:4437820-4441426
>chr5:4441621-4443242
>chr5:4443358-4443639
>chr5:4443724-4447265
>chr5:4447341-4448196
>chr5:4448410-4448546
>chr5:4448625-4449629
>chr5:4449823-4451744
>chr5:4451885-4453478
>chr5:4453524-4454034
>chr5:4454150-4458458
>chr5:4458527-4459545
>chr5:4459656-4459913
>chr5:4460055-4463300
>chr5:4463346-4469063
>chr5:4469258-4470165
>chr5:4471723-4471930
>chr5:4472101-4472940
>chr5:4473127-4475047
>chr5:4475126-4476800
>chr5:4476850-4477753
>chr5:4477835-4481765
>chr5:4481912-4486666
>chr5:4486766-4487859
>chr5:4488246-4488342
>chr5:4489097-4489321
>chr5:4490481-4491148
>chr5:4491614-4491723
>chr5:4492414-4492490
>chr5:4492796-4494025
>chr5:4494087-4494404
>chr5:4494476-4494866
>chr5:4495379-4495617
>chr5:4496404-4496514
>chr5:4496688-4496742
>chr5:4497201-4497332
>chr5:4497390-4497846
>chr5:4497969-4498959
>chr5:4499041-4499773
>chr5:4499929-4500764
>chr5:4501083-4501190
>chr5:4501950-4502668
>chr5:4502932-4503743
>chr5:4503782-4504296
>chr5:4504701-4505795
>chr5:4506520-4506594
>chr5:4507134-4507307
>chr5:4507449-4507521
>chr5:4507585-4507805
>chr5:4507909-4511701
>chr5:4512041-4513002
>chr5:4513048-4516727
>chr5:4517121-4518108
>chr5:4518243-4520053
>chr5:4520103-4522701
>chr5:4522813-4523439
>chr5:4523746-4528212
>chr5:4528541-4531988
>chr5:4532043-4532853
>chr5:4532978-4533634
>chr5:4534022-4534253
>chr5:4534421-4534542
>chr5:4534715-4534798
>chr5:4536148-4537011
>chr5:4537085-4539056
>chr5:4539119-4539355
>chr5:4539487-4541509
>chr5:4541583-4542916
>chr5:4543007-4548957
>chr5:4549152-4549422
>chr5:4549732-4549870
>chr5:4549972-4552837
>chr5:4553053-4556082
>chr5:4556132-4557733
>chr5:4557918-4558349
>chr5:4558519-4559106
>chr5:4559911-4560140
>chr5:4560474-4560623
>chr5:4560841-4561357
>chr5:4561402-4561982
>chr5:4562148-4562918
>chr5:4563018-4563067
>chr5:4563415-4564009
>chr5:4564223-4564491
>chr5:4564567-4564812
>chr5:4565261-4565565
>chr5:4565678-4565803
>chr5:4565857-4566420
>chr5:4566830-4567519
>chr5:4567827-4567993
>chr5:4568211-4568412
>chr5:4568617-4569159
>chr5:4569310-4569408
>chr5:4569497-4569957
>chr5:4571123-4571881
>chr5:4572244-4572705
>chr5:4572812-4573032
>chr5:4573165-4573405
>chr5:4573648-4574146
>chr5:4574467-4574555
>chr5:4574739-4575517
>chr5:4575569-4575862
>chr5:4576034-4576704
>chr5:4577036-4577095
>chr5:4577531-4577785
>chr5:4578193-4578506
>chr5:4578533-4578880
>chr5:4578974-4579061
>chr5:4580311-4580647
>chr5:4580772-4580831
>chr5:4581015-4581417
>chr5:4582179-4582473
>chr5:4582818-4583138
>chr5:4583353-4583728
>chr5:4584125-4584285
>chr5:4584412-4584976
>chr5:4585541-4586395
>chr5:4586510-4586794
>chr5:4586980-4587741
>chr5:4587988-4588184
>chr5:4588359-4588974
>chr5:4589815-4590601
>chr5:4590701-4591273
>chr5:4591485-4592615
>chr5:4592806-4592885
>chr5:4593622-4594002
>chr5:4594085-4594796
>chr5:4594979-4595063
>chr5:4595302-4595419
>chr5:4595515-4595750
>chr5:4596105-4596372
>chr5:4596465-4596721
>chr5:4597472-4597597
>chr5:4598043-4598159
>chr5:4598280-4599495
>chr5:4599636-4599840
>chr5:4599907-4600093
>chr5:4600309-4600706
>chr5:4600976-4601864
>chr5:4602606-4603271
>chr5:4603514-4603588
>chr5:4603919-4604357
>chr5:4604482-4604754
>chr5:4604795-4605003
>chr5:4605440-4605507
>chr5:4605681-4606120
>chr5:4606764-4607166
>chr5:4607476-4607558
>chr5:4607923-4608102
>chr5:4608686-4609348
>chr5:4609687-4609762
>chr5:4609909-4610568
>chr5:4610626-4610789
>chr5:4611228-4611300
>chr5:4611448-4611957
>chr5:4612487-4612570
>chr5:4612604-4612687
>chr5:4613226-4613738
>chr5:4614235-4615078
>chr5:4615233-4615383
>chr5:4615583-4616329
>chr5:4616853-4617218
>chr5:4617523-4618263
>chr5:4618707-4618812
>chr5:4618946-4619199
>chr5:4619329-4619570
>chr5:4619679-4620160
>chr5:4620250-4620702
>chr5:4620757-4620986
>chr5:4621144-4621618
>chr5:4623171-4623297
>chr5:4623817-4624338
>chr5:4624751-4626002
>chr5:4626532-4626826
>chr5:4627664-4627716
>chr5:4627905-4628214
>chr5:4630813-4631120
>chr5:4631941-4632143
>chr5:4633019-4633257
>chr5:4633675-4633833
>chr5:4634834-4635007
>chr5:4635487-4635589
>chr5:4635695-4635782
>chr5:4636037-4636729
>chr5:4636904-4637238
>chr5:4638551-4638711
>chr5:4639839-4640249
>chr5:4640404-4641486
>chr5:4641639-4641847
>chr5:4641925-4642134
>chr5:4642334-4643452
>chr5:4643555-4644080
>chr5:4644931-4645214
>chr5:4645539-4646029
>chr5:4646750-4647734
>chr5:4649477-4650443
>chr5:4650594-4652363
>chr5:4652615-4652902
>chr5:4653733-4654002
>chr5:4654094-4654636
>chr5:4655319-4655455
>chr5:4655630-4656165
>chr5:4656334-4656724
>chr5:4656982-4657265
>chr5:4657469-4657692
>chr5:4657813-4658064
>chr5:4658831-4659130
>chr5:4659602-4659739
>chr5:4659942-4660262
>chr5:4660420-4660503
>chr5:4661388-4662112
>chr5:4662275-4662471
>chr5:4662756-4662995
>chr5:4663620-4663739
>chr5:4664041-4664129
>chr5:4664417-4664765
>chr5:4666894-4667016
>chr5:4667180-4667284
>chr5:4667357-4667861
>chr5:4667980-4668567
>chr5:4668702-4668819
>chr5:4668955-4669231
>chr5:4669355-4669760
>chr5:4669826-4670328
>chr5:4670607-4670840
>chr5:4671168-4671624
>chr5:4671863-4672885
>chr5:4673118-4673293
>chr5:4673717-4673900
>chr5:4674055-4674243
>chr5:4674639-4674764
>chr5:4674936-4675460
>chr5:4675697-4675792
>chr5:4676030-4676230
>chr5:4676348-4676686
>chr5:4676795-4677248
>chr5:4677563-4677833
>chr5:4677965-4678201
>chr5:4678422-4678843
>chr5:4679136-4679408
>chr5:4679571-4680085
>chr5:4680300-4680637
>chr5:4680767-4680908
>chr5:4681076-4681598
>chr5:4681730-4681908
>chr5:4682001-4682147
>chr5:4682367-4683248
>chr5:4684086-4684247
>chr5:4684517-4684604
>chr5:4684775-4685840
>chr5:4686079-4687211
>chr5:4687270-4687786
>chr5:4687954-4688684
>chr5:4688904-4689018
>chr5:4689359-4689461
>chr5:4689977-4690803
>chr5:4691173-4691317
>chr5:4691414-4691517
>chr5:4691753-4691998
>chr5:4692086-4692866
>chr5:4693439-4694496
>chr5:4694602-4694981
>chr5:4695176-4695306
>chr5:4695638-4696154
>chr5:4696699-4697103
>chr5:4697651-4697816
>chr5:4697895-4698122
>chr5:4698431-4700089
>chr5:4700716-4701148
>chr5:4701342-4701646
>chr5:4702781-4703151
>chr5:4703211-4703338
>chr5:4703566-4703625
>chr5:4703997-4705220
>chr5:4705284-4705401
>chr5:4706348-4706468
>chr5:4706677-4706742
>chr5:4706855-4707021
>chr5:4707118-4708344
>chr5:4708496-4708620
>chr5:4708800-4709230
>chr5:4709338-4709821
>chr5:4709944-4710268
>chr5:4710434-4710839
>chr5:4711907-4712052
>chr5:4712241-4712724
>chr5:4714032-4714323
>chr5:4714439-4714565
>chr5:4714737-4714864
>chr5:4714943-4715024
>chr5:4715142-4715991
>chr5:4716162-4716805
>chr5:4717001-4717390
>chr5:4717751-4718586
>chr5:4718751-4719039
>chr5:4719773-4719901
>chr5:4720173-4720368
>chr5:4720669-4720810
>chr5:4720910-4721150
>chr5:4721329-4721719
>chr5:4721999-4722197
>chr5:4722453-4722786
>chr5:4723104-4723293
>chr5:4724709-4724954
>chr5:4725066-4725484
>chr5:4725602-4727110
>chr5:4727254-4727354
>chr5:4727479-4727940
>chr5:4728077-4729277
>chr5:4729454-4730119
>chr5:4730617-4731030
>chr5:4731661-4732179
>chr5:4732588-4732897
>chr5:4733681-4733906
>chr5:4734083-4735702
>chr5:4735736-4736825
>chr5:4736958-4737792
>chr5:4738122-4738276
>chr5:4738729-4738915
>chr5:4739223-4739785
>chr5:4739845-4740715
>chr5:4740772-4740892
>chr5:4741673-4742246
>chr5:4742451-4742650
>chr5:4742853-4743186
>chr5:4743629-4743825
>chr5:4744108-4744165
>chr5:4744679-4745137
>chr5:4747399-4747571
>chr5:4747653-4747863
>chr5:4748424-4749383
>chr5:4749495-4749957
>chr5:4750122-4750851
>chr5:4750928-4751532
>chr5:4751871-4752054
>chr5:4752391-4752647
>chr5:4753016-4753212
>chr5:4753359-4753482
>chr5:4753791-4754272
>chr5:4754400-4755409
>chr5:4755493-4755711
>chr5:4756029-4757095
>chr5:4757213-4757414
>chr5:4757493-4757588
>chr5:4757653-4757916
>chr5:4758039-4759169
>chr5:4759407-4759549
>chr5:4759702-4759774
>chr5:4759848-4760130
>chr5:4760515-4760809
>chr5:4761021-4761335
>chr5:4761525-4761569
>chr5:4761929-4762059
>chr5:4762193-4762269
>chr5:4762654-4762706
>chr5:4762889-4762974
>chr5:4763162-4763434
>chr5:4763496-4764865
>chr5:4765633-4765671
>chr5:4765871-4767065
>chr5:4768023-4768546
>chr5:4769349-4770759
>chr5:4770826-4771089
>chr5:4771814-4773376
>chr5:4773652-4775668
>chr5:4775845-4778581
>chr5:4778806-4779900
>chr5:4780135-4783207
>chr5:4783358-4785015
>chr5:4785648-4788149
>chr5:4788329-4789320
>chr5:4789546-4791744
>chr5:4791961-4798308
>chr5:4798517-4798579
>chr5:4799402-4799530
>chr5:4799767-4800477
>chr5:4800577-4802171
>chr5:4802284-4802349
>chr5:4803621-4804256
>chr5:4804366-4804839
>chr5:4805272-4805434
>chr5:4805754-4806253
>chr5:4807678-4807955
>chr5:4808049-4810232
>chr5:4810415-4810616
>chr5:4811674-4812174
>chr5:4812244-4813222
>chr5:4813604-4813663
>chr5:4814124-4814242
>chr5:4814420-4814510
>chr5:4814586-4814927
>chr5:4815833-4816114
>chr5:4816242-4816816
>chr5:4816954-4817396
>chr5:4817617-4818390
>chr5:4818496-4818822
>chr5:4818947-4821240
>chr5:4821364-4822898
>chr5:4823427-4823666
>chr5:4827026-4827326
>chr5:4827436-4827612
>chr5:4827783-4828240
>chr5:4828465-4828935
>chr5:4828993-4829057
>chr5:4829207-4830350
>chr5:4830541-4830931
>chr5:4831102-4831169
>chr5:4831321-4831429
>chr5:4831665-4832015
>chr5:4832731-4833626
>chr5:4835296-4835852
>chr5:4836055-4836167
>chr5:4836406-4836747
>chr5:4837021-4837137
>chr5:4837285-4838054
>chr5:4838101-4838212
>chr5:4838528-4840086
>chr5:4840678-4841574
>chr5:4842162-4842313
>chr5:4842660-4843323
>chr5:4844016-4844142
>chr5:4844555-4844954
>chr5:4845427-4845632
>chr5:4845678-4846431
>chr5:4846909-4847172
>chr5:4847377-4848081
>chr5:4848272-4848522
>chr5:4848735-4850658
>chr5:4850733-4851022
>chr5:4851203-4851317
>chr5:4851470-4851716
>chr5:4852671-4852954
>chr5:4853002-4853499
>chr5:4853652-4854116
>chr5:4854277-4854486
>chr5:4854729-4855322
>chr5:4856816-4857200
>chr5:4857354-4857677
>chr5:4858471-4859509
>chr5:4859556-4859859
>chr5:4859972-4860115
>chr5:4860496-4860587
>chr5:4860688-4860925
>chr5:4860988-4861061
>chr5:4861295-4861591
>chr5:4861820-4862212
>chr5:4862374-4862715
>chr5:4863106-4863900
>chr5:4864076-4864202
>chr5:4864397-4864732
>chr5:4865089-4865396
>chr5:4865525-4865968
>chr5:4866318-4866421
>chr5:4866563-4867484
>chr5:4868057-4868326
>chr5:4868520-4868621
>chr5:4868714-4869049
>chr5:4869441-4869566
>chr5:4869757-4869937
>chr5:4870521-4871491
>chr5:4872068-4872528
>chr5:4872870-4873004
>chr5:4873444-4873943
>chr5:4874433-4874873
>chr5:4874974-4875528
>chr5:4875690-4876287
>chr5:4876480-4876780
>chr5:4876989-4877246
>chr5:4877580-4877858
>chr5:4878950-4879056
>chr5:4879159-4879240
>chr5:4879492-4880087
>chr5:4880311-4880533
>chr5:4880747-4881566
>chr5:4881806-4881872
>chr5:4881919-4882131
>chr5:4882461-4882794
>chr5:4883071-4883215
>chr5:4883666-4883766
>chr5:4884266-4884993
>chr5:4885216-4885320
>chr5:4885701-4886710
>chr5:4888497-4888665
>chr5:4888973-4889982
>chr5:4890901-4891164
>chr5:4891595-4892382
>chr5:4892496-4892638
>chr5:4892721-4893406
>chr5:4894058-4894255
>chr5:4894809-4894995
>chr5:4895076-4895380
>chr5:4895636-4895718
>chr5:4895912-4896054
>chr5:4898894-4899277
>chr5:4900945-4901164
>chr5:4902048-4902197
>chr5:4902438-4902691
>chr5:4902923-4903941
>chr5:4905025-4905262
>chr5:4905448-4905991
>chr5:4906164-4906226
>chr5:4906548-4906761
>chr5:4907244-4907379
>chr5:4907468-4907578
>chr5:4907754-4907875
>chr5:4908015-4908782
>chr5:4909190-4909503
>chr5:4909700-4909938
>chr5:4910695-4910783
>chr5:4911427-4911564
>chr5:4912024-4912390
>chr5:4913047-4913690
>chr5:4913982-4914252
>chr5:4914431-4914642
>chr5:4914726-4915028
>chr5:4915086-4915447
>chr5:4916132-4916558
>chr5:4916671-4916747
>chr5:4917935-4918109
>chr5:4921410-4921562
>chr5:4921836-4921926
>chr5:4922170-4922365
>chr5:4922612-4922833
>chr5:4922887-4923014
>chr5:4923074-4923607
>chr5:4926892-4927050
>chr5:4927321-4927510
>chr5:4927669-4927798
>chr5:4928051-4928756
>chr5:4930507-4931234
>chr5:4931311-4931626
>chr5:4931918-4932062
>chr5:4932298-4932346
>chr5:4932577-4933076
>chr5:4934249-4934373
>chr5:4935657-4935975
>chr5:4936126-4936461
>chr5:4936603-4936887
>chr5:4936987-4937268
>chr5:4937776-4937947
>chr5:4938405-4938562
>chr5:4939051-4939138
>chr5:4939572-4939781
>chr5:4940628-4940745
>chr5:4941735-4941904
>chr5:4942960-4943075
>chr5:4944617-4944851
>chr5:4945128-4946789
>chr5:4946889-4948586
>chr5:4949688-4950106
>chr5:4950200-4952356
>chr5:4952503-4952746
>chr5:4953140-4953222
>chr5:4953417-4953817
>chr5:4953876-4953979
>chr5:4954146-4955026
>chr5:4955224-4956390
>chr5:4957227-4957463
>chr5:4957735-4958168
>chr5:4958643-4958891
>chr5:4959073-4960035
>chr5:4960363-4960445
>chr5:4961009-4961252
>chr5:4962428-4962575
>chr5:4963700-4963934
>chr5:4968047-4968340
>chr5:4968435-4968680
>chr5:4969030-4969345
>chr5:4969566-4971092
>chr5:4971368-4971480
>chr5:4972211-4973540
>chr5:4974129-4974993
>chr5:4975241-4975412
>chr5:4975537-4975611
>chr5:4975759-4976001
>chr5:4976061-4977044
>chr5:4977915-4978242
>chr5:4978307-4978354
>chr5:4978953-4979280
>chr5:4979351-4979899
>chr5:4980127-4980451
>chr5:4980574-4980787
>chr5:4981664-4981940
>chr5:4982377-4983200
>chr5:4983735-4984213
>chr5:4985042-4985216
>chr5:4985309-4985627
>chr5:4985738-4986087
>chr5:4986300-4987169
>chr5:4987569-4987696
>chr5:4987930-4988004
>chr5:4988310-4988571
>chr5:4989273-4990008
>chr5:4990148-4990223
>chr5:4990314-4990418
>chr5:4990880-4991453
>chr5:4991547-4992080
>chr5:4993679-4993744
>chr5:4993927-4994414
>chr5:4994894-4995265
>chr5:4995449-4996523
>chr5:4996596-4996755
>chr5:4997789-4998537
>chr5:4998690-4998780
>chr5:4999009-4999517
>chr5:4999665-4999778
>chr5:4999915-5000272
>chr5:5002784-5002906
>chr5:5003136-5003857
>chr5:5004005-5004322
>chr5:5004718-5004766
>chr5:5005145-5005564
>chr5:5005907-5006085
>chr5:5006119-5007193
>chr5:5008490-5009353
>chr5:5009551-5009744
>chr5:5009920-5010098
>chr5:5010852-5011125
>chr5:5011346-5011745
>chr5:5011863-5012298
>chr5:5012473-5013893
>chr5:5014039-5015183
>chr5:5015303-5015753
>chr5:5015986-5016096
>chr5:5016509-5016588
>chr5:5016987-5017218
>chr5:5017831-5017980
>chr5:5018363-5018505
>chr5:5018890-5019112
>chr5:5019373-5019525
>chr5:5019773-5020403
>chr5:5020561-5020733
>chr5:5020798-5021105
>chr5:5021250-5021634
>chr5:5021769-5022511
>chr5:5023307-5023526
>chr5:5023836-5024036
>chr5:5025211-5025355
>chr5:5025577-5026427
>chr5:5026650-5026710
>chr5:5026984-5027502
>chr5:5027634-5027710
>chr5:5028975-5029503
>chr5:5029702-5029855
>chr5:5029935-5030356
>chr5:5030629-5030896
>chr5:5031226-5031312
>chr5:5031814-5032079
>chr5:5032177-5032288
>chr5:5032454-5032528
>chr5:5032770-5033518
>chr5:5033778-5033938
>chr5:5034344-5034589
>chr5:5035019-5035093
>chr5:5035210-5035273
>chr5:5035501-5035748
>chr5:5036430-5037050
>chr5:5037145-5037428
>chr5:5037771-5037985
>chr5:5038724-5038777
>chr5:5039122-5039290
>chr5:5039377-5040481
>chr5:5040579-5040760
>chr5:5040919-5041037
>chr5:5041264-5041448
>chr5:5041666-5041823
>chr5:5042173-5042408
>chr5:5042540-5042998
>chr5:5043309-5043752
>chr5:5044222-5044629
>chr5:5044942-5045243
>chr5:5045816-5045983
>chr5:5046344-5047706
>chr5:5048013-5048231
>chr5:5048357-5049472
>chr5:5049898-5050077
>chr5:5050344-5050755
>chr5:5051072-5051306
>chr5:5051685-5051776
>chr5:5051966-5052230
>chr5:5052906-5052976
>chr5:5053128-5053541
>chr5:5053687-5054478
>chr5:5054556-5054762
>chr5:5055472-5056582
>chr5:5056723-5057169
>chr5:5057334-5057427
>chr5:5057553-5057641
>chr5:5057887-5058709
>chr5:5059359-5059447
>chr5:5059584-5059926
>chr5:5060028-5060193
>chr5:5060253-5060347
>chr5:5061312-5061436
>chr5:5061619-5062175
>chr5:5062509-5062841
>chr5:5062954-5063354
>chr5:5067342-5067675
>chr5:5067926-5068043
>chr5:5068336-5068539
>chr5:5068678-5069243
>chr5:5069501-5069883
>chr5:5069983-5070814
>chr5:5070870-5071015
>chr5:5073458-5073824
>chr5:5076110-5076208
>chr5:5076608-5077329
>chr5:5077404-5077859
>chr5:5078982-5079161
>chr5:5079455-5079930
>chr5:5080960-5081374
>chr5:5081519-5081646
>chr5:5082154-5082377
>chr5:5082570-5083417
>chr5:5083668-5083837
>chr5:5084183-5084839
>chr5:5085130-5085557
>chr5:5085683-5086081
>chr5:5086136-5086232
>chr5:5086615-5086728
>chr5:5087244-5087796
>chr5:5088026-5088232
>chr5:5088868-5089402
>chr5:5090225-5090992
>chr5:5091798-5092283
>chr5:5092542-5092745
>chr5:5092843-5092891
>chr5:5093083-5093216
>chr5:5093363-5093619
>chr5:5093654-5094211
>chr5:5094387-5094853
>chr5:5095084-5095473
>chr5:5095638-5095702
>chr5:5095988-5096348
>chr5:5096970-5097096
>chr5:5097229-5097539
>chr5:5098046-5098314
>chr5:5098509-5098572
>chr5:5099432-5099551
>chr5:5100592-5100638
>chr5:5100729-5101522
>chr5:5102021-5102271
>chr5:5103309-5103411
>chr5:5103494-5103790
>chr5:5103872-5104627
>chr5:5104770-5105449
>chr5:5105770-5105904
>chr5:5106517-5106642
>chr5:5106757-5107462
>chr5:5110507-5110648
>chr5:5110850-5111496
>chr5:5111616-5112574
>chr5:5112639-5112711
>chr5:5113177-5113358
>chr5:5114316-5114446
>chr5:5114593-5114955
>chr5:5115051-5115221
>chr5:5115470-5115603
>chr5:5115709-5116464
>chr5:5116686-5117140
>chr5:5117685-5117822
>chr5:5118009-5120019
>chr5:5120108-5120770
>chr5:5120881-5121541
>chr5:5122431-5122855
>chr5:5123553-5123666
>chr5:5123740-5124208
>chr5:5124403-5124483
>chr5:5124976-5125352
