# Supplementary material for: Red: an intelligent, rapid, accurate tool for detecting repeats de-novo on the genomic scale
Source: BMC Bioinformatics. 2015 Jul 24;16:227. doi: 10.1186/s12859-015-0654-5 (PMC4513396; doi:10.1186/s12859-015-0654-5)
Supplement: Additional file 11 — Supplementary data set 10 — Red’s repeats of the Dictyostelium discoideum genome. The command “tar -xzf file” results in a directory that contains the locations of repeats found by Red in the genome of the Dictyostelium discoideum. [file 12859_2015_654_MOESM11_ESM.gz › GnmRptDd/chr6.rpt]

>chr6:100-2817
>chr6:3086-3190
>chr6:3407-4213
>chr6:4915-8190
>chr6:8376-12141
>chr6:12241-18904
>chr6:19062-19238
>chr6:19348-19534
>chr6:20394-20503
>chr6:20639-20713
>chr6:20868-21629
>chr6:22225-22729
>chr6:23121-23297
>chr6:23451-23670
>chr6:23827-24133
>chr6:24744-25117
>chr6:25188-25498
>chr6:26492-26807
>chr6:27656-28235
>chr6:28397-28460
>chr6:28801-29208
>chr6:29652-29771
>chr6:29939-30144
>chr6:30268-30492
>chr6:31431-31748
>chr6:32009-32125
>chr6:32487-32808
>chr6:33280-33367
>chr6:33583-33952
>chr6:34117-34300
>chr6:34401-35130
>chr6:35298-35496
>chr6:36743-37212
>chr6:37271-37784
>chr6:38377-38548
>chr6:39011-39128
>chr6:39404-39551
>chr6:39752-40021
>chr6:40387-40578
>chr6:40662-41618
>chr6:41912-42060
>chr6:42394-42499
>chr6:43401-43816
>chr6:43972-44353
>chr6:44968-45543
>chr6:47112-47385
>chr6:47475-47603
>chr6:48139-48481
>chr6:48562-48664
>chr6:48760-49030
>chr6:49144-49475
>chr6:50619-51306
>chr6:51416-51764
>chr6:51953-52157
>chr6:53451-54100
>chr6:54709-54837
>chr6:55585-55938
>chr6:56191-57320
>chr6:57604-57662
>chr6:57837-57937
>chr6:58130-58204
>chr6:58356-58450
>chr6:59209-59541
>chr6:59614-59832
>chr6:60323-60524
>chr6:61007-61309
>chr6:61452-61502
>chr6:62285-62410
>chr6:62970-63134
>chr6:63351-63618
>chr6:63744-64026
>chr6:64095-64806
>chr6:65008-65166
>chr6:65647-65768
>chr6:68574-69233
>chr6:69582-69951
>chr6:70557-70732
>chr6:72097-73093
>chr6:73445-73524
>chr6:73790-73865
>chr6:74163-74398
>chr6:74714-74981
>chr6:75224-75411
>chr6:75854-76373
>chr6:76970-77174
>chr6:77904-78325
>chr6:78420-79138
>chr6:79241-79448
>chr6:79625-79676
>chr6:80090-80412
>chr6:80670-80971
>chr6:81638-82694
>chr6:82923-83105
>chr6:83583-83684
>chr6:84002-84092
>chr6:84714-84929
>chr6:85300-85391
>chr6:86666-86949
>chr6:87067-87130
>chr6:87209-87773
>chr6:87907-88010
>chr6:88573-88682
>chr6:91154-91436
>chr6:92333-92525
>chr6:93099-93493
>chr6:93634-94107
>chr6:94403-94535
>chr6:94997-95295
>chr6:95444-95588
>chr6:96095-96227
>chr6:97048-97226
>chr6:97474-98863
>chr6:99127-99323
>chr6:99744-100178
>chr6:100689-100964
>chr6:101190-101507
>chr6:102193-102450
>chr6:104999-105221
>chr6:105323-105478
>chr6:105733-105870
>chr6:105967-106990
>chr6:107205-108631
>chr6:108759-109031
>chr6:109261-110264
>chr6:110445-110779
>chr6:111125-111941
>chr6:112348-112808
>chr6:113774-114063
>chr6:114585-114700
>chr6:115193-116093
>chr6:116333-116462
>chr6:118810-119003
>chr6:119287-119425
>chr6:119756-120319
>chr6:120679-120925
>chr6:121380-121510
>chr6:121608-121859
>chr6:122516-122729
>chr6:123618-124270
>chr6:124441-125257
>chr6:126477-126734
>chr6:127369-127777
>chr6:127995-128414
>chr6:129029-130262
>chr6:130455-130583
>chr6:131584-131897
>chr6:132016-132201
>chr6:132776-132851
>chr6:132995-133264
>chr6:133346-134441
>chr6:134688-134853
>chr6:135081-135655
>chr6:136054-136456
>chr6:136963-137216
>chr6:137897-138264
>chr6:138721-138929
>chr6:139014-139208
>chr6:139916-140518
>chr6:140580-140854
>chr6:141067-141273
>chr6:141352-141748
>chr6:141945-142096
>chr6:142233-142473
>chr6:142873-142929
>chr6:143239-143822
>chr6:144109-144230
>chr6:144753-144843
>chr6:145335-145504
>chr6:145738-145949
>chr6:146785-147199
>chr6:151837-152153
>chr6:153063-153803
>chr6:154109-154711
>chr6:155663-155863
>chr6:156719-156781
>chr6:157179-157970
>chr6:158138-158207
>chr6:158324-159585
>chr6:159684-160352
>chr6:160464-160582
>chr6:160692-161305
>chr6:161836-161910
>chr6:162254-162320
>chr6:162442-162796
>chr6:163155-163318
>chr6:163655-163873
>chr6:164012-164135
>chr6:164244-164611
>chr6:164684-165720
>chr6:165793-165863
>chr6:166086-166354
>chr6:166397-167284
>chr6:167569-167733
>chr6:167891-168008
>chr6:168346-168543
>chr6:169030-169476
>chr6:171412-171607
>chr6:172012-172120
>chr6:172185-173328
>chr6:173400-173753
>chr6:174137-174369
>chr6:176080-176419
>chr6:176488-177205
>chr6:178336-178470
>chr6:178793-179034
>chr6:179215-180215
>chr6:180785-181149
>chr6:181781-181878
>chr6:182228-182574
>chr6:182664-182773
>chr6:182837-183289
>chr6:183828-184555
>chr6:185074-185744
>chr6:186600-187168
>chr6:187332-187578
>chr6:188302-188586
>chr6:188892-188934
>chr6:189016-189645
>chr6:189867-190198
>chr6:190360-191300
>chr6:191484-191661
>chr6:191952-192117
>chr6:193211-193275
>chr6:193374-194763
>chr6:194888-195558
>chr6:195645-195850
>chr6:195996-196564
>chr6:196634-196855
>chr6:196931-198078
>chr6:198834-198987
>chr6:199282-199453
>chr6:199588-199770
>chr6:199826-200027
>chr6:200517-200604
>chr6:200750-201332
>chr6:201447-201850
>chr6:203501-203657
>chr6:203740-204090
>chr6:204244-204642
>chr6:204736-205584
>chr6:205661-206059
>chr6:206312-206362
>chr6:206557-206760
>chr6:207336-207581
>chr6:207792-208961
>chr6:209204-209372
>chr6:210863-211277
>chr6:211455-211643
>chr6:211855-212499
>chr6:212855-212914
>chr6:213009-213357
>chr6:213672-214283
>chr6:216161-216335
>chr6:216600-216749
>chr6:217341-217562
>chr6:218084-218182
>chr6:219612-220459
>chr6:220685-220778
>chr6:221181-221328
>chr6:221496-222530
>chr6:222967-223347
>chr6:223981-224488
>chr6:225055-225771
>chr6:225867-226471
>chr6:226525-226961
>chr6:227134-227307
>chr6:227560-227759
>chr6:228180-228475
>chr6:228849-229252
>chr6:229323-229606
>chr6:230332-230713
>chr6:230866-230936
>chr6:231056-231152
>chr6:231656-232315
>chr6:232409-232650
>chr6:232716-232815
>chr6:232905-233332
>chr6:233531-235533
>chr6:235661-236325
>chr6:236501-236748
>chr6:237067-237255
>chr6:237867-238134
>chr6:238233-238567
>chr6:238776-239664
>chr6:239772-239858
>chr6:241333-241476
>chr6:242076-242142
>chr6:242416-242889
>chr6:243486-243920
>chr6:246293-246732
>chr6:247046-247183
>chr6:248473-248594
>chr6:248649-249918
>chr6:250016-250143
>chr6:250320-250486
>chr6:251031-252237
>chr6:252414-252819
>chr6:253323-253602
>chr6:253679-254159
>chr6:254845-255043
>chr6:255357-255835
>chr6:256159-256651
>chr6:257093-257236
>chr6:257392-258066
>chr6:258462-259173
>chr6:259279-259361
>chr6:259982-260758
>chr6:261359-261604
>chr6:262342-263362
>chr6:263951-264316
>chr6:265523-265630
>chr6:265929-266783
>chr6:266904-267158
>chr6:267388-267452
>chr6:267946-268289
>chr6:268839-269638
>chr6:269841-270027
>chr6:270292-270379
>chr6:270473-270825
>chr6:271389-271622
>chr6:272433-272848
>chr6:273112-273323
>chr6:273809-274345
>chr6:274400-274584
>chr6:275355-275825
>chr6:275976-276187
>chr6:277139-277315
>chr6:277474-277719
>chr6:277921-278074
>chr6:278173-278400
>chr6:278508-278941
>chr6:279090-279314
>chr6:279472-279652
>chr6:279865-280282
>chr6:280436-280744
>chr6:280861-281135
>chr6:281286-281936
>chr6:282122-282315
>chr6:282438-283363
>chr6:283418-283547
>chr6:285466-285527
>chr6:285924-286221
>chr6:286911-287474
>chr6:287560-289080
>chr6:289179-289225
>chr6:289364-290237
>chr6:291186-291354
>chr6:291719-292290
>chr6:293063-293883
>chr6:293942-294023
>chr6:294553-294656
>chr6:294998-296016
>chr6:296559-297079
>chr6:297346-298624
>chr6:298728-299002
>chr6:299275-299427
>chr6:299477-299647
>chr6:299822-299947
>chr6:300921-301139
>chr6:301324-302036
>chr6:302097-303022
>chr6:303542-303828
>chr6:303962-304881
>chr6:306165-306338
>chr6:306590-307277
>chr6:307438-307527
>chr6:307953-309079
>chr6:309358-309909
>chr6:310306-310502
>chr6:310958-311046
>chr6:311145-311297
>chr6:311476-312336
>chr6:312747-313427
>chr6:313467-313966
>chr6:314309-314476
>chr6:316019-316151
>chr6:316378-316619
>chr6:317709-318057
>chr6:318913-319913
>chr6:319992-320133
>chr6:320229-320747
>chr6:320821-321945
>chr6:322205-322366
>chr6:322493-322524
>chr6:322628-323184
>chr6:323410-323513
>chr6:323822-324005
>chr6:324150-324398
>chr6:325168-325303
>chr6:325628-326193
>chr6:326294-327469
>chr6:327928-328809
>chr6:328874-329396
>chr6:329670-329792
>chr6:329906-331851
>chr6:332021-333339
>chr6:334705-334818
>chr6:335887-336897
>chr6:336981-337289
>chr6:337407-337645
>chr6:337947-338909
>chr6:339284-339426
>chr6:340976-341072
>chr6:341726-342966
>chr6:343122-344118
>chr6:344252-345344
>chr6:345569-348632
>chr6:348825-351814
>chr6:352071-353324
>chr6:353523-355985
>chr6:356114-356831
>chr6:357036-359387
>chr6:359645-360866
>chr6:361056-363114
>chr6:363853-364067
>chr6:364296-365028
>chr6:365180-365458
>chr6:366232-366360
>chr6:366856-366997
>chr6:367059-367296
>chr6:367357-367878
>chr6:367981-368774
>chr6:368938-369082
>chr6:369163-369806
>chr6:369997-370532
>chr6:370765-371339
>chr6:371557-371806
>chr6:372205-376652
>chr6:376850-377250
>chr6:377400-378513
>chr6:378847-379040
>chr6:379523-379713
>chr6:380159-380820
>chr6:380894-381043
>chr6:381265-381619
>chr6:382355-382461
>chr6:382657-383234
>chr6:383287-383690
>chr6:384927-385878
>chr6:386216-386723
>chr6:386807-387161
>chr6:387320-387756
>chr6:387855-388036
>chr6:388150-388281
>chr6:388554-388919
>chr6:391442-391496
>chr6:391619-391845
>chr6:393384-393720
>chr6:393928-394103
>chr6:394432-394499
>chr6:395529-395642
>chr6:395752-396572
>chr6:397226-397879
>chr6:397977-398379
>chr6:400639-400795
>chr6:401497-401687
>chr6:402692-403262
>chr6:404905-405235
>chr6:405501-405930
>chr6:406725-408067
>chr6:408438-409488
>chr6:409713-410036
>chr6:410145-410297
>chr6:410525-410983
>chr6:411040-411381
>chr6:412228-412482
>chr6:412945-413156
>chr6:413212-413990
>chr6:414373-415099
>chr6:415673-415951
>chr6:416013-416694
>chr6:416792-417140
>chr6:417403-418652
>chr6:419775-420123
>chr6:420237-420651
>chr6:420735-421146
>chr6:421395-421443
>chr6:421942-422351
>chr6:422507-422638
>chr6:423016-423149
>chr6:423292-423770
>chr6:424095-424252
>chr6:424721-424853
>chr6:424941-426378
>chr6:426982-427136
>chr6:427339-427829
>chr6:427887-428075
>chr6:428226-428363
>chr6:429578-430184
>chr6:430509-430688
>chr6:430749-430805
>chr6:431000-431052
>chr6:431795-431912
>chr6:431991-432577
>chr6:433368-433850
>chr6:433915-434259
>chr6:434581-434739
>chr6:434845-435037
>chr6:435202-435703
>chr6:435973-436106
>chr6:436386-436580
>chr6:436800-436852
>chr6:436999-437579
>chr6:438252-438329
>chr6:438772-439058
>chr6:439283-439416
>chr6:439531-440529
>chr6:441134-441561
>chr6:441742-442666
>chr6:443380-443655
>chr6:445154-445251
>chr6:447519-447736
>chr6:449249-449450
>chr6:449984-450400
>chr6:450467-450697
>chr6:450893-450983
>chr6:451171-451282
>chr6:451429-452441
>chr6:452648-453367
>chr6:453970-454172
>chr6:454526-454861
>chr6:454961-455107
>chr6:455225-455355
>chr6:455627-455900
>chr6:456365-457950
>chr6:458649-459986
>chr6:460101-460233
>chr6:460415-460600
>chr6:461062-461275
>chr6:461471-461696
>chr6:462385-462734
>chr6:463343-464551
>chr6:464869-465007
>chr6:465870-466651
>chr6:466759-468020
>chr6:468126-468365
>chr6:468495-469329
>chr6:469996-470076
>chr6:471322-471418
>chr6:472064-474003
>chr6:475097-476216
>chr6:476278-477400
>chr6:477645-477879
>chr6:477948-479224
>chr6:480278-480926
>chr6:481010-481187
>chr6:481543-481645
>chr6:482143-482851
>chr6:483018-483130
>chr6:483225-483444
>chr6:483760-483952
>chr6:484087-484234
>chr6:484339-484603
>chr6:484666-485036
>chr6:485304-486720
>chr6:486780-487056
>chr6:487395-488113
>chr6:488594-488719
>chr6:488940-489276
>chr6:489462-489648
>chr6:489850-490422
>chr6:493052-493546
>chr6:493778-494062
>chr6:494173-494281
>chr6:494368-495176
>chr6:495241-496078
>chr6:496375-497206
>chr6:497506-497879
>chr6:498049-499458
>chr6:500005-500377
>chr6:500519-501777
>chr6:503308-503445
>chr6:503545-504409
>chr6:504824-504923
>chr6:505040-505233
>chr6:505641-505771
>chr6:505861-507057
>chr6:509035-509268
>chr6:510815-511501
>chr6:511549-512389
>chr6:512488-512551
>chr6:512799-514065
>chr6:514289-514462
>chr6:514781-515424
>chr6:517422-517640
>chr6:518014-519075
>chr6:519137-519505
>chr6:519574-519994
>chr6:520101-520147
>chr6:520412-520525
>chr6:520574-520743
>chr6:520786-521723
>chr6:521848-522074
>chr6:522174-522551
>chr6:522713-522930
>chr6:523396-525106
>chr6:525428-526717
>chr6:526929-527165
>chr6:527211-529139
>chr6:529334-530821
>chr6:530916-531125
>chr6:531209-531812
>chr6:531972-532837
>chr6:532938-533283
>chr6:533878-534317
>chr6:534386-535319
>chr6:535385-535768
>chr6:536363-536528
>chr6:536639-536854
>chr6:537290-538032
>chr6:538465-538783
>chr6:538965-539205
>chr6:539414-539794
>chr6:539984-540220
>chr6:540764-540866
>chr6:541433-541668
>chr6:542243-542706
>chr6:543386-543737
>chr6:544139-544323
>chr6:544758-545786
>chr6:546116-546332
>chr6:546982-547494
>chr6:547927-548245
>chr6:548427-548685
>chr6:549446-549698
>chr6:550880-551121
>chr6:551696-552279
>chr6:552826-552990
>chr6:553573-554632
>chr6:554824-554953
>chr6:555167-556397
>chr6:557188-557268
>chr6:557677-559036
>chr6:560355-560744
>chr6:560826-561051
>chr6:561286-561556
>chr6:561827-561908
>chr6:562252-562358
>chr6:562503-562756
>chr6:563117-563199
>chr6:563253-563497
>chr6:563854-563939
>chr6:564080-564451
>chr6:564575-564781
>chr6:565120-565202
>chr6:565753-566270
>chr6:566385-566502
>chr6:566617-566748
>chr6:567504-567837
>chr6:567927-568095
>chr6:568379-568531
>chr6:568589-568808
>chr6:568884-569373
>chr6:570077-570313
>chr6:570453-570857
>chr6:570931-572284
>chr6:572453-573274
>chr6:573528-574010
>chr6:574457-576297
>chr6:576389-576911
>chr6:577440-578028
>chr6:579092-580445
>chr6:580825-581029
>chr6:581774-582272
>chr6:582621-583734
>chr6:584020-584768
>chr6:585205-585327
>chr6:585597-585809
>chr6:586114-586453
>chr6:586546-587179
>chr6:587755-588057
>chr6:588241-588532
>chr6:588960-589054
>chr6:589469-590733
>chr6:590863-590964
>chr6:591331-592069
>chr6:592166-592596
>chr6:592823-593114
>chr6:593213-593469
>chr6:593570-594907
>chr6:595353-595721
>chr6:595791-595983
>chr6:596255-596450
>chr6:596637-598457
>chr6:599082-599327
>chr6:599421-604765
>chr6:605059-605331
>chr6:605545-605749
>chr6:605970-611233
>chr6:611405-613964
>chr6:614149-614360
>chr6:614633-614876
>chr6:615782-617071
>chr6:617157-617556
>chr6:617813-618331
>chr6:618524-618608
>chr6:618712-618842
>chr6:619476-619896
>chr6:620081-620254
>chr6:620536-621257
>chr6:621385-621921
>chr6:622380-622727
>chr6:622848-622958
>chr6:623050-623511
>chr6:623758-623864
>chr6:623942-624709
>chr6:624844-625185
>chr6:625699-625795
>chr6:625980-626262
>chr6:626822-627336
>chr6:627436-627702
>chr6:627852-628273
>chr6:628409-628550
>chr6:628801-629194
>chr6:629250-633294
>chr6:633414-633585
>chr6:633680-633728
>chr6:633936-634655
>chr6:634712-635191
>chr6:635327-635450
>chr6:635501-635809
>chr6:635960-636517
>chr6:636694-636867
>chr6:637310-638482
>chr6:638550-639333
>chr6:639630-639797
>chr6:640617-640842
>chr6:640996-641363
>chr6:643421-643956
>chr6:644263-644396
>chr6:644984-645405
>chr6:646051-646369
>chr6:646430-646777
>chr6:646942-647183
>chr6:647251-648107
>chr6:648245-648984
>chr6:650795-650941
>chr6:651350-651425
>chr6:652904-653070
>chr6:654130-654279
>chr6:654710-655177
>chr6:655860-656015
>chr6:656083-656201
>chr6:656470-656556
>chr6:656670-656833
>chr6:656981-658313
>chr6:658410-659232
>chr6:659359-659935
>chr6:660147-660405
>chr6:660657-660818
>chr6:661077-661340
>chr6:661442-661874
>chr6:662157-662203
>chr6:662609-662777
>chr6:662882-662972
>chr6:663024-663189
>chr6:663937-664020
>chr6:664213-664405
>chr6:664744-665177
>chr6:665364-665783
>chr6:665944-666527
>chr6:666653-666799
>chr6:667106-667986
>chr6:668058-668410
>chr6:668576-668764
>chr6:668884-669048
>chr6:670490-670564
>chr6:672381-672562
>chr6:672795-672898
>chr6:673125-673779
>chr6:674853-674919
>chr6:674975-675865
>chr6:676058-676270
>chr6:676332-677405
>chr6:678002-678323
>chr6:678334-678413
>chr6:679358-680057
>chr6:681022-681097
>chr6:681207-681612
>chr6:682509-682876
>chr6:683012-683713
>chr6:683849-685564
>chr6:685796-685897
>chr6:686278-686455
>chr6:686691-686864
>chr6:687029-687134
>chr6:687197-687262
>chr6:687328-687763
>chr6:687864-688209
>chr6:688370-688572
>chr6:691188-691579
>chr6:692412-694080
>chr6:694621-695010
>chr6:695067-695296
>chr6:696298-697442
>chr6:697525-697906
>chr6:698031-698184
>chr6:698844-700098
>chr6:700388-700587
>chr6:701285-701634
>chr6:701844-702023
>chr6:702879-703093
>chr6:703500-703875
>chr6:705553-705760
>chr6:706347-706848
>chr6:707399-707621
>chr6:708309-708590
>chr6:708804-709635
>chr6:709815-709986
>chr6:710205-711047
>chr6:711907-712345
>chr6:713105-713272
>chr6:713654-714439
>chr6:714585-714792
>chr6:714859-715035
>chr6:715306-715574
>chr6:716638-716997
>chr6:717322-717666
>chr6:717785-718524
>chr6:718667-718712
>chr6:719163-719412
>chr6:719925-720069
>chr6:720232-720294
>chr6:720595-721311
>chr6:722111-722220
>chr6:722519-722656
>chr6:722813-724021
>chr6:724071-724547
>chr6:724644-724903
>chr6:725104-725298
>chr6:725761-726267
>chr6:727274-728210
>chr6:728269-729622
>chr6:729825-730668
>chr6:730859-731185
>chr6:731319-731811
>chr6:732176-732324
>chr6:732403-733633
>chr6:733733-735010
>chr6:735110-736343
>chr6:736556-737175
>chr6:737393-737725
>chr6:737865-738004
>chr6:738327-738408
>chr6:738894-739864
>chr6:741143-741468
>chr6:741534-741663
>chr6:742342-743365
>chr6:743525-743753
>chr6:745092-745894
>chr6:745971-746164
>chr6:746264-746463
>chr6:746653-746893
>chr6:746976-747025
>chr6:748705-750289
>chr6:751441-751784
>chr6:752651-752828
>chr6:753425-754196
>chr6:754734-754808
>chr6:755373-755924
>chr6:757024-757579
>chr6:758304-758500
>chr6:759111-759164
>chr6:759333-759628
>chr6:760276-761410
>chr6:761483-761840
>chr6:761980-762401
>chr6:762476-762722
>chr6:762866-763386
>chr6:764545-764962
>chr6:766226-766889
>chr6:767125-767254
>chr6:767652-767740
>chr6:768047-768215
>chr6:768548-768951
>chr6:769105-769168
>chr6:769381-769756
>chr6:770328-770755
>chr6:771982-773526
>chr6:774671-775048
>chr6:775301-775816
>chr6:776277-776481
>chr6:776713-777748
>chr6:778146-778618
>chr6:778681-778824
>chr6:778915-779212
>chr6:779274-779878
>chr6:780091-780688
>chr6:780774-781215
>chr6:782288-782887
>chr6:783443-784554
>chr6:785578-786031
>chr6:786343-786753
>chr6:786835-787027
>chr6:787375-787652
>chr6:787968-788187
>chr6:788438-788712
>chr6:788806-789023
>chr6:789105-791347
>chr6:791531-791628
>chr6:791820-791885
>chr6:792004-792151
>chr6:792312-793331
>chr6:793497-793820
>chr6:794401-795670
>chr6:795943-796526
>chr6:797266-797420
>chr6:799244-799399
>chr6:800327-800429
>chr6:803287-804597
>chr6:805604-805851
>chr6:806751-807198
>chr6:807385-807691
>chr6:807789-808467
>chr6:809220-809286
>chr6:809696-809818
>chr6:810244-810734
>chr6:811185-811532
>chr6:811755-812290
>chr6:812395-812521
>chr6:812829-813040
>chr6:813366-814084
>chr6:814452-814724
>chr6:814941-815682
>chr6:817249-817579
>chr6:817784-817870
>chr6:818059-818142
>chr6:818350-818557
>chr6:819012-819821
>chr6:819964-820181
>chr6:820725-820811
>chr6:820914-821013
>chr6:821530-822690
>chr6:823547-824643
>chr6:824722-825936
>chr6:826512-827376
>chr6:828059-828218
>chr6:829055-830169
>chr6:830267-830931
>chr6:831029-831172
>chr6:831304-832113
>chr6:832832-833431
>chr6:833624-833736
>chr6:833882-834007
>chr6:834340-834526
>chr6:834706-835184
>chr6:835939-836054
>chr6:836417-836722
>chr6:836805-836942
>chr6:837143-838082
>chr6:838213-838294
>chr6:838488-838758
>chr6:839338-839430
>chr6:839544-839753
>chr6:839872-840294
>chr6:840417-840545
>chr6:840610-840750
>chr6:840965-841372
>chr6:841448-841476
>chr6:841576-841591
>chr6:841681-841896
>chr6:841946-842320
>chr6:842612-842788
>chr6:843131-843528
>chr6:843863-844444
>chr6:844511-844589
>chr6:844664-844745
>chr6:845640-847183
>chr6:847915-848143
>chr6:848531-848869
>chr6:849088-849410
>chr6:849473-849764
>chr6:850179-850659
>chr6:851603-852431
>chr6:853470-853665
>chr6:853972-855157
>chr6:855278-856041
>chr6:856685-857137
>chr6:857468-857868
>chr6:857947-858154
>chr6:858495-881562
>chr6:881612-881811
>chr6:883078-884066
>chr6:884161-884325
>chr6:884634-884700
>chr6:885209-885659
>chr6:885763-885891
>chr6:886009-886465
>chr6:886586-887143
>chr6:887646-887999
>chr6:888147-889774
>chr6:889905-890288
>chr6:892617-898612
>chr6:899204-899273
>chr6:899411-899756
>chr6:900253-900932
>chr6:901122-901226
>chr6:901559-902407
>chr6:902846-903204
>chr6:903296-903402
>chr6:903566-904565
>chr6:904688-904993
>chr6:905178-905429
>chr6:906011-906377
>chr6:906502-907716
>chr6:907862-908904
>chr6:909213-909713
>chr6:910554-911511
>chr6:911714-912057
>chr6:912314-912386
>chr6:912823-913328
>chr6:913435-915272
>chr6:915596-916627
>chr6:916810-918064
>chr6:918141-918486
>chr6:919095-919437
>chr6:919644-920644
>chr6:921473-923377
>chr6:924599-924866
>chr6:925025-925476
>chr6:925576-925681
>chr6:925860-926159
>chr6:926372-926557
>chr6:926843-926979
>chr6:927205-927419
>chr6:927648-927743
>chr6:928050-928221
>chr6:929593-929879
>chr6:930499-930636
>chr6:930918-931245
>chr6:931472-931696
>chr6:932481-932583
>chr6:932866-933556
>chr6:933865-934478
>chr6:934595-935278
>chr6:935747-935874
>chr6:936006-936217
>chr6:936259-936439
>chr6:936522-936916
>chr6:936971-937024
>chr6:937413-938697
>chr6:938937-939433
>chr6:939993-940184
>chr6:940249-940727
>chr6:941461-941821
>chr6:942109-942818
>chr6:942869-943662
>chr6:943819-944083
>chr6:944989-945332
>chr6:945828-946160
>chr6:946346-948121
>chr6:948180-948514
>chr6:948739-948956
>chr6:949226-949302
>chr6:949598-949860
>chr6:950081-950932
>chr6:951243-951454
>chr6:951910-953522
>chr6:953601-953996
>chr6:954308-954678
>chr6:954933-955183
>chr6:956185-957149
>chr6:957246-957468
>chr6:957541-957763
>chr6:958494-958954
>chr6:959037-959261
>chr6:959769-963056
>chr6:963182-963436
>chr6:963615-964334
>chr6:964532-965431
>chr6:965620-966917
>chr6:967087-968337
>chr6:968573-968758
>chr6:968858-969645
>chr6:969759-970395
>chr6:970615-970977
>chr6:971754-972033
>chr6:972175-972494
>chr6:972673-973779
>chr6:974276-974357
>chr6:974562-974738
>chr6:975371-975549
>chr6:975686-975909
>chr6:976066-976783
>chr6:977206-977908
>chr6:979029-979536
>chr6:979907-980248
>chr6:980471-980605
>chr6:980747-982542
>chr6:984769-987227
>chr6:987321-987880
>chr6:987964-988440
>chr6:988787-988929
>chr6:989216-989384
>chr6:989674-990019
>chr6:990433-990998
>chr6:992689-992980
>chr6:993147-993332
>chr6:993377-993848
>chr6:994005-994453
>chr6:994608-994807
>chr6:995069-996062
>chr6:996211-996509
>chr6:996764-996934
>chr6:997481-997569
>chr6:997742-997839
>chr6:997916-999144
>chr6:999196-999934
>chr6:1000145-1000670
>chr6:1001303-1001588
>chr6:1001876-1002163
>chr6:1002540-1003523
>chr6:1003760-1003837
>chr6:1003985-1004044
>chr6:1004115-1004183
>chr6:1004296-1005100
>chr6:1005915-1006223
>chr6:1006462-1006572
>chr6:1006732-1007067
>chr6:1007570-1008016
>chr6:1008546-1009024
>chr6:1009333-1009655
>chr6:1010014-1010181
>chr6:1010296-1011091
>chr6:1012805-1013323
>chr6:1013543-1013696
>chr6:1013910-1014547
>chr6:1014808-1015010
>chr6:1016458-1016886
>chr6:1017322-1017465
>chr6:1017728-1018284
>chr6:1018508-1018678
>chr6:1019795-1019925
>chr6:1020340-1020504
>chr6:1020757-1021612
>chr6:1021662-1021777
>chr6:1021924-1022125
>chr6:1022172-1023177
>chr6:1023536-1023839
>chr6:1024495-1024639
>chr6:1024931-1025534
>chr6:1025652-1025895
>chr6:1025970-1026098
>chr6:1026367-1027475
>chr6:1029261-1029378
>chr6:1029992-1030369
>chr6:1030474-1030692
>chr6:1031337-1031534
>chr6:1031707-1032240
>chr6:1032553-1032797
>chr6:1033772-1033868
>chr6:1034000-1034178
>chr6:1034396-1034866
>chr6:1035045-1035191
>chr6:1035289-1036092
>chr6:1036353-1036451
>chr6:1036635-1036849
>chr6:1036984-1037091
>chr6:1037300-1037370
>chr6:1037455-1037784
>chr6:1037849-1038886
>chr6:1039121-1039766
>chr6:1040013-1040190
>chr6:1040295-1040382
>chr6:1040533-1041762
>chr6:1042056-1042996
>chr6:1044804-1044995
>chr6:1045102-1045623
>chr6:1045692-1046231
>chr6:1047146-1047335
>chr6:1048647-1048796
>chr6:1048966-1049064
>chr6:1049848-1049959
>chr6:1050131-1050696
>chr6:1050889-1051115
>chr6:1051417-1052285
>chr6:1052580-1052994
>chr6:1053195-1053481
>chr6:1053603-1053693
>chr6:1053764-1054024
>chr6:1054605-1054800
>chr6:1055157-1055734
>chr6:1056078-1056976
>chr6:1057097-1057296
>chr6:1057393-1058464
>chr6:1058592-1058757
>chr6:1059103-1059463
>chr6:1059723-1059981
>chr6:1060149-1060422
>chr6:1061556-1062173
>chr6:1062806-1063362
>chr6:1064349-1066205
>chr6:1068083-1068333
>chr6:1068407-1070538
>chr6:1071201-1072319
>chr6:1072489-1072693
>chr6:1072846-1073043
>chr6:1073090-1073290
>chr6:1073492-1074077
>chr6:1074427-1074608
>chr6:1074899-1074963
>chr6:1075362-1075664
>chr6:1076198-1076601
>chr6:1076872-1077420
>chr6:1078122-1078277
>chr6:1078880-1079266
>chr6:1080131-1080493
>chr6:1081096-1081620
>chr6:1081937-1082321
>chr6:1082768-1082929
>chr6:1083070-1083311
>chr6:1083441-1084148
>chr6:1084291-1084524
>chr6:1084663-1085370
>chr6:1085453-1086710
>chr6:1087020-1087076
>chr6:1087358-1087966
>chr6:1088653-1088807
>chr6:1089399-1089728
>chr6:1090088-1090247
>chr6:1090364-1090413
>chr6:1090920-1091183
>chr6:1091347-1091465
>chr6:1091640-1091915
>chr6:1092658-1092785
>chr6:1092833-1093611
>chr6:1095968-1096504
>chr6:1096571-1096677
>chr6:1096733-1096833
>chr6:1097219-1097719
>chr6:1098200-1098332
>chr6:1098683-1099612
>chr6:1099708-1099788
>chr6:1099919-1100031
>chr6:1100253-1100447
>chr6:1100933-1101420
>chr6:1101479-1101833
>chr6:1102575-1102699
>chr6:1103004-1104250
>chr6:1104450-1104903
>chr6:1104957-1105862
>chr6:1105958-1106114
>chr6:1106323-1106557
>chr6:1106927-1107498
>chr6:1107720-1108055
>chr6:1110190-1110350
>chr6:1110685-1110956
>chr6:1112728-1113835
>chr6:1113927-1114076
>chr6:1114109-1114561
>chr6:1114734-1115084
>chr6:1115309-1115854
>chr6:1115996-1116117
>chr6:1116420-1116531
>chr6:1116926-1117268
>chr6:1117328-1117439
>chr6:1117534-1118271
>chr6:1118322-1119858
>chr6:1120084-1120324
>chr6:1120433-1120561
>chr6:1121121-1121253
>chr6:1121399-1121705
>chr6:1121761-1121895
>chr6:1123401-1124092
>chr6:1124171-1124348
>chr6:1124535-1127686
>chr6:1127913-1127987
>chr6:1128051-1132582
>chr6:1132904-1133184
>chr6:1133346-1133462
>chr6:1133533-1134130
>chr6:1134193-1134320
>chr6:1134397-1134774
>chr6:1135178-1135288
>chr6:1135564-1135755
>chr6:1136334-1136719
>chr6:1136874-1137161
>chr6:1137624-1137698
>chr6:1137967-1138150
>chr6:1138343-1138518
>chr6:1138580-1138631
>chr6:1138866-1139284
>chr6:1139362-1139886
>chr6:1139975-1140333
>chr6:1140513-1141420
>chr6:1141693-1141926
>chr6:1142056-1142205
>chr6:1142362-1142424
>chr6:1142555-1143155
>chr6:1143364-1143572
>chr6:1144071-1144642
>chr6:1144902-1145185
>chr6:1145477-1145686
>chr6:1146261-1146584
>chr6:1147288-1147591
>chr6:1147698-1148426
>chr6:1148527-1148864
>chr6:1149138-1149288
>chr6:1149968-1150294
>chr6:1150534-1150889
>chr6:1151057-1152053
>chr6:1152182-1152920
>chr6:1152985-1153416
>chr6:1153701-1153968
>chr6:1154967-1155357
>chr6:1155586-1156281
>chr6:1156399-1156475
>chr6:1156592-1156824
>chr6:1157021-1157123
>chr6:1157270-1157595
>chr6:1157737-1158675
>chr6:1158955-1159143
>chr6:1159206-1159643
>chr6:1160094-1160203
>chr6:1160789-1161203
>chr6:1161321-1161467
>chr6:1162263-1162920
>chr6:1164224-1164647
>chr6:1164719-1165201
>chr6:1166075-1166345
>chr6:1166694-1166866
>chr6:1167321-1167425
>chr6:1167788-1168401
>chr6:1168495-1170701
>chr6:1171736-1172546
>chr6:1174269-1175306
>chr6:1175460-1175583
>chr6:1175852-1176065
>chr6:1177033-1177129
>chr6:1177307-1177420
>chr6:1177838-1178269
>chr6:1178316-1178358
>chr6:1178617-1178913
>chr6:1179019-1179504
>chr6:1179688-1180186
>chr6:1180324-1180597
>chr6:1180695-1180822
>chr6:1181127-1181207
>chr6:1183435-1184093
>chr6:1184196-1184699
>chr6:1184872-1185515
>chr6:1185738-1185823
>chr6:1185957-1186057
>chr6:1186403-1186891
>chr6:1186936-1186993
>chr6:1187036-1187190
>chr6:1187622-1187722
>chr6:1188409-1188839
>chr6:1188930-1189265
>chr6:1189805-1190117
>chr6:1190956-1191053
>chr6:1191109-1191518
>chr6:1191632-1191738
>chr6:1191813-1191979
>chr6:1192064-1192145
>chr6:1192343-1192638
>chr6:1194141-1195695
>chr6:1195767-1195918
>chr6:1196014-1196060
>chr6:1196161-1197148
>chr6:1197310-1197635
>chr6:1198210-1198412
>chr6:1198500-1199148
>chr6:1199190-1199399
>chr6:1199507-1199817
>chr6:1200382-1200519
>chr6:1200730-1201291
>chr6:1201373-1201633
>chr6:1202289-1202836
>chr6:1202929-1203682
>chr6:1204461-1204531
>chr6:1204818-1206183
>chr6:1206237-1206617
>chr6:1206748-1206891
>chr6:1207393-1207460
>chr6:1207566-1207674
>chr6:1208057-1208193
>chr6:1208904-1209410
>chr6:1210308-1211183
>chr6:1211398-1211549
>chr6:1211679-1211770
>chr6:1212148-1213035
>chr6:1213253-1213477
>chr6:1213634-1213778
>chr6:1214091-1214353
>chr6:1215400-1215624
>chr6:1216552-1216983
>chr6:1217085-1217405
>chr6:1217518-1217827
>chr6:1218249-1219310
>chr6:1219774-1219934
>chr6:1220157-1220218
>chr6:1220351-1220853
>chr6:1221072-1221186
>chr6:1221592-1221794
>chr6:1222476-1222737
>chr6:1222803-1222994
>chr6:1223187-1223616
>chr6:1225497-1225868
>chr6:1226202-1226458
>chr6:1226562-1227371
>chr6:1227515-1227698
>chr6:1228077-1228220
>chr6:1228394-1228711
>chr6:1228799-1229166
>chr6:1229349-1229477
>chr6:1229616-1229918
>chr6:1230163-1231137
>chr6:1231377-1231675
>chr6:1232032-1232387
>chr6:1232470-1232776
>chr6:1232976-1233352
>chr6:1234075-1234686
>chr6:1234817-1234933
>chr6:1235411-1235911
>chr6:1237007-1237162
>chr6:1238101-1238309
>chr6:1239125-1239219
>chr6:1239492-1240176
>chr6:1240294-1240483
>chr6:1240744-1241582
>chr6:1241686-1241794
>chr6:1244082-1244978
>chr6:1245964-1246414
>chr6:1246688-1246837
>chr6:1246991-1247150
>chr6:1247239-1247631
>chr6:1248444-1248535
>chr6:1248657-1249179
>chr6:1249528-1250132
>chr6:1250518-1250968
>chr6:1251279-1251495
>chr6:1251545-1251875
>chr6:1252020-1252417
>chr6:1252534-1253263
>chr6:1253491-1253749
>chr6:1255415-1256479
>chr6:1256792-1257153
>chr6:1257681-1258338
>chr6:1258436-1258956
>chr6:1259215-1259385
>chr6:1259459-1259606
>chr6:1259862-1259939
>chr6:1260090-1260272
>chr6:1261079-1261327
>chr6:1261768-1261947
>chr6:1262101-1263498
>chr6:1263707-1263822
>chr6:1263905-1263962
>chr6:1264165-1264234
>chr6:1264411-1264578
>chr6:1264648-1265630
>chr6:1265710-1266317
>chr6:1267376-1267958
>chr6:1268236-1268608
>chr6:1268949-1269603
>chr6:1270206-1270539
>chr6:1270861-1270985
>chr6:1271109-1271718
>chr6:1272041-1272295
>chr6:1272626-1273244
>chr6:1273456-1273749
>chr6:1273952-1274605
>chr6:1274751-1274881
>chr6:1275067-1275787
>chr6:1275902-1276094
>chr6:1276234-1276554
>chr6:1276764-1277149
>chr6:1277411-1277634
>chr6:1277741-1278328
>chr6:1278407-1279020
>chr6:1279094-1279413
>chr6:1279496-1279633
>chr6:1279764-1280041
>chr6:1280423-1280701
>chr6:1280942-1281064
>chr6:1281395-1281494
>chr6:1281677-1282648
>chr6:1282863-1283075
>chr6:1283209-1283429
>chr6:1283591-1283760
>chr6:1284271-1285032
>chr6:1285317-1286751
>chr6:1286875-1286935
>chr6:1287016-1287088
>chr6:1287206-1287376
>chr6:1287447-1288517
>chr6:1288594-1289034
>chr6:1289130-1289254
>chr6:1289351-1289615
>chr6:1289911-1290230
>chr6:1290314-1290471
>chr6:1290685-1291103
>chr6:1291338-1292087
>chr6:1292329-1292446
>chr6:1293246-1293845
>chr6:1293910-1295160
>chr6:1295274-1295440
>chr6:1295578-1295951
>chr6:1296051-1296549
>chr6:1297034-1297624
>chr6:1298017-1298110
>chr6:1298253-1299300
>chr6:1299400-1300205
>chr6:1300267-1300477
>chr6:1301366-1301529
>chr6:1301889-1302282
>chr6:1302419-1303182
>chr6:1303512-1303895
>chr6:1304268-1304459
>chr6:1305103-1305673
>chr6:1305723-1306122
>chr6:1306313-1307002
>chr6:1307037-1307366
>chr6:1307467-1307591
>chr6:1307776-1308345
>chr6:1308589-1308944
>chr6:1309076-1309208
>chr6:1309435-1309634
>chr6:1309739-1311191
>chr6:1311335-1311642
>chr6:1311949-1312480
>chr6:1312927-1313369
>chr6:1314113-1314307
>chr6:1314436-1314697
>chr6:1315393-1315532
>chr6:1315754-1316181
>chr6:1316742-1316925
>chr6:1317772-1317882
>chr6:1319505-1319549
>chr6:1320293-1320389
>chr6:1320513-1321058
>chr6:1321293-1321445
>chr6:1321971-1323272
>chr6:1323584-1323723
>chr6:1324044-1324188
>chr6:1324337-1325135
>chr6:1325183-1325573
>chr6:1325838-1326509
>chr6:1326820-1327449
>chr6:1327837-1328442
>chr6:1328756-1329018
>chr6:1329721-1329862
>chr6:1329972-1330617
>chr6:1331546-1331659
>chr6:1331778-1332195
>chr6:1332700-1332895
>chr6:1332982-1334284
>chr6:1334612-1334750
>chr6:1335238-1335831
>chr6:1336092-1336214
>chr6:1336302-1337007
>chr6:1337306-1338067
>chr6:1338209-1338494
>chr6:1338703-1339597
>chr6:1339702-1339820
>chr6:1340180-1340648
>chr6:1340817-1341517
>chr6:1341675-1342236
>chr6:1343095-1343318
>chr6:1343505-1343803
>chr6:1344817-1344966
>chr6:1345213-1345456
>chr6:1345704-1345839
>chr6:1346061-1346177
>chr6:1346375-1346570
>chr6:1346938-1347113
>chr6:1347447-1347631
>chr6:1347737-1348759
>chr6:1349132-1349255
>chr6:1349523-1350671
>chr6:1350903-1351221
>chr6:1351469-1351601
>chr6:1351995-1352190
>chr6:1353794-1353917
>chr6:1354123-1354344
>chr6:1354464-1354617
>chr6:1354685-1355299
>chr6:1357969-1358960
>chr6:1359137-1359221
>chr6:1359494-1359808
>chr6:1359949-1360727
>chr6:1361407-1361888
>chr6:1362124-1362242
>chr6:1362589-1362942
>chr6:1363219-1363403
>chr6:1365538-1366202
>chr6:1366797-1367186
>chr6:1367509-1367647
>chr6:1367864-1368681
>chr6:1368730-1368929
>chr6:1369237-1369365
>chr6:1369596-1369740
>chr6:1370232-1370333
>chr6:1370387-1371397
>chr6:1371670-1371889
>chr6:1372096-1372405
>chr6:1373107-1373203
>chr6:1373275-1373919
>chr6:1374070-1378288
>chr6:1378388-1382811
>chr6:1383021-1383332
>chr6:1383771-1384254
>chr6:1384672-1385314
>chr6:1385490-1386200
>chr6:1386794-1386942
>chr6:1387122-1388329
>chr6:1388641-1389185
>chr6:1389563-1390613
>chr6:1390752-1391196
>chr6:1391417-1391672
>chr6:1392917-1393124
>chr6:1393371-1393514
>chr6:1393670-1394024
>chr6:1394905-1395502
>chr6:1395567-1396662
>chr6:1396793-1397603
>chr6:1397674-1398232
>chr6:1398965-1399450
>chr6:1399512-1399742
>chr6:1399896-1400264
>chr6:1400375-1401267
>chr6:1401337-1401776
>chr6:1402689-1403423
>chr6:1403696-1403798
>chr6:1404839-1406345
>chr6:1406426-1407673
>chr6:1408003-1408082
>chr6:1408248-1408940
>chr6:1411949-1412259
>chr6:1412360-1412540
>chr6:1412610-1412921
>chr6:1413917-1414871
>chr6:1415030-1415161
>chr6:1415248-1415900
>chr6:1416039-1416965
>chr6:1417936-1420021
>chr6:1420195-1420331
>chr6:1420705-1420898
>chr6:1421305-1421371
>chr6:1421710-1421831
>chr6:1421894-1422757
>chr6:1422824-1422921
>chr6:1423009-1423089
>chr6:1423149-1423271
>chr6:1423369-1423497
>chr6:1423840-1424422
>chr6:1424711-1424779
>chr6:1424844-1425141
>chr6:1425212-1425347
>chr6:1425488-1425877
>chr6:1425928-1426518
>chr6:1426616-1426722
>chr6:1426769-1426819
>chr6:1426987-1427319
>chr6:1427550-1427871
>chr6:1427998-1428125
>chr6:1428209-1428512
>chr6:1430679-1432966
>chr6:1433119-1433772
>chr6:1434034-1434334
>chr6:1434476-1434772
>chr6:1434900-1435161
>chr6:1435375-1435770
>chr6:1436464-1436647
>chr6:1436853-1437576
>chr6:1437663-1438109
>chr6:1438178-1438477
>chr6:1438593-1438929
>chr6:1439148-1439394
>chr6:1440219-1440644
>chr6:1440729-1441718
>chr6:1441890-1442061
>chr6:1442170-1442713
>chr6:1442824-1443010
>chr6:1443874-1444210
>chr6:1444374-1444999
>chr6:1445431-1445634
>chr6:1445890-1446312
>chr6:1446440-1446659
>chr6:1446716-1447380
>chr6:1447459-1447591
>chr6:1447716-1448696
>chr6:1448845-1449734
>chr6:1449886-1449951
>chr6:1450081-1450781
>chr6:1450867-1450958
>chr6:1451003-1452076
>chr6:1452209-1452573
>chr6:1452678-1453343
>chr6:1453607-1454147
>chr6:1455131-1455312
>chr6:1455456-1455729
>chr6:1455851-1456052
>chr6:1456124-1456951
>chr6:1457106-1457195
>chr6:1457278-1457698
>chr6:1457923-1458100
>chr6:1460283-1460503
>chr6:1460824-1461258
>chr6:1461348-1461450
>chr6:1461532-1462182
>chr6:1462325-1462397
>chr6:1462458-1463641
>chr6:1463874-1464508
>chr6:1464670-1464874
>chr6:1466085-1466431
>chr6:1466634-1466907
>chr6:1467043-1467783
>chr6:1468047-1468447
>chr6:1469117-1469365
>chr6:1469580-1470940
>chr6:1471055-1472868
>chr6:1473474-1473674
>chr6:1474158-1474405
>chr6:1474570-1474657
>chr6:1475204-1475361
>chr6:1476102-1476174
>chr6:1476278-1477139
>chr6:1477313-1477969
>chr6:1478085-1478394
>chr6:1478538-1479616
>chr6:1479829-1479979
>chr6:1480050-1480175
>chr6:1480369-1480461
>chr6:1480689-1481034
>chr6:1481124-1481397
>chr6:1481608-1481824
>chr6:1482089-1482982
>chr6:1483077-1483169
>chr6:1483322-1483583
>chr6:1483957-1484086
>chr6:1485166-1486030
>chr6:1486099-1486660
>chr6:1488383-1488464
>chr6:1488706-1488887
>chr6:1488993-1489439
>chr6:1489749-1490162
>chr6:1490839-1491422
>chr6:1492795-1492943
>chr6:1493575-1493927
>chr6:1494035-1495784
>chr6:1495862-1497069
>chr6:1497407-1497552
>chr6:1497642-1498110
>chr6:1498445-1498553
>chr6:1499052-1499685
>chr6:1500614-1500856
>chr6:1501482-1501671
>chr6:1501886-1502430
>chr6:1502482-1502581
>chr6:1503963-1504029
>chr6:1504959-1505174
>chr6:1505248-1505497
>chr6:1505642-1506278
>chr6:1506669-1506791
>chr6:1507023-1511124
>chr6:1511212-1511379
>chr6:1511866-1512298
>chr6:1512972-1513228
>chr6:1513285-1513531
>chr6:1513673-1514016
>chr6:1515290-1515361
>chr6:1515579-1515759
>chr6:1516110-1516246
>chr6:1516933-1530929
>chr6:1531029-1535629
>chr6:1535959-1536178
>chr6:1536681-1537093
>chr6:1537785-1538246
>chr6:1538876-1540075
>chr6:1540182-1541024
>chr6:1541471-1542102
>chr6:1542185-1542439
>chr6:1543259-1543626
>chr6:1544085-1544206
>chr6:1544474-1544817
>chr6:1545001-1545146
>chr6:1548257-1548412
>chr6:1548807-1549324
>chr6:1549995-1550311
>chr6:1550715-1551411
>chr6:1551734-1551863
>chr6:1551964-1552099
>chr6:1552184-1553736
>chr6:1554873-1555070
>chr6:1555363-1556056
>chr6:1556992-1557104
>chr6:1557686-1558120
>chr6:1558285-1558711
>chr6:1558823-1559095
>chr6:1559524-1560007
>chr6:1560272-1560636
>chr6:1560817-1561129
>chr6:1561879-1562117
>chr6:1562193-1563122
>chr6:1563230-1563449
>chr6:1563711-1563805
>chr6:1564418-1565008
>chr6:1565324-1566290
>chr6:1566436-1566717
>chr6:1567008-1567127
>chr6:1567299-1568104
>chr6:1568385-1568614
>chr6:1568750-1569220
>chr6:1569908-1570553
>chr6:1571052-1571228
>chr6:1571483-1571559
>chr6:1571813-1571888
>chr6:1572154-1572928
>chr6:1573037-1573677
>chr6:1573748-1575209
>chr6:1575292-1575490
>chr6:1575720-1575798
>chr6:1575891-1576429
>chr6:1577223-1577430
>chr6:1577604-1577700
>chr6:1578352-1578441
>chr6:1578743-1579418
>chr6:1579476-1579647
>chr6:1580048-1580482
>chr6:1580614-1580837
>chr6:1581002-1581090
>chr6:1581654-1581728
>chr6:1581930-1582003
>chr6:1582260-1583822
>chr6:1584187-1584473
>chr6:1584649-1585027
>chr6:1586112-1586213
>chr6:1587673-1587802
>chr6:1588015-1589606
>chr6:1589718-1590514
>chr6:1590603-1591192
>chr6:1591929-1592132
>chr6:1592980-1593711
>chr6:1594750-1595140
>chr6:1595837-1596016
>chr6:1596270-1596858
>chr6:1596914-1597302
>chr6:1597414-1597492
>chr6:1597561-1597743
>chr6:1598075-1598289
>chr6:1598619-1598849
>chr6:1599161-1599311
>chr6:1599471-1599647
>chr6:1600544-1600889
>chr6:1601027-1601660
>chr6:1601822-1602413
>chr6:1602557-1602659
>chr6:1602876-1603474
>chr6:1604880-1604994
>chr6:1605344-1606042
>chr6:1606321-1606412
>chr6:1606703-1607085
>chr6:1607301-1607648
>chr6:1607782-1608422
>chr6:1608666-1609126
>chr6:1609861-1610913
>chr6:1611905-1612042
>chr6:1612567-1613379
>chr6:1613622-1614163
>chr6:1614439-1614677
>chr6:1615367-1615461
>chr6:1615677-1616766
>chr6:1617270-1617385
>chr6:1617773-1617811
>chr6:1617930-1618274
>chr6:1619733-1619984
>chr6:1620026-1620631
>chr6:1621010-1621145
>chr6:1621458-1621608
>chr6:1622511-1624219
>chr6:1624272-1624862
>chr6:1625021-1626087
>chr6:1626216-1626436
>chr6:1626625-1626793
>chr6:1627242-1627356
>chr6:1627590-1627708
>chr6:1627827-1628520
>chr6:1628826-1629069
>chr6:1630484-1630726
>chr6:1630922-1631279
>chr6:1631380-1631736
>chr6:1631819-1632129
>chr6:1632238-1632401
>chr6:1632571-1632677
>chr6:1633359-1633871
>chr6:1634500-1635203
>chr6:1635253-1636297
>chr6:1638083-1638240
>chr6:1638306-1638805
>chr6:1639486-1639564
>chr6:1639931-1640208
>chr6:1640437-1640482
>chr6:1640824-1640992
>chr6:1641110-1641331
>chr6:1641412-1641840
>chr6:1641885-1642097
>chr6:1642241-1643229
>chr6:1643519-1644066
>chr6:1644158-1644689
>chr6:1644849-1644925
>chr6:1645214-1645813
>chr6:1646183-1646364
>chr6:1646674-1646805
>chr6:1647017-1647398
>chr6:1647572-1648437
>chr6:1648517-1648625
>chr6:1648802-1649305
>chr6:1649385-1649583
>chr6:1650754-1651533
>chr6:1652439-1652556
>chr6:1652868-1653178
>chr6:1653359-1653448
>chr6:1653528-1653792
>chr6:1653849-1656112
>chr6:1656147-1656593
>chr6:1657025-1657285
>chr6:1657571-1657647
>chr6:1659395-1660007
>chr6:1660507-1661084
>chr6:1661301-1661504
>chr6:1661655-1663636
>chr6:1663832-1663967
>chr6:1664073-1666990
>chr6:1667100-1667298
>chr6:1667914-1668155
>chr6:1669063-1669158
>chr6:1669977-1670072
>chr6:1670513-1671470
>chr6:1671662-1671762
>chr6:1672903-1673012
>chr6:1673099-1673540
>chr6:1673772-1673940
>chr6:1674864-1676079
>chr6:1677226-1677813
>chr6:1677909-1678316
>chr6:1678936-1679026
>chr6:1679245-1679748
>chr6:1680144-1680316
>chr6:1680567-1680615
>chr6:1681094-1681432
>chr6:1681648-1681909
>chr6:1683188-1683280
>chr6:1683578-1684653
>chr6:1684943-1685244
>chr6:1685637-1686767
>chr6:1687083-1687253
>chr6:1687380-1687498
>chr6:1688040-1688111
>chr6:1688288-1688737
>chr6:1688788-1689946
>chr6:1690089-1690212
>chr6:1690562-1691354
>chr6:1691604-1691802
>chr6:1691881-1692085
>chr6:1692291-1692391
>chr6:1692624-1692710
>chr6:1692912-1693031
>chr6:1693166-1693728
>chr6:1693796-1694789
>chr6:1694940-1695224
>chr6:1695697-1696339
>chr6:1696827-1697047
>chr6:1697159-1697423
>chr6:1697551-1698001
>chr6:1699321-1702346
>chr6:1702620-1703352
>chr6:1703543-1703594
>chr6:1703651-1704343
>chr6:1706387-1706611
>chr6:1706922-1707194
>chr6:1707371-1707645
>chr6:1708023-1708720
>chr6:1708921-1709906
>chr6:1710852-1711384
>chr6:1711811-1712191
>chr6:1712326-1712738
>chr6:1713165-1713665
>chr6:1713799-1716058
>chr6:1716168-1717085
>chr6:1717314-1717486
>chr6:1717737-1717909
>chr6:1718426-1719170
>chr6:1719497-1719558
>chr6:1719957-1720123
>chr6:1720403-1720610
>chr6:1721372-1721505
>chr6:1722506-1722731
>chr6:1722874-1723237
>chr6:1723994-1724281
>chr6:1724923-1725312
>chr6:1725496-1725925
>chr6:1725993-1726101
>chr6:1726366-1726563
>chr6:1726821-1727071
>chr6:1727756-1728135
>chr6:1728581-1728686
>chr6:1728789-1729220
>chr6:1729501-1729710
>chr6:1731179-1731237
>chr6:1731607-1731770
>chr6:1731931-1732183
>chr6:1733051-1733344
>chr6:1733986-1734936
>chr6:1735243-1735394
>chr6:1735656-1735924
>chr6:1737700-1737850
>chr6:1738314-1738488
>chr6:1738644-1738766
>chr6:1739248-1740322
>chr6:1740720-1740983
>chr6:1741351-1741461
>chr6:1741786-1741879
>chr6:1741981-1742164
>chr6:1742294-1744044
>chr6:1744277-1744698
>chr6:1745618-1745778
>chr6:1746425-1746712
>chr6:1746789-1747544
>chr6:1748045-1748364
>chr6:1748487-1748592
>chr6:1748716-1749021
>chr6:1749169-1750293
>chr6:1750890-1751034
>chr6:1751680-1751729
>chr6:1751883-1752193
>chr6:1752473-1752612
>chr6:1752920-1753829
>chr6:1753892-1754223
>chr6:1754509-1754980
>chr6:1755219-1755390
>chr6:1755760-1755858
>chr6:1755962-1756122
>chr6:1756463-1756570
>chr6:1756633-1756901
>chr6:1757204-1757471
>chr6:1757569-1757724
>chr6:1757882-1757947
>chr6:1758179-1758352
>chr6:1758547-1758720
>chr6:1758881-1760143
>chr6:1760243-1761416
>chr6:1761555-1761691
>chr6:1761846-1761896
>chr6:1761958-1762279
>chr6:1763541-1763767
>chr6:1764500-1765332
>chr6:1765692-1766458
>chr6:1766694-1766900
>chr6:1767293-1767554
>chr6:1767733-1767877
>chr6:1768145-1768390
>chr6:1768490-1769421
>chr6:1770568-1770706
>chr6:1771408-1772658
>chr6:1773317-1773514
>chr6:1773786-1774941
>chr6:1775022-1775631
>chr6:1775807-1776083
>chr6:1776167-1777290
>chr6:1777390-1778103
>chr6:1778308-1778553
>chr6:1779038-1779143
>chr6:1779587-1780548
>chr6:1780693-1780982
>chr6:1781319-1781918
>chr6:1782768-1783062
>chr6:1783350-1783583
>chr6:1783880-1783950
>chr6:1784826-1785196
>chr6:1785996-1786440
>chr6:1787178-1787436
>chr6:1788354-1788604
>chr6:1788707-1789742
>chr6:1789860-1790030
>chr6:1790162-1790696
>chr6:1790906-1791061
>chr6:1791152-1791594
>chr6:1792309-1792469
>chr6:1792683-1792832
>chr6:1793094-1793512
>chr6:1793944-1794167
>chr6:1794288-1794723
>chr6:1794923-1795738
>chr6:1795898-1796445
>chr6:1796767-1796837
>chr6:1798017-1798619
>chr6:1798779-1798944
>chr6:1799142-1800910
>chr6:1801192-1801594
>chr6:1801938-1801997
>chr6:1802211-1802445
>chr6:1803101-1803261
>chr6:1803403-1803935
>chr6:1804914-1805133
>chr6:1806135-1806276
>chr6:1806462-1806751
>chr6:1808172-1808658
>chr6:1809611-1809872
>chr6:1810300-1810538
>chr6:1811458-1811834
>chr6:1813008-1813132
>chr6:1813332-1813448
>chr6:1813708-1814098
>chr6:1814505-1814831
>chr6:1814946-1815700
>chr6:1815926-1816075
>chr6:1816322-1817232
>chr6:1817293-1817851
>chr6:1818119-1819633
>chr6:1820204-1820321
>chr6:1820491-1820666
>chr6:1820795-1821405
>chr6:1821494-1822066
>chr6:1822600-1822704
>chr6:1822939-1823216
>chr6:1823248-1823384
>chr6:1823677-1823810
>chr6:1823921-1824674
>chr6:1824766-1825470
>chr6:1825654-1826112
>chr6:1827137-1827280
>chr6:1828081-1829006
>chr6:1829199-1829329
>chr6:1829432-1829692
>chr6:1829758-1831280
>chr6:1831481-1831631
>chr6:1833065-1833499
>chr6:1833569-1833732
>chr6:1833803-1834275
>chr6:1834547-1835284
>chr6:1835833-1836433
>chr6:1836920-1837078
>chr6:1837561-1838066
>chr6:1838260-1838473
>chr6:1838670-1838907
>chr6:1839267-1839455
>chr6:1839563-1842053
>chr6:1842541-1845113
>chr6:1845272-1845353
>chr6:1845634-1846474
>chr6:1846633-1847066
>chr6:1847258-1847668
>chr6:1848574-1849183
>chr6:1849876-1849959
>chr6:1850792-1850849
>chr6:1850924-1851269
>chr6:1851459-1851600
>chr6:1852127-1852297
>chr6:1853140-1853557
>chr6:1853814-1853961
>chr6:1854723-1854996
>chr6:1855424-1855910
>chr6:1857693-1858020
>chr6:1859418-1860169
>chr6:1860378-1860844
>chr6:1861064-1861182
>chr6:1861559-1861753
>chr6:1862080-1862177
>chr6:1862417-1862811
>chr6:1862913-1864327
>chr6:1864475-1864620
>chr6:1864707-1865053
>chr6:1865198-1865398
>chr6:1865784-1866021
>chr6:1866297-1867104
>chr6:1867890-1868124
>chr6:1868190-1868515
>chr6:1868753-1869362
>chr6:1870246-1871003
>chr6:1871461-1871595
>chr6:1871691-1871923
>chr6:1872103-1872677
>chr6:1873391-1873515
>chr6:1873840-1873907
>chr6:1874268-1875049
>chr6:1875474-1875804
>chr6:1876080-1876570
>chr6:1876649-1877441
>chr6:1877588-1878592
>chr6:1879055-1879147
>chr6:1879471-1879900
>chr6:1880251-1880550
>chr6:1880693-1881097
>chr6:1881228-1881696
>chr6:1882008-1882257
>chr6:1882619-1883483
>chr6:1883661-1884369
>chr6:1884486-1884779
>chr6:1885064-1885320
>chr6:1885779-1886092
>chr6:1887138-1887542
>chr6:1887682-1888201
>chr6:1888740-1888807
>chr6:1889153-1889425
>chr6:1889537-1890284
>chr6:1890393-1891308
>chr6:1892152-1892459
>chr6:1892646-1892916
>chr6:1893765-1893972
>chr6:1894136-1894301
>chr6:1894368-1894714
>chr6:1894859-1895122
>chr6:1895387-1895698
>chr6:1895839-1897432
>chr6:1897862-1898000
>chr6:1898505-1898759
>chr6:1899145-1899434
>chr6:1899544-1899897
>chr6:1900171-1900313
>chr6:1900751-1900975
>chr6:1901036-1902937
>chr6:1903122-1904215
>chr6:1904263-1904488
>chr6:1904784-1905090
>chr6:1905223-1905795
>chr6:1905983-1906061
>chr6:1906181-1906986
>chr6:1907345-1907480
>chr6:1908934-1909255
>chr6:1909326-1909386
>chr6:1909476-1913183
>chr6:1913836-1914365
>chr6:1914818-1915121
>chr6:1915284-1916020
>chr6:1916613-1916918
>chr6:1916969-1917554
>chr6:1917717-1918218
>chr6:1918669-1918869
>chr6:1918964-1919884
>chr6:1920040-1920153
>chr6:1920788-1921102
>chr6:1921260-1921371
>chr6:1922069-1922214
>chr6:1922699-1923249
>chr6:1923365-1923547
>chr6:1923779-1924127
>chr6:1924291-1924837
>chr6:1924912-1925004
>chr6:1926443-1926615
>chr6:1927236-1927357
>chr6:1927884-1928283
>chr6:1928557-1928709
>chr6:1928823-1929021
>chr6:1929151-1929350
>chr6:1929429-1929652
>chr6:1930777-1930978
>chr6:1931123-1931515
>chr6:1932142-1932233
>chr6:1932425-1933350
>chr6:1933436-1933643
>chr6:1934036-1934146
>chr6:1934252-1934439
>chr6:1934859-1935300
>chr6:1935480-1935631
>chr6:1936013-1936301
>chr6:1937380-1937777
>chr6:1937931-1938256
>chr6:1938346-1938488
>chr6:1938882-1939686
>chr6:1941676-1942183
>chr6:1942558-1942826
>chr6:1942882-1943079
>chr6:1943356-1943974
>chr6:1944763-1945017
>chr6:1945806-1946171
>chr6:1946625-1947092
>chr6:1947226-1948013
>chr6:1948150-1948294
>chr6:1948515-1948600
>chr6:1948741-1949175
>chr6:1949412-1949630
>chr6:1949985-1950250
>chr6:1951336-1951451
>chr6:1951687-1951906
>chr6:1952228-1952638
>chr6:1952888-1953024
>chr6:1953238-1953642
>chr6:1953748-1953941
>chr6:1954305-1954393
>chr6:1954460-1954797
>chr6:1955139-1955613
>chr6:1955837-1956004
>chr6:1956222-1956334
>chr6:1956483-1956781
>chr6:1957347-1957443
>chr6:1957748-1958468
>chr6:1958577-1958695
>chr6:1958841-1959023
>chr6:1959120-1959528
>chr6:1963079-1963281
>chr6:1966000-1966121
>chr6:1967104-1967787
>chr6:1968343-1971910
>chr6:1972090-1988675
>chr6:1992822-1993815
>chr6:1994124-1994739
>chr6:1994918-1995656
>chr6:1995905-1996039
>chr6:1996322-1996475
>chr6:1996858-1997433
>chr6:1997670-1997878
>chr6:1998105-1998199
>chr6:1998540-1998893
>chr6:1999018-1999572
>chr6:2000355-2000723
>chr6:2000901-2001119
>chr6:2001421-2002069
>chr6:2002271-2002443
>chr6:2003183-2003663
>chr6:2004017-2004127
>chr6:2004340-2004497
>chr6:2004561-2005111
>chr6:2005339-2005458
>chr6:2006393-2006546
>chr6:2007261-2007479
>chr6:2008604-2008616
>chr6:2008761-2009180
>chr6:2009447-2010081
>chr6:2010591-2010776
>chr6:2011026-2011269
>chr6:2011415-2012072
>chr6:2012355-2013681
>chr6:2014430-2014525
>chr6:2014860-2015519
>chr6:2015606-2016651
>chr6:2016820-2016898
>chr6:2017067-2018154
>chr6:2018722-2019086
>chr6:2019198-2019748
>chr6:2020197-2020341
>chr6:2020711-2020931
>chr6:2021214-2022182
>chr6:2022271-2022565
>chr6:2023096-2023996
>chr6:2024267-2025874
>chr6:2026119-2026221
>chr6:2026283-2026481
>chr6:2026667-2027145
>chr6:2028031-2028193
>chr6:2028384-2028511
>chr6:2028853-2029132
>chr6:2029264-2029955
>chr6:2030036-2030173
>chr6:2031406-2032177
>chr6:2032323-2032400
>chr6:2034094-2034320
>chr6:2035329-2035905
>chr6:2036109-2037264
>chr6:2037418-2038141
>chr6:2038231-2038382
>chr6:2038544-2038750
>chr6:2038942-2039035
>chr6:2039250-2039476
>chr6:2040780-2041129
>chr6:2041171-2041438
>chr6:2041723-2042503
>chr6:2042618-2043696
>chr6:2044478-2044560
>chr6:2044710-2045321
>chr6:2045596-2045669
>chr6:2046093-2046165
>chr6:2046575-2047278
>chr6:2047613-2047717
>chr6:2048923-2049033
>chr6:2049294-2049464
>chr6:2049732-2050636
>chr6:2050869-2051025
>chr6:2051144-2051654
>chr6:2051805-2052055
>chr6:2052096-2052515
>chr6:2053060-2053230
>chr6:2054929-2055603
>chr6:2056022-2056117
>chr6:2056290-2057120
>chr6:2057168-2057652
>chr6:2057905-2058410
>chr6:2058507-2058673
>chr6:2058933-2059185
>chr6:2059368-2060530
>chr6:2061704-2061923
>chr6:2062683-2063376
>chr6:2063483-2063628
>chr6:2063971-2064026
>chr6:2064145-2064640
>chr6:2065186-2065298
>chr6:2065720-2066277
>chr6:2066551-2066888
>chr6:2067276-2067365
>chr6:2067940-2068154
>chr6:2068225-2069442
>chr6:2069736-2069850
>chr6:2070119-2070370
>chr6:2072290-2072522
>chr6:2072651-2072793
>chr6:2073131-2073340
>chr6:2073457-2073854
>chr6:2074034-2074803
>chr6:2074995-2075272
>chr6:2075434-2075967
>chr6:2076146-2076195
>chr6:2076594-2076767
>chr6:2076872-2077122
>chr6:2077604-2078044
>chr6:2078819-2078975
>chr6:2080677-2081234
>chr6:2082079-2082336
>chr6:2082527-2082945
>chr6:2083096-2089082
>chr6:2089239-2089464
>chr6:2089821-2089953
>chr6:2090276-2090512
>chr6:2090757-2091084
>chr6:2091228-2093069
>chr6:2093218-2093760
>chr6:2093860-2093892
>chr6:2094263-2094569
>chr6:2094927-2095062
>chr6:2095562-2095808
>chr6:2095967-2098088
>chr6:2098189-2099249
>chr6:2099413-2099553
>chr6:2100578-2101081
>chr6:2102757-2103471
>chr6:2103762-2103960
>chr6:2105635-2106528
>chr6:2108164-2109099
>chr6:2110056-2110180
>chr6:2111046-2111354
>chr6:2113584-2114115
>chr6:2114162-2114282
>chr6:2114411-2114915
>chr6:2115023-2115080
>chr6:2115369-2115535
>chr6:2115604-2115757
>chr6:2115842-2116354
>chr6:2116451-2116710
>chr6:2117068-2117226
>chr6:2117546-2120582
>chr6:2121018-2121176
>chr6:2121342-2121512
>chr6:2123409-2123652
>chr6:2123948-2124358
>chr6:2124434-2124999
>chr6:2125146-2125279
>chr6:2125551-2125688
>chr6:2126691-2126765
>chr6:2127061-2127554
>chr6:2127625-2127920
>chr6:2128206-2128370
>chr6:2128520-2129702
>chr6:2130166-2130633
>chr6:2131906-2132059
>chr6:2132263-2132751
>chr6:2132830-2133708
>chr6:2133824-2134001
>chr6:2134113-2134236
>chr6:2134556-2134757
>chr6:2135220-2135402
>chr6:2135487-2135725
>chr6:2135778-2136090
>chr6:2136335-2136909
>chr6:2137896-2138129
>chr6:2138428-2138630
>chr6:2139183-2139607
>chr6:2140158-2140646
>chr6:2141200-2141592
>chr6:2141932-2142033
>chr6:2142445-2142695
>chr6:2142869-2143607
>chr6:2143897-2143983
>chr6:2144661-2144768
>chr6:2144947-2145164
>chr6:2145213-2146099
>chr6:2146205-2146671
>chr6:2146917-2147035
>chr6:2148605-2148714
>chr6:2149885-2150447
>chr6:2150522-2151166
>chr6:2152668-2152799
>chr6:2153103-2153907
>chr6:2153998-2154190
>chr6:2154304-2154729
>chr6:2154837-2155267
>chr6:2155478-2155537
>chr6:2155950-2156754
>chr6:2156831-2157223
>chr6:2157358-2157454
>chr6:2157500-2158059
>chr6:2158120-2158344
>chr6:2158440-2158917
>chr6:2159191-2159302
>chr6:2159623-2159746
>chr6:2160029-2160190
>chr6:2160583-2161906
>chr6:2162033-2163204
>chr6:2163334-2163856
>chr6:2164306-2164723
>chr6:2165134-2165252
>chr6:2165577-2165733
>chr6:2165949-2166141
>chr6:2166609-2166711
>chr6:2168865-2169191
>chr6:2169744-2170783
>chr6:2171968-2172172
>chr6:2172258-2172549
>chr6:2172602-2173490
>chr6:2173847-2173947
>chr6:2174505-2174687
>chr6:2176032-2176144
>chr6:2176305-2176355
>chr6:2176657-2177077
>chr6:2178547-2178684
>chr6:2178944-2179101
>chr6:2179249-2179746
>chr6:2179969-2180090
>chr6:2180184-2180247
>chr6:2180317-2180816
>chr6:2180901-2181718
>chr6:2182186-2183107
>chr6:2183351-2183525
>chr6:2183611-2183931
>chr6:2184037-2184168
>chr6:2184440-2184880
>chr6:2184961-2185167
>chr6:2185322-2185543
>chr6:2185873-2185917
>chr6:2187113-2187205
>chr6:2187271-2187830
>chr6:2187884-2188379
>chr6:2189695-2189919
>chr6:2190086-2191414
>chr6:2191534-2191864
>chr6:2192093-2192449
>chr6:2192550-2192719
>chr6:2193376-2193507
>chr6:2193852-2194054
>chr6:2194168-2194665
>chr6:2194807-2194999
>chr6:2195696-2195934
>chr6:2196233-2196522
>chr6:2197269-2197895
>chr6:2198885-2199178
>chr6:2200009-2200331
>chr6:2201020-2201593
>chr6:2202233-2202489
>chr6:2203094-2203269
>chr6:2203412-2203513
>chr6:2203597-2204317
>chr6:2204576-2204711
>chr6:2206800-2206863
>chr6:2208002-2208227
>chr6:2208395-2208836
>chr6:2209574-2209788
>chr6:2209833-2210297
>chr6:2210345-2210833
>chr6:2210937-2211021
>chr6:2211179-2211459
>chr6:2213205-2213400
>chr6:2213638-2214231
>chr6:2214400-2214596
>chr6:2214841-2215033
>chr6:2215393-2215511
>chr6:2215747-2216185
>chr6:2216411-2216504
>chr6:2216683-2216914
>chr6:2217285-2217498
>chr6:2217690-2217784
>chr6:2217944-2218092
>chr6:2218163-2218215
>chr6:2218462-2219588
>chr6:2220056-2220736
>chr6:2221811-2222646
>chr6:2222722-2223000
>chr6:2223060-2223950
>chr6:2224030-2224446
>chr6:2224503-2225283
>chr6:2225911-2226675
>chr6:2226827-2228283
>chr6:2228918-2229645
>chr6:2230092-2230249
>chr6:2230590-2231241
>chr6:2231328-2231395
>chr6:2231511-2232241
>chr6:2232847-2233313
>chr6:2233409-2233952
>chr6:2234304-2234558
>chr6:2234929-2235325
>chr6:2235517-2235914
>chr6:2236053-2236410
>chr6:2236801-2236908
>chr6:2237304-2237424
>chr6:2237526-2237670
>chr6:2237794-2238092
>chr6:2238812-2239139
>chr6:2239330-2239527
>chr6:2239754-2240254
>chr6:2242348-2242529
>chr6:2242784-2243160
>chr6:2243223-2244409
>chr6:2244515-2245121
>chr6:2245328-2245589
>chr6:2245957-2246672
>chr6:2247097-2247947
>chr6:2249875-2249953
>chr6:2250948-2251178
>chr6:2251444-2252546
>chr6:2252647-2252800
>chr6:2252975-2253652
>chr6:2253933-2254183
>chr6:2254232-2254633
>chr6:2254919-2255038
>chr6:2255191-2255262
>chr6:2255852-2256030
>chr6:2258274-2259261
>chr6:2259497-2260619
>chr6:2260937-2261004
>chr6:2261306-2261672
>chr6:2261961-2262393
>chr6:2262645-2262754
>chr6:2262989-2263664
>chr6:2263784-2264520
>chr6:2266639-2267198
>chr6:2267803-2267996
>chr6:2268310-2269161
>chr6:2269848-2269960
>chr6:2270308-2271261
>chr6:2272924-2274358
>chr6:2274631-2274830
>chr6:2275288-2275400
>chr6:2275610-2276813
>chr6:2277019-2277235
>chr6:2279002-2279611
>chr6:2279823-2280983
>chr6:2282180-2282812
>chr6:2283001-2283072
>chr6:2283168-2283812
>chr6:2284614-2284702
>chr6:2285817-2286376
>chr6:2286825-2287000
>chr6:2287859-2289131
>chr6:2289267-2289709
>chr6:2291176-2292283
>chr6:2292404-2292904
>chr6:2293776-2295197
>chr6:2295377-2295530
>chr6:2295856-2296218
>chr6:2296938-2297118
>chr6:2297469-2298312
>chr6:2298482-2298615
>chr6:2298933-2299369
>chr6:2300045-2302508
>chr6:2302688-2302702
>chr6:2302802-2302828
>chr6:2303060-2303478
>chr6:2304054-2304183
>chr6:2304399-2304595
>chr6:2304929-2306043
>chr6:2306237-2306931
>chr6:2307246-2307601
>chr6:2307836-2307986
>chr6:2308090-2308275
>chr6:2308395-2308473
>chr6:2309123-2309218
>chr6:2310450-2310569
>chr6:2311636-2311827
>chr6:2312196-2312435
>chr6:2317342-2318818
>chr6:2318877-2318947
>chr6:2319170-2320574
>chr6:2320674-2321466
>chr6:2321593-2322014
>chr6:2322277-2322350
>chr6:2323032-2323232
>chr6:2323484-2323578
>chr6:2324434-2324590
>chr6:2327039-2327501
>chr6:2327678-2327774
>chr6:2328264-2328432
>chr6:2328536-2328685
>chr6:2328806-2329054
>chr6:2329163-2329375
>chr6:2330201-2330500
>chr6:2330681-2331121
>chr6:2331425-2331540
>chr6:2331662-2331771
>chr6:2332835-2333376
>chr6:2333605-2334056
>chr6:2334243-2334657
>chr6:2334825-2334967
>chr6:2335299-2335611
>chr6:2335722-2335985
>chr6:2336047-2336579
>chr6:2336638-2336985
>chr6:2337317-2337732
>chr6:2337850-2338046
>chr6:2338728-2339195
>chr6:2339535-2340739
>chr6:2340869-2341817
>chr6:2341882-2342082
>chr6:2342798-2343086
>chr6:2343616-2343748
>chr6:2343854-2344047
>chr6:2344321-2344447
>chr6:2344794-2344894
>chr6:2346033-2346699
>chr6:2347290-2347413
>chr6:2347714-2347807
>chr6:2347986-2348383
>chr6:2350131-2350288
>chr6:2350962-2351098
>chr6:2351311-2351761
>chr6:2353907-2354018
>chr6:2354186-2354351
>chr6:2355821-2357235
>chr6:2357328-2357471
>chr6:2357651-2357752
>chr6:2357832-2357969
>chr6:2358370-2358418
>chr6:2358686-2358873
>chr6:2358951-2360843
>chr6:2361115-2362163
>chr6:2363545-2363644
>chr6:2363764-2363817
>chr6:2363975-2364078
>chr6:2364213-2364924
>chr6:2365257-2366725
>chr6:2366990-2367473
>chr6:2367875-2367998
>chr6:2368780-2368904
>chr6:2369810-2370038
>chr6:2371663-2371840
>chr6:2372655-2372866
>chr6:2373071-2374030
>chr6:2375358-2375944
>chr6:2376160-2376286
>chr6:2376407-2377022
>chr6:2377214-2377313
>chr6:2377409-2377639
>chr6:2378751-2379260
>chr6:2380182-2380905
>chr6:2381162-2382178
>chr6:2382367-2382576
>chr6:2382868-2382959
>chr6:2383968-2385623
>chr6:2386684-2386934
>chr6:2387560-2387650
>chr6:2388491-2388610
>chr6:2389567-2389872
>chr6:2390325-2391191
>chr6:2391387-2391840
>chr6:2391903-2392344
>chr6:2392726-2392835
>chr6:2393422-2394243
>chr6:2395228-2396067
>chr6:2396444-2396544
>chr6:2397653-2398098
>chr6:2398308-2398900
>chr6:2398958-2400334
>chr6:2400429-2400840
>chr6:2400946-2401427
>chr6:2401512-2402021
>chr6:2402142-2402285
>chr6:2402449-2402655
>chr6:2403327-2403453
>chr6:2403715-2403838
>chr6:2403952-2404718
>chr6:2404926-2406460
>chr6:2406652-2407748
>chr6:2407984-2408185
>chr6:2408332-2409175
>chr6:2409315-2410114
>chr6:2410735-2410900
>chr6:2411086-2411960
>chr6:2412290-2412451
>chr6:2412616-2413823
>chr6:2414906-2415191
>chr6:2415567-2416031
>chr6:2416372-2416447
>chr6:2416620-2416706
>chr6:2416799-2417005
>chr6:2417070-2417744
>chr6:2418109-2418316
>chr6:2419654-2419782
>chr6:2419890-2420190
>chr6:2420255-2420785
>chr6:2420880-2421147
>chr6:2421803-2421946
>chr6:2423416-2424027
>chr6:2424191-2424789
>chr6:2424857-2425530
>chr6:2425925-2426043
>chr6:2426326-2426607
>chr6:2431764-2431942
>chr6:2433206-2433363
>chr6:2433977-2434763
>chr6:2435339-2435645
>chr6:2435864-2436537
>chr6:2436641-2437359
>chr6:2437451-2437745
>chr6:2438553-2438729
>chr6:2439379-2440128
>chr6:2440178-2440897
>chr6:2440966-2441304
>chr6:2441395-2441945
>chr6:2442045-2442320
>chr6:2442588-2442761
>chr6:2442873-2442973
>chr6:2443268-2443385
>chr6:2444066-2444130
>chr6:2444481-2444573
>chr6:2444933-2445029
>chr6:2445309-2445650
>chr6:2446109-2446279
>chr6:2446390-2446917
>chr6:2447021-2447157
>chr6:2447296-2447555
>chr6:2447907-2448374
>chr6:2448709-2450087
>chr6:2450381-2450532
>chr6:2451253-2452155
>chr6:2455569-2455721
>chr6:2456604-2456946
>chr6:2457569-2457742
>chr6:2457881-2457998
>chr6:2458788-2459555
>chr6:2459602-2459957
>chr6:2460017-2460130
>chr6:2460257-2460401
>chr6:2460645-2461300
>chr6:2462199-2463706
>chr6:2465410-2465609
>chr6:2466535-2466627
>chr6:2467241-2467358
>chr6:2467495-2467721
>chr6:2469587-2470035
>chr6:2470191-2470766
>chr6:2470857-2471461
>chr6:2471506-2472011
>chr6:2472826-2473462
>chr6:2473543-2473660
>chr6:2474192-2474352
>chr6:2474862-2475401
>chr6:2475556-2475625
>chr6:2476615-2477200
>chr6:2477541-2477798
>chr6:2478555-2485266
>chr6:2485591-2486143
>chr6:2491208-2492005
>chr6:2492163-2492456
>chr6:2492785-2493384
>chr6:2495161-2495699
>chr6:2496112-2496224
>chr6:2496361-2496464
>chr6:2496717-2496990
>chr6:2497104-2498610
>chr6:2498822-2499587
>chr6:2499791-2499979
>chr6:2500095-2500201
>chr6:2500418-2500559
>chr6:2500888-2502084
>chr6:2504202-2504392
>chr6:2505181-2505426
>chr6:2506694-2507294
>chr6:2507431-2508008
>chr6:2508627-2508827
>chr6:2509060-2509917
>chr6:2510072-2511025
>chr6:2511164-2511511
>chr6:2511625-2511760
>chr6:2511810-2512640
>chr6:2512829-2512974
>chr6:2513164-2513253
>chr6:2513328-2514414
>chr6:2514481-2514720
>chr6:2514892-2515486
>chr6:2515740-2516118
>chr6:2516207-2516358
>chr6:2516443-2517060
>chr6:2517629-2517868
>chr6:2518010-2518272
>chr6:2518324-2518532
>chr6:2518663-2518982
>chr6:2519571-2520075
>chr6:2520150-2520341
>chr6:2521161-2521271
>chr6:2521686-2522154
>chr6:2522330-2522531
>chr6:2522899-2523252
>chr6:2523659-2523730
>chr6:2524318-2524611
>chr6:2524707-2524827
>chr6:2525114-2525273
>chr6:2525691-2525977
>chr6:2526084-2526812
>chr6:2526992-2527434
>chr6:2528490-2529701
>chr6:2529813-2529995
>chr6:2530561-2531024
>chr6:2531417-2532522
>chr6:2532711-2532924
>chr6:2533061-2533687
>chr6:2533764-2533855
>chr6:2534270-2534392
>chr6:2535279-2535563
>chr6:2536093-2536182
>chr6:2537068-2538463
>chr6:2538573-2538888
>chr6:2539829-2540482
>chr6:2540593-2540660
>chr6:2541074-2541123
>chr6:2541268-2541516
>chr6:2542241-2542474
>chr6:2543153-2543570
>chr6:2544320-2544564
>chr6:2545290-2545421
>chr6:2545814-2546233
>chr6:2546341-2546534
>chr6:2546658-2546932
>chr6:2547018-2547213
>chr6:2549588-2549736
>chr6:2549907-2550076
>chr6:2550177-2550467
>chr6:2551002-2551913
>chr6:2552064-2552171
>chr6:2552218-2552293
>chr6:2552448-2552568
>chr6:2552784-2553025
>chr6:2553128-2553381
>chr6:2553469-2553631
>chr6:2553694-2554222
>chr6:2554341-2554907
>chr6:2555142-2555228
>chr6:2555325-2555701
>chr6:2555749-2556043
>chr6:2556662-2557597
>chr6:2558610-2558882
>chr6:2559179-2559466
>chr6:2559639-2559887
>chr6:2560858-2561771
>chr6:2561860-2561895
>chr6:2561965-2562182
>chr6:2562244-2563037
>chr6:2563872-2564293
>chr6:2564516-2565718
>chr6:2566238-2566721
>chr6:2566895-2567401
>chr6:2567657-2567805
>chr6:2568154-2568233
>chr6:2568479-2568681
>chr6:2569269-2569609
>chr6:2570252-2570551
>chr6:2570726-2571046
>chr6:2571788-2571897
>chr6:2572414-2572820
>chr6:2573669-2573800
>chr6:2574257-2575045
>chr6:2575966-2576187
>chr6:2576900-2577302
>chr6:2577520-2579105
>chr6:2579258-2579340
>chr6:2580025-2580775
>chr6:2581093-2582371
>chr6:2582747-2582930
>chr6:2583123-2583525
>chr6:2583736-2584027
>chr6:2584205-2585600
>chr6:2585861-2585962
>chr6:2586010-2586795
>chr6:2586929-2588061
>chr6:2588684-2588952
>chr6:2589387-2589583
>chr6:2589894-2590644
>chr6:2590835-2590917
>chr6:2591108-2594699
>chr6:2594799-2597287
>chr6:2597800-2598048
>chr6:2598122-2598242
>chr6:2598440-2599258
>chr6:2599417-2599659
>chr6:2600043-2600249
>chr6:2600509-2600940
>chr6:2601120-2601710
>chr6:2602027-2602530
>chr6:2602836-2603154
>chr6:2603800-2604370
>chr6:2605401-2607499
>chr6:2607614-2607876
>chr6:2608150-2608574
>chr6:2608858-2609070
>chr6:2609287-2609463
>chr6:2609905-2610454
>chr6:2610723-2611350
>chr6:2611414-2611730
>chr6:2611891-2612532
>chr6:2612921-2613574
>chr6:2613761-2614130
>chr6:2614588-2614934
>chr6:2615101-2615243
>chr6:2615995-2617506
>chr6:2617707-2618000
>chr6:2618345-2618492
>chr6:2618773-2620012
>chr6:2620336-2620917
>chr6:2621782-2621895
>chr6:2622131-2623047
>chr6:2623455-2623659
>chr6:2623868-2624059
>chr6:2624333-2624879
>chr6:2625142-2625248
>chr6:2625599-2626124
>chr6:2626771-2627090
>chr6:2627378-2627667
>chr6:2627748-2628193
>chr6:2628475-2628619
>chr6:2629060-2629215
>chr6:2629412-2629594
>chr6:2629846-2630270
>chr6:2630329-2630439
>chr6:2630581-2630809
>chr6:2630948-2631059
>chr6:2631129-2631668
>chr6:2632330-2632454
>chr6:2632656-2632902
>chr6:2632959-2633206
>chr6:2633416-2633520
>chr6:2633652-2634325
>chr6:2634397-2635470
>chr6:2635693-2636227
>chr6:2636324-2637267
>chr6:2637942-2638157
>chr6:2638484-2638815
>chr6:2639009-2639342
>chr6:2640659-2641394
>chr6:2641517-2641832
>chr6:2641909-2642075
>chr6:2643523-2643784
>chr6:2644191-2644910
>chr6:2645278-2645404
>chr6:2645633-2646527
>chr6:2647156-2647534
>chr6:2647758-2648073
>chr6:2649383-2649462
>chr6:2649961-2650247
>chr6:2650700-2651252
>chr6:2651559-2651674
>chr6:2652513-2653319
>chr6:2653743-2653850
>chr6:2654207-2654344
>chr6:2654434-2654623
>chr6:2655323-2655509
>chr6:2655919-2656218
>chr6:2656536-2657190
>chr6:2658283-2659070
>chr6:2659369-2659549
>chr6:2659838-2660669
>chr6:2661032-2661178
>chr6:2661289-2662083
>chr6:2662289-2662667
>chr6:2664734-2665162
>chr6:2665238-2665380
>chr6:2665481-2665569
>chr6:2666096-2666169
>chr6:2666320-2666491
>chr6:2667032-2667078
>chr6:2667585-2667644
>chr6:2667765-2667832
>chr6:2668048-2668115
>chr6:2668362-2668454
>chr6:2668756-2668837
>chr6:2668885-2668979
>chr6:2669366-2669459
>chr6:2669871-2670580
>chr6:2671101-2671194
>chr6:2671559-2671679
>chr6:2671934-2672101
>chr6:2672196-2672286
>chr6:2672370-2672443
>chr6:2672714-2672839
>chr6:2672915-2673007
>chr6:2673156-2673326
>chr6:2673584-2673683
>chr6:2674109-2674262
>chr6:2674611-2674694
>chr6:2674927-2675064
>chr6:2675190-2675707
>chr6:2675891-2676201
>chr6:2676269-2676503
>chr6:2677486-2677844
>chr6:2677970-2678268
>chr6:2679367-2679607
>chr6:2679773-2680733
>chr6:2680928-2681227
>chr6:2682146-2682315
>chr6:2682787-2683482
>chr6:2683683-2684538
>chr6:2685245-2686370
>chr6:2686594-2686807
>chr6:2687343-2687480
>chr6:2688762-2689295
>chr6:2689428-2689871
>chr6:2690720-2691236
>chr6:2691958-2692258
>chr6:2692560-2693090
>chr6:2693161-2693416
>chr6:2693645-2694150
>chr6:2694213-2694352
>chr6:2694497-2694798
>chr6:2695098-2695259
>chr6:2695986-2696864
>chr6:2698302-2698601
>chr6:2698839-2699204
>chr6:2699442-2699725
>chr6:2700045-2700782
>chr6:2700928-2701513
>chr6:2701875-2702031
>chr6:2702666-2703756
>chr6:2703960-2704036
>chr6:2704098-2704769
>chr6:2704864-2705315
>chr6:2705360-2705900
>chr6:2707038-2708417
>chr6:2708589-2708699
>chr6:2710145-2710406
>chr6:2710697-2711570
>chr6:2711634-2712310
>chr6:2712512-2712722
>chr6:2713440-2713547
>chr6:2713731-2713909
>chr6:2714996-2715209
>chr6:2715611-2716037
>chr6:2717792-2717937
>chr6:2718712-2718866
>chr6:2719063-2719169
>chr6:2720269-2720706
>chr6:2720797-2721129
>chr6:2721814-2722212
>chr6:2722628-2723133
>chr6:2725496-2725586
>chr6:2725648-2725880
>chr6:2726213-2727887
>chr6:2727990-2728546
>chr6:2728618-2729068
>chr6:2729265-2729378
>chr6:2729955-2730006
>chr6:2730061-2730151
>chr6:2730506-2731418
>chr6:2731531-2731967
>chr6:2733311-2733346
>chr6:2733427-2733528
>chr6:2733584-2733683
>chr6:2733747-2734002
>chr6:2734453-2734750
>chr6:2734838-2735064
>chr6:2736138-2736309
>chr6:2736891-2737582
>chr6:2737681-2738848
>chr6:2738983-2739321
>chr6:2739609-2739834
>chr6:2740109-2740219
>chr6:2740479-2741299
>chr6:2741462-2741561
>chr6:2742258-2742781
>chr6:2742855-2743431
>chr6:2746576-2747778
>chr6:2747974-2748012
>chr6:2748081-2748674
>chr6:2748850-2753491
>chr6:2753835-2754172
>chr6:2754605-2754917
>chr6:2755263-2755407
>chr6:2755637-2756249
>chr6:2756359-2756539
>chr6:2756654-2757146
>chr6:2758692-2760234
>chr6:2760306-2760427
>chr6:2760844-2761306
>chr6:2761487-2761867
>chr6:2762078-2762193
>chr6:2763839-2764084
>chr6:2764384-2765081
>chr6:2765185-2766060
>chr6:2766357-2766470
>chr6:2766596-2766674
>chr6:2766824-2767403
>chr6:2767503-2770024
>chr6:2770231-2770315
>chr6:2770555-2770715
>chr6:2771318-2771441
>chr6:2771679-2771897
>chr6:2772135-2773434
>chr6:2773534-2774368
>chr6:2774730-2775278
>chr6:2775790-2776270
>chr6:2776741-2777403
>chr6:2777483-2782362
>chr6:2783184-2783369
>chr6:2783419-2783625
>chr6:2783828-2784045
>chr6:2784266-2784440
>chr6:2784558-2784670
>chr6:2785593-2786421
>chr6:2786657-2787427
>chr6:2787687-2788129
>chr6:2788209-2788335
>chr6:2788360-2788414
>chr6:2788582-2789319
>chr6:2789635-2790639
>chr6:2790998-2791219
>chr6:2791693-2792404
>chr6:2793015-2793423
>chr6:2793632-2793820
>chr6:2793877-2795070
>chr6:2795191-2795508
>chr6:2795787-2796004
>chr6:2796161-2796373
>chr6:2796454-2796510
>chr6:2796720-2796790
>chr6:2796927-2797063
>chr6:2797336-2797906
>chr6:2798137-2798480
>chr6:2800154-2801712
>chr6:2803710-2803822
>chr6:2803892-2804174
>chr6:2804309-2804725
>chr6:2804796-2804867
>chr6:2805221-2805946
>chr6:2806400-2806628
>chr6:2808266-2808409
>chr6:2809903-2810134
>chr6:2811933-2812070
>chr6:2812465-2812628
>chr6:2814390-2814737
>chr6:2815932-2815989
>chr6:2817010-2817344
>chr6:2817552-2818956
>chr6:2819107-2819217
>chr6:2819375-2819523
>chr6:2819664-2820135
>chr6:2820819-2821628
>chr6:2821688-2822250
>chr6:2822959-2823079
>chr6:2824202-2824623
>chr6:2824911-2825173
>chr6:2825532-2827078
>chr6:2827282-2827521
>chr6:2827680-2827692
>chr6:2827855-2828108
>chr6:2828310-2829908
>chr6:2830119-2830537
>chr6:2831098-2831191
>chr6:2831488-2831770
>chr6:2831965-2832080
>chr6:2832675-2834151
>chr6:2834329-2834501
>chr6:2835064-2835385
>chr6:2835569-2835764
>chr6:2836130-2836550
>chr6:2836727-2836964
>chr6:2837242-2837529
>chr6:2837824-2839151
>chr6:2839251-2840557
>chr6:2840847-2841033
>chr6:2841318-2841412
>chr6:2841509-2841697
>chr6:2841959-2842276
>chr6:2842392-2842899
>chr6:2843373-2843609
>chr6:2843685-2844122
>chr6:2844422-2845340
>chr6:2846101-2846642
>chr6:2847140-2847909
>chr6:2848101-2848291
>chr6:2848442-2848800
>chr6:2848986-2849110
>chr6:2849172-2849290
>chr6:2849570-2849626
>chr6:2849717-2849764
>chr6:2850218-2850543
>chr6:2851364-2851522
>chr6:2852510-2852878
>chr6:2852934-2853015
>chr6:2853062-2853144
>chr6:2853937-2854288
>chr6:2855407-2855507
>chr6:2855770-2856018
>chr6:2856191-2856261
>chr6:2856482-2856886
>chr6:2857075-2857270
>chr6:2858348-2858955
>chr6:2859242-2859623
>chr6:2859845-2860215
>chr6:2860356-2860834
>chr6:2861055-2861196
>chr6:2862930-2863121
>chr6:2863324-2863510
>chr6:2863942-2864237
>chr6:2864303-2864742
>chr6:2865406-2865897
>chr6:2866038-2867079
>chr6:2867145-2867298
>chr6:2867752-2867970
>chr6:2868314-2868567
>chr6:2871077-2871437
>chr6:2871537-2872591
>chr6:2872950-2874167
>chr6:2874267-2874337
>chr6:2874485-2875057
>chr6:2875306-2875528
>chr6:2876143-2876402
>chr6:2876476-2876674
>chr6:2877065-2877673
>chr6:2878174-2878508
>chr6:2878579-2878733
>chr6:2878840-2879824
>chr6:2879934-2880255
>chr6:2880390-2880508
>chr6:2880683-2880965
>chr6:2881955-2882308
>chr6:2885338-2886398
>chr6:2886715-2886850
>chr6:2887104-2887231
>chr6:2887548-2887686
>chr6:2888398-2888503
>chr6:2888838-2889051
>chr6:2890007-2890071
>chr6:2890277-2890570
>chr6:2890718-2890903
>chr6:2890983-2891280
>chr6:2893127-2893325
>chr6:2894622-2894759
>chr6:2894988-2895395
>chr6:2895620-2896670
>chr6:2896804-2897395
>chr6:2897599-2897785
>chr6:2898030-2898096
>chr6:2898394-2899507
>chr6:2900498-2900642
>chr6:2900742-2901425
>chr6:2901552-2901680
>chr6:2902204-2902409
>chr6:2902879-2903013
>chr6:2903241-2904129
>chr6:2904229-2904247
>chr6:2904717-2905520
>chr6:2907640-2907716
>chr6:2908834-2909048
>chr6:2909191-2909326
>chr6:2909534-2909780
>chr6:2909986-2910683
>chr6:2910791-2910882
>chr6:2910988-2911289
>chr6:2911556-2911645
>chr6:2912230-2912436
>chr6:2914256-2914417
>chr6:2915841-2916379
>chr6:2916888-2917076
>chr6:2918319-2918779
>chr6:2918848-2919158
>chr6:2919945-2920041
>chr6:2920328-2920836
>chr6:2921239-2921376
>chr6:2921771-2921919
>chr6:2922222-2922751
>chr6:2922826-2922952
>chr6:2923019-2923275
>chr6:2923557-2923647
>chr6:2923749-2924355
>chr6:2924576-2924954
>chr6:2925171-2925696
>chr6:2925820-2926668
>chr6:2926768-2927134
>chr6:2927275-2927535
>chr6:2927740-2928025
>chr6:2928438-2928518
>chr6:2928645-2929009
>chr6:2929116-2929275
>chr6:2929534-2930011
>chr6:2930154-2930494
>chr6:2930920-2930972
>chr6:2932046-2932309
>chr6:2932477-2933373
>chr6:2933473-2935950
>chr6:2936001-2936108
>chr6:2936211-2936422
>chr6:2936543-2937291
>chr6:2938686-2938882
>chr6:2939617-2939946
>chr6:2940396-2940534
>chr6:2941672-2941878
>chr6:2941951-2942517
>chr6:2942668-2942776
>chr6:2942873-2942985
>chr6:2943379-2943505
>chr6:2943898-2944025
>chr6:2944433-2944782
>chr6:2944846-2945586
>chr6:2945725-2945818
>chr6:2945941-2946374
>chr6:2946566-2946679
>chr6:2947636-2948796
>chr6:2948896-2950819
>chr6:2950893-2951508
>chr6:2951657-2951998
>chr6:2952115-2952216
>chr6:2952464-2952554
>chr6:2952840-2952954
>chr6:2953081-2953533
>chr6:2953763-2954382
>chr6:2954519-2954629
>chr6:2955161-2955898
>chr6:2955998-2956047
>chr6:2956174-2956626
>chr6:2956982-2957092
>chr6:2957624-2958714
>chr6:2958825-2960144
>chr6:2960454-2960783
>chr6:2960883-2961144
>chr6:2961538-2962024
>chr6:2963449-2964406
>chr6:2964519-2964720
>chr6:2964826-2964884
>chr6:2965415-2965536
>chr6:2965731-2966301
>chr6:2966420-2966793
>chr6:2966901-2967025
>chr6:2967098-2967877
>chr6:2968743-2968960
>chr6:2970026-2970123
>chr6:2970561-2971296
>chr6:2971627-2971835
>chr6:2972084-2972519
>chr6:2973349-2973433
>chr6:2973516-2973651
>chr6:2974910-2975210
>chr6:2975311-2975391
>chr6:2975728-2976337
>chr6:2976654-2976948
>chr6:2977029-2977176
>chr6:2977308-2977618
>chr6:2977839-2978761
>chr6:2978947-2979234
>chr6:2979460-2979650
>chr6:2979723-2980049
>chr6:2980520-2980852
>chr6:2981296-2981379
>chr6:2981498-2981732
>chr6:2981991-2982156
>chr6:2982550-2982757
>chr6:2983761-2984046
>chr6:2984310-2984592
>chr6:2985391-2985480
>chr6:2985530-2986121
>chr6:2986270-2986931
>chr6:2987095-2987336
>chr6:2987639-2988375
>chr6:2988474-2988658
>chr6:2988896-2989088
>chr6:2989374-2989518
>chr6:2990055-2990142
>chr6:2990395-2991047
>chr6:2991143-2992445
>chr6:2992710-2992902
>chr6:2993062-2994043
>chr6:2994494-2994651
>chr6:2994772-2997176
>chr6:2997465-2998207
>chr6:2998345-2998465
>chr6:2998895-3000310
>chr6:3000703-3000761
>chr6:3000834-3001017
>chr6:3001303-3001673
>chr6:3001751-3002504
>chr6:3002672-3002778
>chr6:3002878-3003457
>chr6:3003569-3004013
>chr6:3004464-3005264
>chr6:3005540-3006219
>chr6:3006425-3007108
>chr6:3007496-3007735
>chr6:3008585-3011733
>chr6:3012197-3012759
>chr6:3013108-3013328
>chr6:3013531-3014001
>chr6:3014166-3014885
>chr6:3015760-3016642
>chr6:3018142-3018739
>chr6:3018887-3019055
>chr6:3020249-3021329
>chr6:3021373-3021497
>chr6:3021941-3022022
>chr6:3022243-3022838
>chr6:3023246-3023712
>chr6:3024893-3025147
>chr6:3025430-3026424
>chr6:3027554-3027666
>chr6:3028070-3028189
>chr6:3028296-3028418
>chr6:3028623-3029010
>chr6:3029213-3029762
>chr6:3031800-3032067
>chr6:3032171-3032275
>chr6:3032487-3033159
>chr6:3033330-3034234
>chr6:3034646-3034818
>chr6:3034896-3035808
>chr6:3036080-3036278
>chr6:3036932-3037045
>chr6:3037132-3037427
>chr6:3037525-3037650
>chr6:3037714-3038273
>chr6:3038496-3038633
>chr6:3039035-3039792
>chr6:3040518-3040780
>chr6:3040943-3042547
>chr6:3044198-3044386
>chr6:3044505-3044868
>chr6:3046953-3047114
>chr6:3047377-3047596
>chr6:3048462-3048888
>chr6:3049100-3050749
>chr6:3051036-3051151
>chr6:3051366-3051652
>chr6:3051704-3051944
>chr6:3052013-3052233
>chr6:3052482-3052574
>chr6:3052732-3052958
>chr6:3053095-3053939
>chr6:3054149-3054978
>chr6:3055310-3055547
>chr6:3055673-3056696
>chr6:3056978-3057153
>chr6:3057345-3057865
>chr6:3058212-3058380
>chr6:3059052-3059930
>chr6:3060314-3060412
>chr6:3060814-3061349
>chr6:3061563-3061846
>chr6:3062069-3062671
>chr6:3062889-3063586
>chr6:3063659-3063902
>chr6:3064373-3064968
>chr6:3065090-3068692
>chr6:3068827-3069200
>chr6:3069254-3069690
>chr6:3069990-3070061
>chr6:3070129-3070248
>chr6:3070823-3070912
>chr6:3071169-3071267
>chr6:3071471-3071612
>chr6:3071955-3072028
>chr6:3072558-3072711
>chr6:3072815-3073249
>chr6:3073341-3073482
>chr6:3073790-3074406
>chr6:3074527-3074926
>chr6:3075279-3075402
>chr6:3075578-3076216
>chr6:3076443-3076581
>chr6:3076819-3077105
>chr6:3077289-3077373
>chr6:3078079-3078418
>chr6:3079192-3079551
>chr6:3079624-3080164
>chr6:3080361-3080420
>chr6:3080549-3080642
>chr6:3080981-3081495
>chr6:3081804-3081991
>chr6:3082114-3082915
>chr6:3083088-3083886
>chr6:3084230-3084576
>chr6:3084750-3085435
>chr6:3085782-3086354
>chr6:3086433-3087166
>chr6:3087252-3087364
>chr6:3087462-3088391
>chr6:3088477-3088547
>chr6:3088624-3088863
>chr6:3088938-3089570
>chr6:3089716-3090239
>chr6:3090297-3090390
>chr6:3090527-3091014
>chr6:3091186-3091463
>chr6:3091833-3092022
>chr6:3093048-3093144
>chr6:3093631-3093893
>chr6:3094167-3094336
>chr6:3094747-3094889
>chr6:3095108-3095586
>chr6:3095679-3095762
>chr6:3096424-3096760
>chr6:3096967-3097504
>chr6:3099066-3099518
>chr6:3099722-3100716
>chr6:3100933-3101010
>chr6:3101323-3101480
>chr6:3101645-3101886
>chr6:3102093-3102210
>chr6:3102406-3102757
>chr6:3102964-3103092
>chr6:3103327-3103745
>chr6:3104638-3104861
>chr6:3105054-3105153
>chr6:3105425-3106117
>chr6:3106170-3106662
>chr6:3107058-3107177
>chr6:3107223-3107312
>chr6:3107663-3107968
>chr6:3108153-3108458
>chr6:3108967-3109466
>chr6:3110002-3110060
>chr6:3110407-3110787
>chr6:3111181-3112441
>chr6:3113187-3113769
>chr6:3115114-3115268
>chr6:3116826-3117010
>chr6:3117203-3117532
>chr6:3117999-3118516
>chr6:3118608-3119090
>chr6:3119309-3119396
>chr6:3119888-3120114
>chr6:3122099-3122249
>chr6:3122572-3122655
>chr6:3122876-3122983
>chr6:3123130-3124047
>chr6:3125962-3126934
>chr6:3127537-3127746
>chr6:3127856-3128234
>chr6:3128317-3128374
>chr6:3128578-3128881
>chr6:3129609-3130461
>chr6:3130703-3130870
>chr6:3131249-3131460
>chr6:3131709-3131909
>chr6:3132077-3132157
>chr6:3132275-3132730
>chr6:3132827-3132911
>chr6:3133036-3133184
>chr6:3133274-3133833
>chr6:3134518-3134653
>chr6:3134757-3135298
>chr6:3136800-3137036
>chr6:3137393-3140131
>chr6:3140751-3140935
>chr6:3141237-3141519
>chr6:3141785-3141861
>chr6:3143117-3143635
>chr6:3143938-3144956
>chr6:3147076-3147355
>chr6:3147820-3148977
>chr6:3149129-3149421
>chr6:3149488-3150141
>chr6:3150269-3150556
>chr6:3150803-3152481
>chr6:3152540-3153034
>chr6:3153360-3153449
>chr6:3153539-3153647
>chr6:3153825-3154050
>chr6:3154166-3154456
>chr6:3154573-3155118
>chr6:3156966-3157162
>chr6:3157362-3157767
>chr6:3158632-3160238
>chr6:3160329-3160695
>chr6:3162511-3163305
>chr6:3163380-3163565
>chr6:3163633-3163709
>chr6:3163809-3164019
>chr6:3164184-3164597
>chr6:3165455-3165586
>chr6:3165704-3165969
>chr6:3166322-3167975
>chr6:3168145-3168262
>chr6:3168577-3168788
>chr6:3168920-3169332
>chr6:3169425-3170047
>chr6:3170603-3171762
>chr6:3171939-3172041
>chr6:3172201-3172329
>chr6:3172641-3173703
>chr6:3174493-3175027
>chr6:3175069-3175296
>chr6:3175434-3182221
>chr6:3182283-3188345
>chr6:3188788-3189324
>chr6:3189591-3190349
>chr6:3190897-3191852
>chr6:3192538-3193317
>chr6:3193634-3193770
>chr6:3194115-3195279
>chr6:3195673-3197031
>chr6:3197106-3197657
>chr6:3197825-3198631
>chr6:3198709-3198782
>chr6:3198905-3199026
>chr6:3199330-3199729
>chr6:3200141-3200548
>chr6:3200640-3201093
>chr6:3201195-3202067
>chr6:3202138-3202261
>chr6:3202642-3202812
>chr6:3202913-3202994
>chr6:3203350-3203522
>chr6:3204540-3204634
>chr6:3205108-3205331
>chr6:3205977-3207190
>chr6:3207421-3208632
>chr6:3209238-3209426
>chr6:3209999-3210202
>chr6:3210388-3210900
>chr6:3210968-3213616
>chr6:3213720-3215381
>chr6:3215551-3215750
>chr6:3215943-3216130
>chr6:3216467-3216987
>chr6:3217083-3217366
>chr6:3218994-3219216
>chr6:3219268-3219593
>chr6:3219732-3219982
>chr6:3220328-3220976
>chr6:3221177-3222019
>chr6:3222718-3223911
>chr6:3224009-3224101
>chr6:3224235-3225095
>chr6:3225569-3226203
>chr6:3226426-3226811
>chr6:3227037-3227299
>chr6:3227534-3227705
>chr6:3227838-3228018
>chr6:3228266-3228517
>chr6:3228693-3228842
>chr6:3229173-3229272
>chr6:3229445-3229507
>chr6:3229817-3230268
>chr6:3230408-3230523
>chr6:3231428-3231698
>chr6:3231912-3232078
>chr6:3232387-3232643
>chr6:3232722-3233906
>chr6:3234030-3234167
>chr6:3234417-3235330
>chr6:3236280-3237089
>chr6:3237376-3237623
>chr6:3238526-3239044
>chr6:3239187-3239533
>chr6:3239877-3240168
>chr6:3240311-3240448
>chr6:3241117-3241260
>chr6:3241402-3241652
>chr6:3241969-3242306
>chr6:3242429-3242505
>chr6:3242766-3243259
>chr6:3244169-3244341
>chr6:3245242-3246130
>chr6:3246430-3246776
>chr6:3248587-3248986
>chr6:3249123-3249269
>chr6:3249340-3249788
>chr6:3250073-3250149
>chr6:3250543-3250771
>chr6:3251266-3251721
>chr6:3252010-3252629
>chr6:3252877-3253637
>chr6:3255150-3256166
>chr6:3256296-3256405
>chr6:3256488-3257011
>chr6:3257179-3258190
>chr6:3258315-3258888
>chr6:3259059-3259988
>chr6:3260571-3262694
>chr6:3262977-3264672
>chr6:3264723-3265927
>chr6:3266275-3266501
>chr6:3266736-3267419
>chr6:3267502-3267606
>chr6:3267825-3267903
>chr6:3268093-3268431
>chr6:3268761-3268949
>chr6:3269664-3269894
>chr6:3270296-3270439
>chr6:3271140-3272063
>chr6:3272435-3272509
>chr6:3272734-3272910
>chr6:3273063-3273258
>chr6:3273388-3273865
>chr6:3274213-3274787
>chr6:3275218-3275612
>chr6:3275973-3276085
>chr6:3276481-3277482
>chr6:3278463-3279465
>chr6:3279515-3279967
>chr6:3280446-3280670
>chr6:3282314-3282710
>chr6:3283153-3283460
>chr6:3283714-3284029
>chr6:3284714-3285446
>chr6:3285633-3285783
>chr6:3286417-3287667
>chr6:3287899-3288172
>chr6:3288237-3288377
>chr6:3288633-3289473
>chr6:3290257-3291336
>chr6:3291627-3292613
>chr6:3292710-3293447
>chr6:3294330-3294455
>chr6:3294634-3294779
>chr6:3294875-3295028
>chr6:3295344-3295521
>chr6:3295820-3295952
>chr6:3297353-3297431
>chr6:3297509-3299834
>chr6:3299922-3300523
>chr6:3300625-3300779
>chr6:3302487-3303333
>chr6:3305370-3305735
>chr6:3306099-3306241
>chr6:3306359-3307922
>chr6:3308157-3308275
>chr6:3308372-3308582
>chr6:3308701-3308805
>chr6:3309097-3309314
>chr6:3310082-3310390
>chr6:3310766-3311113
>chr6:3311209-3311318
>chr6:3311815-3311934
>chr6:3312055-3312264
>chr6:3312341-3312559
>chr6:3313503-3313725
>chr6:3313797-3313976
>chr6:3314388-3314690
>chr6:3315187-3316825
>chr6:3316923-3317657
>chr6:3317757-3318054
>chr6:3318174-3318994
>chr6:3319174-3319580
>chr6:3320425-3321892
>chr6:3322082-3322206
>chr6:3322747-3323220
>chr6:3323457-3323837
>chr6:3324987-3325377
>chr6:3325551-3325657
>chr6:3325729-3330060
>chr6:3330175-3330298
>chr6:3330589-3330883
>chr6:3331115-3331969
>chr6:3332550-3332595
>chr6:3332809-3333432
>chr6:3333496-3334560
>chr6:3335068-3335278
>chr6:3335455-3335619
>chr6:3336049-3336226
>chr6:3336499-3336850
>chr6:3337013-3338069
>chr6:3339280-3339485
>chr6:3339947-3340779
>chr6:3340880-3341537
>chr6:3341605-3341670
>chr6:3341760-3342529
>chr6:3342696-3343441
>chr6:3343650-3344716
>chr6:3344847-3344998
>chr6:3345197-3345328
>chr6:3345465-3345732
>chr6:3345787-3346286
>chr6:3346743-3346921
>chr6:3347020-3347130
>chr6:3347203-3348949
>chr6:3349057-3349666
>chr6:3349879-3350424
>chr6:3350614-3350923
>chr6:3351461-3351786
>chr6:3351908-3352196
>chr6:3352663-3353061
>chr6:3353198-3353491
>chr6:3353734-3353959
>chr6:3354050-3354252
>chr6:3354722-3354945
>chr6:3355023-3355348
>chr6:3355386-3355619
>chr6:3356792-3356962
>chr6:3357565-3357926
>chr6:3358026-3358497
>chr6:3358544-3358697
>chr6:3359002-3359556
>chr6:3360229-3360424
>chr6:3360825-3361806
>chr6:3361899-3362339
>chr6:3362450-3362957
>chr6:3363514-3364715
>chr6:3365188-3366186
>chr6:3366529-3366622
>chr6:3366899-3366998
>chr6:3367154-3367581
>chr6:3367890-3368463
>chr6:3368563-3368689
>chr6:3368894-3369140
>chr6:3369233-3369771
>chr6:3370983-3371515
>chr6:3371633-3371819
>chr6:3371979-3372155
>chr6:3372271-3372490
>chr6:3372711-3372872
>chr6:3372989-3373508
>chr6:3373682-3373778
>chr6:3373854-3374018
>chr6:3374118-3374406
>chr6:3374516-3374965
>chr6:3375657-3376699
>chr6:3376899-3377019
>chr6:3377236-3377381
>chr6:3378052-3378365
>chr6:3378584-3378705
>chr6:3379156-3379213
>chr6:3379839-3380217
>chr6:3380363-3383319
>chr6:3383646-3384036
>chr6:3384136-3386611
>chr6:3386673-3387682
>chr6:3387869-3388702
>chr6:3389136-3389506
>chr6:3389628-3389712
>chr6:3390528-3390645
>chr6:3391099-3392307
>chr6:3392539-3392823
>chr6:3392959-3393151
>chr6:3393429-3393829
>chr6:3394188-3395176
>chr6:3395467-3396340
>chr6:3397002-3397271
>chr6:3397538-3398798
>chr6:3399829-3399993
>chr6:3400093-3400180
>chr6:3400273-3400422
>chr6:3400521-3400778
>chr6:3400858-3401956
>chr6:3402102-3402249
>chr6:3402327-3402485
>chr6:3402841-3402969
>chr6:3403295-3403591
>chr6:3403800-3404017
>chr6:3404098-3404336
>chr6:3404462-3405137
>chr6:3405222-3405307
>chr6:3405695-3405766
>chr6:3406117-3406790
>chr6:3406913-3407018
>chr6:3407213-3407367
>chr6:3407571-3407786
>chr6:3408793-3409474
>chr6:3409538-3410433
>chr6:3411285-3411424
>chr6:3411853-3412010
>chr6:3412124-3412523
>chr6:3412672-3412784
>chr6:3413113-3413879
>chr6:3413921-3414702
>chr6:3414995-3415587
>chr6:3415689-3415927
>chr6:3416085-3416430
>chr6:3416759-3416938
>chr6:3417000-3417738
>chr6:3418009-3418628
>chr6:3418915-3419071
>chr6:3419362-3419495
>chr6:3419540-3420180
>chr6:3420673-3420870
>chr6:3421137-3422566
>chr6:3423100-3424373
>chr6:3425299-3426309
>chr6:3427239-3427826
>chr6:3428500-3428962
>chr6:3429057-3429175
>chr6:3429229-3430200
>chr6:3430310-3430524
>chr6:3430556-3431587
>chr6:3431687-3432680
>chr6:3433021-3433126
>chr6:3433196-3437343
>chr6:3437498-3437630
>chr6:3437688-3438525
>chr6:3438634-3438900
>chr6:3439605-3439788
>chr6:3440011-3440109
>chr6:3440426-3440634
>chr6:3440801-3441028
>chr6:3441256-3441482
>chr6:3443395-3443918
>chr6:3445363-3445558
>chr6:3445680-3446097
>chr6:3446974-3447382
>chr6:3448315-3449222
>chr6:3449563-3449870
>chr6:3450803-3451220
>chr6:3452087-3452809
>chr6:3452874-3453024
>chr6:3453769-3453934
>chr6:3454189-3454923
>chr6:3455045-3455287
>chr6:3456278-3456671
>chr6:3456753-3456917
>chr6:3457151-3457378
>chr6:3458124-3458201
>chr6:3458430-3459015
>chr6:3459378-3459427
>chr6:3459510-3459928
>chr6:3460034-3460899
>chr6:3461098-3461476
>chr6:3461553-3461655
>chr6:3462084-3462280
>chr6:3462427-3462696
>chr6:3463053-3463154
>chr6:3463732-3464242
>chr6:3464440-3464611
>chr6:3464943-3465655
>chr6:3465764-3466070
>chr6:3466194-3467772
>chr6:3467969-3468539
>chr6:3468626-3468712
>chr6:3469071-3469400
>chr6:3469604-3469997
>chr6:3470254-3471138
>chr6:3471255-3471343
>chr6:3471481-3471670
>chr6:3471886-3471958
>chr6:3472063-3472137
>chr6:3472511-3472595
>chr6:3472701-3472977
>chr6:3473258-3473529
>chr6:3473710-3473941
>chr6:3474330-3474713
>chr6:3475604-3476270
>chr6:3476499-3477080
>chr6:3477359-3477845
>chr6:3478092-3478524
>chr6:3478842-3479137
>chr6:3479327-3479425
>chr6:3479581-3479691
>chr6:3479845-3481501
>chr6:3481750-3481981
>chr6:3483769-3483958
>chr6:3484200-3484612
>chr6:3484924-3485185
>chr6:3485440-3485797
>chr6:3486036-3486172
>chr6:3486480-3486940
>chr6:3487142-3488333
>chr6:3488371-3490471
>chr6:3490546-3490675
>chr6:3490999-3491173
>chr6:3491330-3491671
>chr6:3491783-3492229
>chr6:3492557-3492635
>chr6:3492913-3493723
>chr6:3494053-3494280
>chr6:3494422-3494875
>chr6:3494965-3495303
>chr6:3495538-3495793
>chr6:3495935-3496226
>chr6:3496381-3496494
>chr6:3497036-3497528
>chr6:3497610-3499172
>chr6:3499273-3499865
>chr6:3499969-3500812
>chr6:3501098-3501428
>chr6:3501499-3501725
>chr6:3502089-3502502
>chr6:3502570-3502826
>chr6:3503259-3503434
>chr6:3503609-3504203
>chr6:3504323-3505176
>chr6:3506071-3506602
>chr6:3506776-3508253
>chr6:3508710-3509317
>chr6:3509531-3509701
>chr6:3510000-3511145
>chr6:3511663-3511757
>chr6:3512081-3512662
>chr6:3512829-3513009
>chr6:3513123-3513193
>chr6:3513305-3513425
>chr6:3513651-3513824
>chr6:3513996-3514055
>chr6:3514187-3514639
>chr6:3515539-3515650
>chr6:3515817-3516177
>chr6:3516421-3516659
>chr6:3516781-3517374
>chr6:3517486-3517598
>chr6:3517973-3518728
>chr6:3518853-3518979
>chr6:3519532-3519709
>chr6:3519925-3520318
>chr6:3520630-3520829
>chr6:3521893-3522052
>chr6:3522290-3522798
>chr6:3522881-3522943
>chr6:3523382-3523459
>chr6:3523585-3523739
>chr6:3523868-3524014
>chr6:3524247-3524564
>chr6:3524676-3524878
>chr6:3524998-3525819
>chr6:3525940-3526653
>chr6:3526775-3526832
>chr6:3526913-3526975
>chr6:3527257-3527579
>chr6:3527795-3529011
>chr6:3529837-3530126
>chr6:3531853-3532366
>chr6:3532773-3533129
>chr6:3533287-3533542
>chr6:3534107-3534306
>chr6:3534516-3534562
>chr6:3534921-3535015
>chr6:3535370-3535439
>chr6:3535602-3535926
>chr6:3536042-3536722
>chr6:3537703-3537949
>chr6:3539797-3540041
>chr6:3540541-3541208
>chr6:3541442-3541837
>chr6:3542872-3542938
>chr6:3543847-3544014
>chr6:3544325-3544820
>chr6:3545250-3545440
>chr6:3546618-3546756
>chr6:3547757-3548094
>chr6:3549454-3549622
>chr6:3549931-3550173
>chr6:3550240-3550792
>chr6:3550858-3551153
>chr6:3551217-3551293
>chr6:3551424-3553308
>chr6:3553690-3553803
>chr6:3553972-3554177
>chr6:3554373-3554771
>chr6:3555282-3555593
>chr6:3556124-3557036
>chr6:3557518-3558178
>chr6:3558301-3558537
>chr6:3558691-3558995
>chr6:3559199-3559781
>chr6:3560299-3560733
>chr6:3560986-3561230
>chr6:3562038-3562710
>chr6:3562965-3563091
>chr6:3563634-3563842
>chr6:3564385-3564758
>chr6:3565321-3565836
>chr6:3566501-3566828
>chr6:3567086-3567151
>chr6:3567669-3569295
>chr6:3569685-3570191
>chr6:3570780-3571455
>chr6:3571702-3572160
>chr6:3572319-3572891
>chr6:3573189-3573374
>chr6:3573688-3573900
>chr6:3574103-3574181
>chr6:3574380-3578181
>chr6:3578277-3578771
>chr6:3578882-3579450
>chr6:3579840-3581029
>chr6:3582746-3583370
>chr6:3583604-3584012
>chr6:3584726-3584933
>chr6:3585264-3585679
>chr6:3586133-3586342
>chr6:3586512-3587000
>chr6:3587121-3587425
>chr6:3587525-3588552
>chr6:3589011-3589304
>chr6:3589420-3589560
>chr6:3589871-3589978
>chr6:3590308-3590667
>chr6:3590914-3592136
>chr6:3592440-3592669
>chr6:3592757-3593023
>chr6:3593183-3594961
>chr6:3595406-3595908
>chr6:3596009-3596102
>chr6:3596161-3596716
>chr6:3596832-3596987
>chr6:3597400-3597810
>chr6:3597937-3598539
>chr6:3598637-3602279
