# Supplementary material for: Red: an intelligent, rapid, accurate tool for detecting repeats de-novo on the genomic scale
Source: BMC Bioinformatics. 2015 Jul 24;16:227. doi: 10.1186/s12859-015-0654-5 (PMC4513396; doi:10.1186/s12859-015-0654-5)
Supplement: Additional file 12 — Supplementary data set 11 — Red’s repeats of the Mycobacterium tuberculosis genome. The command “tar -xzf file” results in a directory that contains the locations of repeats found by Red in the genome of the Mycobacterium tuberculosis. [file 12859_2015_654_MOESM12_ESM.gz]

Archive with 2 entries (1 files):
- GnmRptTb
- GnmRptTb/chr1.rpt
