# Supplementary material for: Red: an intelligent, rapid, accurate tool for detecting repeats de-novo on the genomic scale
Source: BMC Bioinformatics. 2015 Jul 24;16:227. doi: 10.1186/s12859-015-0654-5 (PMC4513396; doi:10.1186/s12859-015-0654-5)
Supplement: Additional file 12 — Supplementary data set 11 — Red’s repeats of the Mycobacterium tuberculosis genome. The command “tar -xzf file” results in a directory that contains the locations of repeats found by Red in the genome of the Mycobacterium tuberculosis. [file 12859_2015_654_MOESM12_ESM.gz › GnmRptTb/chr1.rpt]

>chr1:1121-1251
>chr1:2115-2175
>chr1:2672-2896
>chr1:4027-4089
>chr1:4223-4426
>chr1:5379-5543
>chr1:5886-5933
>chr1:6745-6848
>chr1:7144-7254
>chr1:7394-7652
>chr1:7880-7964
>chr1:8239-8972
>chr1:9139-9373
>chr1:10516-10607
>chr1:11366-11527
>chr1:11900-11990
>chr1:12054-12178
>chr1:12386-12431
>chr1:12708-12841
>chr1:12955-13010
>chr1:14185-14418
>chr1:14676-14717
>chr1:14959-15207
>chr1:15943-16161
>chr1:16339-16519
>chr1:16700-16744
>chr1:16962-16998
>chr1:17624-17967
>chr1:18046-18069
>chr1:18168-18403
>chr1:19294-19381
>chr1:19490-19551
>chr1:20016-20277
>chr1:20383-20523
>chr1:21318-21396
>chr1:21639-21969
>chr1:22419-22528
>chr1:22628-23080
>chr1:23169-23263
>chr1:23419-23550
>chr1:24030-24268
>chr1:25269-25316
>chr1:25829-26044
>chr1:26191-26638
>chr1:27258-27379
>chr1:27770-27923
>chr1:28016-28085
>chr1:28190-28236
>chr1:28474-28632
>chr1:28688-28893
>chr1:29295-29431
>chr1:29493-29523
>chr1:30262-30433
>chr1:30703-30847
>chr1:31063-31122
>chr1:31211-31282
>chr1:31909-31937
>chr1:32379-32397
>chr1:32438-32522
>chr1:32869-32910
>chr1:33007-33056
>chr1:34794-34850
>chr1:35441-35608
>chr1:35881-35968
>chr1:36177-36398
>chr1:36592-36701
>chr1:36969-37132
>chr1:37521-37856
>chr1:38329-38429
>chr1:38909-39022
>chr1:39096-39169
>chr1:39291-39399
>chr1:39521-39780
>chr1:39833-39880
>chr1:39989-40258
>chr1:40568-40870
>chr1:41579-41724
>chr1:41781-41914
>chr1:42047-42200
>chr1:42395-42459
>chr1:42536-42578
>chr1:42835-43129
>chr1:44093-44387
>chr1:44648-44686
>chr1:44742-44807
>chr1:45001-45036
>chr1:46265-46303
>chr1:47739-47957
>chr1:48254-48330
>chr1:48426-48614
>chr1:49111-49498
>chr1:49644-49693
>chr1:49991-50138
>chr1:50352-50878
>chr1:50961-51051
>chr1:51132-51186
>chr1:51251-51533
>chr1:52090-52384
>chr1:52940-53037
>chr1:53217-53563
>chr1:53596-53639
>chr1:54066-54495
>chr1:54838-54887
>chr1:55053-55124
>chr1:55475-55499
>chr1:55584-55931
>chr1:56194-56559
>chr1:56798-57027
>chr1:57190-57775
>chr1:58283-58401
>chr1:58812-59013
>chr1:59364-59516
>chr1:59539-59580
>chr1:59833-59930
>chr1:60414-60505
>chr1:60579-61033
>chr1:61955-62103
>chr1:63468-63735
>chr1:64257-64287
>chr1:65703-65963
>chr1:66054-66131
>chr1:66676-66699
>chr1:66742-66960
>chr1:67122-67557
>chr1:67692-67804
>chr1:67952-68038
>chr1:68389-68492
>chr1:68839-68903
>chr1:69292-69366
>chr1:69414-69490
>chr1:69757-70077
>chr1:70714-70850
>chr1:71255-71486
>chr1:71943-72006
>chr1:72419-72587
>chr1:72821-72898
>chr1:73139-73257
>chr1:73533-73659
>chr1:74743-75012
>chr1:75363-75593
>chr1:76241-76584
>chr1:76717-76771
>chr1:76952-77036
>chr1:77424-78035
>chr1:78123-78149
>chr1:78373-78719
>chr1:78809-78849
>chr1:78954-79001
>chr1:79439-79563
>chr1:79672-79753
>chr1:80037-80073
>chr1:80227-80341
>chr1:80468-80507
>chr1:80662-80691
>chr1:81019-81126
>chr1:81477-81591
>chr1:82202-82638
>chr1:82995-83273
>chr1:83338-83515
>chr1:83755-83800
>chr1:84552-84584
>chr1:85044-85154
>chr1:85622-85910
>chr1:86126-86260
>chr1:86730-87112
>chr1:88449-89497
>chr1:89583-89661
>chr1:89802-89907
>chr1:90263-90792
>chr1:90836-91315
>chr1:91372-93149
>chr1:93191-93247
>chr1:93296-93926
>chr1:94098-94221
>chr1:94470-95207
>chr1:95249-95375
>chr1:95904-96584
>chr1:96891-96959
>chr1:97120-97251
>chr1:97820-98085
>chr1:98569-98917
>chr1:99189-99229
>chr1:99673-99834
>chr1:99930-100249
>chr1:100372-100442
>chr1:100693-101014
>chr1:101398-101646
>chr1:101867-102744
>chr1:102945-103148
>chr1:103219-103509
>chr1:103738-105087
>chr1:105539-105840
>chr1:106187-106318
>chr1:107054-107173
>chr1:108474-108552
>chr1:109227-109263
>chr1:109531-109564
>chr1:110302-110331
>chr1:110703-110740
>chr1:111425-111474
>chr1:111569-111643
>chr1:111934-111988
>chr1:112331-112392
>chr1:113128-113210
>chr1:113411-113776
>chr1:113943-113995
>chr1:114166-114200
>chr1:114330-114836
>chr1:115081-115163
>chr1:115213-115282
>chr1:115640-115688
>chr1:115899-116282
>chr1:116368-116634
>chr1:116751-116954
>chr1:117089-117131
>chr1:117298-117344
>chr1:117793-118025
>chr1:118274-118418
>chr1:118580-118670
>chr1:119036-119082
>chr1:119472-119504
>chr1:120145-120481
>chr1:120567-120750
>chr1:120814-120861
>chr1:121079-121453
>chr1:121618-121894
>chr1:122453-122480
>chr1:122874-122954
>chr1:123051-123081
>chr1:123290-123413
>chr1:124011-124187
>chr1:124619-124979
>chr1:125047-125320
>chr1:126092-126562
>chr1:126687-128290
>chr1:128388-129082
>chr1:129154-129563
>chr1:129574-129592
>chr1:129898-130089
>chr1:130365-130445
>chr1:130699-130784
>chr1:131389-131609
>chr1:131692-132867
>chr1:133021-133120
>chr1:133421-133598
>chr1:133955-134269
>chr1:134472-134820
>chr1:134996-135330
>chr1:135414-135444
>chr1:138049-138083
>chr1:139069-139180
>chr1:141795-141844
>chr1:142403-142456
>chr1:142541-142671
>chr1:142785-142844
>chr1:143016-143131
>chr1:143190-143269
>chr1:143383-143543
>chr1:144059-144511
>chr1:144723-144774
>chr1:144893-144953
>chr1:145074-145167
>chr1:145289-145655
>chr1:145703-145950
>chr1:146116-146170
>chr1:146395-146494
>chr1:146537-146671
>chr1:146800-146821
>chr1:146951-147058
>chr1:147168-147736
>chr1:148374-148429
>chr1:148769-148815
>chr1:148953-149016
>chr1:149480-151175
>chr1:151354-151962
>chr1:152210-152325
>chr1:152552-152910
>chr1:152992-153047
>chr1:153644-153793
>chr1:154253-154430
>chr1:154483-154522
>chr1:155017-155374
>chr1:155556-155669
>chr1:155882-155902
>chr1:156386-156505
>chr1:157120-157205
>chr1:158025-158201
>chr1:158325-158420
>chr1:159030-159208
>chr1:159320-159594
>chr1:160078-160360
>chr1:160437-160533
>chr1:160613-160667
>chr1:160845-161032
>chr1:161190-161385
>chr1:161667-161734
>chr1:162091-162177
>chr1:162602-162910
>chr1:163027-163199
>chr1:163522-163573
>chr1:163702-163877
>chr1:164136-164431
>chr1:164981-165121
>chr1:165222-165384
>chr1:165550-165585
>chr1:165791-165862
>chr1:166160-166206
>chr1:166521-166674
>chr1:166730-166800
>chr1:167165-167203
>chr1:167331-167408
>chr1:167908-168300
>chr1:168464-168926
>chr1:169131-169201
>chr1:169551-169611
>chr1:169834-170013
>chr1:171425-171715
>chr1:171878-171924
>chr1:172417-172701
>chr1:172833-173242
>chr1:173659-173696
>chr1:173755-173838
>chr1:174012-174348
>chr1:175089-175322
>chr1:175433-175484
>chr1:175744-175835
>chr1:176046-176654
>chr1:177400-177679
>chr1:177998-178155
>chr1:178268-178289
>chr1:179052-179335
>chr1:179518-179595
>chr1:179808-180221
>chr1:180849-180965
>chr1:181043-181246
>chr1:181329-181653
>chr1:181884-182391
>chr1:182486-182687
>chr1:182937-183097
>chr1:183221-183467
>chr1:183599-183672
>chr1:183851-184064
>chr1:184099-184155
>chr1:184302-184360
>chr1:184459-184606
>chr1:185288-185777
>chr1:185823-186467
>chr1:186518-186582
>chr1:187281-187550
>chr1:187791-187882
>chr1:188006-188117
>chr1:188680-188984
>chr1:189402-189468
>chr1:190198-190540
>chr1:190793-191029
>chr1:191094-191123
>chr1:191281-191873
>chr1:192590-193118
>chr1:193849-193925
>chr1:194166-194277
>chr1:194558-194653
>chr1:195341-195452
>chr1:195606-195754
>chr1:196083-196206
>chr1:196520-196596
>chr1:197294-197546
>chr1:197955-198383
>chr1:198548-198787
>chr1:199113-199627
>chr1:199819-199988
>chr1:200085-200159
>chr1:200771-200950
>chr1:201316-201464
>chr1:201767-201817
>chr1:201883-201934
>chr1:202114-202410
>chr1:202505-202634
>chr1:202714-202765
>chr1:203165-203276
>chr1:203784-203803
>chr1:204166-204742
>chr1:206981-207147
>chr1:207640-207722
>chr1:208050-208100
>chr1:208945-209001
>chr1:209107-209481
>chr1:209605-209685
>chr1:210772-210861
>chr1:211190-211238
>chr1:211474-211546
>chr1:211776-211994
>chr1:212233-212287
>chr1:212450-212524
>chr1:212589-212709
>chr1:213058-213138
>chr1:213412-213670
>chr1:214273-214406
>chr1:214588-214698
>chr1:214992-215031
>chr1:215094-215583
>chr1:215698-216104
>chr1:216535-216612
>chr1:217080-217308
>chr1:217594-217773
>chr1:217891-218052
>chr1:218756-218930
>chr1:218976-219022
>chr1:219169-219371
>chr1:220221-220338
>chr1:220766-221501
>chr1:221608-221633
>chr1:222134-222174
>chr1:222520-222823
>chr1:222912-223044
>chr1:223287-223564
>chr1:223781-224177
>chr1:224273-224363
>chr1:225396-225455
>chr1:225727-225886
>chr1:226313-226452
>chr1:226836-226866
>chr1:227055-227196
>chr1:227446-227594
>chr1:228281-228346
>chr1:228589-228788
>chr1:228994-229308
>chr1:229712-229931
>chr1:230087-230223
>chr1:230403-230473
>chr1:231781-232352
>chr1:232639-232696
>chr1:232873-233257
>chr1:233725-233785
>chr1:233893-234026
>chr1:234181-234621
>chr1:235034-235194
>chr1:235680-235770
>chr1:235950-236033
>chr1:236218-236409
>chr1:236720-237239
>chr1:237331-237468
>chr1:237513-237989
>chr1:238051-238129
>chr1:238261-238281
>chr1:238638-238726
>chr1:238948-239054
>chr1:239132-239241
>chr1:239322-239554
>chr1:239664-239858
>chr1:240094-240260
>chr1:240449-240740
>chr1:240888-240910
>chr1:241016-241055
>chr1:241172-241322
>chr1:241564-241759
>chr1:242290-242505
>chr1:242750-243100
>chr1:243439-243954
>chr1:244167-244670
>chr1:244891-245580
>chr1:246109-246172
>chr1:246283-246495
>chr1:246535-247362
>chr1:247697-247921
>chr1:248355-248456
>chr1:248728-248792
>chr1:248902-248967
>chr1:249175-249266
>chr1:249329-249533
>chr1:249586-250573
>chr1:250980-251152
>chr1:251244-251283
>chr1:251334-251400
>chr1:251515-251696
>chr1:251949-252008
>chr1:252114-252195
>chr1:252322-252457
>chr1:252839-252998
>chr1:253110-253267
>chr1:253470-253663
>chr1:253714-253749
>chr1:256356-256704
>chr1:256916-257012
>chr1:257266-257500
>chr1:257926-257945
>chr1:258161-258221
>chr1:259392-259577
>chr1:260329-260621
>chr1:261390-261536
>chr1:261793-261831
>chr1:261903-262256
>chr1:262421-262606
>chr1:262793-262906
>chr1:263227-263358
>chr1:264013-264085
>chr1:264427-264536
>chr1:264867-264916
>chr1:265331-265374
>chr1:265762-265895
>chr1:266105-266258
>chr1:266323-266507
>chr1:266621-266854
>chr1:267065-267119
>chr1:267252-267450
>chr1:267638-267766
>chr1:267879-267931
>chr1:268089-268564
>chr1:268935-269536
>chr1:269644-269675
>chr1:270008-270058
>chr1:270128-270296
>chr1:270570-270733
>chr1:270898-271239
>chr1:271443-271489
>chr1:271692-272035
>chr1:272610-273070
>chr1:273300-273571
>chr1:273734-274101
>chr1:274173-274288
>chr1:274500-274665
>chr1:274846-274895
>chr1:275074-275272
>chr1:275369-275947
>chr1:276395-276599
>chr1:276838-276864
>chr1:276969-277200
>chr1:277503-277554
>chr1:278013-278080
>chr1:278199-278675
>chr1:278888-278974
>chr1:279509-279710
>chr1:279858-280494
>chr1:280699-281005
>chr1:281311-281392
>chr1:281818-281946
>chr1:282375-282476
>chr1:282874-283149
>chr1:283597-285187
>chr1:285512-285604
>chr1:285684-286191
>chr1:286292-287188
>chr1:287342-287962
>chr1:288118-288436
>chr1:288940-289088
>chr1:289352-289400
>chr1:289730-289826
>chr1:289968-290085
>chr1:290163-290264
>chr1:290355-290482
>chr1:290534-290754
>chr1:290813-291486
>chr1:291564-291601
>chr1:291709-291776
>chr1:291978-292032
>chr1:292438-292494
>chr1:292590-292726
>chr1:292814-292957
>chr1:293177-293243
>chr1:293373-293592
>chr1:293841-294269
>chr1:294413-294462
>chr1:294583-295043
>chr1:295158-295371
>chr1:295567-295665
>chr1:297113-297182
>chr1:297408-297430
>chr1:297689-297746
>chr1:298054-298116
>chr1:298988-299025
>chr1:299079-299157
>chr1:299638-299746
>chr1:299873-299962
>chr1:300383-300663
>chr1:300727-300893
>chr1:301978-302129
>chr1:302342-302670
>chr1:303018-303540
>chr1:303728-304046
>chr1:304112-304246
>chr1:305098-305162
>chr1:305448-305484
>chr1:306353-306419
>chr1:306512-306789
>chr1:307387-307485
>chr1:307548-307895
>chr1:308154-308834
>chr1:309140-309669
>chr1:310078-310477
>chr1:311125-311179
>chr1:311717-311768
>chr1:312121-312170
>chr1:312499-312649
>chr1:313064-313151
>chr1:313656-313920
>chr1:314161-314194
>chr1:314598-314734
>chr1:315052-315175
>chr1:315294-315361
>chr1:315569-315859
>chr1:316037-316333
>chr1:316654-316923
>chr1:317018-317255
>chr1:317303-317446
>chr1:317496-317931
>chr1:318135-318226
>chr1:318390-320368
>chr1:320707-320738
>chr1:320776-321244
>chr1:321594-321930
>chr1:321989-322135
>chr1:322368-322716
>chr1:322892-322976
>chr1:323253-323344
>chr1:323436-324441
>chr1:324948-325053
>chr1:325145-325386
>chr1:325449-325564
>chr1:325792-326077
>chr1:326128-326243
>chr1:326597-327161
>chr1:327291-327351
>chr1:327670-327888
>chr1:327969-328445
>chr1:328688-329016
>chr1:329288-329396
>chr1:330297-330420
>chr1:330639-330724
>chr1:330782-330964
>chr1:331196-331749
>chr1:331939-332166
>chr1:332294-332498
>chr1:332538-332816
>chr1:333178-333245
>chr1:333587-334860
>chr1:334885-336471
>chr1:336682-339200
>chr1:339452-339998
>chr1:340340-340771
>chr1:340895-340935
>chr1:341327-341696
>chr1:342392-342508
>chr1:343031-343672
>chr1:344389-344986
>chr1:345237-345455
>chr1:345571-345639
>chr1:345854-346580
>chr1:346636-347154
>chr1:347270-347351
>chr1:347476-347521
>chr1:347863-347915
>chr1:348276-348516
>chr1:348606-349317
>chr1:349616-349657
>chr1:349706-349969
>chr1:350251-350556
>chr1:350737-350807
>chr1:350915-351231
>chr1:351348-351446
>chr1:351614-351865
>chr1:352473-352545
>chr1:352654-352899
>chr1:353285-354263
>chr1:354335-354505
>chr1:354613-354718
>chr1:354817-355303
>chr1:355375-355831
>chr1:355970-356174
>chr1:356311-356450
>chr1:356572-356776
>chr1:357229-357252
>chr1:357337-357434
>chr1:357953-358052
>chr1:358312-358468
>chr1:359177-359302
>chr1:359721-359862
>chr1:359985-360185
>chr1:360581-360704
>chr1:361417-363163
>chr1:364840-365438
>chr1:366033-366085
>chr1:366223-367867
>chr1:367958-369090
>chr1:369305-369943
>chr1:370111-370323
>chr1:370523-371559
>chr1:371845-372972
>chr1:373248-374242
>chr1:374515-375720
>chr1:376032-376315
>chr1:376454-377003
>chr1:377382-377425
>chr1:377468-377534
>chr1:378693-378742
>chr1:378969-379106
>chr1:379538-379732
>chr1:380137-380287
>chr1:381248-381319
>chr1:381473-381552
>chr1:381702-381773
>chr1:382065-382359
>chr1:382571-382933
>chr1:383330-383505
>chr1:383703-383822
>chr1:384198-384256
>chr1:384723-384860
>chr1:385083-385313
>chr1:385501-385822
>chr1:386150-386172
>chr1:386438-386732
>chr1:386934-387033
>chr1:387331-387592
>chr1:387992-388126
>chr1:389349-389711
>chr1:390457-390566
>chr1:390788-390945
>chr1:391676-391929
>chr1:392172-392419
>chr1:392930-393115
>chr1:393289-393369
>chr1:393741-393822
>chr1:394286-394478
>chr1:395133-395340
>chr1:395554-395780
>chr1:395957-396149
>chr1:396280-396323
>chr1:396605-396860
>chr1:397600-398026
>chr1:398164-398238
>chr1:398400-398473
>chr1:398633-398702
>chr1:399297-399417
>chr1:399639-399767
>chr1:399849-399921
>chr1:400229-401762
>chr1:401859-402262
>chr1:402329-402405
>chr1:402726-402903
>chr1:403004-403091
>chr1:403302-403567
>chr1:403748-403960
>chr1:404380-404438
>chr1:404756-405091
>chr1:406084-406110
>chr1:406194-406292
>chr1:406388-406528
>chr1:406646-406928
>chr1:407126-407690
>chr1:407931-407980
>chr1:408095-408449
>chr1:408594-408621
>chr1:408871-409061
>chr1:409503-410192
>chr1:410305-410837
>chr1:410988-411721
>chr1:412050-412243
>chr1:412484-412525
>chr1:412667-412692
>chr1:413028-413198
>chr1:413456-413649
>chr1:413773-414278
>chr1:414778-414850
>chr1:415134-415382
>chr1:415598-415637
>chr1:415802-416157
>chr1:416502-416613
>chr1:417366-417487
>chr1:418377-418472
>chr1:420009-420061
>chr1:420281-420384
>chr1:420524-420729
>chr1:420780-420892
>chr1:421011-421136
>chr1:421185-421330
>chr1:421655-421758
>chr1:421924-421978
>chr1:422293-422362
>chr1:422737-423066
>chr1:423365-423496
>chr1:423943-424759
>chr1:425006-426204
>chr1:426368-427933
>chr1:428207-428987
>chr1:429140-429362
>chr1:429542-430658
>chr1:430704-430786
>chr1:430993-431788
>chr1:431925-432032
>chr1:432357-434806
>chr1:435153-435494
>chr1:435827-436018
>chr1:436156-436316
>chr1:436564-436693
>chr1:436970-437200
>chr1:437307-437530
>chr1:437638-437781
>chr1:437998-438107
>chr1:438453-438709
>chr1:439027-439218
>chr1:439305-439363
>chr1:439580-439616
>chr1:439993-440817
>chr1:440939-441328
>chr1:441521-441694
>chr1:441755-441969
>chr1:442483-442737
>chr1:443395-443523
>chr1:443898-444279
>chr1:444447-445045
>chr1:445181-445317
>chr1:445400-445463
>chr1:445615-445654
>chr1:445822-445865
>chr1:445932-446362
>chr1:446524-446732
>chr1:446885-447073
>chr1:447470-447542
>chr1:447694-447728
>chr1:448233-448616
>chr1:448708-449934
>chr1:449981-450330
>chr1:450445-450519
>chr1:450803-451784
>chr1:452102-452346
>chr1:452391-452509
>chr1:452581-452710
>chr1:452925-453202
>chr1:453481-453546
>chr1:453595-454475
>chr1:454591-454954
>chr1:455713-455969
>chr1:456280-456364
>chr1:456441-456848
>chr1:457057-457399
>chr1:458400-458443
>chr1:458619-458813
>chr1:459301-459360
>chr1:459472-460105
>chr1:460192-461989
>chr1:462580-462694
>chr1:462783-463044
>chr1:463267-463357
>chr1:464095-464382
>chr1:464587-464799
>chr1:464921-464991
>chr1:465038-465080
>chr1:465329-465559
>chr1:465709-465857
>chr1:465892-466399
>chr1:466890-467074
>chr1:467188-467364
>chr1:467486-468084
>chr1:468531-468857
>chr1:469059-469275
>chr1:469418-469647
>chr1:470047-470544
>chr1:471091-471256
>chr1:471520-471625
>chr1:471825-472388
>chr1:472631-472705
>chr1:472802-472840
>chr1:473076-474356
>chr1:474624-474648
>chr1:475162-475256
>chr1:475920-476259
>chr1:476832-476995
>chr1:477108-477171
>chr1:477244-477596
>chr1:477688-477798
>chr1:478293-478566
>chr1:479039-479661
>chr1:479721-480287
>chr1:480601-480726
>chr1:481421-481530
>chr1:482761-482965
>chr1:483369-484936
>chr1:486030-486080
>chr1:488656-488852
>chr1:489353-489471
>chr1:489515-489768
>chr1:489856-489938
>chr1:490031-490320
>chr1:490465-490522
>chr1:491451-491721
>chr1:491956-492198
>chr1:492279-492466
>chr1:492541-492631
>chr1:492766-493119
>chr1:493450-493791
>chr1:493889-493980
>chr1:494143-494280
>chr1:494392-494531
>chr1:495262-495616
>chr1:495714-495763
>chr1:495813-495928
>chr1:496233-496842
>chr1:497017-497548
>chr1:497988-498237
>chr1:498456-498722
>chr1:498973-499034
>chr1:499198-499846
>chr1:500019-500236
>chr1:500374-500474
>chr1:500593-501042
>chr1:501290-501558
>chr1:501692-501720
>chr1:501858-502391
>chr1:502614-502703
>chr1:502836-502920
>chr1:503030-503079
>chr1:503146-503247
>chr1:503318-503377
>chr1:503639-503698
>chr1:503935-504097
>chr1:504215-504500
>chr1:504960-505212
>chr1:505345-505529
>chr1:506736-506848
>chr1:507210-507469
>chr1:507512-507960
>chr1:508154-508230
>chr1:508668-509048
>chr1:509237-509376
>chr1:510223-510571
>chr1:510666-510742
>chr1:510899-511506
>chr1:511779-511868
>chr1:512240-512284
>chr1:512375-512514
>chr1:512577-513179
>chr1:513251-513379
>chr1:513426-514521
>chr1:514591-514655
>chr1:514898-514999
>chr1:515063-515444
>chr1:515572-515662
>chr1:515723-515953
>chr1:516028-516382
>chr1:516909-517201
>chr1:517551-517588
>chr1:518000-518589
>chr1:518998-519219
>chr1:519270-519440
>chr1:519671-519802
>chr1:520210-520243
>chr1:520361-520465
>chr1:520780-521023
>chr1:521115-521222
>chr1:521300-521368
>chr1:521461-521647
>chr1:523123-523425
>chr1:523514-523594
>chr1:523828-524025
>chr1:524210-524339
>chr1:524447-525070
>chr1:525176-525354
>chr1:525442-525878
>chr1:526198-526301
>chr1:526546-526733
>chr1:526832-527153
>chr1:527239-527522
>chr1:527924-528199
>chr1:528261-528705
>chr1:529622-529691
>chr1:530295-530625
>chr1:530746-530907
>chr1:531015-531083
>chr1:531140-531624
>chr1:531819-531918
>chr1:532024-532146
>chr1:532470-532492
>chr1:532762-533492
>chr1:533776-533977
>chr1:534535-534685
>chr1:534785-534921
>chr1:535030-535065
>chr1:535449-535520
>chr1:535790-535926
>chr1:536252-536298
>chr1:536362-536413
>chr1:536496-536618
>chr1:536988-537235
>chr1:537329-537432
>chr1:537562-537645
>chr1:537821-537868
>chr1:538113-538178
>chr1:538236-538347
>chr1:538887-539463
>chr1:539642-539830
>chr1:540095-540357
>chr1:540881-540917
>chr1:542410-542445
>chr1:543599-543932
>chr1:544685-544723
>chr1:544855-545129
>chr1:545484-545749
>chr1:545930-546144
>chr1:547402-547721
>chr1:548002-548237
>chr1:548432-548635
>chr1:549143-549222
>chr1:549377-549667
>chr1:549859-549977
>chr1:550140-550243
>chr1:550393-550520
>chr1:550680-550829
>chr1:550880-550927
>chr1:551233-551994
>chr1:552291-552417
>chr1:552668-552772
>chr1:553234-553334
>chr1:555234-555380
>chr1:555621-555820
>chr1:556094-556143
>chr1:556211-556292
>chr1:556535-556640
>chr1:556851-557089
>chr1:557187-557281
>chr1:557376-557415
>chr1:557656-557702
>chr1:557934-558183
>chr1:559167-559918
>chr1:560110-560864
>chr1:562308-562578
>chr1:562651-562782
>chr1:562910-563072
>chr1:563253-563523
>chr1:563721-564108
>chr1:565520-566265
>chr1:566947-567025
>chr1:567376-567581
>chr1:567677-567830
>chr1:568036-568108
>chr1:568229-568267
>chr1:568447-568532
>chr1:568670-569078
>chr1:569153-569325
>chr1:570499-570538
>chr1:570637-570710
>chr1:570828-570918
>chr1:571004-571431
>chr1:572100-572301
>chr1:572478-572707
>chr1:572791-573023
>chr1:573317-574083
>chr1:574328-574490
>chr1:574596-574623
>chr1:574719-575254
>chr1:575757-575875
>chr1:575906-575926
>chr1:576250-576547
>chr1:576817-577757
>chr1:577887-578012
>chr1:578312-578492
>chr1:578697-578942
>chr1:579705-579751
>chr1:580118-580607
>chr1:580744-580852
>chr1:580902-581093
>chr1:581272-581385
>chr1:581598-581689
>chr1:581963-582334
>chr1:582947-583216
>chr1:583256-584599
>chr1:584962-585029
>chr1:585153-585298
>chr1:585441-585485
>chr1:585536-585644
>chr1:585769-585841
>chr1:585961-586007
>chr1:586130-586536
>chr1:586591-586741
>chr1:586972-587365
>chr1:587748-587976
>chr1:588212-588335
>chr1:588776-589095
>chr1:589214-589404
>chr1:589716-589888
>chr1:590304-590454
>chr1:590551-591066
>chr1:591202-591416
>chr1:591581-591703
>chr1:591923-592223
>chr1:593097-593329
>chr1:593708-593856
>chr1:593984-594044
>chr1:594303-594454
>chr1:595091-595162
>chr1:595476-595517
>chr1:595595-595627
>chr1:595721-596027
>chr1:596708-596817
>chr1:596855-597047
>chr1:597163-597430
>chr1:597479-597735
>chr1:598166-598204
>chr1:601253-601378
>chr1:602106-602630
>chr1:602762-602972
>chr1:603017-603117
>chr1:603293-603435
>chr1:603680-604132
>chr1:604200-604377
>chr1:604493-604851
>chr1:605254-605377
>chr1:605486-605862
>chr1:606067-606424
>chr1:606629-606925
>chr1:607304-607779
>chr1:607895-609533
>chr1:609735-609770
>chr1:610027-610066
>chr1:610435-610481
>chr1:610707-610809
>chr1:610935-611108
>chr1:611592-611618
>chr1:611781-611899
>chr1:612152-612219
>chr1:612361-612397
>chr1:612931-613111
>chr1:613224-613353
>chr1:615531-615616
>chr1:615761-615802
>chr1:616563-617306
>chr1:617500-617569
>chr1:617683-617916
>chr1:618092-618493
>chr1:618714-619893
>chr1:619977-620076
>chr1:620134-620307
>chr1:620380-621754
>chr1:622098-622171
>chr1:622312-622371
>chr1:622678-623464
>chr1:623757-623991
>chr1:624173-625894
>chr1:626048-626229
>chr1:626335-626511
>chr1:626593-626707
>chr1:627031-629305
>chr1:629446-629547
>chr1:629641-629744
>chr1:629828-629974
>chr1:630211-630257
>chr1:630366-630667
>chr1:630820-630941
>chr1:631505-631616
>chr1:631785-632142
>chr1:632281-632415
>chr1:632482-632510
>chr1:632587-634426
>chr1:634638-634754
>chr1:634897-635025
>chr1:635072-635339
>chr1:635427-635595
>chr1:635966-636286
>chr1:636415-636582
>chr1:636679-637176
>chr1:637471-637613
>chr1:637677-637882
>chr1:637946-638070
>chr1:638185-638400
>chr1:638468-638734
>chr1:639549-639657
>chr1:639852-640294
>chr1:640517-640757
>chr1:640833-641326
>chr1:641898-642001
>chr1:642438-642496
>chr1:642695-642964
>chr1:643243-643335
>chr1:643394-643982
>chr1:644161-644269
>chr1:644363-644512
>chr1:644556-644782
>chr1:645032-645073
>chr1:645583-645909
>chr1:646094-646780
>chr1:646967-647000
>chr1:647060-647143
>chr1:647217-647281
>chr1:647475-647596
>chr1:647772-649128
>chr1:649292-649371
>chr1:649790-649890
>chr1:650529-650602
>chr1:650643-650715
>chr1:650913-651118
>chr1:651305-651488
>chr1:651599-651741
>chr1:652382-652418
>chr1:652598-652820
>chr1:652994-653105
>chr1:653175-653918
>chr1:654022-654875
>chr1:655041-655209
>chr1:655348-655670
>chr1:655749-656102
>chr1:656350-657097
>chr1:657151-657352
>chr1:657486-657526
>chr1:657706-657753
>chr1:657810-658006
>chr1:658311-658392
>chr1:658664-658897
>chr1:659294-659391
>chr1:659631-659717
>chr1:660373-660403
>chr1:660764-660868
>chr1:661172-661296
>chr1:661389-661830
>chr1:662026-662070
>chr1:663105-663244
>chr1:663930-664123
>chr1:664418-664659
>chr1:664837-664932
>chr1:665095-665381
>chr1:665558-666098
>chr1:667313-667482
>chr1:667580-667988
>chr1:668031-668065
>chr1:668140-668282
>chr1:668389-668552
>chr1:668891-668931
>chr1:669063-669113
>chr1:669167-669326
>chr1:669490-669706
>chr1:669773-669836
>chr1:669911-670102
>chr1:670220-670971
>chr1:671078-671184
>chr1:671539-671575
>chr1:671619-672050
>chr1:672170-672320
>chr1:672413-672556
>chr1:672724-672987
>chr1:673247-673293
>chr1:673452-677363
>chr1:677920-678023
>chr1:678184-678215
>chr1:678452-678885
>chr1:679286-679442
>chr1:679509-679698
>chr1:679856-679925
>chr1:680335-680516
>chr1:680861-681179
>chr1:681851-681874
>chr1:682591-682644
>chr1:682959-683039
>chr1:683178-683309
>chr1:683444-683521
>chr1:683850-683943
>chr1:684408-684591
>chr1:684742-684877
>chr1:685214-685272
>chr1:685560-685668
>chr1:685903-685941
>chr1:686808-687020
>chr1:687557-687873
>chr1:688070-688267
>chr1:688689-688776
>chr1:688867-688887
>chr1:689192-689218
>chr1:689263-689427
>chr1:689502-689584
>chr1:689756-689847
>chr1:689999-690384
>chr1:690873-690967
>chr1:691050-691192
>chr1:691543-691901
>chr1:692005-692066
>chr1:692237-692583
>chr1:693380-693413
>chr1:693876-694073
>chr1:694704-694799
>chr1:694985-695355
>chr1:695464-695711
>chr1:695899-696002
>chr1:696747-696903
>chr1:697054-697095
>chr1:697145-697363
>chr1:697544-698201
>chr1:698255-698362
>chr1:698667-698708
>chr1:699294-699345
>chr1:699425-700080
>chr1:700137-701225
>chr1:701329-701545
>chr1:701711-701824
>chr1:701931-702862
>chr1:702951-703005
>chr1:703077-703163
>chr1:703416-703444
>chr1:703728-703805
>chr1:704006-704055
>chr1:704499-704575
>chr1:704926-705016
>chr1:705111-705207
>chr1:705388-705413
>chr1:706066-706100
>chr1:706328-706431
>chr1:706821-707083
>chr1:707436-707558
>chr1:707781-707848
>chr1:707954-709425
>chr1:709528-710204
>chr1:710272-711136
>chr1:711235-711271
>chr1:711434-711758
>chr1:711887-711938
>chr1:712456-712552
>chr1:712692-712893
>chr1:713038-713433
>chr1:713506-713565
>chr1:713675-713812
>chr1:714043-715366
>chr1:715655-715708
>chr1:715880-716189
>chr1:716369-716542
>chr1:716839-717358
>chr1:717876-718221
>chr1:718467-718501
>chr1:718616-718740
>chr1:718904-719238
>chr1:719706-720988
>chr1:721072-721391
>chr1:721472-722392
>chr1:722454-722673
>chr1:722752-724092
>chr1:724214-724565
>chr1:724629-725617
>chr1:725777-725942
>chr1:726031-726815
>chr1:726950-727654
>chr1:727748-728148
>chr1:728353-728717
>chr1:728843-729738
>chr1:730148-730277
>chr1:731483-731570
>chr1:732037-732092
>chr1:732267-732353
>chr1:733831-734007
>chr1:734230-734258
>chr1:735195-735378
>chr1:735573-735623
>chr1:736112-736319
>chr1:736818-736887
>chr1:737370-737737
>chr1:737838-737878
>chr1:738160-738466
>chr1:738708-738795
>chr1:738930-738981
>chr1:739219-739508
>chr1:739737-739892
>chr1:740166-740556
>chr1:740852-740900
>chr1:741443-741504
>chr1:741747-742113
>chr1:742198-742280
>chr1:742347-742406
>chr1:742721-742814
>chr1:743042-743672
>chr1:743830-743903
>chr1:744177-744328
>chr1:744507-744576
>chr1:744755-744890
>chr1:745021-745995
>chr1:746054-749215
>chr1:749281-749985
>chr1:750260-750748
>chr1:750915-751889
>chr1:752120-752723
>chr1:752943-753025
>chr1:753135-753475
>chr1:753709-753767
>chr1:754250-754412
>chr1:755051-755133
>chr1:755522-755580
>chr1:755778-755992
>chr1:756405-756459
>chr1:757068-757988
>chr1:758301-758387
>chr1:759066-759283
>chr1:759841-759889
>chr1:759997-760253
>chr1:760376-760440
>chr1:760575-760610
>chr1:761932-761974
>chr1:762049-762084
>chr1:762395-762616
>chr1:762723-762918
>chr1:763308-763450
>chr1:763516-763730
>chr1:764040-764367
>chr1:764577-764969
>chr1:765220-765244
>chr1:765867-766176
>chr1:766254-766363
>chr1:766467-766839
>chr1:767059-767148
>chr1:767240-767790
>chr1:767980-768165
>chr1:768247-769181
>chr1:769293-769455
>chr1:769567-770129
>chr1:770246-770273
>chr1:770439-770479
>chr1:771330-771362
>chr1:771881-772459
>chr1:772873-772976
>chr1:773122-773338
>chr1:773931-773980
>chr1:774159-774660
>chr1:774940-774987
>chr1:775280-775370
>chr1:775536-775986
>chr1:776160-776258
>chr1:776476-776672
>chr1:776809-776936
>chr1:777040-777185
>chr1:777705-778102
>chr1:778298-778353
>chr1:778628-778666
>chr1:779102-779444
>chr1:779499-780055
>chr1:780168-780259
>chr1:780973-781262
>chr1:781657-781713
>chr1:781795-781957
>chr1:782134-782214
>chr1:782279-782384
>chr1:782853-783078
>chr1:783174-783248
>chr1:784725-784791
>chr1:784972-785367
>chr1:785597-785842
>chr1:786264-786458
>chr1:786828-787338
>chr1:787430-787709
>chr1:787993-788087
>chr1:788782-788979
>chr1:789111-789407
>chr1:790094-790261
>chr1:790363-790717
>chr1:791008-791112
>chr1:791205-791260
>chr1:792755-792882
>chr1:794461-794680
>chr1:795538-795772
>chr1:796169-796294
>chr1:797032-797734
>chr1:797812-797848
>chr1:798199-798337
>chr1:798502-798693
>chr1:798904-799190
>chr1:799556-799632
>chr1:800563-800589
>chr1:800643-800969
>chr1:801240-801345
>chr1:801554-801588
>chr1:801821-801949
>chr1:802099-802329
>chr1:802675-802759
>chr1:803461-803811
>chr1:804257-804690
>chr1:804776-804845
>chr1:805179-805221
>chr1:805970-806127
>chr1:806491-806545
>chr1:806925-806951
>chr1:807343-807688
>chr1:807738-807784
>chr1:808353-808444
>chr1:808652-808819
>chr1:809421-809726
>chr1:809989-810023
>chr1:810155-810272
>chr1:810345-810569
>chr1:810626-810838
>chr1:811271-811385
>chr1:811631-811793
>chr1:812419-812465
>chr1:813019-813043
>chr1:813165-813230
>chr1:813568-813690
>chr1:814301-814454
>chr1:814655-814677
>chr1:815029-815188
>chr1:815444-815488
>chr1:816163-816473
>chr1:816738-817166
>chr1:817388-817900
>chr1:818034-818239
>chr1:818347-818402
>chr1:818760-819478
>chr1:819623-819670
>chr1:819837-819930
>chr1:820042-820532
>chr1:821714-821771
>chr1:822172-823222
>chr1:823300-824140
>chr1:824300-824394
>chr1:824545-824938
>chr1:825134-825626
>chr1:825920-826287
>chr1:826338-826465
>chr1:826565-826757
>chr1:827074-827095
>chr1:827461-827753
>chr1:827848-827890
>chr1:828139-828253
>chr1:828505-829372
>chr1:829466-829561
>chr1:829824-830098
>chr1:830597-830836
>chr1:830896-831072
>chr1:831172-831309
>chr1:831571-831598
>chr1:831654-832085
>chr1:832264-833251
>chr1:834270-834606
>chr1:834723-834999
>chr1:835172-835852
>chr1:836140-836202
>chr1:837212-837675
>chr1:837888-840208
>chr1:840651-843074
>chr1:843195-843322
>chr1:843378-843440
>chr1:843814-843848
>chr1:844190-844908
>chr1:844979-845331
>chr1:845520-845724
>chr1:845845-846222
>chr1:846312-846439
>chr1:846649-846925
>chr1:847011-848071
>chr1:848309-848532
>chr1:848737-849286
>chr1:849908-849958
>chr1:850307-850507
>chr1:850571-850674
>chr1:850750-851050
>chr1:851129-851307
>chr1:851349-851519
>chr1:851608-852106
>chr1:852556-852630
>chr1:852890-853577
>chr1:853889-854039
>chr1:854921-855142
>chr1:855760-855904
>chr1:855982-856061
>chr1:856159-856190
>chr1:856635-856748
>chr1:857078-857520
>chr1:858415-858525
>chr1:858665-858890
>chr1:859298-859462
>chr1:859644-860154
>chr1:860504-860652
>chr1:860847-860968
>chr1:861058-861348
>chr1:861644-861753
>chr1:862270-862831
>chr1:863134-863222
>chr1:863763-864149
>chr1:864238-864436
>chr1:864614-864807
>chr1:864892-865120
>chr1:865295-865399
>chr1:865528-865632
>chr1:865770-865834
>chr1:865888-866313
>chr1:866422-866494
>chr1:866839-866988
>chr1:867322-867492
>chr1:867604-867789
>chr1:868225-868328
>chr1:868430-868683
>chr1:869134-869155
>chr1:869266-869315
>chr1:869413-869464
>chr1:869668-869707
>chr1:869777-869892
>chr1:870074-870369
>chr1:870584-870690
>chr1:870943-871337
>chr1:871701-871791
>chr1:872282-872797
>chr1:873108-873519
>chr1:874257-874385
>chr1:874501-874710
>chr1:874817-875333
>chr1:875541-875778
>chr1:876079-876125
>chr1:877282-877414
>chr1:878484-878943
>chr1:880034-880078
>chr1:881048-881074
>chr1:881203-881665
>chr1:883049-883092
>chr1:883196-883442
>chr1:883614-883738
>chr1:883891-884393
>chr1:884598-884647
>chr1:884878-885000
>chr1:885254-885292
>chr1:885600-886044
>chr1:886180-886221
>chr1:887171-887385
>chr1:887713-887805
>chr1:888649-889195
>chr1:889270-889332
>chr1:889731-889902
>chr1:890074-891415
>chr1:891956-892077
>chr1:892345-892605
>chr1:893066-893148
>chr1:893612-893725
>chr1:893792-893840
>chr1:893945-894166
>chr1:894269-894432
>chr1:894754-894847
>chr1:895647-895864
>chr1:895935-896230
>chr1:896401-896496
>chr1:896765-896857
>chr1:897065-897260
>chr1:897411-897830
>chr1:897924-898283
>chr1:898417-898689
>chr1:898831-898883
>chr1:899281-899317
>chr1:899945-900193
>chr1:901108-901221
>chr1:901553-901663
>chr1:901966-902093
>chr1:902193-902311
>chr1:902440-902598
>chr1:902709-903011
>chr1:903119-903337
>chr1:903532-903607
>chr1:903701-903867
>chr1:904066-904226
>chr1:904407-904537
>chr1:905156-905399
>chr1:906098-906195
>chr1:906270-906580
>chr1:906881-906918
>chr1:907617-907907
>chr1:908003-908054
>chr1:908115-908366
>chr1:908555-908776
>chr1:908832-909015
>chr1:909771-909835
>chr1:910004-910140
>chr1:910661-910741
>chr1:911117-911322
>chr1:911499-911609
>chr1:911741-912187
>chr1:912316-912446
>chr1:912865-913010
>chr1:913777-913845
>chr1:914162-914398
>chr1:914490-914531
>chr1:914611-914716
>chr1:915125-915172
>chr1:915461-915854
>chr1:915931-915996
>chr1:916451-916576
>chr1:916708-917181
>chr1:917250-917383
>chr1:917494-917645
>chr1:917763-917809
>chr1:917997-918051
>chr1:918296-918333
>chr1:919085-919194
>chr1:919301-919386
>chr1:919680-919714
>chr1:920687-920996
>chr1:921058-921135
>chr1:921489-921801
>chr1:923133-923164
>chr1:924322-924374
>chr1:924908-930049
>chr1:930086-930367
>chr1:930681-930731
>chr1:930896-930984
>chr1:932117-932317
>chr1:932618-932665
>chr1:933101-933147
>chr1:933289-933458
>chr1:933687-933731
>chr1:934366-934464
>chr1:934692-934872
>chr1:934932-934997
>chr1:935282-935364
>chr1:935591-935841
>chr1:935991-936106
>chr1:936520-936573
>chr1:937636-937708
>chr1:937982-938008
>chr1:938109-938453
>chr1:938494-938559
>chr1:938751-938834
>chr1:938985-939131
>chr1:939388-939529
>chr1:940366-940567
>chr1:940772-940979
>chr1:941225-941284
>chr1:941462-941570
>chr1:941718-942000
>chr1:942139-942250
>chr1:942448-942558
>chr1:942656-942753
>chr1:942899-942958
>chr1:943103-943264
>chr1:943366-943389
>chr1:943444-944053
>chr1:944251-944309
>chr1:944397-944690
>chr1:945163-945444
>chr1:946160-946508
>chr1:946698-946908
>chr1:947244-947355
>chr1:947673-947889
>chr1:947987-948133
>chr1:949149-949463
>chr1:949833-950458
>chr1:950738-950961
>chr1:951471-951828
>chr1:951925-952110
>chr1:952152-952201
>chr1:952433-952600
>chr1:953390-953457
>chr1:953908-953955
>chr1:954055-954867
>chr1:955062-956119
>chr1:956494-956639
>chr1:956723-956850
>chr1:956956-957213
>chr1:957292-957393
>chr1:957592-958549
>chr1:958778-958815
>chr1:958891-958938
>chr1:959408-960000
>chr1:960064-960334
>chr1:960451-960952
>chr1:961024-961317
>chr1:961393-961452
>chr1:961570-961782
>chr1:961892-962183
>chr1:962299-962592
>chr1:963034-963109
>chr1:963509-964005
>chr1:964087-964181
>chr1:964432-965507
>chr1:966253-967163
>chr1:967217-967421
>chr1:967485-967631
>chr1:968113-969950
>chr1:970044-970241
>chr1:970705-970799
>chr1:971028-971081
>chr1:971886-971914
>chr1:972094-972342
>chr1:972676-973719
>chr1:973870-974006
>chr1:974235-974358
>chr1:974629-974684
>chr1:974754-974807
>chr1:975089-975459
>chr1:975574-975605
>chr1:976344-976436
>chr1:976793-976862
>chr1:976966-977767
>chr1:977819-978304
>chr1:978645-978891
>chr1:979204-979640
>chr1:980019-980050
>chr1:980270-980403
>chr1:980462-980495
>chr1:980606-980774
>chr1:980886-980982
>chr1:981448-981666
>chr1:981758-982124
>chr1:982171-982460
>chr1:982785-982839
>chr1:983455-983625
>chr1:983742-983793
>chr1:983982-984035
>chr1:984099-984195
>chr1:984569-984668
>chr1:984882-985055
>chr1:985255-985527
>chr1:986457-986497
>chr1:987297-987412
>chr1:987598-987700
>chr1:987849-987900
>chr1:988323-988568
>chr1:988982-989364
>chr1:989515-989848
>chr1:990115-990427
>chr1:990576-990756
>chr1:990949-991056
>chr1:991209-991238
>chr1:991735-991779
>chr1:991827-992149
>chr1:992407-992444
>chr1:994124-994226
>chr1:994804-994867
>chr1:995443-995567
>chr1:995703-995777
>chr1:997038-997340
>chr1:997922-998180
>chr1:998523-998941
>chr1:999000-999025
>chr1:999481-999596
>chr1:999858-999921
>chr1:999978-1000000
>chr1:1000424-1000542
>chr1:1000691-1000990
>chr1:1001487-1001720
>chr1:1001806-1002113
>chr1:1002172-1002391
>chr1:1002491-1002718
>chr1:1003574-1003624
>chr1:1004225-1004333
>chr1:1004540-1005389
>chr1:1005639-1005808
>chr1:1006040-1006548
>chr1:1006785-1007220
>chr1:1007292-1007608
>chr1:1007891-1008084
>chr1:1008100-1008120
>chr1:1008255-1008524
>chr1:1008651-1008835
>chr1:1008947-1009081
>chr1:1009295-1009509
>chr1:1009946-1010052
>chr1:1010307-1010361
>chr1:1010475-1010541
>chr1:1010794-1011115
>chr1:1011744-1012338
>chr1:1012406-1013050
>chr1:1013144-1013250
>chr1:1013340-1013491
>chr1:1014518-1014582
>chr1:1014765-1014867
>chr1:1015640-1015836
>chr1:1016288-1016513
>chr1:1016593-1016682
>chr1:1017349-1017379
>chr1:1018015-1018078
>chr1:1018566-1018645
>chr1:1019056-1019261
>chr1:1019357-1019437
>chr1:1019538-1019911
>chr1:1020149-1020410
>chr1:1020752-1021293
>chr1:1021376-1021504
>chr1:1021914-1021936
>chr1:1022451-1022555
>chr1:1022623-1022683
>chr1:1022842-1022877
>chr1:1024048-1024134
>chr1:1024227-1024342
>chr1:1024534-1024637
>chr1:1025837-1025916
>chr1:1026026-1026049
>chr1:1026080-1026430
>chr1:1026918-1026978
>chr1:1027187-1027273
>chr1:1027627-1028098
>chr1:1028201-1028232
>chr1:1028307-1028635
>chr1:1028812-1028926
>chr1:1029107-1029130
>chr1:1029367-1029599
>chr1:1029651-1030094
>chr1:1030240-1030366
>chr1:1030636-1030733
>chr1:1030911-1031153
>chr1:1031337-1031565
>chr1:1032663-1032709
>chr1:1032786-1032852
>chr1:1032929-1033063
>chr1:1033337-1033455
>chr1:1033534-1033776
>chr1:1034076-1034616
>chr1:1034806-1034850
>chr1:1035234-1035288
>chr1:1035512-1035652
>chr1:1035747-1035802
>chr1:1036031-1036139
>chr1:1036325-1036365
>chr1:1037279-1037345
>chr1:1037490-1037568
>chr1:1037673-1037898
>chr1:1037960-1038119
>chr1:1038207-1038304
>chr1:1038655-1038792
>chr1:1039348-1039377
>chr1:1040240-1040408
>chr1:1040517-1040550
>chr1:1040951-1041053
>chr1:1041290-1041398
>chr1:1041819-1041865
>chr1:1041940-1041988
>chr1:1042144-1042290
>chr1:1042755-1042837
>chr1:1042966-1043660
>chr1:1043805-1044226
>chr1:1044781-1045085
>chr1:1045356-1045459
>chr1:1045793-1045883
>chr1:1045920-1046006
>chr1:1046245-1046516
>chr1:1046692-1046756
>chr1:1046951-1047020
>chr1:1047304-1047339
>chr1:1047700-1047746
>chr1:1047924-1048054
>chr1:1048205-1048273
>chr1:1048494-1048641
>chr1:1049060-1049282
>chr1:1049356-1049613
>chr1:1049867-1050174
>chr1:1050828-1050970
>chr1:1051123-1051163
>chr1:1051395-1051428
>chr1:1051644-1051721
>chr1:1052009-1052055
>chr1:1053099-1053206
>chr1:1053286-1053894
>chr1:1054011-1054068
>chr1:1054211-1054580
>chr1:1054894-1055170
>chr1:1055333-1055610
>chr1:1055919-1056142
>chr1:1056221-1056368
>chr1:1056481-1056885
>chr1:1058317-1058421
>chr1:1058763-1058935
>chr1:1059214-1059437
>chr1:1059626-1059811
>chr1:1059946-1060025
>chr1:1060723-1060959
>chr1:1061290-1061472
>chr1:1062238-1062531
>chr1:1062582-1062983
>chr1:1063334-1063455
>chr1:1063703-1063882
>chr1:1063983-1064762
>chr1:1064908-1064956
>chr1:1066159-1066390
>chr1:1066645-1066715
>chr1:1066910-1067173
>chr1:1067241-1067287
>chr1:1067661-1067830
>chr1:1067929-1068002
>chr1:1068128-1068180
>chr1:1068301-1068755
>chr1:1068862-1068974
>chr1:1069267-1069755
>chr1:1069983-1070636
>chr1:1070819-1071208
>chr1:1071286-1072361
>chr1:1072398-1072721
>chr1:1072784-1073046
>chr1:1073196-1073282
>chr1:1073339-1073455
>chr1:1073527-1073728
>chr1:1074496-1074594
>chr1:1074674-1074699
>chr1:1075885-1075968
>chr1:1076320-1076386
>chr1:1076542-1077040
>chr1:1077301-1077387
>chr1:1077459-1077846
>chr1:1078131-1078158
>chr1:1078433-1078676
>chr1:1078827-1078932
>chr1:1079085-1079369
>chr1:1079632-1081129
>chr1:1081773-1082469
>chr1:1082725-1082832
>chr1:1082905-1083583
>chr1:1083841-1084027
>chr1:1084281-1084551
>chr1:1084848-1084899
>chr1:1084954-1085200
>chr1:1085295-1085735
>chr1:1085813-1086369
>chr1:1086425-1086720
>chr1:1086782-1086884
>chr1:1087017-1087335
>chr1:1087459-1088065
>chr1:1088255-1088447
>chr1:1088707-1089070
>chr1:1089139-1089276
>chr1:1089322-1089758
>chr1:1089881-1090104
>chr1:1090400-1090555
>chr1:1090649-1092470
>chr1:1092899-1093072
>chr1:1093250-1096729
>chr1:1096870-1096918
>chr1:1096973-1097243
>chr1:1097547-1097698
>chr1:1098045-1098159
>chr1:1098231-1098253
>chr1:1099262-1099336
>chr1:1099399-1099615
>chr1:1099664-1099713
>chr1:1099882-1099917
>chr1:1099981-1100093
>chr1:1100189-1100227
>chr1:1100294-1100401
>chr1:1100559-1100923
>chr1:1101321-1101430
>chr1:1106943-1107026
>chr1:1107485-1107865
>chr1:1107954-1108074
>chr1:1108213-1108238
>chr1:1108285-1108485
>chr1:1108688-1109017
>chr1:1109379-1109747
>chr1:1109993-1110068
>chr1:1110335-1110918
>chr1:1111045-1111137
>chr1:1111333-1111457
>chr1:1111657-1111722
>chr1:1112356-1112381
>chr1:1112556-1113415
>chr1:1114289-1114548
>chr1:1114988-1115137
>chr1:1115546-1116014
>chr1:1116093-1116332
>chr1:1116482-1116768
>chr1:1116815-1117070
>chr1:1117291-1117404
>chr1:1117678-1117740
>chr1:1117846-1117920
>chr1:1118216-1118493
>chr1:1118713-1118968
>chr1:1119336-1119663
>chr1:1119810-1119900
>chr1:1120124-1120758
>chr1:1120983-1121523
>chr1:1121588-1122159
>chr1:1122362-1122413
>chr1:1122566-1122612
>chr1:1123085-1123549
>chr1:1124111-1124177
>chr1:1124640-1124955
>chr1:1125047-1125518
>chr1:1125782-1126176
>chr1:1126252-1126599
>chr1:1127177-1127361
>chr1:1127523-1127638
>chr1:1128141-1129276
>chr1:1129410-1129457
>chr1:1129664-1129722
>chr1:1129951-1130187
>chr1:1130280-1130578
>chr1:1130864-1131075
>chr1:1131799-1132010
>chr1:1132202-1132268
>chr1:1132354-1132855
>chr1:1132917-1133488
>chr1:1133571-1133740
>chr1:1133849-1134327
>chr1:1134528-1134550
>chr1:1134853-1134961
>chr1:1135083-1135153
>chr1:1135225-1135358
>chr1:1135437-1135470
>chr1:1135679-1135881
>chr1:1136075-1136171
>chr1:1136384-1136482
>chr1:1136914-1137940
>chr1:1138508-1138788
>chr1:1139064-1139588
>chr1:1139753-1139992
>chr1:1140112-1140614
>chr1:1140756-1142072
>chr1:1142228-1142459
>chr1:1142863-1143019
>chr1:1143781-1143929
>chr1:1144175-1144204
>chr1:1144701-1144983
>chr1:1145029-1145144
>chr1:1145238-1145863
>chr1:1146390-1146420
>chr1:1146459-1146776
>chr1:1146914-1147098
>chr1:1147204-1147436
>chr1:1147488-1147540
>chr1:1147634-1147753
>chr1:1147795-1148021
>chr1:1148757-1148796
>chr1:1148857-1149138
>chr1:1149439-1149872
>chr1:1149985-1150029
>chr1:1150222-1150908
>chr1:1151015-1151323
>chr1:1151536-1151662
>chr1:1151980-1152157
>chr1:1152610-1152788
>chr1:1152882-1153227
>chr1:1153582-1153652
>chr1:1153764-1153992
>chr1:1154100-1156093
>chr1:1156243-1156293
>chr1:1156566-1156704
>chr1:1156884-1157528
>chr1:1157648-1157761
>chr1:1158329-1158410
>chr1:1159203-1159316
>chr1:1159538-1160120
>chr1:1160589-1161273
>chr1:1161392-1161694
>chr1:1161924-1162449
>chr1:1162605-1163028
>chr1:1163216-1163388
>chr1:1164421-1164577
>chr1:1164962-1165114
>chr1:1165733-1165759
>chr1:1166073-1166148
>chr1:1169343-1170779
>chr1:1171524-1171589
>chr1:1172199-1172333
>chr1:1172939-1173219
>chr1:1173582-1173707
>chr1:1173855-1174006
>chr1:1174320-1174563
>chr1:1174660-1174756
>chr1:1175015-1175068
>chr1:1175253-1175336
>chr1:1175427-1175506
>chr1:1177059-1177111
>chr1:1177147-1177346
>chr1:1177937-1178103
>chr1:1178277-1178423
>chr1:1178585-1178782
>chr1:1179390-1179442
>chr1:1179493-1179814
>chr1:1180125-1180326
>chr1:1181024-1181186
>chr1:1181341-1181411
>chr1:1181526-1181573
>chr1:1181826-1181889
>chr1:1182334-1182430
>chr1:1182637-1182708
>chr1:1183027-1183072
>chr1:1183287-1183651
>chr1:1183743-1183859
>chr1:1183929-1183966
>chr1:1184160-1184298
>chr1:1184395-1184515
>chr1:1184648-1184674
>chr1:1185230-1185882
>chr1:1186115-1186815
>chr1:1186960-1187034
>chr1:1187932-1188148
>chr1:1188229-1190442
>chr1:1190882-1192203
>chr1:1192248-1192334
>chr1:1192691-1192948
>chr1:1193299-1193701
>chr1:1194027-1194195
>chr1:1194303-1194504
>chr1:1194655-1195152
>chr1:1195325-1195864
>chr1:1195966-1196228
>chr1:1196645-1196883
>chr1:1197964-1198026
>chr1:1198346-1198440
>chr1:1198565-1198953
>chr1:1199121-1199535
>chr1:1199660-1200152
>chr1:1200261-1200607
>chr1:1201326-1201354
>chr1:1201739-1201861
>chr1:1202267-1202331
>chr1:1202428-1202852
>chr1:1203580-1203785
>chr1:1204342-1204507
>chr1:1204695-1204753
>chr1:1205199-1205712
>chr1:1206424-1206579
>chr1:1206766-1207156
>chr1:1207791-1207856
>chr1:1207903-1208027
>chr1:1208071-1208099
>chr1:1208340-1208662
>chr1:1208808-1210715
>chr1:1210871-1211231
>chr1:1211312-1211406
>chr1:1211808-1214125
>chr1:1214267-1214441
>chr1:1214743-1215117
>chr1:1215497-1215574
>chr1:1215980-1216495
>chr1:1216667-1218680
>chr1:1218795-1219021
>chr1:1219362-1219626
>chr1:1220149-1221351
>chr1:1221755-1221899
>chr1:1222136-1222261
>chr1:1222561-1222659
>chr1:1222881-1223152
>chr1:1223346-1223553
>chr1:1223653-1223712
>chr1:1223757-1224020
>chr1:1224111-1224236
>chr1:1224309-1224409
>chr1:1224543-1224636
>chr1:1224846-1225269
>chr1:1225393-1225562
>chr1:1225695-1225784
>chr1:1225832-1225945
>chr1:1226064-1226310
>chr1:1226352-1227109
>chr1:1227431-1227635
>chr1:1227968-1228212
>chr1:1228554-1228624
>chr1:1228792-1228922
>chr1:1229056-1229104
>chr1:1229289-1229372
>chr1:1229590-1229643
>chr1:1229796-1229931
>chr1:1231221-1231523
>chr1:1231807-1231944
>chr1:1232313-1232344
>chr1:1232565-1232635
>chr1:1232973-1233470
>chr1:1233915-1234273
>chr1:1234350-1234553
>chr1:1234625-1234698
>chr1:1235065-1235225
>chr1:1235463-1235546
>chr1:1235808-1235875
>chr1:1236218-1236259
>chr1:1236406-1236672
>chr1:1238105-1238601
>chr1:1238669-1238851
>chr1:1239055-1239276
>chr1:1239360-1239422
>chr1:1239942-1239960
>chr1:1240040-1240125
>chr1:1240172-1240228
>chr1:1240318-1240383
>chr1:1241615-1241680
>chr1:1241949-1242313
>chr1:1242477-1242729
>chr1:1242834-1242899
>chr1:1243954-1244195
>chr1:1244454-1244493
>chr1:1244579-1244636
>chr1:1244754-1244969
>chr1:1245074-1245160
>chr1:1245329-1245485
>chr1:1245537-1245813
>chr1:1246175-1246395
>chr1:1246457-1246499
>chr1:1246592-1246634
>chr1:1246964-1247324
>chr1:1247972-1248375
>chr1:1248566-1249036
>chr1:1249112-1249840
>chr1:1250047-1250069
>chr1:1250116-1250379
>chr1:1250745-1250865
>chr1:1251587-1251690
>chr1:1251830-1252034
>chr1:1252167-1252431
>chr1:1252653-1252685
>chr1:1252809-1253035
>chr1:1253241-1253833
>chr1:1253960-1254020
>chr1:1254549-1254600
>chr1:1254674-1255004
>chr1:1255086-1255475
>chr1:1255687-1255819
>chr1:1255912-1256176
>chr1:1257205-1257524
>chr1:1257790-1257840
>chr1:1258267-1258462
>chr1:1258616-1258939
>chr1:1259020-1259859
>chr1:1259908-1260127
>chr1:1260179-1260303
>chr1:1260450-1260781
>chr1:1261002-1261056
>chr1:1261499-1261629
>chr1:1261735-1263634
>chr1:1264252-1264731
>chr1:1265171-1265233
>chr1:1265723-1265777
>chr1:1265980-1266027
>chr1:1267841-1268059
>chr1:1268661-1268707
>chr1:1268903-1269012
>chr1:1269230-1269485
>chr1:1269587-1269677
>chr1:1269865-1270129
>chr1:1270288-1270494
>chr1:1270555-1270608
>chr1:1270649-1271253
>chr1:1271738-1271769
>chr1:1272351-1272546
>chr1:1272740-1272802
>chr1:1272858-1272899
>chr1:1273027-1273167
>chr1:1273433-1273615
>chr1:1273863-1274063
>chr1:1274749-1274871
>chr1:1275147-1275306
>chr1:1275857-1276060
>chr1:1276333-1276516
>chr1:1276565-1277099
>chr1:1277811-1277963
>chr1:1278360-1278542
>chr1:1278790-1278870
>chr1:1279391-1279430
>chr1:1280777-1280853
>chr1:1281119-1281145
>chr1:1281391-1281505
>chr1:1282401-1282507
>chr1:1282850-1282886
>chr1:1282940-1283174
>chr1:1283674-1283761
>chr1:1283828-1284080
>chr1:1284195-1284261
>chr1:1284490-1284616
>chr1:1285017-1285152
>chr1:1286181-1286543
>chr1:1286667-1286746
>chr1:1286837-1286954
>chr1:1287295-1287434
>chr1:1287500-1287563
>chr1:1287699-1287779
>chr1:1288348-1288641
>chr1:1288920-1289021
>chr1:1289336-1289371
>chr1:1290731-1290797
>chr1:1291132-1291215
>chr1:1291308-1291523
>chr1:1291639-1291831
>chr1:1291954-1291985
>chr1:1292094-1292151
>chr1:1292324-1292462
>chr1:1292518-1292759
>chr1:1292939-1292967
>chr1:1293161-1293195
>chr1:1293671-1293783
>chr1:1293899-1294347
>chr1:1294476-1294839
>chr1:1295352-1296253
>chr1:1296410-1296445
>chr1:1296585-1296686
>chr1:1296747-1297009
>chr1:1297147-1297285
>chr1:1297365-1297531
>chr1:1297866-1298172
>chr1:1298296-1298403
>chr1:1298760-1298835
>chr1:1298969-1298991
>chr1:1300235-1300338
>chr1:1300444-1300689
>chr1:1301005-1301190
>chr1:1301265-1301294
>chr1:1301568-1301681
>chr1:1301925-1301949
>chr1:1302025-1302171
>chr1:1302281-1302327
>chr1:1302573-1302676
>chr1:1303315-1303459
>chr1:1303529-1304055
>chr1:1304128-1304212
>chr1:1304824-1305138
>chr1:1305738-1305764
>chr1:1305847-1305872
>chr1:1306043-1306072
>chr1:1306157-1306210
>chr1:1306525-1306641
>chr1:1306841-1306970
>chr1:1307075-1307112
>chr1:1307228-1307664
>chr1:1307883-1308074
>chr1:1308715-1309351
>chr1:1309468-1309662
>chr1:1310286-1310638
>chr1:1310784-1310858
>chr1:1311166-1311468
>chr1:1311519-1311598
>chr1:1312321-1312716
>chr1:1312816-1312911
>chr1:1313389-1313564
>chr1:1313956-1314074
>chr1:1314120-1314167
>chr1:1314874-1315045
>chr1:1315330-1315903
>chr1:1316050-1316173
>chr1:1316548-1316702
>chr1:1317208-1317281
>chr1:1317434-1318131
>chr1:1318432-1318514
>chr1:1318650-1318723
>chr1:1318839-1319044
>chr1:1319719-1319795
>chr1:1320548-1320633
>chr1:1321771-1322007
>chr1:1322280-1322493
>chr1:1323498-1323665
>chr1:1324597-1324700
>chr1:1326885-1326967
>chr1:1327404-1327484
>chr1:1327832-1328086
>chr1:1328143-1328189
>chr1:1328217-1328413
>chr1:1328475-1328792
>chr1:1328951-1329299
>chr1:1329555-1329694
>chr1:1329894-1330078
>chr1:1330184-1330970
>chr1:1331208-1331472
>chr1:1331712-1331973
>chr1:1332151-1332325
>chr1:1332481-1332623
>chr1:1332799-1332883
>chr1:1333126-1333150
>chr1:1333451-1333507
>chr1:1333615-1333958
>chr1:1334513-1334562
>chr1:1335045-1335751
>chr1:1335951-1336516
>chr1:1337073-1337380
>chr1:1337470-1337619
>chr1:1338572-1338787
>chr1:1338839-1339980
>chr1:1340154-1342217
>chr1:1342544-1342832
>chr1:1343111-1343193
>chr1:1343516-1343695
>chr1:1344055-1344282
>chr1:1344417-1344576
>chr1:1344707-1345029
>chr1:1345454-1345644
>chr1:1345832-1345912
>chr1:1346433-1346935
>chr1:1346986-1347077
>chr1:1347147-1348088
>chr1:1348372-1348406
>chr1:1348853-1348948
>chr1:1349019-1349711
>chr1:1350031-1350379
>chr1:1350679-1350833
>chr1:1350885-1351192
>chr1:1351267-1351332
>chr1:1351640-1351672
>chr1:1351828-1352032
>chr1:1352347-1352468
>chr1:1352588-1352995
>chr1:1353316-1353410
>chr1:1354060-1354242
>chr1:1354546-1354791
>chr1:1354900-1355030
>chr1:1355575-1355611
>chr1:1355944-1356001
>chr1:1356258-1356806
>chr1:1356860-1357136
>chr1:1357399-1357591
>chr1:1357739-1357993
>chr1:1358239-1358902
>chr1:1359703-1360326
>chr1:1360401-1361226
>chr1:1361830-1362174
>chr1:1362415-1362629
>chr1:1362726-1362763
>chr1:1362923-1363715
>chr1:1364441-1364513
>chr1:1365739-1366088
>chr1:1366218-1366434
>chr1:1366787-1366878
>chr1:1366993-1367055
>chr1:1367244-1368053
>chr1:1368109-1368302
>chr1:1368420-1368833
>chr1:1368949-1370016
>chr1:1370057-1370262
>chr1:1371192-1371638
>chr1:1371952-1372020
>chr1:1372155-1372302
>chr1:1372459-1372752
>chr1:1373148-1373330
>chr1:1373420-1373504
>chr1:1373834-1373988
>chr1:1374574-1375181
>chr1:1375278-1375368
>chr1:1375828-1375872
>chr1:1376499-1376559
>chr1:1376739-1376852
>chr1:1377317-1377431
>chr1:1378242-1378457
>chr1:1378635-1378951
>chr1:1379147-1379273
>chr1:1379525-1379612
>chr1:1379951-1380085
>chr1:1380903-1380956
>chr1:1381630-1381744
>chr1:1381928-1381978
>chr1:1382045-1382142
>chr1:1382317-1382561
>chr1:1382715-1382753
>chr1:1382812-1383243
>chr1:1383310-1383456
>chr1:1383594-1383687
>chr1:1383781-1383871
>chr1:1383946-1384231
>chr1:1384268-1384393
>chr1:1384472-1386138
>chr1:1386349-1386556
>chr1:1386905-1387860
>chr1:1387991-1388088
>chr1:1388846-1388932
>chr1:1389095-1389166
>chr1:1389261-1389421
>chr1:1389553-1389887
>chr1:1390091-1390328
>chr1:1390469-1391086
>chr1:1391207-1391486
>chr1:1391622-1391651
>chr1:1391954-1392000
>chr1:1392102-1392369
>chr1:1392907-1393299
>chr1:1394075-1394172
>chr1:1394687-1394722
>chr1:1394805-1395054
>chr1:1395226-1395372
>chr1:1395670-1395742
>chr1:1396099-1396199
>chr1:1396315-1396820
>chr1:1397041-1397156
>chr1:1397300-1397668
>chr1:1397899-1398550
>chr1:1398786-1399073
>chr1:1399526-1399865
>chr1:1400328-1400399
>chr1:1400730-1400971
>chr1:1401838-1402130
>chr1:1402463-1402715
>chr1:1402942-1403571
>chr1:1403960-1404058
>chr1:1404319-1404510
>chr1:1404685-1404911
>chr1:1405200-1405647
>chr1:1405699-1405804
>chr1:1406009-1406137
>chr1:1406384-1406777
>chr1:1406962-1407613
>chr1:1407743-1407838
>chr1:1408114-1408147
>chr1:1409429-1409781
>chr1:1410035-1410269
>chr1:1410369-1410427
>chr1:1410635-1410695
>chr1:1410958-1411263
>chr1:1411481-1411638
>chr1:1411770-1412403
>chr1:1412511-1412566
>chr1:1413252-1413403
>chr1:1413818-1414113
>chr1:1414225-1414742
>chr1:1414833-1415262
>chr1:1415574-1415594
>chr1:1415820-1416032
>chr1:1416247-1416278
>chr1:1416351-1416476
>chr1:1416532-1416589
>chr1:1417734-1417847
>chr1:1418070-1418141
>chr1:1418363-1418423
>chr1:1418668-1418871
>chr1:1419169-1419212
>chr1:1419542-1419582
>chr1:1419678-1419741
>chr1:1419919-1419992
>chr1:1420050-1420214
>chr1:1420400-1420569
>chr1:1420649-1420928
>chr1:1421081-1421173
>chr1:1421396-1421794
>chr1:1422092-1422464
>chr1:1422602-1422818
>chr1:1422940-1422973
>chr1:1423121-1423153
>chr1:1423360-1423531
>chr1:1424330-1424458
>chr1:1424808-1424879
>chr1:1425039-1425373
>chr1:1425862-1425938
>chr1:1425988-1426306
>chr1:1426448-1426659
>chr1:1426733-1427041
>chr1:1427213-1428257
>chr1:1428754-1429378
>chr1:1429739-1429771
>chr1:1429866-1429938
>chr1:1430216-1430472
>chr1:1430767-1430835
>chr1:1430985-1431244
>chr1:1431728-1432055
>chr1:1432432-1432606
>chr1:1432905-1432963
>chr1:1433213-1433324
>chr1:1433511-1434264
>chr1:1434394-1434836
>chr1:1434880-1435025
>chr1:1435538-1435579
>chr1:1435766-1436017
>chr1:1436123-1436237
>chr1:1436542-1436569
>chr1:1437094-1437269
>chr1:1437519-1437577
>chr1:1437724-1437807
>chr1:1438073-1438310
>chr1:1438769-1438820
>chr1:1439354-1439425
>chr1:1439824-1439979
>chr1:1440315-1440529
>chr1:1440626-1440740
>chr1:1440852-1441279
>chr1:1441458-1441736
>chr1:1442132-1442201
>chr1:1442896-1443215
>chr1:1443395-1443461
>chr1:1443628-1443772
>chr1:1444029-1444306
>chr1:1445067-1445360
>chr1:1445662-1445701
>chr1:1445952-1445989
>chr1:1446142-1446546
>chr1:1446907-1447186
>chr1:1447974-1448070
>chr1:1448122-1448399
>chr1:1448924-1449219
>chr1:1449304-1449325
>chr1:1449347-1449466
>chr1:1449748-1449921
>chr1:1450450-1450645
>chr1:1450820-1451008
>chr1:1451277-1451810
>chr1:1452179-1452242
>chr1:1452780-1452890
>chr1:1453107-1453447
>chr1:1453825-1454325
>chr1:1455062-1455283
>chr1:1455333-1455562
>chr1:1455849-1455928
>chr1:1456105-1456165
>chr1:1456292-1456372
>chr1:1456461-1456514
>chr1:1456858-1457104
>chr1:1457212-1457275
>chr1:1457390-1458021
>chr1:1458146-1458212
>chr1:1458364-1458446
>chr1:1458606-1458807
>chr1:1458891-1459047
>chr1:1459393-1459524
>chr1:1459588-1459696
>chr1:1459794-1459915
>chr1:1460041-1460067
>chr1:1460598-1460681
>chr1:1461483-1461544
>chr1:1461813-1461999
>chr1:1462332-1462541
>chr1:1462584-1462673
>chr1:1462952-1463315
>chr1:1463455-1463491
>chr1:1464007-1464167
>chr1:1464238-1464275
>chr1:1464909-1464974
>chr1:1465150-1465228
>chr1:1465564-1465698
>chr1:1465886-1466064
>chr1:1466255-1466404
>chr1:1466871-1467284
>chr1:1467633-1467949
>chr1:1468069-1469121
>chr1:1469244-1469419
>chr1:1469633-1469682
>chr1:1469961-1470093
>chr1:1470794-1471029
>chr1:1476849-1476883
>chr1:1477255-1477394
>chr1:1477536-1477640
>chr1:1477730-1478078
>chr1:1478183-1478404
>chr1:1478830-1479084
>chr1:1479143-1479786
>chr1:1480161-1480248
>chr1:1480400-1481211
>chr1:1481948-1482022
>chr1:1482086-1482886
>chr1:1483989-1484154
>chr1:1484326-1484605
>chr1:1486216-1486264
>chr1:1486787-1486834
>chr1:1486889-1486925
>chr1:1487133-1487404
>chr1:1487697-1488113
>chr1:1488452-1488605
>chr1:1489184-1491134
>chr1:1491366-1491499
>chr1:1491670-1491770
>chr1:1492505-1492576
>chr1:1492830-1492937
>chr1:1493148-1493374
>chr1:1494060-1494356
>chr1:1494514-1494679
>chr1:1494797-1495112
>chr1:1495493-1495542
>chr1:1495936-1495960
>chr1:1496215-1496245
>chr1:1496480-1496582
>chr1:1496756-1496957
>chr1:1497299-1497399
>chr1:1497720-1498437
>chr1:1498599-1498832
>chr1:1498877-1499035
>chr1:1499178-1499267
>chr1:1499367-1499455
>chr1:1499701-1499776
>chr1:1499942-1500006
>chr1:1500158-1500270
>chr1:1500764-1501119
>chr1:1501217-1501334
>chr1:1501490-1501674
>chr1:1502768-1503302
>chr1:1503549-1503782
>chr1:1504165-1504289
>chr1:1504507-1505040
>chr1:1505092-1505235
>chr1:1505402-1505554
>chr1:1506111-1506161
>chr1:1506293-1506960
>chr1:1507662-1507718
>chr1:1507865-1507912
>chr1:1508162-1508195
>chr1:1508276-1508484
>chr1:1508661-1509279
>chr1:1509431-1509483
>chr1:1509840-1509929
>chr1:1510340-1510422
>chr1:1510640-1510737
>chr1:1511087-1511196
>chr1:1511387-1511509
>chr1:1511779-1511929
>chr1:1512530-1512626
>chr1:1512973-1513020
>chr1:1513110-1513169
>chr1:1513580-1513799
>chr1:1514122-1514163
>chr1:1514360-1514575
>chr1:1514781-1514936
>chr1:1515114-1515536
>chr1:1516370-1516466
>chr1:1516560-1516592
>chr1:1516678-1516852
>chr1:1516931-1517091
>chr1:1517163-1517350
>chr1:1517484-1518059
>chr1:1518161-1518574
>chr1:1518901-1519050
>chr1:1519595-1519658
>chr1:1522179-1522270
>chr1:1523062-1523086
>chr1:1523944-1523997
>chr1:1524471-1524494
>chr1:1524508-1524569
>chr1:1525449-1525494
>chr1:1526790-1526953
>chr1:1528224-1528388
>chr1:1528694-1528759
>chr1:1528799-1528837
>chr1:1528951-1529078
>chr1:1529384-1529466
>chr1:1530087-1530121
>chr1:1530520-1530546
>chr1:1530771-1530931
>chr1:1531030-1531143
>chr1:1531633-1531696
>chr1:1532354-1532383
>chr1:1532561-1532641
>chr1:1533096-1533280
>chr1:1533418-1533522
>chr1:1533692-1534128
>chr1:1534242-1534844
>chr1:1535505-1535542
>chr1:1536165-1536214
>chr1:1536308-1536350
>chr1:1536428-1536563
>chr1:1537239-1537580
>chr1:1537648-1537674
>chr1:1537747-1538028
>chr1:1538209-1538378
>chr1:1539206-1539287
>chr1:1539924-1540035
>chr1:1540804-1540828
>chr1:1541423-1541832
>chr1:1542765-1542836
>chr1:1543024-1543197
>chr1:1543575-1543648
>chr1:1544701-1544896
>chr1:1545012-1545132
>chr1:1545204-1545389
>chr1:1545615-1545664
>chr1:1546023-1546198
>chr1:1548176-1548303
>chr1:1548561-1548980
>chr1:1549206-1549279
>chr1:1549330-1549783
>chr1:1549984-1550112
>chr1:1550314-1550417
>chr1:1550539-1550570
>chr1:1550739-1551023
>chr1:1551309-1552442
>chr1:1552729-1553216
>chr1:1553364-1553791
>chr1:1554087-1554943
>chr1:1554987-1555069
>chr1:1555201-1555579
>chr1:1555945-1556363
>chr1:1556453-1556717
>chr1:1556882-1556942
>chr1:1557050-1557994
>chr1:1558206-1558440
>chr1:1558883-1559530
>chr1:1559594-1560446
>chr1:1560505-1561116
>chr1:1561586-1561614
>chr1:1562652-1562850
>chr1:1563135-1563241
>chr1:1564068-1564149
>chr1:1564434-1564643
>chr1:1564975-1565006
>chr1:1565215-1565278
>chr1:1565428-1566167
>chr1:1566212-1566351
>chr1:1566800-1567127
>chr1:1567346-1567540
>chr1:1567744-1567998
>chr1:1568107-1568210
>chr1:1568426-1568664
>chr1:1568896-1568967
>chr1:1569094-1569169
>chr1:1569316-1569514
>chr1:1569695-1570208
>chr1:1570408-1570490
>chr1:1570996-1571137
>chr1:1571963-1573692
>chr1:1574645-1574909
>chr1:1575134-1575371
>chr1:1575542-1575600
>chr1:1575724-1576053
>chr1:1576119-1576242
>chr1:1576811-1576904
>chr1:1576998-1577303
>chr1:1577445-1579096
>chr1:1579189-1579396
>chr1:1579834-1580268
>chr1:1580660-1580907
>chr1:1581070-1581139
>chr1:1581406-1581710
>chr1:1581978-1582405
>chr1:1582550-1582677
>chr1:1582835-1583307
>chr1:1583538-1583696
>chr1:1583780-1583855
>chr1:1583935-1584346
>chr1:1584430-1585029
>chr1:1585159-1585284
>chr1:1585345-1585754
>chr1:1586174-1586413
>chr1:1586613-1586857
>chr1:1587075-1587095
>chr1:1587179-1587266
>chr1:1587332-1587414
>chr1:1587753-1587819
>chr1:1588359-1588622
>chr1:1588864-1588886
>chr1:1589084-1589156
>chr1:1589211-1589289
>chr1:1589621-1589683
>chr1:1589774-1589823
>chr1:1590306-1590388
>chr1:1590559-1590731
>chr1:1590973-1591116
>chr1:1591375-1591425
>chr1:1591527-1591549
>chr1:1591843-1591996
>chr1:1592185-1592234
>chr1:1592335-1592432
>chr1:1592755-1592777
>chr1:1594647-1594701
>chr1:1594835-1595016
>chr1:1595397-1595529
>chr1:1596331-1596546
>chr1:1596696-1596927
>chr1:1597037-1597417
>chr1:1597503-1597707
>chr1:1597846-1598040
>chr1:1598210-1598492
>chr1:1599669-1599966
>chr1:1600268-1600457
>chr1:1600802-1601133
>chr1:1601838-1601999
>chr1:1602202-1602536
>chr1:1602610-1603654
>chr1:1603853-1603976
>chr1:1604953-1605109
>chr1:1606317-1606562
>chr1:1607250-1607304
>chr1:1607451-1607563
>chr1:1608099-1608118
>chr1:1608346-1608576
>chr1:1609056-1609107
>chr1:1609451-1610894
>chr1:1611036-1611166
>chr1:1611729-1611843
>chr1:1612061-1612171
>chr1:1612392-1612703
>chr1:1613261-1614203
>chr1:1614265-1614576
>chr1:1614738-1614880
>chr1:1615233-1615312
>chr1:1615492-1615635
>chr1:1615769-1615807
>chr1:1615925-1616218
>chr1:1616338-1616645
>chr1:1617198-1617250
>chr1:1617755-1617837
>chr1:1618107-1619498
>chr1:1619721-1620597
>chr1:1620754-1620893
>chr1:1621032-1621175
>chr1:1621584-1621747
>chr1:1622308-1622341
>chr1:1623217-1623305
>chr1:1623606-1624031
>chr1:1624166-1624421
>chr1:1624526-1625023
>chr1:1625153-1625340
>chr1:1625471-1625508
>chr1:1625621-1625695
>chr1:1625760-1626131
>chr1:1626428-1626552
>chr1:1626700-1626770
>chr1:1626921-1627055
>chr1:1627237-1627284
>chr1:1627603-1627891
>chr1:1627991-1628022
>chr1:1628065-1628671
>chr1:1628859-1629666
>chr1:1629767-1629803
>chr1:1629947-1630050
>chr1:1630293-1634929
>chr1:1635233-1635391
>chr1:1635610-1638744
>chr1:1638808-1638869
>chr1:1639115-1639224
>chr1:1639832-1639950
>chr1:1640298-1640337
>chr1:1640469-1640752
>chr1:1640836-1640899
>chr1:1641223-1641288
>chr1:1641387-1641433
>chr1:1641597-1642492
>chr1:1642620-1643073
>chr1:1643522-1643987
>chr1:1644207-1644694
>chr1:1644883-1645068
>chr1:1645936-1646276
>chr1:1646500-1646910
>chr1:1647003-1647134
>chr1:1647224-1647256
>chr1:1649063-1649662
>chr1:1649754-1650440
>chr1:1650535-1650676
>chr1:1651078-1651313
>chr1:1651379-1652171
>chr1:1652213-1652358
>chr1:1652475-1652861
>chr1:1653075-1653819
>chr1:1653975-1654020
>chr1:1654151-1654185
>chr1:1654783-1654848
>chr1:1655042-1655567
>chr1:1655749-1656806
>chr1:1657414-1657878
>chr1:1657918-1658138
>chr1:1658275-1658328
>chr1:1658445-1658579
>chr1:1658642-1658820
>chr1:1659666-1659851
>chr1:1660097-1660138
>chr1:1660265-1660299
>chr1:1660922-1660950
>chr1:1661033-1661220
>chr1:1661350-1661551
>chr1:1661668-1661982
>chr1:1662101-1662503
>chr1:1662559-1662900
>chr1:1663386-1664113
>chr1:1664257-1664287
>chr1:1664526-1664625
>chr1:1664697-1664976
>chr1:1665273-1666079
>chr1:1666443-1666510
>chr1:1667276-1667515
>chr1:1667629-1667834
>chr1:1667963-1668005
>chr1:1668365-1668529
>chr1:1668610-1668901
>chr1:1669156-1669192
>chr1:1669313-1669401
>chr1:1669533-1669631
>chr1:1670272-1670325
>chr1:1670524-1671424
>chr1:1671736-1672696
>chr1:1673041-1673071
>chr1:1673270-1673314
>chr1:1673764-1673989
>chr1:1674079-1674328
>chr1:1674444-1675151
>chr1:1675601-1675702
>chr1:1675857-1675906
>chr1:1676097-1676241
>chr1:1676319-1676542
>chr1:1676623-1676838
>chr1:1677173-1677358
>chr1:1677607-1678071
>chr1:1678187-1678590
>chr1:1678755-1678869
>chr1:1679100-1679421
>chr1:1680086-1680112
>chr1:1680527-1680634
>chr1:1681469-1682098
>chr1:1682419-1683345
>chr1:1683456-1684033
>chr1:1684238-1684283
>chr1:1684345-1684393
>chr1:1684522-1684802
>chr1:1684981-1685003
>chr1:1685253-1685334
>chr1:1685452-1685869
>chr1:1685956-1686400
>chr1:1686771-1686846
>chr1:1686962-1687997
>chr1:1688224-1688421
>chr1:1688753-1689016
>chr1:1689155-1689258
>chr1:1690033-1690079
>chr1:1690740-1690769
>chr1:1692724-1692754
>chr1:1699669-1699777
>chr1:1700249-1700289
>chr1:1701556-1701583
>chr1:1701671-1701817
>chr1:1701926-1702195
>chr1:1702343-1702446
>chr1:1702510-1702694
>chr1:1702969-1702995
>chr1:1703232-1703306
>chr1:1703452-1703581
>chr1:1704065-1704589
>chr1:1704983-1705041
>chr1:1705126-1705188
>chr1:1705381-1705579
>chr1:1706597-1706644
>chr1:1706880-1706910
>chr1:1707078-1707105
>chr1:1707734-1707834
>chr1:1708507-1708594
>chr1:1708745-1708798
>chr1:1709127-1709336
>chr1:1709396-1709422
>chr1:1710599-1710664
>chr1:1711857-1711931
>chr1:1712760-1712905
>chr1:1713322-1713384
>chr1:1713523-1713715
>chr1:1713921-1713947
>chr1:1714413-1714499
>chr1:1714687-1714900
>chr1:1716181-1716292
>chr1:1716737-1716889
>chr1:1717017-1717289
>chr1:1717622-1717678
>chr1:1717898-1717955
>chr1:1718143-1718235
>chr1:1718414-1718650
>chr1:1718910-1718966
>chr1:1719057-1719458
>chr1:1719660-1719718
>chr1:1719805-1719873
>chr1:1720973-1721040
>chr1:1721224-1721261
>chr1:1721630-1721703
>chr1:1721819-1721923
>chr1:1722384-1722435
>chr1:1722795-1723511
>chr1:1723576-1724260
>chr1:1724392-1724455
>chr1:1724689-1725210
>chr1:1725591-1727353
>chr1:1727585-1727802
>chr1:1728249-1728274
>chr1:1728343-1728398
>chr1:1729566-1729703
>chr1:1729751-1729774
>chr1:1730311-1730380
>chr1:1730629-1730652
>chr1:1730957-1731185
>chr1:1731290-1731349
>chr1:1732065-1732375
>chr1:1733229-1733659
>chr1:1733831-1733851
>chr1:1733951-1734023
>chr1:1734182-1734527
>chr1:1734680-1734974
>chr1:1735111-1735158
>chr1:1735309-1735554
>chr1:1736167-1736285
>chr1:1737453-1737574
>chr1:1738780-1738817
>chr1:1739050-1739195
>chr1:1739281-1739570
>chr1:1739720-1739778
>chr1:1739842-1739952
>chr1:1740036-1740454
>chr1:1740577-1740644
>chr1:1740783-1740970
>chr1:1741069-1741682
>chr1:1741902-1741977
>chr1:1742201-1742282
>chr1:1742468-1742614
>chr1:1742813-1742975
>chr1:1743080-1743373
>chr1:1744542-1744696
>chr1:1745408-1745623
>chr1:1745945-1746112
>chr1:1746327-1746457
>chr1:1746825-1747054
>chr1:1747472-1747511
>chr1:1747645-1747769
>chr1:1747910-1747981
>chr1:1748126-1748367
>chr1:1748705-1749406
>chr1:1749633-1749831
>chr1:1749928-1749968
>chr1:1750417-1750448
>chr1:1750841-1750877
>chr1:1751155-1751202
>chr1:1751332-1751381
>chr1:1751494-1751555
>chr1:1751646-1753553
>chr1:1753880-1754235
>chr1:1754320-1754514
>chr1:1754613-1754770
>chr1:1754876-1755413
>chr1:1755730-1755839
>chr1:1755985-1756058
>chr1:1756260-1756370
>chr1:1756451-1756920
>chr1:1757075-1757195
>chr1:1757278-1757427
>chr1:1757823-1758008
>chr1:1758309-1758399
>chr1:1759003-1759062
>chr1:1760070-1760291
>chr1:1760850-1760898
>chr1:1761276-1761423
>chr1:1761539-1761626
>chr1:1761959-1762010
>chr1:1762409-1762578
>chr1:1762745-1762817
>chr1:1762881-1762988
>chr1:1763366-1763544
>chr1:1764007-1764481
>chr1:1764651-1764806
>chr1:1765636-1765773
>chr1:1766071-1766283
>chr1:1766507-1766814
>chr1:1766877-1767191
>chr1:1767295-1767347
>chr1:1767435-1767840
>chr1:1767936-1767967
>chr1:1768289-1768363
>chr1:1768475-1768547
>chr1:1768759-1768892
>chr1:1768992-1769129
>chr1:1769266-1769349
>chr1:1769474-1769526
>chr1:1770090-1770207
>chr1:1770537-1770584
>chr1:1770892-1771161
>chr1:1771346-1771368
>chr1:1771578-1771633
>chr1:1772473-1772776
>chr1:1773141-1773228
>chr1:1774108-1774356
>chr1:1774529-1774750
>chr1:1775562-1775736
>chr1:1775842-1775983
>chr1:1776143-1778445
>chr1:1778522-1779166
>chr1:1779390-1780739
>chr1:1780839-1780941
>chr1:1781116-1781145
>chr1:1781215-1781388
>chr1:1781491-1781661
>chr1:1781846-1782203
>chr1:1782759-1782872
>chr1:1783334-1783671
>chr1:1783807-1783888
>chr1:1783996-1784037
>chr1:1784362-1784403
>chr1:1784462-1784501
>chr1:1785180-1785328
>chr1:1785877-1786338
>chr1:1786422-1786558
>chr1:1786728-1786998
>chr1:1787273-1787484
>chr1:1787550-1787646
>chr1:1787864-1788186
>chr1:1788314-1788554
>chr1:1788903-1788960
>chr1:1789113-1789237
>chr1:1789470-1789533
>chr1:1789984-1790207
>chr1:1790604-1791476
>chr1:1791735-1791770
>chr1:1791918-1792020
>chr1:1792249-1792314
>chr1:1792391-1792460
>chr1:1792603-1792787
>chr1:1793011-1793135
>chr1:1793402-1793440
>chr1:1793660-1793817
>chr1:1794198-1794632
>chr1:1794734-1794861
>chr1:1795063-1795433
>chr1:1795594-1795702
>chr1:1795868-1796070
>chr1:1796317-1796495
>chr1:1797212-1797813
>chr1:1798039-1798088
>chr1:1798211-1798312
>chr1:1798448-1798523
>chr1:1798704-1798771
>chr1:1798898-1799041
>chr1:1799266-1799425
>chr1:1799979-1800242
>chr1:1800294-1800793
>chr1:1801183-1801505
>chr1:1801820-1801943
>chr1:1802109-1802168
>chr1:1802384-1802554
>chr1:1803739-1803788
>chr1:1804324-1804360
>chr1:1804412-1804445
>chr1:1805175-1805391
>chr1:1805780-1805973
>chr1:1806860-1807082
>chr1:1807254-1807809
>chr1:1807976-1808131
>chr1:1808236-1808457
>chr1:1809626-1809819
>chr1:1810358-1810427
>chr1:1811043-1811264
>chr1:1811394-1812854
>chr1:1812978-1813209
>chr1:1813453-1813546
>chr1:1813651-1813715
>chr1:1813772-1813832
>chr1:1813877-1813991
>chr1:1814068-1814235
>chr1:1814776-1815233
>chr1:1816052-1816098
>chr1:1817775-1817850
>chr1:1817980-1818302
>chr1:1818413-1818508
>chr1:1819038-1819121
>chr1:1819207-1819279
>chr1:1819335-1819415
>chr1:1819700-1820409
>chr1:1820508-1820656
>chr1:1820774-1821203
>chr1:1821842-1822025
>chr1:1822144-1823753
>chr1:1823886-1824206
>chr1:1824309-1824350
>chr1:1824789-1825025
>chr1:1825096-1825251
>chr1:1825406-1825534
>chr1:1825672-1826607
>chr1:1826692-1826855
>chr1:1827116-1827517
>chr1:1827666-1827786
>chr1:1827963-1828209
>chr1:1828324-1828911
>chr1:1829083-1829554
>chr1:1829669-1830039
>chr1:1830264-1830298
>chr1:1830567-1830840
>chr1:1830959-1831212
>chr1:1831265-1831368
>chr1:1831768-1831842
>chr1:1831990-1832056
>chr1:1832925-1833009
>chr1:1833624-1834228
>chr1:1834297-1834333
>chr1:1834499-1834535
>chr1:1835053-1835465
>chr1:1835526-1835774
>chr1:1835988-1836265
>chr1:1836303-1836934
>chr1:1837060-1837540
>chr1:1837658-1837723
>chr1:1837967-1838300
>chr1:1838830-1838898
>chr1:1838991-1839264
>chr1:1839499-1839715
>chr1:1839894-1840068
>chr1:1840205-1840233
>chr1:1840696-1840798
>chr1:1841420-1841744
>chr1:1842159-1842206
>chr1:1842404-1842479
>chr1:1844335-1844648
>chr1:1844756-1845261
>chr1:1845324-1845356
>chr1:1845524-1845576
>chr1:1845676-1845722
>chr1:1846102-1846187
>chr1:1846749-1846832
>chr1:1846898-1847110
>chr1:1847947-1848092
>chr1:1848331-1848402
>chr1:1848873-1849006
>chr1:1849254-1849278
>chr1:1849635-1850004
>chr1:1850682-1850847
>chr1:1850932-1851016
>chr1:1851096-1851155
>chr1:1851197-1851285
>chr1:1851583-1851675
>chr1:1851899-1852106
>chr1:1852349-1852666
>chr1:1852842-1853129
>chr1:1853518-1853628
>chr1:1854205-1856212
>chr1:1856500-1856859
>chr1:1857063-1857196
>chr1:1857329-1858693
>chr1:1858764-1859454
>chr1:1859584-1861072
>chr1:1861224-1862248
>chr1:1862344-1862766
>chr1:1862893-1864305
>chr1:1864415-1864946
>chr1:1865339-1865530
>chr1:1865595-1865945
>chr1:1866106-1866159
>chr1:1866298-1866392
>chr1:1866590-1867247
>chr1:1867365-1867940
>chr1:1868021-1868287
>chr1:1868795-1869278
>chr1:1869368-1869541
>chr1:1869704-1869970
>chr1:1870203-1870785
>chr1:1871786-1872180
>chr1:1872317-1872353
>chr1:1872501-1872584
>chr1:1872952-1873019
>chr1:1873171-1873592
>chr1:1873705-1873792
>chr1:1873831-1873954
>chr1:1874022-1874234
>chr1:1874373-1874423
>chr1:1874587-1874738
>chr1:1875876-1875921
>chr1:1876032-1876217
>chr1:1876358-1876494
>chr1:1876581-1876682
>chr1:1876752-1876820
>chr1:1876924-1877085
>chr1:1877573-1877635
>chr1:1877990-1878408
>chr1:1878620-1878729
>chr1:1878850-1878918
>chr1:1878988-1879077
>chr1:1879607-1879848
>chr1:1879994-1880067
>chr1:1880164-1880443
>chr1:1880724-1880926
>chr1:1881255-1881317
>chr1:1881374-1881403
>chr1:1881830-1881880
>chr1:1882282-1882767
>chr1:1882927-1883149
>chr1:1883634-1883812
>chr1:1883857-1884451
>chr1:1884560-1884843
>chr1:1884914-1884955
>chr1:1885131-1886033
>chr1:1886270-1886450
>chr1:1887770-1887942
>chr1:1888128-1888218
>chr1:1888617-1888862
>chr1:1889193-1889283
>chr1:1889895-1890038
>chr1:1890189-1890254
>chr1:1890396-1890460
>chr1:1890504-1890548
>chr1:1890773-1890969
>chr1:1891072-1891255
>chr1:1892195-1892266
>chr1:1892651-1892692
>chr1:1892791-1892969
>chr1:1893320-1893367
>chr1:1893478-1893781
>chr1:1893851-1893981
>chr1:1894137-1894366
>chr1:1894488-1894670
>chr1:1894815-1895218
>chr1:1895455-1895535
>chr1:1895660-1895775
>chr1:1896146-1896247
>chr1:1896539-1896934
>chr1:1898264-1898362
>chr1:1898756-1898992
>chr1:1899299-1899371
>chr1:1899444-1899764
>chr1:1899842-1899980
>chr1:1900049-1900108
>chr1:1900167-1900351
>chr1:1900520-1900714
>chr1:1901090-1901604
>chr1:1902038-1902072
>chr1:1902162-1902322
>chr1:1902397-1902737
>chr1:1902951-1902982
>chr1:1903093-1903420
>chr1:1903788-1903823
>chr1:1904040-1904204
>chr1:1904417-1904746
>chr1:1905226-1905353
>chr1:1905485-1905537
>chr1:1905909-1905946
>chr1:1906399-1906502
>chr1:1906910-1907315
>chr1:1907422-1907465
>chr1:1907561-1907818
>chr1:1907892-1908337
>chr1:1908611-1908639
>chr1:1908747-1909207
>chr1:1909710-1909929
>chr1:1910409-1910841
>chr1:1910921-1911435
>chr1:1911554-1912182
>chr1:1912375-1912531
>chr1:1912832-1912908
>chr1:1912966-1913240
>chr1:1913789-1913885
>chr1:1914022-1914389
>chr1:1914954-1915111
>chr1:1915678-1915801
>chr1:1916145-1916238
>chr1:1916493-1916558
>chr1:1916647-1916992
>chr1:1917138-1917589
>chr1:1917805-1917867
>chr1:1918353-1919367
>chr1:1919576-1919642
>chr1:1920204-1920663
>chr1:1921259-1921519
>chr1:1922508-1922664
>chr1:1922836-1923369
>chr1:1923613-1923829
>chr1:1923971-1924518
>chr1:1925300-1925348
>chr1:1925713-1925925
>chr1:1926181-1926370
>chr1:1926718-1926800
>chr1:1927378-1927575
>chr1:1927641-1927847
>chr1:1928210-1928263
>chr1:1928506-1928840
>chr1:1928904-1929187
>chr1:1929274-1929466
>chr1:1929708-1929939
>chr1:1930435-1930457
>chr1:1930529-1930604
>chr1:1930703-1931048
>chr1:1931200-1931259
>chr1:1931361-1931885
>chr1:1932049-1932286
>chr1:1932716-1934069
>chr1:1934630-1934755
>chr1:1934965-1935178
>chr1:1935340-1935438
>chr1:1935500-1935768
>chr1:1936441-1936595
>chr1:1936791-1936985
>chr1:1937054-1937137
>chr1:1937257-1937297
>chr1:1937344-1937431
>chr1:1937622-1937701
>chr1:1937897-1937930
>chr1:1938571-1938708
>chr1:1939206-1939399
>chr1:1939543-1939681
>chr1:1940000-1940076
>chr1:1940213-1940772
>chr1:1940907-1941128
>chr1:1941327-1941375
>chr1:1941945-1942014
>chr1:1942109-1942201
>chr1:1942357-1942468
>chr1:1942646-1942674
>chr1:1942736-1943605
>chr1:1943712-1943750
>chr1:1943801-1943939
>chr1:1944085-1944411
>chr1:1945405-1945631
>chr1:1945815-1945847
>chr1:1946239-1946529
>chr1:1948015-1948142
>chr1:1949031-1949477
>chr1:1949566-1949942
>chr1:1950137-1950383
>chr1:1950548-1950683
>chr1:1950791-1951233
>chr1:1951642-1951743
>chr1:1952248-1952398
>chr1:1952599-1952654
>chr1:1952993-1953138
>chr1:1953296-1953544
>chr1:1953592-1954150
>chr1:1954304-1954359
>chr1:1954487-1954622
>chr1:1954890-1956207
>chr1:1956950-1957013
>chr1:1957484-1957633
>chr1:1958385-1958431
>chr1:1958622-1958840
>chr1:1960332-1960395
>chr1:1960659-1961010
>chr1:1961129-1961171
>chr1:1962064-1962235
>chr1:1963139-1963470
>chr1:1963606-1963770
>chr1:1963827-1964279
>chr1:1964486-1964656
>chr1:1965304-1965455
>chr1:1965730-1965927
>chr1:1966147-1966252
>chr1:1966612-1966827
>chr1:1967232-1967430
>chr1:1967695-1967799
>chr1:1967865-1968026
>chr1:1968095-1968163
>chr1:1968469-1968643
>chr1:1968839-1968987
>chr1:1969079-1969113
>chr1:1969595-1969895
>chr1:1970201-1970340
>chr1:1970450-1970493
>chr1:1970633-1970702
>chr1:1971472-1971757
>chr1:1971829-1971884
>chr1:1972636-1973243
>chr1:1973744-1974343
>chr1:1974580-1975024
>chr1:1975083-1975775
>chr1:1977020-1977087
>chr1:1977965-1977993
>chr1:1978189-1978245
>chr1:1978791-1978820
>chr1:1979332-1979359
>chr1:1979638-1979795
>chr1:1979997-1980144
>chr1:1980340-1980392
>chr1:1981060-1981110
>chr1:1981618-1981877
>chr1:1982204-1982336
>chr1:1983033-1983098
>chr1:1983321-1983424
>chr1:1984856-1984877
>chr1:1985524-1986904
>chr1:1987016-1987360
>chr1:1987690-1990402
>chr1:1991316-1991675
>chr1:1992037-1992175
>chr1:1992605-1992697
>chr1:1992789-1992851
>chr1:1993725-1993831
>chr1:1994445-1996088
>chr1:1996278-1996342
>chr1:1996646-1996681
>chr1:1996816-1996911
>chr1:1997216-1997317
>chr1:1997513-1997543
>chr1:1998050-1999853
>chr1:1999986-2000000
>chr1:2000206-2000285
>chr1:2000678-2000867
>chr1:2001403-2001689
>chr1:2001939-2002134
>chr1:2002340-2002435
>chr1:2002618-2002685
>chr1:2002914-2002948
>chr1:2003779-2003830
>chr1:2004367-2004740
>chr1:2004966-2005126
>chr1:2006056-2006113
>chr1:2006440-2006753
>chr1:2007588-2007814
>chr1:2008350-2008486
>chr1:2008634-2008666
>chr1:2008716-2008934
>chr1:2009686-2009777
>chr1:2009849-2009884
>chr1:2010251-2010454
>chr1:2010779-2011265
>chr1:2011526-2011813
>chr1:2012187-2012234
>chr1:2012375-2012570
>chr1:2012700-2013070
>chr1:2013298-2013402
>chr1:2013476-2014126
>chr1:2014423-2014508
>chr1:2014711-2014786
>chr1:2015291-2015359
>chr1:2015482-2015604
>chr1:2016310-2016440
>chr1:2016556-2016591
>chr1:2016794-2016957
>chr1:2017612-2017717
>chr1:2017773-2017840
>chr1:2018012-2018241
>chr1:2018444-2018588
>chr1:2018693-2018856
>chr1:2019400-2019526
>chr1:2019756-2020147
>chr1:2020219-2020560
>chr1:2020700-2020737
>chr1:2021168-2021318
>chr1:2021454-2021519
>chr1:2021630-2021687
>chr1:2022674-2023584
>chr1:2024079-2024111
>chr1:2024163-2024339
>chr1:2024383-2024811
>chr1:2025037-2025342
>chr1:2025845-2026722
>chr1:2027516-2027620
>chr1:2027775-2028053
>chr1:2028133-2028396
>chr1:2028651-2028730
>chr1:2028836-2029005
>chr1:2029096-2029138
>chr1:2029712-2029813
>chr1:2030055-2030330
>chr1:2031435-2031462
>chr1:2031518-2031843
>chr1:2032292-2032587
>chr1:2032737-2032791
>chr1:2032920-2033202
>chr1:2033319-2033415
>chr1:2033976-2034187
>chr1:2034664-2034776
>chr1:2036902-2036952
>chr1:2037053-2037509
>chr1:2038586-2038640
>chr1:2039082-2039108
>chr1:2039414-2039532
>chr1:2039961-2040011
>chr1:2040421-2040659
>chr1:2040802-2041496
>chr1:2041758-2041820
>chr1:2041913-2042157
>chr1:2042366-2042982
>chr1:2043035-2043449
>chr1:2043492-2043920
>chr1:2045515-2045627
>chr1:2045882-2046430
>chr1:2046636-2046837
>chr1:2047407-2047437
>chr1:2047527-2048021
>chr1:2048312-2048407
>chr1:2048877-2049266
>chr1:2049835-2049858
>chr1:2050581-2050672
>chr1:2050877-2051036
>chr1:2051149-2051313
>chr1:2051876-2052362
>chr1:2052507-2052598
>chr1:2052657-2052833
>chr1:2053447-2053519
>chr1:2053652-2053691
>chr1:2054078-2054136
>chr1:2054458-2054488
>chr1:2055002-2055059
>chr1:2055210-2055283
>chr1:2055870-2055942
>chr1:2056073-2056180
>chr1:2056351-2056386
>chr1:2056842-2057205
>chr1:2057473-2057562
>chr1:2058308-2058355
>chr1:2058499-2059978
>chr1:2060182-2060520
>chr1:2060651-2060794
>chr1:2060947-2060996
>chr1:2061097-2061186
>chr1:2061450-2061528
>chr1:2062138-2062166
>chr1:2062265-2062540
>chr1:2062665-2062783
>chr1:2063231-2063270
>chr1:2063411-2063472
>chr1:2063585-2063668
>chr1:2063892-2063927
>chr1:2064012-2064088
>chr1:2064233-2064381
>chr1:2064526-2064682
>chr1:2064968-2065522
>chr1:2065963-2066060
>chr1:2066238-2066404
>chr1:2066714-2066764
>chr1:2067177-2067569
>chr1:2068009-2068155
>chr1:2068248-2068343
>chr1:2068840-2069011
>chr1:2069102-2069124
>chr1:2069340-2069470
>chr1:2070254-2070329
>chr1:2070856-2071100
>chr1:2071770-2071888
>chr1:2072540-2072788
>chr1:2073172-2073362
>chr1:2073497-2073877
>chr1:2074081-2074218
>chr1:2074285-2074439
>chr1:2074886-2074964
>chr1:2075113-2075238
>chr1:2075629-2075759
>chr1:2076023-2076232
>chr1:2076557-2076775
>chr1:2077262-2077399
>chr1:2077975-2078061
>chr1:2078677-2078769
>chr1:2079056-2079303
>chr1:2079678-2079715
>chr1:2079940-2079994
>chr1:2080390-2080430
>chr1:2080502-2080609
>chr1:2080657-2080935
>chr1:2081459-2081610
>chr1:2081948-2082260
>chr1:2082411-2082721
>chr1:2082807-2082932
>chr1:2083356-2083583
>chr1:2083834-2084099
>chr1:2084630-2084672
>chr1:2084741-2084798
>chr1:2085215-2086744
>chr1:2087025-2087062
>chr1:2087579-2087981
>chr1:2088091-2088209
>chr1:2088266-2088732
>chr1:2088867-2088921
>chr1:2089031-2089310
>chr1:2089824-2089889
>chr1:2090076-2090421
>chr1:2090574-2090817
>chr1:2091048-2091101
>chr1:2091438-2092130
>chr1:2092438-2092872
>chr1:2092956-2093172
>chr1:2093247-2093649
>chr1:2094393-2094486
>chr1:2094611-2094775
>chr1:2095229-2095512
>chr1:2095636-2095791
>chr1:2095864-2096045
>chr1:2096282-2096339
>chr1:2096561-2097383
>chr1:2097581-2097935
>chr1:2098084-2098144
>chr1:2098306-2098367
>chr1:2098634-2098792
>chr1:2098902-2099237
>chr1:2099350-2099742
>chr1:2100096-2100164
>chr1:2100408-2100520
>chr1:2100647-2100842
>chr1:2100939-2100974
>chr1:2101375-2101430
>chr1:2101598-2102038
>chr1:2102278-2102308
>chr1:2102546-2102690
>chr1:2103158-2103341
>chr1:2103444-2103495
>chr1:2103675-2103833
>chr1:2104139-2104322
>chr1:2104400-2104467
>chr1:2104999-2105303
>chr1:2105776-2106065
>chr1:2106541-2107067
>chr1:2107419-2107574
>chr1:2107628-2108001
>chr1:2108273-2108308
>chr1:2108390-2108514
>chr1:2108624-2108654
>chr1:2109094-2109129
>chr1:2109301-2109411
>chr1:2109513-2109552
>chr1:2109885-2110093
>chr1:2110369-2110392
>chr1:2110550-2110790
>chr1:2110924-2110990
>chr1:2111506-2111598
>chr1:2111657-2111756
>chr1:2111980-2112156
>chr1:2112882-2113594
>chr1:2113824-2114144
>chr1:2114322-2114464
>chr1:2114574-2114865
>chr1:2116125-2116194
>chr1:2116977-2117261
>chr1:2117358-2117634
>chr1:2117800-2117864
>chr1:2118055-2118126
>chr1:2118593-2118614
>chr1:2119328-2119530
>chr1:2119734-2119859
>chr1:2119979-2120118
>chr1:2120456-2120487
>chr1:2120683-2120778
>chr1:2120891-2121002
>chr1:2121858-2122025
>chr1:2122883-2122941
>chr1:2123223-2123301
>chr1:2123489-2123546
>chr1:2124053-2124158
>chr1:2124580-2124686
>chr1:2125072-2125121
>chr1:2125246-2125344
>chr1:2125465-2125572
>chr1:2125693-2125892
>chr1:2126257-2126307
>chr1:2126890-2127225
>chr1:2127895-2127932
>chr1:2128646-2129018
>chr1:2129224-2129260
>chr1:2129716-2129770
>chr1:2130101-2130321
>chr1:2130594-2130620
>chr1:2130763-2130799
>chr1:2131151-2131382
>chr1:2131701-2131762
>chr1:2131940-2132020
>chr1:2132188-2132258
>chr1:2132518-2132685
>chr1:2132807-2133011
>chr1:2134119-2134279
>chr1:2134387-2134521
>chr1:2135762-2135790
>chr1:2135998-2136078
>chr1:2136132-2136289
>chr1:2137248-2137272
>chr1:2137748-2137899
>chr1:2138345-2138824
>chr1:2139846-2139875
>chr1:2140093-2140326
>chr1:2141004-2141027
>chr1:2141942-2142076
>chr1:2142554-2142657
>chr1:2142832-2143098
>chr1:2143218-2143498
>chr1:2143604-2144130
>chr1:2144506-2144554
>chr1:2144622-2144681
>chr1:2144777-2144872
>chr1:2144983-2145275
>chr1:2145375-2145457
>chr1:2146007-2146054
>chr1:2147752-2147792
>chr1:2147959-2148005
>chr1:2148319-2148619
>chr1:2149086-2149207
>chr1:2149325-2149467
>chr1:2150056-2150151
>chr1:2150942-2150981
>chr1:2151850-2151977
>chr1:2152034-2152111
>chr1:2152445-2152490
>chr1:2152959-2153075
>chr1:2153674-2153714
>chr1:2154113-2154158
>chr1:2154792-2155210
>chr1:2155357-2155410
>chr1:2155705-2155849
>chr1:2156127-2156338
>chr1:2158093-2158521
>chr1:2159157-2159267
>chr1:2159321-2159415
>chr1:2159645-2159695
>chr1:2159737-2159762
>chr1:2159938-2160029
>chr1:2160264-2161060
>chr1:2161282-2162445
>chr1:2162556-2162929
>chr1:2163320-2164257
>chr1:2164311-2164602
>chr1:2165040-2165145
>chr1:2165207-2165410
>chr1:2166180-2166549
>chr1:2166659-2166839
>chr1:2166885-2166990
>chr1:2167064-2167576
>chr1:2167618-2167955
>chr1:2168412-2168513
>chr1:2168711-2168744
>chr1:2169500-2169591
>chr1:2169725-2169799
>chr1:2170108-2170165
>chr1:2170268-2170341
>chr1:2170490-2170548
>chr1:2170944-2170999
>chr1:2171641-2171774
>chr1:2172183-2172236
>chr1:2172342-2172521
>chr1:2172738-2172820
>chr1:2174995-2175187
>chr1:2175834-2176170
>chr1:2176476-2176591
>chr1:2176728-2176759
>chr1:2177022-2177145
>chr1:2178251-2178306
>chr1:2179262-2179615
>chr1:2180041-2180331
>chr1:2180397-2180555
>chr1:2181046-2182091
>chr1:2182323-2182504
>chr1:2182745-2182935
>chr1:2183198-2183604
>chr1:2183677-2183882
>chr1:2183925-2184440
>chr1:2184788-2185044
>chr1:2185333-2185453
>chr1:2185572-2185945
>chr1:2186097-2186252
>chr1:2186304-2186730
>chr1:2186880-2187137
>chr1:2187341-2187421
>chr1:2187700-2187890
>chr1:2187934-2188042
>chr1:2188508-2188800
>chr1:2188950-2189308
>chr1:2189413-2190075
>chr1:2190196-2190500
>chr1:2190613-2190772
>chr1:2190972-2191034
>chr1:2191113-2191747
>chr1:2193374-2193908
>chr1:2193957-2194114
>chr1:2194857-2194895
>chr1:2195004-2195099
>chr1:2195474-2195730
>chr1:2195811-2195857
>chr1:2197541-2197717
>chr1:2198187-2198438
>chr1:2199151-2199207
>chr1:2199554-2199639
>chr1:2199737-2199762
>chr1:2199919-2199978
>chr1:2201371-2201537
>chr1:2201764-2202022
>chr1:2202939-2202995
>chr1:2203396-2203536
>chr1:2203796-2204016
>chr1:2204491-2204550
>chr1:2205271-2205554
>chr1:2205880-2206304
>chr1:2206505-2206567
>chr1:2206705-2206906
>chr1:2206973-2207271
>chr1:2207790-2207929
>chr1:2208055-2208188
>chr1:2208460-2209220
>chr1:2209352-2209755
>chr1:2209879-2210473
>chr1:2210677-2210730
>chr1:2210828-2211043
>chr1:2211110-2211205
>chr1:2211361-2211656
>chr1:2211867-2212451
>chr1:2212634-2213623
>chr1:2214024-2214140
>chr1:2214246-2214659
>chr1:2214739-2214916
>chr1:2215209-2215266
>chr1:2215392-2215562
>chr1:2215952-2216110
>chr1:2216332-2216445
>chr1:2217257-2217325
>chr1:2217534-2217659
>chr1:2217926-2218115
>chr1:2218339-2218426
>chr1:2218539-2218760
>chr1:2221495-2221581
>chr1:2221829-2221897
>chr1:2222258-2222341
>chr1:2223075-2223259
>chr1:2223645-2223736
>chr1:2223798-2224337
>chr1:2224749-2224771
>chr1:2226322-2226358
>chr1:2226671-2226900
>chr1:2227072-2227196
>chr1:2227445-2227503
>chr1:2227711-2227905
>chr1:2228042-2228100
>chr1:2228440-2228563
>chr1:2229080-2229212
>chr1:2230158-2230213
>chr1:2232373-2232490
>chr1:2232583-2232720
>chr1:2232770-2233499
>chr1:2233562-2233790
>chr1:2233946-2234030
>chr1:2234482-2234527
>chr1:2234850-2234884
>chr1:2234988-2235011
>chr1:2235529-2235589
>chr1:2235906-2235992
>chr1:2236636-2236768
>chr1:2236815-2236858
>chr1:2237525-2237795
>chr1:2238130-2238357
>chr1:2238649-2238789
>chr1:2238871-2239297
>chr1:2239393-2239590
>chr1:2239873-2240183
>chr1:2240521-2240676
>chr1:2241197-2241853
>chr1:2241959-2242406
>chr1:2243975-2244139
>chr1:2244836-2244902
>chr1:2245062-2245264
>chr1:2245630-2245744
>chr1:2246197-2246264
>chr1:2246316-2246516
>chr1:2246860-2247009
>chr1:2247224-2247345
>chr1:2247572-2247612
>chr1:2247861-2248048
>chr1:2248985-2249068
>chr1:2249523-2249649
>chr1:2249839-2249872
>chr1:2249959-2250092
>chr1:2250266-2250383
>chr1:2250953-2251015
>chr1:2251542-2251659
>chr1:2254220-2254260
>chr1:2254535-2254597
>chr1:2255015-2255112
>chr1:2255387-2255431
>chr1:2255579-2255634
>chr1:2255858-2255967
>chr1:2256135-2256377
>chr1:2256909-2256991
>chr1:2257356-2257563
>chr1:2257912-2258187
>chr1:2258388-2258663
>chr1:2259041-2260526
>chr1:2260818-2260861
>chr1:2261465-2261517
>chr1:2261685-2261729
>chr1:2263136-2263318
>chr1:2263760-2264062
>chr1:2264578-2264621
>chr1:2265085-2265416
>chr1:2266322-2266410
>chr1:2267800-2268016
>chr1:2269100-2269134
>chr1:2269691-2271005
>chr1:2271145-2271458
>chr1:2271861-2272290
>chr1:2272335-2272401
>chr1:2272625-2272675
>chr1:2273173-2273383
>chr1:2273483-2273902
>chr1:2275183-2275473
>chr1:2275828-2275928
>chr1:2276031-2276172
>chr1:2276254-2276370
>chr1:2276598-2276732
>chr1:2277443-2277692
>chr1:2277945-2277982
>chr1:2279330-2279354
>chr1:2279606-2279652
>chr1:2279849-2279944
>chr1:2280117-2280306
>chr1:2280471-2280537
>chr1:2281017-2281089
>chr1:2281618-2281697
>chr1:2281886-2281981
>chr1:2282385-2282420
>chr1:2282680-2282738
>chr1:2282814-2282996
>chr1:2283082-2283209
>chr1:2283297-2283393
>chr1:2283651-2283887
>chr1:2285865-2285979
>chr1:2286241-2286282
>chr1:2286440-2286525
>chr1:2286766-2286860
>chr1:2287002-2287099
>chr1:2287359-2287385
>chr1:2287592-2287869
>chr1:2288866-2289000
>chr1:2290262-2290381
>chr1:2290743-2291215
>chr1:2291455-2291522
>chr1:2292216-2292446
>chr1:2292600-2292677
>chr1:2292811-2292836
>chr1:2293378-2293474
>chr1:2293597-2293891
>chr1:2294175-2294252
>chr1:2294419-2294701
>chr1:2294840-2295298
>chr1:2295719-2295888
>chr1:2296191-2296218
>chr1:2296510-2296651
>chr1:2296704-2296957
>chr1:2297125-2299168
>chr1:2299305-2299440
>chr1:2299578-2299815
>chr1:2299890-2300416
>chr1:2300652-2301248
>chr1:2301457-2303029
>chr1:2303116-2303165
>chr1:2303348-2305535
>chr1:2305662-2305873
>chr1:2306273-2306538
>chr1:2307072-2308942
>chr1:2309195-2309298
>chr1:2309637-2309825
>chr1:2309879-2309969
>chr1:2310206-2310372
>chr1:2310914-2311008
>chr1:2311066-2311181
>chr1:2311789-2311952
>chr1:2312102-2312275
>chr1:2312447-2312557
>chr1:2312687-2312981
>chr1:2313411-2313889
>chr1:2314006-2314341
>chr1:2314686-2314835
>chr1:2314953-2315172
>chr1:2315278-2315383
>chr1:2315474-2315567
>chr1:2316790-2316885
>chr1:2317139-2317226
>chr1:2317300-2317331
>chr1:2317502-2317590
>chr1:2317886-2319013
>chr1:2319158-2319237
>chr1:2319432-2320339
>chr1:2320396-2321055
>chr1:2321249-2321764
>chr1:2322007-2322976
>chr1:2323238-2323290
>chr1:2323466-2323537
>chr1:2323822-2324329
>chr1:2324489-2326055
>chr1:2326121-2326821
>chr1:2328245-2328504
>chr1:2328599-2328719
>chr1:2328833-2329049
>chr1:2329273-2329352
>chr1:2329508-2329954
>chr1:2330290-2330558
>chr1:2330832-2331285
>chr1:2331448-2332223
>chr1:2332443-2333262
>chr1:2333587-2333647
>chr1:2333775-2333806
>chr1:2334164-2334198
>chr1:2334990-2335150
>chr1:2336372-2336512
>chr1:2336693-2336768
>chr1:2337536-2337855
>chr1:2338000-2338169
>chr1:2338409-2338513
>chr1:2338739-2339100
>chr1:2339308-2339532
>chr1:2339652-2339706
>chr1:2339834-2339864
>chr1:2340303-2340461
>chr1:2340565-2340653
>chr1:2341878-2342331
>chr1:2342482-2342616
>chr1:2342662-2343120
>chr1:2343229-2343450
>chr1:2343624-2344058
>chr1:2344510-2344632
>chr1:2344861-2345091
>chr1:2345214-2345262
>chr1:2345381-2345558
>chr1:2345657-2345855
>chr1:2345995-2346213
>chr1:2346970-2347280
>chr1:2347382-2347517
>chr1:2347638-2347911
>chr1:2348386-2348487
>chr1:2348592-2348911
>chr1:2349163-2349328
>chr1:2349429-2349513
>chr1:2349700-2349908
>chr1:2350117-2350760
>chr1:2351107-2351142
>chr1:2351210-2351395
>chr1:2351466-2351567
>chr1:2351971-2352233
>chr1:2352367-2352480
>chr1:2352563-2352828
>chr1:2352990-2353185
>chr1:2353352-2353922
>chr1:2353979-2354318
>chr1:2354518-2354562
>chr1:2354934-2355019
>chr1:2355657-2355715
>chr1:2355844-2355991
>chr1:2356157-2356327
>chr1:2356461-2356520
>chr1:2356681-2356775
>chr1:2357146-2357348
>chr1:2357713-2357814
>chr1:2357958-2358059
>chr1:2358242-2358377
>chr1:2358464-2358562
>chr1:2358621-2358755
>chr1:2358855-2358892
>chr1:2359000-2360190
>chr1:2360244-2360391
>chr1:2360454-2360518
>chr1:2360776-2360978
>chr1:2361041-2361579
>chr1:2361697-2361965
>chr1:2362053-2362287
>chr1:2362620-2364267
>chr1:2364337-2365113
>chr1:2365437-2365828
>chr1:2365910-2365968
>chr1:2366013-2366319
>chr1:2366667-2366727
>chr1:2366939-2367029
>chr1:2367240-2367356
>chr1:2368348-2368401
>chr1:2368874-2368963
>chr1:2370047-2370203
>chr1:2370486-2370605
>chr1:2370731-2370855
>chr1:2371022-2371077
>chr1:2371535-2371714
>chr1:2371968-2372248
>chr1:2372394-2372672
>chr1:2372741-2372833
>chr1:2373074-2373437
>chr1:2373567-2374158
>chr1:2374489-2374659
>chr1:2375317-2375509
>chr1:2375651-2376048
>chr1:2376320-2376383
>chr1:2376467-2376679
>chr1:2377342-2377377
>chr1:2377549-2377814
>chr1:2377947-2378220
>chr1:2378569-2378814
>chr1:2378906-2379012
>chr1:2379621-2379892
>chr1:2380050-2380558
>chr1:2380749-2381081
>chr1:2381413-2381467
>chr1:2381691-2381762
>chr1:2381988-2382464
>chr1:2382533-2382851
>chr1:2383045-2383567
>chr1:2383733-2384437
>chr1:2384563-2384622
>chr1:2385208-2386865
>chr1:2387271-2387418
>chr1:2387519-2387557
>chr1:2387734-2387837
>chr1:2388739-2388818
>chr1:2388911-2388965
>chr1:2389224-2390037
>chr1:2391073-2391140
>chr1:2391223-2391532
>chr1:2391813-2391854
>chr1:2392005-2392044
>chr1:2392496-2392595
>chr1:2392731-2392934
>chr1:2393159-2393349
>chr1:2393406-2393683
>chr1:2393924-2394022
>chr1:2394134-2394308
>chr1:2394376-2394546
>chr1:2394683-2394751
>chr1:2395250-2395589
>chr1:2396283-2396320
>chr1:2396567-2396725
>chr1:2396888-2396976
>chr1:2397366-2397648
>chr1:2397738-2398185
>chr1:2398564-2398668
>chr1:2398978-2399037
>chr1:2399259-2399314
>chr1:2399755-2399908
>chr1:2399962-2400164
>chr1:2400326-2400634
>chr1:2402066-2402712
>chr1:2403556-2403657
>chr1:2403805-2403912
>chr1:2404328-2404545
>chr1:2404893-2405364
>chr1:2405768-2405951
>chr1:2406189-2406247
>chr1:2406441-2406999
>chr1:2407100-2407186
>chr1:2407326-2407434
>chr1:2407481-2407673
>chr1:2407842-2408176
>chr1:2408661-2409306
>chr1:2409679-2409730
>chr1:2409819-2409953
>chr1:2410398-2411172
>chr1:2411256-2411925
>chr1:2411974-2412034
>chr1:2412296-2412564
>chr1:2412953-2413278
>chr1:2413534-2413792
>chr1:2413920-2415026
>chr1:2415279-2415497
>chr1:2415547-2415710
>chr1:2416093-2416152
>chr1:2416218-2416341
>chr1:2416456-2416947
>chr1:2417046-2418487
>chr1:2418576-2419221
>chr1:2419352-2420682
>chr1:2420706-2420801
>chr1:2420830-2421095
>chr1:2421166-2421809
>chr1:2421921-2423531
>chr1:2423707-2423740
>chr1:2423911-2424239
>chr1:2424547-2424963
>chr1:2425158-2425259
>chr1:2425724-2426100
>chr1:2426215-2426283
>chr1:2426368-2426504
>chr1:2426581-2426737
>chr1:2427116-2427347
>chr1:2428218-2428420
>chr1:2429138-2429198
>chr1:2429693-2429861
>chr1:2430103-2430225
>chr1:2430589-2430920
>chr1:2431127-2431201
>chr1:2432135-2432286
>chr1:2432372-2432766
>chr1:2432781-2432818
>chr1:2433079-2433234
>chr1:2433352-2433475
>chr1:2433541-2433776
>chr1:2433866-2433950
>chr1:2434168-2434620
>chr1:2434850-2434905
>chr1:2434947-2435134
>chr1:2435557-2435784
>chr1:2436064-2436201
>chr1:2436324-2437350
>chr1:2437618-2437697
>chr1:2438369-2438437
>chr1:2438511-2438734
>chr1:2438796-2438981
>chr1:2439110-2439260
>chr1:2439500-2439541
>chr1:2439702-2440023
>chr1:2440930-2441005
>chr1:2441273-2441333
>chr1:2441631-2441754
>chr1:2441807-2441914
>chr1:2441967-2442003
>chr1:2442705-2442747
>chr1:2443038-2443117
>chr1:2443459-2443569
>chr1:2443668-2444266
>chr1:2444753-2444787
>chr1:2445224-2445378
>chr1:2446054-2446076
>chr1:2446274-2446597
>chr1:2446709-2446757
>chr1:2447062-2447127
>chr1:2447177-2447747
>chr1:2448052-2448305
>chr1:2448551-2448735
>chr1:2449054-2449084
>chr1:2449173-2449297
>chr1:2449469-2449508
>chr1:2449710-2449958
>chr1:2450419-2450498
>chr1:2450980-2451000
>chr1:2451492-2451657
>chr1:2452145-2452242
>chr1:2452361-2453933
>chr1:2454390-2454477
>chr1:2455035-2455086
>chr1:2455269-2455294
>chr1:2455363-2455391
>chr1:2455593-2455801
>chr1:2455846-2455916
>chr1:2456261-2456318
>chr1:2457044-2457106
>chr1:2457666-2457799
>chr1:2458137-2458161
>chr1:2458317-2458377
>chr1:2458555-2458876
>chr1:2459081-2459158
>chr1:2459280-2459338
>chr1:2459692-2459888
>chr1:2459989-2460065
>chr1:2461307-2461433
>chr1:2461673-2461715
>chr1:2462124-2462210
>chr1:2462278-2462721
>chr1:2462762-2462857
>chr1:2462942-2463453
>chr1:2463737-2464137
>chr1:2464240-2464602
>chr1:2464850-2464922
>chr1:2465607-2465673
>chr1:2466432-2466537
>chr1:2466733-2466980
>chr1:2467048-2467173
>chr1:2467236-2467302
>chr1:2467335-2467441
>chr1:2467644-2467735
>chr1:2468337-2468456
>chr1:2468714-2470488
>chr1:2470895-2471295
>chr1:2471764-2471888
>chr1:2472265-2472347
>chr1:2472460-2472505
>chr1:2472556-2472666
>chr1:2472789-2473054
>chr1:2473360-2473457
>chr1:2473553-2473589
>chr1:2473737-2474145
>chr1:2474206-2474381
>chr1:2474581-2475037
>chr1:2475107-2475465
>chr1:2475642-2475901
>chr1:2476001-2476038
>chr1:2476161-2476211
>chr1:2476301-2476385
>chr1:2476521-2476731
>chr1:2476793-2477507
>chr1:2477567-2478291
>chr1:2478664-2478752
>chr1:2479051-2479108
>chr1:2479327-2479460
>chr1:2479571-2480167
>chr1:2480310-2480344
>chr1:2480540-2480841
>chr1:2480901-2481242
>chr1:2481448-2481702
>chr1:2481959-2482002
>chr1:2482071-2482522
>chr1:2482812-2483061
>chr1:2483161-2483269
>chr1:2485105-2485405
>chr1:2485823-2485986
>chr1:2486389-2486437
>chr1:2486734-2486904
>chr1:2486985-2487229
>chr1:2487344-2487750
>chr1:2487856-2488107
>chr1:2488228-2488459
>chr1:2488544-2488607
>chr1:2488830-2489140
>chr1:2489422-2489725
>chr1:2489940-2489969
>chr1:2490551-2490905
>chr1:2491213-2491417
>chr1:2492276-2492582
>chr1:2493050-2493143
>chr1:2493318-2493555
>chr1:2493795-2493892
>chr1:2494023-2494071
>chr1:2494437-2494694
>chr1:2495147-2495653
>chr1:2495888-2495973
>chr1:2496155-2496575
>chr1:2496685-2496734
>chr1:2496982-2497130
>chr1:2497310-2497371
>chr1:2498084-2498153
>chr1:2498284-2498346
>chr1:2498637-2498737
>chr1:2499112-2499160
>chr1:2499269-2499438
>chr1:2499591-2499630
>chr1:2499796-2500004
>chr1:2500069-2500150
>chr1:2500294-2500330
>chr1:2500596-2500661
>chr1:2500969-2501094
>chr1:2501724-2502004
>chr1:2502071-2502259
>chr1:2502330-2502543
>chr1:2502715-2502796
>chr1:2502962-2503067
>chr1:2503623-2504101
>chr1:2504194-2504331
>chr1:2504575-2504740
>chr1:2504833-2504974
>chr1:2505591-2506026
>chr1:2506162-2506622
>chr1:2506869-2507003
>chr1:2507654-2507772
>chr1:2508510-2508783
>chr1:2509004-2509091
>chr1:2509162-2509422
>chr1:2509574-2509667
>chr1:2510594-2510745
>chr1:2510792-2510865
>chr1:2510921-2510985
>chr1:2511464-2511575
>chr1:2511629-2511815
>chr1:2511912-2512112
>chr1:2512343-2512484
>chr1:2512762-2512901
>chr1:2513016-2513507
>chr1:2514122-2514839
>chr1:2515827-2516129
>chr1:2516215-2516608
>chr1:2517166-2517841
>chr1:2518083-2518636
>chr1:2518926-2519502
>chr1:2519582-2519680
>chr1:2519922-2520316
>chr1:2520483-2520815
>chr1:2520970-2521069
>chr1:2521140-2521238
>chr1:2521359-2521662
>chr1:2521768-2522540
>chr1:2522818-2523007
>chr1:2523130-2523298
>chr1:2523374-2523652
>chr1:2523833-2524304
>chr1:2524770-2524903
>chr1:2526149-2526459
>chr1:2526624-2526799
>chr1:2527593-2527824
>chr1:2527912-2528253
>chr1:2528376-2528743
>chr1:2528804-2529430
>chr1:2529534-2529623
>chr1:2529899-2530269
>chr1:2530419-2530721
>chr1:2530988-2531236
>chr1:2531493-2531732
>chr1:2532306-2532511
>chr1:2533097-2533153
>chr1:2533284-2533323
>chr1:2533389-2533442
>chr1:2533839-2534067
>chr1:2534110-2534264
>chr1:2534422-2534543
>chr1:2534743-2534805
>chr1:2534958-2535112
>chr1:2535254-2535353
>chr1:2535749-2535792
>chr1:2535993-2536741
>chr1:2536905-2537026
>chr1:2537398-2537510
>chr1:2537899-2538230
>chr1:2538411-2538543
>chr1:2539696-2539803
>chr1:2540074-2540304
>chr1:2540445-2540467
>chr1:2542639-2542671
>chr1:2543018-2543088
>chr1:2543255-2543466
>chr1:2543580-2543693
>chr1:2545731-2546087
>chr1:2546920-2547021
>chr1:2547591-2547790
>chr1:2547949-2548111
>chr1:2548414-2548547
>chr1:2549530-2549682
>chr1:2549777-2549914
>chr1:2550724-2550762
>chr1:2550829-2551007
>chr1:2551421-2551529
>chr1:2551835-2551883
>chr1:2552169-2552421
>chr1:2552901-2552946
>chr1:2553589-2553628
>chr1:2553795-2553973
>chr1:2554047-2554370
>chr1:2554983-2555122
>chr1:2555575-2555639
>chr1:2555733-2555760
>chr1:2555820-2556182
>chr1:2556588-2556683
>chr1:2556794-2557198
>chr1:2559511-2559732
>chr1:2560462-2560754
>chr1:2561711-2561785
>chr1:2562031-2562109
>chr1:2562281-2562309
>chr1:2562743-2562804
>chr1:2563561-2563791
>chr1:2563962-2564041
>chr1:2564753-2564800
>chr1:2565021-2565171
>chr1:2565571-2565849
>chr1:2565916-2566124
>chr1:2566401-2566439
>chr1:2567461-2567563
>chr1:2568357-2568614
>chr1:2568911-2569171
>chr1:2569313-2569514
>chr1:2569818-2569898
>chr1:2570436-2570577
>chr1:2571457-2571523
>chr1:2571676-2571907
>chr1:2571977-2572094
>chr1:2572166-2572203
>chr1:2572358-2572609
>chr1:2572727-2573627
>chr1:2573859-2574313
>chr1:2574364-2574434
>chr1:2575899-2575931
>chr1:2576332-2576395
>chr1:2576704-2576765
>chr1:2578428-2578504
>chr1:2579177-2579322
>chr1:2579407-2579550
>chr1:2579684-2579940
>chr1:2580609-2580634
>chr1:2581014-2581087
>chr1:2581549-2581695
>chr1:2581953-2582135
>chr1:2582289-2582453
>chr1:2582816-2582907
>chr1:2583199-2583280
>chr1:2583925-2584403
>chr1:2584534-2584609
>chr1:2584887-2585117
>chr1:2585229-2585518
>chr1:2585700-2585831
>chr1:2586106-2586293
>chr1:2586367-2586442
>chr1:2587029-2587185
>chr1:2587537-2587610
>chr1:2587822-2587873
>chr1:2587989-2588477
>chr1:2588804-2589429
>chr1:2589644-2589680
>chr1:2590017-2590141
>chr1:2590323-2590738
>chr1:2590922-2591129
>chr1:2591223-2591339
>chr1:2591463-2591593
>chr1:2591933-2591979
>chr1:2592190-2592373
>chr1:2592526-2592616
>chr1:2592770-2592855
>chr1:2592962-2593193
>chr1:2593454-2593652
>chr1:2593712-2593762
>chr1:2593842-2594044
>chr1:2594137-2594273
>chr1:2594339-2594428
>chr1:2594542-2594783
>chr1:2594950-2595056
>chr1:2595189-2595256
>chr1:2595507-2595716
>chr1:2595841-2595878
>chr1:2596660-2596750
>chr1:2597030-2597215
>chr1:2598318-2598424
>chr1:2598967-2599117
>chr1:2599929-2600036
>chr1:2600173-2600252
>chr1:2600319-2600427
>chr1:2601028-2601163
>chr1:2601351-2601615
>chr1:2604672-2604769
>chr1:2605010-2605438
>chr1:2605775-2606210
>chr1:2611166-2611220
>chr1:2611557-2611624
>chr1:2611808-2611992
>chr1:2613128-2613254
>chr1:2613710-2615020
>chr1:2616171-2616602
>chr1:2616704-2617041
>chr1:2617290-2618053
>chr1:2618639-2619067
>chr1:2619437-2619644
>chr1:2619702-2619841
>chr1:2620061-2620424
>chr1:2620688-2621463
>chr1:2621574-2621639
>chr1:2621733-2622355
>chr1:2622651-2622678
>chr1:2622775-2622807
>chr1:2623162-2623209
>chr1:2624087-2624168
>chr1:2624777-2624823
>chr1:2625000-2625324
>chr1:2625447-2625573
>chr1:2625743-2625948
>chr1:2626105-2626145
>chr1:2626608-2626985
>chr1:2627209-2627374
>chr1:2627494-2627652
>chr1:2628557-2628590
>chr1:2628721-2629968
>chr1:2630269-2630416
>chr1:2630832-2632011
>chr1:2632628-2632792
>chr1:2632950-2633689
>chr1:2633747-2634295
>chr1:2634609-2634920
>chr1:2635214-2636984
>chr1:2638684-2638968
>chr1:2639075-2639101
>chr1:2639395-2639472
>chr1:2640494-2640541
>chr1:2640948-2640978
>chr1:2641095-2641562
>chr1:2641700-2641949
>chr1:2642156-2642448
>chr1:2642722-2643601
>chr1:2643773-2643972
>chr1:2644062-2644438
>chr1:2644561-2645013
>chr1:2645459-2645686
>chr1:2645839-2646121
>chr1:2646358-2646566
>chr1:2646836-2646891
>chr1:2647468-2647613
>chr1:2647927-2648505
>chr1:2648603-2648880
>chr1:2649009-2649354
>chr1:2649425-2650130
>chr1:2650178-2650306
>chr1:2651042-2651099
>chr1:2651199-2651241
>chr1:2651775-2652203
>chr1:2652805-2652857
>chr1:2653130-2653205
>chr1:2653375-2653414
>chr1:2653604-2653720
>chr1:2653929-2654470
>chr1:2654523-2654637
>chr1:2654902-2655193
>chr1:2655324-2656047
>chr1:2656094-2656430
>chr1:2656481-2656517
>chr1:2657000-2657652
>chr1:2657863-2658235
>chr1:2658630-2658689
>chr1:2658813-2658974
>chr1:2659231-2659317
>chr1:2659508-2659537
>chr1:2659625-2659929
>chr1:2660065-2660109
>chr1:2660222-2660304
>chr1:2660373-2660662
>chr1:2660877-2661144
>chr1:2661433-2661698
>chr1:2661760-2662217
>chr1:2662745-2662801
>chr1:2663142-2663403
>chr1:2663602-2663973
>chr1:2664506-2664582
>chr1:2664688-2664997
>chr1:2665116-2665388
>chr1:2665563-2665654
>chr1:2665804-2666319
>chr1:2666783-2666991
>chr1:2667243-2667562
>chr1:2667674-2667767
>chr1:2668018-2668107
>chr1:2668852-2670484
>chr1:2670634-2670806
>chr1:2670848-2670960
>chr1:2671216-2672345
>chr1:2672656-2672872
>chr1:2672924-2672949
>chr1:2673013-2673114
>chr1:2673337-2673541
>chr1:2673636-2674171
>chr1:2674349-2674440
>chr1:2674541-2674719
>chr1:2675392-2675790
>chr1:2676063-2676211
>chr1:2676517-2676585
>chr1:2676724-2676775
>chr1:2676932-2677015
>chr1:2677142-2677306
>chr1:2678127-2678158
>chr1:2678479-2678676
>chr1:2679216-2679595
>chr1:2679802-2680204
>chr1:2680306-2680409
>chr1:2681197-2681265
>chr1:2681472-2681586
>chr1:2681771-2681831
>chr1:2682539-2682582
>chr1:2682673-2682810
>chr1:2683018-2683269
>chr1:2683579-2683878
>chr1:2684373-2684797
>chr1:2684899-2685132
>chr1:2685495-2685983
>chr1:2686139-2686168
>chr1:2686307-2686417
>chr1:2687186-2687269
>chr1:2687610-2687657
>chr1:2687886-2687913
>chr1:2688121-2688575
>chr1:2688747-2688898
>chr1:2689707-2689875
>chr1:2690195-2691570
>chr1:2691676-2691893
>chr1:2692065-2692191
>chr1:2692260-2692288
>chr1:2692615-2692649
>chr1:2692751-2692909
>chr1:2693426-2693710
>chr1:2693814-2694097
>chr1:2694579-2694759
>chr1:2694883-2694955
>chr1:2696477-2696552
>chr1:2696668-2696724
>chr1:2696828-2696884
>chr1:2697243-2697458
>chr1:2697767-2697936
>chr1:2698087-2698152
>chr1:2698930-2699125
>chr1:2699453-2699811
>chr1:2699908-2700412
>chr1:2700677-2700866
>chr1:2701112-2701340
>chr1:2701523-2701746
>chr1:2702028-2702124
>chr1:2702281-2702369
>chr1:2702486-2702551
>chr1:2703108-2703307
>chr1:2703348-2703387
>chr1:2703732-2703959
>chr1:2704122-2704222
>chr1:2704478-2704620
>chr1:2704987-2705046
>chr1:2705813-2706313
>chr1:2706950-2706988
>chr1:2707056-2707748
>chr1:2707934-2708016
>chr1:2708190-2708297
>chr1:2708350-2708720
>chr1:2708882-2709290
>chr1:2709358-2709691
>chr1:2709783-2709905
>chr1:2710057-2710411
>chr1:2711826-2711930
>chr1:2712402-2713318
>chr1:2714491-2714558
>chr1:2714673-2714721
>chr1:2714842-2714990
>chr1:2715402-2715458
>chr1:2715573-2715636
>chr1:2715816-2716002
>chr1:2716253-2716389
>chr1:2716460-2716585
>chr1:2716905-2716995
>chr1:2717092-2717216
>chr1:2717480-2718768
>chr1:2718866-2718960
>chr1:2719195-2719418
>chr1:2719731-2719842
>chr1:2720216-2720650
>chr1:2720781-2721035
>chr1:2721181-2721292
>chr1:2721344-2721542
>chr1:2721659-2722287
>chr1:2722516-2722682
>chr1:2722897-2722927
>chr1:2723724-2723795
>chr1:2723873-2723930
>chr1:2724358-2724383
>chr1:2725065-2725098
>chr1:2725149-2725205
>chr1:2725805-2726000
>chr1:2726063-2726179
>chr1:2726458-2726482
>chr1:2727135-2727199
>chr1:2728278-2728305
>chr1:2728993-2729059
>chr1:2730201-2730449
>chr1:2730529-2730979
>chr1:2731112-2731237
>chr1:2732677-2732727
>chr1:2733000-2733140
>chr1:2733189-2733239
>chr1:2733329-2733476
>chr1:2733984-2735009
>chr1:2735110-2735215
>chr1:2735303-2735708
>chr1:2735882-2736065
>chr1:2736159-2736444
>chr1:2736671-2736865
>chr1:2737008-2737147
>chr1:2737726-2737897
>chr1:2738537-2738705
>chr1:2738984-2739327
>chr1:2739638-2740032
>chr1:2740137-2740230
>chr1:2740398-2740585
>chr1:2740758-2740946
>chr1:2741116-2741424
>chr1:2741580-2741721
>chr1:2742272-2742524
>chr1:2742810-2742937
>chr1:2743078-2744687
>chr1:2744734-2744789
>chr1:2745029-2745074
>chr1:2745234-2745295
>chr1:2745391-2745608
>chr1:2746088-2746435
>chr1:2746746-2747002
>chr1:2747485-2747572
>chr1:2747632-2747937
>chr1:2748014-2748725
>chr1:2748830-2749007
>chr1:2749149-2749229
>chr1:2749981-2750127
>chr1:2750549-2751083
>chr1:2751122-2751268
>chr1:2751515-2751627
>chr1:2752265-2752480
>chr1:2752731-2753092
>chr1:2753205-2753491
>chr1:2753787-2753932
>chr1:2754212-2754591
>chr1:2754661-2754820
>chr1:2755150-2755624
>chr1:2755751-2755909
>chr1:2756146-2756207
>chr1:2756564-2756605
>chr1:2756645-2756932
>chr1:2757055-2757313
>chr1:2758119-2758179
>chr1:2758759-2759036
>chr1:2759101-2759186
>chr1:2759491-2759920
>chr1:2760038-2760231
>chr1:2760453-2760511
>chr1:2760861-2760987
>chr1:2761290-2761408
>chr1:2761628-2761932
>chr1:2762551-2763050
>chr1:2763214-2763337
>chr1:2763525-2763623
>chr1:2763851-2763992
>chr1:2764422-2764495
>chr1:2764524-2764926
>chr1:2765202-2765573
>chr1:2765955-2766140
>chr1:2766287-2766350
>chr1:2767328-2767366
>chr1:2767431-2767758
>chr1:2767851-2768158
>chr1:2768242-2768625
>chr1:2769402-2769465
>chr1:2769830-2769869
>chr1:2770575-2770663
>chr1:2770872-2770951
>chr1:2771140-2771817
>chr1:2771858-2772047
>chr1:2772120-2772304
>chr1:2772452-2772663
>chr1:2772901-2773004
>chr1:2773170-2773277
>chr1:2773338-2773668
>chr1:2773980-2774109
>chr1:2774277-2774447
>chr1:2774531-2774646
>chr1:2774982-2775153
>chr1:2775369-2775637
>chr1:2775777-2775828
>chr1:2776032-2776181
>chr1:2776433-2776546
>chr1:2776845-2776992
>chr1:2777119-2777252
>chr1:2777348-2777719
>chr1:2777981-2778332
>chr1:2778512-2778603
>chr1:2778954-2779004
>chr1:2780329-2780510
>chr1:2780677-2780709
>chr1:2781004-2781108
>chr1:2781339-2781387
>chr1:2781944-2782049
>chr1:2782559-2782625
>chr1:2782909-2782969
>chr1:2783238-2783324
>chr1:2783857-2783935
>chr1:2784099-2784613
>chr1:2784978-2785236
>chr1:2785464-2785518
>chr1:2785666-2785871
>chr1:2786055-2786228
>chr1:2786284-2786383
>chr1:2786978-2787239
>chr1:2787518-2787570
>chr1:2787647-2787809
>chr1:2788051-2788165
>chr1:2788290-2788444
>chr1:2788696-2788752
>chr1:2789216-2789300
>chr1:2789883-2790482
>chr1:2790871-2792877
>chr1:2793352-2793433
>chr1:2793658-2794488
>chr1:2794557-2794868
>chr1:2795002-2795272
>chr1:2795401-2795578
>chr1:2795864-2796093
>chr1:2796492-2797252
>chr1:2797317-2800158
>chr1:2800231-2801656
>chr1:2801870-2801924
>chr1:2803589-2804165
>chr1:2804319-2804394
>chr1:2804595-2804674
>chr1:2804747-2805116
>chr1:2805571-2805707
>chr1:2805792-2805882
>chr1:2806299-2806363
>chr1:2806739-2806862
>chr1:2807005-2807146
>chr1:2807469-2807534
>chr1:2808060-2808345
>chr1:2808469-2808661
>chr1:2808974-2809107
>chr1:2809154-2809210
>chr1:2809347-2809416
>chr1:2809865-2810204
>chr1:2810423-2810639
>chr1:2810850-2811184
>chr1:2811254-2811318
>chr1:2811405-2811736
>chr1:2811867-2812189
>chr1:2812566-2812677
>chr1:2812734-2812799
>chr1:2813201-2813329
>chr1:2813536-2813933
>chr1:2814311-2814456
>chr1:2815024-2815103
>chr1:2815320-2815358
>chr1:2815499-2815790
>chr1:2815907-2816048
>chr1:2816101-2816321
>chr1:2817341-2817373
>chr1:2817647-2817724
>chr1:2818205-2818449
>chr1:2818670-2818733
>chr1:2818987-2819477
>chr1:2819692-2819902
>chr1:2820100-2820609
>chr1:2820973-2821046
>chr1:2821832-2821960
>chr1:2822309-2822573
>chr1:2822716-2822997
>chr1:2823204-2823404
>chr1:2823948-2825416
>chr1:2826882-2827171
>chr1:2827619-2827695
>chr1:2827830-2827957
>chr1:2829404-2829431
>chr1:2830043-2830081
>chr1:2830231-2830336
>chr1:2830533-2830746
>chr1:2831330-2831437
>chr1:2831587-2831844
>chr1:2832059-2832141
>chr1:2833218-2833279
>chr1:2833648-2833711
>chr1:2834235-2834490
>chr1:2834693-2834781
>chr1:2834876-2835218
>chr1:2835310-2835915
>chr1:2836135-2836678
>chr1:2836996-2837330
>chr1:2837393-2838053
>chr1:2838248-2838516
>chr1:2838582-2839218
>chr1:2839305-2839681
>chr1:2839753-2840003
>chr1:2840167-2840232
>chr1:2840315-2840792
>chr1:2840880-2842934
>chr1:2843002-2843319
>chr1:2843453-2844024
>chr1:2844085-2844311
>chr1:2844545-2844710
>chr1:2845200-2845265
>chr1:2845377-2845410
>chr1:2845881-2845981
>chr1:2846410-2846530
>chr1:2846668-2846757
>chr1:2847277-2847364
>chr1:2848363-2848496
>chr1:2848507-2848544
>chr1:2848901-2849199
>chr1:2849369-2849417
>chr1:2849574-2849651
>chr1:2850095-2850233
>chr1:2850530-2850609
>chr1:2850735-2850773
>chr1:2851908-2851967
>chr1:2852065-2852390
>chr1:2852434-2852533
>chr1:2852711-2852956
>chr1:2853199-2853229
>chr1:2853464-2853548
>chr1:2853849-2854169
>chr1:2854885-2854916
>chr1:2855027-2855766
>chr1:2855959-2855986
>chr1:2856129-2856217
>chr1:2856307-2856622
>chr1:2856665-2856722
>chr1:2856859-2857045
>chr1:2857213-2858145
>chr1:2858254-2859874
>chr1:2859915-2861218
>chr1:2861334-2861393
>chr1:2861913-2862232
>chr1:2862300-2862980
>chr1:2863027-2863544
>chr1:2863681-2864003
>chr1:2864105-2864678
>chr1:2865008-2865335
>chr1:2865431-2865461
>chr1:2865632-2865757
>chr1:2866045-2866113
>chr1:2866797-2866840
>chr1:2866923-2867236
>chr1:2867315-2868046
>chr1:2868284-2868418
>chr1:2868617-2868845
>chr1:2869223-2870396
>chr1:2870594-2870758
>chr1:2871132-2871416
>chr1:2871510-2871956
>chr1:2872119-2872201
>chr1:2872538-2872572
>chr1:2872822-2873133
>chr1:2874174-2874358
>chr1:2874473-2874657
>chr1:2874748-2875718
>chr1:2875931-2876031
>chr1:2876389-2876425
>chr1:2877029-2877239
>chr1:2877460-2877513
>chr1:2878543-2878621
>chr1:2878810-2878880
>chr1:2879157-2879480
>chr1:2879565-2879725
>chr1:2879800-2880531
>chr1:2881217-2881275
>chr1:2881348-2881443
>chr1:2881801-2881846
>chr1:2882101-2882221
>chr1:2883140-2883630
>chr1:2883821-2884623
>chr1:2884687-2884800
>chr1:2884915-2885060
>chr1:2885164-2885224
>chr1:2885489-2885909
>chr1:2886061-2886331
>chr1:2886804-2886835
>chr1:2887493-2888126
>chr1:2888269-2888654
>chr1:2888739-2888868
>chr1:2889267-2889374
>chr1:2889481-2889515
>chr1:2889684-2889764
>chr1:2890117-2890296
>chr1:2890869-2891026
>chr1:2891148-2891600
>chr1:2891680-2891787
>chr1:2892202-2892333
>chr1:2892472-2893000
>chr1:2893206-2893352
>chr1:2893419-2893555
>chr1:2893604-2893866
>chr1:2894135-2894902
>chr1:2895003-2895191
>chr1:2895320-2895766
>chr1:2896181-2896225
>chr1:2896679-2896765
>chr1:2897930-2897962
>chr1:2898683-2898721
>chr1:2898826-2899518
>chr1:2900068-2900091
>chr1:2901057-2901338
>chr1:2901556-2901631
>chr1:2901771-2901840
>chr1:2901912-2902181
>chr1:2902281-2902397
>chr1:2902779-2902861
>chr1:2903131-2903316
>chr1:2903793-2904519
>chr1:2904593-2904808
>chr1:2905467-2905580
>chr1:2905685-2906232
>chr1:2906391-2906574
>chr1:2906620-2906774
>chr1:2907280-2907756
>chr1:2907808-2907837
>chr1:2907866-2908084
>chr1:2908245-2908318
>chr1:2908628-2908908
>chr1:2909151-2909587
>chr1:2909742-2909943
>chr1:2910084-2910143
>chr1:2910372-2910540
>chr1:2910817-2911096
>chr1:2911247-2911620
>chr1:2911932-2912085
>chr1:2912529-2912753
>chr1:2912917-2912951
>chr1:2913270-2913313
>chr1:2913400-2913739
>chr1:2914039-2914139
>chr1:2914439-2914742
>chr1:2915204-2915526
>chr1:2915969-2916348
>chr1:2916510-2917024
>chr1:2917692-2917838
>chr1:2917931-2919316
>chr1:2919402-2920176
>chr1:2920434-2920720
>chr1:2921016-2921534
>chr1:2922124-2922159
>chr1:2922847-2922914
>chr1:2923194-2923301
>chr1:2923426-2923677
>chr1:2923827-2923915
>chr1:2924281-2925219
>chr1:2925317-2925659
>chr1:2925729-2925785
>chr1:2926249-2926290
>chr1:2926722-2926752
>chr1:2926952-2927000
>chr1:2927342-2927669
>chr1:2927818-2928421
>chr1:2928644-2928673
>chr1:2928741-2928927
>chr1:2929133-2929175
>chr1:2929268-2929472
>chr1:2929962-2930190
>chr1:2930444-2930553
>chr1:2930979-2931049
>chr1:2931090-2932044
>chr1:2932426-2932619
>chr1:2932705-2932919
>chr1:2932973-2933098
>chr1:2933230-2933347
>chr1:2933666-2933731
>chr1:2934172-2934473
>chr1:2934928-2934962
>chr1:2935227-2935279
>chr1:2935379-2935951
>chr1:2936176-2936331
>chr1:2936861-2937066
>chr1:2937252-2937288
>chr1:2937381-2937689
>chr1:2937922-2938193
>chr1:2938543-2939024
>chr1:2939173-2939340
>chr1:2939504-2939575
>chr1:2939756-2941368
>chr1:2941571-2941711
>chr1:2942020-2942135
>chr1:2942620-2942667
>chr1:2942736-2942773
>chr1:2942901-2943206
>chr1:2943272-2943457
>chr1:2943773-2943842
>chr1:2943960-2944111
>chr1:2944268-2944430
>chr1:2944485-2944650
>chr1:2944849-2945327
>chr1:2946104-2946566
>chr1:2946719-2946835
>chr1:2947030-2947188
>chr1:2947573-2947764
>chr1:2948358-2948399
>chr1:2948979-2949055
>chr1:2949553-2949647
>chr1:2951024-2951132
>chr1:2952062-2952155
>chr1:2952372-2952589
>chr1:2952739-2952937
>chr1:2953215-2953449
>chr1:2954149-2954259
>chr1:2954436-2954704
>chr1:2956094-2958265
>chr1:2958449-2958579
>chr1:2959096-2959237
>chr1:2959340-2959441
>chr1:2959827-2959933
>chr1:2960256-2960404
>chr1:2960725-2960868
>chr1:2961852-2961938
>chr1:2962107-2962256
>chr1:2962718-2962827
>chr1:2962979-2963657
>chr1:2963851-2964052
>chr1:2964238-2964546
>chr1:2964935-2965033
>chr1:2966298-2966386
>chr1:2966470-2967054
>chr1:2967200-2967494
>chr1:2967815-2967988
>chr1:2968061-2968126
>chr1:2968157-2968279
>chr1:2968674-2969127
>chr1:2969402-2969511
>chr1:2969576-2969851
>chr1:2970079-2970213
>chr1:2970735-2970869
>chr1:2971115-2971195
>chr1:2971320-2971678
>chr1:2971782-2971995
>chr1:2972500-2972540
>chr1:2972885-2973022
>chr1:2973342-2973396
>chr1:2973502-2973559
>chr1:2973614-2973691
>chr1:2973792-2973943
>chr1:2974243-2974266
>chr1:2974895-2975254
>chr1:2975425-2975483
>chr1:2975949-2976056
>chr1:2976120-2976155
>chr1:2976666-2976772
>chr1:2976927-2976981
>chr1:2977010-2977053
>chr1:2977498-2978640
>chr1:2978708-2978866
>chr1:2978970-2979108
>chr1:2979321-2979433
>chr1:2979553-2979684
>chr1:2979766-2979812
>chr1:2980038-2980148
>chr1:2980622-2980919
>chr1:2981001-2981129
>chr1:2981166-2981248
>chr1:2981733-2982660
>chr1:2983013-2983144
>chr1:2983320-2983996
>chr1:2984711-2985158
>chr1:2985343-2985540
>chr1:2986339-2987044
>chr1:2987519-2988618
>chr1:2988851-2989494
>chr1:2989560-2989707
>chr1:2989829-2989898
>chr1:2989981-2990545
>chr1:2990845-2991114
>chr1:2991367-2991505
>chr1:2991563-2991673
>chr1:2991903-2991997
>chr1:2992422-2992756
>chr1:2993033-2993414
>chr1:2993507-2993901
>chr1:2994025-2994581
>chr1:2994834-2994855
>chr1:2995419-2995485
>chr1:2995562-2995668
>chr1:2995990-2996345
>chr1:2996561-2996738
>chr1:2996879-2996954
>chr1:2997110-2998159
>chr1:2998412-2998527
>chr1:2998574-2998953
>chr1:2999018-2999604
>chr1:2999695-2999987
>chr1:3000063-3000097
>chr1:3000172-3000242
>chr1:3000366-3000509
>chr1:3000742-3000783
>chr1:3000951-3001363
>chr1:3001565-3002163
>chr1:3002215-3002342
>chr1:3002493-3002668
>chr1:3002956-3003713
>chr1:3003921-3003962
>chr1:3004451-3004798
>chr1:3004975-3005358
>chr1:3005527-3005783
>chr1:3006388-3006499
>chr1:3006574-3006631
>chr1:3006948-3007158
>chr1:3007352-3007590
>chr1:3007721-3008110
>chr1:3008146-3008192
>chr1:3008274-3008494
>chr1:3008553-3008730
>chr1:3010431-3011080
>chr1:3011130-3011295
>chr1:3011491-3011562
>chr1:3011771-3012070
>chr1:3012125-3012197
>chr1:3013005-3013338
>chr1:3013577-3014270
>chr1:3014484-3014657
>chr1:3016043-3016079
>chr1:3016662-3016706
>chr1:3016835-3016861
>chr1:3017497-3018153
>chr1:3018576-3018774
>chr1:3018918-3019177
>chr1:3019440-3019569
>chr1:3019614-3019647
>chr1:3019763-3019979
>chr1:3020033-3020222
>chr1:3020383-3020504
>chr1:3020610-3021698
>chr1:3022143-3022200
>chr1:3022381-3022460
>chr1:3022720-3022755
>chr1:3023431-3023472
>chr1:3023887-3023997
>chr1:3024437-3024662
>chr1:3025298-3025316
>chr1:3025564-3025687
>chr1:3025961-3026291
>chr1:3026736-3026819
>chr1:3026903-3027049
>chr1:3027256-3027430
>chr1:3027898-3028273
>chr1:3028464-3028618
>chr1:3028678-3028941
>chr1:3029286-3029534
>chr1:3030150-3030232
>chr1:3030521-3030811
>chr1:3031335-3031419
>chr1:3031569-3031660
>chr1:3031822-3031943
>chr1:3032300-3032376
>chr1:3032478-3032751
>chr1:3032869-3032891
>chr1:3032961-3032998
>chr1:3033109-3033743
>chr1:3033936-3034225
>chr1:3034524-3034690
>chr1:3034783-3034954
>chr1:3035050-3035221
>chr1:3035363-3036006
>chr1:3036183-3036376
>chr1:3036517-3036751
>chr1:3036885-3036922
>chr1:3037022-3037077
>chr1:3037128-3037193
>chr1:3037348-3037383
>chr1:3037860-3038565
>chr1:3038723-3038800
>chr1:3038890-3039208
>chr1:3039315-3039756
>chr1:3039939-3040261
>chr1:3040393-3040860
>chr1:3040999-3041294
>chr1:3042538-3042563
>chr1:3043513-3043937
>chr1:3045758-3046141
>chr1:3046514-3046648
>chr1:3046785-3047747
>chr1:3047891-3048009
>chr1:3048096-3048476
>chr1:3048919-3049015
>chr1:3049181-3050178
>chr1:3050479-3050586
>chr1:3050665-3050726
>chr1:3050799-3050920
>chr1:3051045-3051274
>chr1:3051358-3051631
>chr1:3051805-3051945
>chr1:3052175-3052549
>chr1:3052873-3053316
>chr1:3053395-3053423
>chr1:3054341-3054411
>chr1:3054487-3054855
>chr1:3054975-3055449
>chr1:3055522-3056105
>chr1:3056161-3056386
>chr1:3056615-3056649
>chr1:3056711-3056937
>chr1:3057202-3057338
>chr1:3057388-3058080
>chr1:3058232-3058283
>chr1:3058400-3058467
>chr1:3058614-3058646
>chr1:3059101-3059189
>chr1:3059296-3059781
>chr1:3059928-3060063
>chr1:3060368-3060464
>chr1:3060672-3060751
>chr1:3060837-3060869
>chr1:3060953-3061078
>chr1:3061277-3062301
>chr1:3062542-3062674
>chr1:3063478-3063565
>chr1:3064320-3064359
>chr1:3064826-3064868
>chr1:3065397-3065449
>chr1:3065689-3065795
>chr1:3065911-3065945
>chr1:3066047-3066242
>chr1:3066370-3066455
>chr1:3066855-3066974
>chr1:3067444-3067993
>chr1:3068244-3068305
>chr1:3068596-3068651
>chr1:3069095-3069316
>chr1:3069755-3070198
>chr1:3070653-3070943
>chr1:3071400-3071649
>chr1:3072004-3072070
>chr1:3072185-3072633
>chr1:3072691-3072755
>chr1:3072889-3073261
>chr1:3073346-3073447
>chr1:3073591-3073678
>chr1:3073976-3073996
>chr1:3074190-3074224
>chr1:3074292-3074365
>chr1:3074695-3074764
>chr1:3074841-3075133
>chr1:3075273-3075305
>chr1:3075601-3075699
>chr1:3075879-3076271
>chr1:3076481-3076717
>chr1:3076876-3077020
>chr1:3077241-3077479
>chr1:3078161-3078199
>chr1:3078271-3078300
>chr1:3078386-3078659
>chr1:3080253-3080344
>chr1:3080497-3080567
>chr1:3080985-3081093
>chr1:3081174-3081301
>chr1:3081583-3081734
>chr1:3081960-3082123
>chr1:3082434-3082556
>chr1:3082603-3082803
>chr1:3082977-3083453
>chr1:3083523-3083728
>chr1:3083843-3083902
>chr1:3084007-3084496
>chr1:3084563-3085221
>chr1:3085332-3085471
>chr1:3085654-3085925
>chr1:3085978-3087283
>chr1:3087752-3087833
>chr1:3088155-3088306
>chr1:3088765-3088930
>chr1:3089098-3089532
>chr1:3090161-3090239
>chr1:3090357-3090395
>chr1:3090834-3090924
>chr1:3091783-3092658
>chr1:3093142-3093549
>chr1:3093706-3093963
>chr1:3094113-3094230
>chr1:3094426-3094794
>chr1:3094893-3095118
>chr1:3095185-3095876
>chr1:3095953-3096253
>chr1:3096314-3096874
>chr1:3097050-3097690
>chr1:3097777-3097909
>chr1:3097979-3098015
>chr1:3098245-3098487
>chr1:3099059-3099089
>chr1:3099358-3099603
>chr1:3099679-3099763
>chr1:3099867-3100000
>chr1:3100066-3100225
>chr1:3100313-3100500
>chr1:3100624-3100649
>chr1:3101065-3101355
>chr1:3101423-3101592
>chr1:3101663-3101856
>chr1:3102071-3102255
>chr1:3102524-3102675
>chr1:3103270-3103344
>chr1:3103445-3103644
>chr1:3103937-3104263
>chr1:3104511-3104656
>chr1:3104782-3104824
>chr1:3105070-3105288
>chr1:3105344-3105445
>chr1:3105507-3105560
>chr1:3105616-3105996
>chr1:3106221-3106523
>chr1:3106841-3106955
>chr1:3107109-3107148
>chr1:3107218-3107444
>chr1:3107525-3107892
>chr1:3108367-3108682
>chr1:3109351-3109471
>chr1:3111007-3111439
>chr1:3111662-3111852
>chr1:3111941-3112021
>chr1:3112108-3112206
>chr1:3112350-3112395
>chr1:3112582-3112720
>chr1:3112774-3112936
>chr1:3113020-3113382
>chr1:3113427-3117783
>chr1:3120386-3120423
>chr1:3120779-3120827
>chr1:3122284-3122354
>chr1:3123060-3123101
>chr1:3124056-3124162
>chr1:3124981-3125131
>chr1:3126070-3126191
>chr1:3126551-3126604
>chr1:3126955-3127020
>chr1:3127108-3127625
>chr1:3127899-3128012
>chr1:3128106-3128209
>chr1:3128886-3129037
>chr1:3129192-3129220
>chr1:3129293-3129356
>chr1:3130004-3130809
>chr1:3131109-3131141
>chr1:3131256-3131357
>chr1:3131492-3133363
>chr1:3133749-3134015
>chr1:3134279-3134344
>chr1:3134451-3134493
>chr1:3134583-3134671
>chr1:3134735-3134840
>chr1:3134915-3135044
>chr1:3135253-3135316
>chr1:3135567-3135753
>chr1:3135958-3136179
>chr1:3136682-3136737
>chr1:3137030-3137262
>chr1:3137323-3137607
>chr1:3137709-3137943
>chr1:3138009-3138164
>chr1:3138310-3138530
>chr1:3138702-3138739
>chr1:3138985-3139546
>chr1:3139680-3140904
>chr1:3141018-3141200
>chr1:3141249-3141609
>chr1:3141763-3141856
>chr1:3142633-3142715
>chr1:3142753-3142888
>chr1:3142972-3143076
>chr1:3143252-3143371
>chr1:3143791-3143842
>chr1:3143981-3144105
>chr1:3144442-3144796
>chr1:3144981-3145183
>chr1:3145413-3145866
>chr1:3145907-3146051
>chr1:3146302-3146415
>chr1:3147042-3147134
>chr1:3147177-3147206
>chr1:3147251-3147630
>chr1:3147883-3147940
>chr1:3148082-3148440
>chr1:3149376-3149936
>chr1:3150093-3150332
>chr1:3150732-3151133
>chr1:3151189-3152046
>chr1:3152503-3154450
>chr1:3154732-3154801
>chr1:3154932-3155112
>chr1:3155718-3155872
>chr1:3156091-3156255
>chr1:3156503-3156623
>chr1:3156697-3156779
>chr1:3156834-3158339
>chr1:3158416-3158446
>chr1:3158622-3158927
>chr1:3159068-3159273
>chr1:3159568-3159694
>chr1:3160097-3160277
>chr1:3160981-3161168
>chr1:3161368-3161466
>chr1:3161562-3161634
>chr1:3161813-3161930
>chr1:3162150-3162321
>chr1:3162411-3162621
>chr1:3163291-3163314
>chr1:3163408-3163546
>chr1:3163725-3163899
>chr1:3164172-3164234
>chr1:3164280-3164908
>chr1:3165114-3165333
>chr1:3165462-3165553
>chr1:3165672-3165782
>chr1:3165880-3165979
>chr1:3166501-3166844
>chr1:3166899-3167151
>chr1:3167217-3167305
>chr1:3167631-3167824
>chr1:3167898-3168012
>chr1:3168425-3168782
>chr1:3169369-3169507
>chr1:3169757-3170078
>chr1:3170287-3170571
>chr1:3170677-3170999
>chr1:3171194-3171361
>chr1:3171544-3171617
>chr1:3171790-3171829
>chr1:3171871-3171960
>chr1:3172952-3173448
>chr1:3173542-3173621
>chr1:3173925-3174134
>chr1:3174262-3174361
>chr1:3174427-3174519
>chr1:3174589-3174641
>chr1:3174719-3174751
>chr1:3174986-3175205
>chr1:3175349-3175488
>chr1:3175951-3176054
>chr1:3176508-3177233
>chr1:3177410-3177437
>chr1:3178160-3178220
>chr1:3178367-3178681
>chr1:3179014-3179040
>chr1:3179150-3179210
>chr1:3179903-3180146
>chr1:3180970-3181031
>chr1:3181354-3181390
>chr1:3181994-3182234
>chr1:3182367-3182512
>chr1:3182677-3182874
>chr1:3183239-3183294
>chr1:3183639-3183783
>chr1:3184335-3184387
>chr1:3184603-3184806
>chr1:3184881-3185023
>chr1:3186351-3186508
>chr1:3186632-3186788
>chr1:3187037-3187302
>chr1:3188206-3188944
>chr1:3189071-3189185
>chr1:3189487-3189555
>chr1:3189724-3190174
>chr1:3190769-3190954
>chr1:3191078-3191104
>chr1:3191531-3191591
>chr1:3192026-3192160
>chr1:3192303-3192405
>chr1:3192488-3192513
>chr1:3192598-3192777
>chr1:3192862-3193003
>chr1:3193132-3193248
>chr1:3193346-3193567
>chr1:3193869-3193915
>chr1:3194018-3194042
>chr1:3194505-3194826
>chr1:3195002-3195169
>chr1:3195346-3195390
>chr1:3195567-3196120
>chr1:3196626-3196772
>chr1:3196966-3198278
>chr1:3198725-3199250
>chr1:3199427-3199921
>chr1:3200254-3200933
>chr1:3201350-3201403
>chr1:3201461-3201590
>chr1:3201770-3202099
>chr1:3202199-3202378
>chr1:3202822-3203156
>chr1:3203880-3203955
>chr1:3204062-3204109
>chr1:3204318-3204728
>chr1:3205099-3205233
>chr1:3205405-3205434
>chr1:3205599-3205857
>chr1:3206482-3206541
>chr1:3206672-3206829
>chr1:3206976-3207051
>chr1:3207787-3207842
>chr1:3207907-3207977
>chr1:3208195-3208375
>chr1:3208904-3209188
>chr1:3209397-3209672
>chr1:3209738-3209812
>chr1:3210119-3210194
>chr1:3210315-3210356
>chr1:3210785-3210843
>chr1:3210972-3211112
>chr1:3211310-3211485
>chr1:3212086-3212157
>chr1:3212548-3213246
>chr1:3213349-3213488
>chr1:3213897-3214066
>chr1:3214565-3214611
>chr1:3214917-3214982
>chr1:3215060-3215312
>chr1:3215487-3215615
>chr1:3215690-3215782
>chr1:3215883-3215976
>chr1:3216113-3216154
>chr1:3216431-3216785
>chr1:3216892-3216975
>chr1:3217946-3218014
>chr1:3218123-3218664
>chr1:3219166-3219239
>chr1:3219316-3219509
>chr1:3219644-3220184
>chr1:3220307-3220375
>chr1:3220451-3220627
>chr1:3221051-3221227
>chr1:3221985-3222342
>chr1:3222419-3222609
>chr1:3222774-3223023
>chr1:3223243-3223536
>chr1:3223648-3223672
>chr1:3223729-3223847
>chr1:3224034-3224092
>chr1:3224238-3224423
>chr1:3224612-3224777
>chr1:3224894-3225025
>chr1:3225356-3225377
>chr1:3225552-3226142
>chr1:3226802-3228053
>chr1:3228214-3228281
>chr1:3228701-3228807
>chr1:3228863-3228916
>chr1:3229005-3229039
>chr1:3229104-3229811
>chr1:3229899-3230287
>chr1:3230493-3230537
>chr1:3230681-3230869
>chr1:3230922-3231515
>chr1:3232141-3232451
>chr1:3232578-3232738
>chr1:3232844-3232909
>chr1:3233204-3233420
>chr1:3233643-3234221
>chr1:3235006-3235135
>chr1:3235205-3235234
>chr1:3235470-3235778
>chr1:3236478-3236529
>chr1:3237448-3237496
>chr1:3238813-3238906
>chr1:3239036-3239068
>chr1:3239280-3239542
>chr1:3239637-3239702
>chr1:3240261-3240381
>chr1:3240506-3240598
>chr1:3240739-3241037
>chr1:3241259-3241450
>chr1:3241566-3242080
>chr1:3242132-3242502
>chr1:3243080-3243211
>chr1:3243399-3243490
>chr1:3244154-3244547
>chr1:3245480-3245516
>chr1:3245976-3246040
>chr1:3246189-3246285
>chr1:3246415-3246572
>chr1:3246780-3247486
>chr1:3247575-3247915
>chr1:3248232-3248416
>chr1:3248499-3248531
>chr1:3248922-3249057
>chr1:3249280-3249390
>chr1:3249442-3249537
>chr1:3250007-3250058
>chr1:3250802-3250885
>chr1:3250987-3251083
>chr1:3251318-3251664
>chr1:3251767-3252573
>chr1:3252726-3252952
>chr1:3253043-3253264
>chr1:3253424-3253838
>chr1:3254181-3254273
>chr1:3254668-3254748
>chr1:3255354-3255439
>chr1:3255564-3255890
>chr1:3256134-3256295
>chr1:3256371-3256550
>chr1:3256601-3256698
>chr1:3256874-3256986
>chr1:3257288-3257455
>chr1:3257688-3257770
>chr1:3258021-3258481
>chr1:3258535-3258826
>chr1:3258965-3259049
>chr1:3259265-3259322
>chr1:3259414-3259497
>chr1:3259800-3259959
>chr1:3260048-3260129
>chr1:3260301-3261051
>chr1:3261120-3261154
>chr1:3261306-3261443
>chr1:3261495-3261680
>chr1:3262070-3262323
>chr1:3262615-3262854
>chr1:3263446-3263495
>chr1:3263553-3263710
>chr1:3264593-3264693
>chr1:3265135-3265293
>chr1:3265511-3265682
>chr1:3265766-3265802
>chr1:3266358-3266444
>chr1:3266601-3266839
>chr1:3267184-3267245
>chr1:3269664-3269730
>chr1:3270705-3270746
>chr1:3271199-3272620
>chr1:3273176-3273246
>chr1:3273558-3273596
>chr1:3273666-3274238
>chr1:3274425-3274461
>chr1:3274554-3274885
>chr1:3275131-3275199
>chr1:3275293-3275604
>chr1:3275913-3275992
>chr1:3276025-3276281
>chr1:3278845-3278887
>chr1:3279074-3279136
>chr1:3279494-3279791
>chr1:3280072-3280177
>chr1:3280790-3280981
>chr1:3281979-3282197
>chr1:3282408-3282522
>chr1:3282951-3283872
>chr1:3284121-3284152
>chr1:3284426-3284542
>chr1:3284659-3284756
>chr1:3285714-3285907
>chr1:3286036-3286083
>chr1:3286140-3286352
>chr1:3286543-3287893
>chr1:3288066-3288264
>chr1:3288364-3288917
>chr1:3289021-3289593
>chr1:3289925-3290144
>chr1:3290286-3290703
>chr1:3290776-3290994
>chr1:3291138-3291544
>chr1:3292213-3292436
>chr1:3297034-3297125
>chr1:3297334-3297395
>chr1:3297786-3297840
>chr1:3298462-3298535
>chr1:3298988-3299039
>chr1:3299649-3299934
>chr1:3300212-3300305
>chr1:3300718-3300834
>chr1:3301333-3301354
>chr1:3301817-3301853
>chr1:3302049-3302141
>chr1:3302290-3302553
>chr1:3304148-3304190
>chr1:3305178-3305438
>chr1:3307673-3307707
>chr1:3308284-3308535
>chr1:3308980-3309047
>chr1:3309598-3309827
>chr1:3309929-3310047
>chr1:3310645-3310670
>chr1:3311644-3311705
>chr1:3311844-3312116
>chr1:3312494-3312523
>chr1:3312848-3312924
>chr1:3313122-3313513
>chr1:3313787-3314147
>chr1:3314511-3314754
>chr1:3315002-3315121
>chr1:3315256-3315305
>chr1:3315416-3315456
>chr1:3315778-3316030
>chr1:3316230-3316344
>chr1:3316411-3316459
>chr1:3316525-3316723
>chr1:3316913-3317012
>chr1:3317141-3317178
>chr1:3317533-3317588
>chr1:3317677-3317758
>chr1:3317864-3318195
>chr1:3318828-3318937
>chr1:3319753-3319810
>chr1:3320088-3320232
>chr1:3320723-3320787
>chr1:3321108-3321377
>chr1:3321882-3322042
>chr1:3322148-3323146
>chr1:3323346-3323389
>chr1:3323455-3323561
>chr1:3323991-3324020
>chr1:3324066-3324307
>chr1:3324401-3324953
>chr1:3325030-3325114
>chr1:3325214-3325932
>chr1:3326406-3326624
>chr1:3326931-3327077
>chr1:3327287-3328513
>chr1:3328717-3329439
>chr1:3329693-3329884
>chr1:3330263-3330468
>chr1:3330803-3331306
>chr1:3331505-3332278
>chr1:3332539-3333071
>chr1:3333243-3333360
>chr1:3333509-3334012
>chr1:3334318-3334368
>chr1:3334895-3334938
>chr1:3335348-3335650
>chr1:3337003-3337039
>chr1:3337117-3337181
>chr1:3337414-3337486
>chr1:3337629-3337815
>chr1:3338657-3338703
>chr1:3339310-3339636
>chr1:3339839-3340023
>chr1:3340198-3340321
>chr1:3340537-3340810
>chr1:3340901-3341214
>chr1:3341637-3341872
>chr1:3342369-3342691
>chr1:3342853-3342920
>chr1:3343198-3343440
>chr1:3343531-3343789
>chr1:3344161-3344219
>chr1:3344337-3344558
>chr1:3344697-3344955
>chr1:3345327-3345598
>chr1:3345663-3345720
>chr1:3345802-3346547
>chr1:3346728-3347271
>chr1:3347334-3347554
>chr1:3347649-3349344
>chr1:3349470-3349775
>chr1:3349929-3350746
>chr1:3351399-3351529
>chr1:3351759-3351887
>chr1:3352005-3352152
>chr1:3352521-3352757
>chr1:3352828-3352912
>chr1:3353004-3353082
>chr1:3353485-3353610
>chr1:3354019-3354911
>chr1:3355196-3355690
>chr1:3355812-3356129
>chr1:3356219-3357230
>chr1:3357623-3357659
>chr1:3357817-3358021
>chr1:3358303-3358451
>chr1:3358576-3358728
>chr1:3359233-3359291
>chr1:3359591-3359818
>chr1:3359912-3360033
>chr1:3360444-3360632
>chr1:3361679-3362139
>chr1:3362535-3362722
>chr1:3362898-3362966
>chr1:3363286-3363574
>chr1:3363736-3363880
>chr1:3363983-3364079
>chr1:3364245-3366011
>chr1:3366207-3366693
>chr1:3366873-3366895
>chr1:3367051-3368185
>chr1:3368283-3368872
>chr1:3369046-3369209
>chr1:3369438-3369632
>chr1:3369798-3369981
>chr1:3370350-3370375
>chr1:3370482-3370589
>chr1:3370820-3370903
>chr1:3371109-3371151
>chr1:3371299-3371681
>chr1:3371707-3373080
>chr1:3373399-3374132
>chr1:3374287-3374447
>chr1:3374786-3374819
>chr1:3374868-3374979
>chr1:3375098-3375517
>chr1:3375839-3376486
>chr1:3376590-3376711
>chr1:3376969-3378484
>chr1:3378551-3378657
>chr1:3378833-3378857
>chr1:3379066-3379269
>chr1:3379434-3379610
>chr1:3380130-3380190
>chr1:3380367-3380447
>chr1:3380641-3380763
>chr1:3380817-3380885
>chr1:3381440-3381535
>chr1:3382258-3382379
>chr1:3382758-3383335
>chr1:3383408-3383721
>chr1:3383832-3383981
>chr1:3384053-3384554
>chr1:3384914-3385105
>chr1:3385466-3385654
>chr1:3385771-3385890
>chr1:3386002-3386384
>chr1:3386559-3386708
>chr1:3386757-3386827
>chr1:3386909-3387150
>chr1:3387729-3388498
>chr1:3390148-3390187
>chr1:3390564-3390615
>chr1:3391227-3391634
>chr1:3391980-3392005
>chr1:3392923-3393087
>chr1:3393136-3393185
>chr1:3393271-3393429
>chr1:3393548-3393663
>chr1:3393705-3394107
>chr1:3394324-3394474
>chr1:3394576-3394762
>chr1:3394912-3394978
>chr1:3395158-3395805
>chr1:3396001-3396217
>chr1:3396360-3397118
>chr1:3397201-3397548
>chr1:3397696-3397736
>chr1:3397834-3397987
>chr1:3398150-3398575
>chr1:3398677-3398907
>chr1:3399127-3399156
>chr1:3399367-3399457
>chr1:3399693-3399756
>chr1:3400017-3400266
>chr1:3400324-3400359
>chr1:3400455-3400495
>chr1:3400970-3401240
>chr1:3401447-3401647
>chr1:3401682-3401753
>chr1:3402033-3402123
>chr1:3402212-3402287
>chr1:3402693-3403314
>chr1:3404641-3404759
>chr1:3405284-3405346
>chr1:3405630-3405697
>chr1:3405788-3405882
>chr1:3406023-3406328
>chr1:3406997-3407249
>chr1:3407308-3407376
>chr1:3407505-3407604
>chr1:3407843-3408063
>chr1:3408190-3408315
>chr1:3409298-3409409
>chr1:3409471-3409561
>chr1:3411184-3411302
>chr1:3411352-3411666
>chr1:3412242-3412381
>chr1:3412518-3412717
>chr1:3413366-3413407
>chr1:3413914-3413980
>chr1:3414237-3414339
>chr1:3414738-3414899
>chr1:3415732-3415768
>chr1:3416057-3416205
>chr1:3416506-3416682
>chr1:3417902-3418370
>chr1:3418586-3418784
>chr1:3418967-3419162
>chr1:3419454-3419661
>chr1:3420088-3420453
>chr1:3420559-3420607
>chr1:3420731-3420826
>chr1:3420936-3421083
>chr1:3421404-3421480
>chr1:3421571-3421625
>chr1:3421726-3421905
>chr1:3422083-3422349
>chr1:3422737-3422891
>chr1:3423089-3423222
>chr1:3423414-3423522
>chr1:3423655-3423702
>chr1:3424280-3424510
>chr1:3424582-3424661
>chr1:3424741-3424857
>chr1:3426438-3427053
>chr1:3427962-3428397
>chr1:3428474-3428860
>chr1:3428969-3429131
>chr1:3429353-3429417
>chr1:3429573-3429626
>chr1:3429956-3430117
>chr1:3430460-3430612
>chr1:3430732-3430904
>chr1:3431429-3431717
>chr1:3431831-3432075
>chr1:3432175-3432251
>chr1:3432488-3432535
>chr1:3432577-3432748
>chr1:3432991-3433440
>chr1:3434111-3434303
>chr1:3434550-3434730
>chr1:3435035-3435417
>chr1:3435564-3435635
>chr1:3435723-3436016
>chr1:3436066-3436138
>chr1:3436223-3436280
>chr1:3436460-3436537
>chr1:3436762-3436912
>chr1:3437330-3437526
>chr1:3438166-3438196
>chr1:3438576-3438818
>chr1:3439251-3439411
>chr1:3439648-3439753
>chr1:3439872-3440249
>chr1:3440397-3441124
>chr1:3442091-3442204
>chr1:3442306-3442401
>chr1:3443085-3443108
>chr1:3443358-3443465
>chr1:3443672-3443783
>chr1:3444025-3444162
>chr1:3444507-3444658
>chr1:3445520-3445592
>chr1:3445822-3446371
>chr1:3446629-3446679
>chr1:3446719-3447516
>chr1:3447577-3447794
>chr1:3447971-3448473
>chr1:3448526-3448653
>chr1:3448716-3449250
>chr1:3449453-3449800
>chr1:3450141-3450194
>chr1:3450481-3450574
>chr1:3450887-3451031
>chr1:3451433-3451477
>chr1:3451648-3451721
>chr1:3451773-3452195
>chr1:3452287-3452363
>chr1:3452417-3452710
>chr1:3452777-3453485
>chr1:3454034-3454055
>chr1:3454116-3454142
>chr1:3454451-3454607
>chr1:3454721-3454818
>chr1:3455018-3455050
>chr1:3455309-3455851
>chr1:3456079-3456149
>chr1:3456292-3456587
>chr1:3456876-3457180
>chr1:3457301-3457477
>chr1:3457638-3458067
>chr1:3458500-3459001
>chr1:3459313-3459669
>chr1:3459857-3459966
>chr1:3462262-3462289
>chr1:3462403-3462520
>chr1:3462600-3462666
>chr1:3464239-3464590
>chr1:3464994-3465021
>chr1:3465222-3465318
>chr1:3465400-3465442
>chr1:3466559-3466780
>chr1:3467261-3467504
>chr1:3467560-3467826
>chr1:3468037-3468103
>chr1:3468181-3468275
>chr1:3468879-3469463
>chr1:3469571-3469679
>chr1:3469818-3470127
>chr1:3470297-3470535
>chr1:3470660-3470742
>chr1:3471203-3471404
>chr1:3471673-3471940
>chr1:3472319-3472371
>chr1:3472786-3472915
>chr1:3476516-3476583
>chr1:3477122-3478561
>chr1:3479982-3480165
>chr1:3480221-3480442
>chr1:3480631-3480882
>chr1:3481511-3481587
>chr1:3482317-3482372
>chr1:3484164-3484814
>chr1:3485015-3485084
>chr1:3485147-3485249
>chr1:3486410-3486542
>chr1:3486770-3487433
>chr1:3487714-3487824
>chr1:3488248-3488365
>chr1:3489126-3489344
>chr1:3489817-3489865
>chr1:3491167-3491223
>chr1:3491498-3491605
>chr1:3492629-3492768
>chr1:3493065-3493315
>chr1:3493394-3493602
>chr1:3493955-3493999
>chr1:3494067-3494211
>chr1:3494327-3494524
>chr1:3494912-3494985
>chr1:3495283-3495364
>chr1:3495521-3495617
>chr1:3496343-3496540
>chr1:3497350-3497406
>chr1:3497586-3497856
>chr1:3498110-3498178
>chr1:3498217-3498311
>chr1:3498981-3499272
>chr1:3499457-3499593
>chr1:3499907-3500034
>chr1:3501019-3501432
>chr1:3501530-3501691
>chr1:3501856-3502042
>chr1:3502619-3502757
>chr1:3502976-3503176
>chr1:3503402-3503583
>chr1:3503747-3504013
>chr1:3504194-3504279
>chr1:3504359-3504404
>chr1:3505306-3505503
>chr1:3505950-3506385
>chr1:3506449-3506788
>chr1:3507086-3507142
>chr1:3507189-3507274
>chr1:3507767-3507801
>chr1:3507948-3507985
>chr1:3508047-3508368
>chr1:3508418-3508451
>chr1:3508818-3508922
>chr1:3509031-3509062
>chr1:3509901-3510587
>chr1:3510656-3510846
>chr1:3510921-3511508
>chr1:3511653-3511926
>chr1:3512282-3512571
>chr1:3512671-3513425
>chr1:3513581-3514091
>chr1:3514181-3514513
>chr1:3514662-3514707
>chr1:3514784-3514884
>chr1:3515406-3515458
>chr1:3515599-3515622
>chr1:3515678-3515775
>chr1:3516367-3516747
>chr1:3516800-3517008
>chr1:3517256-3517299
>chr1:3517821-3517921
>chr1:3518109-3518142
>chr1:3518220-3518242
>chr1:3518330-3518390
>chr1:3518543-3518706
>chr1:3518947-3519456
>chr1:3519584-3520510
>chr1:3520558-3520646
>chr1:3520801-3520909
>chr1:3521167-3521497
>chr1:3521659-3522052
>chr1:3522114-3522286
>chr1:3522590-3522660
>chr1:3522797-3523073
>chr1:3523152-3524699
>chr1:3524896-3525096
>chr1:3525190-3525429
>chr1:3525519-3526815
>chr1:3526936-3526962
>chr1:3527049-3527149
>chr1:3527342-3527669
>chr1:3527780-3527957
>chr1:3528961-3529151
>chr1:3529359-3529441
>chr1:3529652-3529917
>chr1:3530078-3530285
>chr1:3530335-3530502
>chr1:3530679-3530703
>chr1:3531181-3531223
>chr1:3531369-3531533
>chr1:3532305-3532401
>chr1:3532522-3532556
>chr1:3532826-3532952
>chr1:3533163-3533282
>chr1:3533375-3533661
>chr1:3533961-3534114
>chr1:3534193-3534247
>chr1:3534509-3534557
>chr1:3534759-3534813
>chr1:3535146-3535752
>chr1:3535839-3535902
>chr1:3536158-3536503
>chr1:3536664-3537257
>chr1:3537425-3537631
>chr1:3537728-3537760
>chr1:3537807-3538284
>chr1:3538627-3538707
>chr1:3539111-3539344
>chr1:3539932-3539971
>chr1:3540088-3540135
>chr1:3540201-3540431
>chr1:3540538-3540598
>chr1:3540705-3541027
>chr1:3541307-3541858
>chr1:3542223-3542284
>chr1:3543239-3543523
>chr1:3543756-3543884
>chr1:3544487-3544617
>chr1:3545449-3545646
>chr1:3547117-3547184
>chr1:3547699-3547754
>chr1:3547854-3547971
>chr1:3548063-3548102
>chr1:3548178-3548256
>chr1:3548371-3548525
>chr1:3548846-3548872
>chr1:3549212-3549390
>chr1:3549542-3549602
>chr1:3549894-3549975
>chr1:3550410-3550535
>chr1:3551155-3551185
>chr1:3551354-3551499
>chr1:3552982-3553237
>chr1:3553839-3553887
>chr1:3554260-3554302
>chr1:3554473-3554625
>chr1:3554896-3555173
>chr1:3555267-3555477
>chr1:3555593-3555657
>chr1:3556803-3556908
>chr1:3557134-3557277
>chr1:3557685-3557728
>chr1:3557831-3557918
>chr1:3558144-3558227
>chr1:3558297-3558410
>chr1:3558578-3558784
>chr1:3559367-3559792
>chr1:3560125-3560204
>chr1:3560342-3560658
>chr1:3561336-3561473
>chr1:3561986-3562014
>chr1:3562080-3562199
>chr1:3562409-3562607
>chr1:3562728-3562851
>chr1:3564058-3564152
>chr1:3564675-3564786
>chr1:3565122-3565196
>chr1:3565319-3565550
>chr1:3565660-3565743
>chr1:3565828-3566094
>chr1:3566331-3566442
>chr1:3567050-3567393
>chr1:3567443-3567774
>chr1:3568069-3568130
>chr1:3568294-3568320
>chr1:3568362-3568442
>chr1:3568800-3569033
>chr1:3569170-3569550
>chr1:3569786-3570925
>chr1:3571127-3571185
>chr1:3571245-3571567
>chr1:3571759-3571987
>chr1:3572137-3572326
>chr1:3572676-3573160
>chr1:3573306-3574727
>chr1:3574832-3575042
>chr1:3575225-3575429
>chr1:3575710-3576040
>chr1:3576177-3576291
>chr1:3576628-3576756
>chr1:3577068-3577284
>chr1:3577720-3577866
>chr1:3578134-3578299
>chr1:3578384-3578478
>chr1:3579587-3579695
>chr1:3580320-3580458
>chr1:3580601-3580665
>chr1:3581292-3581393
>chr1:3581827-3582066
>chr1:3582167-3582266
>chr1:3582828-3583291
>chr1:3583481-3583715
>chr1:3583764-3583834
>chr1:3583919-3583968
>chr1:3584195-3584454
>chr1:3584831-3584938
>chr1:3585006-3585403
>chr1:3585514-3585732
>chr1:3585891-3586048
>chr1:3586272-3586442
>chr1:3586591-3586656
>chr1:3587034-3587134
>chr1:3587746-3587787
>chr1:3588033-3588109
>chr1:3588168-3588218
>chr1:3588871-3588918
>chr1:3589011-3589844
>chr1:3591174-3591506
>chr1:3591565-3591786
>chr1:3592018-3592256
>chr1:3592495-3592631
>chr1:3593363-3593500
>chr1:3594282-3594337
>chr1:3594792-3595054
>chr1:3595258-3595513
>chr1:3595626-3595670
>chr1:3595975-3596095
>chr1:3596309-3596723
>chr1:3597557-3597872
>chr1:3597945-3598114
>chr1:3598286-3599058
>chr1:3599178-3600359
>chr1:3600492-3600791
>chr1:3601770-3601835
>chr1:3602343-3602551
>chr1:3602754-3602886
>chr1:3603079-3603128
>chr1:3603311-3603628
>chr1:3604797-3604847
>chr1:3605017-3605222
>chr1:3605448-3605666
>chr1:3606459-3606737
>chr1:3607281-3607606
>chr1:3607846-3608085
>chr1:3608312-3608499
>chr1:3610030-3610131
>chr1:3610210-3610700
>chr1:3611041-3611137
>chr1:3611263-3611555
>chr1:3611833-3612185
>chr1:3612429-3612525
>chr1:3612832-3613055
>chr1:3613147-3613304
>chr1:3613364-3613433
>chr1:3613888-3614507
>chr1:3614566-3614625
>chr1:3614733-3614884
>chr1:3615036-3615082
>chr1:3615138-3615349
>chr1:3615695-3615791
>chr1:3616470-3617172
>chr1:3617440-3617544
>chr1:3617603-3617630
>chr1:3617760-3617790
>chr1:3618070-3618102
>chr1:3618181-3618739
>chr1:3618821-3619302
>chr1:3619931-3620090
>chr1:3620278-3620356
>chr1:3620473-3620588
>chr1:3620772-3620875
>chr1:3621016-3621135
>chr1:3621240-3621304
>chr1:3621464-3621566
>chr1:3621843-3621986
>chr1:3622715-3622892
>chr1:3622958-3623171
>chr1:3623523-3623642
>chr1:3623723-3623776
>chr1:3624040-3624365
>chr1:3624799-3625193
>chr1:3625366-3625419
>chr1:3627313-3627514
>chr1:3627976-3628020
>chr1:3628106-3628446
>chr1:3628567-3628681
>chr1:3629208-3629251
>chr1:3629707-3629790
>chr1:3629916-3630283
>chr1:3630422-3630762
>chr1:3631060-3631134
>chr1:3631252-3631535
>chr1:3631848-3632217
>chr1:3632531-3632907
>chr1:3633003-3633228
>chr1:3633362-3633556
>chr1:3633713-3634032
>chr1:3634510-3634580
>chr1:3635462-3635522
>chr1:3636030-3636577
>chr1:3636811-3637322
>chr1:3637512-3637735
>chr1:3638959-3639037
>chr1:3639231-3639478
>chr1:3639596-3639626
>chr1:3639897-3640140
>chr1:3640829-3640869
>chr1:3641142-3641175
>chr1:3641621-3641740
>chr1:3641866-3642267
>chr1:3642491-3642585
>chr1:3642937-3643126
>chr1:3643212-3643396
>chr1:3643542-3643564
>chr1:3643695-3644128
>chr1:3644313-3644470
>chr1:3644563-3644974
>chr1:3645180-3645368
>chr1:3645543-3646669
>chr1:3646836-3648035
>chr1:3648125-3648172
>chr1:3648274-3648448
>chr1:3648569-3648642
>chr1:3648711-3648980
>chr1:3649421-3649495
>chr1:3649714-3650040
>chr1:3650318-3650547
>chr1:3650615-3650678
>chr1:3650764-3650916
>chr1:3651312-3651445
>chr1:3651913-3652062
>chr1:3652421-3652633
>chr1:3653033-3653609
>chr1:3653787-3654277
>chr1:3654384-3654511
>chr1:3654569-3654870
>chr1:3655083-3655209
>chr1:3655390-3655546
>chr1:3656199-3656250
>chr1:3656294-3656915
>chr1:3657167-3657790
>chr1:3658134-3658223
>chr1:3658321-3658824
>chr1:3658893-3658970
>chr1:3659055-3659188
>chr1:3659224-3659258
>chr1:3659852-3660050
>chr1:3660855-3661079
>chr1:3661264-3661384
>chr1:3661485-3661568
>chr1:3661631-3661958
>chr1:3662128-3662799
>chr1:3662920-3662990
>chr1:3663037-3663096
>chr1:3663354-3663406
>chr1:3663624-3663726
>chr1:3663789-3664197
>chr1:3664422-3664449
>chr1:3664600-3664717
>chr1:3664839-3664869
>chr1:3664994-3665197
>chr1:3665281-3665360
>chr1:3665508-3665616
>chr1:3666315-3666416
>chr1:3667078-3667130
>chr1:3667295-3667595
>chr1:3667694-3667801
>chr1:3667878-3668122
>chr1:3668463-3668690
>chr1:3668862-3669761
>chr1:3670050-3670082
>chr1:3671004-3671114
>chr1:3671210-3671516
>chr1:3671661-3671727
>chr1:3671871-3672245
>chr1:3672535-3673484
>chr1:3673815-3673996
>chr1:3674082-3674426
>chr1:3674511-3675283
>chr1:3675447-3676197
>chr1:3676256-3676984
>chr1:3677082-3677391
>chr1:3677604-3677703
>chr1:3677969-3678078
>chr1:3678277-3678395
>chr1:3679040-3679310
>chr1:3680425-3680722
>chr1:3680898-3681066
>chr1:3681269-3681705
>chr1:3682530-3682817
>chr1:3682959-3683028
>chr1:3683284-3683359
>chr1:3683547-3683740
>chr1:3684143-3684257
>chr1:3684433-3684538
>chr1:3684628-3685163
>chr1:3685277-3686189
>chr1:3686955-3687066
>chr1:3687214-3687491
>chr1:3687622-3688167
>chr1:3688649-3690619
>chr1:3690720-3691026
>chr1:3691146-3691407
>chr1:3691620-3691696
>chr1:3691867-3691989
>chr1:3692315-3692360
>chr1:3693172-3693358
>chr1:3693507-3693627
>chr1:3693923-3694095
>chr1:3694478-3694639
>chr1:3694805-3694846
>chr1:3695132-3695216
>chr1:3695596-3695645
>chr1:3696180-3696453
>chr1:3696916-3697029
>chr1:3697453-3697596
>chr1:3697744-3698057
>chr1:3698177-3698424
>chr1:3699055-3699110
>chr1:3699590-3699621
>chr1:3699790-3700576
>chr1:3700743-3701526
>chr1:3701699-3701883
>chr1:3701999-3702349
>chr1:3702453-3702553
>chr1:3703684-3703753
>chr1:3704225-3704244
>chr1:3704294-3704345
>chr1:3704774-3704896
>chr1:3706824-3706856
>chr1:3707651-3707730
>chr1:3707994-3708026
>chr1:3708312-3708399
>chr1:3708774-3708806
>chr1:3709044-3710460
>chr1:3710542-3710722
>chr1:3710812-3710933
>chr1:3711344-3711888
>chr1:3712010-3713066
>chr1:3713254-3713310
>chr1:3713507-3714170
>chr1:3714275-3714604
>chr1:3714769-3714901
>chr1:3714978-3715614
>chr1:3715725-3716094
>chr1:3716182-3717130
>chr1:3717183-3717299
>chr1:3717421-3717818
>chr1:3718288-3718403
>chr1:3719344-3719571
>chr1:3719677-3719746
>chr1:3719852-3720008
>chr1:3720281-3720331
>chr1:3720363-3720402
>chr1:3720666-3720808
>chr1:3721143-3721166
>chr1:3721287-3721320
>chr1:3721511-3721654
>chr1:3721734-3722071
>chr1:3722156-3722273
>chr1:3722444-3722697
>chr1:3722897-3722971
>chr1:3723207-3723307
>chr1:3723934-3724452
>chr1:3724642-3724709
>chr1:3724802-3725080
>chr1:3725252-3725430
>chr1:3725489-3725562
>chr1:3725943-3726121
>chr1:3726221-3726242
>chr1:3726314-3726759
>chr1:3726857-3727341
>chr1:3727883-3729211
>chr1:3729298-3734994
>chr1:3735467-3736478
>chr1:3736758-3736904
>chr1:3736979-3738237
>chr1:3738477-3739928
>chr1:3740346-3741811
>chr1:3741905-3741938
>chr1:3742140-3742192
>chr1:3742356-3743639
>chr1:3743882-3743906
>chr1:3744009-3744470
>chr1:3744521-3745395
>chr1:3745562-3746851
>chr1:3746910-3747339
>chr1:3747464-3747683
>chr1:3747808-3747898
>chr1:3748190-3748712
>chr1:3748942-3750433
>chr1:3750733-3752172
>chr1:3752541-3754012
>chr1:3754284-3755661
>chr1:3756127-3757473
>chr1:3757788-3759307
>chr1:3759881-3759904
>chr1:3760109-3760176
>chr1:3760415-3760657
>chr1:3760919-3761023
>chr1:3761341-3761619
>chr1:3761776-3762053
>chr1:3762174-3762687
>chr1:3762745-3762932
>chr1:3763231-3763268
>chr1:3763643-3764070
>chr1:3764181-3764450
>chr1:3764544-3764689
>chr1:3765169-3765371
>chr1:3765505-3765568
>chr1:3765817-3766024
>chr1:3766139-3766354
>chr1:3766591-3766993
>chr1:3767373-3767569
>chr1:3767784-3769300
>chr1:3769408-3769526
>chr1:3769678-3769755
>chr1:3769995-3770136
>chr1:3770250-3770421
>chr1:3770566-3770674
>chr1:3770789-3770839
>chr1:3770914-3772473
>chr1:3772686-3772753
>chr1:3772864-3773108
>chr1:3773291-3774881
>chr1:3775084-3775233
>chr1:3775384-3775540
>chr1:3775639-3775661
>chr1:3775946-3776809
>chr1:3777199-3777275
>chr1:3777368-3777614
>chr1:3777723-3777929
>chr1:3778560-3778738
>chr1:3778840-3779225
>chr1:3779336-3779634
>chr1:3779795-3779827
>chr1:3780150-3780412
>chr1:3780492-3780545
>chr1:3780629-3780775
>chr1:3780882-3780953
>chr1:3781045-3781258
>chr1:3781347-3781415
>chr1:3781699-3781832
>chr1:3782739-3782804
>chr1:3782892-3782960
>chr1:3785741-3785803
>chr1:3786015-3786116
>chr1:3786281-3786411
>chr1:3786849-3786956
>chr1:3787959-3788097
>chr1:3788215-3788260
>chr1:3788884-3788922
>chr1:3789066-3789136
>chr1:3790039-3790256
>chr1:3790428-3790782
>chr1:3791304-3791936
>chr1:3792067-3792111
>chr1:3792239-3792274
>chr1:3792342-3792387
>chr1:3792527-3795026
>chr1:3795344-3795586
>chr1:3795883-3795939
>chr1:3796509-3797345
>chr1:3797453-3798217
>chr1:3798350-3798393
>chr1:3798694-3798935
>chr1:3799039-3799441
>chr1:3799594-3799893
>chr1:3800053-3800267
>chr1:3800338-3800828
>chr1:3800856-3801935
>chr1:3802029-3802395
>chr1:3802660-3802929
>chr1:3803107-3803170
>chr1:3803385-3803686
>chr1:3803791-3803920
>chr1:3804022-3804535
>chr1:3805220-3805347
>chr1:3805667-3805750
>chr1:3806408-3806454
>chr1:3806705-3806741
>chr1:3807249-3807373
>chr1:3807634-3807804
>chr1:3807892-3807989
>chr1:3808156-3808306
>chr1:3808483-3808646
>chr1:3808736-3808937
>chr1:3809256-3809842
>chr1:3810045-3810582
>chr1:3810682-3811600
>chr1:3812114-3812315
>chr1:3812338-3812360
>chr1:3813613-3813801
>chr1:3814245-3814298
>chr1:3814370-3814621
>chr1:3815632-3815785
>chr1:3816042-3816076
>chr1:3816343-3816633
>chr1:3816938-3817101
>chr1:3817198-3817377
>chr1:3817873-3818428
>chr1:3818615-3818696
>chr1:3818793-3818848
>chr1:3819034-3819402
>chr1:3819496-3819575
>chr1:3819710-3820290
>chr1:3820363-3820720
>chr1:3821163-3822362
>chr1:3822455-3822495
>chr1:3822713-3822754
>chr1:3823595-3823903
>chr1:3824700-3825140
>chr1:3826026-3826296
>chr1:3826463-3826901
>chr1:3827200-3827556
>chr1:3827642-3827763
>chr1:3827835-3828124
>chr1:3828475-3828540
>chr1:3828875-3829020
>chr1:3829193-3829272
>chr1:3829601-3829706
>chr1:3829803-3830144
>chr1:3830203-3830553
>chr1:3830630-3830860
>chr1:3831299-3831380
>chr1:3831827-3832199
>chr1:3833824-3833884
>chr1:3833922-3833980
>chr1:3834073-3834216
>chr1:3834465-3834630
>chr1:3834854-3834972
>chr1:3835567-3835609
>chr1:3835674-3836051
>chr1:3836360-3836711
>chr1:3836949-3837044
>chr1:3837310-3837642
>chr1:3837767-3838987
>chr1:3839039-3839146
>chr1:3840127-3840203
>chr1:3841144-3841551
>chr1:3841609-3841721
>chr1:3841836-3842741
>chr1:3843705-3843841
>chr1:3844292-3845278
>chr1:3845570-3845858
>chr1:3845966-3846038
>chr1:3846103-3847244
>chr1:3847589-3847689
>chr1:3847839-3847871
>chr1:3848218-3848339
>chr1:3848647-3848728
>chr1:3848901-3848995
>chr1:3849320-3849531
>chr1:3849811-3850387
>chr1:3850508-3850582
>chr1:3850771-3851277
>chr1:3851615-3852114
>chr1:3853551-3853723
>chr1:3854321-3854703
>chr1:3854933-3855391
>chr1:3855509-3855542
>chr1:3855823-3856435
>chr1:3856707-3856946
>chr1:3857106-3857634
>chr1:3857743-3858052
>chr1:3858104-3858169
>chr1:3858618-3858807
>chr1:3859393-3859578
>chr1:3859735-3859922
>chr1:3860475-3860579
>chr1:3861060-3861090
>chr1:3861536-3861775
>chr1:3862144-3862436
>chr1:3862561-3862761
>chr1:3863538-3863945
>chr1:3864505-3864604
>chr1:3864893-3864940
>chr1:3865088-3865173
>chr1:3865836-3866010
>chr1:3866179-3866235
>chr1:3867492-3867572
>chr1:3867664-3867687
>chr1:3867870-3868012
>chr1:3868364-3868612
>chr1:3868950-3869101
>chr1:3869160-3869325
>chr1:3869474-3870798
>chr1:3870856-3871147
>chr1:3871283-3871441
>chr1:3871515-3872275
>chr1:3872943-3873046
>chr1:3873147-3873214
>chr1:3873309-3873648
>chr1:3873722-3873809
>chr1:3875123-3875233
>chr1:3876181-3876246
>chr1:3876339-3876549
>chr1:3877282-3877520
>chr1:3877731-3877883
>chr1:3878115-3878305
>chr1:3878706-3879060
>chr1:3879133-3879333
>chr1:3879393-3879496
>chr1:3879644-3879815
>chr1:3879866-3880006
>chr1:3880028-3880104
>chr1:3880345-3880462
>chr1:3882062-3882104
>chr1:3882393-3882568
>chr1:3882897-3883121
>chr1:3883786-3883889
>chr1:3884804-3885034
>chr1:3885449-3885982
>chr1:3886575-3886631
>chr1:3886902-3887016
>chr1:3887210-3887306
>chr1:3887674-3887697
>chr1:3888005-3888206
>chr1:3888262-3888864
>chr1:3888978-3889398
>chr1:3890219-3890249
>chr1:3890540-3890638
>chr1:3891834-3891909
>chr1:3892202-3892255
>chr1:3892364-3892455
>chr1:3893123-3893307
>chr1:3894532-3894666
>chr1:3894822-3894935
>chr1:3895017-3895040
>chr1:3895196-3895234
>chr1:3895419-3895709
>chr1:3896242-3896613
>chr1:3897052-3897076
>chr1:3897644-3898271
>chr1:3898316-3898492
>chr1:3898832-3898908
>chr1:3899013-3899258
>chr1:3899399-3899445
>chr1:3899718-3899899
>chr1:3900237-3900622
>chr1:3900721-3900828
>chr1:3901192-3901210
>chr1:3901622-3901811
>chr1:3902228-3902280
>chr1:3902413-3902533
>chr1:3902663-3902710
>chr1:3902880-3903070
>chr1:3903310-3903372
>chr1:3903532-3903673
>chr1:3904653-3904746
>chr1:3904877-3904982
>chr1:3905343-3905505
>chr1:3905633-3905931
>chr1:3906240-3907065
>chr1:3907556-3907697
>chr1:3907884-3907916
>chr1:3908161-3908441
>chr1:3908528-3908551
>chr1:3908832-3909287
>chr1:3909622-3909667
>chr1:3909809-3909986
>chr1:3910059-3910218
>chr1:3910338-3910520
>chr1:3910809-3910968
>chr1:3911120-3911353
>chr1:3911726-3911802
>chr1:3912191-3912237
>chr1:3912319-3912436
>chr1:3912873-3912998
>chr1:3913122-3913187
>chr1:3913346-3913850
>chr1:3914069-3914100
>chr1:3914301-3914461
>chr1:3914976-3915083
>chr1:3915154-3915851
>chr1:3915909-3916018
>chr1:3916500-3916563
>chr1:3916686-3916750
>chr1:3917252-3917503
>chr1:3917546-3918128
>chr1:3918468-3918693
>chr1:3918839-3919081
>chr1:3919180-3919357
>chr1:3919482-3919566
>chr1:3919684-3919823
>chr1:3920131-3920283
>chr1:3920352-3920545
>chr1:3920666-3924622
>chr1:3924806-3930101
>chr1:3930158-3930200
>chr1:3930470-3930774
>chr1:3930853-3930952
>chr1:3931013-3931179
>chr1:3931384-3931547
>chr1:3932032-3932062
>chr1:3932305-3932399
>chr1:3932936-3933029
>chr1:3933079-3938607
>chr1:3938691-3939214
>chr1:3939382-3943045
>chr1:3943578-3944172
>chr1:3944309-3944621
>chr1:3944716-3944954
>chr1:3945026-3945713
>chr1:3945810-3945903
>chr1:3945997-3946678
>chr1:3947027-3947243
>chr1:3947494-3947783
>chr1:3947882-3948272
>chr1:3948479-3948977
>chr1:3949353-3949474
>chr1:3949839-3950060
>chr1:3950377-3950544
>chr1:3950702-3950916
>chr1:3951211-3951405
>chr1:3951498-3951640
>chr1:3951747-3951830
>chr1:3952287-3952522
>chr1:3952582-3952718
>chr1:3953282-3953501
>chr1:3953628-3953834
>chr1:3954094-3954214
>chr1:3954312-3954410
>chr1:3955882-3955945
>chr1:3956567-3956600
>chr1:3957732-3957812
>chr1:3958785-3958890
>chr1:3959653-3959961
>chr1:3960049-3960121
>chr1:3960183-3960238
>chr1:3960557-3960624
>chr1:3960662-3960861
>chr1:3961054-3961111
>chr1:3961551-3961585
>chr1:3961685-3961863
>chr1:3962048-3962088
>chr1:3962319-3962647
>chr1:3962901-3964568
>chr1:3964703-3964852
>chr1:3964919-3965294
>chr1:3965460-3965647
>chr1:3965836-3966600
>chr1:3966673-3967075
>chr1:3967264-3967768
>chr1:3968218-3968451
>chr1:3968630-3968801
>chr1:3968937-3968961
>chr1:3969431-3969601
>chr1:3970258-3970449
>chr1:3970523-3970691
>chr1:3971019-3971115
>chr1:3971812-3971859
>chr1:3972066-3972198
>chr1:3972487-3972574
>chr1:3972587-3972777
>chr1:3972884-3973039
>chr1:3973448-3973478
>chr1:3973677-3973851
>chr1:3973921-3974040
>chr1:3974182-3974319
>chr1:3974443-3974706
>chr1:3974820-3975080
>chr1:3975385-3975664
>chr1:3975933-3976259
>chr1:3976345-3976513
>chr1:3976782-3976967
>chr1:3977080-3977146
>chr1:3977346-3977486
>chr1:3977805-3978866
>chr1:3979111-3979200
>chr1:3979495-3979678
>chr1:3979812-3979929
>chr1:3980031-3980431
>chr1:3980582-3980751
>chr1:3980935-3981235
>chr1:3981324-3981923
>chr1:3981997-3982021
>chr1:3982062-3982325
>chr1:3982555-3982799
>chr1:3983224-3983317
>chr1:3983558-3983623
>chr1:3983678-3984050
>chr1:3984143-3984731
>chr1:3985206-3985686
>chr1:3985791-3986256
>chr1:3986495-3986543
>chr1:3986916-3987022
>chr1:3987294-3987516
>chr1:3987858-3988265
>chr1:3988383-3988465
>chr1:3988524-3988626
>chr1:3988675-3989160
>chr1:3989647-3989747
>chr1:3990085-3990475
>chr1:3990597-3991627
>chr1:3991854-3992506
>chr1:3992597-3993727
>chr1:3993790-3995181
>chr1:3995341-3995395
>chr1:3995485-3995599
>chr1:3995914-3996342
>chr1:3996455-3996709
>chr1:3996772-3996876
>chr1:3996995-3997104
>chr1:3997169-3997282
>chr1:3997456-3997978
>chr1:3998078-3998205
>chr1:3998391-3998722
>chr1:3998798-3998913
>chr1:3999053-3999408
>chr1:3999581-3999713
>chr1:3999909-4000223
>chr1:4000785-4001069
>chr1:4001583-4001740
>chr1:4002045-4002129
>chr1:4002452-4002719
>chr1:4002957-4003088
>chr1:4003356-4003652
>chr1:4004223-4004314
>chr1:4004574-4004687
>chr1:4005072-4005459
>chr1:4005702-4006014
>chr1:4006224-4007391
>chr1:4007455-4008206
>chr1:4008245-4008313
>chr1:4008732-4009036
>chr1:4009168-4009285
>chr1:4009579-4009892
>chr1:4010512-4010595
>chr1:4011426-4011484
>chr1:4011629-4011706
>chr1:4011845-4012039
>chr1:4012128-4012252
>chr1:4012303-4012845
>chr1:4012887-4013327
>chr1:4013453-4013708
>chr1:4013784-4014102
>chr1:4014281-4014391
>chr1:4014571-4014920
>chr1:4015631-4015756
>chr1:4016035-4016372
>chr1:4016468-4016669
>chr1:4016780-4016858
>chr1:4017988-4018067
>chr1:4018241-4018298
>chr1:4018687-4018825
>chr1:4018977-4019207
>chr1:4019672-4019965
>chr1:4020241-4020380
>chr1:4020570-4020727
>chr1:4020938-4021053
>chr1:4021138-4021192
>chr1:4021265-4021841
>chr1:4021941-4022223
>chr1:4022260-4022460
>chr1:4022744-4022880
>chr1:4022937-4025306
>chr1:4025831-4025975
>chr1:4026697-4026840
>chr1:4026933-4026981
>chr1:4027225-4027353
>chr1:4028234-4028278
>chr1:4028678-4030181
>chr1:4030422-4030464
>chr1:4030507-4030708
>chr1:4030847-4031418
>chr1:4031543-4032059
>chr1:4032125-4032482
>chr1:4033205-4033298
>chr1:4033693-4033756
>chr1:4034617-4034792
>chr1:4035145-4035544
>chr1:4035716-4035894
>chr1:4036218-4036374
>chr1:4036495-4037196
>chr1:4037454-4037704
>chr1:4037772-4037875
>chr1:4037953-4038112
>chr1:4038387-4038836
>chr1:4038918-4039084
>chr1:4039227-4039313
>chr1:4039576-4039609
>chr1:4039740-4039862
>chr1:4039917-4040287
>chr1:4040383-4040722
>chr1:4040789-4041166
>chr1:4041372-4041467
>chr1:4041610-4041681
>chr1:4041959-4042035
>chr1:4042474-4042703
>chr1:4042926-4043372
>chr1:4043768-4044760
>chr1:4045077-4045793
>chr1:4045888-4045997
>chr1:4046654-4046724
>chr1:4047631-4047697
>chr1:4047874-4047907
>chr1:4050241-4050348
>chr1:4050451-4050665
>chr1:4051026-4051142
>chr1:4051246-4051325
>chr1:4052052-4052156
>chr1:4052226-4052823
>chr1:4053016-4053265
>chr1:4053575-4054241
>chr1:4054793-4055234
>chr1:4055348-4055479
>chr1:4055719-4055780
>chr1:4055865-4056266
>chr1:4056411-4056673
>chr1:4056730-4057019
>chr1:4057269-4057359
>chr1:4057746-4058080
>chr1:4058242-4058444
>chr1:4058513-4058622
>chr1:4058669-4059521
>chr1:4059816-4059965
>chr1:4060066-4060108
>chr1:4061338-4061458
>chr1:4061714-4062093
>chr1:4062264-4062702
>chr1:4062815-4062920
>chr1:4063028-4063148
>chr1:4064014-4064342
>chr1:4064433-4064671
>chr1:4065058-4065273
>chr1:4066130-4066956
>chr1:4067134-4067165
>chr1:4067818-4067913
>chr1:4068020-4068243
>chr1:4068773-4069347
>chr1:4069485-4069743
>chr1:4069827-4069873
>chr1:4070209-4070427
>chr1:4071076-4071326
>chr1:4071367-4071690
>chr1:4072403-4072454
>chr1:4072833-4072935
>chr1:4073414-4073470
>chr1:4073745-4073957
>chr1:4074184-4074420
>chr1:4074704-4074746
>chr1:4075331-4075676
>chr1:4075738-4075894
>chr1:4076091-4076579
>chr1:4076769-4076970
>chr1:4077256-4077306
>chr1:4077717-4077979
>chr1:4078035-4078144
>chr1:4078609-4078928
>chr1:4079005-4079084
>chr1:4079257-4079481
>chr1:4079720-4079861
>chr1:4080106-4080412
>chr1:4080470-4080563
>chr1:4081032-4081252
>chr1:4081301-4081412
>chr1:4081712-4081783
>chr1:4081832-4081915
>chr1:4082062-4082251
>chr1:4082444-4082630
>chr1:4082991-4083205
>chr1:4083284-4083317
>chr1:4083431-4083693
>chr1:4085566-4085615
>chr1:4085824-4086785
>chr1:4086924-4087283
>chr1:4087341-4087630
>chr1:4087898-4088663
>chr1:4088787-4089422
>chr1:4089546-4089955
>chr1:4090228-4090773
>chr1:4090961-4091430
>chr1:4092219-4092403
>chr1:4092631-4092783
>chr1:4093375-4093501
>chr1:4093696-4093788
>chr1:4093879-4094237
>chr1:4094400-4094746
>chr1:4094812-4094892
>chr1:4095416-4095588
>chr1:4095686-4096215
>chr1:4096492-4096763
>chr1:4097076-4097231
>chr1:4097314-4097432
>chr1:4097557-4097614
>chr1:4097667-4097705
>chr1:4097843-4098256
>chr1:4098363-4098407
>chr1:4098689-4098762
>chr1:4099186-4099297
>chr1:4099574-4099652
>chr1:4099713-4099782
>chr1:4100080-4100656
>chr1:4101184-4101443
>chr1:4101466-4101490
>chr1:4101693-4101767
>chr1:4102042-4102142
>chr1:4102309-4102674
>chr1:4102916-4103026
>chr1:4103116-4103263
>chr1:4103660-4103985
>chr1:4104847-4105019
>chr1:4105170-4105206
>chr1:4105320-4105852
>chr1:4106019-4106331
>chr1:4106695-4106781
>chr1:4106849-4107105
>chr1:4107219-4107359
>chr1:4107615-4107690
>chr1:4109000-4109228
>chr1:4109576-4109653
>chr1:4110002-4110267
>chr1:4110390-4110717
>chr1:4110807-4110855
>chr1:4111111-4111332
>chr1:4111375-4111481
>chr1:4111783-4111936
>chr1:4112086-4112184
>chr1:4112603-4112835
>chr1:4112925-4113016
>chr1:4113142-4113315
>chr1:4113452-4113483
>chr1:4114312-4114568
>chr1:4114833-4115002
>chr1:4115097-4115217
>chr1:4115780-4116598
>chr1:4116684-4116767
>chr1:4117175-4117395
>chr1:4117886-4117995
>chr1:4118146-4118173
>chr1:4118384-4118708
>chr1:4118947-4118983
>chr1:4119597-4119672
>chr1:4119896-4120115
>chr1:4120194-4120269
>chr1:4120613-4120698
>chr1:4121154-4121427
>chr1:4122159-4122530
>chr1:4122904-4122980
>chr1:4123145-4123667
>chr1:4123899-4123942
>chr1:4123999-4124280
>chr1:4124700-4124959
>chr1:4125230-4125277
>chr1:4125839-4125970
>chr1:4126155-4126274
>chr1:4126503-4127134
>chr1:4127264-4127862
>chr1:4127962-4128195
>chr1:4128326-4128839
>chr1:4129010-4129038
>chr1:4129473-4129672
>chr1:4130642-4130732
>chr1:4130930-4131048
>chr1:4131617-4131662
>chr1:4131773-4131944
>chr1:4132121-4132339
>chr1:4132918-4133028
>chr1:4134100-4134212
>chr1:4134380-4134814
>chr1:4135010-4135264
>chr1:4135398-4135750
>chr1:4135884-4136408
>chr1:4136550-4136691
>chr1:4136794-4136898
>chr1:4137225-4137312
>chr1:4137449-4137739
>chr1:4137936-4138181
>chr1:4138331-4138629
>chr1:4139059-4139137
>chr1:4139285-4139595
>chr1:4140129-4140209
>chr1:4140594-4140635
>chr1:4140945-4141005
>chr1:4141189-4141215
>chr1:4141659-4141718
>chr1:4141822-4142100
>chr1:4142471-4142756
>chr1:4142867-4143171
>chr1:4143296-4143352
>chr1:4143436-4143700
>chr1:4143898-4144264
>chr1:4144506-4144959
>chr1:4145177-4145707
>chr1:4145799-4145859
>chr1:4146048-4146159
>chr1:4146333-4146728
>chr1:4146863-4146956
>chr1:4147219-4147307
>chr1:4147498-4147912
>chr1:4148050-4148077
>chr1:4148201-4148310
>chr1:4148581-4148657
>chr1:4148704-4148907
>chr1:4149047-4149817
>chr1:4149936-4150290
>chr1:4150402-4150500
>chr1:4150549-4151220
>chr1:4151288-4151795
>chr1:4152231-4152547
>chr1:4152843-4153074
>chr1:4153367-4153527
>chr1:4153590-4153614
>chr1:4154229-4154354
>chr1:4154494-4154564
>chr1:4154827-4154884
>chr1:4155153-4155259
>chr1:4155502-4155650
>chr1:4155804-4155855
>chr1:4156626-4156821
>chr1:4157030-4157160
>chr1:4157469-4158134
>chr1:4158252-4158319
>chr1:4158412-4158528
>chr1:4158621-4158815
>chr1:4158935-4158991
>chr1:4159645-4159751
>chr1:4160114-4160277
>chr1:4161089-4161628
>chr1:4162742-4162782
>chr1:4163457-4163645
>chr1:4163764-4163800
>chr1:4163874-4163897
>chr1:4164089-4164263
>chr1:4164442-4164553
>chr1:4164759-4164856
>chr1:4167186-4167378
>chr1:4167460-4168292
>chr1:4168410-4168759
>chr1:4168877-4169006
>chr1:4169163-4169482
>chr1:4169636-4169753
>chr1:4169937-4170079
>chr1:4170133-4170263
>chr1:4170950-4171511
>chr1:4171695-4171742
>chr1:4172245-4172788
>chr1:4173033-4173485
>chr1:4173555-4173653
>chr1:4173784-4173912
>chr1:4173979-4174021
>chr1:4174086-4174125
>chr1:4174245-4174455
>chr1:4174788-4174915
>chr1:4175181-4175232
>chr1:4175597-4175698
>chr1:4175847-4175985
>chr1:4176204-4176297
>chr1:4177291-4177455
>chr1:4177666-4177793
>chr1:4178595-4178643
>chr1:4179500-4179758
>chr1:4180076-4180287
>chr1:4180368-4181310
>chr1:4181471-4181878
>chr1:4182268-4182574
>chr1:4182732-4182830
>chr1:4182854-4182883
>chr1:4183122-4183493
>chr1:4183535-4183822
>chr1:4183907-4184279
>chr1:4184396-4184582
>chr1:4184894-4184935
>chr1:4185171-4185352
>chr1:4185490-4185534
>chr1:4186051-4186510
>chr1:4186655-4187274
>chr1:4187363-4187425
>chr1:4188625-4188701
>chr1:4189057-4189089
>chr1:4189328-4189367
>chr1:4189562-4189903
>chr1:4189957-4190046
>chr1:4191041-4191288
>chr1:4191678-4192369
>chr1:4192855-4193005
>chr1:4193068-4193270
>chr1:4193391-4193602
>chr1:4194271-4194364
>chr1:4194425-4194671
>chr1:4194722-4194830
>chr1:4194945-4195047
>chr1:4195254-4195901
>chr1:4196079-4196152
>chr1:4196742-4196888
>chr1:4197120-4197311
>chr1:4197897-4198105
>chr1:4198217-4198319
>chr1:4198666-4198730
>chr1:4198953-4199049
>chr1:4199175-4199223
>chr1:4199379-4199948
>chr1:4200059-4200319
>chr1:4200535-4200850
>chr1:4201040-4201121
>chr1:4201480-4201637
>chr1:4202015-4202280
>chr1:4202393-4202428
>chr1:4202899-4203136
>chr1:4203579-4203648
>chr1:4204028-4204095
>chr1:4205449-4205547
>chr1:4205798-4205920
>chr1:4206023-4206208
>chr1:4206420-4206490
>chr1:4207537-4207785
>chr1:4208216-4208487
>chr1:4208594-4208619
>chr1:4208714-4209100
>chr1:4209588-4209992
>chr1:4210197-4210293
>chr1:4211014-4211098
>chr1:4211286-4211510
>chr1:4211681-4211811
>chr1:4212072-4212363
>chr1:4212622-4212785
>chr1:4212892-4212955
>chr1:4213418-4213623
>chr1:4213681-4213813
>chr1:4213902-4214460
>chr1:4214624-4214735
>chr1:4215301-4215532
>chr1:4215679-4215915
>chr1:4216020-4216195
>chr1:4216609-4216696
>chr1:4216892-4217026
>chr1:4217479-4217647
>chr1:4217878-4218172
>chr1:4218261-4218333
>chr1:4219325-4219443
>chr1:4219774-4219822
>chr1:4220100-4220170
>chr1:4220688-4220952
>chr1:4221649-4221675
>chr1:4222186-4222345
>chr1:4224060-4224227
>chr1:4224318-4224401
>chr1:4224552-4224807
>chr1:4224968-4225234
>chr1:4225762-4225839
>chr1:4225979-4226029
>chr1:4226293-4226408
>chr1:4226546-4226818
>chr1:4227132-4227533
>chr1:4227795-4227888
>chr1:4228043-4228479
>chr1:4228582-4228861
>chr1:4229574-4229945
>chr1:4230241-4231276
>chr1:4231377-4231728
>chr1:4231850-4231983
>chr1:4232433-4232493
>chr1:4232766-4233092
>chr1:4233399-4233638
>chr1:4233709-4233825
>chr1:4233943-4234267
>chr1:4234404-4235290
>chr1:4235464-4235492
>chr1:4235659-4236042
>chr1:4236197-4236293
>chr1:4236478-4237054
>chr1:4237096-4237414
>chr1:4237607-4237777
>chr1:4237939-4238039
>chr1:4238080-4238175
>chr1:4238446-4238502
>chr1:4238720-4239767
>chr1:4239883-4240320
>chr1:4240612-4240769
>chr1:4240898-4241005
>chr1:4241172-4241268
>chr1:4241442-4241722
>chr1:4242023-4242102
>chr1:4242682-4242754
>chr1:4243731-4244126
>chr1:4244237-4244676
>chr1:4244806-4246292
>chr1:4246412-4246626
>chr1:4246668-4246854
>chr1:4246949-4246982
>chr1:4247314-4247487
>chr1:4247599-4247747
>chr1:4248096-4248270
>chr1:4248411-4248806
>chr1:4249077-4249352
>chr1:4249427-4250156
>chr1:4250415-4250508
>chr1:4250778-4250861
>chr1:4250958-4253357
>chr1:4253540-4253781
>chr1:4254113-4254330
>chr1:4254403-4254442
>chr1:4254833-4255054
>chr1:4255792-4255832
>chr1:4256543-4256601
>chr1:4256889-4257052
>chr1:4257222-4257370
>chr1:4257480-4257724
>chr1:4258334-4258554
>chr1:4258626-4258929
>chr1:4259276-4259333
>chr1:4259877-4260046
>chr1:4260134-4260363
>chr1:4260415-4260681
>chr1:4261107-4261144
>chr1:4261282-4261588
>chr1:4261948-4262133
>chr1:4262342-4262679
>chr1:4262971-4263134
>chr1:4263335-4263360
>chr1:4263455-4263487
>chr1:4263755-4263809
>chr1:4263956-4264377
>chr1:4265033-4265162
>chr1:4265377-4265450
>chr1:4266195-4266238
>chr1:4266441-4266589
>chr1:4266683-4266716
>chr1:4266787-4266954
>chr1:4267085-4267246
>chr1:4267447-4267503
>chr1:4268015-4268116
>chr1:4268201-4268415
>chr1:4268533-4268649
>chr1:4268845-4269034
>chr1:4269171-4269481
>chr1:4269625-4269660
>chr1:4270482-4270611
>chr1:4270720-4270973
>chr1:4271145-4271452
>chr1:4271757-4271830
>chr1:4271908-4272032
>chr1:4272119-4272167
>chr1:4272418-4272581
>chr1:4272786-4273393
>chr1:4273515-4273800
>chr1:4273982-4274671
>chr1:4275118-4275252
>chr1:4275419-4275577
>chr1:4275692-4275852
>chr1:4275928-4275981
>chr1:4276076-4276126
>chr1:4276534-4276637
>chr1:4277013-4277034
>chr1:4278942-4278973
>chr1:4279922-4280204
>chr1:4280393-4280501
>chr1:4281575-4281609
>chr1:4282079-4282179
>chr1:4282251-4282278
>chr1:4283228-4283262
>chr1:4285757-4286167
>chr1:4286294-4286621
>chr1:4286692-4286831
>chr1:4286985-4287216
>chr1:4287264-4287305
>chr1:4287783-4287925
>chr1:4288107-4288174
>chr1:4288378-4288466
>chr1:4288914-4289062
>chr1:4289637-4289910
>chr1:4290108-4290512
>chr1:4290922-4290997
>chr1:4291077-4291140
>chr1:4291690-4291769
>chr1:4293549-4293609
>chr1:4293880-4294164
>chr1:4294281-4294584
>chr1:4294657-4294683
>chr1:4294762-4294923
>chr1:4295014-4295077
>chr1:4295194-4295784
>chr1:4296328-4296533
>chr1:4296738-4296828
>chr1:4296923-4296984
>chr1:4297504-4297587
>chr1:4298298-4298441
>chr1:4298850-4298915
>chr1:4299424-4299482
>chr1:4299646-4299844
>chr1:4299927-4300012
>chr1:4300081-4300203
>chr1:4300245-4300333
>chr1:4300637-4300673
>chr1:4300797-4301038
>chr1:4301393-4301605
>chr1:4302080-4302198
>chr1:4302262-4302519
>chr1:4302734-4302778
>chr1:4302941-4303096
>chr1:4303513-4303755
>chr1:4304121-4304248
>chr1:4304305-4304890
>chr1:4305132-4305172
>chr1:4305228-4305563
>chr1:4305804-4305903
>chr1:4306025-4306173
>chr1:4306773-4307130
>chr1:4307264-4307491
>chr1:4307853-4307877
>chr1:4308021-4308236
>chr1:4308378-4308837
>chr1:4310096-4310127
>chr1:4310274-4310461
>chr1:4310663-4311832
>chr1:4312527-4312674
>chr1:4313295-4313411
>chr1:4314019-4314109
>chr1:4314190-4314235
>chr1:4315015-4315328
>chr1:4315536-4315580
>chr1:4315995-4316193
>chr1:4316450-4316733
>chr1:4316835-4317289
>chr1:4317410-4317487
>chr1:4317759-4317804
>chr1:4317993-4318204
>chr1:4319053-4319244
>chr1:4319560-4319584
>chr1:4320701-4321406
>chr1:4321575-4321629
>chr1:4322599-4322782
>chr1:4322833-4322994
>chr1:4323262-4323626
>chr1:4323834-4323899
>chr1:4326008-4326408
>chr1:4326509-4326597
>chr1:4326762-4326951
>chr1:4327101-4327650
>chr1:4327998-4328114
>chr1:4329198-4329351
>chr1:4329503-4329693
>chr1:4330172-4330296
>chr1:4331262-4331283
>chr1:4331423-4331494
>chr1:4331669-4331759
>chr1:4332267-4332324
>chr1:4333094-4333231
>chr1:4333646-4333771
>chr1:4334207-4334301
>chr1:4334479-4334684
>chr1:4334784-4334861
>chr1:4335214-4335455
>chr1:4336189-4336327
>chr1:4336456-4336682
>chr1:4336854-4336951
>chr1:4337039-4337295
>chr1:4337410-4337548
>chr1:4337658-4337699
>chr1:4338082-4338120
>chr1:4338196-4338292
>chr1:4338729-4338762
>chr1:4338950-4339079
>chr1:4339339-4339369
>chr1:4339565-4339785
>chr1:4340401-4340897
>chr1:4341003-4341300
>chr1:4341369-4341466
>chr1:4342364-4342654
>chr1:4343139-4343207
>chr1:4343333-4343357
>chr1:4343652-4343809
>chr1:4343893-4344368
>chr1:4344402-4344458
>chr1:4344647-4344765
>chr1:4345426-4345917
>chr1:4346101-4346270
>chr1:4346933-4346977
>chr1:4347371-4347493
>chr1:4347684-4347825
>chr1:4347962-4348044
>chr1:4348127-4348157
>chr1:4348215-4348625
>chr1:4349091-4349115
>chr1:4349652-4349951
>chr1:4350165-4350272
>chr1:4350531-4351404
>chr1:4351860-4351906
>chr1:4352232-4352280
>chr1:4352580-4352659
>chr1:4352977-4353285
>chr1:4354569-4354780
>chr1:4355115-4355226
>chr1:4355504-4355597
>chr1:4355743-4355804
>chr1:4355873-4356397
>chr1:4356462-4356555
>chr1:4356719-4356855
>chr1:4356957-4357040
>chr1:4357335-4357365
>chr1:4357521-4357627
>chr1:4358108-4358501
>chr1:4358790-4358829
>chr1:4359684-4359858
>chr1:4359963-4359999
>chr1:4360407-4360551
>chr1:4361008-4361181
>chr1:4361413-4362203
>chr1:4362407-4362448
>chr1:4362834-4362991
>chr1:4363182-4363516
>chr1:4364158-4364305
>chr1:4364585-4364721
>chr1:4365247-4365688
>chr1:4365779-4365838
>chr1:4366889-4367243
>chr1:4367375-4367545
>chr1:4367594-4367849
>chr1:4368067-4368142
>chr1:4368967-4369028
>chr1:4369143-4369462
>chr1:4369568-4370144
>chr1:4370256-4370457
>chr1:4370625-4370682
>chr1:4370817-4371067
>chr1:4371164-4371945
>chr1:4372222-4372310
>chr1:4372520-4372643
>chr1:4372892-4373548
>chr1:4373679-4374196
>chr1:4374443-4374792
>chr1:4374841-4375083
>chr1:4375491-4375772
>chr1:4375887-4375919
>chr1:4376604-4377039
>chr1:4377231-4377287
>chr1:4377416-4377518
>chr1:4378124-4378168
>chr1:4378517-4378580
>chr1:4379410-4379442
>chr1:4380991-4381379
>chr1:4381615-4381645
>chr1:4381841-4382741
>chr1:4382933-4383159
>chr1:4383378-4383896
>chr1:4384039-4384564
>chr1:4384665-4384912
>chr1:4385851-4385942
>chr1:4385994-4386187
>chr1:4386249-4386430
>chr1:4386572-4386849
>chr1:4387167-4387313
>chr1:4387554-4387856
>chr1:4388001-4388832
>chr1:4389005-4389284
>chr1:4389423-4389473
>chr1:4389525-4390016
>chr1:4390135-4390470
>chr1:4390785-4390887
>chr1:4391109-4391666
>chr1:4391820-4392115
>chr1:4392178-4392386
>chr1:4392544-4393089
>chr1:4393216-4393306
>chr1:4393394-4393619
>chr1:4393745-4393905
>chr1:4394120-4394205
>chr1:4394344-4394383
>chr1:4394717-4394739
>chr1:4394791-4394988
>chr1:4396257-4396311
>chr1:4396567-4396604
>chr1:4397149-4397181
>chr1:4397953-4398086
>chr1:4398345-4398448
>chr1:4398720-4398773
>chr1:4399240-4399334
>chr1:4399582-4399669
>chr1:4400071-4400129
>chr1:4400251-4400348
>chr1:4400570-4400651
>chr1:4400757-4400853
>chr1:4401070-4401214
>chr1:4401752-4401802
