# Supplementary material for: Red: an intelligent, rapid, accurate tool for detecting repeats de-novo on the genomic scale
Source: BMC Bioinformatics. 2015 Jul 24;16:227. doi: 10.1186/s12859-015-0654-5 (PMC4513396; doi:10.1186/s12859-015-0654-5)
Supplement: Additional file 13 — Supplementary data set 12 — Red’s novel repeats of the Homo sapiens genome. The command “tar -xzf file” results in a directory that contains novel repeats found by Red in the Homo sapiens genome. Files that have the extension “.short” contain the short (20–49 bp) CNR. Files that have the extension “.long” contain the long (≥50 bp) CNR. Each file lists the location, the number of copies in the genome, the length, and the sequence of each novel segment. Files ending with the extension “.blast” include the corresponding matches found by BLAST for the long and the short CNR. This file can be download using the following link: https://drive.google.com/file/d/0B8O-qv7WO7L2ZGpPRUhlRUNodlE/edit?usp=drive_web. [file 12859_2015_654_MOESM13_ESM.txt]

https://drive.google.com/file/d/0B8O-qv7WO7L2ZGpPRUhlRUNodlE/edit?usp=drive_web
